# Supplementary material for: The Expressed MicroRNA—mRNA Interactions of Toxoplasma gondii
Source: Front Microbiol. 2018 Jan 4;8:2630. doi: 10.3389/fmicb.2017.02630 (PMC5759179; doi:10.3389/fmicb.2017.02630)
Supplement: Supplementary Table 1 — Statistics of reads. All of the mapped, unmapped, and deleted reads can be seen in their respective columns. [file Table1.XLSX]

## Sheet: default
	row ID	Raw Reads	Raw Read Length	Cleaned Reads	Min. Clean Read Length	Mean Clean Read Length	Max. Clean Read Length	Deleted Reads	Deleted Reads (%)	Reads Mapped on Human	Reads Mapped on Human (%)	Reads After Human Mapping	Toxo Mapped Reads	Toxo Mapped Reads (%)	Unmapped Reads	Unmapped Reads (%)
	SRR1542919	58730137	50	2077159	29	37.1544	50	56652978	96.4632	21707	1.04503	2055452	1736721	84.4934	318731	0.542704
	SRR1542920	43055026	50	11581307	29	44.2287	50	31473719	73.1011	105342	0.909586	11475965	8272950	72.0894	3203015	7.43935
	SRR1542921	44958415	75	14617199	29	53.8921	75	30341216	67.4873	102997	0.704629	14514202	10991744	75.731	3522458	7.83492
	SRR1542922	43264535	50	1375655	29	37.3104	50	41888880	96.8204	10383	0.754768	1365272	1167823	85.5378	197449	0.456376
	SRR1542923	53074533	50	13476636	29	44.1327	50	39597897	74.6081	135623	1.00636	13341013	9282525	69.5789	4058488	7.64677
	SRR1542924	55077053	75	18329562	29	55.0355	75	36747491	66.7201	140920	0.768813	18188642	13850674	76.1501	4337968	7.87618
	SRR1542925	36994224	50	1423290	29	37.5672	50	35570934	96.1527	46495	3.26673	1376795	1216068	88.326	160727	0.434465
	SRR1542926	48595529	50	12544189	29	44.2006	50	36051340	74.1865	156584	1.24826	12387605	9538706	77.002	2848899	5.86247
	SRR1542927	55934799	75	17482709	29	53.818	75	38452090	68.7445	195831	1.12014	17286878	14146224	81.8322	3140654	5.61485
	SRR1542928	74716539	50	2727669	29	37.6961	50	71988870	96.3493	87196	3.19672	2640473	2354694	89.177	285779	0.382484
	SRR1542929	51517301	50	12437480	29	44.0059	50	39079821	75.8577	323998	2.60501	12113482	9588808	79.1581	2524674	4.90063
	SRR1542930	41089401	75	13451657	29	53.5952	75	27637744	67.2625	191262	1.42185	13260395	11018262	83.0915	2242133	5.45672
	SRR1542931	211425021	50	7886857	29	37.4147	50	203538164	96.2697	149051	1.88987	7737806	6748759	87.218	989047	0.4678
	SRR1542932	44043513	50	9678918	29	43.686	50	34364595	78.0242	198934	2.05533	9479984	6461376	68.1581	3018608	6.85369
	SRR1542933	248076128	75	80172404	29	54.2252	75	167903724	67.6823	1507482	1.8803	78664922	61554926	78.2495	17109996	6.89707
	SRR1542934	51790061	50	1704048	29	37.071	50	50086013	96.7097	38471	2.25762	1665577	1395363	83.7766	270214	0.521749
	SRR1542935	55535624	50	14076802	29	44.1884	50	41458822	74.6527	664536	4.72079	13412266	9526217	71.0262	3886049	6.9974
	SRR1542936	38718995	75	13031003	29	54.1201	75	25687992	66.3447	487925	3.74434	12543078	9487739	75.6412	3055339	7.89106
	Mean	6.98109e+07	58.3333	1.37819e+07	29	45.1857	58.3333	5.6029e+07	79.6354	253596	1.92201	1.35283e+07	1.04633e+07	79.2354	3.06501e+06	4.67093
	Total	1256596834		248074544				1008522290		4564737		243509807	188339579		55170228
