# Supplementary material for: The Expressed MicroRNA—mRNA Interactions of Toxoplasma gondii
Source: Front Microbiol. 2018 Jan 4;8:2630. doi: 10.3389/fmicb.2017.02630 (PMC5759179; doi:10.3389/fmicb.2017.02630)
Supplement: Supplementary Table 2 — List of pre-miRNAs. From 0.99 confidence to all filtering steps, lists of pre-miRNAs are provided in their respective sheets. [file Table2.XLSX]

## Sheet: 0.99Confident
miRNA Name	Chromosome	Start	End	Hairpin Sequence
Pos_71547_ABPA02001279	ABPA02001279	114	258	CAUUUACUAUAUAUACCUGAACGCCAAUGCAGGACGCAAGUUGGUGUUACUUACUCACGGGCUCUCAGACAGAUAAGUUUCAUGGUAUCGCGAGUAUGAAGGAGCGCGACUCCGUCCUGUUGGCGCUUUAGGGUAAGGGUAAGUG
tgo-novel-14-3_73819	ABPA02001309	1094	1136	CUUUGAGAUCAUACUAACGGCGAGAAGGGAAGUGUGUUCAAAG
Pos_74129_ABPA02001379	ABPA02001379	296	354	GUGGGGGCCUAUGGACGUGACCGAAGGUUAUAACCUUCGUCGCGUCCUAUAGGUUGUAC
Pos_74162_ABPA02001381	ABPA02001381	810	872	CCUACGAUCUUAAGUGGUUCACGUGUGGGGACUCCCGCCUGACCGACGAAGGUCGUUUUUAGG
Pos_74933_ABPA02001420	ABPA02001420	501	635	GGUGUGGCAAUAAAGUUUGUUGUUUAGACUCCUUGUAAACUCUCUCUCACUUUCUAACAUAGAAAGACGUAGAGAGAGCUACACGAAAGUCUAACGAAGGAUUUGAUAUUACAAUAAAAUUUAAAAGUCGUUACC
Neg_77546_ABPA02001491	ABPA02001491	342	403	GGGCAGUUCGUAUUUAACUGUCAGAGGUGAAAUUCUUAGAUUUGUUAAAGACGAACUACUGC
Neg_78584_ABPA02001542	ABPA02001542	251	313	GAAGGGGCUCAAUUUCUGGAAAUUCGUGUCUCUGUUGGGAUACUGAUUUCCAGGAGUUUCUUC
tgo-novel-34-9-3p_78586	ABPA02001542	358	422	CUGAGGAACAUUUGAGAGAGAGUGAAAGAUUGUAUCUUUCUGCAUCUCUCUCGAUGUGCUUUCAG
oan-miR-1348_77521	ABPA02001546	252	394	CUGGGGCCUUUCCCUCUACCUGGAAAAGGGGUCUCGCGUUAUGUCUGUCACGAGCCCAGGCGUUGUGCGGCGCUUCGUACUUCGUCAGGGUUCGAGGCAGUUUAUGUCCGGUGACCCCGCGUUACAUGGGUCGGGAGUCUCGG
Neg_79026_ABPA02001568	ABPA02001568	413	500	UGUUGAGUUGUAUCGAUGACAUCAUUGAGAUACGGUGGCUUCUUCAUUGAAGACAAAGUUUCAUUGAUGCUGUCGAUCGACUUCAAUA
tgo-novel-34-9-5p_79464	ABPA02001589	231	337	CGUUAUUUCAAACAACAAAUCUGAGGAACAUUUGAGAGAGAGUGAAAGAUUGUAUCUUUCUGCAUCUCUCUCGAUGUGCUUUCAGAUUGCUUACCUAAACUAUAAUG
tgo-novel-34-9-3p_79466	ABPA02001589	251	315	CUGAGGAACAUUUGAGAGAGAGUGAAAGAUUGUAUCUUUCUGCAUCUCUCUCGAUGUGCUUUCAG
Neg_79614_ABPA02001602	ABPA02001602	351	451	GAGGCAGGCUUACACUUCUGUUUAUGCCAUAAAACACGAAAGAGGCCGGAAAAUAGACGGUUGAUUGAGUGUUUUUUGGUGUUUUCGAGGUGGUCUGUCUC
Pos_78667_ABPA02001614	ABPA02001614	881	945	GACUUUCGUGUAGCUCUCUCUACGUCUUUCUAUGUUAGAAAGUGAGAGAGAGUUUACAAGGAGUC
Pos_79175_ABPA02001637	ABPA02001637	177	217	AUUUGGUGGACAUCGCGGACCAAGUCUGCGUGACGCCAAGU
Neg_83100_ABPA02001690	ABPA02001690	2954	2997	UUUUCGUCCUCGGACUAUGAUCCCCAUGGCCAUGGGGACGAGAG
Pos_82083_ABPA02001691	ABPA02001691	1030	1078	UCUCCUCUUGUAAUCUUUGUGAAACUCUGGAAGCAAGUACAAGUCGAGA
Neg_85638_ABPA02001743	ABPA02001743	42	92	UGGGGUUGAAUCUACAUUCCUGAGUGACGGAAACAAGUGGAUUUCACCCCA
Neg_85935_ABPA02001747	ABPA02001747	854	909	ACCGGAUUCAUCCGCCCUAUCGACGUUCUUUAGACUUGAUAGGGCGAUUUACCGGU
Pos_87725_ABPA02001804	ABPA02001804	2	123	ACCCUGACAUAUAAUACAUGAAUGCCAUCAUGAUAGUUCGGAGAAGAAGGUUUAUCUAAAGUACCCUUUUGGAUUUUAAGCGUACAAACUAACUGUAAAUCGGCGAUUAUAUGUUAGUAGGU
cin-miR-4108-5p_90222	ABPA02001850	1220	1295	GACCUUUGUGCACUGGUCGCUCGCUGCGGUCGGACAACCCCUGGAUCGUGUGUGGGCGACGUGUGCAGUAGAGGUC
Pos_95855_ABPA02002103	ABPA02002103	599	733	GGUGUGGCAAUAGAGUUUGUUGUUUAGACUCCUUGUAAACUCUCUCUCACUUUCUAACAUAGAAAGACGUAGAGAGAGCUACACGAAAGUCUAACGAAGGAUUUGAUAUUACAAUAAAAUUUAAAAGUCGUUACC
tch-miR-1277-5p_97243	ABPA02002174	104	239	UGCGUAUUCAUAUAUAUAUAUAUAUAUAUAUAUAUAUAUAUACAUAUAUAUAUACAUAUAUAUACUUAUAUAUAUAUACAUAUAUAUAUAUAUAUAUACGUAUAUAUAUAUAUAUAUAUAUAUAUAUUAAUACGCA
Neg_101824_ABPA02002304	ABPA02002304	120	161	CGUCUUUGGAGAAUUCGCCUCGAAGCGAGAUCUCGAAAGGCG
ame-miR-3755_100476	ABPA02002304	324	462	ACGUUGUCUGUGUCUAUGGAUGUAUAUAUGUAUAUAUGUAUAUAUAUAAAUAUAUGCGCAGGAAUCCACUGUCGCUGUGCAUGUCGAUAUAUAUAUAUAUAUAUAUAUAUAUAUAUAUUCACUUACAUAGACGCUCCGU
ame-miR-3755_100474	ABPA02002304	328	456	UGUCUGUGUCUAUGGAUGUAUAUAUGUAUAUAUGUAUAUAUAUAAAUAUAUGCGCAGGAAUCCACUGUCGCUGUGCAUGUCGAUAUAUAUAUAUAUAUAUAUAUAUAUAUAUAUUCACUUACAUAGACG
Pos_100693_ABPA02002310	ABPA02002310	244	284	CCUUUCUGCCUUUGACCGCUUUGAAGUGACAGGCAGAAAGG
Pos_103324_ABPA02002407	ABPA02002407	102	138	GCCGUGACGUCCUUUUUCAUAAAAAGGAUGUUUAGGC
oan-miR-1345_103781	ABPA02002422	377	414	UACAGGAGUAGGACGUGUCGACGCUUCCUGCGCCUGUG
oan-miR-1345_103776	ABPA02002422	378	413	ACAGGAGUAGGACGUGUCGACGCUUCCUGCGCCUGU
Pos_249619_TGME49_chrII	TGME49_chrII	34706	34750	CCUUGCCGCGCAAUUUGACGCACUGCGUCAGACCGUUCGGCAAGG
Pos_250289_TGME49_chrII	TGME49_chrII	52395	52461	GCUUUUCCUUUUUUCUAUGUUUUGUUCUGCUGAGAGCAGGAGUCGAGGGGGAGAGGAAGGGAAGGGC
Pos_250300_TGME49_chrII	TGME49_chrII	52859	52913	UUGUACCACUGUGCUUAAGUCCGCAGUUAGACUUAUGAGUAUGCAUGUGGUAUAA
Pos_252292_TGME49_chrII	TGME49_chrII	110017	110078	UGUUUAUGUUCAUAUAUAUAUAUAUAUAUAUAUAUAUAUAUAUAUAUGUAUGUACAUAUUCG
Pos_252910_TGME49_chrII	TGME49_chrII	127139	127186	UUCACGUCUGAAACCCCUAUAGCGUUAUGUGUGGGGUUUCACAUGGAA
Pos_253384_TGME49_chrII	TGME49_chrII	139635	139678	CCUGCAGGUCGGAAAGGCCUAAGAGGGCCUUUGCCGCGAGUAGG
tch-miR-1277-5p_254001	TGME49_chrII	156422	156586	GUGCGUCCAAUUUAUAUACUUAUAUGUACGUAUAUAUAUGUAUUUGUGUGUAUAAAUAUGUAUGUGUACAAAUAUAUAUAAAUAUUUAUAUAUGUAAGUGUAUAUAUAUAUAUAUAUAUAUAUAUAUAUAUGUACGUAGAUAUAAAUAUAUAUAUUUAUACGCGC
Neg_256085_TGME49_chrII	TGME49_chrII	164906	164945	CGCCGACCGAAAUAGAAAAUUCUUUGUUGUUGUGUCGGCG
Neg_256118_TGME49_chrII	TGME49_chrII	165510	165549	UUCUCUCGCUGUACCCUGUUGUUUCGGGGACGCGAGAGAA
Pos_254336_TGME49_chrII	TGME49_chrII	165511	165548	AGAGAGCGACAUGGGACAACAAAGCCCCUGCGCUCUCU
Pos_254553_TGME49_chrII	TGME49_chrII	171349	171473	CGCGUAAAAGUAAGGACUAACAGCAUCAUGGUAAAUGUGGUAUUCAAGAGCAAAAUGAGUCAAAGGCGCUUUUUUCUCUUGAAUCCUACAUUUACCAUGAGACCGUCAGUCCGUCUCAAACAGUG
Neg_256347_TGME49_chrII	TGME49_chrII	171362	171460	CCUGAUUGUCGUAGUACCAUUUACACCAUAAGUUCUCGUUUUACUCAGUUUCCGCGAAAAAAGAGAACUUAGGAUGUAAAUGGUACUCUGGCAGUCAGG
Pos_254550_TGME49_chrII	TGME49_chrII	171374	171448	UCAUGGUAAAUGUGGUAUUCAAGAGCAAAAUGAGUCAAAGGCGCUUUUUUCUCUUGAAUCCUACAUUUACCAUGA
hsa-miR-4499_257040	TGME49_chrII	189554	189668	CUCUGGUGAUCAAAGCAACCCAGGCGGUAAGACAGAAACGACUGGGAGGAGGAGUGCCUUAGUUUCAGUUGUUUCUUUUUUCUCUUUAGCAAUGGGGGUUUUAGGUCACCGAGAG
Neg_258380_TGME49_chrII	TGME49_chrII	225534	225611	GCCUCAUGUACCUUCAUGGAGAUGAAGUUCAGUCAAAAUGAACUCUUCAUGCCCAUGAAGCUAUAUUUUUUUGAGCGC
mmu-miR-6914-3p_258552	TGME49_chrII	280240	280281	CGUCUGUCCGCCUCUUCGACGCGAGAGGAGAGCGAACAGACG
Pos_258787_TGME49_chrII	TGME49_chrII	286638	286684	GCGGGCGAGCAGGAGGUCGACGAAGAGGUCGACCAGUUGCCGCCUGC
ssa-miR-19a-3-5p_260763	TGME49_chrII	340270	340376	UAUAUAUAUAUAUAUGUAUGUGCCUAUACGAAUACGAGGGACCGCGCCUACGUAGAUGGAGUGCUCACCAGUAUUUGCAUAGUUGCAUAUAUAUGUAUAUAUAUAUA
Neg_263687_TGME49_chrII	TGME49_chrII	369373	369443	GAAAGGAAGUAGAAGGUCGAGGCGGAGACAACAAGGAGGCGGGGUCCGGUCUCGGCCUUCUACUUCCUGGC
Neg_263691_TGME49_chrII	TGME49_chrII	369376	369440	AGGAAGUAGAAGGUCGAGGCGGAGACAACAAGGAGGCGGGGUCCGGUCUCGGCCUUCUACUUCCU
Neg_265219_TGME49_chrII	TGME49_chrII	411391	411482	AUACAUAUAUAUAUAUAUACAUAUAUAUGUAUAUAUAUAUAUACAUAUAUAUAUAUGUAUAUAGAUAUAUAUGUAUAUAGAUAUAUAUGUAU
Neg_265220_TGME49_chrII	TGME49_chrII	411484	411567	UAGAUAUACAUAUGUAUAUAGAUAUAUAUGUAUAUAUAUAUAUAUAUGUAUAUAGAUAUAUAUGUAUAUAGAUAUGUAUAUGUA
Pos_263953_TGME49_chrII	TGME49_chrII	425338	425437	GAGCGACGGCCGGACGGUGUUAGAAGGGGAAGUGUAGAUUCUCGACGGUUUUUUGUGUCUGCUUUUUCCUUCUGAGUACGCCUGUUUUCUGCUGUGGUUC
Pos_264076_TGME49_chrII	TGME49_chrII	428827	428877	UUCCAGACGUGACUGCUCUUAACGUUUUAGGAAGAGCGGUCUCUUUUGGAG
Pos_264631_TGME49_chrII	TGME49_chrII	443669	443728	GCAGGGUGCAAAGAAGUUGCUGUGACCGCUGAACCAGCGGCUUCUUCUGCAAACCCCUGC
tch-miR-1277-5p_269510	TGME49_chrII	526833	526922	GAUAUAUAUAUAUAUAUAUACAUAUAUAUAUAUAUAUAUACGUAUAUAUGUGUAUAUAUGUAUUUGUAUGUAUUUGUAUGUAUGUGUGUU
tch-miR-1277-5p_267938	TGME49_chrII	529707	529787	ACGUAUGUAGGUAUGCAUGUAUAUACAUAUAUAUACAUAUAUACGUAUAUAUAUGUAUACAGAUGCAUAUAAGAUGUAGGU
Neg_271388_TGME49_chrII	TGME49_chrII	578914	578989	AUAUAUAUAUAUAUAUAUAUAUAUAUAUAAAUAUAUAUUUAUAUUUUUUUAUAUAUGUAUAUAUAUAUAUAUAUAU
Neg_271421_TGME49_chrII	TGME49_chrII	579942	579986	GUGGUGGGCCUGACCUUGGCGACGACAAACGUUAUGGCCUACCGC
Pos_269824_TGME49_chrII	TGME49_chrII	582449	582492	CUAUGAGCUUGUCCCGAGAACGUUAGACUCGGGUAAACUUAUAG
Neg_272249_TGME49_chrII	TGME49_chrII	603003	603068	GAGAAGUGCUCUUCUCCUGGCCUCGUCUGAAGUGAGAGGGGUGGCCAGGGUGAAAGGAGCUUUCUU
Neg_272769_TGME49_chrII	TGME49_chrII	617913	617949	UUGGCGAGUGCCGCUGGGUACAGCGGCUCCUCGUCGA
Neg_273334_TGME49_chrII	TGME49_chrII	632497	632575	AUAGACAUAUAUAUAUAUAUAGAGAGAGAGAUAUGUAUAGUUGUGUGUUCUCUCUCCAUAUAUAUAUAUAUAUGUGUAU
Neg_273339_TGME49_chrII	TGME49_chrII	632501	632571	ACAUAUAUAUAUAUAUAGAGAGAGAGAUAUGUAUAGUUGUGUGUUCUCUCUCCAUAUAUAUAUAUAUAUGU
mmu-miR-669e-3p_274278	TGME49_chrII	659412	659528	ACCAGCAUGCACAAUAUCGCAUAUAUAUAUAUAUAUAUAUAUAUAUAUAUAUAUAUAUAUGAAAAUAUGUAUAUAUGUGUAUGUAUGUGUAUAUAUGUGUACAUGUGGGUAUGUGGU
Neg_274349_TGME49_chrII	TGME49_chrII	661251	661374	UAUAUAUAUAUAUAUAUAUGUAUAUAGACGUAUAUAUGCAUGUAUAUAUAUAGAUGUAUAUAUAGAUGUAUAUAUAGAUAUAUAUAUGCAUAUAUAUAUAUAUAUAUAUAUAUAUAUAUAUAUA
mmu-miR-466m-3p_272642	TGME49_chrII	662251	662336	GUACAUGUGUAUAUAUGUGUAUGUAUGUGUAUAUAUGUAUAAAAGUAUAUAUAUAUAUAUAUAUAUAUAUAUAUAUAUAUAUAUAC
mmu-miR-669e-3p_272636	TGME49_chrII	662260	662329	UAUAUAUGUGUAUGUAUGUGUAUAUAUGUAUAAAAGUAUAUAUAUAUAUAUAUAUAUAUAUAUAUAUAUA
mmu-miR-467g_272736	TGME49_chrII	664970	665099	GCAGGUAUAUAUAUAUAUAUAUAUAUAUGUAUGUAUAUAUUCGUAUAUAUAUAUAUAUAUAUAUACGUACAUAUAUAUACAUACAUAUACAUAUGUUCAUAUAUAUAUAUAUAUAUAUAUAUAUACGUGC
mmu-miR-297c-3p_272904	TGME49_chrII	669543	669665	CGAAUAUAGAAAAGGUGGUCAGUAAGUUUAGAAGGGUAUAUGUAUAUGUAUAUAUAUAUAUAUAUAUAUACACAGACAUGUAGACCUUAGAUGUAUGCAGGACCGUUUGUAUCUAUAUGUUCG
sko-miR-4827a_273201	TGME49_chrII	678386	678493	UAUGUAUGUAUAUAUAUAUAUAUAUAUAUAUAUAUAUAUAUAUGCAUAUUUAUACAUAUUUUUGUAUAUAUAUAUAUAUGUAUAUAUGUAUGUAUAUAUAUAUGCAUA
sko-miR-4827a_273205	TGME49_chrII	678440	678555	CAUAUUUUUGUAUAUAUAUAUAUAUGUAUAUAUGUAUGUAUAUAUAUAUGCAUAUUUAUACAUAUUUUUGUAUAUAUAUAUAUAUAUAUAUAUGUAUAUAUAUACAGACAAAUGUG
sma-miR-8460-5p_273725	TGME49_chrII	691937	692023	GUGUGUGUAUACGUGUAUAUUAUAUAUAUAUAUAUAUAUAUAUAUAUAUAUAUAUAUAUACAGGUAGAUAUACAUAUAUACACGCAU
Pos_273784_TGME49_chrII	TGME49_chrII	693634	693710	GUAAGUGUGUAAUCUACGUAUAUAUAUAUAUAUAUAUAUAUGUUUACAUAUAUAUAUAUAUAUACGUACACACUUAU
Neg_275530_TGME49_chrII	TGME49_chrII	693635	693709	AUUCACACAUUAGAUGCAUAUAUAUAUAUAUAUAUAUAUACAAAUGUAUAUAUAUAUAUAUAUGCAUGUGUGAAU
Pos_273779_TGME49_chrII	TGME49_chrII	693635	693709	UAAGUGUGUAAUCUACGUAUAUAUAUAUAUAUAUAUAUAUGUUUACAUAUAUAUAUAUAUAUACGUACACACUUA
Neg_277001_TGME49_chrII	TGME49_chrII	735143	735204	CCUCUUCUUCUUCCUUUGCUUCGCCGGGGUCUGGUCCUGGUGGAAUGAAGGAGGAGAAGUCG
Neg_277005_TGME49_chrII	TGME49_chrII	735146	735201	CUUCUUCUUCCUUUGCUUCGCCGGGGUCUGGUCCUGGUGGAAUGAAGGAGGAGAAG
tch-miR-1277-5p_275830	TGME49_chrII	752501	752576	UUUAUGUGUAUGUAUGUAUGUUUAUACGUAUGUAUAUAUAUAUAUAUAUGUAUAUGUAUACACACAUAUACGUAGA
Neg_277672_TGME49_chrII	TGME49_chrII	753245	753320	AUAUAUAUAUAUAUAUAUAGUUAGGUACAUAUAUGCAUGUGCAUAUACAUAUCUAUAUAUAUAUAUAUAUAUGUAU
mmu-miR-466g_277687	TGME49_chrII	753687	753762	CACAUAUAUAUAUACAUAUAUAUAUAUAUAUAUGUAUUUGCAUGUGUGUGUAUGUGUGUGUAUGUGUGUGUAUGUG
Pos_275900_TGME49_chrII	TGME49_chrII	754934	755050	UGUAUAUAUAUAUGUAUAGAUUUAUGUAUAUAAAUAUAUGUAUAUAUAUAUAUAUAUAAAUAUGUACAUAUAUAUAUAUAUAUAUAUACAUAAUAAAUAUGUACAUAUAUAUAUAUA
mmu-miR-669f-3p_275960	TGME49_chrII	756704	756801	AUACGUGUAUGUAUAUAUAUAUGUAUAUAUAUAUGUAUAUAUAUAUAUAUGUAUAUAUAUAUAUAUGUAUAUAUAUAUAUAUAUAUAUAUAUACGUGU
Neg_278248_TGME49_chrII	TGME49_chrII	768878	768919	GGUGUCUGGACGAUGAGUUUCUUGCUCCACGAUCCAGACACC
Neg_278912_TGME49_chrII	TGME49_chrII	785904	785943	UUGACCUUUGGCCUCAGGAGAGACCUGAGUGGGGGGUCAA
Neg_279081_TGME49_chrII	TGME49_chrII	790389	790429	CGUCACGAUCUGCAGCUGAAAGAGCUGCAAAGUUGUGGACG
Pos_277477_TGME49_chrII	TGME49_chrII	795571	795659	UAGGCGAGGCGCAAACCGUUUAGGGGUACGUCAACGUACAUUGGAAGACUAGUGACGUUUAGGAUACCUAGUGUUUGCGCCUUCGUCUG
Pos_280455_TGME49_chrII	TGME49_chrII	877293	877358	AGCCUUGCUUUGGCGGUCACUACAGUCCUCUUGACUGAGAGACCCAGUGACCGCCGAGUGAAGGUU
Pos_280459_TGME49_chrII	TGME49_chrII	877294	877357	GCCUUGCUUUGGCGGUCACUACAGUCCUCUUGACUGAGAGACCCAGUGACCGCCGAGUGAAGGU
Neg_282643_TGME49_chrII	TGME49_chrII	883071	883119	UGCAGGGUAACUUUAUGAUGUCUUGUCGGCAGACGCAAAGUUCCCUGCA
Neg_282742_TGME49_chrII	TGME49_chrII	885878	885914	UUGUGCUUAGGUGCUUGCCACAGGCACCUUCGCACAA
Pos_281169_TGME49_chrII	TGME49_chrII	897084	897162	CGCGUCGUGAGACCUUUCUGUGUGUUCUUUUCAACACAACGCUACGGAAGAGCCGCAGAAAGGUAUCACCGACCCUGCG
Neg_284035_TGME49_chrII	TGME49_chrII	921156	921216	CAGAUAGAGAGUGCACAGAUGUAUACACAGAUGUCAAUGUAUGCCUGUGCACGACUGUCUG
Neg_285071_TGME49_chrII	TGME49_chrII	948965	949031	CUUGCCAACAAACGACUCUUUCUCUCCACAUGCAUCGCAGCGAGAAAAAGAGUCGUUUGCUGGCAAG
mmu-miR-466d-3p_284688	TGME49_chrII	993610	993704	UUUGUUUUGUAUAUAUAUAUAUAUAUAUAUAUAUGUCUGUGUGUGCGCGUAUAUAUAUAUAUAUAUAUAUAUAUAUAUAUAUAUAUAUGGAUAAA
Neg_286804_TGME49_chrII	TGME49_chrII	996346	996401	GGAGACAGAGGCAUCAAACGAACGAGGAGCAGUUCCGUCUGAAGCCUCUGACAGCC
Neg_287199_TGME49_chrII	TGME49_chrII	1006447	1006542	UAUAUAUAUAUAUAUAUAUAUAUAUGUAACUGUAUGUGUGUGUGUCUUUGAAUGCAUAUGCACAUAUAUAUAUAUAUAUAUAUAUAUAUAUGUAUG
rno-miR-568_287204	TGME49_chrII	1006506	1006592	GCACAUAUAUAUAUAUAUAUAUAUAUAUAUAUGUAUGUAUAUAUAUAUAUAUAUAUAUGUAUAUAUAUGUAUAUAUGUAUAUGUGGA
Neg_287331_TGME49_chrII	TGME49_chrII	1009858	1009916	UGUACAUACAAAGGUGCGGAACGGCGAACAAGCUGUGUCGCGACUGUGGUGUAUGUACA
Pos_285820_TGME49_chrII	TGME49_chrII	1024239	1024282	UUGAGAACGCGGUAGAGGCACGUUGUCUCUUUCGGCGUUCUGAA
tch-miR-1277-5p_286035	TGME49_chrII	1030227	1030310	AUAUAUAUAUGUAUAUACAAAUACGUAUAAGUAUGUAUAUAUAUAUAUAUAUAUAAAUACGUAUAAGUAUAUAUAUAUAUAUAU
Neg_288243_TGME49_chrII	TGME49_chrII	1035285	1035350	GCGUCCACGCAUAUAUAUAUAUAUAUUUAUAGAUAAAUAUAUUUAUAUAUGUUUAUAUGUGUGCGC
ptc-miR6441_286545	TGME49_chrII	1045416	1045547	GGGGUUCUGUGACACAAGGACGCAAUGUCUUUCGGCGUCUGCCUUAGUGUGGUGUGUUUCAGUGAAAUGUCUCAUGCUAAUGUGUGCGACACCGGACGUCCUUUCGUCAACUUCAAAAUCACGUAGAACUCU
Pos_286689_TGME49_chrII	TGME49_chrII	1049196	1049320	AGAGGUGCUUCCGUUAAGAAGAAAAGACAGGACAGUGCGAGGGACGUACGUUUAGAGAGGUUUUCCCUCUCUCCACGUUCGGCUGAAGCACCUUAACUUUAACUUUUUAACUACGAGGUACGUCU
aly-miR4247_286925	TGME49_chrII	1055474	1055562	UGUACGUACGUAGGUCUUAUAUUAGUAUACAGACAGCUCAGUACCUAUCUAGAGGCCUGUGUAUACUUAUAUAGACAUACGUACGUAUA
Neg_289040_TGME49_chrII	TGME49_chrII	1056797	1056845	UGAGAGUUAUCUGCAUGCAGAUCUUAAGAUGCAUGCACGUGGGUCUCUC
Neg_289451_TGME49_chrII	TGME49_chrII	1068195	1068274	UUCAUAUAUAUAUAUAUAUAUAUAUAUAUGGGCAAAUAUACACAAACAUACAUAUAUAUAUAUAUAUAUAUAUAUGUGAA
tch-miR-1277-5p_290412	TGME49_chrII	1096089	1096241	CCUCUCGUGGUACAGCCUUUAAAUCCAAUUUUUCUCAUGUGUCCACCUAUUUACCUAUACCUAUAUAUAUAUAUAUAUAUAUAUAUAUAUAUAUAUAUAUAUACGUAUGUGUGUGUGUUUUCGGUAGGGCAAACCAGUAGAGCUCCACAGAGG
Pos_289084_TGME49_chrII	TGME49_chrII	1113503	1113606	GAAGUGAGCGAUUGGAAGGUGAAGCGUUGCUUGUGCCAGAGUGUGCAAGGAAUACUGAGGGCGCGUAAGCAGCUUUUCUUCCUUCCAAUUCGGUCUGUUACUUC
Neg_291157_TGME49_chrII	TGME49_chrII	1115137	1115228	CUAUAUAUAUAUAUAUAUAUAUAUAUGCAUGUGCUGCAGGGUGCCGCACCUGUUCGUAUAUAUAUAUAUAUAUAUAUAUUUUCUAUAUAUGG
mmu-miR-467g_291170	TGME49_chrII	1115660	1115719	AUAUACAUACAUAUAUAUAUAUAUAUAUAUAUAUAUAUAUAUAUAUGUAUGUAUGUAUAU
Neg_291949_TGME49_chrII	TGME49_chrII	1138530	1138650	GGCCAGUCUAUGUGGAUAACUACAUGUAGGUGCAUUGAUGGCCAGUCUAUGUGGAUAGCUACAUGUAGGCGCAUUGAUGGCCAGUCUAUGUGGAUAGCUACAUGUAGGCGCAUUGAUGGCC
Neg_292198_TGME49_chrII	TGME49_chrII	1145642	1145778	GACAGUCGAAAAGCUGAGACUAAAGAAGCCGCUGUGUGCGAAUGCAGAGUUGUGAAUAUAGUAAAUGCAGCUGUUUCUGCAUUUACUAUAUUUACACCGUGCAUGCACUGGCGCAGUCCAGCGCGAACAAACCUGUC
Pos_290260_TGME49_chrII	TGME49_chrII	1145677	1145749	CACGCUUACGUCUCAACACUUAUAUCAUUUACGUCGACAAAGACGUAAAUGAUAUAAAUGUGGCACGUACGUG
Neg_292195_TGME49_chrII	TGME49_chrII	1145683	1145745	AUGCAGAGUUGUGAAUAUAGUAAAUGCAGCUGUUUCUGCAUUUACUAUAUUUACACCGUGCAU
rno-miR-466b-3p_292222	TGME49_chrII	1146392	1146483	UCUAUGUAUCUAUAUGUACAUAUAUAUAUAUAUAUAUGUAUAUAUGUAUAUAUGUAUGUAUGUAUGUAUGUAUGUACGUGUAUUUGUGUAGA
tch-miR-1277-5p_290403	TGME49_chrII	1148937	1149044	GCGUACACUAAUUUACGUGUGUAUAUGUAUAUAUGUAUAUGUAUAUAUACGUAUAUAUAUAUAUAUAUAUAUAUACGUAUACAUAUAUUCGUCUAUAUGCAUGUACGC
Pos_290848_TGME49_chrII	TGME49_chrII	1161602	1161676	CCUCCCUCUCUCUUCUUGUGACCGGCAGAGACCUCCAUCAGCCGAGACCGCUGUCUUCGCGGAGAGAGAGGGAGG
tch-miR-1277-5p_292802	TGME49_chrII	1162852	1162981	GAAGCGCGCAUCUCUGUGUACAUCUCUACUUAUACGUAUAUAUACAUAUAUAUAUAUAUAUUUAUAUAUGUGUGUGUGUGUCUGCAUAUAUGUGUGAGGAGAUGCAUUUAUAAGAGCAUAGGCGCGUUUC
tch-miR-1277-5p_292805	TGME49_chrII	1162855	1162978	GCGCGCAUCUCUGUGUACAUCUCUACUUAUACGUAUAUAUACAUAUAUAUAUAUAUAUUUAUAUAUGUGUGUGUGUGUCUGCAUAUAUGUGUGAGGAGAUGCAUUUAUAAGAGCAUAGGCGCGU
rno-miR-568_290939	TGME49_chrII	1164433	1164528	UGUGUGCAUACAUAUAUGUAUAUAUAUAUAUAUAUAUGUAUAAAUAUAUAUACAUAUAUAUAUAUAUAUAUACUUAUGGGCACAAAAAUGCACACA
Neg_293016_TGME49_chrII	TGME49_chrII	1168989	1169028	CCAAGAGGUGACGGAGAUUCUUUGUCUUCGUUGCCUCUGG
Neg_293126_TGME49_chrII	TGME49_chrII	1172210	1172313	UAUACCUGCAUCUAUCUAUCUAUCUAUACAUAUAUAUAUAUAUAUAUAUGUAUAUAUAUAUAUAUGUAUAUGUUUAGAUGGAUAGGCACAGUUUUGUAUGUAUG
mmu-miR-467g_293184	TGME49_chrII	1173857	1173982	UAUAUAUAUAUAUAUAUAUAUAUUUAUAUAUAUAUAUAUAUAUUUAUAUGUAUAUAUAUAGAUAUUUAUAUGUAUAUAUAUAUAUAUAUAUUUAUAUGUGUGUAUAUAUAUAUAUAUAUGUAUAUA
Neg_293539_TGME49_chrII	TGME49_chrII	1184394	1184536	UCACAUACGUAUACAUAAUUAUACAUAAGUAUAUAUAUUUAUAUGUACAUAUGUAUAUAUAUAUAUAUAAAUAGAUACAAAUAUAUAUAUAUAUAUAUAUAUAUAUGUAUAUAUAUAUGUAUAUAAUAUGUGUGCGUGUGUGG
rno-miR-568_291980	TGME49_chrII	1192145	1192224	AUGUAUAUAUAUAUAUAUAUAUAUAUAUAUGUACAUAUGUAUACAUUUAUAUAUAUAUAUAUAUGUAUAUAUGUAUACAU
Pos_292606_TGME49_chrII	TGME49_chrII	1208752	1208813	ACGUAUACCUCUGCGUCUGUGUAGAUGGAAUUCCCUUUUGCACAAAAUGCAGAACUAUACGU
tch-miR-1277-5p_292775	TGME49_chrII	1213465	1213575	GUGUAUGUUUUUACGUUUGUGGAUAAUAUAUAUAUAUAUAUAUAUCUAUAUCUAUAUAUAUAUAUAUAUAUAUAUAUACGUAUUUACAUAUGUAGUUACAAAAACAUACAC
Pos_292821_TGME49_chrII	TGME49_chrII	1214764	1214840	UGUAUAUAUAUAUAUAUAUAUAUAUAUUUAUAUGAAAAUGCAUCAUAUGUAUAUAUAUAUAUAUAUAUAUAUAUAUA
Pos_292891_TGME49_chrII	TGME49_chrII	1216920	1217011	UCUGUUUGUAUAUAUAUAUAUAUAUAUGUAUAUGUAUAUGUAUAUAGAUAUAUAUAUAUAUAUAUACAUAUAUAUAUAUAGAUAUAGAUAGA
Pos_292886_TGME49_chrII	TGME49_chrII	1216934	1216999	UAUAUAUAUAUAUGUAUAUGUAUAUGUAUAUAGAUAUAUAUAUAUAUAUAUACAUAUAUAUAUAUA
Pos_293176_TGME49_chrII	TGME49_chrII	1224891	1224936	GCUAGAACUGUUUUUCUCUGUCUAAUUAUGGAGCAAACGGUCUCGU
tch-miR-1277-5p_293397	TGME49_chrII	1231075	1231176	UACGUGUAUAUUUAUGUAUAUUUAUGUAUGUAUAUGUAUAUAUGUAUAUAUGUAUAUAUAUAUAUAUAUACGUAUAUAUGUGUAUAUAUAAAUAUAUACGUA
rno-miR-466b-3p_293472	TGME49_chrII	1233480	1233634	GUAUGUAUGUAUGUAUGUAUGUAUGUAUGUAUGUAUGUAUGUAUGUAUGUAUGUAUGUAUGUAUAUAUAUAUGUAUGUAUUUAUGUAUGUAUGUAUGUUUAUAUAUAUAUAUAUAUAUAUAUGUAUAUAUAUAUAUAUGUAUUUUACUUAUAUAC
mmu-miR-466m-3p_293688	TGME49_chrII	1239420	1239559	AUAUGUGUAAAAAUAUAUGUAUAUUUGUAUGUAUUUGUAUGUAUAAAUAUAUAUAUAUAUAUAUAUAUAUACAUAUGUGUAUAUUUGUAUGUAUUUGUAUGUAUAAAUGUAUAUAUAUAUAUACAUAUAUAUAUACAUAU
Pos_294584_TGME49_chrII	TGME49_chrII	1264315	1264384	AGAGCCGACAGAAAGGCUGAUGAGAGGGCUGUUGCUGCUCUCUCGUCUACUUUUUUCCUCUGUCGGCCCU
Pos_294579_TGME49_chrII	TGME49_chrII	1264318	1264381	GCCGACAGAAAGGCUGAUGAGAGGGCUGUUGCUGCUCUCUCGUCUACUUUUUUCCUCUGUCGGC
Pos_296439_TGME49_chrII	TGME49_chrII	1313821	1313865	GUUUGGGUGAAGAACCCCAUCAGUUUGGGGGUUCUUAACCCAGGC
Neg_298458_TGME49_chrII	TGME49_chrII	1313824	1313862	ACCCACUUCUUGGGGUAGUCAAACCCCCAAGAAUUGGGU
Neg_298462_TGME49_chrII	TGME49_chrII	1313825	1313861	CCCACUUCUUGGGGUAGUCAAACCCCCAAGAAUUGGG
Pos_296817_TGME49_chrII	TGME49_chrII	1324091	1324140	CUAGAUGAGCUUCCUCGUGCAUGAAAACUUGCGGGAGGAGCUGUGUUUGG
Neg_300116_TGME49_chrII	TGME49_chrII	1357961	1358000	GCCGUGUGCCGCUUUGUACGUUUGAAAAAGUGGCACUGGC
Pos_298601_TGME49_chrII	TGME49_chrII	1371577	1371632	CCACAACUUACAAUCUCGCACGGACGCACACGCCGUGCGUAUUUGUAAGUCUGUGG
mmu-miR-370-5p_301040	TGME49_chrII	1383078	1383157	UUUUCACCCGUCUAACAUUUUGCAGAUGUGUUUGCACGUAAUUCCUGGCGUGUGCAACAACUGCAUAGACGUGGUGAGAA
Neg_301165_TGME49_chrII	TGME49_chrII	1386858	1386898	AGGGUGUAAAAUGUUGAGAGACAUCUCCGAUUUCGCACUUU
Neg_302208_TGME49_chrII	TGME49_chrII	1414686	1414745	GCAGAAGGGGCGGAGCAGUAGAUGCCGGAUGAACGGAUUGUUUACUCCUGCCCUUUCUGC
har-miR156c_302884	TGME49_chrII	1489950	1490041	GUCCUUUGCUUCCUCUCUUCUUAGCGAUCUUAGCAGCGAACCUCUCAGACCUUCCUGGUAGGCCUAUUGUUGAGAAGAGGGGAGACAGGGAC
Pos_304536_TGME49_chrII	TGME49_chrII	1532779	1532898	GACGUUCUCAGUCUGAAAAGCCAAAACAAAUCGGUGGCUAUGAGGCGUAGGUGGUUUCCUAUGUCUAUGUGGUCAAAGUCACCUUUGAGCCCCUUUGGUGCGUCAGACUUGAGGAACGUC
Neg_306708_TGME49_chrII	TGME49_chrII	1536316	1536363	AGCGCACCUGAGAAGAUCGGAAAGUUGACCGAUGUUUUCGGUGACGUU
Pos_304742_TGME49_chrII	TGME49_chrII	1538181	1538240	GCUUGAUGGAGUGACCGGGCCGAAGCCGCAGGUCCGCUUCGGCCGGACGCUUUGUCGAGC
Neg_306799_TGME49_chrII	TGME49_chrII	1539118	1539176	GCGUCGUCCGGAGACUUUCAGGAGACUCUCGCUGUCUCCCUGGAUUCUCUGGAGCGCGU
Pos_304870_TGME49_chrII	TGME49_chrII	1541653	1541758	UAUAUGAAUAUAUAUAUAUCUAUAUAUCUAUAUAUAUGGAUAUAUGAAUAUAUAUAUAUCUAUAUAUCUAUAUAUAUGGAUAUAUGAAUAUAUAUAUAUAUAUAUA
Pos_304866_TGME49_chrII	TGME49_chrII	1541661	1541750	UAUAUAUAUAUCUAUAUAUCUAUAUAUAUGGAUAUAUGAAUAUAUAUAUAUCUAUAUAUCUAUAUAUAUGGAUAUAUGAAUAUAUAUAUA
Neg_306917_TGME49_chrII	TGME49_chrII	1542326	1542390	CUUCGUAGAUUCGCAGACGCGGCGUCGACAGUGCUCCAGACUGUGACGCCUGCGAGUCUGAGAGG
Pos_305029_TGME49_chrII	TGME49_chrII	1545774	1545810	CUGUAGCCUGCUGUUGAAACUGCAAGCAGGCUGUCAG
Neg_307172_TGME49_chrII	TGME49_chrII	1548552	1548635	GCCUCUUCACACACGCUAAUAAGCUAUCUCUGAGAAGACGGCACCAGGGAUAGUUACGGUGUUUGCAAGUGUGUGAUAGAGGGA
Neg_308628_TGME49_chrII	TGME49_chrII	1588046	1588117	UAUAUAUAUAUAUAUGUAUAUACAUGCAUAGACAAAUCUAUGUACGUCUGUAUAUAUAUAUAUAUAUAUAUA
Neg_308629_TGME49_chrII	TGME49_chrII	1588118	1588242	UAUAUAUAUAUAUAUAUAUUUAUGCUUCUUGGUACACCCGUGUGUGUUGCUAUGUGAAUGCAUUCACAUCUCCAUAGCAACGCUUGUACAUAAAUAAAUGCAUAUAUAUAUAUAUAUUAUAUAUA
Pos_307408_TGME49_chrII	TGME49_chrII	1610191	1610252	GUUCCUCACCUCUGUCGUCACGUCUGCCUCUGGCGCCUCCGUGCGACGACAGAGGUGGGCAC
Pos_307405_TGME49_chrII	TGME49_chrII	1610195	1610249	CUCACCUCUGUCGUCACGUCUGCCUCUGGCGCCUCCGUGCGACGACAGAGGUGGG
Neg_309627_TGME49_chrII	TGME49_chrII	1616542	1616583	GAGUUGCUCUCCGGCUGGGCUUAGCGCGGAGAAGUGCAACUC
mtr-miR2673b_309656	TGME49_chrII	1617580	1617652	UCCGGCUUCUUCCUUUUCUUCGUUUCUGCAUCUUCCGGUGCAGCCGGUUGAAGAGGAGAAGGAAGAGGAAGGA
tch-miR-1277-5p_307729	TGME49_chrII	1619211	1619312	UGGGUGCAUUUAUAUGUUUAUAUAUAUAUAUAUAUAUAUAUAUGUGCGGAUAUACGUGUAUAUAUAUAUAUAUAUAUAUAUAUAUACGUAUACAUAUACCUA
tch-miR-1277-5p_308207	TGME49_chrII	1633891	1634020	CGAUGUAUAUAUAUAUAUAUAUAUAUAUAUAUAUAUAUAUAAAUAAAUACGUGUAUAUAUAUAUACGUAUAUAUUUAUUUAUUUAUAUAUAUAUAUACGUAUAUAUUUAUAUAUAUAUAUAUAUACAUCG
hsa-miR-1277-5p_308315	TGME49_chrII	1637110	1637189	GAUGUAUAUAUAUAUAUAUAUAUAUACUUAAUUUGUUCAUGGAGCAUACGUAAGUAUAUAUGUAUAUAUAUAUAUAUAUU
Pos_308333_TGME49_chrII	TGME49_chrII	1637732	1637856	UAUAUGUAUAUAUAUAUAUAUAUAUAAACAUGAGGAUUGUUGCAGGAUGUGCCAGCGCGUACGUGUGUUUACGUACGUGUAUGUAUAUGUGCAUAUGUAUAUAUAUAUAUAUAUAUAUACAUAUA
Neg_313937_TGME49_chrII	TGME49_chrII	1733783	1733955	CUCGCUCGUUGCGUCAAAUACAGGGUGUUCUCGACGUUGUUGUCGCUAGUAGCGUCCACUUGGACUACAAAGCAGCUUCUUGUAAGAGAGUGCGACUUUCUUUUCGGAGUUUUUUUGGGCACAUGGUCAGCGCCAAAGUUUUGCGACUCGACGCACCCGAAUGCACGAGUGGG
atr-miR8610.1_314337	TGME49_chrII	1744534	1744577	UGCGUUUAGGAUUUAGCGAUUAUUCGCUUUGUCCAGAAAAUGCA
Neg_316719_TGME49_chrII	TGME49_chrII	1807477	1807608	UGCAUCGCGACGUCAACGUUCGGGAGUGCGAGACUCUCUUUGCAUGUUUCUCUCGCAGCUGUAUAUCACGGAGACGAUGAACUGCGACGUGCAGAAGAAAGAUUUCAAGCUCUUCUAUGACGAAGCGAUGCA
Pos_314852_TGME49_chrII	TGME49_chrII	1811917	1811954	UUGUUUGGUCUCCGUGUGGCCACAUCGAGGCCAAGCGA
rno-miR-466b-4-3p_315521	TGME49_chrII	1831003	1831156	UGUAGAUGACGGUUUGAGCUCGUGUAAGUAUAUAUGUGGGUAUGUAUAUGUUUAUAUGUAUAUAUAGGUAUAUGCGUACGUGCAUGUAUGUGUAUAUAUAUGUAUAUAUACAUAUAUAUACAUAUAUACAUACACUUUGUCAAACAUCUCUACG
Pos_315718_TGME49_chrII	TGME49_chrII	1836625	1836695	AGGUAGCGACGGCGUGUCUCUGGUUCUGCAUCCAGAAGCAAAGCAGAAGCAGAGACACGCCGUCGCUUCUU
Pos_315724_TGME49_chrII	TGME49_chrII	1836626	1836694	GGUAGCGACGGCGUGUCUCUGGUUCUGCAUCCAGAAGCAAAGCAGAAGCAGAGACACGCCGUCGCUUCU
Neg_317712_TGME49_chrII	TGME49_chrII	1836629	1836691	UCGCUGCCGCACAGAGACCAAGACGUAGGUCUUCGUUUCGUCUUCGUCUCUGUGCGGCAGCGA
Pos_315861_TGME49_chrII	TGME49_chrII	1840994	1841040	GGAGUGUGUCAAAGGCAGUGAGGAGUUAAAGCUGCUUGACCCACUCC
Neg_319151_TGME49_chrII	TGME49_chrII	1877289	1877346	UUUCCUGAGGCACGAAUAUGUGAAUACAUAGUCGUUUACCUGUUUGUGACUGGGGAGA
Neg_319146_TGME49_chrII	TGME49_chrII	1877299	1877336	CACGAAUAUGUGAAUACAUAGUCGUUUACCUGUUUGUG
Neg_319179_TGME49_chrII	TGME49_chrII	1878066	1878130	GCAGGUACCUACCGACGGGAGGCCACAGCGGUCGGCUGUGUCUGCUUGUCUGUCGAGGUGCCUGC
mmu-miR-466l-3p_321832	TGME49_chrII	1949557	1949733	CACAUACAUGCACAUGCACACAUACUACCUACAUAUGUAUAUGCAUAUAUAUAUAUAUAUAUAUAUGUGUAUAUAUAUAUGUAUAUAUGUAUAUAUAUGUAUAUGUGUGCAUAUAUAUAUAUAUAUAUAUAUGUAUAUGCGUAGAGAAGUACUUGUGCAGUUCUGUGUUUGUGAGUG
Neg_322109_TGME49_chrII	TGME49_chrII	1956831	1956971	UCUUGGCAAAUUGUGGACUUUGAACAACCGUCCGAAAAAGAGAAAGGAAUAAUACUUGAAUCCCAGUGCAUGCCAGACGCAACGGAGUGGGUAGUGUUCAUCUAACUUGGCGGUGGGAGAGUUCUUUACACUUUGCCAGGA
ppc-miR-2238f-5p_320657	TGME49_chrII	1970393	1970430	GAGCUGAGGAGUGAACGGCGCAGCCUUCACUCCUGCUU
Pos_320723_TGME49_chrII	TGME49_chrII	1972039	1972105	GCCGUUGUGUUGGUCUCUCUCUCACCUGCUCUCUUCUAGCAGGGAGGUGCGACUCCAACACGACGGC
Pos_320757_TGME49_chrII	TGME49_chrII	1972942	1973072	GCGAUGUGUUGAUGCGUAUGCGUUAGUGUAGAUGUAGAUAUACGCAGAUAGGUAUAUAUAUAUAUAUAUAUAUAUAUAUAUAUAUACCUAUCUGCGUCACGAAGUACUAAGCCAUCAGCGACAAGAUACGU
Neg_323502_TGME49_chrII	TGME49_chrII	1993954	1993994	AGAUGCGAGCCGUGGAAGACUACGUCUGUCGGUUCGCGUCU
Neg_324573_TGME49_chrII	TGME49_chrII	2025157	2025240	UCCAGACAUAUAUAUAUAUAUAUAUAUAUAUAUAUGCAUACGGUUACAUAUAUAUAUAUAUAUAUAUAUAUGUAUAUGCGUGGG
tch-miR-1277-5p_322542	TGME49_chrII	2025158	2025239	GGUCUGUAUAUAUAUAUAUAUAUAUAUAUAUAUACGUAUGCCAAUGUAUAUAUAUAUAUAUAUAUAUAUACAUAUACGCACC
rno-miR-466b-4-3p_324183	TGME49_chrII	2070796	2070876	GUCGUGUGUGUUUGUAUGUAUAUGUGUAUAUAUAUAUAUAUAUUUAUAUAUAUACAUAUAUACAUAUAUACAUAUAUAGAU
mmu-miR-669i_324187	TGME49_chrII	2070804	2070867	UGUUUGUAUGUAUAUGUGUAUAUAUAUAUAUAUAUUUAUAUAUAUACAUAUAUACAUAUAUACA
rno-miR-770-3p_331476	TGME49_chrII	2208721	2208786	UGUGCGUCUCGGCGAUGGAGCUCGUGCUUUUCUCUUCAAAGGCACAGCUCCACGUCAGGCCGUACA
Neg_331885_TGME49_chrII	TGME49_chrII	2219251	2219296	UGCGAGUCUAUGUGCGGUACACGGUAUCGUGACAUAAUAGCUCGCA
Neg_332743_TGME49_chrII	TGME49_chrII	2240605	2240652	UGCUUGUCCUGUUGAGUGGUGAUAUUUUUACCACUAACUGAACGAGCA
Neg_332755_TGME49_chrII	TGME49_chrII	2240909	2240959	UUGUGUUGUGUGCUUCCUCAGGCUAUCGAUGGAGAGGAAGCAAUCAACCAG
Neg_332760_TGME49_chrII	TGME49_chrII	2240910	2240958	UGUGUUGUGUGCUUCCUCAGGCUAUCGAUGGAGAGGAAGCAAUCAACCA
Pos_331054_TGME49_chrII	TGME49_chrII	2253624	2253661	AUUCGAAAAGAACGACACUCCUCGUUUAGGUUUCGAGU
Pos_331085_TGME49_chrII	TGME49_chrII	2254396	2254434	UAUGUGGCUGUCUAACAUUCGGAUAUAGCAGACCACGUA
Neg_333410_TGME49_chrII	TGME49_chrII	2259109	2259144	AGACGUGUUUGGUAGAAUGCAUUACAGACACUGUCU
Neg_333435_TGME49_chrII	TGME49_chrII	2259763	2259798	AGACGUGUUUGGUAGAAUGCAUUACAGACACUGUCU
hsa-miR-4500_334058	TGME49_chrII	2276773	2276864	UGUAACAGACUGGUGGGGAUACAGAAACGGGUGAGGGAGGCGUCAUUGUGCUUCAUCGCGUAGUCGUUUCUUGGUGUCGCUGCUUCUGUUCA
Neg_335244_TGME49_chrII	TGME49_chrII	2309609	2309670	GCUGUGAUCUGCUGAGCGGAGACGAAUUUUGGGGUGUGUUUCCUGUUGUAGCGGGUUGCAGC
Neg_335462_TGME49_chrII	TGME49_chrII	2315532	2315593	GCUGUGAUCUGCUGAGCGGAGACGAAUUUUGGGGUGUGUUUCCUGUUGUAGCGGGUUGCAGC
cin-miR-4168-3p_335531	TGME49_chrII	2317457	2317633	AUUGGUCUUGGAGUGCUUCCUGUUUUCCCAAGUAAAUCGAUUCGUCGUGAAUUAAAGGGCCGCAUGUCUGGGAGCCUAGGCGCUUAUUGCAAGUUCCGGUCUCGGUUCACAGGCUGUAGGCAAACACUACGUGAUUUGAGAAGUGCUUGGUCGGGGAUAGGCUGCAUACCGCCUAGU
Pos_334732_TGME49_chrIII	TGME49_chrIII	1694	1833	GUUCUAGCGUCGGUGGCGUCGUCUAUGUUGCGUUUAGUGGGACGAUCAGACCUAGCGGCGUGUGUUGGUAUGUAACGAGAAACACGACUGUGACGAUGGUGAAAGUUUCGCUUCGCUGGUGCGACCCACUGGCCUAUAAC
gra-miR7494b_336648	TGME49_chrIII	55002	55063	GACUUCUCCUCUGUUCGCUCCGACACGAGCAGCCUCUGAGCGGGAGAAACAGAGGAGAAGUC
Pos_336782_TGME49_chrIII	TGME49_chrIII	59621	59670	GGGCGAGCGGGGGCACAGAGACUUAGCCUCUGUCGUCUCUGCUCUGUCGG
Neg_339480_TGME49_chrIII	TGME49_chrIII	78214	78345	GAGGAAGGGGGAGACCACAGAGAAGAGUAAAGCGAGAGAGGCGGCUGUCGUUCUUUAGAGCAGCUUCUGGGGUGGCAGCACCUCUCGAGUGGGGACUUGUGUGUAUUUUCAGAGAGCGUUUUCUCCUUCUUC
Pos_337665_TGME49_chrIII	TGME49_chrIII	83677	83723	AUAGACAUGGAUAUAUACGUAUAAUAAAUUGACGCAUCCUGGUCUAU
rno-miR-466b-3p_337853	TGME49_chrIII	88601	88762	GUGAGCGUAGAGGUAUUUAUGUGUGAGUAUAUGUAGAUGCAUAUAUAUGUAUGUAUGUAUGUAUGUAUAUACGUAUGUAUGUAUAUACGUAUGUAUGUAUAUACGUAUGUAUGUAUAUGUAUAUAUUUAUAUAUAUAUAAAUAAAUAAAUUUCUAUACAUAC
rno-miR-466b-3p_337850	TGME49_chrIII	88614	88739	UAUUUAUGUGUGAGUAUAUGUAGAUGCAUAUAUAUGUAUGUAUGUAUGUAUGUAUAUACGUAUGUAUGUAUAUACGUAUGUAUGUAUAUACGUAUGUAUGUAUAUGUAUAUAUUUAUAUAUAUAUA
mmu-miR-467g_338366	TGME49_chrIII	102146	102241	GAAAGACUGCGUGCAUGUAUGUGUAUAUGUGUAUAUGUAUGUGUAUAUAUAUAUAUAUAUAUACACCUGUAGCUACGUACAGAGCUCUCGUCUUUC
tch-miR-1277-5p_338573	TGME49_chrIII	107778	107892	CAUCUAUAUAUAUAUAUAUAUAUAUAUGUACGUAGGCCUAUAUGUCCUGUGUGACCAAGUUACAGGCUUGUGUGAAACGUACGUAUAUAUAUAUAUAUAUAUAUAUAUACGUAUG
hsa-miR-1277-5p_339683	TGME49_chrIII	136800	136877	UAUGUAUAUACGUAUACAUAAAUAUAUAUUUAUAUAUAGAUAUAUAUAUGUAUAUAUUUGUGUAUAUAUAUAUAUAUA
Pos_340789_TGME49_chrIII	TGME49_chrIII	168964	169001	GCCUGGGUUUUUUUGCCUCUCGGCGAGAGUGCGCAGGC
Pos_343632_TGME49_chrIII	TGME49_chrIII	246418	246483	AGGGUUUAAAGGGGACAGAAAGUGAUGGGGCACCCCCUCGCUUCCUCUGUUGCUUUUGAGAACCUU
tch-miR-1277-5p_343680	TGME49_chrIII	247749	247861	GUGUGAGAUGCACAUUUAGGCGUGAGUGCGUGUAUACGUAUAUAUAUAUAUAUAUACAUAUAUAUAUAUAUAUAUAUAUAUACGUAACUACGUCUAUAUCUACAUCCUUACAC
Neg_348828_TGME49_chrIII	TGME49_chrIII	333350	333397	AAUUCACGCUUUUUGUUAGGUGCUUACUAGAACGAAGCGACGUGGAUU
Pos_347232_TGME49_chrIII	TGME49_chrIII	340526	340634	UACGGUAGCAGGGGCAGCGUGUCCAGGUGUUUUGUUUUGUGGUUGAAUUUUGCAGACUCAGUUGUAGUUUGCGCAGCAACACAGGGCCCUGGAUUGCCGUAGCGACGUA
Pos_347409_TGME49_chrIII	TGME49_chrIII	345323	345363	UGUAGACAACGGACUGAAGAGUCAGCGGUCCUUUGUUUAGA
Pos_347414_TGME49_chrIII	TGME49_chrIII	345324	345363	GUAGACAACGGACUGAAGAGUCAGCGGUCCUUUGUUUAGA
Neg_349373_TGME49_chrIII	TGME49_chrIII	347597	347635	CUCUCUCCUUUUAUACGUUCUGCCGUAUUGAGGAGGGAG
Neg_351481_TGME49_chrIII	TGME49_chrIII	408105	408141	CUGUCUCCAUCGUGCCGCCAGGCACCGGCGGAGACAG
Pos_349918_TGME49_chrIII	TGME49_chrIII	415890	415943	GUCCUUACAGCAACGAGUAGGCAAGUAAGUUGUCGCUUGUCAUGUUGGUAGGAC
cin-miR-4094-5p_351597	TGME49_chrIII	460345	460412	CUGAGGAGGCCGAGAGGAACGCUUCGAGGCUCUAGAAAGCGCCUCAGGUGUGCUCUGAGCCUCUUUGG
Pos_352832_TGME49_chrIII	TGME49_chrIII	492829	492874	GCGGCUCUCAGAAAGACUAAAUCUUACGUUUUUUGUGUAGAGUCGC
Pos_353389_TGME49_chrIII	TGME49_chrIII	507682	507738	UACCACAGGCCUGUGUGAGCAAGGGGUUUUGACACCCCUCUGCGAGCGUUUGUGGUA
tch-miR-1277-5p_356193	TGME49_chrIII	584253	584342	ACGUAUGUACAUGUAAAUAUAUGUAAAUAUAUAUAUAUAUAUGUAUAUAUAUAUAUAUAUAUAUACGUAUGUAAACGUAUGUACAUAUGU
hsa-miR-6873-3p_356469	TGME49_chrIII	592874	592937	GGCGAAGCGGUGUUGCCUCUCUCUUUGAAGUUCGCAGAGAGAGAGAGAGAGAGACCGCUACGCU
Pos_356819_TGME49_chrIII	TGME49_chrIII	601874	601948	GGCCAUGAGUGCCUGCAUGUGUGCGCAUGCGUCUGUUUUCGCAGAAUGCGUACGUAAGAAUAGGUCUCGUGGUGG
Pos_356839_TGME49_chrIII	TGME49_chrIII	602379	602481	GGGUGUGUGUAGUGUUUUGUACGUGUAUGCAUGCAUAUAUAUAUAUAUAUAUAAAUAUAUAUAUAUAUAUAUAUAUAUAUAUACAAACGCACUACAUAGGCCU
Pos_356842_TGME49_chrIII	TGME49_chrIII	602380	602480	GGUGUGUGUAGUGUUUUGUACGUGUAUGCAUGCAUAUAUAUAUAUAUAUAUAAAUAUAUAUAUAUAUAUAUAUAUAUAUAUACAAACGCACUACAUAGGCC
tch-miR-1277-5p_358742	TGME49_chrIII	602397	602470	CAUGCACAUACGUACGUAUAUAUAUAUAUAUAUAUUUAUAUAUAUAUAUAUAUAUAUAUAUAUAUGUUUGCGUG
Pos_356843_TGME49_chrIII	TGME49_chrIII	602481	602542	UACGUACAUGCGUACGGCUGGAUGUGGAGCUACUCCUACGUUCACCUUUACGUGUGUAGGUG
mmu-miR-669b-3p_356998	TGME49_chrIII	606891	606996	UGUGUGUGUUGAUAUAUGUAUAUAUGUAUAUGUAUGUGUGUAUAUAUAUAUAUAUAUAUAUACAUACGUACAUAUACAUACAUAUAUAAAAAUAUAUAUACAUAUA
mmu-miR-669b-3p_357001	TGME49_chrIII	606893	606994	UGUGUGUUGAUAUAUGUAUAUAUGUAUAUGUAUGUGUGUAUAUAUAUAUAUAUAUAUAUACAUACGUACAUAUACAUACAUAUAUAAAAAUAUAUAUACAUA
osa-miR5532_359260	TGME49_chrIII	616478	616542	GCUGUUUCUGCUACAGGUUUGUCAUAUCAUAUGGAAGAUGUGACGAAGGUGGUUUUGGGAGCAGC
Neg_359562_TGME49_chrIII	TGME49_chrIII	623774	623827	CCGAUCUUGGUGGCAUCCAUUACAAAAAACCAUAGGAUGCCCCAGAAGAUCGUG
Pos_358143_TGME49_chrIII	TGME49_chrIII	636065	636102	GAACGUUUGGAAGAAGCCGUCUGGCUUUUUCCAUGUUU
Pos_358502_TGME49_chrIII	TGME49_chrIII	645883	645933	UGCUCUCCCUACCGUGUGCUCUAAAUCUUUUAGAAAGCCGCAGGGGGAGCG
Pos_359208_TGME49_chrIII	TGME49_chrIII	664296	664368	GGGGUUGUCACUCUUUUGAAAAAACCGCCCCACUCCGAGUGGGGCGGUUUUUUCUUGGAGCUGGUACGUUCCC
Pos_359211_TGME49_chrIII	TGME49_chrIII	664306	664355	CUCUUUUGAAAAAACCGCCCCACUCCGAGUGGGGCGGUUUUUUCUUGGAG
mmu-miR-466l-3p_360246	TGME49_chrIII	693624	693739	GUGUGAGCAUGUGUGUGCGUAUAUAUAUAUAUAUAUAUAUAUGUAUAUACACGCACAUAUUUAUGCAUAUAUAUAUAUAUAUAUAUAUAUAUACAUGCACACAUAUGCAUGAACAU
tch-miR-1277-5p_362158	TGME49_chrIII	693630	693731	CGUACACACACGCAUAUAUAUAUAUAUAUAUAUAUACAUAUAUGUGCGUGUAUAAAUACGUAUAUAUAUAUAUAUAUAUAUAUAUAUGUACGUGUGUAUACG
mmu-miR-466l-3p_360250	TGME49_chrIII	693630	693731	GCAUGUGUGUGCGUAUAUAUAUAUAUAUAUAUAUAUGUAUAUACACGCACAUAUUUAUGCAUAUAUAUAUAUAUAUAUAUAUAUAUACAUGCACACAUAUGC
Neg_362310_TGME49_chrIII	TGME49_chrIII	697738	697831	CUGCAGAGCGAGCGCUCUCGCUAUAUACAUAUAUAUAUAUAUAUAUAUAUAUAUAUAUAUGUAUAUGAGUGUGAGUGUGUUCAGGUGACUGUGG
Neg_362315_TGME49_chrIII	TGME49_chrIII	697751	697813	GCUCUCGCUAUAUACAUAUAUAUAUAUAUAUAUAUAUAUAUAUAUAUGUAUAUGAGUGUGAGU
mmu-miR-467g_360526	TGME49_chrIII	700654	700745	UGUGUACGCGCAUAUAUAUAUAUAUAUAUAUAUAUAUAUAUUUAUAAAUGUCUUUAUAUAUGUGUUUGUGUAUGUAUACAUGUGUGUAUAUA
mmu-miR-669b-3p_362894	TGME49_chrIII	713443	713522	UCCAUAUAUAUAUAUAUAUAUAUAUAUAUAUAUAUAUAUAUAUAUAUAUAUGUAUAUGUAUAUGUAUAUGUAUGUAUGGA
rno-miR-466c-3p_363033	TGME49_chrIII	717904	718022	GCGUGCAUGGCACAUAUAUAUAUAUAUAUAUAUAUAUAUAUAUGCAUUCUUUGCUCUAUCAAUACAUGCAGAUAUAUAUAUAUAUAUGUAUAUAUGUAUAUGUGUAUAUUUGUGCAUGU
Neg_363030_TGME49_chrIII	TGME49_chrIII	717919	718000	AUAUAUAUAUAUAUAUAUAUAUAUAUAUGCAUUCUUUGCUCUAUCAAUACAUGCAGAUAUAUAUAUAUAUAUGUAUAUAUGU
Pos_361141_TGME49_chrIII	TGME49_chrIII	718768	718858	CAGGAGAGAGAGAGAGGACGAGAGGUGUAGCCAAGCACGCUCAAAAGUCUGAACGUCUUUGGCCUCUUCUUUUCCUUUCUACUUUUUUUUG
mmu-miR-669b-3p_363085	TGME49_chrIII	719619	719688	UUAUAUAUAUAUAUAUAUAUAUAUAUAUGUAUUCAAGUAUAUAUGUAUGUAUAUAUGUAUAUAUAUAUGA
Neg_363499_TGME49_chrIII	TGME49_chrIII	731356	731393	UGUUCUCCUGCGAGGCACCCGCCUCAACAGGAGACACA
Neg_363562_TGME49_chrIII	TGME49_chrIII	733356	733461	UAUAUAUAUAUAUAUAUAUAUAUAUAUGUAUAUAUAUAUGUAUAUAUAUAUAUAUGUAUAUAUAUAUAUAUGUAUAUAUAUAUAUGUAUAUAUAUAUAUAUAUAUA
Pos_362429_TGME49_chrIII	TGME49_chrIII	753965	754001	GACUCCGUAAUCUAUUCACUUCAAAUAUAUGGAAGUC
Pos_363364_TGME49_chrIII	TGME49_chrIII	778229	778267	UUUUAUAACCGAGCCGCUUGACGGUCUUAGGUUAUAGAG
tgo-novel-20-2_366746	TGME49_chrIII	868542	868602	AGCGGAAAGGAGACGUGGAGACGAGGAACCUCGAACGUGUCUCGUCGUCUCCGUUUCCGUU
Pos_370828_TGME49_chrIII	TGME49_chrIII	978163	978215	CGGUUGUCGACAGAGGUCUAGGGGACAAUAAUCCCUUAGCACCUCGAUUACCG
Pos_371639_TGME49_chrIII	TGME49_chrIII	998972	999017	GGUGCAUUGCUGAGGCCAUCACGUUGGAUGGUCUUGCGAUUGCUUC
efu-miR-9226_374744	TGME49_chrIII	1033528	1033568	GCUGGAGCCCGAGCGCCCGAACGGGGCCUUGGGUUUCAGAG
efu-miR-9226_374738	TGME49_chrIII	1033529	1033566	CUGGAGCCCGAGCGCCCGAACGGGGCCUUGGGUUUCAG
dme-miR-973-3p_376918	TGME49_chrIII	1091022	1091065	UUUUUACCUUGAGUCGGAGCAUGAAGCUCCGACCGAGUUAAAGA
hsa-miR-3973_375307	TGME49_chrIII	1094716	1094762	CUAAGGCUAAGGCUUUACUGUCAAGUGAGGGUGGGGCUUUUCCUUAG
Pos_376755_TGME49_chrIII	TGME49_chrIII	1133839	1133963	CUCUCUACGGAUCUAUAGUUGUAUAUAUAUAUAUAUAUAUAUAUAUAUAUACAUAUACAUAUUAUAUGUAUGCAUAAAUAUAUAUAUAUAUAUAUAUAUAUAUAUAUGUAUGCAUAUGUAGAGAG
tch-miR-1277-5p_378580	TGME49_chrIII	1133839	1133963	GAGAGAUGCCUAGAUAUCAACAUAUAUAUAUAUAUAUAUAUAUAUAUAUAUGUAUAUGUAUAAUAUACAUACGUAUUUAUAUAUAUAUAUAUAUAUAUAUAUAUAUACAUACGUAUACAUCUCUC
Neg_378589_TGME49_chrIII	TGME49_chrIII	1134063	1134140	UCGUCUUCGGGGAUGGGUACGCGUGUCUCUUUUGCGCCAUUGUUGGGGCGAAAAGAGAGAUCUUUCCCACGAAGAUGA
Neg_380461_TGME49_chrIII	TGME49_chrIII	1184558	1184597	CCUGUCGGGUAAGGCUAUUCAGAGCACUUAAACUGACAGG
bta-miR-2883_380863	TGME49_chrIII	1194550	1194624	CUCAGCUACCUCUUCCCGUGGGUUGUCUCCGGGUUGAGACGGGGGUACGUAACCCACGGGGAAACUGUAGUUGAG
Pos_379701_TGME49_chrIII	TGME49_chrIII	1212967	1213018	CCACCGCAGGUCAGGGUUGCCAGUGUCAUGACUGCGCAGGAUCUGUUGGUGG
Neg_382620_TGME49_chrIII	TGME49_chrIII	1241617	1241660	CUGCGCUGUUCGCGUCUUCUCCUCGAGAGUCGCGAAAGGCGCAG
Neg_382736_TGME49_chrIII	TGME49_chrIII	1244740	1244810	GCUGUCACUGUCUGUCCUAUCUUGCCCACAGCUGCACGUUCCGAGCAGCUGUGGGCAAGAUAGGACGCAGC
Pos_382489_TGME49_chrIII	TGME49_chrIII	1290566	1290606	GAAGCGAGGAGGCCUCUUUUCGAGAGGCCAGACUUCGCUUU
Pos_382485_TGME49_chrIII	TGME49_chrIII	1290567	1290605	AAGCGAGGAGGCCUCUUUUCGAGAGGCCAGACUUCGCUU
Pos_382838_TGME49_chrIII	TGME49_chrIII	1300443	1300512	AGAGGGGACAGUCAACCAAUUAGUGCCACGCGGAAACGCCCUGGUACUAAUACCGUUGCCUGUUGUCUCU
Pos_385920_TGME49_chrIII	TGME49_chrIII	1384299	1384358	GGCUCUGCUCUUUGAGGCUCAGCCACGUACGUGUCUGAGGCUCAAGCGUUCAGCGGAGCC
tch-miR-1277-5p_386459	TGME49_chrIII	1399922	1400000	GUGUAUAUAUAUAUAUAUAUAUAUAUAUAUAACUACGUAUAUAAGUAUGGUAUAUAUAUAUAUAUAUAUAUAUAUAUAU
Pos_386503_TGME49_chrIII	TGME49_chrIII	1401116	1401183	GUGGCAGUGAAGAGUUCAGAGACGUAGACGUACCACGUACGUUUACACUCUCAACUCUGAGUGCCUAC
mmu-miR-467g_388658	TGME49_chrIII	1403259	1403379	CCCCCGACCCUACAAGCAUACAUGUAGAUAUCUUAUAUAUGCAUAUAUACACAUAAUUAUAUGUGUAUAUAUGUAUAGAUAUAUAUAUGUACAUGUACUUGUUUGUAUGCUACUUGGAGGG
mmu-miR-467g_388655	TGME49_chrIII	1403269	1403365	UACAAGCAUACAUGUAGAUAUCUUAUAUAUGCAUAUAUACACAUAAUUAUAUGUGUAUAUAUGUAUAGAUAUAUAUAUGUACAUGUACUUGUUUGUA
Neg_389903_TGME49_chrIII	TGME49_chrIII	1436217	1436296	GUGAUCACAUUUGCAAUGGGAGUAUAUAUAUAUAUAUAUAUUAUAUUCAGAUAUAUAUUUACAUAUGCAUGUGUGAUCAC
Pos_388606_TGME49_chrIII	TGME49_chrIII	1456067	1456108	CUCUUCUAGGAGGGGGCAACGCACUUGCCCUCUUCUAAUGAG
Pos_388829_TGME49_chrIII	TGME49_chrIII	1462075	1462140	GCGGGGACACAGAGCUCUAAGACCACAGACCUCUAUGGUCUGUGUUUAGACGUCUAUGUUCUCUGU
Pos_389328_TGME49_chrIII	TGME49_chrIII	1475681	1475723	UCUUAGGCCGCGGAGGCCGAAGACGCGGCUUUCCGGCGUAAGG
Pos_390453_TGME49_chrIII	TGME49_chrIII	1507158	1507204	UUUAUUUUCGACUGUGAUCUGAAACUGUGAUCCAUUUGAGGCAUAAA
Neg_392635_TGME49_chrIII	TGME49_chrIII	1511013	1511066	GAUAGUACACGAAAUUGUAUUGGGACAGACACGGUACACUUUCGUUGUAUAAUC
Neg_394986_TGME49_chrIII	TGME49_chrIII	1574552	1574602	AUCCCGCGUCGGGGGCAUGCGAUGAUUCGCGCAUGCAGGUUCGACGGGGAU
Pos_393382_TGME49_chrIII	TGME49_chrIII	1587770	1587805	GAGGUCGAGGUUGUGAAGGUUGUCUACCUCGACCUU
Pos_395364_TGME49_chrIII	TGME49_chrIII	1639513	1639586	ACCAGUAGCUAAUAGGGAGGACAAACUAUGUUUGCCGGUGAACGGCGCGUGUUCCUUCUCUCAUUAGGACUGGU
Neg_398761_TGME49_chrIII	TGME49_chrIII	1675639	1675697	UGUACAUCCAGGUAAGCGACAUAGCUCUUUGCCUAUAGCUAUGUGUACUUGUGUGUGCA
hsa-miR-4318_398841	TGME49_chrIII	1677689	1677833	GCUUGUAUCACAUAUAUCUUAAUAUCAAAGUAUAUAUAUAUAUAUAUAUAUAUGUAUAUAUGCGUACAUAUUCAUAUGUAUAUACAUGUAUGCAUAUAUAUAUAUAUAUAUAUAUAUAUAUAUAUGUUUGUAUGUGCGUACAUGC
tch-miR-1277-5p_397294	TGME49_chrIII	1690845	1690922	CUUAUGUAUAUAUGUAUAUGUAUAUAUGUAUAUGUAUAUAUGGAUAUAUAUAUAUAUAUACGUAUGCACCCACAUGAG
rno-miR-466b-4-3p_399387	TGME49_chrIII	1693255	1693345	AUACAUGUGCGUAUAUACGUACAUAAAUACAUGCAUACGUGCAUUUGCAUGUAUGUAUGUAUAUAUAUGUAUAUAUAUUAUAGAUAUGUAU
Neg_399486_TGME49_chrIII	TGME49_chrIII	1695983	1696048	UCUCGGGUGUAUGUACACUUGAAUGUCGGGGCCGGCAAGAACUCUGGGGUGUACAUACACCUGAGA
Neg_399580_TGME49_chrIII	TGME49_chrIII	1698631	1698698	CAUGCAUGUGUGCAUAAAUGUAUAUAUAUAUAUAUAUAUAUAUAUGCAUCUAUGUACAUACAUGUAUG
bdi-miR5173-5p_398087	TGME49_chrIII	1712781	1712927	GUGUGAGUGUACGUGUACGCGCUAUAUAUAUAUAUAUAUAUAUAUAUAUAUAUAUAUAAUAUACAUAUGUCCAUAUGUCUAUUGAUCUAUAUAUGUUGGUAUAUAUAUAUAUAUAUAUAUGUACACCCGCAUAUACGUACACCAUAU
tch-miR-1277-5p_398201	TGME49_chrIII	1716197	1716292	GUGGCUACACAUGCUUACGUAUGUAUAUAUAUAUAUAUAUGUACGUAUAUGUACGUAUAUGUAUAUAUAUAUAUAUAUACCAUGUACUGUUGUCAC
Neg_400640_TGME49_chrIII	TGME49_chrIII	1727314	1727358	GCUGGAUACGCGUCACAGGCUUCUGUGAUUUUCGCGUAUUUCUGU
Pos_398662_TGME49_chrIII	TGME49_chrIII	1729252	1729338	GUGGGACAGUGCGCACAUUAUAUAUAUAUAUAUAUAUAUAUAUAUAAAUAUAUGUAUAUAUAUAUAUAUAUAUACACGUACACCCAC
Neg_400782_TGME49_chrIII	TGME49_chrIII	1731254	1731329	GAGACCUGUUGUGGGGAAACAGCUGCAGAUUUGUUUCAUGUUUCUCUUUCUAGGCUGCUUCCCCACCGAGGGUUUC
cin-miR-4194-3p_400789	TGME49_chrIII	1731612	1731729	AUAUAUAUAUAUAUAUAUAUAUAUAUUUGUGUGUCUAUAUAUAUAUAUAUAUAUUUAUAUGUAUAUGUAUAUAUAUGUUUAAAUGCAUAUAUCUAUAUAUAUAUAUAUAUAUAUAUAU
Pos_399207_TGME49_chrIII	TGME49_chrIII	1743544	1743582	GCGGGAAAGGAGACACUUAAAACCUGUUUCCUUGCCCGU
rno-miR-9b-3p_401555	TGME49_chrIII	1751751	1751825	UCUAUACAGCUAUAUAAUAUAUGUAUAUAUAUAUAUAUAUAUAUGUAUAUGUAUAUAUGUUUGUAGACGUAUAGA
mmu-miR-467g_400325	TGME49_chrIII	1774526	1774625	CACGUAUGUAUGUAUAUAUAUAAAGAUAUAUAUGUAUGUAUAUGUACAUGUAUGUAUGUAUAGAUGUAUAUAUAUAUAUAUAUAUAUAUAUAUAUACGUG
mmu-miR-669n_402553	TGME49_chrIII	1780255	1780309	UUUGUGUGUGUAUGUGUGUGAUAUCCAUUUUUGUCAGGCUUACAUGCACUACGAG
tch-miR-1277-5p_403051	TGME49_chrIII	1795000	1795132	UGCAUUUACGUACAUGCAUAUAUAUAUAUAUAUAUAUAUAUAUAAAUGCCUGCAUGUCUGCGUAUCCAUGCAUAUAUAUUUUGUAUUUAUAUAUAUAUAUAUAUAUAUAUCAUCAUGCAUGUACAUUUAUGUA
tch-miR-1277-5p_403055	TGME49_chrIII	1795001	1795131	GCAUUUACGUACAUGCAUAUAUAUAUAUAUAUAUAUAUAUAUAAAUGCCUGCAUGUCUGCGUAUCCAUGCAUAUAUAUUUUGUAUUUAUAUAUAUAUAUAUAUAUAUAUCAUCAUGCAUGUACAUUUAUGU
Neg_403081_TGME49_chrIII	TGME49_chrIII	1795725	1795816	AAAUAUUUAUAUAUAUAUAUAUAUAUAUAUAUUUAUAUAUAUAUAUUUAUAUAUAUAUAUUUAUAUAUAUAUAUAUAUAUAUAUAUAUAUUU
Pos_401086_TGME49_chrIII	TGME49_chrIII	1795732	1795811	AUAUAUAUAUAUAUAUAUAUAUAUAAAUAUAUAUAUAUAAAUAUAUAUAUAUAAAUAUAUAUAUAUAUAUAUAUAUAUAU
dme-miR-9388-5p_402239	TGME49_chrIII	1826370	1826485	UGUAAGUCUAUGUAUGUAUAUACAUAUAUAUAUAUAUAUACAUAUAUAUACAUAUAUAUAUAUAUACAUAUAUAUGUAUAUAUAUAUAUAUAUAAAUAUACAUAUACAUACUUAUA
tch-miR-1277-5p_402517	TGME49_chrIII	1834508	1834641	UAUAUAUAUGUAUACAUAUGUAUGUAUAUAUAUGUACGUAUAUCUAUCUCUAUAUACAAAUGACGACAGACGGAUGUCUGUAAGUGGUUCAGUAUAUAUAUAUAUAUAUAUAUGCAUAUGUAUAUAUAUAUAUA
tch-miR-1277-5p_404445	TGME49_chrIII	1834561	1834704	UAUGUUUACUGCUGUCUGCCUACAGACAUUCACCAAGUCAUAUAUAUAUAUAUAUAUAUACGUAUACAUAUAUAUAUAUAUAUAUACGGAUGUAUAUGGGUAUUUAUGAGUGGAUGUACAAGUGUGCAGACAGCGAUAGACAUG
Pos_403193_TGME49_chrIII	TGME49_chrIII	1852422	1852487	CACUCACGGACUCACAGACCGAAUGUAUAUAUAUAUAUAUAUAUAUAUAUUCGUCUUGUGGGAGUG
Neg_405239_TGME49_chrIII	TGME49_chrIII	1856039	1856103	GGGUGGUGGUGCGCGCUCGAUUUUUCUUUGAUUGUCAAAGUUUAUCGAGCGCCCCAACACUAUUC
Neg_405235_TGME49_chrIII	TGME49_chrIII	1856045	1856094	UGGUGCGCGCUCGAUUUUUCUUUGAUUGUCAAAGUUUAUCGAGCGCCCCA
Neg_405386_TGME49_chrIII	TGME49_chrIII	1859553	1859635	AGAACUGAAAAGAUUAUGGAAGCUCGCAGGACCUGUCACAGCAUUCUACCGGCCCUGCGGGCUUCCAUGAUCUUUUCAGUUCU
Neg_406006_TGME49_chrIII	TGME49_chrIII	1875733	1875774	GCACAAUGUCGGGGCUGGAGAAGAGCGGCUUCGGCAUUGCGC
Pos_404572_TGME49_chrIII	TGME49_chrIII	1889572	1889623	CUUUUGACUGCUGCAGGGCUGCUGGGUGAGGCACUUCUGCAGCAGCGGGAAG
Pos_405266_TGME49_chrIII	TGME49_chrIII	1906805	1906850	GACCUACUAUAGCGGAGCUAACUUAUAAGGCUUCGGUGUGGUCGUC
Pos_405949_TGME49_chrIII	TGME49_chrIII	1924193	1924235	UUCGUGUCAUUGUCCCGUCGAAUCGACGGGACAAUGACGGGAA
Pos_407317_TGME49_chrIII	TGME49_chrIII	1961097	1961170	AUAUAUAUAUAUAUAUAUGUGUACGUGCAUAUCCGCCUACAUAUAUGCAUGUACAUAUAUAUAUAUAUAUAUAU
tch-miR-1277-5p_409253	TGME49_chrIII	1961097	1961170	UAUAUAUAUAUAUAUAUACACAUGCACGUAUAGGCGGAUGUAUAUACGUACAUGUAUAUAUAUAUAUAUAUAUA
Pos_408457_TGME49_chrIII	TGME49_chrIII	1993231	1993278	CCUUUUGCCUUCUUGUACUCUGCCUCGAGUAAAAGGAGGGUAAACAGG
Neg_411204_TGME49_chrIII	TGME49_chrIII	2015416	2015494	ACGGUAUGGGUGGGGGUUGAACCGUGGAGGCAGACCGCCUUCUCGCGGUCUGUUCCGCGGUACCCGCACCUAUUGAAGU
mse-miR-6101_409495	TGME49_chrIII	2020756	2020795	UCGACACGUGUAUGUCGCAUAUAUGCGUAUACAGGGUCGA
Neg_411531_TGME49_chrIII	TGME49_chrIII	2023468	2023518	GCGAGAGUCGGUGGGGGUCCUUCUUCGCCUCGGACUCCCGCCCGACCUCGC
dsi-miR-2580_412189	TGME49_chrIII	2040969	2041030	GUCGACGUAUAUAUAUAUAUAUAUGCAGAUAGGUAUACGUUUGUGUGUGUGUGUACGUUGAU
Neg_413024_TGME49_chrIII	TGME49_chrIII	2063932	2063970	UGCAGAGAGUGCCACUUCAGGGCUGUGGGAGUCUCUGCG
Pos_412052_TGME49_chrIII	TGME49_chrIII	2088097	2088139	GUCUUUCACGUGCUUCUACCGCAAUAUGGAAGUAACCUUAGAC
Pos_413602_TGME49_chrIII	TGME49_chrIII	2129560	2129647	GUAAAUGUAUAUAUAUAUAUAUAUAUAUACAAAUAUAUAUGUAUAUUUAUAUAUACAAAGAUAUAUAUAUAUAUAUAUAUACAUAUAU
mmu-miR-466l-3p_413695	TGME49_chrIII	2132369	2132488	ACGUGACGUCUACGUAUAUAUAUAUAUAUAUAUAUAUAUAUGUAUAUCAUCCGACAUCGAGAUGUCUGCAUGUAUAUAUAUAUAUAUAUAUGUUUCUAUAUAUAGAUAUUUAUGUCACGU
Neg_416001_TGME49_chrIII	TGME49_chrIII	2145746	2145867	GUGAGAUGUGUCUCUGUCUCUCUCUAUUUAUAUAUAUAUAUAUAUUCAUAUAUAUAUAUAUAUAUGAAUAUAUAUAUAUAUAUAUGUAUAUAUUUGAGUACAGACAGGUGCACGUAAAUCAC
Neg_416005_TGME49_chrIII	TGME49_chrIII	2145751	2145860	AUGUGUCUCUGUCUCUCUCUAUUUAUAUAUAUAUAUAUAUUCAUAUAUAUAUAUAUAUAUGAAUAUAUAUAUAUAUAUAUGUAUAUAUUUGAGUACAGACAGGUGCACGU
Pos_414164_TGME49_chrIII	TGME49_chrIII	2146029	2146069	CAAAGCGUAGAGCUGCCACCGUAAGCACUCUCUGCGCUUUG
rno-miR-568_415171	TGME49_chrIII	2174786	2174938	GAAGGCUCUGAUUCGCAUAUAUGUAUAUAUAUAUAUAUGUAUAUAUGUAUAUAUAUAUGUAUAUAUAUAUGUAUAUAUAUAUAUAUAUGUAUAUGUGUAAAUAUAUAUAUAUAUAUAUAUGUAUAUAUAUAUAUAUAUGUAUCCAGACUUAUC
Pos_415175_TGME49_chrIII	TGME49_chrIII	2174838	2174927	AUAUAUGUAUAUAUAUAUGUAUAUAUAUAUAUAUAUGUAUAUGUGUAAAUAUAUAUAUAUAUAUAUAUGUAUAUAUAUAUAUAUAUGUAU
mmu-miR-467d-3p_415253	TGME49_chrIII	2177069	2177197	UAUAUCUAGAUGCGUCUACAUUGUCUAUGUAUAUGUGUAUGUAUGUGUAUAUAUAUAUAUAUGUAGAUAUAUAUAUAUGUAUAUAUAUAUGUAUAUAUAUAUAUAUACAGAUAGACACACGCAGAUGUA
rno-miR-568_415276	TGME49_chrIII	2177675	2177854	UGGUUUGUGUGUACGGUGGUAUGUGUGUUUUCUGUACGUAUAUAUAUGUAUAUAUAUAUGUAUAUAUAUGUAUAUAUGUAUAUAUAUGUAUAUAUGUAUAUAUAUGUAUAUGUAUAUAUAUAUAUAUAUAUAUACACAGACGUACGUACGUAACCAGACAUCGAGACGUACAUACAUCUA
Neg_417102_TGME49_chrIII	TGME49_chrIII	2177811	2177854	GUCUGCAUGCAUGCAUUGGUCUGUAGCUCUGCAUGUAUGUAGAU
mmu-miR-669l-3p_417526	TGME49_chrIII	2189959	2190117	GCGUGCAUGCAUUCUAGACACAAAGACAGAUAUACACAUAUGUAUAUAUAUGUAUAUAUAUGUAUAUAUAUGUGUAUAUAUGUGUAUAUAUGUAUAUGUAUGUAUAUAUAUGUAUAUGUACAUUUAUAUUUGUCUAUGUUUGGGUGCAUAUCUGCAUGC
Pos_415745_TGME49_chrIII	TGME49_chrIII	2191289	2191329	ACUCCUCUUUUUCUUUCGUUGAAAGAGAGAGAUAGAGGGGU
Pos_415801_TGME49_chrIII	TGME49_chrIII	2192742	2192861	CAUGUACGUAUGUGUAUUUAUAUGUGUAUUUAUAUGUGUAUUUAUAUGUGUAUUUAUAUGUGUAUUUAUAUGUAUAUUUACAUAUAUAUAUAUAUAUACCCCUAAACAUAAAAAAACGUG
Neg_417669_TGME49_chrIII	TGME49_chrIII	2194511	2194688	AUACCUAUAUAUAUAUAUAUAUAUAUAUAUAUAUAUUUAUGUAUUUAUGUUUAUAUAUGUAUAUAUAUAUAUAUAUAUAUGUAUUUAUGUAUUUAUGUUUAUAUAUGUAUAUAUAUAUAUAUAUGUAUUUAUGUAUUUAUGUUUAUAUAUAUGUAUAUAUAUAUAUAUAUAUAUGUAU
Neg_418032_TGME49_chrIII	TGME49_chrIII	2205766	2205914	UGGUUUACAUCCCGAAUGUUGAAGGCUAGCCGGCGAGUUAGAGUGUACCACGUAUAACGGGAUCUCAACUUGGAUGCACAGACGUACGCAGCACAUCCCUGUACGGUCCAUCUUUUUCAGUUGGCGAGUCAAAAAGUCGGGACGAACCG
mmu-miR-6963-3p_416364	TGME49_chrIII	2208563	2208607	CUCUUCCAGAUGUUUGUGGGAUAGCGGCAAGAGCGUCUGGACGGG
Pos_417434_TGME49_chrIII	TGME49_chrIII	2236316	2236383	GAGGACGGCGAGGAGGUGCGUUACCUCUUCGUCGACGGAGAGGUGACUUCCUCUGUUCCGCUGUUCUU
Pos_418369_TGME49_chrIII	TGME49_chrIII	2261553	2261590	AGAUAGGGAGGUCUUCCCCAAGGUUGAGCUCCUUGUCU
Pos_418578_TGME49_chrIII	TGME49_chrIII	2268033	2268086	UCUGCAUAGCGAGGAGUGGCGGAUGGCGUACCGUGGGCUCUCUCGCUACGCAGA
Neg_420471_TGME49_chrIII	TGME49_chrIII	2268536	2268680	CACGCAUCGUGCGGCCUACAGAGCGAAGUGCUUUUCUCUUGCGUAAAUACGCGAUUCGUUGGAAUUCAACAAUCCCUCUAGUUCCGACUGAGUCACGCGUAACACGCCAGUCGCUCGCGGACUCUGGGUACGUCACAAAUGCGUG
Neg_420530_TGME49_chrIII	TGME49_chrIII	2270032	2270070	UGACCGCGUCGGCAGAAUUAUUUCUGACGACGCGUGUUA
bmo-miR-3398_422726	TGME49_chrIII	2373913	2374044	CACUAAGCUCAGCUCAAAAGGUCUCCUCGAAAGAAGUAAUGUAUGUAGACGACCAUAAAUAUGUUUAUGCGCAUAUACAUAUAUAUACUUACAUAUAAACUGAUCUAGUGAGGUCACCUUACUGACUCUGUG
Neg_426564_TGME49_chrIII	TGME49_chrIII	2436292	2436329	GGUGGUGGAGUUGUUGCUGAUGCACAGCCUCCACCAGC
Pos_425897_TGME49_chrIII	TGME49_chrIII	2456466	2456532	GUAGUAUACACGCAGAGCACUUGCGAGCCCUGAGGGGCGUCGUAAGUGGACUUCUGUACAGUACUAC
Neg_427592_TGME49_chrIII	TGME49_chrIII	2465150	2465202	CCCGACGUCUUAAGUAAGAUGAAGGUGGCUUUUUUUUACUAGUUCUGGUCGAG
Neg_427979_TGME49_chrIII	TGME49_chrIII	2475706	2475762	AGGAGGUGGGUUCGUUUCUGCAUGUGUUUCAAUAUGUCAGACGGACCUCACAUUCCU
Pos_427685_TGME49_chrIII	TGME49_chrIII	2506450	2506505	GUAACUGCUGUGAGGUAGCUACUGGCCCCUUGGUACUGGUUCCUUACAGCAGUUAU
Pos_428177_TGME49_chrIII	TGME49_chrIII	2519328	2519372	GGGCACAAUCGCCAACGUGGUCCACCGCGUUGGUGAAUCGUGUCC
Pos_428248_TGME49_chrIII	TGME49_chrIII	2521035	2521079	GGGCACAAUCGCCAACGUGGUCCACCGCGUUGGUGAAUCGUGUCC
Neg_429449_TGME49_chrIII	TGME49_chrIII	2521380	2521445	GGAUCCAUGUGAUGGCCGAUGUGGCGUUGCCAAAUUUGAGUGUCACGUCUGGCCGUCAUAGAGUCC
Pos_428369_TGME49_chrIII	TGME49_chrIII	2523844	2523888	GGGCACAAUCGCCAACGUGGUCCACCGCGUUGGUGAAUCGUGUCC
tch-miR-1277-5p_433355	TGME49_chrIV	130730	130859	CCAGUGCCAGUGUGCGUGCGCACUGCCGCAUGUGAAUAAGUUGUAAUAUAUACGUAUAUAUAUAUAUAUAUAUAUAUAUAUAUAUAUAAAUGUAGACAAGUAUGUACAGGCGUACGCAUGCGGCACAUGG
Neg_434798_TGME49_chrIV	TGME49_chrIV	132002	132039	GCGCUGCUCAACCGGCACGUACGCCGUUUGAGCAGGGU
Pos_433923_TGME49_chrIV	TGME49_chrIV	145714	145749	CCUGAGCGUCGUGGACGUACCUCCGCGCCGCUUAGG
tch-miR-1277-5p_434561	TGME49_chrIV	162310	162449	CAUGUGUGUAGGUAUGCAUUUACAUAUAAGUGUAUAUAUAUAUAUAUAUAUAUACGUACAUGUAUAUAUAUAUAUAUAUAUAUAUACGUACAUAUAUAUAUAUAUAUAUAUACGUAAACACUUAUGCGCAUACGCACAUG
bra-miR9562-3p_435908	TGME49_chrIV	162326	162443	GUAAAUGUAUAUUCACAUAUAUAUAUAUAUAUAUAUAUGCAUGUACAUAUAUAUAUAUAUAUAUAUAUAUGCAUGUAUAUAUAUAUAUAUAUAUAUGCAUUUGUGAAUACGCGUAUGC
Pos_434648_TGME49_chrIV	TGME49_chrIV	165092	165153	GGUAUAUAUAUUUAUAUAUAUAUAUAUAUAUUUAUAUAUAUAUAUAUAUACUUAUAUAUACU
rno-miR-568_434838	TGME49_chrIV	170217	170322	UUAUGUAUAAAGAUAUUUAUUUAUAUAUAUAUAUAUAUGUAUAUAUGUAUAUAUGUAUAUAUGUAUAUAUAUAUGUAUAUAUAUAUAUAUAUAUCUACGUACAUAA
tch-miR-1277-5p_434919	TGME49_chrIV	173060	173231	UAUAUAUGUAUAUAUAUGUAUAUAUAUGUAUAUAUGUACAUGUAUAUAUAUGUAUAUAUGUAUACGUAUAUAUAUGGGUAUAUGCAUAUGUAUACAUACAUACAUAUAUAUAUAUAUAUAUCCCAAAUUCCAUAUACAUAUAUACGUAUAUAUACAUAUAUAUAUAUAUAUA
rno-miR-466b-4-3p_436289	TGME49_chrIV	173068	173223	AUAUAUAUACAUAUAUAUACAUAUAUACAUGUACAUAUAUAUACAUAUAUACAUAUGCAUAUAUAUACCCAUAUACGUAUACAUAUGUAUGUAUGUAUAUAUAUAUAUAUAUAGGGUUUAAGGUAUAUGUAUAUAUGCAUAUAUAUGUAUAUAUAU
Pos_437181_TGME49_chrIV	TGME49_chrIV	231935	231982	UGAGGUGCCAGUGGUAGCAACUUUGGUCUUGCUCACCUUGGUACGUCA
Neg_439093_TGME49_chrIV	TGME49_chrIV	248951	249062	GCGUUGACAACGGUCUUGUUGAAGUGAAGACCUGUUCUGCGUGACUACAGCGUUUGGUGUGACGAACAUGCAAAAACAGGUAACUUCACAACAGUCGUCCGGUUGAUAAUGC
Neg_439562_TGME49_chrIV	TGME49_chrIV	262011	262074	CGGGCGCAUGAAACUGUGUGGAUUCUCCGAUCCCCGAGAGUCCGCUUUCUUUCAUGUACGCCUG
Pos_439507_TGME49_chrIV	TGME49_chrIV	292492	292527	CUCGUCUUACUCUUUAGUGUAGAGCGAUAAGACGAG
rno-miR-466b-4-3p_440692	TGME49_chrIV	326265	326388	GAUAUAUGUGUGUAUAUAUAUGAACAUGUACCUCUCUGUGUAUGUAAACGUACGUGUACAUGCGUGUGUGUGUGUAUAUGUAUAUGUAUAUACACGUAUAUAUAUAUAUAUAUAUAUAUGUAUC
Pos_441649_TGME49_chrIV	TGME49_chrIV	354674	354710	GCGUACAUUACAUACAAAGAGAUGUAUGUAUGUGAGU
Neg_443065_TGME49_chrIV	TGME49_chrIV	357568	357701	UAUAUAUGUAUGGAUAUAGGCAUAUGUAUAUAUGUAUGUAUAUAUGUACGUAUAUAUGUAUGGAUAUAGCCAUAUAUGUAUAUAUGUAUGUAUAUAUGUACGUAUAUAUGUAUGGAUAUAUGCAUAUAUGUAUA
Neg_443586_TGME49_chrIV	TGME49_chrIV	372433	372511	GCAUACACAUCGCAUGUGCAUAUAUAUAUAUAUAUAUAUAUAUAUAUAUAUAUAUAUAUAUGCACGUGUGUGUAUCUGC
mmu-miR-466l-3p_442283	TGME49_chrIV	372435	372507	UAUGUGUAGCGUACACGUAUAUAUAUAUAUAUAUAUAUAUAUAUAUAUAUAUAUAUAUACGUGCACACACAUA
ggo-miR-380_443588	TGME49_chrIV	372527	372676	UCGCAACGUAUACACGCGUAUGUAAAAUAGUCCACACUUAUACAUAUAUAUAUAUAUAUAUGCGUUUAUGUUUAUAUAUGUCUAUGUACAUAGAAGUAAUUCAGUCCAAUUAUAUAUAUAUAUAUAUUUAUAUAUGUUAUAUAGGUGCGA
mml-miR-297_444186	TGME49_chrIV	389964	390060	AUGCAUCUACACAGCACAUACACACAUAUAAAUAUAUAUAUAUAUAUACAUAUAUAUAUAUAUUUAUGUGCAUGUAUACAUAAAUGUGUAGAAACGU
Neg_445502_TGME49_chrIV	TGME49_chrIV	424751	424823	GCAUCGCAGUACUUCGUUGUGUAGUUUGUAGGGUUGAGAGAACCCUCGGAACCACAUUGAAGAGUGACGGUGU
Neg_448632_TGME49_chrIV	TGME49_chrIV	509804	509872	CUCAUGGAUCGCAUUUGCCGCCACAGGCGUUUGGUUUUUGGAAAGUCUGUUGGUGGCUAUGUGCCAGAG
Neg_448705_TGME49_chrIV	TGME49_chrIV	511880	511922	GGCCGCGGGCUUGAGCGCAGUAAGUGGAUUCAAGUUCGUGGCC
Neg_448943_TGME49_chrIV	TGME49_chrIV	517762	517803	AUUGAGGGGUACAGGAUUCUAAUCUUCCUGUCAUCGUUGAAU
Neg_449569_TGME49_chrIV	TGME49_chrIV	535626	535667	UGGAGAGACGGACACGCGAAACGAGCGUGUCUCCGUCUCCCA
Pos_449942_TGME49_chrIV	TGME49_chrIV	578516	578581	AGGUUGAACAGCGGAGAGGUUCUGUUCUUGUAGCGUUAGAGAACGAGCCUCUUACGGCGUCAACCU
Pos_449938_TGME49_chrIV	TGME49_chrIV	578529	578568	GAGAGGUUCUGUUCUUGUAGCGUUAGAGAACGAGCCUCUU
rno-miR-568_450221	TGME49_chrIV	585871	585981	GCUGUGCGUGCGUGUAUAUAUUUAUAUGUGUAUAUAUAUAUAUAUAUGUACAUUUAGAGAUAGAUGUAUAUAUAUAUAUAUAUAUACAGACGUAUAUACGUAGGCAUAAGU
Pos_450217_TGME49_chrIV	TGME49_chrIV	585893	585966	UAUAUGUGUAUAUAUAUAUAUAUAUGUACAUUUAGAGAUAGAUGUAUAUAUAUAUAUAUAUAUACAGACGUAUA
Neg_451776_TGME49_chrIV	TGME49_chrIV	592838	592927	AUAUAUAUAUAUAUAUAUAUAUAUAAGUAUGUAUAUAUAUAAGGAUGCACUUGUAUAUAUAAAUUUAUAUAUAUAUAUAUAUAUAUAUAU
Neg_452509_TGME49_chrIV	TGME49_chrIV	613058	613139	AGGCAAGUAUAUACAUAUAUAUAUAUAUAUAUAUACAUAUAUUUAUGUAUAUACAUAUAUAUAUGUAUAUAUAUUUGUGCCU
Pos_451208_TGME49_chrIV	TGME49_chrIV	613058	613143	UCCGUUCAUAUAUGUAUAUAUAUAUAUAUAUAUAUGUAUAUAAAUACAUAUAUGUAUAUAUAUACAUAUAUAUAAACACGGACGGG
Pos_452408_TGME49_chrIV	TGME49_chrIV	644622	644664	UUCCGCAACAAGGUCAGACCUUUUUAGCCUUUUAUUUGUGGGA
cin-miR-4194-3p_454307	TGME49_chrIV	661138	661317	GCAUCUCUACACUUUAUGUAUGUACAUGUAUAUAUGCGUGUAUAAACAUAUAUAUAUAUAUAUAUAUAUAUAUAUUAUGUAUAUAUAUUGCGUAUAUCCAUAUAUAUUACGUAUAUCUAUAUAUAUAUAUAUAUAUGUAUAUGCAUGCAUAUGUGCACAUAUACGCACAUAGAGAGACGC
Neg_454354_TGME49_chrIV	TGME49_chrIV	662665	662732	GCAGGGGACAGAGCGACAAGGUCGAGGUAGAAACUCUAUCUGAGACACUUGACGCUUGUCCGCCCUGC
Pos_453427_TGME49_chrIV	TGME49_chrIV	674370	674445	AGAGAAAUGUAUAUAUAUGUAUAUGUAUAUGUAUAUGUAUAUGUAUAUAUAUAUAUAUAUAUAUAUACUUACAUCU
tch-miR-1277-5p_455125	TGME49_chrIV	722163	722270	CGCGGUUGGAGGUGUGUAUGCUUAUAUAUAGAUAUAUAGAUAUAUAUACAUGUCUGUACAUAUACGUAUAUAUAUAUAUAUACGUAUACACACAUAUAACCACACGCG
Pos_456381_TGME49_chrIV	TGME49_chrIV	757429	757518	GUACGCGUGUAUUUAUAUAUAGUUAUAUAUAUAUAUAUAUAUUUAUAUUUAGAUAUAUAUAUAUAUAUAUAUAUAAUAAAACGCGCAAGC
Pos_456394_TGME49_chrIV	TGME49_chrIV	757782	757959	GUAAAUAUGUAUGUAUAUUAACAUACGUGCACAUAUAUUACUAUAUAUUAAUAUAUGUUAAUAUAUAUAAAUAUAUGUUAAUAUGUAUUAAUAUACGUGCAGAUAUAUUUAUAUAUAUUAAUAUAUGUUAAUAUAUAUAAAUAUAUGUUAAUAUGUAUUAAUGUACGUGCAUAUAUAU
Pos_456397_TGME49_chrIV	TGME49_chrIV	757902	757979	AUAUAUGUUAAUAUAUAUAAAUAUAUGUUAAUAUGUAUUAAUGUACGUGCAUAUAUAUUUAUAUAUAUUAAUAUAUAU
rno-miR-568_457126	TGME49_chrIV	778601	778695	AUGAGUGUUGGUACGUCCAACAGUAAAUGUAUAUAUACAUAUAUACAUAUAUAUAUAUAUAUAUACACUUACUGUUGGACGUAUACCACCACCAU
rno-miR-568_457123	TGME49_chrIV	778605	778692	GUGUUGGUACGUCCAACAGUAAAUGUAUAUAUACAUAUAUACAUAUAUAUAUAUAUAUAUACACUUACUGUUGGACGUAUACCACCAC
Pos_458104_TGME49_chrIV	TGME49_chrIV	805554	805622	ACUCUGUUUUGUCUAGUUGCGAAAGCGCAGCAAGGGUUUCUGCGCUUUCGGGAAGGACUUCGACGGAGU
Neg_459651_TGME49_chrIV	TGME49_chrIV	809860	809965	UAUAUGUAUAUGUAUAUGAACGCAUAUAUAUAUAUAUAUAUAUAUAUACAUAUUCGUAUAUAUAUAUAUAUAUAUAUAUAUAUGCGUUCAUAUACAUAUAUAUGUG
Neg_459654_TGME49_chrIV	TGME49_chrIV	809866	809959	UAUAUGUAUAUGAACGCAUAUAUAUAUAUAUAUAUAUAUAUACAUAUUCGUAUAUAUAUAUAUAUAUAUAUAUAUAUGCGUUCAUAUACAUAUA
mdo-miR-7399-3p_458281	TGME49_chrIV	809867	809958	UAUACAUAUACUUGCGUAUAUAUAUAUAUAUAUAUAUAUAUGUAUAAGCAUAUAUAUAUAUAUAUAUAUAUAUAUACGCAAGUAUAUGUAUA
Pos_458433_TGME49_chrIV	TGME49_chrIV	813954	813995	GCGCCGUUUCAGAAGUGCCUCUCCUCUUCUGAAACACGGCGC
Neg_460000_TGME49_chrIV	TGME49_chrIV	819725	819765	CCGGAAGGUUCUUCUGUAUAGUUAUGGAGGAAUCACUCCGG
Neg_460030_TGME49_chrIV	TGME49_chrIV	820594	820678	GCACUUUCCUAGCAUAUAUAUAUAUAUAUAUAUAUAUAUAUAUAUAUAUAUAUAUAUAUGCAUUCACACACGCACAGGAGAGUGU
Neg_460693_TGME49_chrIV	TGME49_chrIV	838235	838302	GCAGCACUGAAGCGGCAGAGGCCUUCGAGGCGUCUCGGUCUUGAGAGCCUCUUGGCCGUUCAGACUGC
Neg_462396_TGME49_chrIV	TGME49_chrIV	885252	885329	GAGAAGGAGGGAGGGGGUUGAAGACAACAGCGCUCGCUGUGUCGUUUGUCUUCUUUCCGGCCUCUUCGCCUCCUUUUC
Neg_462954_TGME49_chrIV	TGME49_chrIV	902068	902112	UGCAGGGUGACUGGAGAAACGAGGCUGGGUCUUCAGCGCCUUGCA
Pos_461901_TGME49_chrIV	TGME49_chrIV	907446	907500	GCGCGUUGAGACGACUACGAAGGCUCCGAGGAGUUCUUGGUCGUGUUCGACGCGC
mmu-miR-467g_463835	TGME49_chrIV	926032	926166	UAUAUUUAUAUGUGUAUAUAUGUAUAUAUGUAUAUGCAUGUAUAUGUAUACAUAUGUUUAGUUAUAUCUAAUAUAUUUAUACAUAUGUACGCAUAUAUAUAUAUAUAUAUAUAUAUAUAUAUACAUAUACAUAUA
mmu-miR-467g_463917	TGME49_chrIV	928071	928144	AUACAUACAUAUAUAUAUAUAUAUAUAUAUAUACAUAUAUGUAUAUAUGUAUAUAUAUGUGUAUAUGUAUGUAU
mmu-miR-467g_463914	TGME49_chrIV	928071	928164	AUACAUACAUAUAUAUAUAUAUAUAUAUAUAUACAUAUAUGUAUAUAUGUAUAUAUAUGUGUAUAUGUAUGUAUAUAUGUGUAUGUGUAUGUAU
ptr-miR-3149_463915	TGME49_chrIV	928168	928245	UGUAUGGAUAUGUGUGUAGUGCUUGUGAAGAUGCAUGUGACAUAUGUGUCUUCCGAGGCGACUACUCGCAGACGUACA
cin-miR-4194-3p_464296	TGME49_chrIV	939365	939484	GGUAUCCUUCGUAUCCGCAAUAUACGCAUACUUAUAUAUAUAUAUAUAUAUGUAUAUAUGCAUAUAUAUAUAUAUAUAUAUAUAUAUAUAAAUGUGUGUGUGUGCAAAGACGAAGUAGCC
cin-miR-4194-3p_464295	TGME49_chrIV	939371	939479	CUUCGUAUCCGCAAUAUACGCAUACUUAUAUAUAUAUAUAUAUAUGUAUAUAUGCAUAUAUAUAUAUAUAUAUAUAUAUAUAUAAAUGUGUGUGUGUGCAAAGACGAAG
mmu-miR-467g_464788	TGME49_chrIV	953559	953663	CACUUCCGCAUGCAUACAGAUACAUACAUACAUAUAUAUAUAUAUAUAUAUAUUAUAAAUAUAUAUAUGUAUGUAUAUAUAUAUGUAUGUAUAUGCAUGGAGGUG
Neg_464834_TGME49_chrIV	TGME49_chrIV	954796	954831	GUCUCUCUGCAUGCACACACUGCGUGUAUGAGAGGC
Pos_463661_TGME49_chrIV	TGME49_chrIV	954967	955032	AGACGCCGAGAAAGCGGAGUCUCUCGUAGAGGUGCGAGAGAUGUGUUUCUCCUUUUCUUGGUGUCU
Pos_463803_TGME49_chrIV	TGME49_chrIV	958878	958930	CGCUGCUGAAGACGUCACUUUCACGUCGUUGUCGUUGAUGUCUUCAGGCAGCG
Pos_463897_TGME49_chrIV	TGME49_chrIV	961091	961207	GUCGACGUAGUUUAGUGCUACGAGUAGCAUUGGUGGAUAUAUGUAUAUAUAUGUAUAUAUAUGUAUAUAUAUAUAUAUAUAUAUACAUGCCAACUGCGAGUAAGCUGAGCUGUUCAC
Pos_463895_TGME49_chrIV	TGME49_chrIV	961098	961202	UAGUUUAGUGCUACGAGUAGCAUUGGUGGAUAUAUGUAUAUAUAUGUAUAUAUAUGUAUAUAUAUAUAUAUAUAUAUACAUGCCAACUGCGAGUAAGCUGAGCUG
dme-miR-9388-5p_464089	TGME49_chrIV	966351	966428	AUAUAUGUAUAUAUAUACAUACAUGUAUAUAUAUACAUACAUGUAUAUAUAUACAUACAUGUAAAUAUAUACAUGUAU
Pos_465927_TGME49_chrIV	TGME49_chrIV	1017248	1017287	UGUACCCUGAUCAAAAAGGUUACUUUAUGUGCAGGGUACA
Neg_467395_TGME49_chrIV	TGME49_chrIV	1026732	1026808	GUUUCUUGUCACGCAGUGUUCGUGCGACUGUCCGCCUGCGGUGCACGCGGCAGUUGACGACACUCGAGGCAAGAAAU
Neg_467741_TGME49_chrIV	TGME49_chrIV	1036892	1036973	CGUCACACGGAUUGAUUGGCGGUUAAUUGUCCACGGCUCUCCAUGAAGGGAAGGCGUGGACAGUCUACCAGUCACUCCGGCG
Neg_467745_TGME49_chrIV	TGME49_chrIV	1036905	1036968	GAUUGGCGGUUAAUUGUCCACGGCUCUCCAUGAAGGGAAGGCGUGGACAGUCUACCAGUCACUC
ptr-miR-3149_468546	TGME49_chrIV	1059318	1059405	CCAUAUGCGUACAUAUGCAUGUAUGUCUGUAUGUCGGUAUGUAUGUAUGGAUGUAUGUUUGUAUGUAUGUGUGUAUGUAUGUAUGUGG
Neg_469020_TGME49_chrIV	TGME49_chrIV	1072853	1072939	GGAUACAUAUGUAUAUUAAUAUAUAUAUAUAUAUAUAUGUAUAUAUAUAUAUAUAUAUUGGUGAACAAGGCACACGCAUAUGUAUCC
Pos_468171_TGME49_chrIV	TGME49_chrIV	1077940	1078050	CGUGAGAGUACAAAUGUGUGUGUAGUAUUUACCUAUUUAUAUAUGCAUAUAUAUAUAUAUAUAUAUAUAUGUAUAACUGUCUACGAGUAUGACAACACGUACGCUCCCACG
Neg_470409_TGME49_chrIV	TGME49_chrIV	1110562	1110600	AGAGACUGCUACGAGUCAUGGGACUCCGUAGGAGUGUCU
Pos_469775_TGME49_chrIV	TGME49_chrIV	1122918	1122956	GUAUGGUACAUAGGGGUUUCUGAGCUCUGUGUGCCUUGC
Pos_472816_TGME49_chrIV	TGME49_chrIV	1202157	1202196	GCGAAGUGGUCCACGGCUUCUACGAGCCGGAGCACUUUGU
Pos_474348_TGME49_chrIV	TGME49_chrIV	1241072	1241109	CGAACAAACUUUAACGACGACAUGCGUUGGGUUGUUCG
Pos_474879_TGME49_chrIV	TGME49_chrIV	1255032	1255120	GCUGUUAGCGUCGUUCUUACGGCCGCAACGAAUAUGUCCCUCUCUCGUAUCAGUAGCACUCCUUGGCCGUAGGAACGACGCGUGAUGGC
Pos_475896_TGME49_chrIV	TGME49_chrIV	1281868	1281915	ACGGUGGUUUUUGUGUGUCAACCUUGGAGAGACGCAGAAGUCCACUGU
cel-miR-272_477274	TGME49_chrIV	1290633	1290731	GAAGGCUGAAGUGCAUUCAUCUCUACACUGCAUAUAUGCAUAUAUAUAUAUAUAUAUAUACAUAUAUGUAUGUAGGUAUGGGUGUGCUUUUUUGCUUUU
cel-miR-272_477271	TGME49_chrIV	1290640	1290722	GAAGUGCAUUCAUCUCUACACUGCAUAUAUGCAUAUAUAUAUAUAUAUAUAUACAUAUAUGUAUGUAGGUAUGGGUGUGCUUU
Neg_477553_TGME49_chrIV	TGME49_chrIV	1298310	1298355	GUUGUUCUGGCGACCAUGGUUAUCUCAGUGUGUCGCUAGAAACAAC
Pos_476616_TGME49_chrIV	TGME49_chrIV	1300428	1300477	GUGGCCUUCUUACUUUUCUUGCGCCACGGUGCAGGACAAAGGAAGGUCGC
Pos_476647_TGME49_chrIV	TGME49_chrIV	1301068	1301120	GGGCACUUUUGACGCCCAUUUCAGAUCGCUGAGGUGGGCGAGCAGAAGCGCCC
Pos_476961_TGME49_chrIV	TGME49_chrIV	1309855	1309903	GCGGAGACCUUAACGGACGCUCUGGGGGCGUCUGCAAGUGUCUCUGAGG
Neg_478091_TGME49_chrIV	TGME49_chrIV	1312864	1312906	GAAAGGCGAGCAACGGAAAGGUCUGCUGUCUGUCUCGCCUUUC
Neg_478746_TGME49_chrIV	TGME49_chrIV	1331086	1331128	CAAGGAAAACAGCGCGAAAGGCAUUACCUUUGGUCGUUCCUUG
Neg_478825_TGME49_chrIV	TGME49_chrIV	1333721	1333767	CCCGAGAGAUCUGCCGGAGUCAACAGUUUCCCGCGGAGACUCUCGGG
sme-miR-2147b_479481	TGME49_chrIV	1351480	1351573	ACGGGUGUGCAUGCAAAAGUGUGGUCUGGAGUUCAGACGCGAAAAUUCGCCUUUCUUCGGACUUCGGCACGACACACUUUUGCGUGUUUUCCGU
Neg_479563_TGME49_chrIV	TGME49_chrIV	1353854	1354008	CAUUUAUGUGAUAUAUAUACAUAUAUAUAUAUAUGUAUAAAUGUGUAUUGGUUUAUCUGUAUUUAUGUAUAUAUGCGUAGGUGCUUAUAUAUAUAUAUAUAUGUAGGCGUAUACGUAUAUGCAUAUAUGUAUAUAUAUGUAUGUAUUUGUAGAUG
Pos_478712_TGME49_chrIV	TGME49_chrIV	1357871	1357942	GGGAGACAGCUUCCACUCUUGACAGCGCUUUUUUCUUAUUAGAGAGAUGCUUAGAGGUGGCAGUUGUCUUUC
tch-miR-1277-5p_479730	TGME49_chrIV	1358415	1358511	UGGUGUUUUUACUACAUAUACGUAUAUGUAUAUAUAUAUAUAUAUAUGUAUAUAUAUAUAUAUAUGUAUAUAUGUAUGUAUGUGUAUGGGAUCACUA
dme-miR-4979-3p_478810	TGME49_chrIV	1360820	1360935	GUGUGUCUGUAUAUAUAUAUAUAUGUAUAUAUAUAUAUAUAUAUAUAUGUAUAUAUUUAUAUGUAUAUAUAUAUAUAUAUAUAUAUAUGUAUAUAUUUAUAUAUAUAUAUAUAUAU
tch-miR-1277-5p_478918	TGME49_chrIV	1363636	1363748	AGAAAGAUAGUUAUAGGUAUAUAUAUAUAUAUAGAUGUAUAUAUAUAUAUGUAUAGGUAUAUAUAUAUAUAUGUAUACGUAUAUAUAUAUAUAUAUAUGUAAACAUGCUCACU
Neg_480065_TGME49_chrIV	TGME49_chrIV	1367430	1367508	GAGAGCGUUGGCGACGAGCGUCAGUUGGGAGAACGAAAACUCGUUGAUCAGCUCCGAGGCUCGACGCGCCAACGCGUUC
Pos_479656_TGME49_chrIV	TGME49_chrIV	1383275	1383362	GUGUAUAUGUGUUUAUGGAUUAUAUAUAUAUAUAUAUAUAUAUAUAUAUAUAUAUAUAUAUAUAUAUAGGGUCCGAUCGCGUGUAGGC
Pos_480080_TGME49_chrIV	TGME49_chrIV	1394956	1394995	GCUUGCUCUGCGCCUCAAAGGUGACGGCUGCAGAGUAAGC
Pos_481002_TGME49_chrIV	TGME49_chrIV	1420902	1420993	GUACAUAAGUAUAUAUAUAUAUAUAUAUAUUUAAGUAUAUAUAUAAGUAUAUAUAUAAGUAUAUAUAUAUAUAUAUAUACAUCUACGUGUAC
Pos_481007_TGME49_chrIV	TGME49_chrIV	1420910	1420981	GUAUAUAUAUAUAUAUAUAUAUUUAAGUAUAUAUAUAAGUAUAUAUAUAAGUAUAUAUAUAUAUAUAUAUAC
Neg_482755_TGME49_chrIV	TGME49_chrIV	1441656	1441698	GGGAGGGAUGCAAUUGUGAAGACGACUUUCUUGCGUCUCUCUC
Neg_482972_TGME49_chrIV	TGME49_chrIV	1447768	1447816	GCGGAGAAAGCUCCCUUACCGACGAGAGGAAAGGGGGGCAUUUCUCCGC
Pos_482547_TGME49_chrIV	TGME49_chrIV	1465384	1465420	UUGCUUCCGGACCUGUUGGGCAAAGGUCCGUAAGCAA
Neg_483780_TGME49_chrIV	TGME49_chrIV	1469578	1469687	GGCGUGCCAUCGUAUUCAAUUGUAGCCGUACUUUGGACAGCGCCCCGGGACUGCCAGACGCCUGGCGGGUUGCCAGUGCGGCUAUGGAUGAAUACAUUGAAUUGUACGCU
Neg_483783_TGME49_chrIV	TGME49_chrIV	1469585	1469676	CAUCGUAUUCAAUUGUAGCCGUACUUUGGACAGCGCCCCGGGACUGCCAGACGCCUGGCGGGUUGCCAGUGCGGCUAUGGAUGAAUACAUUG
Pos_482962_TGME49_chrIV	TGME49_chrIV	1475701	1475737	GGGGACCGCACAAGCUCUACAGCUUGAAGCGGUUCCC
Neg_485927_TGME49_chrIV	TGME49_chrIV	1524751	1524787	UGUUCGGUUUGUGUGUGAACCACACAUGUGCCGAGCA
cin-miR-4194-3p_486464	TGME49_chrIV	1573065	1573167	UGUGUGUCGACGUGAUUCACGUAUAUAUAUAUAUGUAUAUAUAUGUGUAUAUAUAUAUAUAUAUAUAUAUAUAUAUGCAGGGAAAUAAAUGGAAAGGCGCACA
Pos_487155_TGME49_chrIV	TGME49_chrIV	1592155	1592198	CGAAAGCGGAGACUGUAGCUUCUUUUCUUGCGGUCUCCGCUUCG
Pos_487227_TGME49_chrIV	TGME49_chrIV	1594231	1594276	GACAUAUAAAGCUAUAUCCAUGAACGGAAAAGUAUAGGAAUGUGUU
tch-miR-1277-5p_487459	TGME49_chrIV	1600916	1601021	UGUAUAUAUAUAUAUAUAUAUAUAUACAUAGGUCGAUCUAUACGUAUAUAUGUAUAUAUAUAUAUAUAGGUCGAUCUAUACGUAUAUCUGUAUAUAUAUAUAUACA
rno-miR-466c-3p_488878	TGME49_chrIV	1606100	1606253	AAUCCACAUCUACAUACAUGUAUAUAAAUAUAUACACACAUAAGCAUGCAGUUAUACAUAUAUACAUAUAUAUAUAUAUAUAUAUAUACAUAUAUGUAUAUUUUAUGCAUGUGUUUAUGUGUGUAUGUGUGUAUGUAUGUGAAAGAAUGAGAUU
rno-miR-466c-3p_488876	TGME49_chrIV	1606116	1606240	CAUGUAUAUAAAUAUAUACACACAUAAGCAUGCAGUUAUACAUAUAUACAUAUAUAUAUAUAUAUAUAUAUACAUAUAUGUAUAUUUUAUGCAUGUGUUUAUGUGUGUAUGUGUGUAUGUAUGUG
rno-miR-466b-4-3p_487641	TGME49_chrIV	1606131	1606225	UAUGUGUGUAUUCGUACGUCAAUAUGUAUAUAUGUAUAUAUAUAUAUAUAUAUAUAUGUAUAUACAUAUAAAAUACGUACACAAAUACACACAUA
Pos_487669_TGME49_chrIV	TGME49_chrIV	1606937	1607068	CAGAAGCGUUAGUGUCUGAGCGCAUGUAUUUAUAUGUAUUUAUAUGGAUUUAUAUGUAUUUAUAUGUAUUUAUAUGUAUAUAUAUAUACAUAUCUACAUAUCAAUACGUAUAAAUAGACACUAACGCUUCUG
cin-miR-4194-3p_488967	TGME49_chrIV	1608774	1608843	UUAUAUACAGAUACAUAUAUAUAUAUCUAUAUACAUAUGUAUAUAUAUAUAUAUAUGUAUGUGUGUAUAG
Neg_489193_TGME49_chrIV	TGME49_chrIV	1614585	1614627	GAACGCGGCAGUUUCCGAUUUCUCGGAAAAGCUGCUAGCGUUC
Neg_489654_TGME49_chrIV	TGME49_chrIV	1626884	1626999	CGUUGAAGCCACAUGCGCGAUACCUACACUCUGUCGUAGAGAAUAGUCGGAGGCGGUUCCUUCUAGUGCCCCGUUUUGCUGCAUUCCUACGGCUGUGUUGCGUGUGUGCAUCGUCG
cin-miR-4000g-5p_490577	TGME49_chrIV	1686033	1686080	ACUUCUUUAGCAAGGGGAGCGUAACUAUAGUCCCCUUGCUAAGGUCGU
Pos_491777_TGME49_chrIV	TGME49_chrIV	1718597	1718676	AUACGUAUGCAUGUAUCUAUUUAGGUAUGUAUCUACGUAUCAACGUAGGUACGUAUGUCUCUAUGGAUAGACGUACGUAU
tch-miR-1277-5p_493260	TGME49_chrIV	1759568	1759684	CGUUGUGUUGUUGUAUGUAUGUAUAUAAGUGUAUAUAUAUAUGUAUAUAUAUAUAUAUAUAUGUAUAUAUAUAUAUAUGUAUAUAUAUAUAUAUAUACGUAUAUAUUUGUACCGACG
Neg_495852_TGME49_chrIV	TGME49_chrIV	1794223	1794307	CAUCGACGUUUCGAUUUUGCAUUCACAUAUUUGUUCUCGAUAAUACAAUCGUAGUCAACGGUGAAUGCUGAUGAAGCGUCGGGUG
Pos_495451_TGME49_chrIV	TGME49_chrIV	1818412	1818455	GCGGGUUCUCCGGAGAGCACCGUGCUCUCCGGCGCUUGACCUGC
Neg_497520_TGME49_chrIV	TGME49_chrIV	1839004	1839047	CUUCUUUUCUCCCAUGCGCUUGAAGGGCGUGGGGAGGCGAGAAG
Neg_497684_TGME49_chrIV	TGME49_chrIV	1843111	1843149	CAUGUCCAACCAGCGUUCGAUAGGGAUGCUGGGGAGAUG
Neg_498537_TGME49_chrIV	TGME49_chrIV	1864580	1864618	UCUGAGCAGGAUGAGGUUACCCUUUUGUCCGUGCUCAGA
Pos_498743_TGME49_chrIV	TGME49_chrIV	1907031	1907076	CCCCUCUCAGCAGUUGGAGACGUCUUCGUCUUUUUUGUUAGAGGGG
tch-miR-1277-5p_498744	TGME49_chrIV	1907086	1907221	GAGUAGAGAGGGGCGAUGGUAUGUACGUAUGUGUAUGUGUUUCUGUGUCCAUAUCUAUGUACGUAUGUGUUUAUACGUAUAUAUAUGUAUAUAUAUAUAUAUAUAUAUAUGCACAUACCCCUCGCUUCCUCGAGUC
tch-miR-1277-5p_498747	TGME49_chrIV	1907093	1907216	GAGGGGCGAUGGUAUGUACGUAUGUGUAUGUGUUUCUGUGUCCAUAUCUAUGUACGUAUGUGUUUAUACGUAUAUAUAUGUAUAUAUAUAUAUAUAUAUAUAUGCACAUACCCCUCGCUUCCUC
tch-miR-1277-5p_498750	TGME49_chrIV	1907276	1907437	CGAGUUUCAAGCGUCCGGAGGGUAUAAAGAUCGAUUCAUAGAAAUAUUUACAUAUAUAUAUGUAUGUGUAUAUAUGUAUCUGUUUAUAUGUAUAUGUUUAUACGUAUAUAUAUGUAUAUAUAUAUAUAUAUAUCUCUCUCUCUCUCUCCGUAGAGAAACGCG
mmu-miR-467g_498777	TGME49_chrIV	1908076	1908149	UACGUGUUUAUAUAUAUGUAUAUGUAUGUAUAUAUAUAUAUAUAUACAUACAUAUACAUAUAUAUAAACACGUA
Pos_498920_TGME49_chrIV	TGME49_chrIV	1912214	1912344	GGUGUGUUUAGAUGCAGAUUUAUAUAUAUGUAUAUGUAUAUAUAUGUAUAUGUAUAUAUAUGUAUAUGUAUAUAUAUGUAUAUAUAUAUAUAUGUACACAUAUAUCUAUAUAGUUACGCGUACACCACACC
Pos_499820_TGME49_chrIV	TGME49_chrIV	1938974	1939069	CGUAUAUAUUUGUAUAUAUAUGUAUAUAUAUGUAUGUAUAUAAAUGUUUGUGAAUGUAUAUAUAUAUGUAUAUAUAUAUGUAUAUAAAUGUGUAUG
Neg_501390_TGME49_chrIV	TGME49_chrIV	1944295	1944392	ACGCAGAUGUGUACAUACACAUACGCAUGUACAUAUAUAUACAUAUAUAUACAUAUAUAUAUAUAUAUGUAUAUGUUUGUGUGGAUAUCCAAAUGCGU
gga-miR-1627-3p_500385	TGME49_chrIV	1954714	1954773	CAGCCUCGCCACUGUCACUUCUUUUUUCCUGGAGAUGCGAAGAAGUGAGAGGGUGAGCUG
Neg_502148_TGME49_chrIV	TGME49_chrIV	1964925	1964964	CGAGGAAAUCUCGCGCGCUAACGUGCCAGAGAGUUCCUCG
mmu-miR-669l-3p_500859	TGME49_chrIV	1967560	1967653	AUGUAUAUGUAUGUAUAUGUAUAUACAUAUAUGUAUGUAUAUGUAUAUGUAUAUACAUAUAUGUAUAUAUAUAUAUAUACGUCUAUAAAUACAU
Pos_501182_TGME49_chrIV	TGME49_chrIV	1976971	1977017	AGAAAACGUUCAGAAGGUUCCCUACUCCUUCUUCUGUUACGUCUUCU
tch-miR-1277-5p_502134	TGME49_chrIV	2002350	2002475	UAUAUAUAUAUAUAUAUAAAUGUACGUAUGUGUAUGUACAUGUAUAAGUAUAUAUAUUUAUAUAUACAUAUAUAUGUAUAUGUAUAUGUAUAAAUACAUACGUACAAAUAUAUAUAUAUAUAUAUA
Neg_503595_TGME49_chrIV	TGME49_chrIV	2004952	2005011	UGCCUAUCUAUAUCUAUAUCUAUAUCUAUAUAUAUAGAUAUAGAUAUAGAUAUAUAGGUA
rno-miR-568_502714	TGME49_chrIV	2018399	2018482	GUAAUUGGGUAUGUAUAUAUAUAUAUAUGUAUAUAUGUAUAUAUGUAUAUAUGUAUAUAUGUAUAUAUAUAUCUAUCUAUCUAU
mmu-miR-467g_503669	TGME49_chrIV	2044983	2045068	UAUGUUUAUAUAUAUGUGUUUAUGUAUAUAUAUAUAUAUGUAUACAUACACAUAUAUAUAUGUAUACAUACACAUAUAUAAACGUA
rno-miR-466b-4-3p_505012	TGME49_chrIV	2044986	2045065	CAAAUAUAUAUACACAAAUACAUAUAUAUAUAUAUACAUAUGUAUGUGUAUAUAUAUACAUAUGUAUGUGUAUAUAUUUG
Neg_505288_TGME49_chrIV	TGME49_chrIV	2052144	2052208	UAGCGCUAGCAAUGCGUACACCUGUGAGACUUUCUGCUGUCUCCACAGGUGAUGCAGGCAGGCUG
Neg_506155_TGME49_chrIV	TGME49_chrIV	2075948	2075993	CAGGGGUUUUUGCCUUCUGCCACGGCGGAGCAGGCGAGAGCGCCUG
Pos_505241_TGME49_chrIV	TGME49_chrIV	2086207	2086348	CUCUGCGGCAUCUCGUUCAGCCUAGAGACUGAUCAUGCUGUCACACUACUUAGGCCAGUGUGUGUGCUGACACGAAUAGUUUUAGUGCACUUAUUGGCGUACAGUAGCAGUGGUCGCGUCAUAGGGCUUUGAGGGAGCAGAG
Pos_505244_TGME49_chrIV	TGME49_chrIV	2086252	2086313	CUACUUAGGCCAGUGUGUGUGCUGACACGAAUAGUUUUAGUGCACUUAUUGGCGUACAGUAG
Pos_505628_TGME49_chrIV	TGME49_chrIV	2096118	2096161	UUUCUUCUCUUGAAGACCGGAGCAAGGUUUACAAGAGUAAGAAA
Pos_505747_TGME49_chrIV	TGME49_chrIV	2099373	2099415	GGCUUUUCUACGAUGCGAAACACAUUCUUCGUACUGGUAAGCU
Pos_508840_TGME49_chrIV	TGME49_chrIV	2183035	2183099	UGUGUUGCGACCUUCUGCUGUAUGAGCGUAGCUUCGCUCAUACGCCGCACGAGGUUGACAAGUCA
bmo-miR-3256_512167	TGME49_chrIV	2277007	2277053	GAAAGCAGAGCGGAAAGCAGAGACUUUCUGUUUUCCGCUUGUCUCUC
Pos_512508_TGME49_chrIV	TGME49_chrIV	2285964	2286013	AGGAGUAGUAGCAAGCCUGUAAGCUCUAUAGGCUUAGUUUUGUUACUCCU
Neg_516956_TGME49_chrIV	TGME49_chrIV	2366242	2366284	GAACUGGGGAAAGCGUACUUUUUUCUGGAACGUUCCCCAGUUC
sko-miR-4827a_517754	TGME49_chrIV	2389578	2389729	AAAUUUAUAUAUAUAUAUAUAUAUAUAUGUAUAUUUAUGUAUAUAUAUAUUUAUGCAUAUAUAUGUAUAUUUAUGUAUAUUUAUGCAUAUAUAUGUAUAUUUAUGUAUAUAUGUGUAUAUUUAUGUAUAUUUAUGUAUAUAUAUGUAUAUUU
mmu-miR-669a-3-3p_516307	TGME49_chrIV	2393373	2393468	UGUUGUAUAUGUAUGUAUACAUGUUUAUGUAUGUAUAUAUACAUGUUUAUGUUUAUGUAUGUAUAUAUAUAUAUAUGUAUAUAUAUAUAUAUCAUA
Neg_518097_TGME49_chrIV	TGME49_chrIV	2399178	2399245	AUGUAUGUAGAUAUGUAUGCAUAGAUGCAGAUGCAGGUGUGCAUUUAUGUGACAUUCUCUACAUAUAU
tch-miR-1277-5p_518262	TGME49_chrIV	2403648	2403723	AUAUAUAUAUAUAUAUAUAUGUAAUACGUAUGCAUAGAUAUAUAUAAUACGUAUACAUAUAUAUAUAUAUAUAUAU
tch-miR-1277-5p_516680	TGME49_chrIV	2403648	2403723	UAUAUAUAUAUAUAUAUAUACAUUAUGCAUACGUAUCUAUAUAUAUUAUGCAUAUGUAUAUAUAUAUAUAUAUAUA
Pos_518185_TGME49_chrIV	TGME49_chrIV	2444345	2444393	CGGUGUGGCGGUCAUCUGUCUUGUUGUGAUAGAGCGACCGGCACACGCG
hsa-miR-6795-3p_520629	TGME49_chrIV	2508314	2508359	ACUGUGGGAAGAAGCGAGGGGUACCACUUCUCCUUCUUCUUAGAGU
Pos_523560_TGME49_chrIV	TGME49_chrIV	2589251	2589299	UUGCGAUGGAGAGCAACGUGCGAACAAACAUGUUGUCUUACCAUUGGAA
Neg_525223_TGME49_chrIV	TGME49_chrIV	2593670	2593712	CAUAUUGGAUCGUGGAUAUCUCUGUUGUUACCGGAUCCAAGUG
Neg_525424_TGME49_chrIV	TGME49_chrIV	2599173	2599221	GAGUUCAGUCGUCAUGCAGAGAAUCUUAACCUGCAUGAAAACUGGAAGC
Neg_525442_TGME49_chrIV	TGME49_chrIV	2599648	2599698	GUGCGUGCACGCAUACAUAUAUAUUUAGAUAUGGACGAUGCGUGUGCUCAC
Pos_524555_TGME49_chrIV	TGME49_chrIV	2615944	2616049	GUAAAUAUAUAUAUAUAUAUAUAUAUAUAUAUAUAUAUACGAGUCCUUACAUGGACCUCUGUGCACUUGUAUGUUUGUAUAUAUAUAUAUAUAUAUAUAUAUUUAU
Neg_526441_TGME49_chrIV	TGME49_chrIV	2627054	2627097	GGGUUUGCAGAGCCAGUUAAUUUUAAGUAGAAUGUCUGUAACCU
Pos_527048_TGME49_chrIV	TGME49_chrIV	2684409	2684462	CGUUGGGCCACGGCGAGGUGUUGGUGGCGCAGCAUCUUACUGUCGAGCCCAACG
Pos_1397875_TGME49_chrIX	TGME49_chrIX	41490	41528	GUUGCGCAAGGGGGUGCGAACUGCAGUCGCUUGUGCAAU
Pos_1398199_TGME49_chrIX	TGME49_chrIX	51343	51378	GACAUAUGUUGGUGUUUAGUGAACGCUUCGUAUGUU
Pos_1398678_TGME49_chrIX	TGME49_chrIX	63964	64000	GCCAUGCACCUUCAGCCUGGUUGAAGGUGUGUGUGGC
Pos_1401155_TGME49_chrIX	TGME49_chrIX	135251	135295	UUCUCGUUUAUGGCCGUCAUUCUGCCUGAUGGGCUUAGAUGAGGA
Pos_1401606_TGME49_chrIX	TGME49_chrIX	148171	148209	UUUCAUGUAGCAGCGGGUAUCUUGUCUGACUACGUGAGG
Pos_1403148_TGME49_chrIX	TGME49_chrIX	194344	194386	GUAAGCAGGGGACCACGACGACUCCUCUGGUCACCUUGCUUGC
Neg_1406103_TGME49_chrIX	TGME49_chrIX	200614	200746	GGAAAGUAAUUAGCGCACCACAAGCUGGAAGAAGAUGUAAUGUUUGGCUGUUCAGUGUUUUGCUGGCAACUUACCGUGCCGAUGAACGAUGAUAACGGCAGCAAGAAAUACUUUUUCUGUGAUGCGCUUUUCC
Neg_1406305_TGME49_chrIX	TGME49_chrIX	206232	206273	UGUGGAUGCUAAGUAAUGGUUUACCGUCUCUUAGUAUCGAUA
Pos_1404793_TGME49_chrIX	TGME49_chrIX	237956	237991	UCAGUAACAGGGUAUUGAUCGUUCAAUGCUUACUGA
Pos_1405580_TGME49_chrIX	TGME49_chrIX	259424	259465	AAGAAAGCCGCCAUGACUGGCACCGGUGUGGACGGCUUUUUU
Pos_1406140_TGME49_chrIX	TGME49_chrIX	276059	276146	GCGCCGCGCUCCUCUUCUUUUGCUCUGUCCUGUUAAAAGACGUCUGUCUUUGGACGGAAGGACGAAGUUUAAGAGGAGGACCUGGCGU
Neg_1409735_TGME49_chrIX	TGME49_chrIX	298801	298877	CGAUGUUUGCAUGCACAUAGAUUUCUGUUUGCAGGUGAAAAAAAACGCAGAUAAAGAUGUGUGUGGAUGCGAAAUCG
Pos_1407615_TGME49_chrIX	TGME49_chrIX	318930	318999	GUGUAUAUAUAUAUAUAUAUAUAUAUAUAUAUAUAUGUAUAUAUAUAUAUAUAUAUGUAUAUAUAUAUAU
Neg_1410415_TGME49_chrIX	TGME49_chrIX	319221	319262	UUUGGUGUCGACGUUUUCGAGCGUCGAAGCGGAGACGCCAAG
rno-miR-568_1410577	TGME49_chrIX	324602	324725	AGAUAUAUAUAUAUAUAUAUAUAUAUGUAUAUAUGUAUAUAUGUAUAUAUAUAUGUAUAUAUAUGUAUAUAUGUAUAUAUAUAUAUAUAUAUAUGUAUAUAUAUAUAUAUAUAUAUGUAUACCU
Pos_1408236_TGME49_chrIX	TGME49_chrIX	336342	336426	UAUAUAUAUAUAUAUAUAUAUAUAUAUGUAUUGUCGACGUAACUCUGAGGGUGAAUACAUAUGUAUAUAUAUAUAUAUAUAUAUA
tch-miR-1277-5p_1408405	TGME49_chrIX	340778	340839	UAUAUAUAUAUAUAUAUGUAUAUAUGUAUAUAAAUACGUAUAUAUAUAUAUAUAUAUAUAUA
Neg_1411777_TGME49_chrIX	TGME49_chrIX	358050	358094	GCUCUGCUCUCAGAGAGGGAAGAGUGCCUGCUGUGAGAGAAGAGC
Neg_1416564_TGME49_chrIX	TGME49_chrIX	489877	489986	GGAUAGUAAGCUUUCGGAGAGAAAGGGAUUUGUUUCUUCUAGGCAUAUGGCUCUUUACUCGUGUUGAGAGCUUUGCACUGAGGCCUACCACUCUCUCCGAAUGGUCUUCC
mmu-miR-466l-5p_1413948	TGME49_chrIX	490067	490134	UGCAUGUAUUUGUAUACGUGUACAUGUACAUAUAUAUAUAUAUGUACAUGUACAUGUAUAAACAUGUA
hsa-miR-1277-5p_1414060	TGME49_chrIX	493281	493442	UGUGUGUGUAUAAGAAUAUGAGUGAGAAUAUGUAUAUGUAUGUAUAUAUAUAUAUAUAUAUAUACGUACAUUUGUGUACGGGCACAUACGUAUGUAUGUAUAUAUAUAUAUAUAUAUAUAUAUAUAGACGUCCACGUGUAUCUAUAAAUAAAUACGCACAUA
Pos_1414310_TGME49_chrIX	TGME49_chrIX	500799	500865	GGCUACAUGCAUGUGGACUUCGUCUCGCACCUCCUCAGAGACCGGAAACUCCACAUGCAUGUGGACC
mmu-miR-467d-3p_1414911	TGME49_chrIX	517070	517205	GGAUGUGUGUGGACAUAUGUAUAGAUAUAGAUGUAUAGGUAUAGAUAGAUAGAUAGAUCUAUAUAUAUAUAUAUAUAUAGACAUAUAUAUAUAUAUACUUAUACGUAAGAAUACAUACAUAAACACACAUACAUGC
Pos_1414978_TGME49_chrIX	TGME49_chrIX	518935	519049	CAGACAGAGAAGCAGCCGAAAGGGUACGAGAAAUUUUAGAAGAGAACGGGGAGUCGUUUGGUCGCUGAAAAAGGACUCAUGCGUCUCUGUCCUUGACGGCGUAAAGAUCUGUCUG
Pos_1415032_TGME49_chrIX	TGME49_chrIX	520646	520709	CCGUCUUUUCCUGUCAACUCCUGUCCGUACAACAAGAAGGAAAGGAGCGAGAGAGAAAGGACGG
Neg_1417681_TGME49_chrIX	TGME49_chrIX	520789	520942	ACAGAGGAGAGACAGCACAGUGGGCACAGAAGGAAAACUGGAGCAAAGGAAACGCGCGAGAAAGGAAGAGGGAAAAAAAGAGCUCGCUCUUUUUCUCGGCGUGAACGCCCUGCCUCCUUUUCUUUUGUUCUCUCGUGUUUGUUCUCUCCUUUGU
Neg_1418070_TGME49_chrIX	TGME49_chrIX	532762	532843	GAGGUGCACCAAAAAGUAUAUGUAUUUAUAUAUACAUGCAUGUAUACAUGCAUGUUUGUAUAGAGUAUGCUCGUGCACCUGA
Neg_1418234_TGME49_chrIX	TGME49_chrIX	537986	538059	CGUGUACAUAUAUAUAUAUAUAUAUGUACAUAUAUAUAUAUAUAUAUAUGUACAUAUAUAUAUAUAUAUAUACG
Neg_1418996_TGME49_chrIX	TGME49_chrIX	558894	558956	CAUCCAGAAUAUGAGCAUCACUACCAUGUUUUGAGAGAAGUGGUGGUGCUCAAGGAAGGGAUG
mmu-miR-466a-5p_1416566	TGME49_chrIX	563640	563752	GCGAGGAACAGAUAGAGGGGUCUAUAUAUAUAUAUAUAUAUGUGUAUUUAUAUGUACAUAUAUAUACAUAUAUAUAUAUAUAUAUAUAUAUGUCUGUGUUUGUGUCAAUCAGC
mmu-miR-466a-5p_1416562	TGME49_chrIX	563645	563745	GAACAGAUAGAGGGGUCUAUAUAUAUAUAUAUAUAUGUGUAUUUAUAUGUACAUAUAUAUACAUAUAUAUAUAUAUAUAUAUAUAUGUCUGUGUUUGUGUC
Pos_1416808_TGME49_chrIX	TGME49_chrIX	571667	571750	UGUAUAUAUAUAUAUAUAUAUAUAUAUAUGUAUAUGUAUAAAAAUAUAUAUAUAUAUAUAUAUAUAUAUAUAUAUAUAUAUGCA
mmu-miR-669l-3p_1419881	TGME49_chrIX	584178	584329	UAUAUAUAUAUAUAUAUAUAUGCGUGCCUAUAUUGAUACGUGUAUAUGUGCAUAGGCAAAUGCAUAUAUAUGUAAAUAUGCGUAUGUAUGUAUAUACGUAUGCAAAUGUGUAUGUAUACAUGUACACAUGUAUAUAUAUAUAUAUAUAUAUA
ola-miR-19b_1420784	TGME49_chrIX	608146	608229	AGAUACAUCUCCAAAUGCAUGCAAAUAUAUAUAUAUAUAUAUAUAUAUACGGUGUGCACGUGCGUUUAAGUGGAGAUGUAUACU
Neg_1421385_TGME49_chrIX	TGME49_chrIX	623751	623793	UCAAAACAUGUUCGGCCGGCUGAGUCGGCUGUACAAGUUUUGG
Neg_1421438_TGME49_chrIX	TGME49_chrIX	625253	625313	UGGUUUUAUUACGGCUGAGGAUGGAACAGACUUGUUCGUUCAUCAGUCGGAGAUAAGAGCA
Neg_1423808_TGME49_chrIX	TGME49_chrIX	686487	686539	CUGAGUGCUCGAAUCGACUAAAACGGAAACAGGGUCGUAUUUAAGAUACUCAG
Neg_1424386_TGME49_chrIX	TGME49_chrIX	704139	704220	GCGCUAUACACAAUACCUAUAUACAUAUAUAUAUAUAUAUAUAUGUAUAUAUAUAUAUAUAAAUGUAUGUAUGUGUAUGCGU
Pos_1422557_TGME49_chrIX	TGME49_chrIX	727131	727285	GUAAAGGAACAAGUUAGAAAGCUACGUACGAAACAUGAGCCGACAGACGAGCAUUCGGACGUCCUUUCGCUUCUUCCGUCCCAGACGUUCAGAAGAAGUAGAAAGAAGUGGCAAAGUCGUCUUGUCGCGUAGUGGCGAUCCUUUGUGAACUUUAU
Neg_1426939_TGME49_chrIX	TGME49_chrIX	774914	774960	GCCGUUCUUCAUCCAGUGGACAUUUUUUUUCACUGGAGCAGAGCGGC
Neg_1426936_TGME49_chrIX	TGME49_chrIX	774915	774959	CCGUUCUUCAUCCAGUGGACAUUUUUUUUCACUGGAGCAGAGCGG
Pos_1424343_TGME49_chrIX	TGME49_chrIX	775878	775954	CAGGCGGAGGAAGUCGGAGCUGCACCUCCGGCGCUCUCAGCGCUGCCUUGAGGGAGCAGCGGAUUUUCUCACGUCUG
Pos_1424362_TGME49_chrIX	TGME49_chrIX	776347	776481	UUUGCGUAGUGCGUUGUAGGUGAGAGUGGUUCGGUGUGUGUUUGUUGUACAUAUGUAUAUAUAUAUACAUAUAUGAAUAUAUAUAUAUAUAUGAACAUACGUAUUUGUUUACUCCUGUACGCAGCUUUACGCGAG
Pos_1424423_TGME49_chrIX	TGME49_chrIX	778334	778374	CGGGACUUCUUAGAGGGGUGUAAAUUUCUCAAGGAGUGCCG
mmu-miR-669m-3p_1427457	TGME49_chrIX	789012	789177	CACACCCAGAUAACUCACUCUCGCUCGAUAUAUAUAUAUAUAUAUAUGUAUAUAUAUGUAUGUGUGUAUGUAUAUAUAUAUAUAUGUAUGUAUAUAUAUAUAUAUAUAUGUAUGUGUACAUAUAUAUGUAUAUAUGUGUACAUUGAUAUGUAUUUAUCUAGGUGUG
mmu-miR-669m-3p_1427455	TGME49_chrIX	789014	789175	CACCCAGAUAACUCACUCUCGCUCGAUAUAUAUAUAUAUAUAUAUGUAUAUAUAUGUAUGUGUGUAUGUAUAUAUAUAUAUAUGUAUGUAUAUAUAUAUAUAUAUAUGUAUGUGUACAUAUAUAUGUAUAUAUGUGUACAUUGAUAUGUAUUUAUCUAGGUG
Pos_1426228_TGME49_chrIX	TGME49_chrIX	829856	829923	GUGUAUUCGUAUAUAUAUAUAUAUAUAUGUAUAUGUAUAUAUAUAUAUAUAUAUAUAUACGAAUAUAU
mmu-miR-669i_1426287	TGME49_chrIX	831664	831790	AUGUAUGUACAUAUACAUAUGCAGUACGUAUGUAUAUGAAUGUAUGAAUGUACGUAUGUAUGAAUGUACGUAUGUAUGAAUGUAUGUAUGAAUGUACGUAUGUAUGUAUGAAUGUAUGUAUAUAUAU
mmu-miR-467g_1428946	TGME49_chrIX	831981	832062	UACAUAUAUAUAUGUAUAUGUAUGUAUAUAUAUGUAUAUGUAAAUAUAUAUAUGUAUAUGUAAAUAUAUAUAUGUAUAUGUA
tch-miR-1277-5p_1426392	TGME49_chrIX	834333	834482	UAUAUGUAUAUAUAUGUAUAUAUACGUAUUUAUAUGUAUUUAUGUAUAUAUAUGUACAUAUAUGCAUUUAUAUGUAUUUAUGUAUAUAUUUGUAUAUGUAUGUGUGUAUACGUAUUUAUAUGUAUUUAUAUAUAUAUAUAUAUACAUAUA
mmu-miR-669m-3p_1429136	TGME49_chrIX	838292	838400	UGCAUAUACAAAUAUAUAUACCCUAAAUGCAUUUAUAUGCAAUCAUAUAUGUAGAUAUAUAUAUAUAUGUGUAUAUGUAUGUGUAUAUGUAUAUAUGUUUGUAUAUGUA
Neg_1429281_TGME49_chrIX	TGME49_chrIX	842625	842678	UUUCUUCUCCCCGUUCUCUGAGCUCUCUUCAGUUCUCAGAUGCGGGAGGAGAAA
hvu-miR6191_1429884	TGME49_chrIX	859659	859764	UACAUAUAUAUAGAUAUAUAUGCAUAUAUAUAGAUAUAUAUACAUAUAUAUAGAUAUAUAUAUAUAUAUGUAUAUAGAUUUGUGUAUAUAUGUUUAUGUGUGUGUA
tch-miR-1277-5p_1427883	TGME49_chrIX	876154	876223	UAUAUAUAUAUAUAUACUUGUAUAUGUAUACGUAUAUAUGUAUACGUAUAUAUGUAUAUAUAUAUAUAUA
Neg_1430588_TGME49_chrIX	TGME49_chrIX	877965	878009	GCACCUACACUGUGUGUACGUGGACGUAUGCGCGCGUGUGGGUGU
Pos_1429190_TGME49_chrIX	TGME49_chrIX	910613	910651	AUAGUUGGUGCUUUCAGCGUGCUAAGAGAGCACCACUAU
Pos_1429581_TGME49_chrIX	TGME49_chrIX	920338	920418	UGACAGACUCUGCCAGUGUGAGGAAAGGUCUAUGUAGACGCGAUGUAGCGUCUACUGCUUUGCUCAACUUGGUAGUCGUCA
Neg_1432677_TGME49_chrIX	TGME49_chrIX	932606	932650	UCGGUUCCUCAUUCUGCAGGGAUUCUGCGGGAAGAAUGGAACAGA
Pos_1433684_TGME49_chrIX	TGME49_chrIX	1027964	1028002	UGUCUCCGCCACUGCAAUUUUUGUCUGUGGCGAGGGACA
Neg_1436900_TGME49_chrIX	TGME49_chrIX	1044275	1044443	UCGUAUCGACAAAAGAUAAAUGAGUCCGUUUUCUCAGCUUGUGGACUCUGCGGGUGGUUAUGUCAUACUCAUUUUGAAUGUCUAAUAUAUGUUUCUAUGCAGUUUGAUAUGACUAGGCGAUCAGGUAAAUCCGCAGCAUUGAUGAAACGUUCAUUCAGAUGGGAUACGA
Neg_1437575_TGME49_chrIX	TGME49_chrIX	1062863	1062898	UGAAGUUGGUACGCUCAACAAGUGUACGGUAUUUUA
mml-miR-549b-5p_1437855	TGME49_chrIX	1070151	1070199	UCGUUCGAACACACUUUUGCUUGACAAUUAAGGAUGAGUUGGAGAGCGA
Pos_1435839_TGME49_chrIX	TGME49_chrIX	1084182	1084289	CAAGUUUGUUUUAGUUCCCUUGCUCUUGUAACACUUCUCUACGAUUUUAGUUGACGUUGCACCGCAAUAAAAAGAGCAGUGACCAGAUGGGACACUAGACUAAACUUG
Pos_1436735_TGME49_chrIX	TGME49_chrIX	1111550	1111593	GACGUAGGGACUGUUUGAUUAAACCUUGAUUAACAGUUUUAGUC
Pos_1438639_TGME49_chrIX	TGME49_chrIX	1161697	1161757	AGGACCGAGGACUUUGCGCAGUUGGUGGAACGCGUUCCACUCGACUGCUAGGCUCGGUUCU
Pos_1438802_TGME49_chrIX	TGME49_chrIX	1166387	1166515	UCCGUUUUCAUUUGGCCGAUGUCUCCGAUGUGCGUACGGUCUCUUUUAUCUGUUUACACGGAAACGUGACGUCUCUACAGAUAAAAGAAACUUUGGACUCAUCGUAGACAUCGGCCAAAUGGAAACGGA
Pos_1439346_TGME49_chrIX	TGME49_chrIX	1182604	1182652	GUACAGACGACGAACGAAAAGUUGCCAAUUUCUUUCGAAGGAUCUGUGC
Pos_1440630_TGME49_chrIX	TGME49_chrIX	1221419	1221456	UACGCUCUCUCCUCUACAGUGUGGAGGAGAAAUGUGUG
gga-miR-6583-5p_1440670	TGME49_chrIX	1222512	1222555	GCCGUCCUUGUUGCUGCGCGAGCCCGCGGAGGAGCGGGGAGGGC
Pos_1440773_TGME49_chrIX	TGME49_chrIX	1225951	1225987	UCCUCUCGUAGGCUGUAGCGACAGCGCUUAGAGAGGA
Pos_1441276_TGME49_chrIX	TGME49_chrIX	1238847	1238887	CGUGAAGGGCCUUGCAAAAAAGAGGCGCAAGGCCCUCUACG
Neg_1444031_TGME49_chrIX	TGME49_chrIX	1246501	1246602	UAUAUAUAUAUAUAUAUAUAUAUAUAUUUAUAUAUAUAUAUAUAUAUUUCUAUUUAUAUAUAUAUAUAUUUCUAUUUAUAUAUAUAUAUAUAUAUAUAUAUA
Neg_1444072_TGME49_chrIX	TGME49_chrIX	1247929	1247976	UAGAGAAAGACGUUCAGGACCGCCAAGGUAGUUCUGUGCGUCUCUCUG
Neg_1444369_TGME49_chrIX	TGME49_chrIX	1256987	1257079	AUAUAUAUAUAUAUAUAUAUAUAUAUAUAUGCUUGCAUGUGUUUACUAUGCAUACGUAAAAGCGUAUAUAUAUAUAUAUAUAUAUAUAUAUAU
Neg_1446843_TGME49_chrIX	TGME49_chrIX	1321314	1321366	AUGUGAAUGAGGAGUAGAGGUCGCAAGAAAGUGGUCUUCUACGUCAUUGACAU
Neg_1447866_TGME49_chrIX	TGME49_chrIX	1349229	1349270	CGGGGAGAAGAAGCAUGCGUAGUCGUUCGUUUCUUCUCCCCG
mmu-miR-467g_1448519	TGME49_chrIX	1369362	1369490	CACACCUUUAUCUAUCCCUACAUAUGCAGAUAUAUAUAUAUAUAUAUAUAUAUAUAUUUAUUUAUUUAUUUAUAUACAUAUAUAUGUAUAUAUGUAUGUGCAUGUAGUAACUGGGUAGGUCUUCGUGUG
hsa-miR-1277-5p_1446601	TGME49_chrIX	1384826	1384969	ACUUGUUUUUUCGUAUGGCUAUACGUAUACGUAUAUAUAAAUAUGUAUAUAUAGAUGUAUAUAUAUAUAUAUGUAUGUAUAUAUACGUAUACAUGUAUAUAUAUAUAUAUAUAUACGUAGACGUAUAGACAAACUCGCAUAGGU
mml-miR-1277_1449045	TGME49_chrIX	1384838	1384959	CAUACCGAUAUGCAUAUGCAUAUAUAUUUAUACAUAUAUAUCUACAUAUAUAUAUAUAUACAUACAUAUAUAUGCAUAUGUACAUAUAUAUAUAUAUAUAUAUGCAUCUGCAUAUCUGUUUG
mml-miR-1277_1449048	TGME49_chrIX	1384843	1384955	CGAUAUGCAUAUGCAUAUAUAUUUAUACAUAUAUAUCUACAUAUAUAUAUAUAUACAUACAUAUAUAUGCAUAUGUACAUAUAUAUAUAUAUAUAUAUGCAUCUGCAUAUCUG
hsa-miR-1277-5p_1446604	TGME49_chrIX	1384844	1384953	CUAUACGUAUACGUAUAUAUAAAUAUGUAUAUAUAGAUGUAUAUAUAUAUAUAUGUAUGUAUAUAUACGUAUACAUGUAUAUAUAUAUAUAUAUAUACGUAGACGUAUAG
Neg_1449662_TGME49_chrIX	TGME49_chrIX	1401721	1401895	GACACGCACACAACAAAAUACACAUCAUAUGCAUGCAUGCAUACAAACGCAUAUAUAAAUAUAAAUAUAAAUAUAUAUAUAUAUAUAUGUAUGUAUAUAAAUAUGUAUAUAUAUAUAUAUAUAGAUAUAUGGAUAUAUAUUGGCGGGAAUGCAGAGAUAUGAAUCGUUGCGUGUC
Neg_1449667_TGME49_chrIX	TGME49_chrIX	1401937	1401989	AGCGGAAGAACGUGGAUUCUGGGGAGCUUGUCAGAAUCCACGUUCUCACCGUU
Neg_1449663_TGME49_chrIX	TGME49_chrIX	1401938	1401988	GCGGAAGAACGUGGAUUCUGGGGAGCUUGUCAGAAUCCACGUUCUCACCGU
Pos_1447225_TGME49_chrIX	TGME49_chrIX	1401939	1401987	GCCUUCUUGCACCUAAGACCCCUCGAACAGUCUUAGGUGCAAGAGUGGC
Pos_1447285_TGME49_chrIX	TGME49_chrIX	1403594	1403639	CGUCCGUAGGUUCAAGAACCGCUCAUGUCGGUUCUUGAACCUGACG
Neg_1449713_TGME49_chrIX	TGME49_chrIX	1403596	1403641	AGGCAUCCAAGUUCUUGGCGAGUACAGCCAAGAACUUGGACUGCUU
gga-miR-466_1450256	TGME49_chrIX	1419670	1419747	AUAUGUGUAUAUGUAUAUAUAUAUAUAUAUAUGUAUAGAUAUGUAUAUAUGUAUAUAUAUAUAUAUAUGUAUAGAUAU
gga-miR-466_1450260	TGME49_chrIX	1419670	1419821	AUAUGUGUAUAUGUAUAUAUAUAUAUAUAUAUGUAUAGAUAUGUAUAUAUGUAUAUAUAUAUAUAUAUGUAUAGAUAUGUAUAUAUAUAUAUAUAUAUAUAUAUAUAUAUAUAUGUAUAGAUAUGUGUAUAUGUAUAUAUAUAUAUAUAUGU
gga-miR-466_1450261	TGME49_chrIX	1419839	1420000	UAUAUAUGUAUAGAUAUGUGUAUAUGUAUAUAUAUAUAUAUAUGUAUAGAUAUGUAUAUAUGUAUAUAUAUAUAUGUAUAGAUAUGUAUAUAUAUAUAUAUAUGUAUAGAUAUGUAUAUAUGUAUAUAUAUAUAUAUAUGUAUAGAUAUGUAUAUAUGUAUA
Pos_1447962_TGME49_chrIX	TGME49_chrIX	1422501	1422551	CUCCUAGCGGUCUUGAGGCUUUUCUACGCCUGCCUCAACUCCGCUGAGGAG
mmu-miR-669h-3p_1449607	TGME49_chrIX	1467865	1467995	GUAGAAGUUUUAUGCUUAUGUAUAUAUAUAUAUAUAUAUAUACGCAUGUAUAUGUGUAUAUAUGCGUUUGUGCAUAUGUAUAUAUGUAUAUAUAUAUAUAUAUAUGUAUAUACAUUUCUAUAUACAUUUAU
sbi-miR5384_1450006	TGME49_chrIX	1479689	1479740	GCUGGAAGGCGGCGAGGAGGAGAGGCUUUAGCUCUUCCUUGCUCGCGCCAGC
rno-miR-466b-4-3p_1450775	TGME49_chrIX	1499803	1499888	GCUCGAGAGUUUUUUGGCUAUGUAUGUAUGUAUAUAUAUAUAUAUAUAUAUGUAUGUAUAUAUAUAUAUAUGAGGGACACUCGUGC
tch-miR-1277-5p_1451102	TGME49_chrIX	1509031	1509144	AACUUAUAGAUGGAAACACGUAUAUAUAUGUAUAUAUAUGUAUAUAUAUGUAUAUGUAUAUAUAUGUAUAUAUAAAUAUAUAUAUAUAUAUAUACGUAUGGCCGUAUAUACGUU
tch-miR-1277-5p_1451107	TGME49_chrIX	1509035	1509140	UAUAGAUGGAAACACGUAUAUAUAUGUAUAUAUAUGUAUAUAUAUGUAUAUGUAUAUAUAUGUAUAUAUAAAUAUAUAUAUAUAUAUAUACGUAUGGCCGUAUAUA
Neg_1453612_TGME49_chrIX	TGME49_chrIX	1512302	1512390	GUGUAUCUGUUUGUAUGUGUGCACACAUGCUCGUGUGGAUAUAUUUUAUACAUGGAGCUACGUGUGCAUAUCGGUAUAUAUAGGUAUAU
Pos_1452966_TGME49_chrIX	TGME49_chrIX	1561564	1561604	GUCUAGAGGUGUUCGAGUUGACACCCUUGAUACUUGUAGAU
Pos_1453342_TGME49_chrIX	TGME49_chrIX	1571255	1571290	CAUGCACCUUACGUGAAAAGAAACGUGUGGUGCGUG
Pos_1453344_TGME49_chrIX	TGME49_chrIX	1571332	1571379	CGGUAGCGCAGAUGUGCAAAGAUUUCCUUUGCAACAAUUUGCGUUCUG
Neg_1456608_TGME49_chrIX	TGME49_chrIX	1592279	1592329	GAAUUGGAGGAGACGCUGCUCUUGGACAUCGGGAGGGUUUCCCUCCGAUUC
dme-miR-9388-5p_1454258	TGME49_chrIX	1595304	1595436	CAUUUGUGUAUGUAAGAUGUAUGUAUUAUGCACGUAUUACGUAUAUACUUAUGUAAAUACACAUACGUAUUCAUUUGUAUAUACGUAUGUAUUUAUGUACGUACAUAUAUAUACAUGUUAACGUACACAGAUG
Pos_1456999_TGME49_chrIX	TGME49_chrIX	1667298	1667363	GGCUAUACGUGUAUAUAUAUAUAUAUAUAUAUAUAUGUAUGUAUAUAUAUAUAUAUAUAUAUAGCC
Neg_1459808_TGME49_chrIX	TGME49_chrIX	1677750	1677840	UACAUAUAUAUAUAUAUAUAUAUAUAUAUGGUUUUUGUGUAUAUGUGUAUCCAUGUAUAUUCAUAUAUAUAUAUAUAUAUAUACGUGUGUA
mmu-miR-669f-3p_1457694	TGME49_chrIX	1684398	1684524	GUGGUGGGGGUGUGUGUAUAUAUAUAUAUAUAUAUAUAUAUAUAUAUAUAUAUUAAAAUAUACAUAUAUAUAAAUAUGUAUAAAUAUAUAUAUAUAUAUAUAUAUAUAUAUACUCACGCACCACUGC
Pos_1458198_TGME49_chrIX	TGME49_chrIX	1698290	1698342	GCUGAGUGCUUAGCCACUCACAUGGGAUUCACACGUGGGGGCUGCUUCUCAGU
Pos_1459310_TGME49_chrIX	TGME49_chrIX	1727644	1727715	UGUACGUGUAGAUAUAAGUAUAAGUAUAUAUAUAUAUAUAUAUGUAUAUAUAUGCUUAUAUCUAUAUGUACG
Pos_1460959_TGME49_chrIX	TGME49_chrIX	1771311	1771358	GUCCUGCACACUCUCCCGCGAGCGCCAACGUGGGAGGUGCCGUAGGAC
mmu-miR-7219-3p_1463299	TGME49_chrIX	1772950	1772997	GUUCGCCGUUGGAGAAGUCGGAACCAUCCGGCUUUCUAACAGGGGGAC
Neg_1463667_TGME49_chrIX	TGME49_chrIX	1782588	1782704	UAUAUAUAUAUAUAUAUAUGUACAUUUAUAUAUAUAUAUAUAUAUGUAUAUAUAUAUAUAUAUGCAUAUAUGUAUAUAUAAGUAAAUUAAAACAGUAUAUAUAUAUAUAUAUAUAUA
Pos_1461498_TGME49_chrIX	TGME49_chrIX	1785509	1785579	CGGAGGUUAUCUAGAGAGACCUUGUGUAGGCAGGGGGACUUGUCUGCAGAGAAGUCUGUCAGCUACCUCCG
Pos_1462693_TGME49_chrIX	TGME49_chrIX	1817168	1817210	CUUCGUCCUCUUUUGCGUUCGGUCGUUCGCAAAGGGGACGUAG
Pos_1462756_TGME49_chrIX	TGME49_chrIX	1819130	1819190	GUGAGCUCUCUAGGUCUGGUGGAAAUGCGACAGCGUCUAUCACAAGUCCUGGAGAGUUUAC
Neg_1465901_TGME49_chrIX	TGME49_chrIX	1839265	1839339	GCUUGCACAUAUAUAUAUAUAUAUAUAUAUAUAUAUAUAUAUAUAUAUAUAUAUAUAAUUUGUACGUGUGCAAGU
Neg_1466323_TGME49_chrIX	TGME49_chrIX	1851185	1851234	GUCUUCUCAUAGUCUUGCAGAAAAAGUCUUCUUAGCGACGAUGAGUGGAC
rno-miR-466b-4-3p_1464689	TGME49_chrIX	1872525	1872608	UUGUGAGUAUGUAUGUAUGUAUAUAUAUAUAUAUAUAGGUAUAAGCAUAUAUAUAUAUAUAUAUAUAUAUAUAUAUAUAUACGA
Pos_1465565_TGME49_chrIX	TGME49_chrIX	1896529	1896571	CUGAGUUGUUCUUCCAGCUGUUCGCUGGACAGGAGAAGCUCAG
gga-miR-466_1466303	TGME49_chrIX	1918289	1918462	GACAUAUGUACAUGUGUGCAUGUAUAUAUGUAUAUAUAUAUAUAUAUAUGUAUAUAUAUAUAUAUAUAUGUAUAUAUAUAUAUAUAUGUAUAUAUAUAUAUGUAUAUUUAUAUAUAUAUAUAUAUAUAUAUAUAUGCAUAUAUGCAUGCCUAGACAUAUACACGUACACGUGUU
Neg_1469425_TGME49_chrIX	TGME49_chrIX	1938926	1938970	GCGUCCGGAUGCCUCAGCAAAGUUGCUGAAGAGCAUCGCGGAGGC
bmo-miR-2794_1467034	TGME49_chrIX	1938929	1938967	AGGCCUACGGAGUCGUUUCAACGACUUCUCGUAGCGCCU
Pos_1467899_TGME49_chrIX	TGME49_chrIX	1962567	1962662	GAAGAAGAGAGGAAAGGGGGACGAACAGUAAGAGGGACAGCGCAGAGACAAACGGCGAUGCGCCUUUUUGCUUCUUUUUGCUUUCCUUUCUUCCUC
Pos_1467923_TGME49_chrIX	TGME49_chrIX	1963296	1963469	UAUAUAUAUGUAUAUAUAUAUGUAUGUAUAUAUAUGUAUAUAUAUGUAUGUAUAUAUAUGUAUAUAUAUGUAUGUAUAUAUAUGUAAAUAUAUAUAUAUAUAUAUAUAUAUGUAUAUAUAUGUAUAUAUAUGUAUGUAUAUAUAUGUAAAUAUAUGUAAAUAUAUAUAUAUAUA
Neg_1470901_TGME49_chrIX	TGME49_chrIX	1980581	1980625	GCGUCCGGAUGCCUCAGCAAAGUUGCUGAAGAGCAUCGCGGAGGC
Neg_1471148_TGME49_chrIX	TGME49_chrIX	1987466	1987532	CGUGCAUGCCGAGGCAUUUAUGUGAGCUGGAAUCUUUCUAGUUUUUGCAUGAGCUUUGGCAGUGCCG
mmu-miR-466c-5p_1471378	TGME49_chrIX	1994025	1994120	AUAUGUACAUGUACAUGUGUAUUUAUGUAUAUAUAUAUAUAUAUAUUUAUAUGUAUAUAUAUGUGUAUGCGCUUGUACAUAUAUAUAUGUAUAUGU
Pos_1469105_TGME49_chrIX	TGME49_chrIX	1994610	1994734	UGUUUGAGCAUUUCAGCUAUGCAACUCAACCCAAACGCACGUGAGUACGGAAAAGGGAGCAGGUGGAGCGAGACUUUUACGUACGCGUUUGUACUCUCGAGUUUUCGUAUGAAAGAGCUCAGGCA
mmu-miR-297c-5p_1472458	TGME49_chrIX	2023115	2023201	ACAAAUGCAUCUACUUAUAUCUAUAUAUAUAUAUAUAUAUAUAUACAUAUGUAUGUAUGUAUGUAUGUAGAUGUAGAUGCAUCAUGU
hsa-miR-4282_1474283	TGME49_chrIX	2073434	2073541	UGGCAGCAUACGGCUGUUGCUACUCAGUAACGCGGAAAAUACAAAAUUGGCAUCCAGUCGAGUGGUGUGUGUCUAUGUCGUUUAUUGUUUGCAGCAGCUCUGCUGUCA
Pos_1472304_TGME49_chrIX	TGME49_chrIX	2079353	2079407	CCUUUGUGUCAAGACAUUCCUCUGUAGAAGUCAGCAGAGGUGUCUAGUAUAAGGG
Pos_1473678_TGME49_chrIX	TGME49_chrIX	2115511	2115562	CUGCAGGGAGACCAUGCCGAUGAUCGGUACCAUUUGGUGUGUCUUUCUGUAG
Neg_1477160_TGME49_chrIX	TGME49_chrIX	2149792	2149859	CAGGCGGUCCAGGAGACGCGUCGGAAGGUACUCUUUGUGCCUCUUUCGACGGGGAUGCUGAUCGUCUG
Pos_1475800_TGME49_chrIX	TGME49_chrIX	2174176	2174249	GUGGAACAUGACUUAUAUGUGUUUGCAUACGCAACCAUUCCACAGGUGCGUAUGUACAUAUCCGCAUGUUGUAC
Neg_1479959_TGME49_chrIX	TGME49_chrIX	2223908	2223943	GCGGCUGGUGGACUGUACAACAGCAGUCACAGCCGC
Pos_1477647_TGME49_chrIX	TGME49_chrIX	2224965	2225096	GUAAGUAUAUAUAUAUAUAUAUAAGUACAUAUACGUAUGUAUGCAUAUUCGACUGGCUUGCAGACAGAUGUAAGUAAACAAAAAAACAAAUAUAUAUAUAUAUAUAUAUAUAUAUAUAUAUAUAUAUAAUAC
aca-miR-1a-2-5p_1481868	TGME49_chrIX	2336023	2336114	GUGUGUUGUUUUAGAUACGUGCGUGCGUGUGUUUAUAUAUGUAUAUAUAUAUAUAUAUAUAUAUAUGAAGAAGUAUGUGUAAGACGAUACAC
Neg_1484156_TGME49_chrIX	TGME49_chrIX	2337618	2337671	CAGGUACACAGGCAAGCUGGAGCGAAGCAGCUUUAUCUUGUGUUCUGUUACCUG
Pos_1482028_TGME49_chrIX	TGME49_chrIX	2340541	2340583	CUUGCGCCUCUUUCUGUGAACGGGACAGAACUAGAGGUGGAAG
tch-miR-1277-5p_1482046	TGME49_chrIX	2340941	2341014	GUGUAUACCUAUAUAUAUAUAUAUAUACGUAUGUACAAAUACAUAUAUAUAUAUAUAUAUAUAUAUAUAUACAU
Pos_1483702_TGME49_chrIX	TGME49_chrIX	2386426	2386493	ACGUAUAUAUAUAUAUAUAUGUAUAUAUAUGUAUAUAUAUAUAUAUAUAUAUAUAUAUAUAUAUACGU
mmu-miR-669b-3p_1483787	TGME49_chrIX	2388728	2388851	ACGUACGUGUAUACAUGUAUAUGUUUAUAUGUAUAUAUAUGUAUAUAUGUAUAUAUGUAUAUAUAUAUAUAUACAUAUAUAUAUAUAUAUAUAUACGUACGUUCGCAUAUGUGUACACGUACGU
Neg_1488463_TGME49_chrIX	TGME49_chrIX	2453725	2453760	CUCGUGCGUGUGCCACCACCGGGCACCACGCAUGAG
Neg_1488677_TGME49_chrIX	TGME49_chrIX	2459751	2459853	UGUACAUAUAUAUGUUUGAGGCGCAUAUAUAUAUACAUAUAUAUUUAUAUAUAUAUAUAUAUAUAGAUAUGUAAAAGUAUAUGUAUAUGCGUAUAUUUGUACA
Neg_1488673_TGME49_chrIX	TGME49_chrIX	2459771	2459842	GCGCAUAUAUAUAUACAUAUAUAUUUAUAUAUAUAUAUAUAUAUAGAUAUGUAAAAGUAUAUGUAUAUGCGU
gga-miR-466_1487767	TGME49_chrIX	2496689	2496809	GGAAGGUUAUGUCUUUAUAUGUAUAUAUAUAUAUAUAUAUAUGCGUAAAUAAGUGUGCAUAUAUGCGUGUGUGUAUAUAUGUAUAUAUAUAUAUAUCUAUCUAUCUAUAUCUAUACCUUCC
Pos_1487908_TGME49_chrIX	TGME49_chrIX	2500745	2500889	GUGUUUGUCUCUUCGUCUCUGUGUGUAUGUUGGUAUAUAUAUAUAUAUAUAUAUAUAUAUACUAGAUAGCUAGAUAGAUAGAUAGGUAUAUAUAUAUAUAUAUAUAUAUAUAUAUACGCGUAUACCCGCAUUUACGGACAAACAC
Pos_1488324_TGME49_chrIX	TGME49_chrIX	2512912	2513031	UAUAUGUAUAUGUACAUAUGUAUGUAUAUUUAUAUAUAUAUAUAUAUAUAUAUAUGUAUAUGUACAUAUGUAUAUAUAUAUAUAUAUAUAUGUAUUUGUACAUAUGUAUAUAUAUAUGUA
Pos_1489935_TGME49_chrIX	TGME49_chrIX	2559273	2559347	ACUGCUGCGUAUAAGCGCAUAGAUGUCUUCACGUAUAAAUGUAUAAGUAUAUUUUGCGCACGUACGUACGCACGU
Pos_1490072_TGME49_chrIX	TGME49_chrIX	2563186	2563252	UGAGAAAAGAGAAGGACGUGUUGUCCCAUUCGUUCGGGGUGUGGGACGACAGUUCGCUCUUGUCUGA
Pos_1491094_TGME49_chrIX	TGME49_chrIX	2590977	2591021	CCGGACUUCAGCUUGGGUGUUGGUAAAGCAACAGCUGAGGUCCGG
xla-miR-1306_1491150	TGME49_chrIX	2592426	2592472	AGUCCUUGCCACCUUUUCCGCAGUCGUUGGCUGUGGUGGCAAGGACU
Pos_1492467_TGME49_chrIX	TGME49_chrIX	2626862	2626902	CGAGGGCCUAUUGGUCGACGAGACCAUUCAUAGGCCACUUG
Pos_1492676_TGME49_chrIX	TGME49_chrIX	2632638	2632702	GUCGUAUGCGACGAUCCGAAGGAGCAUUACUUAAUCAGUCUUUUUCGAUUGUCGUCGCCAACGAU
Pos_1492892_TGME49_chrIX	TGME49_chrIX	2638690	2638728	UCAGCUUAAUCAGGGUCAGUACGGGACCCUCUGAGCUGA
Pos_1493510_TGME49_chrIX	TGME49_chrIX	2655075	2655119	CGAACAUUGUGUCAAGGCAAAAAUACUGUAUAUGACCAAUGUCCG
Neg_1497169_TGME49_chrIX	TGME49_chrIX	2686494	2686545	UCACCGGGCCUGAUCUUGGGAAGGUGAAAAACCUUUUUCAGACACUCGGUGA
Neg_1497271_TGME49_chrIX	TGME49_chrIX	2689426	2689581	GCAGGCCGGAACACAGACCCUUCACGAACCUGCAUUGUCUUCCAUAUAUAUAUAUAUAUAUAUAUAUAUAUAUAAAUGCAUAUAUAUAUAUAUAUAUAUAUAUAUAUAUAUAUACAUGCAGAGUGUUUUCUUAAGAAUCUGUGUGGGGCGGCGUGU
tch-miR-1277-5p_1494775	TGME49_chrIX	2689427	2689580	GUCCGGCCUUGUGUCUGGGAAGUGCUUGGACGUAACAGAAGGUAUAUAUAUAUAUAUAUAUAUAUAUAUAUAUUUACGUAUAUAUAUAUAUAUAUAUAUAUAUAUAUAUAUAUGUACGUCUCACAAAAGAAUUCUUAGACACACCCCGCCGCAC
mmu-miR-466l-3p_1497354	TGME49_chrIX	2692534	2692663	AUAUCUUUACAAAUAUAUUCCUACAUAUAUAUAUAUAUAUAUAUAUAUGCAUAUAUAUAUGUAUAUAUAUAUGUAUGUAUAUAUAUAUACAUAUAUUUGUAUAUGUGUAUAUGUAUUUGUAGAUGAUGAG
Pos_1495184_TGME49_chrIX	TGME49_chrIX	2701205	2701350	GUAGAUGUGUUGCAUGAUUUAUGUAUGUAUGUACGUAUAUAUUUAUAUAUAUAUAUAUAUAUAUAUAUAUACAUAUAUUUAUGUAUAUAUAUAUAUAUACAUAUAUGUAUAUACAUAUAUAUAUAUACAUAUAUAACCAUAUCUAC
Neg_1497666_TGME49_chrIX	TGME49_chrIX	2701254	2701411	AUAUAUAUAUAUAUAUAUAUAUGUAUAUAAAUACAUAUAUAUAUAUAUAUGUAUAUACAUAUAUGUAUAUAUAUAUAUGUAUAUAUUGGUAUAGAUGUAUGUAUAUAUAUAUAUAUAUAUGUAUAUAUUUGUAUAUAUAUAUAUAUAUGUAUAUAUAU
tch-miR-1277-5p_1495219	TGME49_chrIX	2702326	2702418	UAUAUAUGUGUAUAUAAAUAUAUAUAUGUAUAUAAAUAUAUAUACGUAACGUAUAUAAAUAUAUAUAUGUAUAUAAAUAUAUAUACGUAUAUA
Neg_1499578_TGME49_chrIX	TGME49_chrIX	2751907	2751949	UCGAACAAGGAAUGGUAUGUAAGAAGGCCGUUGUUGGUUCCGA
Pos_1497406_TGME49_chrIX	TGME49_chrIX	2760249	2760287	CAGCUUCCUUUUGGAGCAGAAGCUCCGGAAGGGCAGCUG
Neg_1500747_TGME49_chrIX	TGME49_chrIX	2783545	2783658	UAUAUAUAUUUAUAUAUAUAAACAUAUAUAUAAAUAAAUAUAUAUAUAUAUAAAUAUAUUCAUAUAUAUAUAUAUAUUUAUUUAUAUAUAUGUUUAUAUAUAUAAAUAUAUAUG
Pos_1498269_TGME49_chrIX	TGME49_chrIX	2783546	2783657	UAUAUAUAAAUAUAUAUAUUUGUAUAUAUAUUUAUUUAUAUAUAUAUAUAUUUAUAUAAGUAUAUAUAUAUAUAUAAAUAAAUAUAUAUACAAAUAUAUAUAUUUAUAUAUA
mml-miR-297_1500983	TGME49_chrIX	2790573	2790658	CAUGCAAACAUACAUAUAGAUGUACAUGGAUAUGUAUAUCUAUCUAAGUAUAUAUAUCUAUGUAGGUAUGUAUGUAGGUAUGUAUG
Pos_1498813_TGME49_chrIX	TGME49_chrIX	2799003	2799080	UAUAUAUAUAUAUAUAUACAUAUAUAUAUAUAUAUAUUUAUAUAUAUAUAUAUAUAUAUUUAUAUAUAUAUAUAUGUA
Neg_1501428_TGME49_chrIX	TGME49_chrIX	2802825	2802918	UGCAUGUACAGAUGCGUUAUCCGGAUAUAUAUAUAUAUAUAUAUAUAUAUAUAUAUGUAGUUAUUUGUCCGUGUAUUGAUGCGUUGUGCGAGCA
Pos_1499090_TGME49_chrIX	TGME49_chrIX	2807229	2807308	AUAUAUAUAUAUAUAUAUAUAUAUUUAUAUAUAUAUAUAUUUAUAUAUAUAUAUAUUUGUAUAUAUAUAUAUAUAUAUAU
Neg_1501697_TGME49_chrIX	TGME49_chrIX	2810899	2810996	CGCAUAAAUAUAUAUAUAUAUAUAUAUAUAUAUAUACAUAUAUAUAUAUAUAUAUAUAUAUAUAUGUAUAUAUAUAUAUGUAUAUAUGUAUGCAUGCG
Neg_1502836_TGME49_chrIX	TGME49_chrIX	2841882	2841917	UCUGCGUCGCUGGAAACAAGGUUCCAGGUGCGCAGA
Pos_1504227_TGME49_chrIX	TGME49_chrIX	2942420	2942491	CGACGCCGACAUCGUCGCCGCCGACGACGAAGACGGGCUUACGCACGUCGGCGGCGACACCGUCGGCGUGCG
Pos_1504773_TGME49_chrIX	TGME49_chrIX	2956673	2956723	AGUUUUUGCAUAUGGUUGAGUCGGGUGUCCCACUCGGCCUAUGCGGACGCU
Pos_1504776_TGME49_chrIX	TGME49_chrIX	2956680	2956716	GCAUAUGGUUGAGUCGGGUGUCCCACUCGGCCUAUGC
Pos_1504813_TGME49_chrIX	TGME49_chrIX	2957917	2957970	AGACAACUAAAUAGAGAGGUUAGAAAAAAUGUGCUACCUCGUCGGUAGUUGUCU
Pos_1504919_TGME49_chrIX	TGME49_chrIX	2960500	2960548	UGUACAGUCCUCAUACCUGCUCCUUCUAUAUGGGAGCGAGGACUUUACA
Neg_1508540_TGME49_chrIX	TGME49_chrIX	2993353	2993395	CUCUGGGGAUGCAGUUCAUGGUUGAACGUUCUGCUCCCCAGGG
mmu-miR-3112-3p_1506393	TGME49_chrIX	2998420	2998487	GUGUCUGUUCUUUGUCUGCCGUUGUUCGGCGGAGCUCUUCGCGUUCGGCGGCAGACGAAAGUAGGCGC
mmu-miR-467g_1509022	TGME49_chrIX	3005866	3005990	AUCUCUUCACUUCCGUACAUAUAUAUAUAUAUAUAUAUAUAUAUAGGUAGAAGAUAGAUACAUGCACAUAAACAUCUAUGUGUGUAUAUAUAUAUAUAUAUAUGUACAGAGAGAGGGAGAGAGAU
rno-miR-466b-3p_1509211	TGME49_chrIX	3010766	3010854	UACAUACAUACAUACAUACAUACAUACAUAUAUGCAUAUAUAUAUAUAUAUAUAUGCGUAUGUGUAUCUGUUUGUAUCUGUGGACCGUA
cin-miR-4194-3p_1509295	TGME49_chrIX	3013235	3013365	AUUUUUGUUGAUACAUAUAUAUAUAUAUAUAUGUGUGUGUAUAGGUGCACAGAAGCAUAUGGGUGUAUUCUAAAUGCAUUUGUAUGUGUAUAUAUAUGUAUAUAUAUAUAUAUGUUAUCCUAGGUAGAAAU
cin-miR-4194-3p_1509297	TGME49_chrIX	3013251	3013347	AUAUAUAUAUAUAUAUGUGUGUGUAUAGGUGCACAGAAGCAUAUGGGUGUAUUCUAAAUGCAUUUGUAUGUGUAUAUAUAUGUAUAUAUAUAUAUAU
cin-miR-4194-3p_1509719	TGME49_chrIX	3025007	3025088	GAUCUCCACACACGUAUAUAUAUAUAUAUAUAUAUAUAUAUAUAUAUAUAUAUAUAUAUAUAUAUGUAUACGUGUGUAGAUU
mmu-miR-466l-3p_1507374	TGME49_chrIX	3025011	3025086	AGGUGUGUGCAUAUAUAUAUAUAUAUAUAUAUAUAUAUAUAUAUAUAUAUAUAUAUAUAUACAUAUGCACACAUCU
Neg_1510000_TGME49_chrIX	TGME49_chrIX	3032478	3032557	GAUGGCGCGGUGGUCUUGUUGACUCGUCUCGAAAAGGUGUCUUGUUCGCUGGCGGUCAGCAGCAAGAUCGCCGCUUCAUC
Neg_1511007_TGME49_chrIX	TGME49_chrIX	3060001	3060043	UCGAGGCCUCUGGGCAUGCAGUUCGCAUCAUCCAGAGCCUCGA
Pos_1509005_TGME49_chrIX	TGME49_chrIX	3070421	3070522	GAAUAUAUAUAUAUAUAUAUAUAUUACAUGCAGCACUCUCCGUCUAGUCGUUUCCGUGCGCAUAUGUUUUACGCAAAUUUAUAUAUAUAUAUAUAUAUAUUC
Neg_1511553_TGME49_chrIX	TGME49_chrIX	3074804	3074910	GUCUAUACAUACAUAUAUAUAUAUAUGUAUAUGUCUCUCGAUAGAUAUGUAUAUCUACUUGUCUGUCCUUAUGUAUAUAUAUAUAUAUAUAUGUAUAUAUUGUAGAC
eca-miR-507b_1510843	TGME49_chrIX	3119805	3119871	AACCGAGGACGGACAGUCCAAGAGGCGCGUCGUUUUGGCGCUUUUUUGUGUGUGUCCCUCCUUGGUU
eca-miR-507b_1510840	TGME49_chrIX	3119806	3119870	ACCGAGGACGGACAGUCCAAGAGGCGCGUCGUUUUGGCGCUUUUUUGUGUGUGUCCCUCCUUGGU
Neg_1513364_TGME49_chrIX	TGME49_chrIX	3124636	3124700	ACGACUCCGUGAUAAACACGGUCUACGAAUCGCGGAAGGAGCGUUUGUAGGCAUUUAUGGAGUGU
Neg_1513717_TGME49_chrIX	TGME49_chrIX	3133963	3134056	GCAUACAUACAUACAGAUACAGAUAUAUAUAUAUAUAUAUAUACAUAUAUAUAUAUAUAUAUGUAUAUAAUUGUAUUUGUCCUCAGAUGUAUGC
dme-miR-9388-5p_1511423	TGME49_chrIX	3134957	3135081	UGUGUGUCUCACGACAUUUGUAUGUAUAUAUAUAUAUAUAUAUAUGUAUAUAUAUAUAUAUAUGUAUAUAUGUAUAUGUAUAUAUAUAUAUAUAUGUAUAUAUAUACAUACUUAUCGUACAUGCA
Pos_1511736_TGME49_chrIX	TGME49_chrIX	3143148	3143197	GUACAUGCAUGUGUAUAUUUACAUACGUAUGUAUUUAAACGUGUAUGUAU
Neg_1514445_TGME49_chrIX	TGME49_chrIX	3152844	3152982	CCUUGUGACAACGACUUCCUUGCGAACUACGGGGAAAGAAGGAGGCUACGGGCGACAAAUGGAUGUAGACCGUGAAAGUGACAGAAGGCGAAGAAAGACUGUGGCUUUCUUCGACCAGGUUGGCGAGGAUGCAACGAGG
Pos_1512234_TGME49_chrIX	TGME49_chrIX	3155604	3155639	GUGGUGCCUUGCAAAUUCCAAAUUGCAGAGGUCCAC
tch-miR-1277-5p_1514765	TGME49_chrIX	3161382	3161499	CAUAUGUAUAUAUGGAUAUAUGCAUAUAUGUAUGUAUGUAUGUGUGUAUACAUUUGUAUACUUCGAUUCAUUAGUAUACGUAUAUAUAUAUAUAUGUAUAUAUGUAUAUGUAUAUAUG
Pos_1512724_TGME49_chrIX	TGME49_chrIX	3169121	3169163	GGUCUCUGCCUUCGGACACGGAGCGGUCGAAGGCGGAGACGAC
Pos_1512728_TGME49_chrIX	TGME49_chrIX	3169122	3169160	GUCUCUGCCUUCGGACACGGAGCGGUCGAAGGCGGAGAC
rno-miR-568_1512778	TGME49_chrIX	3170679	3170796	AAGGAUCAGUGAGGGUACGUGUGUACAUCUAUGUAUAUGUAUAUAUAUAUAUAUAUGUAUAUAUGUAUAUGUAUAUAUAUAUAUAUAUUUACAUGUACAUAUACGUAUGCUGGUUCUU
Pos_1512863_TGME49_chrIX	TGME49_chrIX	3172956	3173091	UAUAUAUAUAUAUAUAUAUAUAUAUAUAUAUAUACGCAUGUAUGUAUAUACACAUCUAUAUAUCAAUGUAUACAGAUGAACAUAUGCACUUAUAUACAGGCGUUUGUAUAUAUAUAUAUAUAUAUAUAUAUAUAUA
Pos_1513383_TGME49_chrIX	TGME49_chrIX	3186099	3186152	AGACAGGUCUUGAUGUGUACGUAAAUAUAUACAUACGUACGCUAAGUCCUAUCU
Neg_1515912_TGME49_chrIX	TGME49_chrIX	3193892	3193971	UAUAUAUAUAUAUAUAUCCAUAUAUAUAUAUAUAUAUAUUCAUAUAUAUAUAUAUAUAUAUCCAUAUAUAUAUAUAUAUA
Pos_1513653_TGME49_chrIX	TGME49_chrIX	3193973	3194060	UAUAAGUAUAUAUAUAUAUAUAGGUAUAUAUAUAUAUAUAUAUAAGUAUAUAUAUAUAUAUAUUUAUACACUUAUAUAUAUACUUAUA
mmu-miR-467g_1515917	TGME49_chrIX	3193997	3194076	AUAUAUAUAUAUAUAUAUAUUCAUAUAUAUAUAUAUAUAAAUAUGUGAAUAUAUAUAUGAAUAUGUGUGUGUGUGUGUAU
ptr-miR-3149_1515920	TGME49_chrIX	3194001	3194072	AUAUAUAUAUAUAUAUUCAUAUAUAUAUAUAUAUAAAUAUGUGAAUAUAUAUAUGAAUAUGUGUGUGUGUGU
tch-miR-1277-5p_1514084	TGME49_chrIX	3205403	3205529	UGUAUGUAUAUGUAUAUAUAUAUAUAUAUAUAUACAUAUACGUAUAUAUAUAUAUAUAUAUAUACUUUAUGUAUAGAUACGUAUACAUAUAUGUAGACAUAUAUAUAUAUAUAUACAAAUACAUAUA
sma-miR-8460-5p_1514217	TGME49_chrIX	3209263	3209385	GUGUGAACGGGUUAUAUAUAUAUAUAUAUAUAUAUAUAUAUAAUAUAAUAUAUAUAUAAUAUAAUAUAUAUAUAUAUAAUAUAAUAUAUAUUAUAUAUAUAUAUAUAUAUAAUCCGUUCACGC
sma-miR-8460-5p_1516417	TGME49_chrIX	3209265	3209383	CACUUGCCCAAUAUAUAUAUAUAUAUAUAUAUAUAUAUAUUAUAUUAUAUAUAUAUUAUAUUAUAUAUAUAUAUAUUAUAUUAUAUAUAAUAUAUAUAUAUAUAUAUAUUAGGCAAGUG
sma-miR-8460-5p_1514221	TGME49_chrIX	3209265	3209383	GUGAACGGGUUAUAUAUAUAUAUAUAUAUAUAUAUAUAUAAUAUAAUAUAUAUAUAAUAUAAUAUAUAUAUAUAUAAUAUAAUAUAUAUUAUAUAUAUAUAUAUAUAUAAUCCGUUCAC
Neg_1516487_TGME49_chrIX	TGME49_chrIX	3211686	3211723	UCUUUCCUUCUCUUUGCACGUGCGAAGAUGGGGGAAGA
Neg_1516820_TGME49_chrIX	TGME49_chrIX	3220775	3220884	AUACUUAUAUAUAUAUAUAUAUAUAUACUUAUAUAUAUGUAUAUAUAUAUAUAUACUUAUAUAUAUAUAUAUAUAUAUAUACUUAUAUAUAUAUAUAUAUAUAUAUAUAU
Pos_1514639_TGME49_chrIX	TGME49_chrIX	3220780	3220879	AUAUAUAUAUAUAUAUAUAUAUGAAUAUAUAUACAUAUAUAUAUAUAUAUGAAUAUAUAUAUAUAUAUAUAUAUAUGAAUAUAUAUAUAUAUAUAUAUAU
Neg_1516817_TGME49_chrIX	TGME49_chrIX	3220780	3220879	UAUAUAUAUAUAUAUAUAUAUACUUAUAUAUAUGUAUAUAUAUAUAUAUACUUAUAUAUAUAUAUAUAUAUAUAUACUUAUAUAUAUAUAUAUAUAUAUA
Neg_1516947_TGME49_chrIX	TGME49_chrIX	3224348	3224447	UCAAAGCAUAUAUAAGCAUAUAUAUAUAUAUAUAUGUAUAUAUAUAUAUAUAUAUAUAUAUAUAUAUUUGUAUAUCCGUAUUUGCUAGAAUAUGCUUUGG
cin-miR-4194-3p_1518237	TGME49_chrIX	3260567	3260634	GCAUAUAUAUAUAUAUGUAUAUAUAUGUAUAUAUAUGUAUAUAUAUGUGUAUAUAUGUGUAUAUAUGU
Neg_1518366_TGME49_chrIX	TGME49_chrIX	3264346	3264387	GCUGCUUUCGUCGGGGAAGGGCGCUUCUCUGUCAGAGGCAGC
Pos_1517039_TGME49_chrIX	TGME49_chrIX	3287597	3287659	GAGGUGUACGUGUGUCUGUCUCUCCGUGAAGUGUUUGCACUUCAGAGAUGCGCUGUGCGCCUC
Pos_1517098_TGME49_chrIX	TGME49_chrIX	3289070	3289116	GCCCAGGUAGGUUUGCGCCGCCGCCGGCGUAAACUCUUACCUGCGGC
Pos_1517103_TGME49_chrIX	TGME49_chrIX	3289073	3289112	CAGGUAGGUUUGCGCCGCCGCCGGCGUAAACUCUUACCUG
sma-miR-1a-5p_1519706	TGME49_chrIX	3300769	3300908	UACACAUAUACUUCUCCAGAUUCCAAGAAAUAUACAUAUAUAUAUAUAUAUAUACAUAUUAUAUAUAUGUAUAUAUAUAAUAUGUAUAUAUAUAUAUAUGUCGAUUAAUAGAUACGUCAGUGGAUAAGUAAAUGCAUGUA
dme-miR-4979-3p_1520243	TGME49_chrIX	3316168	3316270	CAGCACAUGAACAUAUAUAUAUAUAUAUAUACAUGUGUAUGUAAAUAUAUAUAUAUAUAUAUAUACAUGUGUAUGUAAAUAUAUAUAUAUAUAUAUGGAGCUG
dme-miR-9388-5p_1518150	TGME49_chrIX	3317409	3317535	GCAAGUUUGGGUGUAUAUAUAUAUAUAUAUAUAUAUGUAUAUAUAUAUAUAUACAUAUAUGUAUAUAUAUAUAUAUGUACAUAUAUAUAUACAUAUAUAUAUAUAUAAUAUAUUUACGUAAGUAUGC
rno-miR-466c-5p_1518154	TGME49_chrIX	3317525	3317678	CGUAAGUAUGCAUCGUACGACUUCCAGUAUAGUUAGAAAGAUACAUGUAGGUGUACGUAUAUAUAUAUAUAUAUAUAUAUUUACAUAUAUAUAUAUAUAUAUGCUUAUGUACACACACACAUGUAACUCAUGAAGACACACUGCAUACACAGCG
rno-miR-466c-5p_1518151	TGME49_chrIX	3317566	3317649	UACAUGUAGGUGUACGUAUAUAUAUAUAUAUAUAUAUAUUUACAUAUAUAUAUAUAUAUAUGCUUAUGUACACACACACAUGUA
dme-miR-9388-5p_1518461	TGME49_chrIX	3326595	3326654	CGUAUAUAUAUGUAUAUAUAUAUGUACAUAUGUGUAUAUAUAUGUAUAUAUAUGUAUACG
mmu-miR-467g_1520738	TGME49_chrIX	3330386	3330539	UUGCGGCGGUGACACAACUUCACACACAUGCAUAUAUAUAUAUAUAUAUAUAUAUAUAUAUAUAUACGUGUAUGUAACAUGCAUAUAUAUAUAUAUAUAUAUGCAUGUGUAUGUAUGUAUGGAAGAAAAGGAUGAUGUACGUGUCACCUUGCGA
Pos_1518654_TGME49_chrIX	TGME49_chrIX	3331660	3331699	AGAGUCUUAAAUCCUUGGCAACAGUCAAGGAAGAAGCUCU
Neg_1521155_TGME49_chrIX	TGME49_chrIX	3341013	3341055	UCGAUUUCGAUUGGCGUCGUAGUAGGCGUCAAGGCGAGGUCGG
ppc-miR-8364s-3p_1522154	TGME49_chrIX	3367197	3367318	GGCAGCGUACUCGAGAAUGUUAUCAUCGAUGGUACUACGCGGGUUGUUGAUUUCCGUGACGUUUCGAUCACGGAGAACACUCGAUGUGCGUACCCUUUGUCCUUCAUUCCGAAUGCUCUGCU
pma-miR-4577_1520808	TGME49_chrIX	3388139	3388175	AGCCGUUAGCUGUCGGUCUCCAACGACGGCAAUGGCU
mmu-miR-669n_1522802	TGME49_chrIX	3442333	3442459	UAUAUAUAUUUGUGUGCGUAUGUGUAUACAUGUUUGUAUAUAUAUAUAUAUAUGUAUAUAUAUAUGUAUAUACGUGUAUAUGUACGUAUACGUAUGUGUAUAUAGUAUACGUAUAUAAGUAUGUAUA
Neg_1525586_TGME49_chrIX	TGME49_chrIX	3459014	3459049	GUCUUCUCUCCUGCUUCUUUCAGCGGGAGAAAAGAC
Neg_1526479_TGME49_chrIX	TGME49_chrIX	3483118	3483156	UCUCCUUCCGUGUUUCUUUUUAGAAAGCAUGGAAGGUGA
Neg_1527500_TGME49_chrIX	TGME49_chrIX	3509617	3509671	GGUUCCUCGAACGGAGAGCUGGAGUUCGCCUUUGCGUUCUCCGUUUGAGGUGACC
Neg_1527538_TGME49_chrIX	TGME49_chrIX	3510627	3510671	GUAGUAUCUUCGAGUUGUAAAAAAAUGCAAAGCAAUAGAAACUGC
Neg_1527660_TGME49_chrIX	TGME49_chrIX	3513761	3513806	UAGUUUGAUGUGUUUAAGGGCGUUCAGCCCUUGAACCAACGAAGUG
Pos_1527064_TGME49_chrIX	TGME49_chrIX	3557105	3557166	AUGGUUCCGACCUGUGUGCUUUUGGUAAGUGAGUAACCAAAAGUGCACGGAGUCGUGUCCGU
Pos_1527541_TGME49_chrIX	TGME49_chrIX	3569250	3569317	UGCGCCUAGGUGUAUAUACGUGUAUAUAUAUAUAUAUAUAUAUACAUAUGUAAACAUCUACGUGCGCA
Neg_1530151_TGME49_chrIX	TGME49_chrIX	3580884	3580945	UCUGGUCGACAUGGAAGGAGACGGCGCUCUCUUUCGCUGUCUCCUUCCCGCGUUGGUUCAGA
mmu-miR-467g_1528463	TGME49_chrIX	3595093	3595196	GUGUGUUUGCGUAUUGUACGUAUAUAUAUAUAUAUAUAUAUGUAUAUGCUUUAUAUAUAUAUAUAUGUAUGUAUGUAUGUAUUCGUAUAUACGUAUAAAUAUAC
mmu-miR-467g_1528478	TGME49_chrIX	3595456	3595558	CCUAAGCUUCUACGUAUAUGUAUGUAUAUGUAUGUAUAUAUAUGUAUAUAUAUAUAUAUAUAUGUAUAUAUAUAUAUAUAUAUAUGUAUGUUUUUAUGUCAGG
Pos_1529255_TGME49_chrIX	TGME49_chrIX	3618122	3618211	UUGUGUGCCUGUACGUGUGCGCAUAUAGAUAUAGAUAUAUAUAUAUAUAUAUAUUUAUGCGUAUAUCUACGUAUACGUCCAUGCAUGCAA
Neg_1532965_TGME49_chrIX	TGME49_chrIX	3657033	3657192	CAUGUAUAUAUAUAUAUAUAUAUAUAUAUAAUUCUAGAGCGAUGGUGUGCGUCGCUCGGCAGUUGUCGCCUGUACGAGCACGUUAAUACACAUAUAGAUAAACACAGAAAUGCACCUAUUUACAUAUAAGCAUAUAAAUAUAUAUAUAUAUAUAUAUAUG
mmu-miR-669l-3p_1530749	TGME49_chrIX	3658806	3658871	UGUGUAUAUAUAUGUAUAUCUAUAUAUAUGUAUGUAUAUAUAUAUGGAUAUAUAUGUAUAUAUAUA
rno-miR-568_1531441	TGME49_chrIX	3677429	3677512	AGUGUAUAUAUAUAUAUAUAUACAUAUAUACAUAUUUGUAUAUAUAUACAUAUUUGUAUAUAUAUAUAUAUAUAUAUAUACAUU
Neg_1533781_TGME49_chrIX	TGME49_chrIX	3679200	3679292	GGAUCUACCUCUAUAUAUAUAUAUAUAUAUAUAUGUAGCACAAGUUCAAAAUCCGUUGGACCGCUAUAUAUAUAUAUAUAUAUAGGUGGGUCU
rno-miR-466b-4-3p_1531723	TGME49_chrIX	3684906	3684994	CGUGAGUGUAUAUGUAUAUGUAUAUAUAUAUAUAUAUAAUGAGAUAUCUACGUAUAUAUAUAUAUAUAUAUAUUACAUAUACACAUACG
rno-miR-466b-3p_1534150	TGME49_chrIX	3689339	3689500	AUAUAUAUAUAUAUAUAUAUAUACAUAUAUAUAUAUAUAUAUAUAUAUAUAUAUAUAUGCAGAUGACGACAUACGUAUUGAUACAAAAACAUCUCUAUGUCUAUAUAUAUAUAUAUGUGUGUGUAUGUAUGUAUGUAUGUAUGUAUGUAUGUAUGUAUGUAU
Pos_1532171_TGME49_chrIX	TGME49_chrIX	3696348	3696399	CGGAGAGUACGUUGCGGCGCUUAGUUGACGAGCGUCGUGACGGUCUCUGUCG
Pos_1532176_TGME49_chrIX	TGME49_chrIX	3696352	3696394	GAGUACGUUGCGGCGCUUAGUUGACGAGCGUCGUGACGGUCUC
Pos_1532941_TGME49_chrIX	TGME49_chrIX	3717060	3717170	GAAGGAGGAGUGUAGGUCUAUGGAUGUUUACGUAUAUACUUGAGUGUACUUAUAAGUAAUAUAUGUACAUAUACGUACGCAGAUCCGCAGACGUAGAUACACCCCUCUCUC
cin-miR-4194-3p_1533272	TGME49_chrIX	3726283	3726438	GUGUGUAUGUAUGUAAACAUAUAUAUAUAUAUAUAUACAUAUGUUUAUAUAUAUAUAUAUAUAUAUAUAUCUAUUUAUAUAUAUUUAUAUAUAUAUAUAUACAUAUAUAUACACAUAUAUAUACAUAUAUAUAUAUAUAUAUACAUAUAUGCACGC
cin-miR-4194-3p_1535542	TGME49_chrIX	3726287	3726444	CAUACAUACAUUUGUAUAUAUAUAUAUAUAUAUGUAUACAAAUAUAUAUAUAUAUAUAUAUAUAUAGAUAAAUAUAUAUAAAUAUAUAUAUAUAUAUGUAUAUAUAUGUGUAUAUAUAUGUAUAUAUAUAUAUAUAUAUGUAUAUACGUGCGUGUAUG
Neg_1535630_TGME49_chrIX	TGME49_chrIX	3729161	3729234	AUACACGUAAUCGAGGGUAUACAAAUAUAUAUAUGUAUAUAUAUAUAUAUAUCUUUGUAUUCCCUCGAGUGUAU
Neg_1535798_TGME49_chrIX	TGME49_chrIX	3733881	3733963	AAAGCAUGGGAGGAAGAGAGCGAGGCAAAGACGAGAGGAAAUCGAACUCGUCUGUUGGUACCUCGUUCUCUUUCUCCUCCUUU
Neg_1535794_TGME49_chrIX	TGME49_chrIX	3733888	3733958	GGGAGGAAGAGAGCGAGGCAAAGACGAGAGGAAAUCGAACUCGUCUGUUGGUACCUCGUUCUCUUUCUCCU
Pos_1533611_TGME49_chrIX	TGME49_chrIX	3735805	3735884	GGGGGAGAGGCAGUGUCGAGAAGGGAAGGGAGAAACGAACGUCUUUGUUUAGCUUUUGCUUCUCAUUCUGCUGCUUCUCC
Pos_1533615_TGME49_chrIX	TGME49_chrIX	3735808	3735884	GGAGAGGCAGUGUCGAGAAGGGAAGGGAGAAACGAACGUCUUUGUUUAGCUUUUGCUUCUCAUUCUGCUGCUUCUCC
Pos_1533840_TGME49_chrIX	TGME49_chrIX	3741953	3742024	UGUAUAUGUAUAUAUAUAUAUAUAUAUGUAUAUUUAUGUAUAUAUAUAUAUAUAUAUAUGUAUAUAUAUACA
Neg_1536130_TGME49_chrIX	TGME49_chrIX	3742806	3742881	UAUGUACAUAUAUAUAUAUAUAUGUAUAUAUAUGUAUAUUUAUAUAUAUAUAUAUAUAUAUAUAUAUAUGUGCAUG
Neg_1536231_TGME49_chrIX	TGME49_chrIX	3745510	3745591	ACAUAUAUGUAUAUAUAUAUAUAUAUGUAUAUAUAUAUGAAUAUAUAUAUGUAUAUAUAUGUAUAUAUAUAUACAUAUAUGU
Neg_1536305_TGME49_chrIX	TGME49_chrIX	3747521	3747670	UGGUUGUAACCGCCUGCAGAUAUUAUAUAUAUAUAUAUAUAUAUAUUUAUAUAUAUAUAUAUUUAUAUAUAUAUAUAUAUAUAUAUUUAUAUAUAUAUAUAUUUAUAUAUAUAUAUAUAUAAAUCCGUUAUGUGCAUGUGUAUGCAGCCA
Pos_1534695_TGME49_chrIX	TGME49_chrIX	3765576	3765612	GCCAACUAGGCUUGUCAGAGACGUAGUUAUAGUUGGC
mdo-miR-7399-5p_1536300	TGME49_chrIX	3809462	3809511	GCUGUACAUAAAUAUAUAGACGUAGAAAUAUAUCUCUAAAUUUGUACAGU
Neg_1538705_TGME49_chrIX	TGME49_chrIX	3812920	3812963	CGGACGUCGGUCUCUUGGCCAAAACUGGGAGAGACCGGCGGUCG
Pos_1536462_TGME49_chrIX	TGME49_chrIX	3814126	3814214	CUGAGAGGUACGUCUAUGUUUACGUAUGUGUACGUUUAAGUAUGUUUACGUACUCAGACGUACACGAGCGUAAACACACCACCGCAUAG
Pos_1536457_TGME49_chrIX	TGME49_chrIX	3814142	3814201	UGUUUACGUAUGUGUACGUUUAAGUAUGUUUACGUACUCAGACGUACACGAGCGUAAACA
rno-miR-466b-3p_1536752	TGME49_chrIX	3821607	3821761	AGAGUGUGCGUAUGUAAGUAUAUGUUUAUAUACGUGUACGUAUGUGUUUGUAUAUGUAUAUAUAUAUGUAUAUAUAUAUAUAUAUAUGUAUAUAUAUAUAUAUAUAUAUAUAUAUAUAUACGUGCAUGUAUAUACUGCUAACCUACGUGCAUCCU
rno-miR-466b-3p_1536749	TGME49_chrIX	3821633	3821740	UAUAUACGUGUACGUAUGUGUUUGUAUAUGUAUAUAUAUAUGUAUAUAUAUAUAUAUAUAUGUAUAUAUAUAUAUAUAUAUAUAUAUAUAUAUACGUGCAUGUAUAUA
Neg_1539412_TGME49_chrIX	TGME49_chrIX	3832826	3832893	AGGGGUCGGUGCUUUUUCUUGGAAUGCAGGGAUUCUUUGCGUUCGAAGAAAGACGCAUUUCUUUCCCU
Pos_1537392_TGME49_chrIX	TGME49_chrIX	3839755	3839841	GUAUCACUACACGUGUCCAUGCGUACAUCCAUGUGUCCACAUUAAAUGUGUCUAUAUGGAUGUGCUUGCAGGGGCGUGUACUGCUAC
Pos_1537388_TGME49_chrIX	TGME49_chrIX	3839759	3839837	CACUACACGUGUCCAUGCGUACAUCCAUGUGUCCACAUUAAAUGUGUCUAUAUGGAUGUGCUUGCAGGGGCGUGUACUG
Pos_1537438_TGME49_chrIX	TGME49_chrIX	3841087	3841166	AUAUAUAUAUAUAUAUAUAUACAUAGGUAUAUAUGUAUUUAUAUACAUAUAUAUAAAUAGAUAUAUAUAUAUAUAUGUGU
Pos_1537546_TGME49_chrIX	TGME49_chrIX	3843727	3843791	ACUCUCGGCGCUUUUGUCACCUCUGUUUGUCAAAGACGACAGAGGUGUUGCGUGCGCGCCAGAGU
tch-miR-1277-5p_1538252	TGME49_chrIX	3863536	3863643	GUAUGCUUAUGUGUGUUUAUGUGUAUGUAUACGCAUGUCCUUGUAUGUGUAUGUAUAUGUAUGUGGAUAUGAAUACGUAUAUAUAUAUAUAUAUAGACAUAAGUAUAU
tch-miR-1277-5p_1538257	TGME49_chrIX	3863537	3863642	UAUGCUUAUGUGUGUUUAUGUGUAUGUAUACGCAUGUCCUUGUAUGUGUAUGUAUAUGUAUGUGGAUAUGAAUACGUAUAUAUAUAUAUAUAUAGACAUAAGUAUA
Neg_1540619_TGME49_chrIX	TGME49_chrIX	3864797	3864906	CGUCUUUCUGUGUAUUGCGCUAAUUUUAAAUUUGUUUACAUAUAUAUAUAUAUAUAUAUAGAUAUAUGUGUGUGCAGAUAUGAAUUAUAUAGUCAUAUACCGCGGUGACG
Pos_1538575_TGME49_chrIX	TGME49_chrIX	3872827	3872933	AGUGGAUGUGUGUUUGCAUGUGGUCAUAUAUAUAUAUAUAUAUAUACAAAUAUAUAUAUAUAUAUAUUUACGUACAUGCAUGACCACACGCAAACAGACACAUCCCU
mmu-miR-468-3p_1540917	TGME49_chrIX	3872827	3872933	UCACCUACACACAAACGUACACCAGUAUAUAUAUAUAUAUAUAUAUGUUUAUAUAUAUAUAUAUAUAAAUGCAUGUACGUACUGGUGUGCGUUUGUCUGUGUAGGGA
hvu-miR6191_1538599	TGME49_chrIX	3873293	3873364	AUAUAUAUAUGUAUACAUGUAUAGAUAUGUAUAGAUAUGUAUACAUAUGUAUACAUGUGUAUAUAUAUGUAU
mmu-miR-669i_1540959	TGME49_chrIX	3873991	3874068	CACAUCUAUGUACAUAUAUAUAUAUAUAUAUAUGUAUACAUGUAUGUAUAUAUAUAUAUAUAUGUAUUUAUAGAUGUG
Neg_1543120_TGME49_chrIX	TGME49_chrIX	3931764	3931803	CGGCUUGUCAGAGACAGACAUACGUCUGCUCUUCGAGCCG
gra-miR8777_1543594	TGME49_chrIX	3944827	3944873	CACGACGUUUCAUGCUUCUAUUAGAAAGAAUGUAUAAACAUGUUGUG
Neg_1543637_TGME49_chrIX	TGME49_chrIX	3945847	3945897	CGAUAUCUUCCAAAAUUUGCUGUACAGCUGCAGAAGGUAGUGGAGAUAUCG
Pos_1541330_TGME49_chrIX	TGME49_chrIX	3947138	3947186	GUAGGGUAGGCAACAGUCUGUAGUGCCAGACUGUUAUGCUUCUCCCAAC
mmu-miR-467g_1541667	TGME49_chrIX	3956010	3956089	UAUAUAUAUGUGUAUAUGUAUAUGUAAGUAUAUAUAUGUAGAUAAAUGUAUAUUUACAUAUAUGUAUAUAUAUAUGUAUG
Pos_1541863_TGME49_chrIX	TGME49_chrIX	3961843	3961884	UCUGUGCUCUCUCGUCUGUCUCUUUGACAAAGAGAGCGCAGA
rno-miR-568_1544365	TGME49_chrIX	3965001	3965092	ACGUAUACAUAUAUAUAUAUAUAUAUACAUGUAGACAUGUAUAUAUAAAUGUAUAAAUAUAUAUGUAUAUUGGUAUAUAUAUAUGUAUAUGU
Neg_1544524_TGME49_chrIX	TGME49_chrIX	3969399	3969498	CGUACACAUGCACAUAUAUAUAUAUAUACUAUAUAUAUAUAUAGUCCAUAUAUAUAUAUAUAUAGUACAUAUAUAUAUAUAUAUAUGUGCAUGUGUAUCG
Neg_1544528_TGME49_chrIX	TGME49_chrIX	3969400	3969496	GUACACAUGCACAUAUAUAUAUAUAUACUAUAUAUAUAUAUAGUCCAUAUAUAUAUAUAUAUAGUACAUAUAUAUAUAUAUAUAUGUGCAUGUGUAU
mmu-miR-466d-3p_1542133	TGME49_chrIX	3969401	3969495	AUGUGUACGUGUAUAUAUAUAUAUAUGAUAUAUAUAUAUAUCAGGUAUAUAUAUAUAUAUAUCAUGUAUAUAUAUAUAUAUAUACACGUACACAU
Pos_1542710_TGME49_chrIX	TGME49_chrIX	3984497	3984538	GCAGGUCAAGCUCACGCAGACGAGAGUUUGCGUGGGACCUGU
hsa-miR-7111-3p_1542816	TGME49_chrIX	3987642	3987710	CUCCGCGCGCUCUCUUCGCUCCUUCCAGGUCUUUCGCGCUGAGACGGAAGGAGCCGGGAGGUCGCGGAG
Neg_1545621_TGME49_chrIX	TGME49_chrIX	3999339	3999375	UGUCCGGGCUUGGGAGAGACUCUCGCGAGCGCGGGCA
Neg_1550851_TGME49_chrIX	TGME49_chrIX	4138493	4138561	GGAACAUCAGAGAGUCCGCUGGCAGUCAGACGGCUCGUCCGUUUGUUGCUGGUGGCGUUUUCAUGUUUU
Neg_1551002_TGME49_chrIX	TGME49_chrIX	4142525	4142563	GCUGGUUUGUGUCUCGUUCUACGAUGAGACACUUUCAGC
Neg_1551011_TGME49_chrIX	TGME49_chrIX	4142678	4142732	GUGUGGCCUGCAAAGCAGAAAGACAUCAAUGUUUUUCUGUUGGCAAUAGUGACAC
Pos_1548731_TGME49_chrIX	TGME49_chrIX	4147881	4147923	UUGUCGAGGAAACCAGUAGGUGCAACUUUGGUAUAUCCGAUAA
Neg_1552063_TGME49_chrIX	TGME49_chrIX	4171887	4171929	CUGGCUACAUUGUGCGUUUUUACCUGCGCUCAAUGUGAGCCGG
Neg_1552110_TGME49_chrIX	TGME49_chrIX	4173091	4173127	CACGAGAGACCGUUCUGCCACGGAACGGGUUUUUGUG
Pos_1550358_TGME49_chrIX	TGME49_chrIX	4189807	4189852	GGUAAGGGAAGAAAGGAUUAAGAUCCUUUCUCCCUUUUGCACAGCC
sma-miR-8460-5p_1550778	TGME49_chrIX	4201099	4201217	CUUCAUGUAUGUUCGUAUAUGUAUAUAUGUAUAUAUAUAUAUAUAUUAUAUAUAUAUUAUAUAUGUAUAUAUGUAUAUUAUAUAUAUAUAUAUAUAUAUAUAUAGGUGAACGUACAAAG
sma-miR-8460-5p_1550774	TGME49_chrIX	4201104	4201214	UGUAUGUUCGUAUAUGUAUAUAUGUAUAUAUAUAUAUAUAUUAUAUAUAUAUUAUAUAUGUAUAUAUGUAUAUUAUAUAUAUAUAUAUAUAUAUAUAUAGGUGAACGUACA
Neg_1554058_TGME49_chrIX	TGME49_chrIX	4223406	4223481	GUAUGUACAUAUAUAUAUAUAUAUAUAUAUAUAUAUUAAUAUAUAUAUAUAUAUAUUUGUAUGUAUAUGUUUAUGC
dme-miR-9388-5p_1554074	TGME49_chrIX	4223782	4223875	UAUACGUAGAGAUACAUAUGCAUAUAUAUACUUGUACAUGUAUAUAUAUAUAUACAUACAUGUAUAUGUAUAUAUGUAUAUGUAUAUAUGUAUA
rno-miR-466b-3p_1551644	TGME49_chrIX	4225833	4225982	GUACAUAGGUUGUUAUGUUGUGGUAUGUAUGUGUGUAUGUCUGUAUAUAUGUAUAUGUAUAUGUAGUUAGACAUAUAUAUAUAUAUAUAUACAUAUAUACAAACAUACAAACAUACAUACAAACAUACAUAUUUACACACAUCCAUGUAC
rno-miR-466b-4-3p_1554146	TGME49_chrIX	4225843	4225961	ACAAUACAACACCAUACAUACACACAUACAGACAUAUAUACAUAUACAUAUACAUCAAUCUGUAUAUAUAUAUAUAUAUAUGUAUAUAUGUUUGUAUGUUUGUAUGUAUGUUUGUAUGU
rno-miR-466b-3p_1554148	TGME49_chrIX	4225843	4225969	ACAAUACAACACCAUACAUACACACAUACAGACAUAUAUACAUAUACAUAUACAUCAAUCUGUAUAUAUAUAUAUAUAUAUGUAUAUAUGUUUGUAUGUUUGUAUGUAUGUUUGUAUGUAUAAAUGU
Pos_1553892_TGME49_chrIX	TGME49_chrIX	4289255	4289332	UAUGUCUGUAUAUAUAUAUAUAUAUAUGUAUAUAUGUAAGUAUAUAUAUAUAUAUAUAUAUAUAUAUACAUUUUCGUA
Pos_1553886_TGME49_chrIX	TGME49_chrIX	4289261	4289324	UGUAUAUAUAUAUAUAUAUAUGUAUAUAUGUAAGUAUAUAUAUAUAUAUAUAUAUAUAUAUACA
Pos_1553938_TGME49_chrIX	TGME49_chrIX	4290519	4290632	AUAUAUAGAUGUAUAUAUAGAUGUAUAUAUAGAUGUAUAUAUAUAGGUAUAUAUAGAUGUAUAUAUAUAUGUAUAUAUAGAUGUAUAUAUAUAUGUAUAUAUAGAUGUAUAUAU
Neg_1556726_TGME49_chrIX	TGME49_chrIX	4297116	4297232	CCAUGGACAUGCACCUAUACAUAUAUAUAUAUAUAUAUAUGUAUAUACUUUGAAGUAUUUAUUUUUAUAUACGCUAUAUACAUAUGUAUAUAUAUAUAUAUGUAUGUAUAUCUGUGG
Pos_1554184_TGME49_chrIX	TGME49_chrIX	4297122	4297230	UGUACGUGGAUAUGUAUAUAUAUAUAUAUAUAUACAUAUAUGAAACUUCAUAAAUAAAAAUAUAUGCGAUAUAUGUAUACAUAUAUAUAUAUAUACAUACAUAUAGACA
Pos_1555642_TGME49_chrIX	TGME49_chrIX	4335966	4336095	GUGUGGGUGUAUAUGUAUGUAUAUAUAUAUAUAUAUAUAUGUAUAUAUAUAUAUAUAUAUGUAUAUGUAUAUAUAUAUAUAUAUAUAUAUAUAUAUGUAUAUGUAUAUAUAUAUAUAUAUAUACUUAUAU
Pos_1556764_TGME49_chrIX	TGME49_chrIX	4365457	4365499	CGAGGUGUCGUUGUUAUCGUAAUAACGUGAGAUAGACACUUUG
Pos_1557777_TGME49_chrIX	TGME49_chrIX	4391342	4391419	GGACCGUACGGGUGAGGACCAUCGUUCCAACCUGUUCGAUUUCUUUGAUCACGGAGAAGAUUUCACCCGUACCGGUUU
Neg_1561447_TGME49_chrIX	TGME49_chrIX	4419350	4419408	AUGCGUGCGUUUGUUGGCAGGUGCGUUGCCGACGCACCUGCGGACAAAGUGCCACGCGU
Pos_1558974_TGME49_chrIX	TGME49_chrIX	4422133	4422178	GUUGGCACAUCUGUGUCCGACACUUUUCGGACGCACUUGGCACAAC
Neg_1563227_TGME49_chrIX	TGME49_chrIX	4465971	4466008	UGACUUUUUCGGCGUCCACUUUGGCGCUGACGAAGUCA
Neg_1563602_TGME49_chrIX	TGME49_chrIX	4476177	4476220	CGUUCCAUCCGGUAACAGCUGGGAGUUCGUUGCCGGAUGGGACG
Pos_1561587_TGME49_chrIX	TGME49_chrIX	4491729	4491778	CGUCUACUUACGUUUUGCUGCUUCUGGGGGGCAAAGCGUUGGACAUGACG
Neg_1564463_TGME49_chrIX	TGME49_chrIX	4498935	4498970	GCCUACGUCUCCCUGCUUAAUCUGGAAGACGUAGGU
ptr-miR-3149_1565586	TGME49_chrIX	4598496	4598601	UACGCAUAUGUACAUGUGUGUAUUUAUAUGUAUAUAUAUAUAUAUAAAUGUGAGAACAUAUAUAUAUAUAUAUAUAUGUAUAUUUGUAUAUAUAUGUGUGUGCGUA
Pos_1565587_TGME49_chrIX	TGME49_chrIX	4598602	4598665	UGUAUAUAUAUUUAUAUAUAUAUAUAUAUAUAUUUAUAUAUAUAUAUAUAUAUUUAUAUAUAUA
tch-miR-1277-5p_1565783	TGME49_chrIX	4604821	4605000	UAGGACUUGCUUUAUGACGUGCGUUUGUAUAUAUAUAUAUAUAUAUAAAUAUAAAUAUAUGUAUAUGUAUGAAAAGAUGUAUGCGUAGCCGAAGGCACCUACGUAUAUAUAUAUGUAUAUAUAUAUAUAUAUAUAUAUAUAUAUAUAUAUAUAUAUAUACGUACGUACGCAUAUGUCUUG
tch-miR-1277-5p_1565785	TGME49_chrIX	4604829	4604996	GCUUUAUGACGUGCGUUUGUAUAUAUAUAUAUAUAUAUAAAUAUAAAUAUAUGUAUAUGUAUGAAAAGAUGUAUGCGUAGCCGAAGGCACCUACGUAUAUAUAUAUGUAUAUAUAUAUAUAUAUAUAUAUAUAUAUAUAUAUAUAUAUAUACGUACGUACGCAUAUGU
Pos_1565925_TGME49_chrIX	TGME49_chrIX	4608749	4608788	CGCGCGCCUUUGAGGGGACCGCGCCGCUCGAAGGCGCGCG
eca-miR-8945_1568700	TGME49_chrIX	4614341	4614415	GAGACGGCGGCUUAUGUUCGGAGAUUGUGGCUCUUCCUUUUCAAGAGCGCGUCUCCUGGACAGAGAAGUCGUCUC
oan-miR-1402_1568968	TGME49_chrIX	4622537	4622612	CAGAUGCUGUGCUGUUCCGGUUUGGUGGUGCAGGAAGAUGUAGCGGAGAAGCUGGGACUGGACAGCGCGGCGUCUG
Pos_1566588_TGME49_chrIX	TGME49_chrIX	4628268	4628354	CAUUGUAUGUGUACCUAGGUGCGCCGACAUAUGUGUCUCUGCUUCUUGGUGCGCGCAUAUGCGUAUUGAUAGGUACACAUACACAUG
Pos_1566754_TGME49_chrIX	TGME49_chrIX	4632751	4632917	CCAUGUGUCCAAGUGUAUAUGCAUCUAUAUAUAUAUAUAUAUAUAUAUAUAUAUAUAUCAUAUGCACCUGUUCGAGUGUACGCGUGGACAUAUCACUCUUAUACAGGUGUAUACUUUCAUAUAUAUAUAUAUAUAUAUAUAUAUAUAUAUAUUCAUUUGGCAUUUGG
tch-miR-1277-5p_1569337	TGME49_chrIX	4632759	4632917	GGUUCACAUAUACGUAGAUAUAUAUAUAUAUAUAUAUAUAUAUAUAUAUAGUAUACGUGGACAAGCUCACAUGCGCACCUGUAUAGUGAGAAUAUGUCCACAUAUGAAAGUAUAUAUAUAUAUAUAUAUAUAUAUAUAUAUAUAAGUAAACCGUAAACC
Neg_1569339_TGME49_chrIX	TGME49_chrIX	4632769	4632906	UACGUAGAUAUAUAUAUAUAUAUAUAUAUAUAUAUAUAUAGUAUACGUGGACAAGCUCACAUGCGCACCUGUAUAGUGAGAAUAUGUCCACAUAUGAAAGUAUAUAUAUAUAUAUAUAUAUAUAUAUAUAUAUAAGUA
Neg_1569984_TGME49_chrIX	TGME49_chrIX	4650098	4650146	GCGUGAAGGCGAGGACAUCGUCAGUCAAAGAUGGUGUCCUCACUUGCGC
mmu-miR-297c-3p_1567910	TGME49_chrIX	4665803	4665894	CGGUAUGUGGGUAUAUAUAUAUAUAUAUAUAUAUAUAUAAUGCGGGUAUUUACGUUUAUAUAUAUAUAUAUACAUAUAUAUAACCCUCUCCG
Pos_1569038_TGME49_chrIX	TGME49_chrIX	4696843	4696891	CAAGUGACCGCCUUUCUUUACGUUCGUGAUUAAAAAAACGAGUCACUUG
Neg_1572307_TGME49_chrIX	TGME49_chrIX	4713082	4713124	CGCAUCUUUGGGUCUGUGUGUGCCUCAGACUCGAAAAGAUGCG
Neg_1573937_TGME49_chrIX	TGME49_chrIX	4757378	4757452	GCUCUUGGUGCAAAUGCGUAUGAGUGAUCUGUGGGACAUAGCGCAGAUAUACUCAUAUGUCAUGAGUCCGAGGGU
Neg_1573932_TGME49_chrIX	TGME49_chrIX	4757379	4757451	CUCUUGGUGCAAAUGCGUAUGAGUGAUCUGUGGGACAUAGCGCAGAUAUACUCAUAUGUCAUGAGUCCGAGGG
Neg_1573956_TGME49_chrIX	TGME49_chrIX	4757760	4757809	CUGCCCACAAAGACGCCCACACAGUCCUGUGUGGGCGUCUUUGUGGGCAG
Pos_1571322_TGME49_chrIX	TGME49_chrIX	4757760	4757809	GACGGGUGUUUCUGCGGGUGUGUCAGGACACACCCGCAGAAACACCCGUC
Neg_1574433_TGME49_chrIX	TGME49_chrIX	4770609	4770653	CUCUACCUGGAGUUCUGGUGGCGUGAGCCUUAGGUCCGGGUGGAG
hsa-miR-3201_1575015	TGME49_chrIX	4785532	4785651	CGUAUGCACAUGCCGCCAAAUAUGCAUAUGUAUAUAUAUAUAUAUAUAUUAAUCAAUUUUUCUUUAUAUACAUGUGUAUAUAUGCGUAUGUGUGUGUGUGGGUGGGUGGGAAUGCAUGCG
Pos_1572482_TGME49_chrIX	TGME49_chrIX	4789301	4789349	AUGUGAUCCAACGAAGCACGUAGAUAAGUAUACGUACGUUUCUUCACAU
Pos_1572857_TGME49_chrIX	TGME49_chrIX	4799982	4800017	GAAGACGUCUUUUAGGCCGCAGCCUUAGACGUCUUC
oha-miR-449c-3p_1576428	TGME49_chrIX	4825407	4825492	AUAUGUGUAUAUAUAUGUAUAUAAAUAUGUGCAUAUAUGUAAGUGUACUUACUCGUACAUAUAUAUAUAUAUAUAUAUAUAUAUAU
Neg_1576951_TGME49_chrIX	TGME49_chrIX	4839480	4839524	CCGUUUUCAACUGUUCACUGUAUUUUCUACAGUUAACAGAGACGG
Neg_1577200_TGME49_chrIX	TGME49_chrIX	4846231	4846269	CGCAUGUGGCUUGGCAUUUUGAGUCGACAGCCACAUGUG
Pos_1575042_TGME49_chrIX	TGME49_chrIX	4862550	4862596	CUGUCUCCGUUGCUGUCCUGAGAAGGGGGAAAAAGCUCCGGAGACAG
Pos_1575792_TGME49_chrIX	TGME49_chrIX	4882675	4882735	CCGGGGGCCUUGACCGGUUUUUCCGCGGAAAGGGGGUGAAAACUUGGUCAGGGCUCGCUGG
Pos_1575948_TGME49_chrIX	TGME49_chrIX	4886890	4886935	ACUGCCGACCGUUGGAGAGUGUCCCUGCCCGCUUUCGGUCGGCAGU
cfa-miR-8817_1578117	TGME49_chrIX	4944135	4944172	GGCGAGCUGGGAGACACCUAAUGUCUCGUGGCUCUGCC
Neg_1581536_TGME49_chrIX	TGME49_chrIX	4960269	4960315	CAGGUUUAAAGCAGCACCAGGAUUAAGUAUGGUAGUUGAUAAACCUG
sme-miR-2169-5p_1579099	TGME49_chrIX	4970280	4970322	AGACUGUGGAGAUCGACUUUCAAAGAGUCUGGAUUUCCUAGCU
Pos_1579129_TGME49_chrIX	TGME49_chrIX	4971035	4971125	GGGGUCUCGCGUUAUGUCUGUCACGAGCCCAGGCGUUGUGCGGCGCUUCGUACUUCGUCAGGGUUCGAGGCAGUUUAUGUCCGGUGACCCC
Pos_1579133_TGME49_chrIX	TGME49_chrIX	4971052	4971107	CUGUCACGAGCCCAGGCGUUGUGCGGCGCUUCGUACUUCGUCAGGGUUCGAGGCAG
Pos_1579151_TGME49_chrIX	TGME49_chrIX	4971594	4971683	UGUACCUUGGGAAGAGGUGAAGUCAGAAGUUUCAAGAGUAAACUUAUAAACGAUGAUGGUGGUUCUAGACGUGAUCUCUGACAAGGUGCG
Pos_1579155_TGME49_chrIX	TGME49_chrIX	4971595	4971682	GUACCUUGGGAAGAGGUGAAGUCAGAAGUUUCAAGAGUAAACUUAUAAACGAUGAUGGUGGUUCUAGACGUGAUCUCUGACAAGGUGC
rno-miR-214-5p_1579216	TGME49_chrIX	4973273	4973368	CCAUAACUUCAGCUAGCUGUCGUAGUUACUUUGAAACAGAAGUUACUUCUUCGGUGGCAUAGAGUUACUACAGUAGCUAUGUUGAGUUGUUAUGUG
ppe-miR8131-5p_1579221	TGME49_chrIX	4973275	4973362	AUAACUUCAGCUAGCUGUCGUAGUUACUUUGAAACAGAAGUUACUUCUUCGGUGGCAUAGAGUUACUACAGUAGCUAUGUUGAGUUGU
Pos_1580179_TGME49_chrIX	TGME49_chrIX	4999308	4999433	GGAAAGUGGUCGCGGGCAAAAGUCAGCUAGGUUCUCCGCCUGUUACGAUUAAGGAGUGAACCACAGUUCGUACGGAGUUGGAGAGAGAACCUGAAAAGACAAUGCGUAUUAUAAGGCGCACUUUCC
cre-miR1169-3p_1583281	TGME49_chrIX	5004517	5004626	UGGAUGUUGCUUGCUGGGUUGAAGAACUGAAGAAGACAGGGUAAACGUUCAGAAUCGGCGGAAGUACUUAACUUGUCUUGUGCGUGUUCUCCCUCAACCAAGCACAUCUA
tgo-novel-1-9-5p_1584743	TGME49_chrIX	5043344	5043434	CCCCAGUGGCCUGUAUUUGACGGAGCUUGGGACUGCUUCAUGCUUCGCGGCGUGUUGCGGACCCGAGCACUGUCUGUAUUGCGCUCUGGGG
tgo-novel-41_1584916	TGME49_chrIX	5047610	5047662	UGCUGGAAGCAGCCAGUCCGCCCUCAGGGGUGUGCACUUGGUGAAUUCUAGCA
Pos_1583986_TGME49_chrIX	TGME49_chrIX	5101774	5101815	GCUGACCGUGGCACGCUUAGUUAUUAGGAGGCUACGGUCGGC
Pos_1583993_TGME49_chrIX	TGME49_chrIX	5101775	5101814	CUGACCGUGGCACGCUUAGUUAUUAGGAGGCUACGGUCGG
Pos_1584089_TGME49_chrIX	TGME49_chrIX	5104597	5104637	GGGUGUGACAUGAAAUACUUAGAUUUUUCGUAAGUCCACUU
Pos_1584968_TGME49_chrIX	TGME49_chrIX	5128902	5128953	CUAGCCUUUUUACGGGAGGUGGAGGCACGCUCUCCUUUUGUGGGAAGGCAAG
Pos_1584963_TGME49_chrIX	TGME49_chrIX	5128905	5128950	GCCUUUUUACGGGAGGUGGAGGCACGCUCUCCUUUUGUGGGAAGGC
Neg_1588013_TGME49_chrIX	TGME49_chrIX	5130539	5130585	GGGAACGUGUUUUUCCGAGUUUCUGCCGAACUCGGAAUUCCGUUUCC
aly-miR169n-3p_1585864	TGME49_chrIX	5153092	5153167	GCGGCUGUUACUGGUGUGGAGAGAAAAGUGGGCCAAAUAGACUGCCUUUUUUUCUUUACAAGACAUAAACAGCCGC
Pos_1587207_TGME49_chrIX	TGME49_chrIX	5188289	5188341	UCGUCUUUCCUUGGUCUCGCUGCGUCGAAGAGGCGGGAGCAAGAGAAAGGCGA
Neg_1590324_TGME49_chrIX	TGME49_chrIX	5194346	5194386	ACGGUGAAGGAGUCUUAGAAAACCGAGACACUUGCACCCGU
Pos_1588395_TGME49_chrIX	TGME49_chrIX	5220749	5220788	CGGAACGGACAACCUCUGCGAAAGCAGAGGUGUUCUCCCG
cin-miR-4194-3p_1591868	TGME49_chrIX	5235679	5235800	CAUGCGGAGUCAGAGAAACUAUAUAUAUAUAUAUAUAUAUGUGUGUGUGUUUGUGUCUCGGUGUUUCUGUGUAUAAGUAUAUAUAUAUAUAUAUAUAUAUAUAUAUAUAUGAGUUCUGCAUG
tch-miR-1277-5p_1592366	TGME49_chrIX	5249602	5249661	ACAUAUACAUAUAUAUACAUAUAUAUAUACGUAUAUAUAUAUGUAUGUAUAUGUAUAUGU
mmu-miR-467g_1589516	TGME49_chrIX	5250349	5250470	AUGUAUAUAUAUAUAUAUAUAUAUGAAUGUGCGUGUAUGUAUAGAUAUAUAUAUGUAUUUAAAUGUAUAUAUAUAUGUAUAUAUAUAUAUGUAUAUUUAUUAAUAUGUAUAUGUAUGUAUGU
dme-miR-9388-5p_1589715	TGME49_chrIX	5255453	5255564	AGAGAUAUGUAUAUACGUAUAUAUAUGUCUAUAUGUGUAUGAACAUAUAUGUAUAUAUGUAUAUACAUAUAUAUAUAUAUAUAUAUACUUAUACAAGUAUAUGCAAAUCUCU
Pos_1589744_TGME49_chrIX	TGME49_chrIX	5256157	5256298	UAUUUUUUAUUAACAGUACGCGGACAUUAUAGGUCAGACGUCUACGUCAGAAGGAAUUAGUGGGAUUUUAUAGAUGGUACGUGUAUAGGAUGAAAAAGAUGUCCAUUUAUGAGUGAGGCGUAUAGUCUGUAAGUAAAAUAUA
mmu-miR-7064-3p_1589897	TGME49_chrIX	5259978	5260023	GGAGGGCCCUUUAGGUCUGGCGGCAAGCAGACCAAGAGGGGCCUCU
tch-miR-1277-5p_1590198	TGME49_chrIX	5268738	5268842	UGUGAGUGUCUAUAUAUGUAUAUAUGUAUAUAUAUAUAUGUAUAUAUAUAUAUAUACGUAUAUAUAUAUGUAUAUAUAGACAUAUGUACCUACAUAGACCUCACG
Pos_1590434_TGME49_chrIX	TGME49_chrIX	5275676	5275737	UUCCGCAAAGCUUAGCUGCGGUCUACGUUGAGGUACUCGACGUCCCGCAGCAGGUCGCGGAG
mmu-miR-297c-3p_1590475	TGME49_chrIX	5277204	5277311	UAUGAGUAUAUGUAUAUGUAUAUAUGUAUAUAUGUAUAUAUGUAUAUAUAUCUAUCUAUAUAUACGUACACAUAUAUACAUAUUUACAUACCUUUACGUAUACAUAUG
Pos_1590684_TGME49_chrIX	TGME49_chrIX	5283872	5283907	GUCUCCUCUUGCGCGUCUUCCAGCGCAGAAGGAGAC
Neg_1595212_TGME49_chrIX	TGME49_chrIX	5329305	5329353	AAGAGCAGGACUGGGGGUUUUCUGCUGGACUCCCAGAUUUCUUGCUCUU
Neg_1595215_TGME49_chrIX	TGME49_chrIX	5329306	5329352	AGAGCAGGACUGGGGGUUUUCUGCUGGACUCCCAGAUUUCUUGCUCU
Neg_1596128_TGME49_chrIX	TGME49_chrIX	5354317	5354390	AUAUAUAUAUACAUGUAUGUAUAUAUAUGUAUAUAUAUAUAUAUACAUGUAUGUAUAUAUAUGUAUAUAUGUAU
mmu-miR-467g_1596200	TGME49_chrIX	5356675	5356745	UGCAUAUAUAUAUAUAUAUAUAUAUAUAUUUAUAAAUUGUAUAUAUAUAUAUAUGUAUGUAUGUAUAUGUA
Pos_1593975_TGME49_chrIX	TGME49_chrIX	5376704	5376776	AGUUCUUCUUGUCGUAGCUUCCGAGUCUUCAGGAGUUGCUCUUGGGGGCGCGGUGUUACAGCAGGCUGGAGCU
Pos_1594124_TGME49_chrIX	TGME49_chrIX	5381305	5381391	GAUGGAUAUUAUAUAUAUAUAUAUAUGUAUAUAUAGAUAUAUAUAGAUAUAUCUGUAUAUAUAUAUAUAUAGGUAUAUAAACACAUC
Pos_1594500_TGME49_chrIX	TGME49_chrIX	5391647	5391759	UUUUUCUGCAGAGACUACUUGUAUUCGUAGGUGUAUGUGUGCGCGUUUAUACGUAUAUUUUUCGAUGCGUAUGCACUCAUAUAGCUGCGUGAAUCGGCAGCGAUGCAGAGAGA
rno-miR-466b-4-3p_1595825	TGME49_chrIX	5429312	5429389	CAUAUGCGUGUAUAUGUGUAUAUAUAUAUGUAUAUAUUUAUAUGUAUACAUGUUUAUAUAUAUAUAUAUAUGCCUAUG
Pos_1595936_TGME49_chrIX	TGME49_chrIX	5432123	5432163	ACUAUAAGGAUUGGUCAGCUAGUAACGACCGUUGUUGUAGU
Neg_1600303_TGME49_chrIX	TGME49_chrIX	5470217	5470280	GAGAGAAGAAGAAGCUUCGUUCGUGUGAUGGCCGCACUUACGCAUUUGUUGCUCUUCUUUUCUC
Neg_1601266_TGME49_chrIX	TGME49_chrIX	5496113	5496178	GUGUAUGCGCAUUGAGUGGUUUUGUAAGAGGCAAGAUUUUGUGUUGAUCGAUGAAUGCGCAUGCAC
cin-miR-4194-3p_1601283	TGME49_chrIX	5496491	5496615	UGCCUAUACAAAUACUAACAUAUAUAUACAUGUAUAUAUACAAACACUAUGCUAUAUAUAUAUAUAUAUAUGUAUGUAUAUAUAUGUAUAUAUGCGAGUAUGUAUGUGUGUGUGUGUGUGAGGUA
Pos_1598554_TGME49_chrIX	TGME49_chrIX	5498699	5498742	CGACCGCUCUUUCCGGGGUACACCCCUGGAAAUGCUUGCGGUCG
mmu-miR-467g_1601568	TGME49_chrIX	5504441	5504610	CAUACAUACAUAAAUAUGUGCAUAUAUACAUAUAUAUAUAUAUACAUAUGUAAUUACACACACACAUAUAUAUAAAUAUGUAUAUAUAUGUAUGUAUAGGUGUUUGUAUAGUUAUAUAUAUAUAUAUAUAUAUAUAUAUAUAUAUAUAUGCGCAGCUAGAUGUAUGUAUG
Pos_1599783_TGME49_chrIX	TGME49_chrIX	5532833	5532920	UAUAUAGGUAUAUAUAUAUAUAUAUAGGUAUAUAUAUAUAUAUAGGUAUAUAUAUAUAUAGGUAUAUAUAUAUAUAUAUAUCUAUGUA
Pos_1599878_TGME49_chrIX	TGME49_chrIX	5535671	5535758	GUGUGGAUGGUUAUAUAUAUAUAUAUAUAUAUAUAUGUAUUUAUACAUAUUUAUAUAUAUAUAUAUAUAUAUAUAUAUACAUUCACAC
Pos_1600064_TGME49_chrIX	TGME49_chrIX	5540945	5541018	AUCGAUAUAUAUAUAUAUAUAUAUAUGUAUAUAUGUACACGUAUGUAUAUAUAUAUAUAUAUAUAUAUAUGGAU
Neg_1603171_TGME49_chrIX	TGME49_chrIX	5549920	5549986	UCUGUGUACUGGACGUAUGCGUAGAAGUCUGUAUCCCAGUGCUUCUAUAGUGCGUCUGGUAUGCAGA
mmu-miR-669b-3p_1600474	TGME49_chrIX	5552644	5552803	GUGCAAGCGUAGCCGUAUGUAUUUGUAUAUGUAUACGUAUGUAUAUGUAUGUAUAUGUAUGUAUAUGUAUGUAUAUAUAUUUAUAUGUAUAUGUAUGUAUUUGUAUAUGUAUGUAUAUGUAUUUGUAUAUGUAUAUAUAUACAUAUGGACAUGACCACAC
dvi-miR-310-3p_1603306	TGME49_chrIX	5553605	5553727	UAUACGUUCAUAUAUAUAUAUAUAUAUAUAUAUAUAUAUAUAGGCCGGUAUAUGUGCGCUCCGGCCACAUGCAAAAAGGAUCAUAUAUAUAUAUAUAUAUAUAUAUAUAUGUAUAUAUGUAUA
Neg_1603689_TGME49_chrIX	TGME49_chrIX	5564580	5564626	CCGAGAAGGGGAGCCAACGCGAAGAGAGCGACGGCCUCCUUUUUCGG
rno-miR-568_1601231	TGME49_chrIX	5573237	5573324	CAAAUAUAUAUAUGUAUAUAUGUAUAUAUACAUAUAUACAUGUAUAUAUGUAUAUAUAUAUAUAUACAUGUAUAUAUAUAUAUAUUUG
dme-miR-9388-5p_1604000	TGME49_chrIX	5573237	5573324	GUUUAUAUAUAUACAUAUAUACAUAUAUAUGUAUAUAUGUACAUAUAUACAUAUAUAUAUAUAUAUGUACAUAUAUAUAUAUAUAAAC
Neg_1604021_TGME49_chrIX	TGME49_chrIX	5573898	5573991	AUUCACAUAUGCACACAAAUAUACAUAUAUAUAUAUAUAUAUAUAUUCAUGUAUAUACAUAUAUAUAUAUAUACAUGUAUAUGCAUAUGUGAGU
mmu-miR-669f-3p_1601249	TGME49_chrIX	5573900	5573989	AGUGUAUACGUGUGUUUAUAUGUAUAUAUAUAUAUAUAUAUAUAAGUACAUAUAUGUAUAUAUAUAUAUAUGUACAUAUACGUAUACACU
Neg_1605368_TGME49_chrIX	TGME49_chrIX	5610488	5610562	CAGAGAGGAUACAUCAGACCAUCGAAGAAAUCAACUUAAUCGUGGAGCAAUUUCAGAUGGUCUGGUAUCCCUCUG
Pos_1602725_TGME49_chrIX	TGME49_chrIX	5613813	5613961	UCCUGCGUAUAGAGGUGUGUACCAGGCCUUGUGCGCUUGGAGACAGACGUGCUUUGUACGGACAAACUUCCGUGACCUGCGUUGAGGGAAGUGGAGCUGUACGAACAUAUGUCAACGUACGCACUGCUGGAAGCGCUCUUUACGUAGGA
Pos_1603479_TGME49_chrIX	TGME49_chrIX	5633932	5634056	CGGAUGUGCGUAUAUAUAUAUAUAUAUAUAUAUAUAACCAUAUAUGACUACACAGAUAGACACGUGUGUAUCUAGACGGUUUCGAGUACUUAUGUAUAUAUAUAUAUAUAUAUAUACGUACACCG
hsa-miR-5011-5p_1607601	TGME49_chrIX	5670936	5671009	UACAUGCUCGUGCAUGCAUGUAUAUAUAUAUGUAUAUAUAUAUAUAUAUAUAUGUAUGUAUGGAGAGGCAAGUA
Neg_1609258_TGME49_chrIX	TGME49_chrIX	5715189	5715229	CCCUCGAGUGUGCAAAGCCCCGAGGUUUUCGCACCCGAGGG
Neg_1612971_TGME49_chrIX	TGME49_chrIX	5814951	5814993	UGGAAGGCCUUGUCAGCGGACGCGCCGCUGACGGAGGCUGACA
Pos_1611284_TGME49_chrIX	TGME49_chrIX	5838965	5839040	CAGAGGUCUUUGACAAACUUGACUUCUUUAAGGGCGGCGCUUAGUUGACCCUUUUACGUCAGUUCAAAGACCUCUG
Pos_1611667_TGME49_chrIX	TGME49_chrIX	5848904	5848940	UAUAGGUAAGGUACCAAUCUCGGUCUUUGUAUCUAUG
gga-miR-3523_1617267	TGME49_chrIX	5932990	5933070	CACUGGCAGCAGCUUUCAUCCCUCGUCUUCUUCGUCUGGCGAAGACGAAGAGGACUCCGAGGACGAAGCUCUGCGACAGUG
ppy-miR-1254_1614831	TGME49_chrIX	5932990	5933070	GUGACCGUCGUCGAAAGUAGGGAGCAGAAGAAGCAGACCGCUUCUGCUUCUCCUGAGGCUCCUGCUUCGAGACGCUGUCAC
Neg_1618882_TGME49_chrIX	TGME49_chrIX	5979034	5979116	GCAAACAACUAUAUAUAUAUAUAUAUAUGUAUAUAUAUAUAUAUAUAUAUGUAUAUAUAUAUAUAUAUGAAUAUAUUGUUUGU
Pos_1616428_TGME49_chrIX	TGME49_chrIX	5979661	5979722	UUUUGGCAGACAUUGAGACAUGAGGGUACUGACAUAGUUGUACGUUUUGAUGUCUGCCGAAG
Pos_1616422_TGME49_chrIX	TGME49_chrIX	5979662	5979721	UUUGGCAGACAUUGAGACAUGAGGGUACUGACAUAGUUGUACGUUUUGAUGUCUGCCGAA
Neg_1618969_TGME49_chrIX	TGME49_chrIX	5981432	5981485	AGAAGUAGAGAACAGAGCCGCGCGUCGCCACGGGUCGGUACUGUUCUCGCUUUU
Pos_1616908_TGME49_chrIX	TGME49_chrIX	5993456	5993536	CUACGUUCCUGGACACGUAAGUGUCUUUAGGUCUCCUGAGGUCCUUCGGUCGACGGAGACGCUUAUGUACUAGGAUCGCAG
Pos_1616910_TGME49_chrIX	TGME49_chrIX	5993593	5993690	CGUAGGGGUGUCUGUUUCUGUAUAUAUGUAUGUAUAUAUAUAUGUAUAUAUAUGUAUAAAUAUGUAUAUGUAUAUAUAUAUACGAACAGAGCUCCACG
Pos_1617541_TGME49_chrIX	TGME49_chrIX	6012514	6012554	UACCUACGUGUUUAGGUAUAUUUUGUAUGUUUAUGUAGGUG
Pos_1617651_TGME49_chrIX	TGME49_chrIX	6015482	6015558	CUUCCGCAGCAAGAUUCAGGUGCGGCUCUAGAGGCUUUGAGAAGUUUCUUGGCCUUUUUGAGUCUUUGCUGCUGAAG
cin-miR-4194-3p_1620247	TGME49_chrIX	6016771	6016832	UUUAUAUACAUAUAUAUGUAUAUAUGUAUAUAUGUAUAUAUGUAUAUAUAUAUGUGUGUAGA
Pos_1618014_TGME49_chrIX	TGME49_chrIX	6026447	6026497	GAUAUUUGUGUUGUCGAUGCCAUAGUCGUCGACAACUAUUUGCAAAUGUGU
Neg_1620664_TGME49_chrIX	TGME49_chrIX	6028081	6028158	GUGAUGAAACAGGUGGUCUUUCUCAGCAACUCCGUUCCUGCAGGAAGGAGUCUGAGAAAAAGGCUCUGUUUCAGUCAC
Neg_1620659_TGME49_chrIX	TGME49_chrIX	6028085	6028153	UGAAACAGGUGGUCUUUCUCAGCAACUCCGUUCCUGCAGGAAGGAGUCUGAGAAAAAGGCUCUGUUUCA
Neg_1620884_TGME49_chrIX	TGME49_chrIX	6034004	6034082	CACGUAUAUACACACAAUCAUAUAUAUAUAUAUCUAUAUCUGUAUAUGUAUAUAUAUAUAUGGUGUGUGUGUGUGUGUG
Neg_1620888_TGME49_chrIX	TGME49_chrIX	6034008	6034080	UAUAUACACACAAUCAUAUAUAUAUAUAUCUAUAUCUGUAUAUGUAUAUAUAUAUAUGGUGUGUGUGUGUGUG
Pos_1618423_TGME49_chrIX	TGME49_chrIX	6037104	6037146	UGUAUAUGAAUAUACAUAAACGUCAUGUGAACUUUUAUAUACA
Neg_1621133_TGME49_chrIX	TGME49_chrIX	6041199	6041236	GGUGCUCUGCAGAGUCACAGUUGUUCUGUAGGAGCACC
mmu-miR-466m-3p_1621950	TGME49_chrIX	6064625	6064702	CUCUAUGUAUUUAUAUAUAUAUAUAUAUAUAUAUAUAUAUAUAUAUAUAUGUGUGUGUGUGUGUGUAAACGCAAGCAG
Pos_1619472_TGME49_chrIX	TGME49_chrIX	6068196	6068312	AAGUUUAUAUAUGUAUAUAUAUGUAUAUAUAUAUAUAUAUAUAUACAUGUAUAUAUAUAUAUAUACAUAUAUAUAUAUAUAUUACAUAUAUAUAUAUAUAUAUAUAUAUAUAGAUUU
cin-miR-4194-3p_1622086	TGME49_chrIX	6069146	6069294	ACAGAGCGAGGCCGGAAAAUCUCUACGUAUAUAUAUGUAUAUAUUUAUGUAUCAUACACAUAUAUAUACAUAUAUAUAUAUACAUAUAUAUAUAUAGAUAUAUACAUAUAUAUAUAUAUAUACAUAGAGAUUUUCCGGUCUCGCUGUGU
hsa-miR-4789-3p_1619508	TGME49_chrIX	6069146	6069294	UGUCUCGCUCCGGCCUUUUAGAGAUGCAUAUAUAUACAUAUAUAAAUACAUAGUAUGUGUAUAUAUAUGUAUAUAUAUAUAUGUAUAUAUAUAUAUCUAUAUAUGUAUAUAUAUAUAUAUAUGUAUCUCUAAAAGGCCAGAGCGACACA
Pos_1622059_TGME49_chrIX	TGME49_chrIX	6135792	6135831	AGAAGACCUUGUACAAUAAAGAUGUUGUGUACGGUCUGCU
Neg_1624904_TGME49_chrIX	TGME49_chrIX	6145248	6145298	UCCCCCCCCAAUGGCGCUGUCAGCAGUAGAUGCUCCAUUGGAAUGGGGGGA
Neg_1625083_TGME49_chrIX	TGME49_chrIX	6149678	6149722	UCAUCGAGGUCUGCGCUGGAAUCCGGCGACAGACCUGACGAUAGA
Neg_1625259_TGME49_chrIX	TGME49_chrIX	6153983	6154023	GUCAUAUAUGUUUUGGCGCUACUUCCCCGCUAAACAUUGAC
Pos_1625470_TGME49_chrIX	TGME49_chrIX	6225534	6225590	CGGUGUACUGUGCUGCCGUAGUUGUGUUUCAUAUGACUUGUCGGCAGUUAGUGCUUG
Neg_1628846_TGME49_chrIX	TGME49_chrIX	6250780	6250817	GCUGGGAAGAGGCCUUCUUCCCACCGGCCUCUUCCAGC
Pos_1627184_TGME49_chrIX	TGME49_chrIX	6272975	6273023	CAACUGCAGAUCGUCAGGUUUUAAACGCGAAGUCCUGGCAUCUGUUUUG
Neg_1629961_TGME49_chrIX	TGME49_chrIX	6280044	6280101	GGGCAACUGGGUUCGCGCUGCGUGAGUGAAAACCCAUGCAAGCGAAUUCAGUAUGCCC
Pos_109298_TGME49_chrIa	TGME49_chrIa	59014	59049	GCUCUGCUUAGGUCCCAGCAGGGUCCGAGGCGGAGC
Neg_111629_TGME49_chrIa	TGME49_chrIa	83772	83807	GGGAUUAAAGAGGCGAAAACGUGCCUCUUCCGUCCC
Pos_113308_TGME49_chrIa	TGME49_chrIa	167431	167474	GAGCCUCGCGAGAGGGCGCUUCCCUGCGCCUUCUUCUGAGACUC
Pos_113847_TGME49_chrIa	TGME49_chrIa	183340	183377	UCAGUGAAGCUGCGAGCCGUUGCUGGCAGGUACACUGG
Pos_115458_TGME49_chrIa	TGME49_chrIa	225551	225604	GUGGACCCUCCUUGUCUUAGUGUCUUCGGAAGGACGCAAAGCAAGAGAGGGCAC
Pos_115452_TGME49_chrIa	TGME49_chrIa	225556	225601	CCCUCCUUGUCUUAGUGUCUUCGGAAGGACGCAAAGCAAGAGAGGG
rno-miR-466c-3p_117864	TGME49_chrIa	254160	254279	AUAUAUAUACAUGUAUAUAUAUAUAUAUAUAUAUAUAUGUACACAUACAUAGACUGGUUCACAGGUAUGUACUGGCAUGUACAUAAGUAUACAUAUAUAUAUGUAUAUAUGUAUAUAUGU
Neg_118001_TGME49_chrIa	TGME49_chrIa	258496	258569	UAUAUAUGCAUAUAUAUGUAUAUAUAUAUAUGCAUAUAUAUGUAUAUAUAUUUAUGCAUAUAUAUGUAUAUAUA
Pos_117800_TGME49_chrIa	TGME49_chrIa	289824	289869	GCUCUUGGUUCCUGCGUUUUUCGAAGGAGGAGCAAGGACCAGGAGC
Pos_117983_TGME49_chrIa	TGME49_chrIa	294654	294697	GCCAGGCGGGUGCUGUCCGCUAGAGUGGACAGAUCCUCCUCGGC
Neg_119448_TGME49_chrIa	TGME49_chrIa	297853	297897	CUGCCAGUCCGGGCGCCUGAACUCGGGACGAAUGUGGACUGGCAG
Neg_119539_TGME49_chrIa	TGME49_chrIa	300477	300622	ACAGAUGUGUAUGAAUAGGGAAUGUGACAACGUAGAUGUUUAUUGAUGUACACAGGCGCAUUUAUGUGAGAAAAGAGCACUGAAUGCACUGAAGUGACAACAGCAGGUACCACCUACACAAGAGACAUCCCUAUUUAUCUAUCUGU
rno-miR-568_120777	TGME49_chrIa	333579	333718	CACAAACAUGGAGAGACGACUACGGGGCGCUACCUUAAACUCUCUCACUCUCUCUAUUUAUAUAUAUCUAUACAUAUAUACAUAUAUAUAUAUAUAUUUGUGUAGGUGGCUGUCCGUAGUCGUGAAUCCAUUUAUUUGUG
Pos_119786_TGME49_chrIa	TGME49_chrIa	342184	342236	AGUGGGCCAAUAUGGCUCUUUUUGCAUAUGGGUGAAAAGGUCAGUGGCCCGCU
Pos_121970_TGME49_chrIa	TGME49_chrIa	400347	400382	ACAGAGGGUUGCUCGCUCUCUGUGAGUACCCCCUGU
Pos_122862_TGME49_chrIa	TGME49_chrIa	424160	424244	GCGUCUGUGCGCUCUGCGUUUAUAUAUAUAUAUAUAUGUAUAUAUAUAUAUAUAUAUAUAUAUAUGUAGUGAGGAUGCGCGACGC
Pos_122956_TGME49_chrIa	TGME49_chrIa	426956	427038	UCUGUGAAUGUCGCCGGGAGGAGCAGGACAAGUUACUGGGGCAGUUAGACUUUUCUUGUUUUUCUCGCUGACGUCCGCGCAGA
Pos_122958_TGME49_chrIa	TGME49_chrIa	427152	427218	GUUGUCUUUGUACGCGUGUGUUUCUACUGCAUGUAGUAGAAGCUAUACGUAUGGGUAGAAAGACAAU
Pos_124948_TGME49_chrIa	TGME49_chrIa	480153	480245	GGAGCAAGUGUUUACCGCCAGGAGGUACAAGAGUAGUUCAAGAGGAUGCGAAAUCUGAGCUACUCUCUUCCUGGCGGCAACCAUUCCUGUUCU
mmu-miR-7002-3p_131201	TGME49_chrIa	609567	609649	UUGAAAAAGGUGCUUAUAUAUGUGUUUACAUGCUUCCGCUUGCCAGACGGACGGAAGCAAGUGGUAUGAGUGCCAUUUUCGCG
Pos_131039_TGME49_chrIa	TGME49_chrIa	639241	639285	AGCCUCUCUUUUCCGUCGGCCCGAGCCGACGGAAAAGAGAGGACU
Neg_132575_TGME49_chrIa	TGME49_chrIa	645961	645999	GUCAGGGAGAGUUGCUGUUGACGGACAAUUCUCUGUGGC
Neg_132706_TGME49_chrIa	TGME49_chrIa	649397	649457	GCUAUCUCCACCAAAUGCGGAGCAGGUCUCUCGACUUCUCAGUGCGUUUGGUGAGGGAAGC
Neg_132702_TGME49_chrIa	TGME49_chrIa	649401	649454	UCUCCACCAAAUGCGGAGCAGGUCUCUCGACUUCUCAGUGCGUUUGGUGAGGGA
Neg_133660_TGME49_chrIa	TGME49_chrIa	675651	675780	GUAGGCACAGCAUGGGAUAAAUGGGUCGGUGACUUGUUCAUGCGAAUGCGUGUCUUUCUCUUGUUACGGUGACACGCAGACGUUGAAACGGAAGAACAGGCAAAGAACCGAGAGUCGCUGCUGUACUUGC
sko-miR-4827a_132637	TGME49_chrIa	683522	683651	UAUAUAUAUAUAUAUAUAUAUAUGUAUAUAUUCAUAUACGUAUGUGUACAUAUUACGUGUAUAUUUACUUAUGUAUAUGUGUGCAUAUACGUAUCUCAAUGUUUUACAUGUAUAUAUAUAUAUAUAUAUA
Pos_135580_TGME49_chrIa	TGME49_chrIa	762283	762324	GCAGCCUUAAGCUACGGCAAAAGCCGGAGCUUAAGUUUCUGC
Neg_137999_TGME49_chrIa	TGME49_chrIa	791243	791281	GACGAGCAUGCUGAAGGGAGCUUUUCUCAGCAGCUCGUC
Pos_137853_TGME49_chrIa	TGME49_chrIa	822981	823028	CAGCUUCUCGGAGGUGGUUGUCUGCUAGACAGCGGCUGUGACGAGCUG
Pos_137890_TGME49_chrIa	TGME49_chrIa	824131	824230	UGUAUGUUUAGUUUACGUGGAUAUAUGUAUAUAUAUGUAUAUGUAUAUAUAUGUAUAUAUAUAUAUAUAUACACUUGUACUACGUAGGCAUUUACUUACG
Pos_137888_TGME49_chrIa	TGME49_chrIa	824132	824229	GUAUGUUUAGUUUACGUGGAUAUAUGUAUAUAUAUGUAUAUGUAUAUAUAUGUAUAUAUAUAUAUAUAUACACUUGUACUACGUAGGCAUUUACUUAC
Pos_137898_TGME49_chrIa	TGME49_chrIa	824477	824518	GUCCGCGAAGCAGUACCUGUUGUGGUAAACUGCUUAAAGGAC
Pos_138053_TGME49_chrIa	TGME49_chrIa	829024	829143	UACCGACAUGUUUAUUUAAACGUAUUUAGGGAACCUUUUACGUAUGUGUGUAAGUACACCUAUAUACAUAUACGAAGCUAUGUAAGGCUCUCUGUUUGUACGUAUAUAUUUAUGUAGGUA
Neg_141113_TGME49_chrIa	TGME49_chrIa	873402	873439	AGUGGUGCGGUGUUCUUCGAAACAGAAGGCGCACCACU
Pos_140644_TGME49_chrIa	TGME49_chrIa	898353	898414	GCAUAGAAAACGACGUCUUGUGUGGCGCCGUGGAAAACGCCAAGACGUCGUUCGGACUGUGU
mmu-miR-6932-3p_142323	TGME49_chrIa	905660	905742	UGCGGGAUGCUCUUCUUGUUCUGCUUCUUCUGCAUCUCCUUUUGCGCUAGGGAGGCCACAGACAGGACAGGAGAGCUCCCGCA
tch-miR-1277-5p_141134	TGME49_chrIa	912377	912447	AUAUAUAUAUAUAUAUAUAUAUAUACGUAUUCAGUACGUGAAGAUGUAUAUAUAUAUAUAUAUAUAUAUAU
tch-miR-1277-5p_142560	TGME49_chrIa	912563	912705	CUACGUAUACAUAUAUAUAUAUAUAUAUAUAUAUAUAUAUGUAUUUUAUAUGUGCAUAUAUAUAUUUAUGUAUAUGUAUAAAUAUAUGUAUGUAUACGUAAAUAUAUAUAUAUAUAUAUAUGUAUAUAUAUAUGUAUAUUUAG
tch-miR-1277-5p_141399	TGME49_chrIa	919903	919978	UAGGUAUAUAUAUAUAUAUAUAUAAAUAUAUAUAUCUAUACGUAUGUAUAUGCAUAUAUAUAUAUAUAUGUACUUA
Pos_141521_TGME49_chrIa	TGME49_chrIa	923662	923724	UACGUGGUUGCUUACGCAUUGCAGUGCUUACAUGUGAGGACGUGAUGCGUACGUAGUCACGUG
Pos_141553_TGME49_chrIa	TGME49_chrIa	924497	924592	GUGUGUCCUGUAUACUCAGAGACGUAGAUGUAUCCUUCUGUAGAUGUCCCUCGGCGUCUGUAGAUACGUACGUUUACGUGUUGAGGCAGAAUAUAU
Pos_141556_TGME49_chrIa	TGME49_chrIa	924511	924581	CUCAGAGACGUAGAUGUAUCCUUCUGUAGAUGUCCCUCGGCGUCUGUAGAUACGUACGUUUACGUGUUGAG
Pos_142079_TGME49_chrIa	TGME49_chrIa	938568	938635	AGACCGCUCAGCCAGCGACGAGAGGAGCAGCGCAGGAUGGUUGCUCUUCGCGUCGUCUCUGAGCGUCU
Pos_142462_TGME49_chrIa	TGME49_chrIa	949390	949472	CGAGUUCUCAGAGGAGCGUCCGCAGAAGGGGCCGCGCCUGCAGUGGUACGAGCUCCUCUUCGACGAGACGCUCCUCUAGCUCG
Pos_142458_TGME49_chrIa	TGME49_chrIa	949399	949466	AGAGGAGCGUCCGCAGAAGGGGCCGCGCCUGCAGUGGUACGAGCUCCUCUUCGACGAGACGCUCCUCU
Pos_142700_TGME49_chrIa	TGME49_chrIa	955652	955695	CUGAGCCUGGCCUAGAGCCUUUUGGCUUUGAACGCCGGGUUCAG
bmo-miR-2836_143257	TGME49_chrIa	970385	970507	UAUGUCUGCUUUAAAACAUUUGCGUCGAACGAUAAACGCGGAUUACUCUGUUCGGGGGUUUGAUAUGCGCCGAGCUAAGCUUAAGAGACGGCGGUCUACGGCGGGAUGGGUUAAGGUGACAUA
Pos_144028_TGME49_chrIa	TGME49_chrIa	990274	990334	CACCUCUUCUGUACGAUGUUCCUGCUUUUUCAAAGAGCGGGCAUGUGUACGGGGAGAGGUG
mmu-miR-466h-3p_144559	TGME49_chrIa	1004885	1004975	UGUGAUGUGUACGUGUUUGUGUGUAUACGUGCGUAUAUAUGUAUAUAUAUAUAUAUAUAUAUGUAUAAAUACUUACACAUACACAUCCACA
Pos_144782_TGME49_chrIa	TGME49_chrIa	1011175	1011235	UGUCCUUGUCGGAAGAGGCUGUUGCUACAAAUGGAGCGGACGGCCUUGAACAACAAGGACA
mmu-miR-467g_146477	TGME49_chrIa	1057209	1057334	GUGUGUAUAUAUAUGUAUAUGUAUAUAUAUAUAUAUAUGUGUAUGUAUGUAUAGAGAUGCAUAUGUCUAUGUGCAUAUGGCAAUGCAUAUGUAUAUAUGUAUAUAUAUAUAUAUAUAUAUAUACAC
mdo-miR-7244-5p_146682	TGME49_chrIa	1063251	1063321	GCGCACCUCCUUCACCUCUCUCGUGUACUAUGUUAGCAAGCUAUAGUGGUGGGUGGGAAAAGGAGGUGCGC
Pos_148955_TGME49_chrIa	TGME49_chrIa	1127404	1127440	UAGUACAGCCUGUCCGCGUUGGACGGGAUCUGUGCUA
Neg_150913_TGME49_chrIa	TGME49_chrIa	1140512	1140574	AACUUCUGACGCCUGCUGACCCGAGUCUAGUUUUGUUGAUGAGUGGGUAGCAGGUGCAGAGUU
Neg_150932_TGME49_chrIa	TGME49_chrIa	1141057	1141097	GUUCCGCUGCUGCUCUCGGGAUGACGAAGGUGCAGUGGAAU
Neg_151522_TGME49_chrIa	TGME49_chrIa	1155616	1155658	CACGGUAGUGAUUAACGGUAUAACCUACCGUUAGUUUGCUGUG
Pos_150373_TGME49_chrIa	TGME49_chrIa	1164071	1164113	UCUUCUAUAACGUCACUUGAUUUGUACGUGUGUCUAUGGAAGA
Pos_150798_TGME49_chrIa	TGME49_chrIa	1175200	1175250	GAGGACUCGCAGUAGAUAGGGAGAGGCCUACUUUCCCUAUUCUACGUUCUC
Pos_152404_TGME49_chrIa	TGME49_chrIa	1215448	1215484	UCAACUCUGCAAUAGUAGUUUCUAUAUGCGGCGAUGA
Pos_153243_TGME49_chrIa	TGME49_chrIa	1238303	1238355	AGCCCACAUGCCUGUGGGCUUUGCCGGUCUUGAGCCCCACAUGUAUGUGGGCU
Pos_153757_TGME49_chrIa	TGME49_chrIa	1254125	1254196	UGUGUGUGUAGAUAUAGAUAUAUAUAUGUAUAUAUAUGUAUAUAUAUGUAUAUAUCUAUAUCUAUACAUAUA
Pos_153754_TGME49_chrIa	TGME49_chrIa	1254126	1254195	GUGUGUGUAGAUAUAGAUAUAUAUAUGUAUAUAUAUGUAUAUAUAUGUAUAUAUCUAUAUCUAUACAUAU
mml-miR-7164-3p_154104	TGME49_chrIa	1264129	1264210	GUCUACUUCUUUUAGCUCUCCCGCGCUGCUUUUUCUUCUUUAGAAGGAAAGGCACGAGGAGACUGUUGACGAGCAAGUAGAC
tch-miR-1277-5p_154250	TGME49_chrIa	1268739	1268869	CGGAUAGACAAAAACACAAGCAGAGACACAAAAGAAGUAGGUAGAUGUACGUAUAUACAUAUAUAUAAAUAUUUAUAUAUGUACGUAUGUAUCUAUACAUCUUUAUAUCUCUAAGCACCCAAAAAACUCCG
Pos_154618_TGME49_chrIa	TGME49_chrIa	1278501	1278584	AUAUAUAUGUAUAUAAGUAUAUAUGUGUAUAAGUAUGUAUAUAAGUAUAUAUAUAUAUAUAUAUAUACUUAUAUAUAUACGUAU
rno-miR-568_154745	TGME49_chrIa	1282854	1282935	UGUAUAUGUAUAUAUGUAUAUAUAUAUAUAUAUAUAUACAAUUGUCGAUAUAUAUAUAUAUAUAUAUAUAUAUAGAGUUACA
Pos_155944_TGME49_chrIa	TGME49_chrIa	1315512	1315565	CGGGGGAUGGUACGUAUGCAUGUCUAUAAAUUUGCAUAUAUGUACACACCUCCG
Pos_155978_TGME49_chrIa	TGME49_chrIa	1316433	1316474	GACUCUGUUUGUGCGCUUUUAUCCAUAAGUGCUAAGCAAGUU
Pos_155992_TGME49_chrIa	TGME49_chrIa	1316831	1316919	AGAUUUCUUGUCCCUUUUGUUUGGUGACCCGAACAGACCUUCGUGAAGAUCUGAACUUUGGGUUGUAACACCCGACGGACAAGAAAUCU
Pos_156522_TGME49_chrIa	TGME49_chrIa	1330873	1330911	CUGAACGUCGCCGCGACGACAAACCGCGGCGACGAUUAG
Pos_156703_TGME49_chrIa	TGME49_chrIa	1335676	1335724	GUCUCUACGGAAAGGGAGCUUUUAUGGCUUGUCCUUUCUUGUAGAAGAC
Pos_157316_TGME49_chrIa	TGME49_chrIa	1352628	1352703	GUGUGUACGUCUAGGCGUGGUAUAUAGAGUUGUCUGUGGUUUUGCUCUAGAAGUCUGCGUCCGUGGAUGUGCAUAC
Pos_159313_TGME49_chrIa	TGME49_chrIa	1406404	1406474	CACCUUUUGGUGGUGGUAGCUUACUGGUGUUGUAGGGCAACGUAAGUUUGUUGACACGCACCGAGGGGGUG
Pos_159695_TGME49_chrIa	TGME49_chrIa	1417921	1417961	GUCGGUCUUCGCAGCUUUUUGAGCUGCGAAGGAUUCACGAC
Neg_162991_TGME49_chrIa	TGME49_chrIa	1468111	1468152	CAGCCGCUCCAGGUGUGGCUCCGCGCCCGCCUGGAGGAGCUG
gga-miR-466_162795	TGME49_chrIa	1502520	1502584	CCAGAGACCGAGGUGUGGGUCUGCGGACAUAAUGUGUGUCUGUAUAUAUAUACCUCUAUUUCUGG
Pos_163678_TGME49_chrIa	TGME49_chrIa	1526767	1526811	GCUUAUUCUCUGUUGUCGUCCUUCAGGAUGCAAGAGGGAAUGCGU
Pos_163683_TGME49_chrIa	TGME49_chrIa	1526908	1527062	CAGUAGUGUAUCUGUCCUAAUACGCAUUCGAAAAAGACCCUUCAUAUAUGAUGCUCCACCUGAUGACCAAACUUACGACUUCCGGAAACAAAUGGCCUAAGUUCAAGAUGAAAUAAAAUCGCUGCGUAUCCUUUCUACUAGGACUAACAUUAUUG
Pos_164489_TGME49_chrIa	TGME49_chrIa	1549151	1549199	UGUAGACGUAUGUAUUAUACUUACUGGCAAAAAUACGUACGAAUCUACA
Pos_165369_TGME49_chrIa	TGME49_chrIa	1573029	1573138	UCAGAGUUGAAUUGCCUUAUUCAUUUUGCUGUAAUUCUCAUCACCAUAAAGUGCUCGCGGCUUCGAGGGUGAAUACGAUGUGGAGGAUUCAGUAAAGUGUUUCAGCCUGA
Pos_165386_TGME49_chrIa	TGME49_chrIa	1573520	1573610	GGGGUCUCGCGUUAUGUCUGUCACGAGCCCAGGCGUUGUGUGGCGCUUCGUACUUCGUCAGGGUUCGAGGCAGUUUAUGUCCGGUGACCCC
Neg_166939_TGME49_chrIa	TGME49_chrIa	1576067	1576173	CACAUAUAAAUAUAUAUAUAUAUAUAUAUAUAUAUAUAUAAAUAUAUACAGAGAGAGGAAGAGACAUAAAUAUGUAUAUAUAUAUAUAUAUAUAUAUAUAUAUAGUG
Neg_168070_TGME49_chrIa	TGME49_chrIa	1607310	1607356	UUUCGUGAACCGUUACCUUUGUUGACGACAAAGAUACGGUCGCGGAA
Pos_167761_TGME49_chrIa	TGME49_chrIa	1638289	1638392	GGCGGGAAGCCCCGCGGGUUCCGCGUGCGGCGAGCGCGGGGCGUCCGAGAAGCCCGGACGGAAGCCGAGCUCCGAGGUACCGGAGCCCGCGGGGCGGCCCGGCC
Pos_167757_TGME49_chrIa	TGME49_chrIa	1638291	1638389	CGGGAAGCCCCGCGGGUUCCGCGUGCGGCGAGCGCGGGGCGUCCGAGAAGCCCGGACGGAAGCCGAGCUCCGAGGUACCGGAGCCCGCGGGGCGGCCCG
mmu-miR-467g_171065	TGME49_chrIa	1686559	1686644	UAUACAUAUAUACAUAUAUACAUAUAUAUACAUAUAUGUAUAUAUGUAUAUAUAUGUAUAUAUAUGUAUAUGUGUAUAUAUGUAUG
mmu-miR-467g_171067	TGME49_chrIa	1686560	1686643	AUACAUAUAUACAUAUAUACAUAUAUAUACAUAUAUGUAUAUAUGUAUAUAUAUGUAUAUAUAUGUAUAUGUGUAUAUAUGUAU
mmu-miR-467g_169504	TGME49_chrIa	1686560	1686643	UAUGUAUAUAUGUAUAUAUGUAUAUAUAUGUAUAUACAUAUAUACAUAUAUAUACAUAUAUAUACAUAUACACAUAUAUACAUA
tch-miR-1277-5p_172005	TGME49_chrIa	1712298	1712380	CCCAGCAUCUAUAGACGUAUAUAUAUAUAUAUACGUAUGUAUAUAUAUAUAUAUAUAUAUAUGCGACUAUUGCAUGUACUGGG
Pos_171921_TGME49_chrIa	TGME49_chrIa	1752124	1752167	GAGAGGUUCAACGCACCUCCGGCGGACGGUGCGACGAGCCUUUC
mmu-miR-297c-5p_173247	TGME49_chrIa	1788530	1788629	UGUACAUUUUAAGUGUGUAUGACUGUAUAUAUAUAUAUAUAUAUUAUAUAUAUAUAUAUAUAUAUAUAUAUAUACAUGUACAUACACACAUACACAUACA
mmu-miR-669l-3p_173397	TGME49_chrIa	1793177	1793270	UAUGUGUGUAUAUAUGUAUAAAUAUGUAUAUAUAUAGAUAUAUGUGCGUGUGUGUAUAUAUAUAUAUAUACAUAUAUACAUAUAUACAUACAUA
Pos_173666_TGME49_chrIa	TGME49_chrIa	1801173	1801209	GCGAAGUUGGGGUCGCCGGAGGCGACGCCUCCUUCGC
dme-miR-4961-5p_175854	TGME49_chrIa	1816534	1816619	UCGCUAUAUGCAUGUGCAAGUAUACAUGUGUAUAUACACAGCUAUGUGUCUAUGUAUAUGUGUGUAUUGGCACAAGCGUAAAUCGA
ame-miR-3782_175869	TGME49_chrIa	1816952	1817005	GCCGCCUGAGGUCUCUGCAAUGCUCGGUGGAGACAGCGCAGAGACUCAGGAGGC
mmu-miR-669m-3p_176310	TGME49_chrIa	1829736	1829859	GGAUACAUGCAUACAAACAUAUAUAUAUAUAUAUAUAUAUAUAUAUAUUUAUAUAUUUAUAUAUAUAUAUAUUUAUAUGUAUAUAUAUAUAUGAAUAUGUAUAUUUAUGUAUGUGCAUGUAUCU
bra-miR156a-3p_176567	TGME49_chrIa	1837253	1837300	GGGCGAGAUGCAGAGAGAGAGCAAGCUCGCGACUCUGCUUCUCGCCGA
rno-miR-466b-4-3p_177586	TGME49_chrIb	50157	50322	GUGUAGGUUUUAUGUGUCUGUGUGUAUAUGUGGAUGCAUGUAUGUAUAUAUGCAUAUAUAUAUAUAUUUAUAUAUAUAUAUAUAUAUAUGUAUAUAUGUAUAUAUAUUUGCAUUUAAACACACAUAUACAUAUACACGUACAUAGACACGUACGUUAAAUCUAUAC
tch-miR-1277-5p_179393	TGME49_chrIb	54408	54499	UACACAUGACCAUAUACAUAUACGUAUAUAUAUGUAUAUGUAUAUAUAUAUGUAUAUAUAUAUAUAUAUAUGUAUAUAUAUAUGCAUGUGUG
mmu-miR-466e-5p_179397	TGME49_chrIb	54452	54565	UAUAUAUGUAUAUAUAUAUAUAUAUAUGUAUAUAUAUAUGCAUGUGUGCACAAGUACAUAUUUGCAUAUACAUAACUUGAUAUAUAUAUAUAUAUAUGUAUGCAUACGUAUAUA
Neg_180037_TGME49_chrIb	TGME49_chrIb	72907	72996	UAUAUAUAUGUAUUUAUAUAUAUAUAUAUAUAUAUAUAUAUGUAUAUACAUAUAUAUAUAUAUGUAUAUAUAUGUAUUUAUAUAUAUAUA
Neg_180045_TGME49_chrIb	TGME49_chrIb	73005	73078	UAUACAUAUAUAUAUAUAUAUGUAUAUAUAUGUAUUUAUAUAUAUAUAUAUAUAUAUAUAUAUAUAUAUGUAUA
Pos_179208_TGME49_chrIb	TGME49_chrIb	95758	95818	GACUUCUGGCUCUGUACGUAGCUGGCGUUGCGGAAACGGCAGACGUGCGAGGCGAGAGGUC
rno-miR-466b-4-3p_180251	TGME49_chrIb	123460	123573	GGUAUGUGUAAAGACGUAUAUAUAUGUAUAUAUAUAUAUGUAUAUAUAUAUACAUAUACAUAUACAUAUAUAUAUAUAUAUACAUAUAUAUAUAUAUAUAUAUACAUACAUACC
rno-miR-466b-4-3p_181883	TGME49_chrIb	123470	123587	UUCUGCAUAUAUAUACAUAUAUAUAUAUACAUAUAUAUAUAUGUAUAUGUAUAUGUAUAUAUAUAUAUAUAUGUAUAUAUAUAUAUAUAUAUAUGUAUGUAUGGUCGUAUGUGCAGAA
Neg_182237_TGME49_chrIb	TGME49_chrIb	133043	133162	AAUAUACAUACACGAAUAUAUAUAUAUAUAUGUAAUUUAAAAAGUUAAUGUUCAGAGAUUUGUAUAUAUAUGCAUAUAUAUAUAUAUACAUAUAUGUGUAUAUACUGGUGUGUGUAUAUU
Neg_182444_TGME49_chrIb	TGME49_chrIb	138600	138668	UCUGUUGUGCCUAUAACCAUAUAUAUAUAUAUGUAUAUAUAUAUGUGUAUGCGUAUAGGUACAGAUAGA
rno-miR-568_181920	TGME49_chrIb	169014	169102	GUAGAUAUAGAUGUAUAGAUGUAUAGACGUAAAAUGUAUAUAUAUAUAUAUAUAUAUUAAUGUCUAUAUCUAUAUCUAUCUAUAUCUAU
Pos_183474_TGME49_chrIb	TGME49_chrIb	210184	210225	UUGUAGUUUGAGCAGAGGGAGAACGCUCUGCUCUCACUGGAA
Neg_185420_TGME49_chrIb	TGME49_chrIb	216907	216952	CUCUCGAGAGUGCUCUGUGCGGUGUACGUACAGAAUGCUCAGAGGG
Neg_185936_TGME49_chrIb	TGME49_chrIb	230879	230973	CCAGGUAGCCAAGGCAACAAAAACGGUAUAUAUAUAUAUAUAUAUAUAGAUAUAUAUAUAUAUAUAUAUAUGCUGAGGUUGAUUUCCGAACCUGG
Neg_186186_TGME49_chrIb	TGME49_chrIb	237874	238000	ACGAUGUGGAGGCUGUGUGCACCCGGGCGUCUGAGUUGCAGAUUUUCCAUACGUGUACGCCGACAGUGACUGUUCUAAACAUGCGUUUUAAACACCCGGGUGCUGCAGACCGUAGCUGUCGCGUUGU
mmu-miR-669i_186289	TGME49_chrIb	240752	240873	CGUAUAUACGCGUAUAUUCGUGUAUGUAUAUAUAUAUAUAUAUAUAUAUGUACGCGCACAAAUGUGUACACACUUAUAUAUUUGUAUAUAUCUAUAUAUAUGUAUACAUAUGUGUAUAUACG
Neg_186674_TGME49_chrIb	TGME49_chrIb	251111	251196	GUGUAGCAUUGAAUGUCUCCUUGAGUAUUUCGUCACCGUGCCACUGCUGCGGUGAGACAGUAGUCAGAGGCGCAUUCAGUGUACAC
mmu-miR-467g_187440	TGME49_chrIb	271047	271126	CAUGCAUAUAUAUAUAUAUAUAUGUAUAUGUAUAUGUAUAUUUAUAUGUAUAUGUAUAUGUAUGUGUGUGUAUACGCAUG
Pos_187255_TGME49_chrIb	TGME49_chrIb	309905	309941	CGUUCCGCCGAACCUGCCAGACAGGAGUGGCGGAACG
Pos_190730_TGME49_chrIb	TGME49_chrIb	400201	400269	CCCAAAGAUUUGCGAUGUCACCGUGUACAUUACGGAACAUUACGUUUACGGUGAUGUAGACUCUUUGGG
Pos_191714_TGME49_chrIb	TGME49_chrIb	426641	426682	UACGUCUAAUUAUCCUUACACCAAACGUGAUGGAUGGAUGUG
dme-miR-9388-5p_192659	TGME49_chrIb	451126	451216	AUGUACGUAUGUGUGUUGGGUGUACGUAUGAAGAUAUAUGUAUAUAUGUAUGUACAUAUAUGUUUAUAUAUAUGCUUAUAUAUAUGUAUAU
tch-miR-1277-5p_192664	TGME49_chrIb	451202	451357	UAUAUAUAUGUAUAUAUAUGUAUAUGUAUAUAUAUGUAUAUGUAGAUAUAUAUACGUAUAUAUAUGUAUAUGUAUAUAUAUGUAUAUGUAGAUAUAUAUACGUAUAUAUAUGUAUAUGUAUAUAUAUAUAUAUAUAUAUAUACGUAUAUAUAUGUA
Pos_194176_TGME49_chrIb	TGME49_chrIb	491736	491779	GUGGAGGACGGGGUUCUUUGCGAAAAAGCUUCCUCGUCCUUUAC
Neg_197118_TGME49_chrIb	TGME49_chrIb	526325	526371	GGCUCGGACUGCGGGGACGAGUUGACUUUUCCCGCAAGUUCCGAGUC
Neg_197418_TGME49_chrIb	TGME49_chrIb	533734	533775	UGGAGGUAGCGCUGCGUUGAAAAGACGAGGCGCUACAUUUCG
tch-miR-1277-5p_196462	TGME49_chrIb	553049	553126	UGUGUGUGUGUGUACGUACAUAUAUGUAUAUAUAUAUAUACAUAUAUAUACAUAUAUAAAAAUAUACAUAUACACGCA
Neg_198239_TGME49_chrIb	TGME49_chrIb	555403	555494	AUGGUGUACAUAUAUAUAUAUAUAUAUAUUUAUAUAUAUAUAUAUAUAUACAUGUAUAUAUAUAUAUAUAUAUAUGUGUAUUUGUACAUCAU
Pos_196638_TGME49_chrIb	TGME49_chrIb	557920	557998	GCUAGGUGCUUAAGUAUAUAUAUGUAUAUAUAUAUAUAUAUAUAUAUAUAUAUAUAUAUAUAUAUAUUUGUAUCUAAGC
Neg_198445_TGME49_chrIb	TGME49_chrIb	561671	561717	GAGGUUGCAGAUGCAAAGCAAAAUAUAUUGCGUGCGUUUGUUGCCUU
dme-miR-9388-3p_198471	TGME49_chrIb	562506	562655	CACCCCGGCCCUGUACAUCUACAUAUGUAUAUAUAUAUAUAUAUAUACAUGUAUAUAUAUAUAUGUAUAUAUAUAUAAAUAUAUAUGUAUGUAUAUAUAUAUGUAUAUAUAUAUAUAUAUAUGUAUGCAUGUAGUACAGUGCCGUAGAUG
dme-miR-9388-3p_198473	TGME49_chrIb	562511	562649	CGGCCCUGUACAUCUACAUAUGUAUAUAUAUAUAUAUAUAUACAUGUAUAUAUAUAUAUGUAUAUAUAUAUAAAUAUAUAUGUAUGUAUAUAUAUAUGUAUAUAUAUAUAUAUAUAUGUAUGCAUGUAGUACAGUGCCG
Pos_197575_TGME49_chrIb	TGME49_chrIb	582909	582955	GGGCGUUUCUCCGGUUCUCUCAGCGGAAAGAGAGAGGACGAACGCCC
Pos_197810_TGME49_chrIb	TGME49_chrIb	589017	589105	GAGAAGCCCACAUGCAUGUGGACUCUGUUGUGGAGGGCGCCCGUCCGUCUCCGGCGCCGUUCAAGUCCACAUGUAUGUACGUUUGUAGG
Pos_197806_TGME49_chrIb	TGME49_chrIb	589026	589094	ACAUGCAUGUGGACUCUGUUGUGGAGGGCGCCCGUCCGUCUCCGGCGCCGUUCAAGUCCACAUGUAUGU
Pos_202075_TGME49_chrIb	TGME49_chrIb	703584	703661	AGACGUUUGGAAUGUUUAGUAGCCGGCGGCAGGCCAAAAUGUUGCAUGUCGGCUAUGCAUAAACAUUCUACAAAGUCU
tch-miR-1277-5p_203046	TGME49_chrIb	730034	730185	GUUGGUACGAGUGUACGUGUGCGUAUAUGUAUAUGUAUAUGUAUAUAUACGUAUAUAUAUAUAUAUAUACAUAUAUAUAUAUAUACCUACGUAUACACGUACAUAUUUAUACAUACGUAUACAUACACACACACAUGUACACACGUACAAGC
tch-miR-1277-5p_203042	TGME49_chrIb	730038	730181	GUACGAGUGUACGUGUGCGUAUAUGUAUAUGUAUAUGUAUAUAUACGUAUAUAUAUAUAUAUAUACAUAUAUAUAUAUAUACCUACGUAUACACGUACAUAUUUAUACAUACGUAUACAUACACACACACAUGUACACACGUAC
rno-miR-466b-4-3p_205668	TGME49_chrIb	755190	755243	ACAUGUGCGUGUAUGUGUUUAUAUAUAUAUAUAUAUUCAUAUACAUGUAUAUGU
tch-miR-1277-5p_206275	TGME49_chrIb	771517	771604	CAUAUCAGCACGCUCAUAUACGUAUAUAUAUAUAUAUAUAUAUAUAUUUAUAUGUUUAUAUGUAUGUAUAUUUGCAUGUGUUGAUGUG
Neg_206694_TGME49_chrIb	TGME49_chrIb	782348	782396	CUGUUCGUGCAGACGAAAGUCCUAACGUGCUGGUGUCUGUAUCGAACAG
Pos_205706_TGME49_chrIb	TGME49_chrIb	800575	800611	UGCUGCCUCUUUCAGCCUCACUUCGGGAGAGGUGGUA
Neg_207561_TGME49_chrIb	TGME49_chrIb	806343	806394	AGAUAUGUAUGGUACUGUCUAAAGCAGUUAUUCAGUAUUUUUUGACGUAUCU
Pos_206219_TGME49_chrIb	TGME49_chrIb	815188	815225	AGUGCAUCACGUUUGGGGGUACCCCAGACGGAGGUAUU
Pos_209088_TGME49_chrIb	TGME49_chrIb	890418	890466	GCCUUCGGCUUGUUUGAGGGUCCUUUUCACUCAAGCAAGCCUACGGGGU
hsa-miR-6728-5p_210073	TGME49_chrIb	917523	917592	GGAGAAGUGGCUUCGCUUCUUCUCGUUUGGGAUGGAAGAAACAGAGGGAGGAGGCGAAAUCUAGUUCUCC
Pos_210634_TGME49_chrIb	TGME49_chrIb	932255	932305	ACCUGUACAGUUCACUUUGUCUUCGAAGAUCCAAGACAAAGUGGUGCGGGU
Pos_212416_TGME49_chrIb	TGME49_chrIb	980889	980961	GUGUACGUGCUUGGAGGAAACCGUUGACUUCUUUCGGUAUCGGAGGAAGUUUACGGUUGCCCAAAUGUUACAC
Neg_214153_TGME49_chrIb	TGME49_chrIb	981360	981398	UCCUGGAACCGAAACGAGGAAACCUUGUUUCGGCGAGGA
hsa-miR-6852-3p_213112	TGME49_chrIb	999823	999869	ACCGCUCUCCGACUGGUUCCUUGAAUGGAGGAACCGAGGAAGGUGGU
rno-miR-466b-3p_214221	TGME49_chrIb	1029902	1029994	ACAUGUAUAUGUGUCGAGGUGUAGGUGUGUGUGUGUGUAGGUAUGUCGAAUACACACAUACGUAUACGUAUAUCCAUGUAUAUAUAUAUAUGU
Pos_215135_TGME49_chrIb	TGME49_chrIb	1056534	1056571	UCUCUUUUGUCACGUGUCUGCGCCCGUGAGAAGAGAGA
Pos_215388_TGME49_chrIb	TGME49_chrIb	1063479	1063561	GAGGUGCAUAUGUGUAAGUGUACGUAUAUGCCUAUAUAGGUUGUAUAUAUGUAUAUGGAGAAACACUUACAUGUGUGUAUUUU
rno-miR-466c-3p_217850	TGME49_chrIb	1079570	1079678	CCUCGAAUACUUGUGUAAAUGUAUAUAUAUAUAUAUAUAUAUAUAUGUGUAUAUAUAGAUAUAUAUAUGUAUAUAUAGAUAUAUGUGUGUGUAUGUGCAUGUACCGAGG
rno-miR-466c-3p_217845	TGME49_chrIb	1079579	1079677	CUUGUGUAAAUGUAUAUAUAUAUAUAUAUAUAUAUAUGUGUAUAUAUAGAUAUAUAUAUGUAUAUAUAGAUAUAUGUGUGUGUAUGUGCAUGUACCGAG
mmu-miR-467g_219606	TGME49_chrIb	1127072	1127209	AUAUAUAUAUAUAUAUAUAUAUGUAUAUAUGUAUGUAUAUGUUUGUAUAUAUAUAUAUAUAUGUAUGUAUGUAUGCAUAUGUUUGUAUAUAUAUAAAUAUAUAUAUAUAUAUGUAUAUAUGUAUAUAUGUAUAUAUGU
Pos_220385_TGME49_chrIb	TGME49_chrIb	1201873	1201972	AUAUAUAUAUAUAUAUAUAUAUUUAUAUAUAUAUAUAUAUAUUUAUAUAUAUAUAUAUUUAUAUAUAUAUAUAUAUAUUUAUAUAUAUAUAUAUAUAUAU
tch-miR-1277-5p_220392	TGME49_chrIb	1202078	1202149	UAUAUAUAUAUGUAUAUAUAUAUACGUAUAUGUAUAUAUAUAUAUACGUAUAUGUAUAUAUAUAUAUAUAUA
Neg_224263_TGME49_chrIb	TGME49_chrIb	1253782	1253831	CGUUGACUGUGAUUCGCAGAGCUGCAGUUCUGCGAUUUAUAUGGUUAUCG
Pos_228283_TGME49_chrIb	TGME49_chrIb	1413330	1413386	GUGGUGCAGGGAGGUGGUCAUCGGGCUAGGCGCUCGGUGACUGUGGCCCUGUCCCAU
tch-miR-1277-5p_228536	TGME49_chrIb	1420488	1420599	AUAUAUAUAUAUAUAUAUAUACGUAUAUUUCUCUACUGUGCGUGUGCACGUAUAGAUGUGGGUGUGUGUGCAUGUAUGGGGGGCCUGUACUUAUAUAUAUAUAUAUAUAUAU
Neg_231003_TGME49_chrIb	TGME49_chrIb	1431828	1431871	AGCAGGUGCGUGUUGAAGGCGAAGCAUUUUUUCGCGCAUCUGUU
rno-miR-466b-4-3p_229298	TGME49_chrIb	1439848	1439936	UUAGUGCGGGUGUGUAUGUGCGUAUAUAUAUAUAUAUAUAUAUAUAUAUAUAUAUAUAUAUAUAUAUAUAUAUACGUACGCGCUCCUAA
rno-miR-466b-4-3p_229302	TGME49_chrIb	1439855	1439934	GGGUGUGUAUGUGCGUAUAUAUAUAUAUAUAUAUAUAUAUAUAUAUAUAUAUAUAUAUAUAUAUAUACGUACGCGCUCCU
Pos_229570_TGME49_chrIb	TGME49_chrIb	1447348	1447435	GUAAGGAUAUGUGUAGGUAGGAGUAUAUAUGUAUAUGUAUAUAUAUAUAUAUAUAUAUAUAUAUAAACUUAUCUACCAGGAUCGUUAU
Pos_229880_TGME49_chrIb	TGME49_chrIb	1456316	1456367	CGUGUGAUUCGCGAUUUUGGAGAAGACACUCCAAGUUGCGAAGAAGCAUACG
Pos_230801_TGME49_chrIb	TGME49_chrIb	1481452	1481543	GUACGUAUGUAUAUUUAUAUAUUUAUAUAUAUAUAUAUAUGUAUAUUUAUAUAUAUAUAUGUAUAUAUAUUUAUAUAUUUAUAUAUAUGUAU
Pos_230805_TGME49_chrIb	TGME49_chrIb	1481503	1481642	UAUAUAUAUGUAUAUAUAUUUAUAUAUUUAUAUAUAUGUAUAUAUAUUUAUAUAUAUAUAUAUGUAUAUAUAUUUAUAUAUUUAUAUAUAUAUAUAUAUAUAUGUAUAUAUAUUUAUAUAUUUAUAUAUAUAUAUAUAUA
Pos_231136_TGME49_chrIb	TGME49_chrIb	1490813	1490888	UGCGUGUAUAUUUGUAUAUAUAUAUAUGUAUGUAGAUGUAUAUAUAUAUAUAUGUAUAUAUAUAAACAUUCACGCA
dme-miR-9388-5p_231146	TGME49_chrIb	1491019	1491155	CGCAGCUGGCGAGAUAUGUAUAUAUAUAUAUAUAUAUAUAUGUUUAUAUAUAUGUAUAUAUAUAUAUAUAUAUAUGUAUAUAUAUGUAUGUAUAUAUAUAUAUACGUCUAUAUACGUCUCUCUUGACCCUCGUUGUG
Neg_236131_TGME49_chrIb	TGME49_chrIb	1573070	1573108	CGCGAAGAUCGACAUUUCGCAGAAGGUCGUUUCUUCGCG
mmu-miR-466c-5p_234439	TGME49_chrIb	1581829	1581924	GUGUAUGUGCCUGUACAUAUAUGUAUAUAUGUAUGUAUAUAUAUGUAUAUAUAUAUAUAUAUAUAUACAUUUACGUGUAUACACAGACACGUACAC
Neg_236849_TGME49_chrIb	TGME49_chrIb	1593004	1593057	UGCAUUGCCACAGGCGCAUAUUUAGACAUCUGCAUGUGCGUCUGUCUGUAAGCA
gma-miR9749_236876	TGME49_chrIb	1593599	1593675	GGCUUCUUCUCUUCUCCCGUAGUCUGCGUCUUCUCCCCCGAAGACAUUUGACAGAACGGGGAGAGGGGAAAGAAGCU
Pos_235710_TGME49_chrIb	TGME49_chrIb	1616214	1616287	CCGCCUGUUAAAAGAAGCGAGCUAGUAGCUUACGACUCCGUAGUGGACUCGCGUCUUUUAACUACUGUAGGUGG
Pos_235873_TGME49_chrIb	TGME49_chrIb	1620564	1620637	CCGCCUGUUAAAAGAAGCGAGCUAGUAGCUUACGACUCCGUAGUGGACUCGCGUCUUUUAACUACUGUAGGUGG
Pos_236571_TGME49_chrIb	TGME49_chrIb	1640503	1640550	GUGCGCAGAGAGGGCGCUAAGUGUGCGCGCGGCUGCCCUCUUUGUGAC
Neg_238688_TGME49_chrIb	TGME49_chrIb	1644636	1644686	AGUCGACAGUCGGCAGCGUCCUUGGUUUUAAGGUAUGAGCCGCUGUUGAUU
Pos_236881_TGME49_chrIb	TGME49_chrIb	1648305	1648344	GUUUCUGACGUUUGUAUAUCUUGCACAGCAGAUCGGAAAC
rno-miR-568_238033	TGME49_chrIb	1680772	1680849	UAUAUAUAUAUAUACAUAUCUACAUAUCUACGUACUUACUUAUAAAUAUGUGGAUGUAUAUAUGUAUAUAUAUAUAUA
rno-miR-466c-3p_240386	TGME49_chrIb	1690903	1691029	UGCACACACACAUAUCCAAAAUGCACAUACGCAUAUCGAACUAUAUAUAUAUAUAUAUAUAUAAGUAUAUGUGCAUGUAUAGAUGUAUAUGUGAGUGUGUGUGCAUCCUUGGCCGUGUGUGUAUGCA
rno-miR-466b-4-3p_240489	TGME49_chrIb	1694174	1694298	GACAUGUCAUAUAUAUAUAUAUAUAGAUAGAUAGAUAUAGAUAUAUAUGUAUAUGUAUGUAUAUGCGUAUAUAUAUACAUAUAUAUGUAUGUGUAUAUGUAUGUGUAUAUGUAUAUGUAUAUGUU
rno-miR-568_238624	TGME49_chrIb	1697347	1697414	GUGUAUAUGUACGUGUAUAUAUGUGUAUAUAGAUGUGCAUGUAGAGGUGUAUACAUGUAUAUAUAUAU
Neg_240758_TGME49_chrIb	TGME49_chrIb	1701547	1701625	AGCCUAUAUUGAUAUAUGCAUGUAUGAGUAUAGAAAUACGUAUAGAUAUGUAUUUAAAAUGUAUGUAGAUAUAUAGGCU
Pos_239199_TGME49_chrIb	TGME49_chrIb	1712712	1712754	UUUUGCGGAAAGGUUGAUAAGUUUCGAUAUAACCUCUGUAAGA
Neg_241567_TGME49_chrIb	TGME49_chrIb	1723753	1723798	GCUUCUUCACCGAAGAAAAUCUUUUCUUCAGGUGAGUUAUGAAUGC
Neg_241954_TGME49_chrIb	TGME49_chrIb	1735021	1735091	CAUGCUUGUACAUAUGAAUAUACAUGUAUAUAUAUAUAUAUGUAUACAUGUGUAUGUGUGUGUAAGCACUG
Neg_241951_TGME49_chrIb	TGME49_chrIb	1735023	1735088	UGCUUGUACAUAUGAAUAUACAUGUAUAUAUAUAUAUAUGUAUACAUGUGUAUGUGUGUGUAAGCA
mml-miR-297_242065	TGME49_chrIb	1738532	1738615	UAUAAAUGCAUAAACAUAUACAUAUCUAUAUAUCUAUAUAUAUAGAUAUAGAUAUAUAGAUAUGUAUAUGUGCAUGCAUAUGUA
Pos_240161_TGME49_chrIb	TGME49_chrIb	1738537	1738610	UACGUAUUUGUAUAUGUAUAGAUAUAUAGAUAUAUAUAUCUAUAUCUAUAUAUCUAUACAUAUACACGUACGUA
Neg_243163_TGME49_chrIb	TGME49_chrIb	1769927	1769966	GCAGAGGAAAUGUGUCUAUAUGAGGCACGUCCCUCUCUGC
Neg_243935_TGME49_chrIb	TGME49_chrIb	1789503	1789543	CGCCUUGGAGGCCCAGGAUUCUGGUGAAGACCUCCGAGGCG
Neg_244130_TGME49_chrIb	TGME49_chrIb	1795528	1795617	GUCGGCUUAUUGAUAUAUAUAUAUAUAUAUAUAUAUAUACCUACCGGCAUUUAUGUAUAUAUAUAUAUAUAUAUAUAUUUCUAUGUCGAU
Neg_244665_TGME49_chrIb	TGME49_chrIb	1810654	1810751	GUACAUCUCUUUCCACGCAUAUAUAUAUAUAUAUAUAUACAUAUAUAUAUAUGUAUAUGUAUAUAUGUAUGUAGAUCGUUUUGUGUGUUGAGGUGUAU
Neg_244660_TGME49_chrIb	TGME49_chrIb	1810655	1810750	UACAUCUCUUUCCACGCAUAUAUAUAUAUAUAUAUAUACAUAUAUAUAUAUGUAUAUGUAUAUAUGUAUGUAGAUCGUUUUGUGUGUUGAGGUGUA
xla-miR-703_243656	TGME49_chrIb	1831558	1831613	GCUUUCUUUCUCUCUGAAGGUUGGAAGGACAAGCGGCAGAGAGAGAGACUGAGAGC
Neg_245805_TGME49_chrIb	TGME49_chrIb	1840751	1840794	GCAUGGCCAUUGCGGCGAUUCUCUGUUUUCCGUCGUGGCCAUGU
Neg_246240_TGME49_chrIb	TGME49_chrIb	1853190	1853303	GCGACGAUGUGAAACGGAGACCUCAUCGACUGAGUUAGUUCAGUGCAAUUUCGGGGAUGUUUGUCUGUAUGCAUUGACCACGAUAGUUGUUGGCAGUCUAGACGGCGUUGUCGC
dme-miR-9388-5p_244659	TGME49_chrIb	1859311	1859492	GGUGACGCACUGUGGACUUUACGUGCGUUUUUUCACUUUUUCAUACAUCUCUGUUUACGUAUAUACUUAUAUAUGUAUGUAUAUACAUACAUACAUACAUACAUACAUACAUAUAUAUAUAUAUAUAUAAAGAGAUCAAAGACAGUGAGCUAACGGCAUAAAGAGUCAAUAGAUACGUCAGU
dme-miR-9388-5p_244661	TGME49_chrIb	1859313	1859490	UGACGCACUGUGGACUUUACGUGCGUUUUUUCACUUUUUCAUACAUCUCUGUUUACGUAUAUACUUAUAUAUGUAUGUAUAUACAUACAUACAUACAUACAUACAUACAUAUAUAUAUAUAUAUAUAAAGAGAUCAAAGACAGUGAGCUAACGGCAUAAAGAGUCAAUAGAUACGUCA
Pos_244894_TGME49_chrIb	TGME49_chrIb	1865341	1865410	CCCUCCCUGCCCCACUUACCUCCCUAGCAGAAAUUAUUUUUCUGCUAGGUGAAGGAGGUUGGCAAGAGGG
Neg_247168_TGME49_chrIb	TGME49_chrIb	1878534	1878570	GCGUCUCCAAAGGCGGACCGAGUUCGCCUGGAGACGC
Neg_247259_TGME49_chrIb	TGME49_chrIb	1881270	1881309	AUAUGCAUUGGACGCAGGUUAAAGUUGCGCUCAUGUAUAU
Neg_247958_TGME49_chrIb	TGME49_chrIb	1899300	1899343	CACAGAGGAACUCGAAGCUGUUGUCGGUUUCGUUUUCCUCAGUG
Neg_248886_TGME49_chrIb	TGME49_chrIb	1924666	1924744	GUUAUGGAGGCAUGGAAUGCUUUCUAUUUGGAUCGCGUCCGUGAUUCAGGGUUUGGCAAGCGGUCGCAUGUCUCCUAAC
Pos_528765_TGME49_chrV	TGME49_chrV	45027	45092	GGGAGUCUUCACUGCCUACGUGGAACGUCACCAAAGGCGUUUUAUUUGAGCAUGCUCAAGGCUCCC
Pos_529110_TGME49_chrV	TGME49_chrV	54971	55057	AGUAAUGGUGCACGGCUCGACGUGGUGUGACAGCUUUGGGUCAUCAAAACAACAAACGUGUCCGCCUGCGAUGCCGUGCGCAAAGCU
Pos_531194_TGME49_chrV	TGME49_chrV	117383	117424	UUACUCUUUUGCACUCUGUUGGAGCAGCAGUGCGAAGAGUAG
Pos_531253_TGME49_chrV	TGME49_chrV	119049	119106	ACUUCGUGUUGACGCACUAUGAUUUAGGUUGCUAUGUAUGGUGCGUCCUCACGGAAGU
Neg_535021_TGME49_chrV	TGME49_chrV	173702	173781	UAUAUAUACAUAUAUAUACAUAUAUAUGUAUAUACAUAGAUGUAUUUGUAUGCAUUUGUAUGUAUUUGUAUGUAUGUAUA
Pos_533393_TGME49_chrV	TGME49_chrV	178342	178487	GUAUAUAUAUAUAUAUAUAUAUAUAUAUAUAGAUUUAUAUCGAUGUACAUAUAUAUAUAUAUAUAUAGAUAUAGAUAGAGAGAGAUAUAUAUAUAGAUUUAUAUCGAUGUAAAUAUAUAUAUAUAUAUAUAUAUAUAUAUGUAUAC
Pos_533390_TGME49_chrV	TGME49_chrV	178344	178485	AUAUAUAUAUAUAUAUAUAUAUAUAUAUAGAUUUAUAUCGAUGUACAUAUAUAUAUAUAUAUAUAGAUAUAGAUAGAGAGAGAUAUAUAUAUAGAUUUAUAUCGAUGUAAAUAUAUAUAUAUAUAUAUAUAUAUAUAUGUAU
tch-miR-1277-5p_535316	TGME49_chrV	182260	182425	GAGUAUGUAUAUAUAUAUGUAUAUAUAUAUAUAUAUAUGUAUAUAUAUAUAUAUAUAUGUAUAUAUAUAUAUAUAUAUGUAUAUAUAUAUGUAUAUAUAUAUAUGUAUAUAUGUAUAUAUAUAUAUAUAUAUAUAUAUAUAUAUACGUAUAUAUGAAUGCCCACUC
Neg_535654_TGME49_chrV	TGME49_chrV	192790	192867	GUACAUAUAUAUAUAUAUAUAUAUGUAUAUAUAUAUAUGUAUAUGUAUAUAUAUAUAUAUAUAUAUAUAUAUAUGUAU
Neg_536069_TGME49_chrV	TGME49_chrV	204208	204299	GCGUCUAUAUAUAUGUAUAUGUACUUAUAUAUAUAUAUAUACGUACUUGUGUGUAUAUAUAUAUAUAUAUAUAUAUAUAUGUAUAUAUAUGC
Neg_536439_TGME49_chrV	TGME49_chrV	214955	214999	GUCGAAGAAGAGGAAGGAGGUAAUUUGACUUCUCUCUGCUUCGAC
sma-miR-8460-5p_534940	TGME49_chrV	223753	223907	AGUGUGCACUCUUUUUUGUUUAUAUAUAUGUAUAUAUAUAUUAUAUAUUAUAUAUUAUUUUAUAUAUAUUAUAUAUAUAUUAUAUAUAUAAUACAUAAUAAGUAUAUAUAAUAUAUAUAUAUAUAUAUAUAUAUAUAUAACUUCGUACGUACACU
Neg_537133_TGME49_chrV	TGME49_chrV	234298	234335	GCCGUCAAGCGAUCACAACAGAUUGUGACGUUGGCGGU
gga-miR-1730-3p_538088	TGME49_chrV	259545	259601	GCAAACAGCAGUGGCCUUGGAUGUGCAUACAGUUCUAAGUGUCGUACUGUUGUAUGC
Pos_536933_TGME49_chrV	TGME49_chrV	278897	278933	UUUGUCGGCAGCGCUGAACUAGACGCUGCCAGACGAA
Pos_537254_TGME49_chrV	TGME49_chrV	288039	288087	CUUUUUCUUUUCGUCGACACUGGAGCCCGGCGUCGACGAGGGGAGAAAG
tch-miR-1277-5p_537397	TGME49_chrV	292228	292327	UAUAUAUAUAUAUAUAUGUAUUUAUAUAUAUAUACGUAUUUAUAUAUAUAUAUAUAUGUAUUUAUGUACGUAUAUGUAUUUAUAUAUAUAUAUAUAUAUA
Neg_542975_TGME49_chrV	TGME49_chrV	391543	391640	CGUCCAUAUAUAUGUAUAUAUAUAUAUAUAUAUUCCUAUUGAUGUAUACGCUCAUCUGGAUAUAUAUAUAUAUAUAUAUAUAUAUAUGUAUAUGGAUG
Neg_543076_TGME49_chrV	TGME49_chrV	394183	394233	UGAAUAUGAGAAAAAUGUAUAUAUCUAUAUAUAUACAUAUGCGUAUGUUCA
Pos_541500_TGME49_chrV	TGME49_chrV	401557	401669	GCUUUUGUGAUAUUGUUCGUUAACGUUGAAGAGAAAGAGUCAAAGAGCCGUAGGUGAGUCUCGCGUGGCGGCAAGUGACAGGUGGAGGGAAUGGACAAACUGGGCGCAAAAGU
Neg_543467_TGME49_chrV	TGME49_chrV	404039	404098	CGCCGGGUACCAGGAGACCUCGGGAUCGUCGCCGACGACGGGGUCUCCUGGGGCCCUGCG
Pos_544041_TGME49_chrV	TGME49_chrV	469592	469634	GCUACGCUGUGUUGUCCGCGGGACUGCGACAGCACGGUAUAGC
Pos_545422_TGME49_chrV	TGME49_chrV	507304	507447	GUAGUCGGCGGAAAAUGCUUGCGGCUUAAGCGUUAGUGUUGUACAAAUCUUCCGCACCCUUCCGUUCCUACCUUGGUCAUGCUAGUACUAUUUGUCGAGUCAGUCAGUAUACGCCAGUCGCACAGCAAAACUUCUGCGGACUAC
Neg_548051_TGME49_chrV	TGME49_chrV	532375	532454	CCAUGGGAACACACUGCGCCGAUGCAUACAUCCGUGUCCUAGGAACGGAGUGCAUUGGAGCACAGUGUGCGCCCUCACGG
Pos_548370_TGME49_chrV	TGME49_chrV	592474	592518	UUUGGGACCGAGCGUAGCGAUGAGAGUAUCGCCGUCGGUUCCAGA
Neg_550910_TGME49_chrV	TGME49_chrV	609579	609617	GAGAGGCGGACUCGUCUACAUGAGACGGGACUGUGUCUC
Neg_553583_TGME49_chrV	TGME49_chrV	682021	682102	CUCAGUUGUUUCUCGCGCUGCGCAGACAUGCGCAGAGAUUCUUCUGCGCACUCGGCCAGCAGCAGCACGAGCUGCAGCUGAG
tch-miR-1277-5p_551750	TGME49_chrV	686187	686234	GUUUAUACGUAUGUAUAUAUAUACAUAUAAAAGGACAUACGUACAAAU
Pos_552481_TGME49_chrV	TGME49_chrV	704848	704904	GAGAAUUCGCUUGGUACACACCGGAGGUAGUUUAAAACGGUGUGUAGGCGAGUUCUC
Neg_555810_TGME49_chrV	TGME49_chrV	741526	741623	CAGAAAAUAUGUCUGUCUUGUGGAUCUCGUGUCCCUGAAAGUGUGAAUGUGUUUCUCCUUUCCAGGAUAUGAACCAGAAGGCAGGUCACAUGAUUCUG
hsa-miR-1277-5p_556590	TGME49_chrV	762346	762436	AUAAAGGCAUAUGUGUCACCAGUAUAUAUGUAUAUAUAUAUAUAUAUAUAUAUAUGUAUAUAUGUAUACGUAUGUUCACUUGUGUCUGUGU
mmu-miR-467g_556699	TGME49_chrV	765272	765397	GAUACCAUUUCUUACUCUCAUCUACUACAUACAUAUACACAUAUAUAUACGUGUACAUACAUAUACAUAUGUAUCUAUAUAUGCAUGCAUGUAGAUGUCUGUGUGCGUAUAUGAAGGACUGGUGUC
mmu-miR-669i_554674	TGME49_chrV	765290	765368	GUAGAUGAUGUAUGUAUAUGUGUAUAUAUAUGCACAUGUAUGUAUAUGUAUACAUAGAUAUAUACGUACGUACAUCUAC
Neg_556959_TGME49_chrV	TGME49_chrV	772662	772768	AUAUAUAUAUAUAUAUAUAUAUAUAUAUAUUUGUCUAUUCGGCUGCGCUUUCUAAAAGCGCAAUUAUAUAUGUCAACAUAUAUAUAUAUAUAUAUAUGUAUAUGUAU
Neg_557601_TGME49_chrV	TGME49_chrV	791356	791435	CAAGAGCGGAUCGUGCCUGUCCUUUCUGGAUUUCUCUGAAUCCGGAAAACGGAGAGGACAACGGCGCAGAUGUGUUUUUG
Pos_557699_TGME49_chrV	TGME49_chrV	849422	849458	AGGGCGGGCCUUACAGCGUUACUUUGAGGUCCACCCU
Neg_559865_TGME49_chrV	TGME49_chrV	853779	853819	GCAGACGCAUUUCGACAGUUGCUGUCGAGUUUGCGUUUCGC
Pos_558139_TGME49_chrV	TGME49_chrV	861085	861172	ACGUAUAUAUCUACAUGCAACAUGUAUAUAUAUAUAUAUAUAUAAAUAUAAAUAUACAUAUACAUAUAUUGCAUGUAUAUAUAUACGU
Neg_560119_TGME49_chrV	TGME49_chrV	861085	861172	UGCAUAUAUAGAUGUACGUUGUACAUAUAUAUAUAUAUAUAUAUUUAUAUUUAUAUGUAUAUGUAUAUAACGUACAUAUAUAUAUGCA
tca-miR-3897-5p_560410	TGME49_chrV	869186	869236	CUGUGGCGAAAGCGAGAGUCGAACUACGGGAGACUCUCGCUUUCGCCACAG
Neg_560490_TGME49_chrV	TGME49_chrV	871805	871909	GUAGAGAGGACAGAAAAGGAAGACAAGGAACAGGAGACGGCGGGGGGUCUGUUAUUUUUCAUGCCGGCUCAGCCUGUCCUGGCCUUGUCUUUUCUUUCUCUCGAC
hsa-miR-6884-3p_564405	TGME49_chrV	979777	979853	UGAUGCCAGAGGCCGUAUAGGGGAGACAGGAAGGUGAAGUUUCUCUUUCUCUAGUCUCCCCAGUGCCUCUGCAUCUC
Neg_564891_TGME49_chrV	TGME49_chrV	992463	992510	CAGGGACUUCGAGUCGUCUGCAAAAGAAAGCGACUCGCGUAGUUCCUG
Pos_563335_TGME49_chrV	TGME49_chrV	1002060	1002105	AGAGGUACCCUCUCCAGAUGUUUGUUCAGGAGGCGUGUGUGCCUCU
Pos_564335_TGME49_chrV	TGME49_chrV	1028735	1028778	GACUAUCCGUUUUGUGAAAAGUAGAUUGACAAGAUGAGAUGUUC
Pos_564628_TGME49_chrV	TGME49_chrV	1036286	1036336	CUCCCCCCUUCGUUGCGUACGCAUACGUACGUAACAGGACAGCGGGGGGGG
Pos_564633_TGME49_chrV	TGME49_chrV	1036288	1036334	CCCCCCUUCGUUGCGUACGCAUACGUACGUAACAGGACAGCGGGGGG
tch-miR-1277-5p_564989	TGME49_chrV	1045012	1045146	CGGUGAGUUGACUCAAACCUAGUGAGAUAAAUAUACGAAUAAAUGGAAACACAUACGUGCGUAUACGUAUAUAUACAUAUGAUAUAUUUCCACUCGCUUUUCCUCGUCUCAGCUCUAUCUAUCGGUCACUCACUG
Pos_565243_TGME49_chrV	TGME49_chrV	1052031	1052070	GUGAAAAGAUUGAGAGACUAGAAACUUUCCAGUCUAUCGC
Pos_567243_TGME49_chrV	TGME49_chrV	1104597	1104655	GUAAGACACGCCCCUACUUUUGCAAACCUGGGGGAGCAGAAGUGGGGUCGUGUCUUAGG
Pos_567982_TGME49_chrV	TGME49_chrV	1123558	1123606	GUGUGUGCUUGCACUUAGUGUAUCGAUAUUACUACGCGCACGUACGCAU
Neg_570060_TGME49_chrV	TGME49_chrV	1128703	1128755	GACGAGUUCCAGUUGUACUGCAAAUUGAAAGUGAAGUACAACUUGGACUUGUU
pxy-miR-8546_568394	TGME49_chrV	1134527	1134568	AAGAGGGAUCAGCUGUGGGCGAACCCACGGAGGAUUCCUCUU
Neg_570416_TGME49_chrV	TGME49_chrV	1137563	1137641	CAUGGGAACUCUCUAGAGUUGUGUAGGCUUAACUACCCGCUAGUCUAGAGCCUGCUUCAACGCCUGAGAGGGUUCCAUG
Neg_570561_TGME49_chrV	TGME49_chrV	1141344	1141389	AGCUUCUGUAACUAGAUAUCGAACGCUAGUUAAUACACAAGAAGCU
Pos_570377_TGME49_chrV	TGME49_chrV	1187070	1187160	AGGUACGAUAAGCAUACACUUGUAUAUAUAUAUAUAUAUAUAUAUAUAUAUAUAUAUAUAUAUAUAUAUAUAUAUGUAGACGUCCGUAUCU
Pos_571656_TGME49_chrV	TGME49_chrV	1220299	1220334	GUUUCUGUUCCCCCGCGCAAAGGGGGUAACGGGAGC
Pos_571697_TGME49_chrV	TGME49_chrV	1221397	1221442	ACAUCUUAAGAAACAUUAGACGCAUAGCUGGCGUUUCGGUAAGUGU
gga-miR-6582-5p_572155	TGME49_chrV	1233397	1233476	UGGGGGAUCUUGGUUUGAGUGUAUCUCUAAUUGCGCGGUUUACUGUGCAUAGGGAUGGACGAAGACUUGAGAUAUUGCCA
gga-miR-6582-5p_572152	TGME49_chrV	1233403	1233469	AUCUUGGUUUGAGUGUAUCUCUAAUUGCGCGGUUUACUGUGCAUAGGGAUGGACGAAGACUUGAGAU
Pos_572157_TGME49_chrV	TGME49_chrV	1233539	1233576	GUGUACUCCAUCGGUGCAAUUGACUCCGAGGGGUACAC
Pos_574188_TGME49_chrV	TGME49_chrV	1287914	1288067	UUUACCUCUUCGAACAGAUGUGUAUAGAAAUGUAUUUGUGUAUAUAUGUAUAUAUAUGUAUAUAUGUAUGUAUAUAUCUAUAUAUGCAUAUAUAUAUAUAUAUAUAUAUAUAUAUGCACUACUCUUGCUGUCACAAUCUACAAAGCAGCGUAAA
Pos_574500_TGME49_chrV	TGME49_chrV	1296940	1296982	UCAUACGCCAUAAUGUCUGUCUUAUUCACAAGUGGCGUUAUGA
dme-miR-9388-5p_574788	TGME49_chrV	1305337	1305418	UAUAUGCGUAUUUAUGUAUAUACAUGUACGUAUAUGUAUUAUACGCAUAUACGUAUAUGUAUUAUACGCAUAUACGUAUAUA
mml-miR-877-3p_575537	TGME49_chrV	1326028	1326114	GGGAAGAGAGAGAAGAGAGAGAUUUGUAUGUAUAUAUAUAUAUAUAUAUACAUAUAUAUAUGUAUACAUGUCUCGCACUCUCGUCCC
Pos_575651_TGME49_chrV	TGME49_chrV	1329711	1329766	GCUCUUCCUUUUGCAAGGAGGGAAGCUACUCUUUCUCACCUUGCAAGAGGUGGAGC
Pos_576049_TGME49_chrV	TGME49_chrV	1340208	1340271	UUCUACGUCCGUAUGUCUAUGCGGUUAUGCGUAUAUAUACGUAUAGAGAGCUAUGGACGUAGAG
Pos_578271_TGME49_chrV	TGME49_chrV	1401578	1401656	UCAAGACGUGACCUGCAGUGUACAGAAAGGCCUAGAGGCCGCUGGACCUUCCUUGUACACUCAGGCAUUUACGCUAUGA
Neg_580419_TGME49_chrV	TGME49_chrV	1404657	1404709	CGGCGGAAGGAACCCUCCACGACUGUGGAGACUUUAUCGGUUCCUUACCGCCG
mmu-miR-467g_580492	TGME49_chrV	1406812	1406899	CCUACAUUUACGUAUAUGCAUUGAUAUAUAUGCACAUAUAUAUAUAUAUAUAUAUAUGUGUAUAUGUAUGCGUACUCGUAUGUGCAGG
Pos_579009_TGME49_chrV	TGME49_chrV	1421666	1421750	GGCGUCACGUAUACGUAUAUCUAUGUAUAUGUAUAUAUAUAUAUAUAUAUAUACAUAUAUAUAUAUAUAUACGUAAACAUACGUC
Pos_579012_TGME49_chrV	TGME49_chrV	1421666	1421754	GGCGUCACGUAUACGUAUAUCUAUGUAUAUGUAUAUAUAUAUAUAUAUAUAUACAUAUAUAUAUAUAUAUACGUAAACAUACGUCCGUC
Neg_580981_TGME49_chrV	TGME49_chrV	1421678	1421749	UGCAUAUAGAUACAUAUACAUAUAUAUAUAUAUAUAUAUAUGUAUAUAUAUAUAUAUAUGCAUUUGUAUGCA
cin-miR-4194-3p_581905	TGME49_chrV	1447268	1447407	GCUCACUCGAUAUAUAUAAAUAUAUAUAUAUGUAUAUAUGUAUAUAUAUGUGUGUGUAUACGUGGGAAUCUGAAAUAUAUAUACAUAUAUAUAUAUAUAUAUAUAUUUAUAUCCCUGUGUAUGUAUGUGUACGGGUGUGU
mmu-miR-669l-3p_579928	TGME49_chrV	1447281	1447379	UAUAUUUAUAUAUAUAUACAUAUAUACAUAUAUAUACACACACAUAUGCACCCUUAGACUUUAUAUAUAUGUAUAUAUAUAUAUAUAUAUAUAAAUAUA
cin-miR-4194-3p_581907	TGME49_chrV	1447297	1447373	AUGUAUAUAUGUAUAUAUAUGUGUGUGUAUACGUGGGAAUCUGAAAUAUAUAUACAUAUAUAUAUAUAUAUAUAUAU
Neg_582599_TGME49_chrV	TGME49_chrV	1464537	1464576	CGCUGAAUCGCAAAGAAGAGCAGUCUUCUGGCGUUCGGCG
Pos_582711_TGME49_chrV	TGME49_chrV	1519425	1519476	UUAUUGGCAUGACGACAAAAAAUCUUUAACUUUAUGUUGUCAAAGUCGAUAG
Pos_582705_TGME49_chrV	TGME49_chrV	1519426	1519475	UAUUGGCAUGACGACAAAAAAUCUUUAACUUUAUGUUGUCAAAGUCGAUA
cgr-miR-486-3p_583168	TGME49_chrV	1531297	1531381	UGUUGUAUUGAGCUGACCCGGAAACCCUGCACUGGACGGCACUAAUCGCCAGUCAGUGUGGACCAUUCGGACGCUCUGUACAACA
Neg_585318_TGME49_chrV	TGME49_chrV	1535393	1535498	GAAAACUCAGUCUGUUUGUGCGCUGUCUGGCGUCGCAGGAUGCUUCGACGUUGUUUCGCGGGCAUGCAUCGACGCUAAACGGCCACAUGCAGAUUCGAGGGUUUUU
ppy-miR-1322_583956	TGME49_chrV	1551856	1551975	CAAGUCGUGGACCGCUCAAACGCCUAAAGGGAAGAGGUGAAGUUAGACUGCUGUUGCUGAUGCCUUAUACAGGUUAAGCAAAGCGUUUUAGGAUAAUUUUUUUCUGAGUUCGGAGACUUG
Pos_583959_TGME49_chrV	TGME49_chrV	1552051	1552129	UGUGUCUUACUGUUAUAUUCAUAGGCGGACGUAAAUAUAUAUAUAUAUAUAUGUAUAUACAUCCGCCUAUGAAGACACA
mmu-miR-467g_586576	TGME49_chrV	1569120	1569244	CGCAACAUAAAUAUACAGAAAGAUAUACAUGUAUAUAUAUAUAUAUAUAUGUAUAUAUGUAUAUAUAUGUGUAUAUGUAUAUAUAUGUGUAUACAUGUGUAUAUAUGCGUAUAGAUGUGCAUGUG
mmu-miR-467g_586573	TGME49_chrV	1569125	1569238	CAUAAAUAUACAGAAAGAUAUACAUGUAUAUAUAUAUAUAUAUAUGUAUAUAUGUAUAUAUAUGUGUAUAUGUAUAUAUAUGUGUAUACAUGUGUAUAUAUGCGUAUAGAUGUG
Pos_584601_TGME49_chrV	TGME49_chrV	1569978	1570060	GGUCCGAUGCGGCUCUCGGACGUCUCCACUUCUUCCGUCCCUGAGACGGACGGAAGAAGUGGAACGAGUGUCGUGGACGGGCC
Neg_586610_TGME49_chrV	TGME49_chrV	1570002	1570040	AGGUGAAGAAGGCAGGGACUCUGCCUGCCUUCUUCACCU
mmu-miR-7063-3p_585890	TGME49_chrV	1605775	1605853	CGCUGUUUCUUUCUCUUCUUUCUCUGUCUGUUUACAACCUCACGUCACGACAGAGGGGGAGAGAGCGAAGGAAGCGGUG
Pos_586678_TGME49_chrV	TGME49_chrV	1628001	1628043	GCACCUUGUCGUCCGCCCCUGUCCGGCGGUUGAAGCAAGGUGU
Pos_588048_TGME49_chrV	TGME49_chrV	1667008	1667047	AGGUUUGCGGCGAGCCUUUAAGUCGGCUUCACGCAGACCU
Neg_591455_TGME49_chrV	TGME49_chrV	1701968	1702017	GAUGGGACCUGGAGGCCCCAUGGGUCCAAUGGGCCCUCCUGGUCCUCGUC
Neg_592621_TGME49_chrV	TGME49_chrV	1732415	1732453	GAGAGGUGUAUUCCGGCCCACAGAGCCGGAACACCUUUU
Pos_590774_TGME49_chrV	TGME49_chrV	1737523	1737569	CGAGGACCUUCUCUGUUAGAGCACUAAGCUCUCAGAUGAGGUCGUUG
Pos_591724_TGME49_chrV	TGME49_chrV	1762426	1762500	GUGCGUUUGUGUGUGGUUGCUAGUCACAGUUCCGCCGAAAGACCGGUCACACGUAGAGCAACCCACACAAAGCAU
tgo-novel-52_594231	TGME49_chrV	1773589	1773696	UGUAAUGUAUGCGUUGCUGUCAUCACUGUGAACCCUUUUGGUCCGAUCCUAAUUACACAGUGAGCUAAAACAUACAAGGAACUUGACAAGCAUAACUAGAUACAUACA
Pos_592935_TGME49_chrV	TGME49_chrV	1793137	1793175	ACCCUCUUCGCCUGUGUAAACACAUAGCUUGAAGGGGGU
Pos_594528_TGME49_chrV	TGME49_chrV	1834766	1834818	AAGACAUACGGACAGGCGUCUAAAGUGCUCAGACGACCUGCCGUACCUGUCUU
Neg_596594_TGME49_chrV	TGME49_chrV	1834766	1834818	UUCUGUAUGCCUGUCCGCAGAUUUCACGAGUCUGCUGGACGGCAUGGACAGAA
Pos_594913_TGME49_chrV	TGME49_chrV	1845106	1845186	GGAGGUGACACAUCGCGGGAUAAGUCACUUGCAGCCGCAAAUCUUACUGGUUGUAAGUAGGCUUUGCUCUGUGUCUUCUCU
tch-miR-1277-5p_595631	TGME49_chrV	1866316	1866405	AGUGUGCAUAUAUAUGUAUGCGUAUAUAUAUAUAUAUAUAUGUAUAUAUGUAUAUAUAUAUAUACGUAUAUAAAUACGUACGUGUACACU
Neg_598508_TGME49_chrV	TGME49_chrV	1889103	1889139	UAAGUCAACCCCGCACUGAAGCGUGCGGGAUGGCUUG
Neg_598534_TGME49_chrV	TGME49_chrV	1889748	1889785	GCAGGUACCUGUGUACAAAAAUAUAUGCGGGUACGUGU
Pos_597906_TGME49_chrV	TGME49_chrV	1931667	1931720	GGAAGGAAAAGGAGACGCGGAGGCGUCACUUCGUCUCUCUCUCUUGUUCCUUCU
Pos_597902_TGME49_chrV	TGME49_chrV	1931668	1931719	GAAGGAAAAGGAGACGCGGAGGCGUCACUUCGUCUCUCUCUCUUGUUCCUUC
Neg_602241_TGME49_chrV	TGME49_chrV	1990880	1990915	UAGAGAAGAUUCCACAUAGGUGGUAGUCUAUGUCUA
mmu-miR-669i_602995	TGME49_chrV	2010617	2010700	UAUAUACAUAUAUCUAUAUAUAUGCAUGUAUGUGUAUGCCUGUGCAUAUCUAUGUAUGUAUGUUUAUAUAGAUGUAUGUAUGUG
mmu-miR-669i_602992	TGME49_chrV	2010618	2010699	AUAUACAUAUAUCUAUAUAUAUGCAUGUAUGUGUAUGCCUGUGCAUAUCUAUGUAUGUAUGUUUAUAUAGAUGUAUGUAUGU
eca-miR-8920_604292	TGME49_chrV	2045832	2045959	GCGAAAAAAGGCCCCAAGAGACGCGGAGCCCGGGGCCGCGGGUCGACCGAGAGAAAAGAGACGAUCUGUCUCUUCUUCUUCUCGGCGCUCGACGGUCUCGGCGCCUUCUUGGAGCCUGCCAAGUUCGC
Pos_602249_TGME49_chrV	TGME49_chrV	2049397	2049525	UUGUCUUCGUUACGCGCCUUGUUGACGUCUCUGUACGUGUUUACAAAUCCAAAAAGCGUAAGUGUGAAGCCAGGUACAAAGACGUAAAUGCACUUUAUAUUAAAAGGUGCUCUGUACUACGCAGGGCAA
Neg_604743_TGME49_chrV	TGME49_chrV	2058001	2058053	UGGUUUCCUAAACCGUUGUGUCUGAUAAGAGGCAGAGGUUGGGUAGGAAACCA
hsa-miR-4320_605032	TGME49_chrV	2123770	2123899	AGGAAUUAGAGGUUUUACCGUUAGCGUGUAUGGUUUGAAACAAGUUGUACUUCGUGCUGAAAAGGGCACACGGCUGUCCUGCAGACGAAGAGACAAAAAGAGCAUCAGGUUUCUGGUUCUCUAGCUUCCU
Pos_605647_TGME49_chrV	TGME49_chrV	2139646	2139716	GAGCCGAGCGGCAGUUGCUAUGGCAGUGCCUUUCACUGAAAGGGCCAGGGUCAACUGCUGAACGUCGGCUU
Neg_608047_TGME49_chrV	TGME49_chrV	2147901	2147968	GGACCUUCAUAUAUAUAUAUAUAUAUGUAUAUAUAUAUAUGUAUAUAUAUAUGUAUAUGUAGGUGUCU
Pos_607356_TGME49_chrV	TGME49_chrV	2186240	2186307	UCUGGGUGUUCGUCUGAAAGCGGACCGGAGUCUGUCGAGACUUCUUCUGUGUUUCAGCGACAUCCGGA
Pos_607563_TGME49_chrV	TGME49_chrV	2191698	2191751	GUACGUACAAGAAAAGUGGAGCGUUUGCAGCACGCUGUACUUUUUGGUGUGUAC
Pos_611212_TGME49_chrV	TGME49_chrV	2291274	2291312	GACUGUUUCAGUGGCACCUUUAGGUGUCGCUGACAAGUC
mmu-miR-669l-3p_613724	TGME49_chrV	2303871	2304034	CGCAUGCAAAUAUAUAUAUAUAUAUAUGUAUAUGUAUAUAAAUAUAUAUAUGUGUAUAUAUGUAUAUAUAUGUAUAUAUAUAUAUAUGUAUGUAUAUGUAUAUAUAUAUAUAUAUACAUGUAUAUAUUUAUAUUUAUACACCACUAUAUAUAUGUUUACAUACG
Pos_611832_TGME49_chrV	TGME49_chrV	2308375	2308468	UAUAUAUAUGUAUAUGUAUAUGUAUAUAUAUGUAUAUAUAUGUAAAUGUAUAUAUAUGUAUAUAUAUAUAUAUAUAUGCAUAUAUAUAUAUAUA
mmu-miR-467g_611836	TGME49_chrV	2308601	2308731	UAUGUCUAAGUAUGUAUAUGUAUAUAUAUGUAUAUAUAUAUAUAUAUGUAUGUAUAUGUAUGUAUAGUAUAUAUAUGUAUAUAUAUGUAUAUAUAUGUAUAUGUAUAUAUAUAUAUAUAUAUAUAGUCAUA
mmu-miR-467g_611834	TGME49_chrV	2308606	2308726	CUAAGUAUGUAUAUGUAUAUAUAUGUAUAUAUAUAUAUAUAUGUAUGUAUAUGUAUGUAUAGUAUAUAUAUGUAUAUAUAUGUAUAUAUAUGUAUAUGUAUAUAUAUAUAUAUAUAUAUAG
mml-miR-1277_612020	TGME49_chrV	2313579	2313733	ACAUCUGUACGGAGAUAUGAGUUUAUGCGUGUACGUAUAUAUAUAUGUAUAUAUACAUAUAUAUGUUGAUAUGUAUGUUUAUAUAUACAUAUAUAUAUAUAUAUAUAUAUAUAUAUAUAUACAUAUAAACACAUCCAUGCUCUCCGUACGAAGGU
Neg_614066_TGME49_chrV	TGME49_chrV	2313585	2313727	CAUGCCUCUAUACUCAAAUACGCACAUGCAUAUAUAUAUACAUAUAUAUGUAUAUAUACAACUAUACAUACAAAUAUAUAUGUAUAUAUAUAUAUAUAUAUAUAUAUAUAUAUAUGUAUAUUUGUGUAGGUACGAGAGGCAUG
Neg_614812_TGME49_chrV	TGME49_chrV	2333654	2333727	CGCUGUCGACUUCUCUCGGUCGGCAGCGUCGACAGGAGGACGCGAGCGCUGUCGACCGAGAGAAGUCGACAGCG
Pos_612862_TGME49_chrV	TGME49_chrV	2335951	2336022	AUAUAUAUAUAUGUAAAUAUAUAUAUAUAUAUAUGUAAAUAUAUAUAUAUAUAUAUAUAUAUGUAUAUAUGU
Pos_612865_TGME49_chrV	TGME49_chrV	2336004	2336133	UAUAUAUAUGUAUAUAUGUAAAUAUAUAUAUAUAUAUAUGUAUAUAUGUAAAUAUAUAUAUAUAUAUAUAUGUAUAUGUAAAUAUAUAUAUAUAUAUAUGUAUAUAUGUAAAUAUAUAUAUAUAUAUAUA
Pos_612863_TGME49_chrV	TGME49_chrV	2336026	2336139	UAUAUAUAUAUAUAUAUGUAUAUAUGUAAAUAUAUAUAUAUAUAUAUAUGUAUAUGUAAAUAUAUAUAUAUAUAUAUGUAUAUAUGUAAAUAUAUAUAUAUAUAUAUACAUGUA
Neg_614934_TGME49_chrV	TGME49_chrV	2337170	2337241	UAUAUAUAUAUAUAUAUAUAUAUAUAUAUAUGUAUAUCUACAUAUAUAUAUAUAUAUAUAUGUAUAUAUAUA
Pos_613234_TGME49_chrV	TGME49_chrV	2346663	2346699	GAACUUUCCUUCUUAACGAAGAAGGUUAAAAAAGUUC
Pos_613734_TGME49_chrV	TGME49_chrV	2360558	2360611	GAAGUAGUCUAACUAUGGGAGCAGUUACGUCAUGCUCCAGGGGUUGGACUCUUU
hsa-miR-5688_613895	TGME49_chrV	2364923	2365086	CGUUUGUUUUGUUAACAGUUCUAGUAAAGGUUCGUCUCUAUAAGUGUGUCCAUGCGCUGCCUGAAGGAUGAUGUACUCGUUGUGUGGUACUGCUUCAAAACUCCUGUCAAACAGCAUGUGACACCUUUCUGAAACGACCCUCUACGGACGUCCUAAAGGAAACG
Pos_615049_TGME49_chrV	TGME49_chrV	2397778	2397821	GUAAGGGGCAGAGAUCGUUGCAAACUGCCUUCUCUGCUCCUUAC
Neg_619700_TGME49_chrV	TGME49_chrV	2467324	2467364	GGGACGGCGUUGAUCAUUCUGUGGAAGAGCGACGCCGUUUU
Pos_618063_TGME49_chrV	TGME49_chrV	2479254	2479332	UCGCAAGGCGGUACGAGCAGGCUUGCGCCCGUGAGUGCUUAGUCUCGGCGGGGCUCGAGCUUGCUUUACGCCUAUGCGA
Neg_620542_TGME49_chrV	TGME49_chrV	2490355	2490493	CUUUCGUCAAAAGAAGCAUACUUUUCACAUGAAGUGAGAUCUCUAUUUCCUAGCGACGCGACAGGUAAAUCUUCGUGCGUGACGCUUUUGGGGGACGCAAAUUACUAAAUGGACUCCAGUAUGUCCUUCUUCGCGAGAG
mmu-miR-467h_621062	TGME49_chrV	2503413	2503497	AUACAUAUAUAUAUAUAUAUAUACACAUAAAUACGUAUAUACACGUAGAAAAUAAUUGUGUGUAUAUAUAUGUAUAUAUAUAUAU
tch-miR-1277-5p_619011	TGME49_chrV	2504283	2504415	AUACGUAUAUUGAUGUGUGCGUAUAUAUAUAUAUAUAUAUAUAUUUGAUAGACGUGUACGUAGAUGUAUGUCGAUGUGUAUAUACGUAUAUAUAUAUAUAUAUAUAUAUACGCACUUCUCAACGUACACGUAU
mmu-miR-466l-3p_620036	TGME49_chrV	2532724	2532791	UAUGUAUAUAUAUAUAUAUAUAUACAUGUACACAUAGGUGCAUAUAUAUAUAUAUAUAUAUAUACAUG
Neg_623678_TGME49_chrV	TGME49_chrV	2573873	2573959	UGUGUUCCACCGGCUGACGUGGAGCAUGAAACAGUGCUUCGGAUUAUGCAAGCCGUUUUGUGUUUUACCUUGAGUAGGUGGAACACA
Pos_621682_TGME49_chrV	TGME49_chrV	2575975	2576059	CGGCCCUUGUCGUCUCCCAGAGAUGUUCCAUGCUUAUGAUCGUCUUCAUAAGCAUGUAGUAUUUUUGGUUAAGCCACAGUGGUUG
Pos_622068_TGME49_chrV	TGME49_chrV	2586263	2586304	CAGCGUUGUCCUUUUUUUCUCGAAAAGAAAAGGACAUAGUUG
Neg_625317_TGME49_chrV	TGME49_chrV	2617823	2617882	GCUUCUAAGGUUCCUCUGGCCGUACGGGGUGUCGUACCGUCGGCCAGAGGGACAAGAGGC
Pos_623602_TGME49_chrV	TGME49_chrV	2627059	2627103	CAAAGGUGAAGUAGGCGCCUGUUCCCGGGCUCUUUUCUACCUUUG
Pos_628225_TGME49_chrV	TGME49_chrV	2750732	2750772	GGCUUUUGACUGCUCAAUUGCUCUUUGGGCUGUCGGAAGCC
Pos_628471_TGME49_chrV	TGME49_chrV	2760242	2760282	GGCUUUUGACUGCUCAAUUGCUCUUUGGGCUGUCGGAAGCC
Pos_629128_TGME49_chrV	TGME49_chrV	2778739	2778785	AUGUGGAACGUAUAUUUACAACCAAAAAGUUGAUAUGCGGCCUACAU
Pos_630096_TGME49_chrV	TGME49_chrV	2807132	2807217	GUAUAUAUAUAUAUAUAUAUCUAUAUAUAUAUAGAUAUAUCUAUCUAUCUGUCUAUAUAUAUAUAUAUAUAUAUAUAUAUAUAUAC
rno-miR-568_630936	TGME49_chrV	2830337	2830438	AUGUAUAUAUGUAUAUAUAUGUACAUAUAUAUAUGUAUAUAUAUAUAUAUAUAUGUAUAUAUAUGUACAUAUAUAUAUGUAUAUAUAUAUAUAUAUAUACAU
mmu-miR-466m-3p_631107	TGME49_chrV	2835003	2835151	GAUCGGGUGCAUAAGUGCGUAUGUAUGUAUAUAUGUAUGUAUAUAUAUGUAUGUAUAUAUAUGUAUGUAUAUAUAUGUAUGUAUAUAUAUGUAUGUAUAUAUAUGUAUGUAUAUAUAUAUAUAUAUAUAUACAUAUAUAAACAACCGUC
Pos_632436_TGME49_chrV	TGME49_chrV	2874786	2874832	CAGCUGUAGAGGUUGAGCUUCGUUAGAAACGAAAACCUCUGCAGCUG
tae-miR1128_633204	TGME49_chrV	2896303	2896479	ACCUUAUUCAGAGAGACUACUCCCUUCGUCCGCUGGGGCACGAUGCACUUUUCUUUGGUGCACUUGAAAGGUGCCUCUUCGUCAUGGUGUGGUAACUACUCCUUUUUGUAAACAGUGCACUAAAGAAGGUGACUGUUCCCUUUAGGGGCGGGGAGAUGUUUCGUAGGAUAAUGUGGU
mmu-miR-467g_636314	TGME49_chrV	2919671	2919754	ACGAAUAUGAAUGCAUACGUAUGUGCAUGUAAAUAUAUAUAUAUAUAUAUAUAUAUGUAUGUAUGUAUGCAAUCGUACAUUCGU
mmu-miR-467g_636311	TGME49_chrV	2919676	2919747	UAUGAAUGCAUACGUAUGUGCAUGUAAAUAUAUAUAUAUAUAUAUAUAUAUGUAUGUAUGUAUGCAAUCGUA
Pos_634174_TGME49_chrV	TGME49_chrV	2922866	2922918	GGUAGCAUAUGCGUGGCGAUCUUUCCUCACAGGUUGUCAUAGCGAAUGUUACC
Pos_634284_TGME49_chrV	TGME49_chrV	2925924	2926030	CUUUACGGCUCGUACUUGCGCUGUGUCAAGGACAUUUAGACGAAUCCAUGUCUGCACCUAGGCAUGGCUUGCGUCGUUGGCACUUAAGUGUAAGUACGAGACAAAAG
Pos_634487_TGME49_chrV	TGME49_chrV	2931984	2932044	CUCCAGUGAACUCCCCGCUUCCGGGAGGACCUCUUACCGGGAGCAAGGGGUGUUUGUGGAG
mmu-miR-466l-3p_637236	TGME49_chrV	2944858	2944938	UAGAAGUACCAAUCAUAUAUAUAUAUAUAUAUAUAUAUGCAUGUGCAUUUAUAUAUGUAUAUAUGUGUGCAGGUAUUUGUA
Pos_635487_TGME49_chrV	TGME49_chrV	2959183	2959226	GACCUUUGCUCUUUACUCACAAUAAGGAGUGAGGAACUCAGGUC
ptr-miR-1253_635666	TGME49_chrV	2964157	2964219	GACCUUACUUAAACGACGUGUGCUAGCCUAGGUACAGGCUGGUCUUCUUCGUUAAGUAGGGUU
Pos_635776_TGME49_chrV	TGME49_chrV	2967080	2967141	UUGUGACCAGUAGGUCUGUCUCGGCUACUGCUUGUCGAGAACAGACCGACUGACGUACACAA
Pos_636985_TGME49_chrV	TGME49_chrV	3000315	3000375	GGAGGCCAGAGAGCUCGCGGUGUACCCGGAGGGACUCCGGGUUGAGCUCUUCCGCGCCUCC
Pos_637948_TGME49_chrV	TGME49_chrV	3027002	3027089	AUAUGUGUACUUUUAUAUGUAUAUAUAUGUAUAUAUAUGUAUAUAUAUGUAUAUAUAUAUAUAUAUAUAUACAUGUAGAAACGCAUAU
Pos_637944_TGME49_chrV	TGME49_chrV	3027013	3027080	UUUAUAUGUAUAUAUAUGUAUAUAUAUGUAUAUAUAUGUAUAUAUAUAUAUAUAUAUAUACAUGUAGA
Pos_638225_TGME49_chrV	TGME49_chrV	3034649	3034761	AUAUAUAUAUAUAUAUAUACGUAGUGAACACAUAGAGACACAGGGGAAUAUAUACGGAAGUAGGGCUGCCUGCCUUGAGAUAGGUACAUCUAUGUAUAUAUAUAUAUAUAUAU
mmu-miR-7007-5p_640886	TGME49_chrV	3043061	3043129	CUUCAUCGGAAGAAGAGGCAGAGGACGAGAGAACAAUCACUUCUUGUUCUGUGCCUCGACUCGAAGAAG
Neg_641436_TGME49_chrV	TGME49_chrV	3058040	3058087	GGGGAUCCAGCGUGCUGGUUCCGAGGCAGGAGCCAGCUCUGUGUCUCC
Neg_642990_TGME49_chrV	TGME49_chrV	3100124	3100160	UCCUCUGAAUUGCUGACAUUCCCGGCAAGCCGGAGGA
Neg_650409_TGME49_chrV	TGME49_chrV	3305205	3305260	CACCUGUGUCGGUAUACUGUGGCAGACUCAAGUGUGUCUCAUGUAUGAUGCAGGUG
Neg_650980_TGME49_chrV	TGME49_chrV	3321620	3321703	UGCGUGCGGCUGCGUCACGUUUGUGAUGCAGUGCUCUGCAAGCGCAGAGUACUGCCCAAACGCUUUGACGGGUGCCGACAUGCA
Neg_651228_TGME49_chrV	TGME49_chrV	3330952	3331003	ACUGUUGCCUUGAGGGACGACGUGUUGCAUGUUGAUCCCAGAAGCCGACAGU
Pos_649904_TGME49_chrVI	TGME49_chrVI	11647	11686	CUUGUGGGAGUAGGCAGGACUGCCUGACUUCUUCCGCAUG
efu-miR-9282_650375	TGME49_chrVI	24088	24133	GAGGUGCAUCCGUGGAAAGCGCUAGGUGGUCUCGCGGAUGCAUUUC
mmu-miR-467d-3p_651859	TGME49_chrVI	64713	64846	UUCGUGUGUACGUGUGUGUAUUUAUAUAGAUAUAUAGAUAUAUAUAUAUAUACAUAUAUAUAUAUAUACGUUUGUAUAUCUCCCUUGUCCGUGAAUUUGUAUAUAUAUAUAUAUAUAUAAUAGGUACAUUCGAG
mmu-miR-669f-3p_652140	TGME49_chrVI	72670	72748	UGUGUCUGUCUAUGUAUAUGUUUAUAUGUAUAUAUGUAUAUAUAUAUAUAUAUAUAACAUAUAUAUACAUACAGAUAUA
Pos_652516_TGME49_chrVI	TGME49_chrVI	83741	83890	CUUCGUGUGUAAGUGCAUUAAUGUAUAUAUAUAUAUAUGUAUAUAUAUGUAUAUAUAUAUGUAUAUAUAUGUAUAUAUAUAUGUAUAUAUAUGUAUAUAUAUAUAUAUACGUUUAUAUACGUAAUCAUGGUUGUGCACAUGGACACUAAG
Pos_653032_TGME49_chrVI	TGME49_chrVI	97235	97273	UAGAAGGGCCUUCUGCAAGCUGUUUUGAAGGCUCUUCUG
Pos_653627_TGME49_chrVI	TGME49_chrVI	115012	115128	CCACAGCGAAGGUCGCCGUUGCUUGCGCAAGGCAGAGGCACAUAUCUUUGUUACUCUAAAGCAGAGAGGAGCUUUUUCUUUUGCUUGCAAGACGCGGGGACUUGUCUUUGUCUGUGG
tch-miR-1277-5p_653633	TGME49_chrVI	115149	115276	GUGUGUGUGUAUGUGUGUAUGUGUGUAUGUGUGUAUGUGUGUAUGUGUAUAUAUAUAUAUAUAUAUACGUAUAUAUAUAUAUAUAUAUAUAUAUAUAUACUCAUAGACCUACAUACUUAUAUACGCAC
tch-miR-1277-5p_653629	TGME49_chrVI	115153	115248	GUGUGUAUGUGUGUAUGUGUGUAUGUGUGUAUGUGUGUAUGUGUAUAUAUAUAUAUAUAUAUACGUAUAUAUAUAUAUAUAUAUAUAUAUAUAUAC
mmu-miR-467g_653740	TGME49_chrVI	118313	118458	UGGUUGUGACACUCGCAUGUGUAUAUAUAUAUAUAUAUAAAUAUGUAUAUAUAUGUGUAUAUAUGUAUAUAUAUGUGUAUAUAUGUAUAUAUAUGUAUACAUAUAUGUAUAUAUAUCCAUAUACAUAAAUACUAAGUUUCUGACCA
tch-miR-1277-5p_653890	TGME49_chrVI	122251	122373	AUGCGUGUGUGAUGUAAGUAUGUUUGUAUAUAUAUAUAUAUAUAUAUAUAUAUAUAUAUAAACAUAUAUACGUACAUAUGUAUAUAUAUAUAUAUGUACAAAUUUAUAUAUACACAUCUGCAU
Neg_658018_TGME49_chrVI	TGME49_chrVI	184285	184321	CGGGCAGAGCGGCUUUCGAAGGAGGGCCGGCUGCCUG
Neg_658153_TGME49_chrVI	TGME49_chrVI	188145	188195	UGCAGGUCGGAGAUGUGCCUCUGAUAUACAGGAUGGCACCUCUCACCUGCA
Neg_658213_TGME49_chrVI	TGME49_chrVI	189768	189903	CGGAUUUGUGAAUAUACAGCCAAACAUAUACAUAUAUAUAUAUAUAUAUAUAUAUAUAAACAUAUAUAAAGAUAUGUAAAGAUAUAUAUAUAUAUAUAUAUAUCUAUGGUGAAGUUUGUGUGUGGAUAAACAUCUG
Pos_656526_TGME49_chrVI	TGME49_chrVI	192325	192393	GUCUGGGUUGUUCCUUCGCUACCGUUUAGUGAGCCUACUGCCACUAGGUAGCGAGGAAGAACUACAGAC
Neg_658383_TGME49_chrVI	TGME49_chrVI	194070	194146	GUUCAUCGGGUAAACUGCAGAGGCCUCUCGUGCGGGGACGCCCCGUCGCGAGGCUUCUGCGUUUCUUCGAUUUGAAU
cin-miR-4194-3p_659593	TGME49_chrVI	227534	227617	AUACAUUUAUAUAUAUGUAUAUAUAUGUAUAUGUAUAUAGAUAUAUAUAUGGAUAUAUAUAUAUAUAUAUAUAUGUUUGUGUGU
Neg_661701_TGME49_chrVI	TGME49_chrVI	283832	283882	CCGACUGGGCGAAGACGAAGAAGGCGAAGUCUCGUUCUUCCGUCCAGUCGG
Neg_662059_TGME49_chrVI	TGME49_chrVI	294019	294067	GGCUUCAGGGACUUGCCCUUCGAGAAGCCCGGAGGGCGGUCCAGAAGCC
rno-miR-466c-3p_663063	TGME49_chrVI	322010	322180	UUGGAUACAUGCACACGUACACAUAUGGCAUCUGCACAAAUAUACAUAUGUAUAGAUCUACGCAUAUGUACAUAUAUAUAUAUAUAUAUAUAUAUAUAUGUAUAUAUGUAUAUAUAUGUAUGUAUGUUUGUGCUUGUGUUUUUUGGGCUGCGUGUCUCGGCGUGUGUGCAG
rno-miR-568_663066	TGME49_chrVI	322043	322142	GCACAAAUAUACAUAUGUAUAGAUCUACGCAUAUGUACAUAUAUAUAUAUAUAUAUAUAUAUAUAUGUAUAUAUGUAUAUAUAUGUAUGUAUGUUUGUGC
Pos_661586_TGME49_chrVI	TGME49_chrVI	327088	327232	GGUGGACAUAGAUGAAAGACAGAGGACGUGUAUAGCGCACGUAGGGUUCAAGAAGGAUGUAUAUAUAUAUAUAUAUAUAUAUAUAUACAUAUAAAUAUACAUAUACGGAUGCCACUCUACGCACCUACGUCCACAUCUAUGUGCC
mdo-miR-7399-3p_663265	TGME49_chrVI	328273	328362	CCAGUUACACGUACAUAUAUAUAUAUAUAUAUAUGCAUGUAUAUGUAUACAUGCAUCUGUACAUAUGUGUAUGUGCACAUCAGUAACUGG
Pos_661662_TGME49_chrVI	TGME49_chrVI	329057	329146	AUGGAUAUAGAUGGAUGCGUGGAUAGAUAUAGAUAUAAGUAGCUAGAUACAGAUAUACAGAUCUGUAUACAUGCAUAGAGAGAUAUCCAU
mmu-miR-466h-5p_661793	TGME49_chrVI	332703	332840	UCUCUGUGUGUGUCGCGUACAGCAGCACACAUGUGUACAUAUAAUAUAUAUGUAUAUAUAUAUAUAUAUAUAUAUGUAUAUAUAAAUAUAUGUGCAUGUACUUGUGUCCUGGAAGUGUACGUAGAACACAGACAGGGA
mmu-miR-467d-3p_661968	TGME49_chrVI	337930	337979	UAUGUGUGUACGUUUGUGUAUGUAUAUACGUACAUAUUCGUAUAUAUAUA
Pos_661993_TGME49_chrVI	TGME49_chrVI	338464	338572	GAGAGAGAGGACGUACGGAUGUAUAUGUGUAUAUAUUCGUAUGUUUAUGUGAAUAUCUCAAUAUAUAUAUAUAUAUAUAUAUAUAUAUCCAUGCGUACACUUCUCCCUC
Neg_663671_TGME49_chrVI	TGME49_chrVI	339310	339388	UACAUAUAUAUAUAUAUAUAUAUAUAUGAACAUGCAUAACACAUGCGCGUGCAUAUAUAUAUAUAUAUAUAUGUAGGUA
Pos_662163_TGME49_chrVI	TGME49_chrVI	343014	343050	CGACGCGGACCCCAGAAGGGUCAUGGGGUCCACGUCG
Pos_664969_TGME49_chrVI	TGME49_chrVI	418328	418447	GCUUGAGCUUGAAAGGUUAGCUUCGAGUGUGGAAGUCCAAGCGAAGGGGCAGACGUUGACGUCUGUCUGCCCCUGUUUUGAGCUUGGACCAGCUCGCAGCUCGAACUUUCCAAGCUCUGC
Pos_665307_TGME49_chrVI	TGME49_chrVI	427877	427944	CGUAAGGCUCUUUGCGACCGCUCAGAGAUGAAAUUUUUCUCUUGAGGUGUGGAAGUAGAGAGAAGUCG
mmu-miR-297c-3p_665472	TGME49_chrVI	432370	432473	UGUAUGGCUAUGUGUAUAUGUAUAUGUGUAUACAUAUAAAUAUAUAUAUAUCUAUAUAAAUAUACGUAUGUGUACACAUAUAUAUAUAUAUAUAUAUUUAUACA
hsa-miR-1277-5p_665469	TGME49_chrVI	432378	432463	UAUGUGUAUAUGUAUAUGUGUAUACAUAUAAAUAUAUAUAUAUCUAUAUAAAUAUACGUAUGUGUACACAUAUAUAUAUAUAUAUA
tch-miR-1277-5p_665833	TGME49_chrVI	443273	443358	UGUAUAUAUAUAUAUAUAUAUAUAUAUAUAAACACGGACGGACGAAUGUACGUACGUAUAUAUAUAUAUAUAUAUAUAUAUAUACA
Neg_667577_TGME49_chrVI	TGME49_chrVI	443277	443358	AUAUAUAUAUAUAUAUAUAUAUAUAUUUGUGCCUGCCUGCUUACAUGCAUGCAUAUAUAUAUAUAUAUAUAUAUAUAUAUGU
tch-miR-1277-5p_666785	TGME49_chrVI	468217	468359	GAGGUACAUAUGCAGGCGGACGACGCACAUUUUUAGAUGUAUAUAUAUAUAUAUAUAUAUAUUUGUCUAUACCUAUAUACACGUAUACAUACAUAUAUACGUAUAUAUAUAUACGAUUGUGCGUGCUGUCGCUUUCUAACCUC
Pos_666830_TGME49_chrVI	TGME49_chrVI	469581	469628	AUGAGUUCCUCUACGACACGGCGUUCGUUAUGUGUAGAUGGAAUUUAU
Pos_670094_TGME49_chrVI	TGME49_chrVI	557265	557305	GCGGGUCUCAGCUCUACCGUUUACCUGGAGCUGAGAGACGU
Pos_670459_TGME49_chrVI	TGME49_chrVI	567824	567875	UUAUGCGGCUAACACAACUUAACGAAUGGCUUAAGAUGUGUUCGUCGCUGAA
Neg_672726_TGME49_chrVI	TGME49_chrVI	581848	581888	CGCGAGCAGGGUGAGGAGCGGCCUUCUCGCCUCUGGUCGCG
Neg_673222_TGME49_chrVI	TGME49_chrVI	595642	595685	AGUUUCCUGGCACAAGCGAAGAGGCGUAUGUUUGCCAGGAGACU
mmu-miR-297c-5p_671518	TGME49_chrVI	597992	598127	UAUGUAUGUGUGUGUGUAAGUACAUGUAUGUAUAUAUAUAUAUAUAUAUAUACAUAUAUAUGUAUGUGUAACUAUAUGUAUGUGUGUAUAUAUAUAUAUAUAUAUAUAUAUCCAAACAUACAUUUACAUAUACGUA
mmu-miR-669b-3p_671522	TGME49_chrVI	598001	598124	GUGUGUGUAAGUACAUGUAUGUAUAUAUAUAUAUAUAUAUAUACAUAUAUAUGUAUGUGUAACUAUAUGUAUGUGUGUAUAUAUAUAUAUAUAUAUAUAUAUCCAAACAUACAUUUACAUAUAC
Neg_673367_TGME49_chrVI	TGME49_chrVI	600317	600370	CAGAGGCGGGAGGAGAGAGACCGAGGGCGACUCGGCUUUCUUCUCCUGCUCGUG
Pos_672015_TGME49_chrVI	TGME49_chrVI	612528	612568	AGCCUGUUCUUCUUACCGGAGAGGUAGGACGCGGACAGGCU
Pos_672211_TGME49_chrVI	TGME49_chrVI	617525	617591	GUCUGAGUCGCGGAACGAGAGCGGCGGCGGUUGCGUCAGUCGCCUCUGCCUUGUUCUGCGGUUCGAC
Neg_675139_TGME49_chrVI	TGME49_chrVI	649136	649181	CUAACUUGUUUCCCGGGCGUAGCUCACGCCUGGUAAAACAGGUCAG
Neg_675645_TGME49_chrVI	TGME49_chrVI	663012	663095	UGCAUAUUUGUACCUACGCACAUAUAUAUAUAUAUAUACAUACAUGUAUAUAUAUGUAUAUGUAUAUGGAUGUAUAAAUAUGCG
Neg_675745_TGME49_chrVI	TGME49_chrVI	665890	665953	GAAAGUCCGGUGACUGCAGGUUUGCGUUGUUUUCAGGCAGAUCUGUGGUCCCUGGGGUGCGUUC
Neg_675750_TGME49_chrVI	TGME49_chrVI	665894	665947	GUCCGGUGACUGCAGGUUUGCGUUGUUUUCAGGCAGAUCUGUGGUCCCUGGGGU
Neg_676566_TGME49_chrVI	TGME49_chrVI	688448	688500	UCGUGAGAGAUGGUCUUGUCGAGUUAGGUUUGGCGCGUGAUUCUCUCUCACGA
Neg_676878_TGME49_chrVI	TGME49_chrVI	697032	697115	GAUAUAUAUAUAUAUAUAUAUAUAUAUGCAUAUAUAUAGAUGGAGGUAUAUAUAUGCAUAUAUAUAUAUAUAUAUAUAUGUAUU
Neg_676881_TGME49_chrVI	TGME49_chrVI	697033	697114	AUAUAUAUAUAUAUAUAUAUAUAUAUGCAUAUAUAUAGAUGGAGGUAUAUAUAUGCAUAUAUAUAUAUAUAUAUAUAUGUAU
tch-miR-1277-5p_675114	TGME49_chrVI	697033	697114	UAUAUAUAUAUAUAUAUAUAUAUAUACGUAUAUAUAUCUACCUCCAUAUAUAUACGUAUAUAUAUAUAUAUAUAUAUACAUA
Neg_676958_TGME49_chrVI	TGME49_chrVI	699170	699263	AUAUAUAUAUAUAUAUAUAUAUAUAUAUAUAUUUAUAUAUAUAUAUAUUUAUAUAUAUAUAAAUAUAUAUAUAUAUAUACAUAUAAAUAUAUAU
Pos_675365_TGME49_chrVI	TGME49_chrVI	703945	704007	CAUACGUAUACACAUGCAUACAUUUUUUGUUUAUAGCGAUACGUAUGUAUGUGUAUAUGUGUG
mmu-miR-466h-3p_675633	TGME49_chrVI	711512	711649	UGAGAUGUGUAUGCGCGUGCGUGUCUAUGUGAGUGUACGUGUAUGUAUAUAUAUGUAUAUUUAUAUAAGUAUAUAUAUAUAUGUAUAAAUAUGUAUAUAAAUGUACAUCGCUACACAUGUACACGGGACCGCAUCUCA
Pos_675896_TGME49_chrVI	TGME49_chrVI	719260	719296	CUCUCGGGGGGCUCUUUCGCAAAGAGGUCCCCUAGAG
Pos_678725_TGME49_chrVI	TGME49_chrVI	794893	794957	CGGUCGUCGUUUCGCAACUGGGCGUGUGGUACGCUCGCGCGCUCAUCAGUUGCUCGACGACGCCG
mmu-miR-466m-3p_679113	TGME49_chrVI	805258	805353	GGCGUAGAGAAGGAUAUGUGUAUAUAUGUGUAUGUAAAUACAUAUAUAUGUAUAGACAUAUAUAUAUAUAUAUAUAUAUAUGUCUCCUCUUACGCC
Pos_679335_TGME49_chrVI	TGME49_chrVI	812103	812169	GUCCUUUGCGCGUUUUCUCUAGAGGUGGUUUUACCAGACUAGCCUAGAGAGCUACGCGCAAGUGGAC
Pos_681864_TGME49_chrVI	TGME49_chrVI	879033	879101	CGGUACUCUGACCAUCUGUAUGGAGUAUGCAUGAUGGUAGCUCCAUACAGACCUACGGCUUAGGUACUG
Neg_683772_TGME49_chrVI	TGME49_chrVI	883266	883327	CCGUACGUACCAGCCCAUCUGUGUUCAGGUUCGGCGAACGGAUACAUGGGCGGAACGUACGG
Neg_686521_TGME49_chrVI	TGME49_chrVI	955719	955762	GAGCUUGCCCUUCGCCUGUCCGUUUGACAGGUGAUGGCAGGGUU
Neg_686735_TGME49_chrVI	TGME49_chrVI	961443	961483	GUAUUCUGGUCCAAUGGUGAAACAUCAUGUACCGGAAAUAC
Neg_687185_TGME49_chrVI	TGME49_chrVI	973471	973536	UAGAGUCAUCGCCGUCCACUUUCAGCUCGACGUCCUCGUGCUGAUAGUGAGAAGCGACUGAUUCUA
Pos_686187_TGME49_chrVI	TGME49_chrVI	992355	992393	CACUUACAGAGUGUACGCUAUAGGGGUGCACCUGUAGUG
Pos_687048_TGME49_chrVI	TGME49_chrVI	1015144	1015246	ACACGUAUGUACAGACGUGUAAAUAUAUAUAUAUAUAUAUAUGUAUGUACAUUUAUAUAUGUAUAUAUAUAUAUAUAUAUAAUACAUGUAUGUAUCAACGUGU
mmu-miR-467g_687221	TGME49_chrVI	1020150	1020225	GUAUGUACCUACGUAUAUGUAUAUGUAUAUGUAUGUAUAUAUAUAUAUAUAUAUAUAUGCUUACGCACGUACAUAC
rno-miR-466b-3p_687524	TGME49_chrVI	1028972	1029050	CGUGUAUGUCGCAUGCUUACAUAUAUACAUACGUACACACAUGUACGUAUAGACAUACAUGUACGUAUGCGCAUAGACG
Neg_690364_TGME49_chrVI	TGME49_chrVI	1058321	1058366	UUUGUAGUUCAGAGUUCUUCGCAAACGAAGAGUCCCGAAGUGCAAA
Neg_690661_TGME49_chrVI	TGME49_chrVI	1066146	1066221	GACGUAUGUCAAGGCGCCUGUGCAUAUACAUGCUUAUAUUUAUGUAUGUAUAUACACAGCCAUUUGUAGGUACGUC
Neg_690801_TGME49_chrVI	TGME49_chrVI	1070173	1070242	CUGUUCUGCUGCUUCGUUUCUGCCGACGCCGGUAGCUCUCCACGCGGUAGAAGGCGAAGCGGUAGACCAG
Pos_689508_TGME49_chrVI	TGME49_chrVI	1082353	1082441	UGUGUGUAAGUAGUGUGUGUUUAUAUUUAUAUAUAUAUAUAUAUAUAUGUAUAUAUAUGUAUGUAUAUAUAUGCGCACAUAUACACACA
Pos_689715_TGME49_chrVI	TGME49_chrVI	1088147	1088240	AUAUAUGGAUGCGUACUUGGGUUGUAAUACAUUUACAUAUAUAUAUAUAUAUAUAUAUAAAUGUACCCAAGUAUGUACGUAUGCAUACAUAUAU
Pos_690533_TGME49_chrVI	TGME49_chrVI	1110272	1110311	UGUCUUUGCUUUAGCGUGACUACAAUCUGCUAAGAAGACA
Neg_693824_TGME49_chrVI	TGME49_chrVI	1149942	1150001	GGAGAUGCACAUACGCGUUUGCAUGCAUGUAUGCAUGUAGACUUGGUUGUAUGUAUCUUU
Neg_693935_TGME49_chrVI	TGME49_chrVI	1153049	1153101	ACGAAGGGAUUCUUGGUUGAAGCAAAUUAUUGUGACUAGGUAUCCCGUCGAAC
Pos_692200_TGME49_chrVI	TGME49_chrVI	1153504	1153551	GGCCUCAGGGUGUGUGGGUGCUGCCCGCAAGCCAUACACGCUGUGGUC
mmu-miR-6990-3p_694031	TGME49_chrVI	1155544	1155637	GCAGAUUGCAUUUUUCGUCUGAUACGGAGCCCUGGCUCUUCCUGUCUUUAAGGGAAGGUUUGGAAUUUGUGCUGAUGAGAAAUCUUCAGUCUGU
dre-miR-735-5p_694148	TGME49_chrVI	1202227	1202372	GAGGAGGUAGUUACCAUAGACACUGGUACGAAGGCGUAGUCUGCUACUGACAGCGUAAAAGGCAGCGAAGACCACCAAGCUUUUGGCACGUGUGUUAAACCAAGCGUCUGAGCCUUGUCAAUACAGUUUUAGGUGUCUACUUCUUC
Pos_694308_TGME49_chrVI	TGME49_chrVI	1206775	1206811	CACUUUCGUAUCGAAGCAAUUUUCAGUACGAGAUGUG
Pos_695805_TGME49_chrVI	TGME49_chrVI	1246003	1246041	CUCUCUGCUCUCCUCGAGCGCAAAGUGGAGGGCGGAGAG
Pos_696133_TGME49_chrVI	TGME49_chrVI	1255539	1255578	CCCCUACGGCUUCUGAAUUUGUUCGCAAGAGCCGUGGGGG
Neg_699147_TGME49_chrVI	TGME49_chrVI	1292405	1292440	GGCCUGUGCUUUCUAGUUUCGGAGAAGCACAUGGCC
Neg_700425_TGME49_chrVI	TGME49_chrVI	1325499	1325538	CCAUGUGGCUUGAGUUUUUGUUAACUUGCAUGCCACGUGG
tch-miR-1277-5p_700252	TGME49_chrVI	1366152	1366257	AUGUGUAUAUCUAGAUUUAUCGAUGUAUAUGCGUACGUAUAUAUAUGUAUAUAUAUAUAUAUAUACAUGUAUGUACGUAUGUAUGUAUGUUUCUGCGUAUAUGCAU
tch-miR-1277-5p_700249	TGME49_chrVI	1366173	1366242	GAUGUAUAUGCGUACGUAUAUAUAUGUAUAUAUAUAUAUAUAUACAUGUAUGUACGUAUGUAUGUAUGUU
Pos_700776_TGME49_chrVI	TGME49_chrVI	1381124	1381163	GGUGAAAAGUCUUUAGACCGGUACGAAGGAAGACUUCACU
Neg_703117_TGME49_chrVI	TGME49_chrVI	1397394	1397440	UCUUUUCCGUGUGUUUGCAUGCGCUUUCGUGCUUAUCACGGAAAAGA
Neg_703563_TGME49_chrVI	TGME49_chrVI	1410136	1410253	AUACAUAUAUAUAUGUAUAUAUUUAUGUAUAUAUUUAUGUAUAUAUGUAUGUAUAUAUGUAUGUAUAUAUAUAUAUGUAUAUAUUUAUGUAUAUAUAUAUGUAUAUAUAUAUGUGUAU
Neg_703560_TGME49_chrVI	TGME49_chrVI	1410139	1410250	CAUAUAUAUAUGUAUAUAUUUAUGUAUAUAUUUAUGUAUAUAUGUAUGUAUAUAUGUAUGUAUAUAUAUAUAUGUAUAUAUUUAUGUAUAUAUAUAUGUAUAUAUAUAUGUG
Neg_704573_TGME49_chrVI	TGME49_chrVI	1439623	1439688	AGACAUAUAUAUAUAUAUAUAUGUAUAUGUAUAUAUUUGUAUAUAUAUAUAUAUAUAUAUAUGUUU
Neg_704782_TGME49_chrVI	TGME49_chrVI	1444958	1445041	UAUAUGUAUCCUUCUUCGCAUGUGCAUAUAUAUAUAUAUAUAUAUAUAUAUAUAUAUGUACAAGCGUAUAGAUAAAUAUAUAUA
Pos_703742_TGME49_chrVI	TGME49_chrVI	1460970	1461040	AGAAGCAUCCGCGUCUACGCGACACAAGACUCCCAGGGGUCCUGUGUUACUUAGACGCGUUUAGUGCUUUU
tch-miR-1277-5p_704153	TGME49_chrVI	1472623	1472703	GGAUAUAUAUAUAUAUAUAUAUAUAUAUACGUACAUACAUCCUCAUACGUAUAUAUAUAUAUAUAUAUAUAUAUUUAUACC
tch-miR-1277-5p_704149	TGME49_chrVI	1472627	1472696	AUAUAUAUAUAUAUAUAUAUAUAUACGUACAUACAUCCUCAUACGUAUAUAUAUAUAUAUAUAUAUAUAU
Neg_705962_TGME49_chrVI	TGME49_chrVI	1477118	1477233	ACAUACAUAUAUAUAUAUGCAUAUAUAUGUAAGGCAUAUCGAUGCAAAACGUUUUAUGUUUGAGAUGUAUGCAUAUAUAUACAUAUAUAUAUAUAUGUAUAUAUAUAUAUGUAUGU
tch-miR-1277-5p_704322	TGME49_chrVI	1477118	1477233	UGUAUGUAUAUAUAUAUACGUAUAUAUACAUUCCGUAUAGCUACGUUUUGCAAAAUACAAACUCUACAUACGUAUAUAUAUGUAUAUAUAUAUAUACAUAUAUAUAUAUACAUACA
rno-miR-568_704944	TGME49_chrVI	1493085	1493200	ACUGUAUAUAUAUAUAUAUAUAUGUAUAUAUAUGUAUAUAUAUAUAUAUAUAUAUAUGUAUUUAUAUAUGUAUAUAUGUAUAUAUAUAUGUAUAUAUAUGUAUAUAUAUAUGUAGU
tch-miR-1277-5p_704951	TGME49_chrVI	1493505	1493616	UAUAUGCAUUUAUAUAUGUAUAUAUGUAUUUAUAUAUGUAUAUAUGUAUAUAUAUGUAUUUAUAUACGUAUAUAUAUAUAUAUAUAUAUGUAUAUAUAUAUAUAUGUAUAUA
rno-miR-568_704953	TGME49_chrVI	1493655	1493756	UAUGUAUAUAUGUAUAUAUAUAUAUAUAUAUAUAUGUAUAUAUAUAUGUAUUUAUAUAUGUAUAUAUAUGUAUAUAUAUAUAUAUAUAUGCAUAUAUACAUA
mmu-miR-466m-3p_706647	TGME49_chrVI	1497302	1497387	UAUAUAUAUAUAUACAUAUAUAUAUAUACAAAUGCACAUAUAUACAGAUGUGUGUAAGUGUGUGUGUAAAUGUAUAAAUAUAUAUA
Pos_705156_TGME49_chrVI	TGME49_chrVI	1499095	1499250	AUAUAUAUAUAUAUGUAUAAGUAUAUAUAUGUAUAUAUAUAUGUAUAUAUAUAUGUAUAAGUAUAUAUAUGUAUAUAUAUAUGUAUAAGUAUAUAUAUGUAUAUAUAUAUAUAUGUAUAAGUAUAUAUAUAUGUAUUUAUAUAUGUAUAUAUAUGU
bra-miR408-3p_707804	TGME49_chrVI	1528773	1528814	CGCUCUUCGUUGUCUGUCGAGAGAGACAGGGAACGAAAGGUG
mmu-miR-669n_706288	TGME49_chrVI	1528806	1528967	GCUUUCCACGGAUGAGUACGGGUGGAACUUUACAUAUAAAUGCAUAUAUGUAUAUAUAUGUAUAUAUAUGUAUAUAUAUAUAUAUAUAUGUAUAUAUAUAUAUAUAUAUAUACAUAUAUGUAUAUAUGCAUAGACACGCGUACACUCAUCCACACACAAAGC
tch-miR-1277-5p_707805	TGME49_chrVI	1528815	1528956	CCUACUCAUGCCCACCUUGAAAUGUAUAUUUACGUAUAUACAUAUAUAUACAUAUAUAUACAUAUAUAUAUAUAUAUAUACAUAUAUAUAUAUAUAUAUAUAUGUAUAUACAUAUAUACGUAUCUGUGCGCAUGUGAGUAGG
Pos_706286_TGME49_chrVI	TGME49_chrVI	1528815	1528956	GGAUGAGUACGGGUGGAACUUUACAUAUAAAUGCAUAUAUGUAUAUAUAUGUAUAUAUAUGUAUAUAUAUAUAUAUAUAUGUAUAUAUAUAUAUAUAUAUAUACAUAUAUGUAUAUAUGCAUAGACACGCGUACACUCAUCC
tch-miR-1277-5p_706448	TGME49_chrVI	1533368	1533492	UGGUAUGUGUCUCUACGUAUGUAUUUAUAUAUGUAUAUAUAUAUAUGUAUAUAAACAUAUAUCAUCAUAUGUUUUUCGUAUACGUAUAUAUAUAUAUAUAUAUAUAUAUAUACGGACGUAAUCCA
pta-miR952b_708127	TGME49_chrVI	1537752	1537821	GAGAGUGGAGACUGGAAGGUCGAGAGUGUGGAUAUUGUGACCGCCAACGGCCUUCUCAGUUUUCUCUUUC
Neg_708293_TGME49_chrVI	TGME49_chrVI	1542280	1542344	UUCCAUCUCGCCAGUUUUUGGUGAGGAGGCAGAAACUCCUCGCCACGACUGUGCCAAAGCUGGAG
Neg_708289_TGME49_chrVI	TGME49_chrVI	1542281	1542343	UCCAUCUCGCCAGUUUUUGGUGAGGAGGCAGAAACUCCUCGCCACGACUGUGCCAAAGCUGGA
mmu-miR-669l-5p_707464	TGME49_chrVI	1562161	1562244	AUCUGUGUGUCUAUGUAUAUGUAUAUAUUUAUAUAUAUAUAUAUAUGUAUAUAUAUAUAUAUAUAUAUAAGUACACGCAUAGAU
mdo-miR-7399-3p_707509	TGME49_chrVI	1563436	1563556	UGUAAAUAAGCGUAUGCAUAUAUAUUUGCACUUACAUAUAUAUAUAUAUAUAUGUAUAUAUAUAUGUAUAUAUAUAUAUAUAUAUAUAUAUAUACAUAUAAAUGCGUAUGUUUAUGUUUCA
Neg_709055_TGME49_chrVI	TGME49_chrVI	1563452	1563551	GUAUAUAUAAACGUGAAUGUAUAUAUAUAUAUAUAUACAUAUAUAUAUACAUAUAUAUAUAUAUAUAUAUAUAUAUAUGUAUAUUUACGCAUACAAAUAC
Pos_707783_TGME49_chrVI	TGME49_chrVI	1571316	1571367	GAGGUGUACGAAUAAAUAUAUAAAUAUAUAUAUAUAUAUAAACGUUUACCUU
dme-miR-9388-5p_709387	TGME49_chrVI	1572836	1572924	ACAUCUUCUGCACAUGUUUGUGUACAUAUAUGUAUAUAUGUAUAUACAUAUAUAUAUAUAUAUAUAUGUACAUAUAUGGGCCUAGGUGU
Pos_710974_TGME49_chrVI	TGME49_chrVI	1659206	1659243	CUGCUGGGUGCAGAUAGCUUCUUUUGCUUUCUCAGCAG
Neg_713381_TGME49_chrVI	TGME49_chrVI	1680733	1680773	GGGGAGGGUUGCGAGGGUCCUUGUGUCUCGCUCCCUUCCCC
Neg_715360_TGME49_chrVI	TGME49_chrVI	1741108	1741158	AUACAAAUACAAUCUCUAUAUGCGUAGGUGUAUAUAGUUAUGUAUAUGUGU
mmu-miR-466o-3p_714807	TGME49_chrVI	1769403	1769482	UAUAUAUAUAUAUACAUGUAGGGAUCGUGAUGUAUAUCUGCGGAUGUUCACAGAUCUAUUUUUAUGUGUAUAUGUAUGUA
hsa-miR-1277-5p_714813	TGME49_chrVI	1769459	1769530	UAUUUUUAUGUGUAUAUGUAUGUAUACGUAUAGAUAGAUAGAUACGUAUACAUAUUUAUAUAUAUAGAAAUA
Pos_714837_TGME49_chrVI	TGME49_chrVI	1770153	1770246	AUGUAUGCAGCUGUGCGUACGUAUAUAUAUAUAUAUAUAUAUAUAUAUAUAUAUAUAUAUAUAUAUAUAUAUAUGUAUGUAUAUAUGCAUACGU
Neg_717196_TGME49_chrVI	TGME49_chrVI	1791931	1792012	UUUAUACAUAUAUAUAUAUAUAUAUAUGUAUAUAUAUAUAUAUGUAUAUAUAUAUAUAUAUAUGUAUAUAUAUGCGUAUAAA
Pos_715697_TGME49_chrVI	TGME49_chrVI	1794881	1794920	ACUCUUUACUUCGUUCCGUUACUGAAGUGUACCUAAGAGU
cin-miR-4194-3p_717303	TGME49_chrVI	1795211	1795319	GUCGACAUCACCACGUAAUAUACAUAUAUCUGUACACAUAUACACGUAUAUAUAUAUAUAUAUAUAUAUAUAUGAGUGUGUAAUAUACAGAUAAAUGCUUGUUGUCGGC
mmu-miR-669l-3p_716017	TGME49_chrVI	1804059	1804130	ACAUGGAUGUGUCUAUAUGCGUAUGUAUGUAUAUAUAUAUAUAUAUACAUAUACAUAUAUACUCAUCUAUGU
Pos_716298_TGME49_chrVI	TGME49_chrVI	1811494	1811542	CGAACUUUGAAGCUUCAGAGCGCUUUUCGCUCUGAAGCUUCAAAGUUCG
Neg_717906_TGME49_chrVI	TGME49_chrVI	1811494	1811542	GCUUGAAACUUCGAAGUCUCGCGAAAAGCGAGACUUCGAAGUUUCAAGC
dme-miR-4949-5p_717942	TGME49_chrVI	1812592	1812665	UGUAUAUUUAUACAUAUUCAUAUAUAUAUAUGUAUAUAUAUAUAUAUAUUUAUAUGUGUGUGUGUGAGUGUGCA
tch-miR-1277-5p_716481	TGME49_chrVI	1816623	1816753	AUGUGUAUAUGUAAAUAUGUACGUAGACACAUAUGUAUAUAUAUAUAUAUAUAUAUAUACGUAUAUAUAUAUAUAUAUAUAUAUACGUAUAUAUGUCUGUUUGUACGCGUACAUUUACUAUAUAUAUAUAU
rno-miR-568_718098	TGME49_chrVI	1816633	1816740	CAUUUAUACAUGCAUCUGUGUAUACAUAUAUAUAUAUAUAUAUAUAUAUGCAUAUAUAUAUAUAUAUAUAUAUAUGCAUAUAUACAGACAAACAUGCGCAUGUAAAUG
Neg_718847_TGME49_chrVI	TGME49_chrVI	1838315	1838394	AUACAUGUAUAUAUAUAUAUAUAUAUAUAUAAACAGACGCAUACAUGUAUAUAUAUAUAUAUAUAUAUGUAUAUAUGUAU
Neg_718916_TGME49_chrVI	TGME49_chrVI	1840358	1840431	GCAGAACGUCGAGAGGAAGGAAGUCGCCCGCGUUUCCUCUCGCGGGCAGAUCCCUUUCUCGCUCGCGGUUCUGC
rno-miR-466b-3p_718264	TGME49_chrVI	1869601	1869666	AUGUGUCUGUGUGUAUGUAAGUAUAUACGUAUAUACGUAUAUACAUACAUACAUACAUUUAUACAU
tch-miR-1277-5p_719985	TGME49_chrVI	1870869	1870998	UACCUCCAUAAAAGCGUAUGUAUAUAUAUACAUAUAUAUACAUAUAUAUGUACAUAUAUAUACGUAUAUAUAUAUAUAUAUAUAUAUGUAUAUAUAUAGGUAUAUAUAUGCAACUGUAAGUUCGGGGGUG
tch-miR-1277-5p_719988	TGME49_chrVI	1870871	1870996	CCUCCAUAAAAGCGUAUGUAUAUAUAUACAUAUAUAUACAUAUAUAUGUACAUAUAUAUACGUAUAUAUAUAUAUAUAUAUAUAUGUAUAUAUAUAGGUAUAUAUAUGCAACUGUAAGUUCGGGGG
Neg_720330_TGME49_chrVI	TGME49_chrVI	1880108	1880232	UGCGUCUUCAUUUGGGUGUAUGGACAGCUGCAGAGGACGUGGAAGCUGGGACCGAAGCUUGUGAAGGCGCCGACAUUAGUGUAAGCGCGAACUCAGCUGUUUAUCCCAGGUGAAGUUUAAGCGUA
Neg_720686_TGME49_chrVI	TGME49_chrVI	1889381	1889423	UCUGUCGUUGCACAACGACUUCGGUUGUUUUGCAGGAGGCAGA
Pos_719409_TGME49_chrVI	TGME49_chrVI	1898307	1898373	CGUCUUUACUUAUGCGUCCAGUUUAACUACUAUGUAAAUAGACGGAGGACUGGAGAAUAUGUCGAUG
Pos_720817_TGME49_chrVI	TGME49_chrVI	1936135	1936171	CUACGGCCUUUCAGCUCUCAAGGAGAGCUGGCCGUGG
rno-miR-466c-3p_721131	TGME49_chrVI	1944359	1944433	AUCUCGUCCGUGUGUAUGUAUAGAUGUGUAUGUAUACAUGUAUAUAUAUAUAUAUAUAUAUAUACAGACGAAGGU
Neg_723861_TGME49_chrVI	TGME49_chrVI	1973856	1973901	GCGAUGUAGUCAACGAGCGAAAGGUCGCUGACGUUGACAUCGUCGU
rno-miR-1-5p_722284	TGME49_chrVI	1975235	1975286	AGGGGUGACAUAAAGACGUACGUGCGCGUAAGCAGGACUUUUUGUCACCCCU
Neg_725585_TGME49_chrVI	TGME49_chrVI	2019581	2019626	UCAUAGGAACUGCUGAGACAAAUGGUUGCCUAUGCAGUUCAUGUGA
Pos_725007_TGME49_chrVI	TGME49_chrVI	2047223	2047278	GAACCUGGGUCUCUCCUUCUUUUAGCUCUUAAAGGAGAAGGGGAGAAUCGAGGUUC
Pos_725220_TGME49_chrVI	TGME49_chrVI	2053327	2053382	GCCUUCUUCUUGGGCACUUUCUGACUUUCAAGAGACAGUGUCAACGGGAAGAAGGU
Pos_727098_TGME49_chrVI	TGME49_chrVI	2103197	2103248	CAGGCAGAGUGGUUCUUCGUACCUGCACAAGGUAUAGGAACUGCUGUGAUUG
Neg_729150_TGME49_chrVI	TGME49_chrVI	2113254	2113300	GCUUGUCAAAGCGGCCAGGGAAGGUUCCUGGGUCGUAAUUGACGAGC
Pos_728711_TGME49_chrVI	TGME49_chrVI	2146453	2146508	UUGCCCUGUGCCCUCGCUGUCCGCGGUAUCGGUGACACGGAGGAGGCGCAGGGCAA
Pos_729080_TGME49_chrVI	TGME49_chrVI	2156523	2156560	GGAAAUGGCGUCUUCUACCAAAAGACGGCGCCGUUUUU
Pos_729427_TGME49_chrVI	TGME49_chrVI	2165364	2165427	UGAGUACGUACGUAGAUGUCGCUAGACGGAGAAAUUUGUCUGUGUCGGUUUGAGUGCGUAUUUA
mmu-miR-467d-3p_729430	TGME49_chrVI	2165537	2165602	GUAUGUAUCUAUGUGUGUAUGUAUGUGUAUAUAUAUAUAUAUAUACAUACGCGCACGAAUACAUAC
Neg_731684_TGME49_chrVI	TGME49_chrVI	2181698	2181789	CUAUACUAUAUAUAUAUAUAUAUAUAUGUAUAUGAAUAUAUAUAUAAAUAUAUGAAUAUAUAUACAUAUAUAUAUAUAUAUAUAUGGGAUAG
Neg_731765_TGME49_chrVI	TGME49_chrVI	2183998	2184131	UGCACAGUUUUGUAUUGGCAUAUAUAUAUAUAUAUAUAUAUAUAUAUAAAUAGAUCUAUGUAUAAAUAGAUCUAUAUGUGGAGAGAGAUAAGUAUAUAUAUAUAUAUAUAUAUAUGGCCAUCUAAGCUUGUGCG
Neg_731767_TGME49_chrVI	TGME49_chrVI	2184013	2184117	UGGCAUAUAUAUAUAUAUAUAUAUAUAUAUAUAAAUAGAUCUAUGUAUAAAUAGAUCUAUAUGUGGAGAGAGAUAAGUAUAUAUAUAUAUAUAUAUAUAUGGCCA
Neg_731952_TGME49_chrVI	TGME49_chrVI	2189456	2189548	UGUAUAUAUGUAGAUAUGCGUACAUACACAGAUAUAUUGAUGUGAAUCCUUUCGCAUAAUGCGGGGUAUGUAUGCUAUGUCUUCAUAUAUACA
Neg_731973_TGME49_chrVI	TGME49_chrVI	2189972	2190108	ACAGAUCCCACUCGCUCUACAUGUAACAAAUACCUAUAUAUAUAUAUAUAUAUAUGUACAUGGCUUCUACAUAUAUGUUUAUAUAUAUAUAUAUAUAUAUUCGUAUUCGUAUUUUGGACAGAGCGCGUGAAACAUGU
Neg_732961_TGME49_chrVI	TGME49_chrVI	2216898	2216944	GAGAGGCGCAGCGUUCUGCGGGAGAUGCUGCAGAGGACGCGGUUCUC
Pos_732607_TGME49_chrVI	TGME49_chrVI	2252585	2252747	UUGGCCUCCUGACAAUCAUAGCAAAGGCAGCAGUUGUACAGUUACUUUACACAUUUAUAUCAAGUCGAAUUAGCAAAUACAACGAGACGAGUAGUUAAAGCUAAGUAACGAUGCCUAUACAGAAACUGUACGACUACUGUCUUAGCGAUUGUUUGGUGGCCAA
Pos_732755_TGME49_chrVI	TGME49_chrVI	2256935	2257078	CCCUUUGUGAUUUCAUUAAACCGAUGAUUUGUGAUAGUAGUUUGAUAUAGCUUUGCUCAUUAUGUACCUGAUUGUAAAGGAAAGUCGAGGUUGAUGAUGAAGAAACAUGCGGCAUCAGAGGUCGACGAUGCGAGACACAAAGGG
Pos_733933_TGME49_chrVI	TGME49_chrVI	2289929	2289990	UAUAUAUAUAUAUAUAUAUAUACAUAUAUAUAUAUAUAUGUAUAUAUAUAUAUAUAUAUAUA
Pos_734989_TGME49_chrVI	TGME49_chrVI	2320556	2320606	ACUUGCUUAGGCUAAGAAGGUUCGUGUUUCCUUCUGGAGCCUUAAGGGAGU
Pos_735533_TGME49_chrVI	TGME49_chrVI	2335634	2335694	CGCGGCUUCGAGGGAGAAGAAAGCGCAGGAGCGUUUUUUUCUUCUUCAGCGUGAAGUUGUG
Pos_736350_TGME49_chrVI	TGME49_chrVI	2358161	2358241	AGCGUACCUGUGUCAAAGUCGUCCGGUCUAUGGAGCUUUGCGUGUCUUGGAAGAGUUCCUACACCUGAGACGCAGGACGCU
rno-miR-568_736596	TGME49_chrVI	2364955	2365046	GGAGCGUACGUAUGGAUGUAUAUAUGUAUAUAUAUAUGUAUAUAUGUAUACAUAUAUAUAUAUAUAUACAUAUAUAUUACGUGAAUUGGUCC
Pos_736953_TGME49_chrVI	TGME49_chrVI	2374846	2374922	UGUCUCUUUUUGGGAGUUUUGGAAACACAGACGUAUCUCGUGCGUCUGCGUAGCGAGACUCUCGUCAGACAGAGACA
Pos_737435_TGME49_chrVI	TGME49_chrVI	2388859	2388924	GAAGAGGAAGAAGAGGUAGCGGCCUGCGACGUCUCUGCGGCUGCCUGCGUCUUCUUCUGCCUCUUC
Pos_739837_TGME49_chrVI	TGME49_chrVI	2455746	2455811	GUGCUGUUCUCUUGUUUGCCUGACGAUCGACAGGCAGAGCGUAAAGGGGAGCAGGAGAACAGACAC
Pos_739963_TGME49_chrVI	TGME49_chrVI	2459043	2459119	CACAUCUAUGUCUAUAUAUAUAUAUAUAUAUAUAUAACGUAAAUGCUAUAUAUAUAUAUAUAUAUGGACAUAUUGUG
tch-miR-1277-5p_740497	TGME49_chrVI	2473832	2473907	AUGUUUGUAUGUAUAUAUAUAUAUAUACGUAUAUGUGGAUACACGUGUGUAAGUAUAUAUAUAUAUAUAUAAAUAU
Pos_742983_TGME49_chrVI	TGME49_chrVI	2544252	2544330	UCCUUCUCAUGUAAGGUGGUUUUUCAACGGGCUUCGUAAUGUACGUUUAGGCUUGUUGAAGGUACUGACAUGAGGGGGA
Pos_743711_TGME49_chrVI	TGME49_chrVI	2563548	2563617	GUGGUCGUCUUUGCUUCUGCUGUCCCUGCCCGUUACUGCUAUGCAGAGACAGUAAAGCAAAGAUGAGCGC
Pos_743708_TGME49_chrVI	TGME49_chrVI	2563552	2563613	UCGUCUUUGCUUCUGCUGUCCCUGCCCGUUACUGCUAUGCAGAGACAGUAAAGCAAAGAUGA
Neg_746631_TGME49_chrVI	TGME49_chrVI	2589029	2589077	AGGGUUUCCAGCUUCCAUUCUACAGUGUGGGAUGGAUGGUGGGACCUCU
Neg_746634_TGME49_chrVI	TGME49_chrVI	2589030	2589075	GGGUUUCCAGCUUCCAUUCUACAGUGUGGGAUGGAUGGUGGGACCU
efu-miR-9235a_744917	TGME49_chrVI	2595314	2595399	CAGAGAUUCACGACCAACGAACGCAUCUCGAGAGGAUGUACUCGAGUCGUGUACUUCCUCUGAUGUGUUCGUGGGAGGAAUCAUUG
Neg_747597_TGME49_chrVI	TGME49_chrVI	2615263	2615337	UUCCUUCCUCACAUUCCCUCAUGAUGUCGGACGGCCGAGGCGAAGCGUUGGACGCGGAGGCUGUGAGGAAGGAUG
Neg_747601_TGME49_chrVI	TGME49_chrVI	2615264	2615335	UCCUUCCUCACAUUCCCUCAUGAUGUCGGACGGCCGAGGCGAAGCGUUGGACGCGGAGGCUGUGAGGAAGGA
Neg_748376_TGME49_chrVI	TGME49_chrVI	2635761	2635798	AGAGGGGUCGACCCACAGCACGAAGGUCAGACCCCUCU
Neg_750270_TGME49_chrVI	TGME49_chrVI	2687424	2687496	CAGAGGCGUGCACGUAUAUAUAUAUAUAUAUAUAUAUAUGUAUAUAUAUAUAUAUAUAUAUCGGUAGCCUUUG
Pos_748431_TGME49_chrVI	TGME49_chrVI	2690843	2690892	GAAGGCGGGGGGAGGUGCACAGAUCUGUGCAUUCACCUGUGACCGCCUUC
Neg_751802_TGME49_chrVI	TGME49_chrVI	2727852	2727921	CAGUCUGUGUGCUAUUCCCUUGGUUCUGGAAUGAAAGCAGAGCCGAAGACCCGGGAAUGCACGAGGACUG
Neg_752823_TGME49_chrVI	TGME49_chrVI	2755040	2755099	GCUGUUCUGUCGAAAGAAGGGGGGUUAGUUAGUUAGUCUGCUAUCUUUCGAGAGGACAGC
sme-miR-2158-5p_754887	TGME49_chrVI	2808915	2808966	GAAUUUGAGUAUGUUUGCGUAUAUUUAUAAGUGUGCGCAGCAACGUAAGUUC
rno-miR-466b-4-3p_754220	TGME49_chrVI	2844427	2844488	GUAUGUACGUGUGUAUGUAUAUGUAUUAAGUUAUGUACAUAUGCAUAUACAUAGGUGCGUAU
Pos_754458_TGME49_chrVI	TGME49_chrVI	2850442	2850506	CUCCGGCGACGAGUUCCUUAAGCUUGCUUUCAUUUUGAAGCGCCUAAGGGGCGCGUUCGCCGGAG
Pos_755257_TGME49_chrVI	TGME49_chrVI	2872263	2872303	UCUUCCUUCGUCGCCGAAGACUCUGCGGCUACGAAGGAAGA
Pos_756441_TGME49_chrVI	TGME49_chrVI	2903053	2903108	AUCUAAGGUAUCGUGCUUGCAAGUGCCGUAGAUACUUUCGGGCAGAUGCCUGUGAU
bta-miR-2371_757077	TGME49_chrVI	2920244	2920290	UUCCGACGCAAAGCGCACCCAUUGUUUUGGGUGGUUUUGUGGUGGAG
mmu-miR-669l-3p_757564	TGME49_chrVI	2933553	2933636	CGUAUAUAUAUAUAUAUAUAUAAAUAAAUAUGUGUAUAUAAAUAUAUAUAUAUAUAUAAAUAUGUGUGUGUAUAUAUAUAUACG
Pos_757658_TGME49_chrVI	TGME49_chrVI	2936284	2936358	GUGUGUGUGUGUUUGCUAAUUGUAUAUAUAUAUAUAUGUAUAUAUAUAUAUAUAUAUAUGUAUGCAUACACAUAU
Pos_758034_TGME49_chrVI	TGME49_chrVI	2946961	2947036	GUUUAUAAACAUGUAUAUAUAUGUUUAUAAACAUGUAUAAAUAUGUUUAUAAACAUGUAUAAAUAUAUUUAUAAAC
Pos_758137_TGME49_chrVI	TGME49_chrVI	2950159	2950225	UGCUUUCCUGAAGGUGUCUCUGUUUCUGCGCAAAGACGCGGACGACAGGAUCUUUCAGCAGGAAGCG
Neg_760372_TGME49_chrVI	TGME49_chrVI	2955721	2955774	CCAGAGUGGCGAGUGGACUUUUUCUGUCGAAGCCAAGUCCAAGCGGUGCUCUGG
Neg_760601_TGME49_chrVI	TGME49_chrVI	2962094	2962138	UCGACGGUGCAUGCGGCUUUUUUUAGGUCUGCUGCAUGCCGUUGA
Neg_761176_TGME49_chrVI	TGME49_chrVI	2977717	2977764	UACAAAGAAUCAAAACAGAAGAUCAAGUUCUUCGCCGGUUUUUUUGUA
tch-miR-1277-5p_759734	TGME49_chrVI	2996394	2996461	UGCGAAGUGUGUGUAUAUAUAUAUAUAUGUAUAUAUAUAUAUAUAUAUAUAUAUACGUAUACUUGGCA
Neg_762249_TGME49_chrVI	TGME49_chrVI	3008435	3008475	GGUCUCUGACGUCGUGGAGACUGUUCACGAGGCAGAAGACC
Neg_762520_TGME49_chrVI	TGME49_chrVI	3015722	3015761	CACGGGCAGGCUGAAGACGCAGCAGCUUUUCCUGCCCGUG
mmu-miR-466l-3p_762868	TGME49_chrVI	3025932	3026052	CCACGUAUAUAUAUAUAUAUAUAUAUACAUAUAUAUGUAAAUAUAUGGAUAUAUAUAUAUAUAUAUAUAUAUAUAUAAAUAUAUGAAUAUGUAUGCAUAUAUAUAUAUAUAUAUAUAUGGG
Neg_762992_TGME49_chrVI	TGME49_chrVI	3029684	3029721	GGGCGAGAGGAACUGCGAGGGCAGAUCUCUUCUCGCUU
Neg_763043_TGME49_chrVI	TGME49_chrVI	3030948	3031023	AAAGUGGAGGGGCACUGGGGAAAUGGAGACGCAUGUAUGCAUAUGUGAUUCAUUUCUUCUGGUUCGCCUCUGCUUU
mmu-miR-669l-3p_761527	TGME49_chrVI	3045308	3045387	UAUGUAUGUAUAUUUAUAUGUAUGUAUAUAUGUGUGUGUAUAUAUAUAUAUAUACAUACAUAUACAGAUAUCCAUACAUA
osa-miR5151_761982	TGME49_chrVI	3058790	3058966	UAAGUAUAAGUAAACGAACGAUGAUGUGCGUCCGAAUGCGUAUAUAUAUAUAUAUAUAUAUAUAUAUAUAUAUAUAUAUAUAUAUAUACAUUAUAUAUAUAUAUAUACAUAUAUAUAUACAUAUAUAUAUAUAUAUACAUAUACAUGCGUACAUAUAGAUACGUUUACAUAUAUUUA
Neg_763971_TGME49_chrVI	TGME49_chrVI	3058828	3058934	GCAUAUAUAUAUAUAUAUAUAUAUAUAUAUAUAUAUAUAUAUAUAUAUAUGUAAUAUAUAUAUAUAUAUGUAUAUAUAUAUGUAUAUAUAUAUAUAUAUGUAUAUGU
cin-miR-4194-3p_764087	TGME49_chrVI	3062001	3062154	GUAUAUAUAUGUAUAUAUAUGUGUAUAUAUAUGUAUAUAUAUAUAUGUAUAUGUAUAUAUAUAUAUAUAUAUAUAUAUAUAUGUAUAUAUAUAUGUAUAUAUAUGUAUAUAUAUGUAUAUAUAUGUAUAUAUAUAUGUAUAUAUAUGUAUAUAU
mmu-miR-7055-5p_765418	TGME49_chrVI	3097972	3098011	CUGUGGGUUUUCUGAGUUUCUUCAUGUAAAAACGCCACAG
tch-miR-1277-5p_763940	TGME49_chrVI	3112626	3112717	AGGUAUGUAUGUAUGUACGUAUAUAUAUAUAUGUAUAUAUACGUAUAUGUAUAUAUAUAUAUAUAUAUAUAUGUAUAUAUAUACGUAUACCU
dme-miR-9388-3p_766106	TGME49_chrVI	3117001	3117067	GCAUACAUAUAUAUGUAUGUAUAUGGGCCUUAAUCAUGUGUCUAUAUAUAUAUAUAUAUAUAUAUGC
dme-miR-9388-5p_764307	TGME49_chrVI	3122164	3122265	AUGUGUAUACGUACGUGUAUGGUUAUGCAUGUAUAUGUAUGUAUGUAUGUAUGUACGUAUAUACAUACGUAUACAUGCGUAUACGUAUACAUACGUACACGU
dme-miR-9388-5p_764304	TGME49_chrVI	3122181	3122250	UAUGGUUAUGCAUGUAUAUGUAUGUAUGUAUGUAUGUACGUAUAUACAUACGUAUACAUGCGUAUACGUA
Pos_764452_TGME49_chrVI	TGME49_chrVI	3126362	3126414	GAGGGGAGACACAAGGGGAGCAUAAGCUCUCUUCUUUUGGUGUGUCUCUCCUU
tch-miR-1277-5p_764629	TGME49_chrVI	3131303	3131392	GUGGUGGACGGAUAUAUAUAUAUAUAUAUAUAUAUACAUACGUAUAUAUAUGUAUAUAUAUAUAUAUAUAUAUAUACGUCCGUACCUCAC
Neg_766597_TGME49_chrVI	TGME49_chrVI	3131305	3131388	CCACCUGCCUAUAUAUAUAUAUAUAUAUAUAUAUGUAUGCAUAUAUAUACAUAUAUAUAUAUAUAUAUAUAUAUGCAGGCAUGG
Neg_766895_TGME49_chrVI	TGME49_chrVI	3139801	3139838	GAAGUCUCUCGAGCGAUACAUGUGUUUCGGGAGACUUC
mmu-miR-467g_767345	TGME49_chrVI	3151905	3151999	GUAUAUAUUUGUAUGUAUGUAUGUACGUAUGUAUGUAUACGCUUUGGGACAUAAAGAAGUACACACGCAUGUACAUACAUAUAUACAAUAUAUAU
dme-miR-9388-5p_767351	TGME49_chrVI	3151914	3151991	UGUAUGUAUGUAUGUACGUAUGUAUGUAUACGCUUUGGGACAUAAAGAAGUACACACGCAUGUACAUACAUAUAUACA
Neg_768472_TGME49_chrVI	TGME49_chrVI	3183582	3183650	UGUUUCGUCGGAGCAUCUCUUCGCUUCUUCAGGUCUGACCGGAAGGACGCAGGGAGCUCCGGAGAGACG
Neg_768469_TGME49_chrVI	TGME49_chrVI	3183583	3183649	GUUUCGUCGGAGCAUCUCUUCGCUUCUUCAGGUCUGACCGGAAGGACGCAGGGAGCUCCGGAGAGAC
Pos_767615_TGME49_chrVI	TGME49_chrVI	3214640	3214682	CAGACCUGUUCUAGGUGCGGGUUGUCACCUUGGAACGGGUGUG
Neg_770480_TGME49_chrVI	TGME49_chrVI	3237632	3237685	UCUACUUCUUUGAGGGUGGAAAACUGGCAUAGUGUGCGCCUUCAUAGAGGAAGA
Pos_770165_TGME49_chrVI	TGME49_chrVI	3282150	3282195	CCGACUCAAGGCUCUGCUUCUGAAGGGAAGCGGUGCUCGGGGUCGG
asu-miR-100b-5p_774989	TGME49_chrVI	3357574	3357721	UUUCUUUCGAAAUGCGUCUUUGUUUCACGCAUUAAGUAGACUCGAGUUUGUGUGCACUCUGCGCGCGGCCGGGCGUUUCCGUCGCCUGGCGCGCACAAGCCCCCGGAGUGCAUGAAUUCGCGUUGAAACAAUGACGUUUACAGAGAAG
Pos_773092_TGME49_chrVI	TGME49_chrVI	3360114	3360174	AGUUUCGCGAAGACAUGUAAGGGUUCGCCCGCGGAAGCCUGUAGAUGUCGUUGAUGAAACU
mmu-miR-467g_773325	TGME49_chrVI	3366822	3366992	CGUCUAUGCACAUCUAUACAGAUCUGUGUAUAUGUAUAUAUAUAUAUAUAUAUGUAUAUAUAUAUGUGUAUAUAUGUAGAUAUAUGUAUAUAUGUAUAUAUAUACAUAUAUAUAUAGAUAUACAUAUAUAUGUGUAUAGCUAUCGAUAGAACUCUGUGUAUGCAAAAGGCG
tch-miR-1277-5p_773371	TGME49_chrVI	3368288	3368387	GUGUAUGCACAGAUGUAUAUAUAUAUAUAUAUAUAUAUGUAUAUAUAUAUAUAUAUAUAUGUAUAUAUAUAUGUAUAUAUAUAUAUACGUAUACAUACAC
dme-miR-4979-3p_775364	TGME49_chrVI	3368291	3368396	AUACGUGUCUACAUAUAUAUAUAUAUAUAUAUAUACAUAUAUAUAUAUAUAUAUAUACAUAUAUAUAUACAUAUAUAUAUAUAUGCAUAUGUAUGUGGACGCGUGU
Pos_773788_TGME49_chrVI	TGME49_chrVI	3379390	3379531	CGCCAAAACUUAGGGCGCCGACACGCGGGUCGCUUACGAUCUUUCGGAUACGAUGGCUGUGAUUUUAACCAAUUCGUAAUUAUCUGAAUAAAAUGGUCGUCAGUCGAUCAACUACUCUCUGUUGGGCGCUUGAGUUUUGGUG
tch-miR-1277-5p_776096	TGME49_chrVI	3387933	3388016	UAUACAUAUAUAUAUAUAUAUAUAUACAUAUGCGUAUACAACACUAUAUAUGUAUACGUAAAUAUAUAUAUAUAUAUAUGUAUA
bta-miR-2390_774139	TGME49_chrVI	3388801	3388877	UGGCGUGUGUGUUUGUGUUUAUGGAGAUACUUAUAUAGUUAUAUGUACGUAUAUCCGUAGACGUAGACUCGCAACCA
Pos_774312_TGME49_chrVI	TGME49_chrVI	3394098	3394184	GUAUAUAUAUAUAUAUAUAUAUGUAUAUAUACAAGGAUGUCUAUUUAAGACAAAUGUAUAUAUAUAUAUAUAUAUACAUAUAUAUAC
Pos_774366_TGME49_chrVI	TGME49_chrVI	3395444	3395546	GUGUAUAUAUAUAUAUAUAUAUACAUAUAACAUGCACAUCCACAAGUACAGAUACUAUCUGUGUCUGUCACUGCAUGUGUUAUAUAUAUAUAUAUAUAUACAU
tch-miR-1277-5p_774414	TGME49_chrVI	3396700	3396767	UUUGUAUAUAUAUAUAUAUGUACGUAUAUAUAUAUAUAUAUGUACGUAUUUAUAUGUAUGUAUACAAA
tch-miR-1277-5p_774887	TGME49_chrVI	3408759	3408866	UGUUUCGGGGGUGUGCGUGAGUAGAUUCGUACAUACGUUUAUAUAUAUAUAUAUAUAUAUACGUAUACAUAUAAAUCCAUGUAUUUACGUAUAUAUCUCUCUGAUACA
Pos_775011_TGME49_chrVI	TGME49_chrVI	3412367	3412464	GGAUUUGUCGACAUAUGCGUAAGUAUUUAUGUAUGUAUUUAUGUAUAUAUAUAUAUAUAUAUAUAUAUAUAUAUAUUGCUGCGCAUCGCACAGAUCGU
Pos_775916_TGME49_chrVI	TGME49_chrVI	3437673	3437712	AAGAAGCUCUUUUGGACGUUUACGUCCGAAGAGACAUCUU
Neg_779688_TGME49_chrVI	TGME49_chrVI	3487464	3487525	UUCUGGAAGGAGAGUAAGACGUGUGUCUGAGCAGGGAAAUGCGUCUUCCUCGCCUUCCAGAA
Neg_780213_TGME49_chrVI	TGME49_chrVI	3503304	3503383	CUUGCAUACAUGUAUAUAUAUGUAUUAUGUGUAUUAUAUGUAUAUAUAUAUAUAUAUAUAUAUAUAUGUAUAUUUGCAGG
Neg_780538_TGME49_chrVI	TGME49_chrVI	3512642	3512739	UAUAUCUGUAUAUAUAUAUAUAUAGCCAUACUCGUAUUUCUGCGCAUACGCAUGCGUACGUGCAGUUAUAUAUAUAUAUAUAUAUAUAUAUAGAUAUA
tch-miR-1277-5p_778613	TGME49_chrVI	3512922	3513011	GUAUAUAUAUAUAUAUAUAUAUGUACUUAUAUGUAUAUAUAUGUAUCUAUAUAUGUAUAUAUAUAUACGUAUAUAUAUAUAUAUAUAUAC
Pos_778827_TGME49_chrVI	TGME49_chrVI	3519099	3519181	GAGUAGCCAUCGUUUUCCCCCUUAGCGCUGGACCUUUUUGUUCGCAAAAAGGUCCAGCGCUAAGGAGGGAAGUGGCACACCUC
Pos_778832_TGME49_chrVI	TGME49_chrVI	3519104	3519174	GCCAUCGUUUUCCCCCUUAGCGCUGGACCUUUUUGUUCGCAAAAAGGUCCAGCGCUAAGGAGGGAAGUGGC
Neg_780756_TGME49_chrVI	TGME49_chrVI	3519113	3519169	AAGGGGGAAUCGCGACCUGGAAAAACAAGCGUUUUUCCAGGUCGCGAUUCCUCCCUU
Neg_781314_TGME49_chrVI	TGME49_chrVI	3534443	3534490	UGUGGAAAAACGUAUAUAUAUAUAUAUAUAUAUGUAUAAGUAUUCACA
Neg_781899_TGME49_chrVI	TGME49_chrVI	3551493	3551577	GAAGAGCGAGACAGAGAAAAAGGCGCGGCACCGGGGAGGUCUCCACCCGGUGCCGAGUCUGGUUUUUGAGACGUUCUCGCUCUUC
Neg_782106_TGME49_chrVI	TGME49_chrVI	3557551	3557636	GUUUGUAUUAUGUGCUCGUGGAUGUCUUUGUUCCAUUUGGAUGUUUCCAGAUCCAGUGCAGUGACAUUCCACGUAGCGCAGCAGGC
rno-miR-9b-3p_782122	TGME49_chrVI	3557889	3558010	UGCAGAUAUAUACAUUAUCUAUCUGUAUCUAUAUCUAUAUAAACCCUAAACCCUAUAUAUAUAUAUAUAUAGAUAUAUGGAUAUAUAGAUAUAGAUACAGAUAGAUAAUGUAUAUAUCUGUA
Pos_780226_TGME49_chrVI	TGME49_chrVI	3557891	3558008	GUCUAUAUAUGUAAUAGAUAGACAUAGAUAUAGAUAUAUUUGGGAUUUGGGAUAUAUAUAUAUAUAUAUCUAUAUACCUAUAUAUCUAUAUCUAUGUCUAUCUAUUACAUAUAUAGAC
Pos_780222_TGME49_chrVI	TGME49_chrVI	3557899	3558000	AUGUAAUAGAUAGACAUAGAUAUAGAUAUAUUUGGGAUUUGGGAUAUAUAUAUAUAUAUAUCUAUAUACCUAUAUAUCUAUAUCUAUGUCUAUCUAUUACAU
rno-miR-9b-3p_782118	TGME49_chrVI	3557899	3558000	UACAUUAUCUAUCUGUAUCUAUAUCUAUAUAAACCCUAAACCCUAUAUAUAUAUAUAUAUAGAUAUAUGGAUAUAUAGAUAUAGAUACAGAUAGAUAAUGUA
Neg_784321_TGME49_chrVI	TGME49_chrVI	3618716	3618780	GUUGCGUCUGUGCUGGUGCUUACUGUCCAGGUUAUGGAUGUAGGCACCGCGACGCAGCAUGCGAC
Neg_784839_TGME49_chrVI	TGME49_chrVI	3634586	3634659	ACUUUGGCGGUACUUUCGCCUGCAAAUGACUCGCGCCGUGAGUUGAGUCAUUCAUGUAGGCGAUGCUGCGAUGU
Neg_784911_TGME49_chrVI	TGME49_chrVI	3636801	3636899	UCGUAAUGGUGAACAUCAGGUGUGACACGUUGUGGAAUGAACGAGAUAUCUGGUAUCUUCUUCACGCUUCAAUGACAGUCCAUGGGUGUCACCAUGCGA
Neg_785349_TGME49_chrVI	TGME49_chrVI	3648793	3648870	GGCAACUUUGGUGGGAGACCUGUGCGUGACCGGAGAUUAUGCACGUUACCUCAUGCACAGGCUUAUACGAGAGUGGUC
Neg_1142654_TGME49_chrVIII	TGME49_chrVIII	53073	53156	ACAUAUAUAUAUAUGUAUAUAUAUAUAUAUAUGUAUAUAUAUAUGUAUAUAUAUAUGUAUAUAUAUAUAUAUAUAUAUAUAUGU
tca-miR-3858-3p_1142742	TGME49_chrVIII	55252	55311	CUUUUUUGAAGACUGACUUGCUUGUCGUGGCGAGAGAAGCAGGUGAGUUUGGAGGAAGAG
Pos_1141411_TGME49_chrVIII	TGME49_chrVIII	72751	72818	UGGAUAUAUAUAUAUAUAUAUAUAUAGACAUAUAGAUAUGUCUAUAUAUAUAUAUAUAUAUAUAGACA
Pos_1142114_TGME49_chrVIII	TGME49_chrVIII	92397	92441	CCUCUUUCCGCUUGAGCAGCCGUCGGGUUGACCAGCGGAAGGAGG
mmu-miR-467g_1145995	TGME49_chrVIII	143918	144022	ACGCAUGCACAGAUACAUACAUAUACAUACAUAUACAUAAAAUAUGGAUAUACAUAUCAAUAUAUGUAUAUAUGUAUGUAUAUAUGUAUGUAUAUAUGUAUGUGU
Pos_1144482_TGME49_chrVIII	TGME49_chrVIII	157903	157974	GAGGCGUCUCUGAGCCUCGACGUACGAGAGCAGCGGCCCCUCUGCUUCUGCGUCGAGCGACAGAGGCGUCUC
mmu-miR-466d-3p_1144536	TGME49_chrVIII	159552	159601	GUAUGAGUACACGUUUAUAUAUAUAUAUAUAUAUAUAUACGCACACAUAC
mml-miR-297_1147579	TGME49_chrVIII	189127	189198	AUGCAUAUGCACACAUACAUAUAUUUAUAUAUAUAUAUAUAUUUAUAUAUUUAUGUGUAGGUGUGCGUGCAU
Neg_1147648_TGME49_chrVIII	TGME49_chrVIII	190913	191008	AUAUAUAUAUAUAUAUAUAUACAUAUAUAUAUGUAUAUAUCUAUGUAUUUAUAUAUAUAUAUAUGUAUAUAUAUGUAUAUAUAUAUGUAUAUAUAU
tch-miR-1277-5p_1147651	TGME49_chrVIII	191004	191171	UAUAUAUAUAUGUAUGUAUAUAUAUGUAUGUAUAUAUAUGUAUAUAUAUACGUAUAUAUAUAUAUAUAUAUGUAUACAUAUUUAUAUAUAUGUAUAUAUGUAUAUAUAUAUAUAUAUGUAUAUAUGUAUAUAUAUAUAUGUAUAUAUAUGUAUAUAUAUGUAGAUGUA
tch-miR-1277-5p_1147649	TGME49_chrVIII	191010	191165	UAUAUGUAUGUAUAUAUAUGUAUGUAUAUAUAUGUAUAUAUAUACGUAUAUAUAUAUAUAUAUAUGUAUACAUAUUUAUAUAUAUGUAUAUAUGUAUAUAUAUAUAUAUAUGUAUAUAUGUAUAUAUAUAUAUGUAUAUAUAUGUAUAUAUAUGUA
rno-miR-297_1147698	TGME49_chrVIII	192278	192423	AUGUAUGCAUGUAUGUAUGCAUGUAUGCAUGUAUGUAUGUAUGCAUGUAUGCAUGUAUGUAUGUAUGCAUGUAUGCAUGUAUGCAUGUAUGUAUGUAUGCAUGUAUGUAUGUAUGCAUGUAUGCAUGUAUAUAUGCAUGUAUGCAU
Neg_1147770_TGME49_chrVIII	TGME49_chrVIII	194533	194652	AUAUAUAUAUAUAUAUAUAUAUGUAUGUAUAUUUAUACAUAUAUAUGUAUAUAUGUGUAUUUAUAUACAUAUAUAUGUAUAUAUGUGUAUUUAUACACAUUUAUAUAUAUAUAUAUAUAU
Pos_1145803_TGME49_chrVIII	TGME49_chrVIII	195966	196037	GAGACUGUAGAAGGAAGUGAACAUCUUUUGUCUAUGCGCGCGCAUAGACAAAAGAUGUUCACUGGGCGUCUC
Pos_1145988_TGME49_chrVIII	TGME49_chrVIII	200637	200681	UCGUGUCUCCUGUUUCCUUCUGGGUAUGAAGGAAGGAGACUGCGA
rno-miR-297_1148058	TGME49_chrVIII	202396	202501	AUGCAUAUAUACAUACAUACAUAUAUACAUAUAUAUAUAUAUAUAUACAUAUACAUAUAUAUAUAUAUAUAUAUAUACGUAGAUAUGUAGAUAUGUAGAUAUGCGU
mmu-miR-467g_1148054	TGME49_chrVIII	202397	202500	UGCAUAUAUACAUACAUACAUAUAUACAUAUAUAUAUAUAUAUAUACAUAUACAUAUAUAUAUAUAUAUAUAUAUACGUAGAUAUGUAGAUAUGUAGAUAUGCG
mmu-miR-467g_1146039	TGME49_chrVIII	202398	202499	CGUAUAUAUGUAUGUAUGUAUAUAUGUAUAUAUAUAUAUAUAUAUGUAUAUGUAUAUAUAUAUAUAUAUAUAUAUGCAUCUAUACAUCUAUACAUCUAUACG
mmu-miR-467g_1146041	TGME49_chrVIII	202399	202498	GUAUAUAUGUAUGUAUGUAUAUAUGUAUAUAUAUAUAUAUAUAUGUAUAUGUAUAUAUAUAUAUAUAUAUAUAUGCAUCUAUACAUCUAUACAUCUAUAC
Neg_1150459_TGME49_chrVIII	TGME49_chrVIII	268188	268237	UCAGCACCAUGCUCAAACGGAACUUACUUCCGUUUCAAGUUGGUGUUUGA
Neg_1150465_TGME49_chrVIII	TGME49_chrVIII	268190	268234	AGCACCAUGCUCAAACGGAACUUACUUCCGUUUCAAGUUGGUGUU
Pos_1148474_TGME49_chrVIII	TGME49_chrVIII	268192	268232	GUGGUACGAGUUUGCCUUGAAUGAAGGCAAAGUUCAACCAC
Pos_1149063_TGME49_chrVIII	TGME49_chrVIII	283922	283963	AGUCGUCAGUGUCUUUCGUGCCAGACAAAAAGAUAAUCGACU
gga-miR-1711_1151120	TGME49_chrVIII	285149	285192	AGUGCGGCAUCUCUUUUCUUGUCCGGAGAGAGAAGUGCCGUUCU
Pos_1149348_TGME49_chrVIII	TGME49_chrVIII	291483	291552	GCACGUCCUUUAUGCACGGAUGUUGCGGCGCUUCGACGAAGUGUUUAAGCAUUUGCAUAGAGAUAUGUGC
Neg_1151597_TGME49_chrVIII	TGME49_chrVIII	297523	297586	UGUAACGCUGCGUUUCUGUCGCAGAAUGAGGAACCUCUGUUCGUGACAGAAACGCUUGUCUACG
Neg_1151824_TGME49_chrVIII	TGME49_chrVIII	303755	303855	UGGAGAGGUAUUCGCAUGCAUGCGCCACUGUGUGUAUGUAUUUGUGUGGUAUGUCUGUCUAUAUAUAUGUGCAUGUGUGUGGAGAUGCGAGUUCCUCUCCG
Neg_1152098_TGME49_chrVIII	TGME49_chrVIII	310917	310977	GAUUUGGUGUCGCUUUACUUUCGGGGGUUAUCGAUCUCGGAAGUGCUUUGACACUCAAGUU
Pos_1150160_TGME49_chrVIII	TGME49_chrVIII	313177	313212	UUCCCUGCUUUCCAAGACACUUAGGGAUGCGGGGAA
Neg_1152892_TGME49_chrVIII	TGME49_chrVIII	333735	333810	GGAGCGUCUUGGGAACCUCCAGACUCGUCCUUCUCUCCGACCAUGAGGAGGACGGGAGUGGAGACCAGGAGGUUUC
Neg_1153009_TGME49_chrVIII	TGME49_chrVIII	337085	337161	GAGGAGGGCGUCUCUGUGGCAUCCGUUUUGGACUUGCGCUGUGGCGAAGAGCGGGCGGCCGCGGAGUCGCCUUUCUC
Neg_1153208_TGME49_chrVIII	TGME49_chrVIII	342650	342694	GUCUUUCUUGGUGUGUCUUUGCAUGCGGGUCGCGCCAGGAAGGAC
mmu-miR-669d-3p_1153238	TGME49_chrVIII	343416	343499	AUGUAUAUAUAUAUAUAUAUAUGUAUAUAUAUGUAUAUGUAUUUAUAUGUAUAUAUAUGUAUAUGUAUGUGUAUGUAUAUAUAU
Neg_1154055_TGME49_chrVIII	TGME49_chrVIII	365780	365919	CGCAGGUACUUUCUCCACAUGAACAUUUCUGUGUGAUUUGAUUCCAAAAAAACGAAAUUCUUAGCCAGCGGCACAGAAAUAAACACCUAUGAACAGAUGUGUGCAGAGAGUUGUUCAUAUGUAUCUAUUUUAAAUUUGCG
mmu-miR-669m-3p_1154208	TGME49_chrVIII	370001	370126	CUAUCUAUCCCUACAGGUCUAUAUACAUCUAUACAAACAUAUAUAUAUAUAUAUAUAUGAUAUACAUGUAUAUAUAUAUAUAUAUAUGUAUAUUCACGUAUGUAGGAAUGUAUUGGGAUGGCGUAG
Neg_1155092_TGME49_chrVIII	TGME49_chrVIII	394152	394232	GCGGCGCAUGCGGUUGACGUACUUCUUGAAGCUUUCUUCUUCUUCAGAGAGGAAGCACUGGAAGUCCUCCGCAUGCGCCUC
Pos_1153184_TGME49_chrVIII	TGME49_chrVIII	397084	397130	GACGCUUAACUACUUCGCGUUUUUUGCUCAAGUUCUCUCUAAGUGUC
Pos_1153662_TGME49_chrVIII	TGME49_chrVIII	410084	410253	GUAUGUUUAUAUAUGUAUAUAUAUAUGUAUAUAUAUAUAUGUAUAUAUAUAUAUAUGUAUAUAUAUAUAUAUGUAUAUAUAUAUAUAUAUAUGUAUAUAUAUAUGUAUAUAUAUAUAUAUGUAUAUAUACAUAUAUGUAUAUAUAUAUAUAUAUAUAUGUAUAUAUAUAU
Pos_1153658_TGME49_chrVIII	TGME49_chrVIII	410091	410246	UAUAUAUGUAUAUAUAUAUGUAUAUAUAUAUAUGUAUAUAUAUAUAUAUGUAUAUAUAUAUAUAUGUAUAUAUAUAUAUAUAUAUGUAUAUAUAUAUGUAUAUAUAUAUAUAUGUAUAUAUACAUAUAUGUAUAUAUAUAUAUAUAUAUAUGUAUA
Pos_1153907_TGME49_chrVIII	TGME49_chrVIII	416277	416403	CGUAGAGAGAUUGAGUUGUAGUUAAGUCAUAGGAUCCUACAUUUCGCAGAGGUUAGUGGGUCUUGGCCUAACAUAGAGUACUGACUUUUUCAUGAGCUGUAGGAUCCACGAGGCAUGUCUCUUUGCG
Pos_1153904_TGME49_chrVIII	TGME49_chrVIII	416308	416383	GGAUCCUACAUUUCGCAGAGGUUAGUGGGUCUUGGCCUAACAUAGAGUACUGACUUUUUCAUGAGCUGUAGGAUCC
Neg_1156087_TGME49_chrVIII	TGME49_chrVIII	421002	421085	AUAUACAUAUGUACCAGUGUACACGUAUAUAUAUAUAUAUAUAUAUAUAUAUAUAUAUAUGUGUAUAAAUCUACAUAUGAAUAU
Neg_1156083_TGME49_chrVIII	TGME49_chrVIII	421007	421080	CAUAUGUACCAGUGUACACGUAUAUAUAUAUAUAUAUAUAUAUAUAUAUAUAUAUGUGUAUAAAUCUACAUAUG
mmu-miR-467g_1154163	TGME49_chrVIII	423718	423793	UAUGUUUGUGUAUGUAUAUGUAUAUAUAUAUAUAUAUACAUAUAUAUAUAUAUAUAUAUAUAUACAUACAUCCAUA
rno-miR-466b-4-3p_1156176	TGME49_chrVIII	423732	423859	AUAUACAUAUAUAUAUAUAUAUAUGUAUAUAUAUAUAUAUAUAUAUAUAUGUAUGUAGGUAUUUAUACACACAUACAUACAUCUUUAUAUAUAUAUGUAUAUAUGUAUAUAUUUAUAUAUAUGUAUAU
Neg_1156395_TGME49_chrVIII	TGME49_chrVIII	430920	430965	GCUGUCUCCGCCUCCAAUUUCGGGGCAGGCUUUGGAGGCGGACAGU
Neg_1156589_TGME49_chrVIII	TGME49_chrVIII	436283	436347	CUGUCUCGGCAAUGAAGCGAAUGCGGUGUUCGCGAACGAAAAACCGCUCCUCGCUUCUGAGACAG
mml-miR-297_1156712	TGME49_chrVIII	440252	440339	CAUAUAUCCAUAUAUAUAUAUAUAUGUAUAUGUAUAUGUGCAUCUGCAAAGCAUUAUAUAUAUAUAUAUAUAUAUAUAUGUAUAUGUG
mml-miR-297_1156709	TGME49_chrVIII	440260	440339	CAUAUAUAUAUAUAUAUGUAUAUGUAUAUGUGCAUCUGCAAAGCAUUAUAUAUAUAUAUAUAUAUAUAUAUGUAUAUGUG
Neg_1156833_TGME49_chrVIII	TGME49_chrVIII	443756	443802	CCGGGAGAGUCUCUGUCUCGCUUGCGCGAGAAAGAACUCUCUUUCGG
Pos_1154846_TGME49_chrVIII	TGME49_chrVIII	443756	443802	GGCCCUCUCAGAGACAGAGCGAACGCGCUCUUUCUUGAGAGAAAGCC
Neg_1157236_TGME49_chrVIII	TGME49_chrVIII	455128	455165	CGACAAGCAGAGCGAGGAGACUUUCGCUCUGCGGGUCG
Pos_1155251_TGME49_chrVIII	TGME49_chrVIII	455128	455165	GCUGUUCGUCUCGCUCCUCUGAAAGCGAGACGCCCAGC
Neg_1157940_TGME49_chrVIII	TGME49_chrVIII	473463	473505	UGCAGCGUUCCCCCUUGUUUGUAACAAUGAGGGUAACGCUGCG
mmu-miR-467g_1158117	TGME49_chrVIII	478733	478825	AUGUAUAGAUAUAUAUAUUAAUAUACAUACAUAUAUAUAUAUAUAUAUAUGUAUAUGUAUGUGUGUGUGUUUAUAAUAUAAAUAUCUAUAUAU
bra-miR9565-5p_1156523	TGME49_chrVIII	488676	488747	CUCUCUUUUGUCUGUCUCAGGUCUCGUUGAGAGGACCCCUCUCCUUGAAAAAGCUGAGACGAGAGAAGAGGG
Neg_1158480_TGME49_chrVIII	TGME49_chrVIII	489342	489427	ACACGCAUAUUCAUAUAUAUAUAUAUAUGUAUAUUUAUAUAUAAAUAUAUAUUUUUAUAUAUAUAAAUAUAUGUAUGUAUGCGUGU
Pos_1156584_TGME49_chrVIII	TGME49_chrVIII	490420	490524	UGUAUAUAUGUAUGGGUAUAUAUAUAUAUAUAUAUAUAUAUAUGCUAUGUACACCUCAAUGCGUAUAUAUACAUAUAUAUAUAUAUAUACACAUAUAUACAUACA
Neg_1158598_TGME49_chrVIII	TGME49_chrVIII	492479	492514	GUCAACACCGGGAGAAACGACUCCCCCGGUGUUGGC
Pos_1156779_TGME49_chrVIII	TGME49_chrVIII	495388	495435	GGGUGUGUUCUGUACGGUUCGUGACAAACGAGCGUAUAUAACACACCU
Pos_1156775_TGME49_chrVIII	TGME49_chrVIII	495391	495432	UGUGUUCUGUACGGUUCGUGACAAACGAGCGUAUAUAACACA
Neg_1158868_TGME49_chrVIII	TGME49_chrVIII	499901	500028	CGUUUGAGCGUUUACAUGUUUGGUUUCGAGCAACCUCGUUUCCCUCCAUGUGUUGUCGGGAAACCACGAGUCCAACUCGAAGUAUAUACACCCAAGAAAAAAAUGUUACGAACAUUCAUGCUGAGACG
Neg_1158952_TGME49_chrVIII	TGME49_chrVIII	502082	502121	AGGACGACGGAGGUGGUGCCGUCGCCCACCUCUUUGUCCU
Neg_1159038_TGME49_chrVIII	TGME49_chrVIII	504141	504188	GUCGAAAAAACAUUCCAGAAAAGCGGAUAACCGACGUGGAUUUUUGAC
Neg_1159068_TGME49_chrVIII	TGME49_chrVIII	504945	505077	GAAAGGCAGCUGACAAACAAGUGGAAAGGAUGACCUUCCAGCCUUUCACUUUUUUGCGUUAUUCCGCUACUGAGAACGCAGACAAGCGGUAGGGCAGGAAGGACGCGUCCGUUCGCUCUUGUCGGCUCCACUC
Neg_1159651_TGME49_chrVIII	TGME49_chrVIII	520946	520996	AGCUCAAGUGAGAGACACAUGUGUAUGUAUAUGUUUCCUUUCGCAAGAGUU
Pos_1158448_TGME49_chrVIII	TGME49_chrVIII	540291	540395	CUGGUACACGUGUACACAUAUAUGCAUAUGUGCGUUUAUUUGUCUAUAUAUAUAUAUAUAUAUAUAUAUACAUAUGUACAUACGUAUAUAUACACGUAAACGCAG
Pos_1159201_TGME49_chrVIII	TGME49_chrVIII	558830	558911	GCCAUUUCGUUCGGCUGCUGCUUUACGACCGCCGUUCGAGGGAAAGAAAAGGUGGUGUGAGUGUAGUGGUCGUCGAAGUGGC
Pos_1160010_TGME49_chrVIII	TGME49_chrVIII	579850	579891	GGUUUCUUCUGUGCGAGUCAAUGUGGCCGCCGGGAGAGACGU
Pos_1160005_TGME49_chrVIII	TGME49_chrVIII	579851	579889	GUUUCUUCUGUGCGAGUCAAUGUGGCCGCCGGGAGAGAC
Neg_1162970_TGME49_chrVIII	TGME49_chrVIII	613348	613475	UAGAUCUAUUUAGAUAUAUAUAUUUAUAUAUUUAGAUAUAUUUAGAUAUAUUUAGAUAUAUAUACAUAUAUAUUUAGAUAUAUUUAGAUAUAUUUAGAUAUAUAUAUAUAUAUAUUUAGAUAUAUUUA
Neg_1162969_TGME49_chrVIII	TGME49_chrVIII	613356	613467	UUUAGAUAUAUAUAUUUAUAUAUUUAGAUAUAUUUAGAUAUAUUUAGAUAUAUAUACAUAUAUAUUUAGAUAUAUUUAGAUAUAUUUAGAUAUAUAUAUAUAUAUAUUUAGA
Pos_1161294_TGME49_chrVIII	TGME49_chrVIII	616100	616146	GAAGUGUUUGGCUGCUCGAACAUCUAUGUUUAAGUAGCCUUCGCUUC
Neg_1163564_TGME49_chrVIII	TGME49_chrVIII	630109	630158	GAGACUAAGAAUGGCCACCGAGAGCUGGAAGCUUUUGUGGCCUUCUUCUC
Pos_1162558_TGME49_chrVIII	TGME49_chrVIII	649414	649480	AAGGCUACAACAGAAGGGUCGAAAGGACGUCUGUACACAUGUCUUGUCGACUCUUUUUUGCUGCUUU
Pos_1162564_TGME49_chrVIII	TGME49_chrVIII	649421	649473	CAACAGAAGGGUCGAAAGGACGUCUGUACACAUGUCUUGUCGACUCUUUUUUG
Neg_1165334_TGME49_chrVIII	TGME49_chrVIII	676341	676444	CUGUCUUAGCGUUUGGAUCAGAGCGCGUCUAGUAGUUUCUGCAGAUGGGACACCGACAUCUGUAGAAAUAGAUACUGCGCGAGCUGUCGAGCAGCUGUAGAUGG
Pos_1163588_TGME49_chrVIII	TGME49_chrVIII	677158	677216	AUGGAGAACAACUUUGUGCUGACACCUUCAUCGAACCAAGUUAGGACAUAAGUCUCCGU
Neg_1166085_TGME49_chrVIII	TGME49_chrVIII	696617	696736	CACACACAUAUGUAUAUGCAUAUAGGCAUAGAUGUAUGUACGCAUUUGCGUGUAUAGGUACGUUUUUAUGUACGUAUACAGGUGUGUAUAUAUGCUUGUAUGUAUAGAUAUAUGUAUGUG
Neg_1166088_TGME49_chrVIII	TGME49_chrVIII	696622	696731	ACAUAUGUAUAUGCAUAUAGGCAUAGAUGUAUGUACGCAUUUGCGUGUAUAGGUACGUUUUUAUGUACGUAUACAGGUGUGUAUAUAUGCUUGUAUGUAUAGAUAUAUGU
mmu-miR-669m-5p_1166151	TGME49_chrVIII	698191	698286	CAUUUAAAUAUAUAUAUAUAUAUAUUUACAUGUGCGUGUGUAUGUGUGUAGGCAGAUGCAUAGGUAUAUAUAUAUAUAUAUAUAUAUAUAUAUAUG
mmu-miR-467g_1166392	TGME49_chrVIII	704521	704630	UAUAUGUAUAUAUAUAUAUAUAUAUGUAUAUAUUUAUAUAUGUAUAUAUGUAUAUGUGUAUAUGUGUAUAUAUGUAGAUAUGUAGAUAUGUAUAUAUGUAUAUAUGUAUA
Neg_1168596_TGME49_chrVIII	TGME49_chrVIII	765630	765671	UUCGAAGGAGGCGCUGACGAAGGCGUCACUGCUUUCAUCGAA
Pos_1166841_TGME49_chrVIII	TGME49_chrVIII	766430	766497	UAUAUAUAUGUGUAUAUAUAUAUAUAUGUAUAAAUAUACAUAUAUAUAUAUAUAUAAACAUGUAUAUA
Neg_1168685_TGME49_chrVIII	TGME49_chrVIII	767752	767853	CAAAUGUAUAUAUAUAUAUGUAUAUAUAUAUAUGUAUAUAUAUAUAUGUAUAUAUAUAUAUGUAUAUAUAUAUAUGUAUAUAUAUAUGUAUAUAUGUAUUUG
Neg_1168699_TGME49_chrVIII	TGME49_chrVIII	768001	768082	CAGACAAAUGUAUAUAUAUAUAUGUAUAUAUAUAUAUGUAUAUAUAUAUAUGUAUAUAUAUAUGUAUAUAUGUAUUUGUGUG
Neg_1168779_TGME49_chrVIII	TGME49_chrVIII	770765	770858	GUAUGCAUGUUGAUGUAGAUGUAUGUUCAUGUGUAUGUCGACCUACGCAGGUAUAGUCGUACGUAUGAUACGAUGCAUCCGUCGGCAUGGAUAU
rno-miR-466b-3p_1167068	TGME49_chrVIII	772503	772680	UGUAUGUAUGUAUGUAUGUAUGUAUGUAUGUAUGUAUGUAUAUAUGUAUGUAUGUAUGUAUGUAUGUAUGUAUGUAUGUAUGUAUGUAUGUAUGUAUAUAUAUAUAUAUAUAUAUAUAUAUAUAUAUAUAUAUAUACGUACACGCACAUACGUAUAUACAUAAACAUGCUCACAUAUA
tch-miR-1277-5p_1167090	TGME49_chrVIII	773318	773381	UGUAUGUAUAUAUAUACGUAUAUACGUGUAUAUCUAUACGUAUAUAUAUAUAUAUAUACAUACA
hsa-miR-3149_1169120	TGME49_chrVIII	780443	780504	UAUAUAUAUGUAUAUAUGUGUGUAUAUAUUUGUAUAUAUGCAUAUAUAUAUAUAUAUAUAUA
Neg_1169831_TGME49_chrVIII	TGME49_chrVIII	800116	800249	AUACAUAUAUAUAUAUAUAUUUAUAUAUGUAUAUAUAUAUAUAUAUAUAUUCAAAUAUGUAUAUAUAUAUAUAUAUAUAUAUUUAAAUAUGUAUAUAUAUAUAUACAUAUAUAAAUAUAUAUAUAUAUGUGUAU
rno-miR-568_1168047	TGME49_chrVIII	800116	800249	UAUGUAUAUAUAUAUAUAUAAAUAUAUACAUAUAUAUAUAUAUAUAUAUAAGUUUAUACAUAUAUAUAUAUAUAUAUAUAUAAAUUUAUACAUAUAUAUAUAUAUGUAUAUAUUUAUAUAUAUAUAUACACAUA
Neg_1169855_TGME49_chrVIII	TGME49_chrVIII	800780	800895	UCCCCCACGAUAUAUCUAUACACAUAUGUACGUAUAUAUAUGUAUAUAUACAUAUAUAUGUAUAUAUAUAUAUGUAUAUAUGUAUUUAUAUGUGUGUGUAUUUAUGUUGUGUGUGA
Pos_1168178_TGME49_chrVIII	TGME49_chrVIII	803874	803960	GUGCCUUUACACAGAUUUCUUGUUGCGGAGUUUGGACGGCCCUUGAAGGGCCCUCUCUUUGCGCUCGAGAAUUUGUCCAAAAGGUAC
mmu-miR-6979-3p_1168194	TGME49_chrVIII	804254	804401	UCAGGGAAGAGGGCGGUAAGAUGGUUGCGUGCGUCAAGAAACAGGAGGAUACAUACAUAAAAGCACGUCUACUUUUGUGUGUCUUUAUGUCUAUAUGUCCCCCUCUUCACUUAAACGUUGCACAUGGAUGUCUGUCUGUCUCCCUGUC
Pos_1169122_TGME49_chrVIII	TGME49_chrVIII	828372	828521	GUGUUGGAAUGCUUAAAUAUAUAUAUAUAUAUAUAUAUAGAUGUAUAUAUAUAUAUAUAUAGAUGUAUAUAUAUAUAUAUAUAUAGAUGUAUAUAUAUAUAUAUAUAUAUAUAUAGAUGUAUAUAUAUAUAUAUAUAUGGGCACUGAUAU
Neg_1170886_TGME49_chrVIII	TGME49_chrVIII	828385	828486	AUUUAUAUAUAUAUAUAUAUAUAUAUCUACAUAUAUAUAUAUAUAUAUCUACAUAUAUAUAUAUAUAUAUAUCUACAUAUAUAUAUAUAUAUAUAUAUAUAU
Pos_1169117_TGME49_chrVIII	TGME49_chrVIII	828389	828480	UAUAUAUAUAUAUAUAUAUAUAGAUGUAUAUAUAUAUAUAUAUAGAUGUAUAUAUAUAUAUAUAUAUAGAUGUAUAUAUAUAUAUAUAUAUA
Neg_1171063_TGME49_chrVIII	TGME49_chrVIII	833243	833295	GUAAAUGCAUCGAGUAGCCUUGUAGGAAGGGCACCGUACUCGAUUCGUUUGAG
cre-miR1168.2_1171130	TGME49_chrVIII	835252	835317	UGUGUGCGCGGAACGCGAAGAAACGCGAGACAAGUUGUCUCUCGCUUUUUCGAGUCUGCGUAUCCG
Neg_1171541_TGME49_chrVIII	TGME49_chrVIII	846435	846565	UGUGAACACUUGAAAGGUAGCAAUCGGUAAAAUGUCACCUUUUGGACACGUUUUGCAGGACAACUAAGGCGAUUAGAAAACCGUCCAAAAUGUGUGACUAGCGGUUGCAGAUUUCACCUACAUGUUCGGCA
Pos_1170083_TGME49_chrVIII	TGME49_chrVIII	854008	854054	GGCUUAAGGCGACGCGGUGUGUGGGUUAUACUGUUUCGCUUUGUGCC
Pos_1170808_TGME49_chrVIII	TGME49_chrVIII	873098	873133	CUUUUUUGUCCCUUGGGGGACUAUUGGACAAAGGAG
Neg_1173048_TGME49_chrVIII	TGME49_chrVIII	885556	885595	AGGCCUUGAAGUGCCACGGGUUGCCGUGGUGCCAAGGCCU
Neg_1173084_TGME49_chrVIII	TGME49_chrVIII	886576	886626	CGCCGAGGGUUUGUGUGCGAAGUAAGUCCUUCGUUCCAUAGACCCUGUGCG
Pos_1174262_TGME49_chrVIII	TGME49_chrVIII	963504	963554	UCGUUCUGUCGUAUACGCUCUUGUACAUUAAAGACGUUUUGCGACGAACGG
mmu-miR-669b-3p_1177994	TGME49_chrVIII	1015534	1015603	UGCGUAUACAUAUAUAUAUAUAUAUAUAUAUAUAUGUAUGUAUAUAUGUAUAUAUAUGUAUUCAGAUGCA
Pos_1176588_TGME49_chrVIII	TGME49_chrVIII	1025942	1026018	UAUAUAUGUAUAUAUAUAUGCUUAUGUAGACACAUGGAGACGUCAUGUAUGUGUAGGUAUAUAUAUAUAUAUAUAUA
Pos_1176629_TGME49_chrVIII	TGME49_chrVIII	1027008	1027067	CCUCAAGACAGGCGCGACGUUGGAGGGAGAACGAAAGCAGCGUCCGCUUUUGUCUGGAGG
dme-miR-9388-5p_1176840	TGME49_chrVIII	1032810	1032873	GCGUAUAUAUAUAUAUAUAUAUAUAUAUAUAUAUAUAUAUAUAUAUGUAUGUAUAUAUAUACGC
Pos_1178169_TGME49_chrVIII	TGME49_chrVIII	1069373	1069422	UAUAUGCAUACGUAAGCGACGUCACUUACGUGCGCUUGGGUGUUUAUGUA
tch-miR-1277-5p_1178171	TGME49_chrVIII	1069500	1069637	CGUAUAUACGGAUGUAUACGUAUGUGUAUGUAUGUAUAUAUGUAUGUAUAUAUCUAUGUAUAUAUAUAUAUAUAUAUACGUAUAUAUAUAUAUAUAUACAUGUAUAUAUAUGUAUAUAUAGAUACAUCUGUAGAGACG
mdo-miR-7399-3p_1178528	TGME49_chrVIII	1079421	1079484	UACGUAUGUAUAUGUAUAUAUAUGUAUAUAUAUAUAUAUAUAUAUAUAUACAUAUAUAAACGUA
Pos_1178833_TGME49_chrVIII	TGME49_chrVIII	1088537	1088580	GCGUCGCAGCUUCUUUGCGGUUUGUGACCCAGAGAGGGUGACGC
Pos_1178844_TGME49_chrVIII	TGME49_chrVIII	1088947	1089004	CCGGGUUUUCGUGAGUGGCGCCCCACAUGUAUGUGGGGCACCCUCAAGCAAAAGACGG
mmu-miR-466d-3p_1179050	TGME49_chrVIII	1094975	1095136	GAGACUUUUAGAUGCUUACGUAGGUGUAUAAUAUGUGUGGGUAUAUGUAUGUGUAUAUAUUUAUAUAUAUAUAUGUAUAUGUAUAUCUAUUUAUAUAUGUAUAUAUAUAUAUAUACAUCCAUAUAUAACCUAUAGGUACGUACACCUGCAGAUAUGAGUCUU
rno-miR-466b-3p_1179206	TGME49_chrVIII	1099363	1099471	CGUCUGUGCGUGUAUGUGUUUAUGUAUGUAUACGCAUAUAUGUAUAUAUGUAUAUAUAUAUAUACAUGUAUGUAUAUAUAUACACGCACACCCACACGUAUGUCAGACG
Pos_1179448_TGME49_chrVIII	TGME49_chrVIII	1106211	1106251	GUGCCAAGAGUAGUCUCCGCUCACGGAGACUUUCGUGGAGC
hvu-miR6207_1179978	TGME49_chrVIII	1120842	1120877	UGGAGUGCCCGGUUGAUGGGACAACCUGGGCGCCCA
Pos_1180289_TGME49_chrVIII	TGME49_chrVIII	1129788	1129841	CCACAUGCAUGUGGGCCACCCACGCCCAGGCCGCGCGGGUCCACAUGCAUGUGG
Neg_1182554_TGME49_chrVIII	TGME49_chrVIII	1142768	1142813	CAGGGCCUGCCUUGAAGGUUCCGUAGUGGUCUUCAGGUAGGUCUUG
Neg_1183047_TGME49_chrVIII	TGME49_chrVIII	1156329	1156387	UUUUGAACGCGGUCAGUGCUUCUUCGGCUUGUCUGUCGGAAGCACUCCCGCGUUGGAAA
Pos_1181543_TGME49_chrVIII	TGME49_chrVIII	1165606	1165673	ACCUUCCCGGAGGCAGCAGUUUUCCGAGUGAAAUUUCUUUUUGCUCUUAGAUUAGCCUCCGUAAAGGU
Pos_1184179_TGME49_chrVIII	TGME49_chrVIII	1235781	1235819	AGUGUGUCACGGUGCGACACCGUUGCACUGUGAAGUACU
Pos_1184634_TGME49_chrVIII	TGME49_chrVIII	1248131	1248171	ACAGAAGACAACCGUCCAACAGUAGUGGUGGUCGUUUUUGU
Pos_1186905_TGME49_chrVIII	TGME49_chrVIII	1309174	1309214	UCUGUCGUAAGUUGUAGACGUCUCGUCUGACUUAAAACAGA
rno-miR-466b-4-3p_1186946	TGME49_chrVIII	1310147	1310265	CGUAUGUACAUGUAUGUACGUGUAUGUAUGUACGUAUAUAUAUGUAUAUAUAUAUAUUUAUAUAUAUAUAUAUAUAUAAAUCCCAAAUCCCAUAUAUAUAUAUACAUAUAUGUAUCCCG
mmu-miR-467g_1188889	TGME49_chrVIII	1314066	1314202	CGAAACAGGUGUAUAUUUAUACAUAUAUAUAUAUAUAUGUAUACAUAUAUAUGUAUAUAUGUAUAUAUAUAUAUAUAUAUAUAUGUAUAUGUAUGUAUAUGUGUUUAUAUGUGAACGAAUAUAUUCAUGCCUUUUCG
Neg_1189002_TGME49_chrVIII	TGME49_chrVIII	1317542	1317652	CGAGUUAAGGAACAGGGGAUGCCAGCCAGAGAGACUCGAGAUAAGAUGUGCAGUUGUGUGUGUCGCAUGCAUCGGGUUGCAUCAGUUCGUUUUCCUCUGUUUUUUUCCUCG
rno-miR-466b-4-3p_1187418	TGME49_chrVIII	1323346	1323426	UGGUUUGUGUGUGUGUAUGUAUGUAUAUGUAUAUUCAUAUAUAUAUGUAUAUACAUAUAUAUAUAUACAUCUACAUAUCUA
mmu-miR-669l-5p_1187577	TGME49_chrVIII	1327930	1327999	AUGUGUGUGUAUGUUUAUGUAUAUAUAUGUGUAUAUAUAUAUAUAUAUACAUAUAUACAUACGCACAUAU
Neg_1189776_TGME49_chrVIII	TGME49_chrVIII	1339559	1339598	GGUGCUCGUCUGGCUGCUCUACCGCAGUCGAUCGAGCAUC
Neg_1190187_TGME49_chrVIII	TGME49_chrVIII	1351274	1351335	GAGGAGGCAGAAGGAGCAGGCGGCAGCUCAGCUGCCGCCUGCUCCACCUCUGUCUGUUCCUC
cpa-miR169_1188748	TGME49_chrVIII	1359700	1359821	UUUGGAGAUAAAGGUGAGACGCCCGAGAGAGCUUGUAAAAAAAGAAGUGAGCGGACGUUUCGCGGUGUUAGACCUGCGUCUCUGAGCGGCAAGUCUUUCUUUGUUUCACUUUCAUUUCUAGA
rno-miR-568_1190528	TGME49_chrVIII	1360193	1360260	AUACACAUUUGUAUACAUAUAUGUAUAUAUGUAUAUAUAUAUAUAUAUAUAUGUAUAUGGAUGAGUAU
mmu-miR-669l-3p_1188948	TGME49_chrVIII	1365114	1365279	UGGACGAAGGUACACACGCAGAUGCGUAUUUAUAGAGAGUGAUAUAUAUAUAUAUAUAUAUGUAUGUAUAUGUAUAUAUGUAUAUAUGUAUACAUAUAUAUAUAUAUAUAUAUAUAUACAUCCAUACGUACAUAUAUACGUAUACGUGUGUGUAAACUUUCCCCCG
sma-miR-8460-5p_1189100	TGME49_chrVIII	1369458	1369569	UGUACGUGUGUAGAUACGUUUAUAUAUAUAUAUAUAUAUAUAAUUAUAAUAUAUAUAUAUAUAAUUAUAAUAUAUAUAUAUAUAUAUAUAUAAACGUAUCUACACAUAGACA
Neg_1190840_TGME49_chrVIII	TGME49_chrVIII	1369464	1369563	ACACAUCUAUGCAAAUAUAUAUAUAUAUAUAUAUAUUAAUAUUAUAUAUAUAUAUAUUAAUAUUAUAUAUAUAUAUAUAUAUAUAUUUGCAUAGAUGUGU
Pos_1189105_TGME49_chrVIII	TGME49_chrVIII	1369652	1369721	GUGUACAGAGGUAUAUAUAUAUAUAUAUAUAUAUAUAUAUAUAUAUAUAUAUAUAUAUAUAUACGUACAC
Neg_1190866_TGME49_chrVIII	TGME49_chrVIII	1370263	1370329	UCUCACGAGCUGAGACGCUUCGUUUACGUACUUCAUAAGUCGUCGAGAGAAGCGUCUGCUCGUGCGA
Neg_1192321_TGME49_chrVIII	TGME49_chrVIII	1409052	1409117	CCUGGCAACAGAAUCGGUCACAUAGCAGGCUCUAUCGUUUGCUGUCUGAACUAUUCUUUGCUAGUG
Neg_1192727_TGME49_chrVIII	TGME49_chrVIII	1419818	1419864	AGCACACGCCAUGGGAUUAAAACCAAAAUCUUCCAUGGUGUCGUGUU
Neg_1193677_TGME49_chrVIII	TGME49_chrVIII	1445555	1445604	UUGAGGGGCAUCCGGAGUAUUCGGCGCUCGUUUACCCGGGUGCCUCUCGA
Pos_1192839_TGME49_chrVIII	TGME49_chrVIII	1470146	1470227	GCAAGACGUUUCUGUUCUCCUUCUUUCUGAAGAGGCUGCGUUUCAGCCUUUUGGUGAGAAGGACGAGGAGACGGCCUUUUGC
Pos_1192836_TGME49_chrVIII	TGME49_chrVIII	1470156	1470216	UCUGUUCUCCUUCUUUCUGAAGAGGCUGCGUUUCAGCCUUUUGGUGAGAAGGACGAGGAGA
Neg_1194983_TGME49_chrVIII	TGME49_chrVIII	1479834	1479870	GGUGGAUCUGUGGAAGCAACUUUGCUUCUGAUCUACC
mmu-miR-467g_1195123	TGME49_chrVIII	1483350	1483435	CAUAUGCAUACAUACACGCAUAUAUAUAUAUAUAUAUAUAUAUAUAUAUAUAUAGACUCAUGUAUGCAUUUGUAUGUGUGCAGGUG
mmu-miR-467g_1195120	TGME49_chrVIII	1483354	1483431	UGCAUACAUACACGCAUAUAUAUAUAUAUAUAUAUAUAUAUAUAUAUAUAGACUCAUGUAUGCAUUUGUAUGUGUGCA
Pos_1193831_TGME49_chrVIII	TGME49_chrVIII	1496377	1496426	AUUGGGAGUGGCUCGGUGUCGGGACACCGACAGAGGGCUGUUUUUCCAAU
Neg_1195737_TGME49_chrVIII	TGME49_chrVIII	1499675	1499720	UUUUCCUGAUUCACACUGGCUUGGUACUGUCAGUGCUGCAGGAAAA
Neg_1195848_TGME49_chrVIII	TGME49_chrVIII	1502519	1502665	GUACAUGCAAAUCUAGAAAUUACGUCUAGUAUGCACAUCGGCAUACGUAUCUAUACAUAUUCGUCAGCAGGUGUGAACGCCUGCGUUUGUGAAUCUAUGAAUGUAGGUACGUAUCUGAGUAUGGAUGUGAACCUUGGAUGCAUGUGC
Neg_1196094_TGME49_chrVIII	TGME49_chrVIII	1508817	1508878	GACGCAUCUUCUGCAGAAGGUCGUCCAAUCUUGGACGGCCCCAUUCUGUAUCGAAGCUGCUC
Pos_1196205_TGME49_chrVIII	TGME49_chrVIII	1558214	1558291	GGACGACGCAGAGGACGGCCAGGAGCGGCGACUAGCGCUGACGUCUCUGCUCCUCUUGGCUGUCCUCCUGCGCCGUCU
Pos_1196493_TGME49_chrVIII	TGME49_chrVIII	1566904	1566953	CUCUGUCUCCCCAGCUGGGUCUCGGCAGCUCAGCAUGGGGCGGGACAGAG
Pos_1196607_TGME49_chrVIII	TGME49_chrVIII	1569771	1569839	UAUGUAUAUAUAUAUAUAUAUAUAUAUAUAUGUAUAAUAUAUAUGUAUAUAUAUAUAUAUAUAUACGUA
Pos_1197671_TGME49_chrVIII	TGME49_chrVIII	1598628	1598706	UAUAUAUAUAUAUAUAUAUGUAUAUACAUAUACAUGUAAAUAGGGUGCAUAUGGAUAUAUAUAUAUAUAUAUAUAUAUA
Pos_1197816_TGME49_chrVIII	TGME49_chrVIII	1603004	1603147	GUGUGUAUGUGAAAAUACAUGUACAAAGAUGUAUAUAUAUAUAUAUAUGUAUAUAUAUAUGUAUAUAUAUAUAUAUAUAUGUAUAUAUAUAUAUAUAUAUAUAUGUAUAUAUAUACGUCAAUACGCGUGCAAACACAUACACAU
tch-miR-1277-5p_1197915	TGME49_chrVIII	1605645	1605739	UGUUUAUACGUAUAUAUAUAUAUAUAUAUAUAUAUAUAUGCAGAAGUAUACAUGUAUAUAUAUAUAUAUAUAGUAUAUAUAUAUAUACGCGAACA
Pos_1197950_TGME49_chrVIII	TGME49_chrVIII	1606560	1606604	UGAUCUGCGGGGUGUCCGAAACGCAUUGGACGCUCUGACCGAUCG
oha-miR-135-1-3p_1200008	TGME49_chrVIII	1615774	1615818	GAAGGCGCACAUCGACUUGCAAGGCUGCAAUCCCUGUGUGCCUUC
cel-miR-784-5p_1199140	TGME49_chrVIII	1637902	1637995	CGCACCUACGUACGUAGAGUGUGCGUAAGUAUCCACGUAAGUGACUCAUGUCACGUUGCACGUAUACGUGCAGUCGUCGACGUUUUUGGGUGUG
Pos_1201181_TGME49_chrVIII	TGME49_chrVIII	1691918	1691992	UCUCUGUUGUGUCUCACCUUUACACGCUGUUUUUAUGUCUUACAUAGCACGUGUGGAGCGGAGACACAACGCAGA
Pos_1201185_TGME49_chrVIII	TGME49_chrVIII	1691922	1691988	UGUUGUGUCUCACCUUUACACGCUGUUUUUAUGUCUUACAUAGCACGUGUGGAGCGGAGACACAACG
mmu-miR-7043-5p_1202788	TGME49_chrVIII	1735669	1735747	GCGGUGUAAGAGCAUGGUGGUAAUAAAAGCGAUAUUCAACUUGUCAUUUCGGCUUUUUGCCUCUAUGCUUUCACACCAC
mmu-miR-7043-5p_1202792	TGME49_chrVIII	1735670	1735747	CGGUGUAAGAGCAUGGUGGUAAUAAAAGCGAUAUUCAACUUGUCAUUUCGGCUUUUUGCCUCUAUGCUUUCACACCAC
Neg_1205018_TGME49_chrVIII	TGME49_chrVIII	1751188	1751258	CCCAUGCGUCCGAGAAACGAGAUGGAGACAAGGACGAUGUCCAUGUCUCCAUCUGUGUAGCUGACCAGGGG
Pos_1203543_TGME49_chrVIII	TGME49_chrVIII	1754654	1754737	CCUCUGUGCGCGAAAGGAAGAAGGGAAAGGCAGGUGGCUUCUCUCCUCUUGUCUGGGCUCUCUUCUUCCUUUCGGCAACAGCGG
Pos_1203540_TGME49_chrVIII	TGME49_chrVIII	1754657	1754734	CUGUGCGCGAAAGGAAGAAGGGAAAGGCAGGUGGCUUCUCUCCUCUUGUCUGGGCUCUCUUCUUCCUUUCGGCAACAG
Neg_1206286_TGME49_chrVIII	TGME49_chrVIII	1784761	1784805	GCUUGCAGAUCGGACUCAAGUGGGAACGCUUGAAGGUCUGUAGGU
Pos_1205598_TGME49_chrVIII	TGME49_chrVIII	1811436	1811528	ACGCAAGUCAAGAUCCUACCUGAAGUGACGGAGGGCUGUGAAGUCGCGGCAGACUUCGCGGCCCGUGUGGACGCUUCUGUUUCUUGCUUGUGU
hsa-miR-4317_1208665	TGME49_chrVIII	1848965	1849029	CCACCGUUUUUCAUUGUCAGGGAGCUCCGCGAAAUACAGGCUCUCUGCAGUGGAAGGGACGGUGG
Neg_1209169_TGME49_chrVIII	TGME49_chrVIII	1863301	1863354	GUGAUUGCGGCAGCUGAGACGACCAGCGAUGUCUCAGUCUGCUGCUUUUCUCAU
Pos_1207803_TGME49_chrVIII	TGME49_chrVIII	1872373	1872437	CCGCCACAACUUACUCAAUUGUGGGUAACAGCUCAGGUAGCUGCUUGUUGAGUAGCUUGUGGCGG
mmu-miR-297c-3p_1207838	TGME49_chrVIII	1873260	1873414	AUGUACAUAUAUGGAUAUGUGUAUAUGUAUGUAACGUGCAUUUAUGUACAUAUAUGGAUAUGUGUAUAUGUAUGUAACGUGCAUUUAUGUACAUAUAUGUAUAUGUGUAUAUGUAUGUAACGUGCAUUUAUGUACAUAUAUGUAUAUGUGUACAU
mmu-miR-467g_1209596	TGME49_chrVIII	1875854	1875929	ACAUUCACACAAGCAUAUAUAUAUAUAUAUAUAUAUAUGUAUAUGUAUAUGUAUGUAUGUGAAUGCAUGUGAGUGU
Neg_1210431_TGME49_chrVIII	TGME49_chrVIII	1897753	1897798	GAGGCAGGAGACGUUCAAGGCUUCUUUUUGAUUGUCUCUCUGCGUU
rno-miR-466c-5p_1208796	TGME49_chrVIII	1899255	1899408	GAAGUGUCAAUUGCGUAUAUAGACAUCUACGUGUACGUAUAUAUAUAUAUAUAUAUACAUAGAAGUAUAUAUGGAUAUAUAUCUAUAAAUAUCUGUAUAUGUACAUAUAUAUAUGUAUAUACACACAUCUCUCUCUCUACGUCUAUCUCGCUUC
Pos_1209269_TGME49_chrVIII	TGME49_chrVIII	1912397	1912433	AGGUGCGCCACGUACUUAAACAGGCUGUGGUGCAUCU
mmu-miR-669d-2-3p_1211556	TGME49_chrVIII	1927915	1927998	UACGUAGACAUAUAUAUAUAUAUAUAUGAGUAUAUGUAUGUAUAUAUAUGUAUAUGUAUGUAUAUGUAUAUGUAUGUUUAUGUA
mmu-miR-669d-2-3p_1211559	TGME49_chrVIII	1927917	1927996	CGUAGACAUAUAUAUAUAUAUAUAUGAGUAUAUGUAUGUAUAUAUAUGUAUAUGUAUGUAUAUGUAUAUGUAUGUUUAUG
Pos_1209978_TGME49_chrVIII	TGME49_chrVIII	1930603	1930673	CUCCCUCUAAAAGGCGCCCUUUCAGGACGUUUUGUUUCAGCGAACUCCAGAAGGGGUCGCUCAAGAGGGAG
Pos_1210271_TGME49_chrVIII	TGME49_chrVIII	1939255	1939329	GAUUGGUUCUCGUACGCAUAUAUAUAUAUAUAUAUAUAUACAUAUAUAUAUAUACUAUCUGCAAGAGGACCAGUC
mmu-miR-6953-3p_1210792	TGME49_chrVIII	1953356	1953427	AACGCAAGUACUGGUCUGGAGUGCGCGCAGUCUUCUGUAAGACAGAGAGGCUGCGUCAUUCAGUACUUCGUU
Pos_1212026_TGME49_chrVIII	TGME49_chrVIII	1987775	1987843	AGAGACACCGCUUUGGGACAGGUCCGUAGAACAAUUUUGUCUACCGUCCCUGUCCCGGGGGAGGUCUCU
mmu-miR-467g_1212858	TGME49_chrVIII	2010333	2010426	GUAUGUAUGUAUACGUAUAUAUAUGUGUUUAUGUAUGUAUAUAUAUGUGUUUAUAUAUACAUAUAUAUAUAUGUGUUUAUGUAUAUAUACAUAU
Pos_1214133_TGME49_chrVIII	TGME49_chrVIII	2046686	2046747	GCUGAGAGGUGGAAGCAGAAGGCGGGUCCUGGAAACCCGCAGUUCGCUUCUCAUCUCUCGGC
Pos_1215102_TGME49_chrVIII	TGME49_chrVIII	2073010	2073066	AGCGAUGGGGUUCGUCUUGUUAAGGCCAAGUGGUCUGCGAGACAGGAACCCUGCGCU
Neg_1216886_TGME49_chrVIII	TGME49_chrVIII	2073255	2073333	UGGAUACACAACUGCACGAAGCGUACGUCUCUUCUUGAGUGCGUCGGCCCAAGUGACGUGCCUCGUGCGUGUGUGUCCA
Neg_1217586_TGME49_chrVIII	TGME49_chrVIII	2090994	2091041	CCAUGUCGUGCGCUUCUGAGUUGUGAAGAGUCAGAAACGCACGCGUGG
Neg_1217864_TGME49_chrVIII	TGME49_chrVIII	2098614	2098650	GGUGAAUUGAACUCUGUCCUUAGAAAUGUUUUUCGCC
mmu-miR-467g_1218035	TGME49_chrVIII	2151311	2151405	GUGUAUCCACGUAUAUAUAUAUAUAUAUAUAUGUAUGUAUGUAUGAUGUUUAUAUAUGAGUACGUAUAUAUAUAUAUAUAUAUAUAUAGAAGCAU
Neg_1220231_TGME49_chrVIII	TGME49_chrVIII	2161298	2161369	CCGUCAUCCAGGUCGUCGUGGAAGCGACAUUUUGAGGUAAGUCUCAUUUGCCCGACGGUCUUAGGGUGAUGG
Pos_1219217_TGME49_chrVIII	TGME49_chrVIII	2182802	2182843	AGGCGGCUUGGGUUGGACACCCUUUAGCCAACUCAGUCGCUU
Pos_1219462_TGME49_chrVIII	TGME49_chrVIII	2189532	2189629	ACGGCAGGGCUUGGAGCUGCAUAUAUAUAUAUAUAUAUAUAUAUAUAUAUAUAUAUAUAUAUAUAUAUAUAUAUAUACGCACAUAUGUCGGCUGCCGU
Neg_1221348_TGME49_chrVIII	TGME49_chrVIII	2189532	2189629	UGCCGUCCCGAACCUCGACGUAUAUAUAUAUAUAUAUAUAUAUAUAUAUAUAUAUAUAUAUAUAUAUAUAUAUAUAUGCGUGUAUACAGCCGACGGCA
Neg_1223141_TGME49_chrVIII	TGME49_chrVIII	2236770	2236822	UUUUACUUGUCUGGUUUUUAUAUGUAUUCAUGUACAGACCCGAGCAGGUGAAG
Neg_1223438_TGME49_chrVIII	TGME49_chrVIII	2244716	2244760	GUUGUGGUGUUUGUGCUGUGCUUUUGCAGCUCAAGCGCCGCUAAC
Neg_1223558_TGME49_chrVIII	TGME49_chrVIII	2248012	2248077	AGUCAUUGUGAAAAAAUAAACACGGAUUUUUGAAUAUCAAAUGUGUCUUUUUUGUUAGCUAUGACU
Pos_1224605_TGME49_chrVIII	TGME49_chrVIII	2326486	2326579	UGUAAAUGUAUAUGUAUAUGUUUAUAUAUGUAUAUAUAUAUAUAUAUGUAUAUAUAUAUAUAUAUAUAUAUAAGUCAAUACAUAAGCGUGAGCA
Neg_1226865_TGME49_chrVIII	TGME49_chrVIII	2335859	2335925	AAACAAUCAGUCCUGGGAAAGAGAGCGCUUCCCAUGAGAAGUGCUCUUGUUUCUGGACUCCUUGUUU
bra-miR9561-5p_1227072	TGME49_chrVIII	2341572	2341630	CGUUUCCCAGGAGUGAUCUUUCCGUACCCAUUUGGCUGCGGAAAGACUUGUGAGAGACG
Pos_1225396_TGME49_chrVIII	TGME49_chrVIII	2347882	2347992	GAGCAGUCUUGGUGUGUGAGUGUGUAUUUAUGUAGAUAUGUACGUAUGUAGAGAGAUAUAUUUACAUAUAUUCAAACGUCCAUACACAGCGUCCAUACGCCCCUCUUGCUC
tch-miR-1277-5p_1226782	TGME49_chrVIII	2383804	2383919	GUACGUGAAUACAUACGUAUAUGUAUAUAUAUAUAUAUAUAUAUAUAUAUGUACACAUUUCCAUACGUGUAUAUAUAUAUAUAUAUAUAUAUACAUAUAUUGAAGUAUUUAUCAAC
tch-miR-1277-5p_1226779	TGME49_chrVIII	2383808	2383915	GUGAAUACAUACGUAUAUGUAUAUAUAUAUAUAUAUAUAUAUAUAUGUACACAUUUCCAUACGUGUAUAUAUAUAUAUAUAUAUAUAUACAUAUAUUGAAGUAUUUAU
Neg_1228655_TGME49_chrVIII	TGME49_chrVIII	2383827	2383902	AUAUAUAUAUAUAUAUAUAUAUAUAUACAUGUGUAAAGGUAUGCACAUAUAUAUAUAUAUAUAUAUAUAUGUAUAU
Neg_1229001_TGME49_chrVIII	TGME49_chrVIII	2392801	2392938	CACGCAUAAUUAUAUAUAUAUAUAUAUAUAUAUAUAUGCAUAUAUAUAUAUAUAUAUACAUAUAUAUAUAUUCAUAUAUAUACAUAUAUAUAUACAUAUAUAUAUAUAUAUAUAUAUAUAUAUAUAUACUUAUGCGUG
tch-miR-1277-5p_1227129	TGME49_chrVIII	2392801	2392938	GUGCGUAUUAAUAUAUAUAUAUAUAUAUAUAUAUAUACGUAUAUAUAUAUAUAUAUAUGUAUAUAUAUAUAAGUAUAUAUAUGUAUAUAUAUAUGUAUAUAUAUAUAUAUAUAUAUAUAUAUAUAUAUGAAUACGCAC
Neg_1228998_TGME49_chrVIII	TGME49_chrVIII	2392802	2392937	ACGCAUAAUUAUAUAUAUAUAUAUAUAUAUAUAUAUGCAUAUAUAUAUAUAUAUAUACAUAUAUAUAUAUUCAUAUAUAUACAUAUAUAUAUACAUAUAUAUAUAUAUAUAUAUAUAUAUAUAUAUACUUAUGCGU
Pos_1227295_TGME49_chrVIII	TGME49_chrVIII	2397467	2397632	GGAGUAUAGAUAGAUAGAUAGAUAGAUAGAUAUAUAUAUAUAUAUAUAUAUGUAUAUAUAUGUAUAUAUGUAUGUAUAUAUAUGUAUAUAUGUAUGUAUAUAUAUGUAUAUAUAUAUGUAUAUGUAUAUAUAUGUAUAUGUAUAUAUAUAUAUAUAUAUGUGCUCC
Pos_1227788_TGME49_chrVIII	TGME49_chrVIII	2411383	2411500	GUAUAUAUAUAUAUAUAUAUGUAUAUAUAUGUAUAUAUAUAUAUAUAUAUAUGUAUGUAUAAAUAUAUGUAUAUAUAUAUAUAUGUAUAUAUAUAUAUAUAUAUGUAUAUAUAUAUAU
Pos_1227791_TGME49_chrVIII	TGME49_chrVIII	2411384	2411509	UAUAUAUAUAUAUAUAUAUGUAUAUAUAUGUAUAUAUAUAUAUAUAUAUAUGUAUGUAUAAAUAUAUGUAUAUAUAUAUAUAUGUAUAUAUAUAUAUAUAUAUGUAUAUAUAUAUAUAUAUAUAUA
tch-miR-1277-5p_1228049	TGME49_chrVIII	2418781	2418924	CGUGUAUGGGUGCGUACGUGCGUGUGUACUUAGAUGUACGUAUGUAUAUAAAUAUAUAUAUGUAUAUAUAUAAAUAAAUAUAUAUAUAUAUAUAUACGUAUGCGUACAUCUACGUGUAAACUUAUACGAAUGUAUCUCUACGCG
Pos_1228050_TGME49_chrVIII	TGME49_chrVIII	2418927	2419008	UGUAUAUAUCUAAACGUGCCUGUGUUUAGAUACGUACGUCUACGCGUACGUAUCUACACACAUAUGCGUAUAGGCGUGUACG
Pos_1228048_TGME49_chrVIII	TGME49_chrVIII	2418936	2418999	CUAAACGUGCCUGUGUUUAGAUACGUACGUCUACGCGUACGUAUCUACACACAUAUGCGUAUAG
mmu-miR-669b-3p_1228243	TGME49_chrVIII	2424271	2424390	GUAUAUAUGUAUAUGCAUAUGUAUAUGCAUAUGUAUGUGCAUAUGUAUAUGUAUAUGCAUCUGUAUGUGCAUAGGUAUAUGCAUAUACGUAUGUAUAUAUUUAUGUGUAUAUUUAUGUAU
Pos_1228246_TGME49_chrVIII	TGME49_chrVIII	2424392	2424469	UAUUUAUGUGUAUAUUUAUGUAUAUAUUUAUGUAUAUAUUUGUAUAUAUUUAUAUAUAUAUAUAUAUAUACAUACAUA
Pos_1228756_TGME49_chrVIII	TGME49_chrVIII	2438349	2438391	GCGACUGGAGGAAACAGAGAAAUCUGCUCUUCUCUCCGGUCGC
vvi-miR156a_1228924	TGME49_chrVIII	2442587	2442718	CGACGACAUAAGGAUAAGUCACGUAGUUGAAAGGACAUUCUUCGACCGCAGGACGGACAGGAGAAAGGGAGCACUUUUUGCACCUAAGAACGACCGUCUGGUCAAGGCAACUGUGGCUGGUCCUUAUGUCCG
Neg_1231653_TGME49_chrVIII	TGME49_chrVIII	2465566	2465644	CCUCUUCCGUUUCUCUUGUGUUCGUCUCGGUGUCUUGCAUGCAAGAGCUGAGAGGGACGAGGAAGAACCGGACAGGAGG
Pos_1230972_TGME49_chrVIII	TGME49_chrVIII	2497343	2497414	GGUGAGAGAUAAUUUUCAUAUAUAUAUAUAUAUGUACAUAUAUAUAUAUAUAUGAAAAUUAUCUCUCUUACC
Pos_1230969_TGME49_chrVIII	TGME49_chrVIII	2497346	2497409	GAGAGAUAAUUUUCAUAUAUAUAUAUAUAUGUACAUAUAUAUAUAUAUAUGAAAAUUAUCUCUC
mmu-miR-669b-3p_1232203	TGME49_chrVIII	2531466	2531519	UACAUUUAUAUGUAUGUAUGUAUGUACGAAUACAUGGCUGAAUAUAUAAAUGUA
Pos_1232450_TGME49_chrVIII	TGME49_chrVIII	2538638	2538680	GCGGAGAGGAGUGGCGAGCUUUGUUUCUCGCUUCCCUUUCUGC
Neg_1235089_TGME49_chrVIII	TGME49_chrVIII	2557111	2557158	GAAGACUAGAGAGUAACGUCUGGGACAGCCGAGACCUCUUGAGUCUUU
Neg_1235201_TGME49_chrVIII	TGME49_chrVIII	2560103	2560142	UCUGGUGUUGUGAUUCACGUUUCGUGAAAUACGCAGCAGA
hsa-miR-4531_1233649	TGME49_chrVIII	2570574	2570637	CAGACAGAGAAGUGACCUCAGAAGGCUUCUUCUGCUAAGAAGAAGUCUUCUACUUCUUCUGCUG
Neg_1237779_TGME49_chrVIII	TGME49_chrVIII	2625755	2625821	CCGGAAUGGUGUCAACCUGUACUGGUGUGGACAAUCUCGCAGACUGGUACGGGUAGACACAUUUAGG
Pos_1239075_TGME49_chrVIII	TGME49_chrVIII	2713031	2713069	CUGCUGCGUAGGGAUACGACCGUGUCACCUGCGUAGGGG
Pos_1239181_TGME49_chrVIII	TGME49_chrVIII	2715919	2715979	GUCAGCUUCCGCUCCGUCCUCCCCUGUUCGUACGAACAGGGGAGGACGGAGCGCAACUGGC
Pos_1239740_TGME49_chrVIII	TGME49_chrVIII	2731897	2731936	AGAGGCAAACGAGGGUAACUUACAUCCUUUGUUUUCGUCU
hsa-miR-1277-5p_1240537	TGME49_chrVIII	2752316	2752390	GUGGCUUUUGUGGUAUAUAUAUAUAUAUAUAUUUAUAUUUAUACGUAUAUAUAUGUAUACCGGGGAGAGAGCCAC
mmu-miR-467c-3p_1241131	TGME49_chrVIII	2769829	2769976	UAUGUAUUUAUAUGUAUAUGUAUAUGUAUACGUAUGUAUAUGUAUAUGUAUGUAUAUGUAUACCUAUGUAUAUGUAUUUAUAUGUAUAUGUAUACGUAUGUAUAUGUAUACGUAUGUGUAUGUAUACGUAUGUAUAUGUAGAUACAUA
mmu-miR-467c-3p_1241128	TGME49_chrVIII	2769857	2769962	UACGUAUGUAUAUGUAUAUGUAUGUAUAUGUAUACCUAUGUAUAUGUAUUUAUAUGUAUAUGUAUACGUAUGUAUAUGUAUACGUAUGUGUAUGUAUACGUAUGUA
rno-miR-568_1241193	TGME49_chrVIII	2771705	2771844	AUAUAUGUAUAUAUAUAUGUAUAUAUAUAUAUAUAUAUGUAUAUAUAUGUAUAUAUAUAUAUAUGUAUUUAUAUAUAUAUAUGUAUAUAUAUAUGUAUUUAUAUAUAUAUAUAUAUAUGUAUAUAUGUAUAUAUAUAUAU
rno-miR-568_1241199	TGME49_chrVIII	2771759	2771844	AUAUAUAUAUGUAUUUAUAUAUAUAUAUGUAUAUAUAUAUGUAUUUAUAUAUAUAUAUAUAUAUGUAUAUAUGUAUAUAUAUAUAU
Pos_1241612_TGME49_chrVIII	TGME49_chrVIII	2783661	2783726	AUAUGCAUAUAUAUAUAUAUAUAUAUGUAUCUAUAUGUAUAUAUAUAUGUAUAUAUAUAUGCAUAU
dme-miR-4979-3p_1241748	TGME49_chrVIII	2787863	2787966	UGUGCCUGUAUAUAUAUGUAUAUAUAUAUAUAUGUAUAUAUAUGUAUAUAUAUAUAUAUAUAUAUACAUAUACAUAUAUAUAUACAUGUAUAUACAUAAACACG
Pos_1242794_TGME49_chrVIII	TGME49_chrVIII	2816235	2816274	CGAGCUCCGCAUGCUACACGGUUUGUAGCAGUGGAGAGCG
Neg_1245227_TGME49_chrVIII	TGME49_chrVIII	2832258	2832414	UCUACAUAUACACAUAUAUAUAUAUAUAUAUAUAUGUAUACAUGCAUGUGUAUAGAUGUAUUCAUAUGUAGAAACGCUACUACGAACCAUAUACAUAGAAAGAUAUAACAUAUGCCGAUAUAUAUAUAUAUAUAUAUAUAUAUAUAUAUAUGUAUGA
mmu-miR-669n_1245210	TGME49_chrVIII	2880226	2880331	UGGUGCGCAGAAGUGUGUGGAUGCGUGUAUAGAUAUUUUUAUCUAUCCUCACAUGUGUAAAGAUAUCUAUACAUAUGCAUCCGUAGAUACGCGUGUGUAAGUGCCG
Neg_1248191_TGME49_chrVIII	TGME49_chrVIII	2913266	2913346	CAUGUACUCAAUUGGAUAGCGUAAGAGCAUUUGCACUAGAAAUCGUGAAGUGCAGAUGCUGUUGACUAUCCUUUUUGCGUG
mmu-miR-669h-3p_1246644	TGME49_chrVIII	2918751	2918824	UAUAUGUAUAUAUGCAUAGAUGUAAAUCAAUGUAUGUGAAUAUUUACGUACGUAGAUGUGUAUAUAUGCAUAUA
mmu-miR-669h-3p_1246646	TGME49_chrVIII	2918751	2918832	UAUAUGUAUAUAUGCAUAGAUGUAAAUCAAUGUAUGUGAAUAUUUACGUACGUAGAUGUGUAUAUAUGCAUAUAUAUAUAUA
Pos_1246899_TGME49_chrVIII	TGME49_chrVIII	2925266	2925310	GUGGGCAAAGCAUGUCCAGCAUGAGAAGGGGCAUGCUCCGCCCAC
Pos_1247283_TGME49_chrVIII	TGME49_chrVIII	2935851	2935892	AGCGGAGGUAGUCCUUCUUGGCGAAAAGAAGGUGCUUUCGCU
Pos_1248602_TGME49_chrVIII	TGME49_chrVIII	2971136	2971175	GAGGCCCGCGAGCUCUUCGGAGGGAAGAGUGUGGGUCCUC
Pos_1249325_TGME49_chrVIII	TGME49_chrVIII	2990864	2990918	UCAGAGACGCUGAAUGGUAGCUUCGCCUUGGGGCAAGCUACCGCCAGUGUCUUGA
bma-miR-5872_1253525	TGME49_chrVIII	3056656	3056814	CACCCGAGUUUCAGGAGGUUAACCGGAGAAUCAAAACAUGUAGGGAGGUUUGAGCAUGCAUGCGUUUUUUGAGGCGCAGCUUCAGAAAGACCUACUACAAUGGAUGCUGCUCAGCGCCACCAAAUGAGAUUUAGUGGUGUGCUUUCUGGAUAAAGGAUG
Pos_1254626_TGME49_chrVIII	TGME49_chrVIII	3134626	3134690	CUGGGAUUUCGGCGUUGUCUUACAGAGAGAGGACGACUCUCUGGCAGAGACGACGCAGGUCUCAG
Pos_1255096_TGME49_chrVIII	TGME49_chrVIII	3146233	3146273	CGACAUUUUCGCAGGGGGAAAGGCCUCCUGCGAAAAUGUCG
cin-miR-4194-3p_1256145	TGME49_chrVIII	3174941	3175054	GUAUAUAUGUGUGUGUAUAUAUGUAUAUAUGUAUAUAUAUAUAUAUAUGUAUAUAAAUAUAUGUAUAUAUAUAUAUAUGUAUAUAAAUAUAUGUAUAUAUAUAUACAUAUAUAC
ame-miR-3755_1256742	TGME49_chrVIII	3191115	3191254	GCGAAGUCCUAUAUGAGAGUGUGUGUACAAAUAUAUAUAUGUUUAUAUUUAUAUAUAUAUAUAUAUAUUUAUUUUUAUAUAUAUUUAUAUAUAUACAUAUAUAUACAUAUACAUAUAUAUACAUAUACAUAUACGAACGU
Pos_1256785_TGME49_chrVIII	TGME49_chrVIII	3192597	3192676	GUAUGUAUGUAUAUAUAUAUAUAUAUAUAUAUAUAAACCUGUGUUUGUAUAUUUAUAUAUAUAUAUAUAUAUAUAUAUAU
Pos_1256833_TGME49_chrVIII	TGME49_chrVIII	3194360	3194493	AUAUGUUUGUAUAUAUAUAUAUAUAUAUACAUAUACAAAUGUAUAUAUAUAUACAUAUACAAAUGUAUAUGUAUAUAUAUACAUAUACAAAUGUAUAUAUAUAUAUAUAUAUAAAUAUAUAUAUACAAAUAUAU
Pos_1257186_TGME49_chrVIII	TGME49_chrVIII	3204508	3204685	UAUAUAUAUACAUAUGUAUAUACAUAUCUAUAUAUAUACAUAUGUAUAUACAUAUCUAUAUAUAUACAUAUGUAUAUACAUAUCUAUAUAUAUACAUAUGUAUAUACAUAUGUAUAUAUAUACAUAUGUAUAUACAUAUCUAUAUAUAUACAUAUGUAUAUACAUAUAUAUAUAUAUA
Neg_1258937_TGME49_chrVIII	TGME49_chrVIII	3206035	3206078	UGCAUGCCUUCAGGGAGGCCGCUGGCGGUCUCCUUGCGCAUGCG
Neg_1258939_TGME49_chrVIII	TGME49_chrVIII	3206036	3206077	GCAUGCCUUCAGGGAGGCCGCUGGCGGUCUCCUUGCGCAUGC
mmu-miR-669i_1257284	TGME49_chrVIII	3207307	3207453	GUACGUAUGUAUUUGUGUAUAUAUAUAUAUAUAUAUGUAUAUAUGUAUAUAUAUAUAUAUGUAUAUAUGUAUAUAUAUAUAUAUAUGUAUAUAUAUAUAUACAUAUAUAUAUAUAUACAUAUAUAUACAAAAAGUAUCCGUCCGUAC
rno-miR-568_1257286	TGME49_chrVIII	3207318	3207437	UUUGUGUAUAUAUAUAUAUAUAUAUGUAUAUAUGUAUAUAUAUAUAUAUGUAUAUAUGUAUAUAUAUAUAUAUAUGUAUAUAUAUAUAUACAUAUAUAUAUAUAUACAUAUAUAUACAAA
Neg_1259180_TGME49_chrVIII	TGME49_chrVIII	3212698	3212763	UACGCACAGAGGGUUCUAUUCACAUGCAAAUUUUUGAGUGUGAGUUGAGUAUCCACUGUAUGCGUA
mmu-miR-467g_1259856	TGME49_chrVIII	3230839	3230959	UAUCUCUCUACCUGUUUACCCAUAUGCAUAUAUACAUAUGUAGACCCAUACAUAUAUGCCUGUAUGUGUGUUUAUAUAUAUAUAUAUAUACAUAUUUUUAUAUAGGUUCUUCGUUGAGAUG
Pos_1258323_TGME49_chrVIII	TGME49_chrVIII	3234620	3234695	CUUCAGCACUCCUGUUGAGAGGGACGUAGACGCGAGGUGUGACCGCGUUGUCGUACGUCAAGCGGAGUGUCUGAAG
Neg_1260365_TGME49_chrVIII	TGME49_chrVIII	3244790	3244906	UCUAGUGCCGGUCGUGCCUCAGAUAUGCAGGUGUGUGUGGCACUUUUUCCUCGGCCAUUUGGACAUGUCGCCUACGAGUAUACGCUUGUCUACCUGAACAAAAUUAUCGGCGCUGGA
Pos_1261636_TGME49_chrVIII	TGME49_chrVIII	3321292	3321413	UUUCGACAGGCACACUUCCGCAGCGCUGUACGUAAGAGUGCGACUUUGGUACCGCUAUAGAGACGAAAAACGUUAGCAAGCACGGAAGUGGGGCGCUUUUGCUGGGAAGUGUUUUGAAGGGA
tch-miR-1277-5p_1264429	TGME49_chrVIII	3395466	3395551	UGUAUGUAUACGUAUAUAUGUGUAUAUAUGUAUAUAUAUACAUAUAUAUAUAUAUGCAUAUAUAUAUAUAUAUACGUAUAUGUAUA
Pos_1268664_TGME49_chrVIII	TGME49_chrVIII	3506714	3506778	GCAGCUUUGGAGAGAGAGCGCAGAGAGCGCUGCUUCCGUUCGUUGCGCUCUUCCCUAGAUGUUGC
Pos_1269346_TGME49_chrVIII	TGME49_chrVIII	3525136	3525175	GUGCUGGGAGCAAGUGCCUGGCUCACACUGCUUCCGGCAC
Neg_1271040_TGME49_chrVIII	TGME49_chrVIII	3527756	3527864	UUAUAUAUAUAUUUAUAUAUUUAUAUAUAUAUAUAUAUAUAUAUAUAUAUGGGGUAUUUAUAUAUAUAUUUAUAUAUAUAUAUAUAUAUAUAUAUAUAUAUAUAUAUAA
Pos_1269565_TGME49_chrVIII	TGME49_chrVIII	3530960	3531004	UUUCUCCUUCUUUAUUUUUUGUAGAACGCAGAAAAGUUGGAGAGA
Neg_1272489_TGME49_chrVIII	TGME49_chrVIII	3566786	3566825	GUGGACAUGCCUUUGAAGAACGUACAAAAGUGCAGUCCGC
Pos_1270894_TGME49_chrVIII	TGME49_chrVIII	3567601	3567647	GAGCUACUUAUGUGCGCACCAAAACGUGGUUGCGUACCAAGUAGGUC
Neg_1272569_TGME49_chrVIII	TGME49_chrVIII	3569027	3569072	GACGAAGCGGAGCCUGGAGAUAGAAUCUCUCGAGUUGCGUUUCGUU
Neg_1273403_TGME49_chrVIII	TGME49_chrVIII	3591159	3591198	AGAGGAAGUUGACGAGCCCUCAGGGGUAUCGAUUUUCUCU
Neg_1274584_TGME49_chrVIII	TGME49_chrVIII	3622399	3622434	CGGGAAAGCGGCGCCGGAAGGGCGUCUGGUUUCCCG
Pos_1273148_TGME49_chrVIII	TGME49_chrVIII	3627938	3628039	UAUGGAUAUAUAUAUAUAUAUAUAUAUAUGGAUAUAUAUAUAUAUAUAUGGAUAUAUAUAUAUAUAUAUGGAUAUAUAUAUAUAUAUAUGUAUAUAAACGUA
mdo-miR-7398e-5p_1275882	TGME49_chrVIII	3660010	3660078	UUGUACAGGAAUGUAAGUGUAGAGUUGGGUGAAAGCUCACCUGUUUCUACAUUUUCAAGCGCCGUACGA
Neg_1275949_TGME49_chrVIII	TGME49_chrVIII	3662058	3662169	UGUAUAUGUAUAUAUAUGUAUAUACAUAUAUAUAUAUAUAUAUAUACAUAUGUAUAUAUAUAUAUGUAUAUAUAUAUAUAUAUAUAUGUAUAUAUAUAUAUAUAUAUAUACA
Neg_1275952_TGME49_chrVIII	TGME49_chrVIII	3662104	3662187	CAUAUGUAUAUAUAUAUAUGUAUAUAUAUAUAUAUAUAUAUGUAUAUAUAUAUAUAUAUAUAUACAUAUAUGUAUAUACGUGUG
Pos_1274487_TGME49_chrVIII	TGME49_chrVIII	3664344	3664381	AGAAAGUGACGUUCUGUACGCAAAGGAGGUAGCUUUUU
mmu-miR-297c-3p_1276753	TGME49_chrVIII	3684167	3684246	CAUACGCAUACAUACAUAUAUACAUAUAUAUAUGUAUAUAUAUAUAUAUAUGUAUAUGUGUAUAUGUGUAUCUGUGUAUG
Pos_1275435_TGME49_chrVIII	TGME49_chrVIII	3691045	3691099	GGGAAUCCUUCGUGGUAGUCCCAUAGAGUACGCGGACUGCUAGCGAUGGGUUCCU
sly-miR9471b-5p_1276093	TGME49_chrVIII	3708377	3708527	GAGGCUAAAGGUCACAAAAGAGAGAUGUACGUAUAUAAAUAUAAAGGUAUACAUAGAUUUACAUGUAUGAAUGCAUACAUCUAUAUAUAUGUAUACAUAUAUAUAUAUAUAUAUAUAAACGUGCUCACUCACCUAAGCACCUAUGGUCCUC
Pos_1277744_TGME49_chrVIII	TGME49_chrVIII	3752826	3752862	GGAGGCCGCAGGGGUCGAAGAGACCUCUGCGCGCUCC
Pos_1277903_TGME49_chrVIII	TGME49_chrVIII	3757096	3757159	AUAAACACAUGUACAAAUAUAUAUAUAUAUAUAUAUAUAUAUAUAUAUUUGUACAUGUGUUUAU
rno-miR-297_1279712	TGME49_chrVIII	3806767	3806892	GGGUGGGCGUGCAGAUGGGUGUGACAAGUGAAAAUUUGCUUAUAUAUAUAUAUAUAUAUUUGUAUAUAUAUAUAUAUAUAUGCAGUCACGUAUGUAUAUUCAUGUAUGUUAGCAUGUAUUCUUCCC
aqc-miR408_1281283	TGME49_chrVIII	3807380	3807451	CUUCGUCUCCUUCUGCCAUGUUGCCCUCGUCUUCGCUCGAUGCAGACGAGGGUGAGGCAGAAAGAGAGGAAG
Neg_1281637_TGME49_chrVIII	TGME49_chrVIII	3817261	3817432	UAUAUAUAUAUAUAUAUAUGCAUAUGUAUAUACAUAUAUGUUUAUAUGCGUAUAUACAGGGCUAGUUGUUCGACAGCACAGACACACGUUUAUAGAUGUCGAAAUGCAGAAAUCAACGUACUAUCCAUUAGCGUAUAUGUACAAAUGCAUAUGAUAUAUAUAUAUAUAUAUA
Neg_1282654_TGME49_chrVIII	TGME49_chrVIII	3844757	3844822	CGCAUAUAUAUAUAUAUAUAUAUAUAUAUAUAUAUAUAUAUAUGUAUAUAUAUAUAUAUAUAUGCG
Pos_1281193_TGME49_chrVIII	TGME49_chrVIII	3844757	3844822	GCGUAUAUAUAUAUAUAUAUAUAUAUAUAUAUAUAUAUAUAUACAUAUAUAUAUAUAUAUAUACGC
Neg_1284496_TGME49_chrVIII	TGME49_chrVIII	3894678	3894739	ACACAUGCAUAUAUAUAUAUAUAUAUAUAUAUAUAUAUAUAUAUAUAUAUAUAUGCAUGUGU
Pos_1283052_TGME49_chrVIII	TGME49_chrVIII	3894678	3894739	UGUGUACGUAUAUAUAUAUAUAUAUAUAUAUAUAUAUAUAUAUAUAUAUAUAUACGUACACA
Neg_1284545_TGME49_chrVIII	TGME49_chrVIII	3896047	3896144	UGGCAGGGAGAAAUGCGAUUUUCCCGCGAGUCGAGUUCGAGACGGUCUAGGAAUUUGUUUCUGAACUCGACGUUCUGGGAGGAUGCCUUUCCCUUCCA
Neg_1284852_TGME49_chrVIII	TGME49_chrVIII	3904055	3904096	UUCUAGAAGGCAGCCAUUACAGGUUGGCUGUUGGCUCUAGAA
Neg_1284902_TGME49_chrVIII	TGME49_chrVIII	3905297	3905379	CAGAGAAGCGCGUAUCCGGGGUGGAAAGCACUCAAGUGUGUGACACCAGAGUUGCUUUCUCUUACCUUAGAUGUGCUUUUCUG
Pos_1283779_TGME49_chrVIII	TGME49_chrVIII	3914193	3914247	GAGAAGGAUUACAGGGACAGGGACGCUUCCUUGUCCGUGUUUUGACGUCUUUCUU
Pos_1284389_TGME49_chrVIII	TGME49_chrVIII	3930044	3930118	CACAGGUACUAAGGCAGUGCCGCAUGGAUCAAAAAAACUGCGUUAUUGAACCAGCACAUUGCCUUAGAGGCUGUG
Neg_1288857_TGME49_chrVIII	TGME49_chrVIII	4010748	4010791	GCUUCAUUUUCCUCUGCCGACAAUGCAGAGGACUUGGAUGAAGC
Pos_1289614_TGME49_chrVIII	TGME49_chrVIII	4070137	4070181	ACUUCUUUCUCUAACUUUUCUCAAAGGAGAGUUGGUAAGAAGGUC
Neg_1292502_TGME49_chrVIII	TGME49_chrVIII	4107261	4107313	CGUAGACCUCUUGGAUGUGUGUAAAUAAAAAUAUGCAUGGCAAGGGUACUAUG
Pos_1291582_TGME49_chrVIII	TGME49_chrVIII	4123103	4123228	CUGUGUGUGGAUAAUGUUGCGACGUGGGUCAAAAGCCGGGCUGGAUGAGACGGAGGCCAUUCAUACAGAGCGAAAAAACGUAUUACGAGCCCUAGUUUUCCAUGUCUUAAGCAUAAUCUGCCUCAG
Pos_1291664_TGME49_chrVIII	TGME49_chrVIII	4125373	4125499	ACGAAGCGAUGAUAAGAAACCAAGCAGUCACCAUCCAUGCCUUUUUUUACGAGAGUACUUUGGAGCAUACAGCGACGGCUUUUGAGGAUGGGUGGAAGACUACUUGACACCGCCGGUCGUUGCUUGU
Pos_1292440_TGME49_chrVIII	TGME49_chrVIII	4146085	4146149	AGACAUAGAGUAUUGUCGUCAGUGUAAGUCAUGGGAUCUACAAGAUGACAGUCUUCAAUAUUUCU
mmu-miR-467g_1292793	TGME49_chrVIII	4155424	4155583	CUUGGUCGGGAGUGCCCGUCGAUAUAUGUAUUAGUAUAUAUAUAUAUAUAUAUAUAUACAUAUGUAAACAUAUGUAAACAUAUGUAUAUAUAUGUGUAUAUGUAUAUAUGUAUAUGUAUGUAUAGUGUAUAAUUGGAGCGGUACUAACUAGCGACAUAAG
Pos_1293060_TGME49_chrVIII	TGME49_chrVIII	4162915	4162990	AUGCGUGUAUGUAUUUACGUAUAUAUAUAUAUAUAUAUAUAUAUAUAUAUUUAUGUAUAAAUAUACGUAUACGCGU
Pos_1294316_TGME49_chrVIII	TGME49_chrVIII	4197561	4197609	CGCUCGUUGGAGACUCACACUAAAAGGUGUUGGACUGUCUCCGAGAGCG
gga-miR-466_1295192	TGME49_chrVIII	4221273	4221403	GUGUAUAUAUAUAUAUAUAUAUAUAUAUAUAUAUAUAUAUAUAUAUAUACGCGAUAUCUAUACAUGUAUGUGAAGGUUUCUGCAUGUGUGUUUAUAUAUAUAUAUAUAUAUAUAUAUAUAUAUAUAUACGC
Pos_1296851_TGME49_chrVIII	TGME49_chrVIII	4265914	4265966	GUGUGCGGUUGAGCUCACCCGAAGCUUCUUUCGGGUGAGCGAGAAAUGCGUAC
Pos_1296936_TGME49_chrVIII	TGME49_chrVIII	4268325	4268409	UACGUGUGGGAAGAGGCUGUAUUAGCAGGAGUUGAGAACUUGUUAAAGAGUGUCGGCUUGCGCUACCCACCUCUUCCCGUGCGUA
Pos_1297190_TGME49_chrVIII	TGME49_chrVIII	4274738	4274780	UGCCUCCGCCGGAAGACUAAGUCGUCGUCCUGGUCGGAGGGCA
mmu-miR-467g_1297670	TGME49_chrVIII	4288042	4288125	UGUAGACAUAUGUAUAUAUCUAUAUAUAUGUGUGUAUAUAUAUAUAUAUGCGUACAUAUAUAUAUAUAUAUAUAUAUGUUUAUA
mmu-miR-467g_1297673	TGME49_chrVIII	4288043	4288124	GUAGACAUAUGUAUAUAUCUAUAUAUAUGUGUGUAUAUAUAUAUAUAUGCGUACAUAUAUAUAUAUAUAUAUAUAUGUUUAU
Pos_1299971_TGME49_chrVIII	TGME49_chrVIII	4350829	4350864	GCCAGUCGAGGUUGCAGAAAUGCGACCCGUACUGGC
stu-miR8011a-5p_1300442	TGME49_chrVIII	4363039	4363142	CAAGGGUGAGGUGUCUUUAUGUUUUGCGUAUGUCUGCUUACUCAUAUCUGUAUGCGUUGUUGCGAGUAGACAUAGAGGGGCAUAUAGACAUCUACGUACUCUUG
rno-miR-568_1300642	TGME49_chrVIII	4368474	4368621	UUUGUAUAUAUAUAUAUAUAUGUAUAUAUGUAUAUAUAUAUAUAUGUAUAUAUAUAUAUAUAUAUGUAUAUAUGUAUAUAUAUAUAUAUGUAUAUAUAUAUAUAUAUAUGUAUAUAUAUAUGUAUAUAUAUAUGUAUAUAUAUACGGA
Pos_1300831_TGME49_chrVIII	TGME49_chrVIII	4373658	4373703	CCUGGAGCUUCCCGCUGGGACGCUAGAGGUUGGGAAGCAUCCAGUG
Pos_1300908_TGME49_chrVIII	TGME49_chrVIII	4375880	4375945	CCGAAGAUGCGCGGUUACAGCGUAGGCGCGCAGGGGACGUCUAAGCUGGGAAAGAUGCAUCUUCGG
Pos_1304061_TGME49_chrVIII	TGME49_chrVIII	4460441	4460478	GGGUCCUCGGAGCUGCAUCUUACCGGUAACGAGGACUC
Pos_1305301_TGME49_chrVIII	TGME49_chrVIII	4495658	4495731	GUGUGUAAAUAUGUGUACAUAUUGCUAUAUAUAUAUAUGUAUAUAGAUCUAUAUGUAUACAUGUACUUACGCAU
Neg_1307563_TGME49_chrVIII	TGME49_chrVIII	4513078	4513143	CCUCUGUUUCUUCCGGAAGUCCUCCGGAAGCGAAAAGCGCGUCCGGGAGAUACGGGAGAAGAGAGG
Neg_1308127_TGME49_chrVIII	TGME49_chrVIII	4528839	4528935	CUGUCGUAUGUACAUAUAUAUAUAUAUAUGUAUAUAUAUAUAUAUAUAUUUAUAUAUGUAUUUAUAUACAUUUAUAUUUAUAUAUGUAUAUACAUAG
Pos_1311665_TGME49_chrVIII	TGME49_chrVIII	4666665	4666710	AGCAGCCAAAGGACAGAGGCAAAGCUGCUGGCUGUCUGUGGUUGUU
tch-miR-1277-5p_1313215	TGME49_chrVIII	4709406	4709489	UCUACGUAUACGUAUAUAUAUAUAUAUAUAUACACAUAUAUACAUAUAUAUAUAUAUAUAUAUAUAUAUAUAUAUAUACGUAGA
Pos_1313326_TGME49_chrVIII	TGME49_chrVIII	4712502	4712549	UGUUUGCACACGUUCAAGCGCCAGCCUGCGCUUGAACGUAUGCAAACA
mmu-miR-467g_1318646	TGME49_chrVIII	4813802	4813905	UGCAUACAUAUAUACAUACAUAUACAUAUAUAUAUAUAUAUAUAUAUUUGUAUUUGUAUAUGUAUUUGUAUUUGUAUAUGUAUUUGUAUUUGUAUAUGUAUGUA
Pos_1317059_TGME49_chrVIII	TGME49_chrVIII	4814684	4814728	CGAAAAAGAGGCACCAGUGGAGGUGUUCCGCUGCCGCCUCUUUCG
Neg_1319003_TGME49_chrVIII	TGME49_chrVIII	4823638	4823695	UCCCUCGCGUCACUGCAUCCUUUCUGGAGAAGCCAAAGGGGUGUGUGGUUGCGGGGGA
Pos_1317765_TGME49_chrVIII	TGME49_chrVIII	4834830	4834883	AGCGGCUUUCGUCUCACGUCGUGUCGGCAGCCGACGUAGAGACGACGAGCCUCU
Pos_1318590_TGME49_chrVIII	TGME49_chrVIII	4856163	4856210	GCUGUGUGCCUUUGGCUGUCCAAGGAUUGACGGAGGGCGCACAUAUGC
ptr-miR-634_1318634	TGME49_chrVIII	4857363	4857468	ACUGUCCGGUCUUCUUCUUCGAGCCUUUUGCCGGAGGCCUCGGCGCAGUCCAAAGCUGAGGUGCUCCAGCAGCAGGUAGAGGUGCAGAAGGAGAUCGAGAGACAGU
Neg_1321410_TGME49_chrVIII	TGME49_chrVIII	4887210	4887247	CCCCCAGAGACAGCAACAUUUGUUGCUGUCUCUGGGGG
Pos_1319723_TGME49_chrVIII	TGME49_chrVIII	4887210	4887247	GGGGGUCUCUGUCGUUGUAAACAACGACAGAGACCCCC
Pos_1320152_TGME49_chrVIII	TGME49_chrVIII	4899201	4899248	AGAGAGGAGUCGAAGGAAAGAGCGUCGCUCCCUCCUUCGUACCUCUCU
Neg_1322887_TGME49_chrVIII	TGME49_chrVIII	4926272	4926355	CGUGUGCACUUCCAGGUGUACAAGACCAUGCAUAUAUAUAUAUAUAUAUAUAUAUAUAUAUUUGUGUCUGCCUGGAUGCAGGCG
Pos_1321221_TGME49_chrVIII	TGME49_chrVIII	4927865	4927914	GGGGCUUAGUUUCACCUGCACCACUCCGGUCGACGGGGCGACUGAGCCUU
cin-miR-4194-3p_1323795	TGME49_chrVIII	4950862	4951019	ACGUGUGAGCACCUGCACAUCUGUGUGCCUGCAUCUCUCUCUGCACACAAAUGUAUAUAUAUAUAUAUAUAUGUAUAUAUAUGUAUAUAUGUAUAUAUGUAUGUGUAUAUAUGUAUGUUCAGAUAGGUGGGCUUGCAAGUGAUUGCGGGUGUGUACGU
Pos_1322275_TGME49_chrVIII	TGME49_chrVIII	4956570	4956686	GUUUUUAGUUUGGAUUAGCACUAGCUGUCAUGUAUUUAUAUAUAUAUAUAUAUAUAUAUACAUAUAUAUAUAUAUAAAUACAUGACAGCACGCAGACACAUCUAAACGCACAUAGAC
Neg_1323974_TGME49_chrVIII	TGME49_chrVIII	4956577	4956676	CAAACCUAAUCGUGAUCGACAGUACAUAAAUAUAUAUAUAUAUAUAUAUAUAUGUAUAUAUAUAUAUAUUUAUGUACUGUCGUGCGUCUGUGUAGAUUUG
Pos_1322279_TGME49_chrVIII	TGME49_chrVIII	4956577	4956676	GUUUGGAUUAGCACUAGCUGUCAUGUAUUUAUAUAUAUAUAUAUAUAUAUAUACAUAUAUAUAUAUAUAAAUACAUGACAGCACGCAGACACAUCUAAAC
Neg_1323970_TGME49_chrVIII	TGME49_chrVIII	4956587	4956662	CGUGAUCGACAGUACAUAAAUAUAUAUAUAUAUAUAUAUAUAUGUAUAUAUAUAUAUAUUUAUGUACUGUCGUGCG
Neg_1324369_TGME49_chrVIII	TGME49_chrVIII	4967908	4967947	GCUGUGAGAAAGGGAGCGAAACACAUCCCAAUUUCACAGC
tch-miR-1277-5p_1323163	TGME49_chrVIII	4980265	4980364	UAUGUGUAUAUCUAUGUAUAUGUAUAUACGUAUAUAUACAUAUAUAUAUGUAUAUAUAUGUGUAUAUAUAUAUGUACAUAUAUACAUAGAUAUAUACAUA
Neg_1325244_TGME49_chrVIII	TGME49_chrVIII	4991080	4991132	UAUGUGUGCGUAGGAGAUGCACUUACGUGUGCGUAUCUCUGUUCGUACAGAUA
mmu-miR-466m-3p_1323699	TGME49_chrVIII	4994957	4995033	CGCGUAUAUCUGUAUAUGUGCAUGUACUCGGGUAAGCUUUUAUGCGUGUCUAUGUAUUUAUGUAUAGUAUGUAUGCG
Neg_1325430_TGME49_chrVIII	TGME49_chrVIII	4996497	4996563	GGUGUAUGUACACCUCGUUCGCGUGUCUGGACAGUCGAGACUCCUCGGGAUGAGGUGUAUGUACACC
tch-miR-1277-5p_1323853	TGME49_chrVIII	4999208	4999315	UGUGUAUAUGUACGUAAAUACGUAUAUAUGUGUAUAUAUACGUAUCAUCUACAUGUUGAUAUUAUGUAUAUAUAUAUAUAUACGUAUAUAUAUACGUAUAUAUACAUA
Pos_1324711_TGME49_chrVIII	TGME49_chrVIII	5024005	5024053	GAGAGGGGCCCGGUCAGAGCGGCCAAGGCUUCUCCGGCCGGCUCCUCUC
Neg_1326692_TGME49_chrVIII	TGME49_chrVIII	5032324	5032463	AUAUAUAUAUAUAUAUAUAUAUCUUUAUGUAAAUCGCUUUAUUCAUCUGUGUGCAUCAACAGUUGCCCAUAUAUGUAGCUGUAUGCCUUCAUUCGAGUGUACAUACAUAUAUAUACAGAUAUAUAUAUAUAUAUAUAUAU
Pos_1325399_TGME49_chrVIII	TGME49_chrVIII	5042531	5042637	AUACAUAUGGAUAUGCACAUAUAUAUAUAUAUAUAUAUAUAUAUAUAUAUGUAUUUAUAUAUAUAUAUAUAUAUAUAUAUACAUAUAUACGUGUACGUUUAAUGUAU
Neg_1327071_TGME49_chrVIII	TGME49_chrVIII	5042531	5042637	UAUGUAUACCUAUACGUGUAUAUAUAUAUAUAUAUAUAUAUAUAUAUAUACAUAAAUAUAUAUAUAUAUAUAUAUAUAUAUGUAUAUAUGCACAUGCAAAUUACAUA
Neg_1327067_TGME49_chrVIII	TGME49_chrVIII	5042546	5042623	GUGUAUAUAUAUAUAUAUAUAUAUAUAUAUAUAUACAUAAAUAUAUAUAUAUAUAUAUAUAUAUAUGUAUAUAUGCAC
Neg_1327278_TGME49_chrVIII	TGME49_chrVIII	5049138	5049173	GAGGCCCUCGCUGAGCAGAGCGUCAGCGGGGGGCUU
Neg_1328141_TGME49_chrVIII	TGME49_chrVIII	5071992	5072062	AUGCUCUUGUCUUUUAUGUCCUUGAUGAAGUGCAUGUAGAGCUUCGUCGUGAGUGGCGCAGACAAGAGCAU
xla-miR-1306_1327757	TGME49_chrVIII	5106971	5107113	AGCACUGUUUUAGUCGUGGCUCACGUAGGCUCUGGUCUAAGUUUAUGACACGUGUUUGCAGCUCUCUGAAGUGAGGAGGGCGAUAAAACUACGGUUGUUAGGACGAUAGAAAUACGUGGAGGACCAUGAGGAAAUACCGUGCU
Pos_1329993_TGME49_chrVIII	TGME49_chrVIII	5168111	5168153	GGAGGCAAGCGGGUAACGGACCUCCCGUUGCUCGUCGGCUUCC
Neg_1332575_TGME49_chrVIII	TGME49_chrVIII	5191392	5191436	GAGGGGAGGAUAUGUGCGUACGUUGCUGCGUAUAUGCUGGCCCUU
Neg_1333144_TGME49_chrVIII	TGME49_chrVIII	5206938	5207044	AACUGGGUGCCGGGAUUAUAAACAUAAUGAUAUAUAUAUAUAUAUAUAUGUAUAAGACAUAUAUGCAUAUAUGUAUAUAUGUGGAUCUGUAGUUCUGGGCACUGGUU
mmu-miR-466h-3p_1331796	TGME49_chrVIII	5217604	5217691	GGUCUAGGUGUGUUCAGAGACAUGUGUACGUACCUGUGUGUGCGUACGUACAUGCAAAUGUAUACCUCUCUCCGCAUGCCUAUAAAUC
Pos_1332353_TGME49_chrVIII	TGME49_chrVIII	5232322	5232366	CCGACGCAGCUCUUCUGCCGGAGCGCGGCAGGUGAGUAGGGUCGG
Pos_1332719_TGME49_chrVIII	TGME49_chrVIII	5242730	5242774	GAGUCGUCUCCCUCCCUCUCCUAAGAGCAGGGGUAGAGGCGACUU
tch-miR-1277-5p_1332798	TGME49_chrVIII	5244634	5244715	UACGUAUAUAUAUAUGUAUAUGUAUAUAUAUGUAUACGUAUAUAUAUGUAUAUAUCUAUACAUAUAUAUAUAUAUAUAUGUA
Pos_1333496_TGME49_chrVIII	TGME49_chrVIII	5263293	5263334	GUUCAUCUACGCGUACGUCAAUGCGUACGUAUGUGGAUGGAU
rno-miR-568_1335829	TGME49_chrVIII	5279333	5279400	UGCAUAUAUAUAUAUAUAUAUAGACAUAUGUAUACAUAUAUAUUUUUAUAUGUAUAUAUGUAUAUGCA
Neg_1336390_TGME49_chrVIII	TGME49_chrVIII	5294176	5294214	CUUUGCUUCCGCAUGAUGUUUCGUGUGGAGACAGCAGAG
Pos_1336188_TGME49_chrVIII	TGME49_chrVIII	5334635	5334677	GAACUAUCAAGCGGUGCUUCUUACGAAGUAGUUCUGUAGGUUC
Neg_1337913_TGME49_chrVIII	TGME49_chrVIII	5334973	5335018	AGUGACGGAUCUUGGGGUGGGGAAUCGCUACGUCGGGUUCGUCACU
Neg_1337945_TGME49_chrVIII	TGME49_chrVIII	5335903	5335948	GGAGUGACACUACGGCUGGCUUUUGCCUUUUUGUAGGUGUCACUCU
Pos_1337414_TGME49_chrVIII	TGME49_chrVIII	5368342	5368478	AGGUUUAUCUUUCUGUAAGUGUGUACGUGGGUAUCCAAAGACGACAAACAGACAGAGAAAGAGAUGCACACUUCUUCAUGUCUCUUCGUGAGCACGGCGCUGGAUAACACCCACGUACGUAGGGAAAGAGGACACCU
Neg_1339183_TGME49_chrVIII	TGME49_chrVIII	5369351	5369386	GCAACUCUUCACUGGAGACGUUACAGUGGGAGAUGC
Pos_1337558_TGME49_chrVIII	TGME49_chrVIII	5372390	5372477	UAUAUAUAUAUAUAUAUAUAUAUAUACAUGUGUUUAACGAGAGUUUUAUAUAUCGACACGGGUAUAUAUAUAUAUAUAUAUAUGUAUA
Pos_1338615_TGME49_chrVIII	TGME49_chrVIII	5402258	5402295	CCGCUCGUCAACUUGGUAUUUGCCAAGUUAACGAGCGG
tch-miR-1277-5p_1338922	TGME49_chrVIII	5410919	5411091	UGAAAAGACGUAUACGUAUAUAUAUAUAUAUAUAUAUAUAUAUAUAUAUACAUGUAUAUAUAUGUAUAUAUAUGUAUGUGUAUAUAUCUGUAUGUAUGUGUAUAUAUAUGUAUAUAUAUGUAUAUAUAUGUAUAUAUAUGUAUAUAUACCUAUCUAUACGUAUAUGGAUGUCA
tch-miR-1277-5p_1338981	TGME49_chrVIII	5412514	5412613	UAUAUAUAUGUAUGUAUAUGUAAAUGUAUAUAUAUGUAUGUAUAUAUAAAUGUUUAUAUACGUAUAUAUAUAUAUAUACAUAUACAUAAACAAAUAAAUA
tch-miR-1277-5p_1338977	TGME49_chrVIII	5412524	5412601	UAUGUAUAUGUAAAUGUAUAUAUAUGUAUGUAUAUAUAAAUGUUUAUAUACGUAUAUAUAUAUAUAUACAUAUACAUA
Pos_1339286_TGME49_chrVIII	TGME49_chrVIII	5421011	5421093	AAGGGUCCGUGUGUUCUAUAUAUAUAUAUAUAUAUAUAUAUAUAUAUAUAUAUAUAUAUAUAUAUACGUACACGUACACCUAC
rno-miR-466b-4-3p_1339717	TGME49_chrVIII	5433045	5433136	UUGCUUACGUAUACGUAUAUAUAUAUAUGUAUAUAUAUAUAUAUAUAUGUAGAUAUAUGUAUAUAUAUAUAUAUAUAUAUACACACGUACAA
rno-miR-466b-4-3p_1339713	TGME49_chrVIII	5433045	5433144	UUGCUUACGUAUACGUAUAUAUAUAUAUGUAUAUAUAUAUAUAUAUAUGUAGAUAUAUGUAUAUAUAUAUAUAUAUAUAUACACACGUACAAAGAGACAG
Pos_1340088_TGME49_chrVIII	TGME49_chrVIII	5443180	5443224	GCUCCUUUUGAAAAUCUCGGUGACUCUUUUGGUUUAAAGAGGAGU
mmu-miR-7238-5p_1343824	TGME49_chrVIII	5496405	5496523	CGACACUCUGUCCUUCCUUCUCUAUCUGUAUCGGUAUAGCUUCACUUAUGCUCUAUGCAUGCACAUGCGCAGAGCCAAACGUGAAUAUGCAGAGAUGGAUGGAACGCGGCAGAGUGUCG
mmu-miR-467c-3p_1342079	TGME49_chrVIII	5499172	5499298	CGUAUAGGUGUAUGUAGGUAUAUAUGUAUAUGUAUAUAUAUAUAUAUGUAUAUGUAUAUAUAUAUGUAUAUGUAUAUAUGUAUUAUAUGUAUAUAUAUAUAUAUAUAUGCAGACAUGCACAAAGACG
Neg_1344395_TGME49_chrVIII	TGME49_chrVIII	5512562	5512681	CCUAUAUCUAUAUAUAUAUAUAUAUAUAUAUAGAUAUAUAUGUAUAGGCAUAUACAUAUGUAUAUAUAUAUCUUUGUCUAUACAUAAAUUUAUAUAUAUGUAUAUGUAUACUAUUUCGGG
Neg_1344401_TGME49_chrVIII	TGME49_chrVIII	5512848	5512925	CAGGUGCGAGAGAAGGACGAGAUGGGCGGUCGAGGCGGCUAGCCUUGUUCUGUCCAGUCGUUCUUCAGGUUCAACCUG
Pos_1343789_TGME49_chrVIII	TGME49_chrVIII	5546882	5546929	ACUUCUUGCUUGCUGGUUAGAAAAAUCUCUGCGCGGUAGGUGAGAGGU
ptc-miR396e-3p_1344752	TGME49_chrVIII	5571389	5571475	UGGUCGGAGAGUAGGGAGGGGAACGUGACUUUGUCUCACACCUUUCUUGAGGACAGGACCGACGUUUGUCCUCCUUCUCUUUGACCA
Pos_1345078_TGME49_chrVIII	TGME49_chrVIII	5579674	5579715	UUAGUUUUAUGCAAGAGACGCUCCGUCGUCGCAGUAAACUAG
Pos_1351924_TGME49_chrVIII	TGME49_chrVIII	5759745	5759840	UGUGUACAUAUAUAUAUAUAUAUAUAUACGCAAAUACGUAUAUAGAGACACAUACAUACAUAUAUGUAUGUAUAUAUAUAUAUAUAUAUGUACACA
Pos_1352516_TGME49_chrVIII	TGME49_chrVIII	5776269	5776350	CGUAAGAUAUGUACGUGUAUAUAUAUAUAUAUAUACGCAUUUAUAUGUGUACAUAUAUAUAUAUAUAUAUAUACCUCUUAUG
Pos_1353381_TGME49_chrVIII	TGME49_chrVIII	5798848	5798890	GGGACACUAGGCGCGCUUAAAGAGAGAGGUGCUUGAGUGUCCU
Pos_1353802_TGME49_chrVIII	TGME49_chrVIII	5810043	5810083	GGAAGGUAGCGAGCACAAGCAGACGUUUGCUCGCUACUUCU
Pos_1353821_TGME49_chrVIII	TGME49_chrVIII	5810656	5810734	AGAUGUAGUCGAUGAAAGUAGAUGCAGGAAGAAAGAUGGGGUCGUCGAGCUGAUGCGUCUGCUUUGAUUGCUACUUUCU
Neg_1356079_TGME49_chrVIII	TGME49_chrVIII	5827192	5827242	GCAGCAAGGUAUCUUUCGAGACCACUAAUCUCUCGAAGUUUACCCUGCUGC
Pos_1355152_TGME49_chrVIII	TGME49_chrVIII	5846041	5846094	UCGUUACGGUGAAGUUUUUCCACAGGAGUCUGUGGAGGAGCUUUUCUGCGGCGA
Pos_1358808_TGME49_chrVIII	TGME49_chrVIII	5943703	5943750	UUCUCUCUGUCGCGUCACAAGAAAAAGUGUGUGGUCGCGAGGAGAGAG
cin-miR-4194-3p_1360512	TGME49_chrVIII	5990375	5990482	AUAUAUAUAUAUAUAUAUUUAUAUAUAUAUAUAUAUAUAUAUAUGUAUAUAUUUAUAUAUAUAUAUAUAUUUAUAUAUAUAUAUGUAUAUAUAUAUAUAUAUGUGUGU
Pos_1360677_TGME49_chrVIII	TGME49_chrVIII	5994720	5994866	UGAAGUGGGUAUAGGUGUAUAUAGUUAUAUAUAUAUAUAUAGUUAUAUAUAUAUAUAUAUACAUAUAGUUAUGUAUAGUUAUAUAUAGUUAUAUAUAGUUAUAUAUAGUUAUAUAUAUAUAUAUAUAUAUAUAUACGUACGCACUCA
Pos_1362902_TGME49_chrVIII	TGME49_chrVIII	6054765	6054804	UCAGUAAAAAACGCGAGGAGGAGCUGGCGUUCCUUACUGA
Pos_1364711_TGME49_chrVIII	TGME49_chrVIII	6105263	6105354	AUAUAUAUAUAUAUAUAUAUUAAUAAAUAUAUAUAUAUAUAUUAAUAAAUAUAUAUAUAUAUAUAUGUAUUAAUAAAUAUAUAUAUAUAUAU
Neg_1368545_TGME49_chrVIII	TGME49_chrVIII	6159592	6159632	UGCUUUCGCACAUCCAAACUUCGACUGGGUGUGCGUAAGCG
Neg_1368538_TGME49_chrVIII	TGME49_chrVIII	6159593	6159631	GCUUUCGCACAUCCAAACUUCGACUGGGUGUGCGUAAGC
Neg_1368704_TGME49_chrVIII	TGME49_chrVIII	6164009	6164047	UUUGUGAGUGCUGCAGGAAGGGUCUGGGGCACUUGCAGA
mdo-miR-7342-5p_1367514	TGME49_chrVIII	6179527	6179585	UUUCUAGAAGAGAGAGGCAGCGGGCAGGAAAGCUGUCCUGCCUCUCCCCUUGUAUGAAA
Pos_1367772_TGME49_chrVIII	TGME49_chrVIII	6186521	6186572	CAGGAGAAGCAGGAGGAGACGUGGAAAGAAAAACGCCUGCUGCUUCUUCGUG
Pos_1370912_TGME49_chrVIII	TGME49_chrVIII	6271760	6271923	UGUCCGCGAUGAGCUGGAACCUACACCAUUUCUCUCUUGUGUUUUUGGCAUAUUUACGUUUAUUUACGCGCGCUCCGGUGCCCUUCCAGAACACACGUGUAUGUGAGCGUAAGGGAAAGUGACAGGGCGAAAGAAGUGUACACCAGGUCACAGUAGCCCGGACA
[truncated: 2,590 more rows]

## Sheet: FromGenes
miRNA Name	Chromosome	Start	End	Hairpin Sequence
Pos_249619_TGME49_chrII	TGME49_chrII	34706	34750	CCUUGCCGCGCAAUUUGACGCACUGCGUCAGACCGUUCGGCAAGG
Pos_250289_TGME49_chrII	TGME49_chrII	52395	52461	GCUUUUCCUUUUUUCUAUGUUUUGUUCUGCUGAGAGCAGGAGUCGAGGGGGAGAGGAAGGGAAGGGC
Pos_250300_TGME49_chrII	TGME49_chrII	52859	52913	UUGUACCACUGUGCUUAAGUCCGCAGUUAGACUUAUGAGUAUGCAUGUGGUAUAA
Pos_252292_TGME49_chrII	TGME49_chrII	110017	110078	UGUUUAUGUUCAUAUAUAUAUAUAUAUAUAUAUAUAUAUAUAUAUAUGUAUGUACAUAUUCG
Pos_252910_TGME49_chrII	TGME49_chrII	127139	127186	UUCACGUCUGAAACCCCUAUAGCGUUAUGUGUGGGGUUUCACAUGGAA
Pos_253384_TGME49_chrII	TGME49_chrII	139635	139678	CCUGCAGGUCGGAAAGGCCUAAGAGGGCCUUUGCCGCGAGUAGG
tch-miR-1277-5p_254001	TGME49_chrII	156422	156586	GUGCGUCCAAUUUAUAUACUUAUAUGUACGUAUAUAUAUGUAUUUGUGUGUAUAAAUAUGUAUGUGUACAAAUAUAUAUAAAUAUUUAUAUAUGUAAGUGUAUAUAUAUAUAUAUAUAUAUAUAUAUAUAUGUACGUAGAUAUAAAUAUAUAUAUUUAUACGCGC
Neg_256085_TGME49_chrII	TGME49_chrII	164906	164945	CGCCGACCGAAAUAGAAAAUUCUUUGUUGUUGUGUCGGCG
Neg_256118_TGME49_chrII	TGME49_chrII	165510	165549	UUCUCUCGCUGUACCCUGUUGUUUCGGGGACGCGAGAGAA
Pos_254336_TGME49_chrII	TGME49_chrII	165511	165548	AGAGAGCGACAUGGGACAACAAAGCCCCUGCGCUCUCU
Pos_254553_TGME49_chrII	TGME49_chrII	171349	171473	CGCGUAAAAGUAAGGACUAACAGCAUCAUGGUAAAUGUGGUAUUCAAGAGCAAAAUGAGUCAAAGGCGCUUUUUUCUCUUGAAUCCUACAUUUACCAUGAGACCGUCAGUCCGUCUCAAACAGUG
Neg_256347_TGME49_chrII	TGME49_chrII	171362	171460	CCUGAUUGUCGUAGUACCAUUUACACCAUAAGUUCUCGUUUUACUCAGUUUCCGCGAAAAAAGAGAACUUAGGAUGUAAAUGGUACUCUGGCAGUCAGG
Pos_254550_TGME49_chrII	TGME49_chrII	171374	171448	UCAUGGUAAAUGUGGUAUUCAAGAGCAAAAUGAGUCAAAGGCGCUUUUUUCUCUUGAAUCCUACAUUUACCAUGA
hsa-miR-4499_257040	TGME49_chrII	189554	189668	CUCUGGUGAUCAAAGCAACCCAGGCGGUAAGACAGAAACGACUGGGAGGAGGAGUGCCUUAGUUUCAGUUGUUUCUUUUUUCUCUUUAGCAAUGGGGGUUUUAGGUCACCGAGAG
Neg_258380_TGME49_chrII	TGME49_chrII	225534	225611	GCCUCAUGUACCUUCAUGGAGAUGAAGUUCAGUCAAAAUGAACUCUUCAUGCCCAUGAAGCUAUAUUUUUUUGAGCGC
mmu-miR-6914-3p_258552	TGME49_chrII	280240	280281	CGUCUGUCCGCCUCUUCGACGCGAGAGGAGAGCGAACAGACG
Pos_258787_TGME49_chrII	TGME49_chrII	286638	286684	GCGGGCGAGCAGGAGGUCGACGAAGAGGUCGACCAGUUGCCGCCUGC
ssa-miR-19a-3-5p_260763	TGME49_chrII	340270	340376	UAUAUAUAUAUAUAUGUAUGUGCCUAUACGAAUACGAGGGACCGCGCCUACGUAGAUGGAGUGCUCACCAGUAUUUGCAUAGUUGCAUAUAUAUGUAUAUAUAUAUA
Neg_263687_TGME49_chrII	TGME49_chrII	369373	369443	GAAAGGAAGUAGAAGGUCGAGGCGGAGACAACAAGGAGGCGGGGUCCGGUCUCGGCCUUCUACUUCCUGGC
Neg_263691_TGME49_chrII	TGME49_chrII	369376	369440	AGGAAGUAGAAGGUCGAGGCGGAGACAACAAGGAGGCGGGGUCCGGUCUCGGCCUUCUACUUCCU
Neg_265219_TGME49_chrII	TGME49_chrII	411391	411482	AUACAUAUAUAUAUAUAUACAUAUAUAUGUAUAUAUAUAUAUACAUAUAUAUAUAUGUAUAUAGAUAUAUAUGUAUAUAGAUAUAUAUGUAU
Neg_265220_TGME49_chrII	TGME49_chrII	411484	411567	UAGAUAUACAUAUGUAUAUAGAUAUAUAUGUAUAUAUAUAUAUAUAUGUAUAUAGAUAUAUAUGUAUAUAGAUAUGUAUAUGUA
Pos_263953_TGME49_chrII	TGME49_chrII	425338	425437	GAGCGACGGCCGGACGGUGUUAGAAGGGGAAGUGUAGAUUCUCGACGGUUUUUUGUGUCUGCUUUUUCCUUCUGAGUACGCCUGUUUUCUGCUGUGGUUC
Pos_264076_TGME49_chrII	TGME49_chrII	428827	428877	UUCCAGACGUGACUGCUCUUAACGUUUUAGGAAGAGCGGUCUCUUUUGGAG
Pos_264631_TGME49_chrII	TGME49_chrII	443669	443728	GCAGGGUGCAAAGAAGUUGCUGUGACCGCUGAACCAGCGGCUUCUUCUGCAAACCCCUGC
tch-miR-1277-5p_269510	TGME49_chrII	526833	526922	GAUAUAUAUAUAUAUAUAUACAUAUAUAUAUAUAUAUAUACGUAUAUAUGUGUAUAUAUGUAUUUGUAUGUAUUUGUAUGUAUGUGUGUU
tch-miR-1277-5p_267938	TGME49_chrII	529707	529787	ACGUAUGUAGGUAUGCAUGUAUAUACAUAUAUAUACAUAUAUACGUAUAUAUAUGUAUACAGAUGCAUAUAAGAUGUAGGU
Neg_271388_TGME49_chrII	TGME49_chrII	578914	578989	AUAUAUAUAUAUAUAUAUAUAUAUAUAUAAAUAUAUAUUUAUAUUUUUUUAUAUAUGUAUAUAUAUAUAUAUAUAU
Neg_271421_TGME49_chrII	TGME49_chrII	579942	579986	GUGGUGGGCCUGACCUUGGCGACGACAAACGUUAUGGCCUACCGC
Pos_269824_TGME49_chrII	TGME49_chrII	582449	582492	CUAUGAGCUUGUCCCGAGAACGUUAGACUCGGGUAAACUUAUAG
Neg_272249_TGME49_chrII	TGME49_chrII	603003	603068	GAGAAGUGCUCUUCUCCUGGCCUCGUCUGAAGUGAGAGGGGUGGCCAGGGUGAAAGGAGCUUUCUU
Neg_272769_TGME49_chrII	TGME49_chrII	617913	617949	UUGGCGAGUGCCGCUGGGUACAGCGGCUCCUCGUCGA
Neg_273334_TGME49_chrII	TGME49_chrII	632497	632575	AUAGACAUAUAUAUAUAUAUAGAGAGAGAGAUAUGUAUAGUUGUGUGUUCUCUCUCCAUAUAUAUAUAUAUAUGUGUAU
Neg_273339_TGME49_chrII	TGME49_chrII	632501	632571	ACAUAUAUAUAUAUAUAGAGAGAGAGAUAUGUAUAGUUGUGUGUUCUCUCUCCAUAUAUAUAUAUAUAUGU
mmu-miR-669e-3p_274278	TGME49_chrII	659412	659528	ACCAGCAUGCACAAUAUCGCAUAUAUAUAUAUAUAUAUAUAUAUAUAUAUAUAUAUAUAUGAAAAUAUGUAUAUAUGUGUAUGUAUGUGUAUAUAUGUGUACAUGUGGGUAUGUGGU
Neg_274349_TGME49_chrII	TGME49_chrII	661251	661374	UAUAUAUAUAUAUAUAUAUGUAUAUAGACGUAUAUAUGCAUGUAUAUAUAUAGAUGUAUAUAUAGAUGUAUAUAUAGAUAUAUAUAUGCAUAUAUAUAUAUAUAUAUAUAUAUAUAUAUAUAUA
mmu-miR-466m-3p_272642	TGME49_chrII	662251	662336	GUACAUGUGUAUAUAUGUGUAUGUAUGUGUAUAUAUGUAUAAAAGUAUAUAUAUAUAUAUAUAUAUAUAUAUAUAUAUAUAUAUAC
mmu-miR-669e-3p_272636	TGME49_chrII	662260	662329	UAUAUAUGUGUAUGUAUGUGUAUAUAUGUAUAAAAGUAUAUAUAUAUAUAUAUAUAUAUAUAUAUAUAUA
mmu-miR-467g_272736	TGME49_chrII	664970	665099	GCAGGUAUAUAUAUAUAUAUAUAUAUAUGUAUGUAUAUAUUCGUAUAUAUAUAUAUAUAUAUAUACGUACAUAUAUAUACAUACAUAUACAUAUGUUCAUAUAUAUAUAUAUAUAUAUAUAUAUACGUGC
mmu-miR-297c-3p_272904	TGME49_chrII	669543	669665	CGAAUAUAGAAAAGGUGGUCAGUAAGUUUAGAAGGGUAUAUGUAUAUGUAUAUAUAUAUAUAUAUAUAUACACAGACAUGUAGACCUUAGAUGUAUGCAGGACCGUUUGUAUCUAUAUGUUCG
sko-miR-4827a_273201	TGME49_chrII	678386	678493	UAUGUAUGUAUAUAUAUAUAUAUAUAUAUAUAUAUAUAUAUAUGCAUAUUUAUACAUAUUUUUGUAUAUAUAUAUAUAUGUAUAUAUGUAUGUAUAUAUAUAUGCAUA
sko-miR-4827a_273205	TGME49_chrII	678440	678555	CAUAUUUUUGUAUAUAUAUAUAUAUGUAUAUAUGUAUGUAUAUAUAUAUGCAUAUUUAUACAUAUUUUUGUAUAUAUAUAUAUAUAUAUAUAUGUAUAUAUAUACAGACAAAUGUG
sma-miR-8460-5p_273725	TGME49_chrII	691937	692023	GUGUGUGUAUACGUGUAUAUUAUAUAUAUAUAUAUAUAUAUAUAUAUAUAUAUAUAUAUACAGGUAGAUAUACAUAUAUACACGCAU
Pos_273784_TGME49_chrII	TGME49_chrII	693634	693710	GUAAGUGUGUAAUCUACGUAUAUAUAUAUAUAUAUAUAUAUGUUUACAUAUAUAUAUAUAUAUACGUACACACUUAU
Neg_275530_TGME49_chrII	TGME49_chrII	693635	693709	AUUCACACAUUAGAUGCAUAUAUAUAUAUAUAUAUAUAUACAAAUGUAUAUAUAUAUAUAUAUGCAUGUGUGAAU
Pos_273779_TGME49_chrII	TGME49_chrII	693635	693709	UAAGUGUGUAAUCUACGUAUAUAUAUAUAUAUAUAUAUAUGUUUACAUAUAUAUAUAUAUAUACGUACACACUUA
Neg_277001_TGME49_chrII	TGME49_chrII	735143	735204	CCUCUUCUUCUUCCUUUGCUUCGCCGGGGUCUGGUCCUGGUGGAAUGAAGGAGGAGAAGUCG
Neg_277005_TGME49_chrII	TGME49_chrII	735146	735201	CUUCUUCUUCCUUUGCUUCGCCGGGGUCUGGUCCUGGUGGAAUGAAGGAGGAGAAG
tch-miR-1277-5p_275830	TGME49_chrII	752501	752576	UUUAUGUGUAUGUAUGUAUGUUUAUACGUAUGUAUAUAUAUAUAUAUAUGUAUAUGUAUACACACAUAUACGUAGA
Neg_277672_TGME49_chrII	TGME49_chrII	753245	753320	AUAUAUAUAUAUAUAUAUAGUUAGGUACAUAUAUGCAUGUGCAUAUACAUAUCUAUAUAUAUAUAUAUAUAUGUAU
mmu-miR-466g_277687	TGME49_chrII	753687	753762	CACAUAUAUAUAUACAUAUAUAUAUAUAUAUAUGUAUUUGCAUGUGUGUGUAUGUGUGUGUAUGUGUGUGUAUGUG
Pos_275900_TGME49_chrII	TGME49_chrII	754934	755050	UGUAUAUAUAUAUGUAUAGAUUUAUGUAUAUAAAUAUAUGUAUAUAUAUAUAUAUAUAAAUAUGUACAUAUAUAUAUAUAUAUAUAUACAUAAUAAAUAUGUACAUAUAUAUAUAUA
mmu-miR-669f-3p_275960	TGME49_chrII	756704	756801	AUACGUGUAUGUAUAUAUAUAUGUAUAUAUAUAUGUAUAUAUAUAUAUAUGUAUAUAUAUAUAUAUGUAUAUAUAUAUAUAUAUAUAUAUAUACGUGU
Neg_278248_TGME49_chrII	TGME49_chrII	768878	768919	GGUGUCUGGACGAUGAGUUUCUUGCUCCACGAUCCAGACACC
Neg_278912_TGME49_chrII	TGME49_chrII	785904	785943	UUGACCUUUGGCCUCAGGAGAGACCUGAGUGGGGGGUCAA
Neg_279081_TGME49_chrII	TGME49_chrII	790389	790429	CGUCACGAUCUGCAGCUGAAAGAGCUGCAAAGUUGUGGACG
Pos_277477_TGME49_chrII	TGME49_chrII	795571	795659	UAGGCGAGGCGCAAACCGUUUAGGGGUACGUCAACGUACAUUGGAAGACUAGUGACGUUUAGGAUACCUAGUGUUUGCGCCUUCGUCUG
Pos_280455_TGME49_chrII	TGME49_chrII	877293	877358	AGCCUUGCUUUGGCGGUCACUACAGUCCUCUUGACUGAGAGACCCAGUGACCGCCGAGUGAAGGUU
Pos_280459_TGME49_chrII	TGME49_chrII	877294	877357	GCCUUGCUUUGGCGGUCACUACAGUCCUCUUGACUGAGAGACCCAGUGACCGCCGAGUGAAGGU
Neg_282643_TGME49_chrII	TGME49_chrII	883071	883119	UGCAGGGUAACUUUAUGAUGUCUUGUCGGCAGACGCAAAGUUCCCUGCA
Neg_282742_TGME49_chrII	TGME49_chrII	885878	885914	UUGUGCUUAGGUGCUUGCCACAGGCACCUUCGCACAA
Pos_281169_TGME49_chrII	TGME49_chrII	897084	897162	CGCGUCGUGAGACCUUUCUGUGUGUUCUUUUCAACACAACGCUACGGAAGAGCCGCAGAAAGGUAUCACCGACCCUGCG
Neg_284035_TGME49_chrII	TGME49_chrII	921156	921216	CAGAUAGAGAGUGCACAGAUGUAUACACAGAUGUCAAUGUAUGCCUGUGCACGACUGUCUG
Neg_285071_TGME49_chrII	TGME49_chrII	948965	949031	CUUGCCAACAAACGACUCUUUCUCUCCACAUGCAUCGCAGCGAGAAAAAGAGUCGUUUGCUGGCAAG
mmu-miR-466d-3p_284688	TGME49_chrII	993610	993704	UUUGUUUUGUAUAUAUAUAUAUAUAUAUAUAUAUGUCUGUGUGUGCGCGUAUAUAUAUAUAUAUAUAUAUAUAUAUAUAUAUAUAUAUGGAUAAA
Neg_286804_TGME49_chrII	TGME49_chrII	996346	996401	GGAGACAGAGGCAUCAAACGAACGAGGAGCAGUUCCGUCUGAAGCCUCUGACAGCC
Neg_287199_TGME49_chrII	TGME49_chrII	1006447	1006542	UAUAUAUAUAUAUAUAUAUAUAUAUGUAACUGUAUGUGUGUGUGUCUUUGAAUGCAUAUGCACAUAUAUAUAUAUAUAUAUAUAUAUAUAUGUAUG
rno-miR-568_287204	TGME49_chrII	1006506	1006592	GCACAUAUAUAUAUAUAUAUAUAUAUAUAUAUGUAUGUAUAUAUAUAUAUAUAUAUAUGUAUAUAUAUGUAUAUAUGUAUAUGUGGA
Neg_287331_TGME49_chrII	TGME49_chrII	1009858	1009916	UGUACAUACAAAGGUGCGGAACGGCGAACAAGCUGUGUCGCGACUGUGGUGUAUGUACA
Pos_285820_TGME49_chrII	TGME49_chrII	1024239	1024282	UUGAGAACGCGGUAGAGGCACGUUGUCUCUUUCGGCGUUCUGAA
tch-miR-1277-5p_286035	TGME49_chrII	1030227	1030310	AUAUAUAUAUGUAUAUACAAAUACGUAUAAGUAUGUAUAUAUAUAUAUAUAUAUAAAUACGUAUAAGUAUAUAUAUAUAUAUAU
Neg_288243_TGME49_chrII	TGME49_chrII	1035285	1035350	GCGUCCACGCAUAUAUAUAUAUAUAUUUAUAGAUAAAUAUAUUUAUAUAUGUUUAUAUGUGUGCGC
Pos_286689_TGME49_chrII	TGME49_chrII	1049196	1049320	AGAGGUGCUUCCGUUAAGAAGAAAAGACAGGACAGUGCGAGGGACGUACGUUUAGAGAGGUUUUCCCUCUCUCCACGUUCGGCUGAAGCACCUUAACUUUAACUUUUUAACUACGAGGUACGUCU
aly-miR4247_286925	TGME49_chrII	1055474	1055562	UGUACGUACGUAGGUCUUAUAUUAGUAUACAGACAGCUCAGUACCUAUCUAGAGGCCUGUGUAUACUUAUAUAGACAUACGUACGUAUA
Neg_289040_TGME49_chrII	TGME49_chrII	1056797	1056845	UGAGAGUUAUCUGCAUGCAGAUCUUAAGAUGCAUGCACGUGGGUCUCUC
Neg_289451_TGME49_chrII	TGME49_chrII	1068195	1068274	UUCAUAUAUAUAUAUAUAUAUAUAUAUAUGGGCAAAUAUACACAAACAUACAUAUAUAUAUAUAUAUAUAUAUAUGUGAA
tch-miR-1277-5p_290412	TGME49_chrII	1096089	1096241	CCUCUCGUGGUACAGCCUUUAAAUCCAAUUUUUCUCAUGUGUCCACCUAUUUACCUAUACCUAUAUAUAUAUAUAUAUAUAUAUAUAUAUAUAUAUAUAUAUACGUAUGUGUGUGUGUUUUCGGUAGGGCAAACCAGUAGAGCUCCACAGAGG
Pos_289084_TGME49_chrII	TGME49_chrII	1113503	1113606	GAAGUGAGCGAUUGGAAGGUGAAGCGUUGCUUGUGCCAGAGUGUGCAAGGAAUACUGAGGGCGCGUAAGCAGCUUUUCUUCCUUCCAAUUCGGUCUGUUACUUC
Neg_291157_TGME49_chrII	TGME49_chrII	1115137	1115228	CUAUAUAUAUAUAUAUAUAUAUAUAUGCAUGUGCUGCAGGGUGCCGCACCUGUUCGUAUAUAUAUAUAUAUAUAUAUAUUUUCUAUAUAUGG
mmu-miR-467g_291170	TGME49_chrII	1115660	1115719	AUAUACAUACAUAUAUAUAUAUAUAUAUAUAUAUAUAUAUAUAUAUGUAUGUAUGUAUAU
Neg_291949_TGME49_chrII	TGME49_chrII	1138530	1138650	GGCCAGUCUAUGUGGAUAACUACAUGUAGGUGCAUUGAUGGCCAGUCUAUGUGGAUAGCUACAUGUAGGCGCAUUGAUGGCCAGUCUAUGUGGAUAGCUACAUGUAGGCGCAUUGAUGGCC
Neg_292198_TGME49_chrII	TGME49_chrII	1145642	1145778	GACAGUCGAAAAGCUGAGACUAAAGAAGCCGCUGUGUGCGAAUGCAGAGUUGUGAAUAUAGUAAAUGCAGCUGUUUCUGCAUUUACUAUAUUUACACCGUGCAUGCACUGGCGCAGUCCAGCGCGAACAAACCUGUC
Pos_290260_TGME49_chrII	TGME49_chrII	1145677	1145749	CACGCUUACGUCUCAACACUUAUAUCAUUUACGUCGACAAAGACGUAAAUGAUAUAAAUGUGGCACGUACGUG
Neg_292195_TGME49_chrII	TGME49_chrII	1145683	1145745	AUGCAGAGUUGUGAAUAUAGUAAAUGCAGCUGUUUCUGCAUUUACUAUAUUUACACCGUGCAU
rno-miR-466b-3p_292222	TGME49_chrII	1146392	1146483	UCUAUGUAUCUAUAUGUACAUAUAUAUAUAUAUAUAUGUAUAUAUGUAUAUAUGUAUGUAUGUAUGUAUGUAUGUACGUGUAUUUGUGUAGA
tch-miR-1277-5p_290403	TGME49_chrII	1148937	1149044	GCGUACACUAAUUUACGUGUGUAUAUGUAUAUAUGUAUAUGUAUAUAUACGUAUAUAUAUAUAUAUAUAUAUAUACGUAUACAUAUAUUCGUCUAUAUGCAUGUACGC
Pos_290848_TGME49_chrII	TGME49_chrII	1161602	1161676	CCUCCCUCUCUCUUCUUGUGACCGGCAGAGACCUCCAUCAGCCGAGACCGCUGUCUUCGCGGAGAGAGAGGGAGG
tch-miR-1277-5p_292802	TGME49_chrII	1162852	1162981	GAAGCGCGCAUCUCUGUGUACAUCUCUACUUAUACGUAUAUAUACAUAUAUAUAUAUAUAUUUAUAUAUGUGUGUGUGUGUCUGCAUAUAUGUGUGAGGAGAUGCAUUUAUAAGAGCAUAGGCGCGUUUC
tch-miR-1277-5p_292805	TGME49_chrII	1162855	1162978	GCGCGCAUCUCUGUGUACAUCUCUACUUAUACGUAUAUAUACAUAUAUAUAUAUAUAUUUAUAUAUGUGUGUGUGUGUCUGCAUAUAUGUGUGAGGAGAUGCAUUUAUAAGAGCAUAGGCGCGU
rno-miR-568_290939	TGME49_chrII	1164433	1164528	UGUGUGCAUACAUAUAUGUAUAUAUAUAUAUAUAUAUGUAUAAAUAUAUAUACAUAUAUAUAUAUAUAUAUACUUAUGGGCACAAAAAUGCACACA
Neg_293016_TGME49_chrII	TGME49_chrII	1168989	1169028	CCAAGAGGUGACGGAGAUUCUUUGUCUUCGUUGCCUCUGG
Neg_293126_TGME49_chrII	TGME49_chrII	1172210	1172313	UAUACCUGCAUCUAUCUAUCUAUCUAUACAUAUAUAUAUAUAUAUAUAUGUAUAUAUAUAUAUAUGUAUAUGUUUAGAUGGAUAGGCACAGUUUUGUAUGUAUG
mmu-miR-467g_293184	TGME49_chrII	1173857	1173982	UAUAUAUAUAUAUAUAUAUAUAUUUAUAUAUAUAUAUAUAUAUUUAUAUGUAUAUAUAUAGAUAUUUAUAUGUAUAUAUAUAUAUAUAUAUUUAUAUGUGUGUAUAUAUAUAUAUAUAUGUAUAUA
Neg_293539_TGME49_chrII	TGME49_chrII	1184394	1184536	UCACAUACGUAUACAUAAUUAUACAUAAGUAUAUAUAUUUAUAUGUACAUAUGUAUAUAUAUAUAUAUAAAUAGAUACAAAUAUAUAUAUAUAUAUAUAUAUAUAUGUAUAUAUAUAUGUAUAUAAUAUGUGUGCGUGUGUGG
rno-miR-568_291980	TGME49_chrII	1192145	1192224	AUGUAUAUAUAUAUAUAUAUAUAUAUAUAUGUACAUAUGUAUACAUUUAUAUAUAUAUAUAUAUGUAUAUAUGUAUACAU
Pos_292606_TGME49_chrII	TGME49_chrII	1208752	1208813	ACGUAUACCUCUGCGUCUGUGUAGAUGGAAUUCCCUUUUGCACAAAAUGCAGAACUAUACGU
tch-miR-1277-5p_292775	TGME49_chrII	1213465	1213575	GUGUAUGUUUUUACGUUUGUGGAUAAUAUAUAUAUAUAUAUAUAUCUAUAUCUAUAUAUAUAUAUAUAUAUAUAUAUACGUAUUUACAUAUGUAGUUACAAAAACAUACAC
Pos_292821_TGME49_chrII	TGME49_chrII	1214764	1214840	UGUAUAUAUAUAUAUAUAUAUAUAUAUUUAUAUGAAAAUGCAUCAUAUGUAUAUAUAUAUAUAUAUAUAUAUAUAUA
Pos_292891_TGME49_chrII	TGME49_chrII	1216920	1217011	UCUGUUUGUAUAUAUAUAUAUAUAUAUGUAUAUGUAUAUGUAUAUAGAUAUAUAUAUAUAUAUAUACAUAUAUAUAUAUAGAUAUAGAUAGA
Pos_292886_TGME49_chrII	TGME49_chrII	1216934	1216999	UAUAUAUAUAUAUGUAUAUGUAUAUGUAUAUAGAUAUAUAUAUAUAUAUAUACAUAUAUAUAUAUA
Pos_293176_TGME49_chrII	TGME49_chrII	1224891	1224936	GCUAGAACUGUUUUUCUCUGUCUAAUUAUGGAGCAAACGGUCUCGU
tch-miR-1277-5p_293397	TGME49_chrII	1231075	1231176	UACGUGUAUAUUUAUGUAUAUUUAUGUAUGUAUAUGUAUAUAUGUAUAUAUGUAUAUAUAUAUAUAUAUACGUAUAUAUGUGUAUAUAUAAAUAUAUACGUA
rno-miR-466b-3p_293472	TGME49_chrII	1233480	1233634	GUAUGUAUGUAUGUAUGUAUGUAUGUAUGUAUGUAUGUAUGUAUGUAUGUAUGUAUGUAUGUAUAUAUAUAUGUAUGUAUUUAUGUAUGUAUGUAUGUUUAUAUAUAUAUAUAUAUAUAUAUGUAUAUAUAUAUAUAUGUAUUUUACUUAUAUAC
mmu-miR-466m-3p_293688	TGME49_chrII	1239420	1239559	AUAUGUGUAAAAAUAUAUGUAUAUUUGUAUGUAUUUGUAUGUAUAAAUAUAUAUAUAUAUAUAUAUAUAUACAUAUGUGUAUAUUUGUAUGUAUUUGUAUGUAUAAAUGUAUAUAUAUAUAUACAUAUAUAUAUACAUAU
Pos_294584_TGME49_chrII	TGME49_chrII	1264315	1264384	AGAGCCGACAGAAAGGCUGAUGAGAGGGCUGUUGCUGCUCUCUCGUCUACUUUUUUCCUCUGUCGGCCCU
Pos_294579_TGME49_chrII	TGME49_chrII	1264318	1264381	GCCGACAGAAAGGCUGAUGAGAGGGCUGUUGCUGCUCUCUCGUCUACUUUUUUCCUCUGUCGGC
Pos_296439_TGME49_chrII	TGME49_chrII	1313821	1313865	GUUUGGGUGAAGAACCCCAUCAGUUUGGGGGUUCUUAACCCAGGC
Neg_298458_TGME49_chrII	TGME49_chrII	1313824	1313862	ACCCACUUCUUGGGGUAGUCAAACCCCCAAGAAUUGGGU
Neg_298462_TGME49_chrII	TGME49_chrII	1313825	1313861	CCCACUUCUUGGGGUAGUCAAACCCCCAAGAAUUGGG
Pos_296817_TGME49_chrII	TGME49_chrII	1324091	1324140	CUAGAUGAGCUUCCUCGUGCAUGAAAACUUGCGGGAGGAGCUGUGUUUGG
Neg_300116_TGME49_chrII	TGME49_chrII	1357961	1358000	GCCGUGUGCCGCUUUGUACGUUUGAAAAAGUGGCACUGGC
Pos_298601_TGME49_chrII	TGME49_chrII	1371577	1371632	CCACAACUUACAAUCUCGCACGGACGCACACGCCGUGCGUAUUUGUAAGUCUGUGG
mmu-miR-370-5p_301040	TGME49_chrII	1383078	1383157	UUUUCACCCGUCUAACAUUUUGCAGAUGUGUUUGCACGUAAUUCCUGGCGUGUGCAACAACUGCAUAGACGUGGUGAGAA
Neg_301165_TGME49_chrII	TGME49_chrII	1386858	1386898	AGGGUGUAAAAUGUUGAGAGACAUCUCCGAUUUCGCACUUU
Neg_302208_TGME49_chrII	TGME49_chrII	1414686	1414745	GCAGAAGGGGCGGAGCAGUAGAUGCCGGAUGAACGGAUUGUUUACUCCUGCCCUUUCUGC
har-miR156c_302884	TGME49_chrII	1489950	1490041	GUCCUUUGCUUCCUCUCUUCUUAGCGAUCUUAGCAGCGAACCUCUCAGACCUUCCUGGUAGGCCUAUUGUUGAGAAGAGGGGAGACAGGGAC
Pos_304536_TGME49_chrII	TGME49_chrII	1532779	1532898	GACGUUCUCAGUCUGAAAAGCCAAAACAAAUCGGUGGCUAUGAGGCGUAGGUGGUUUCCUAUGUCUAUGUGGUCAAAGUCACCUUUGAGCCCCUUUGGUGCGUCAGACUUGAGGAACGUC
Neg_306708_TGME49_chrII	TGME49_chrII	1536316	1536363	AGCGCACCUGAGAAGAUCGGAAAGUUGACCGAUGUUUUCGGUGACGUU
Pos_304742_TGME49_chrII	TGME49_chrII	1538181	1538240	GCUUGAUGGAGUGACCGGGCCGAAGCCGCAGGUCCGCUUCGGCCGGACGCUUUGUCGAGC
Neg_306799_TGME49_chrII	TGME49_chrII	1539118	1539176	GCGUCGUCCGGAGACUUUCAGGAGACUCUCGCUGUCUCCCUGGAUUCUCUGGAGCGCGU
Pos_304870_TGME49_chrII	TGME49_chrII	1541653	1541758	UAUAUGAAUAUAUAUAUAUCUAUAUAUCUAUAUAUAUGGAUAUAUGAAUAUAUAUAUAUCUAUAUAUCUAUAUAUAUGGAUAUAUGAAUAUAUAUAUAUAUAUAUA
Pos_304866_TGME49_chrII	TGME49_chrII	1541661	1541750	UAUAUAUAUAUCUAUAUAUCUAUAUAUAUGGAUAUAUGAAUAUAUAUAUAUCUAUAUAUCUAUAUAUAUGGAUAUAUGAAUAUAUAUAUA
Neg_306917_TGME49_chrII	TGME49_chrII	1542326	1542390	CUUCGUAGAUUCGCAGACGCGGCGUCGACAGUGCUCCAGACUGUGACGCCUGCGAGUCUGAGAGG
Pos_305029_TGME49_chrII	TGME49_chrII	1545774	1545810	CUGUAGCCUGCUGUUGAAACUGCAAGCAGGCUGUCAG
Neg_308628_TGME49_chrII	TGME49_chrII	1588046	1588117	UAUAUAUAUAUAUAUGUAUAUACAUGCAUAGACAAAUCUAUGUACGUCUGUAUAUAUAUAUAUAUAUAUAUA
Neg_308629_TGME49_chrII	TGME49_chrII	1588118	1588242	UAUAUAUAUAUAUAUAUAUUUAUGCUUCUUGGUACACCCGUGUGUGUUGCUAUGUGAAUGCAUUCACAUCUCCAUAGCAACGCUUGUACAUAAAUAAAUGCAUAUAUAUAUAUAUAUUAUAUAUA
Pos_307408_TGME49_chrII	TGME49_chrII	1610191	1610252	GUUCCUCACCUCUGUCGUCACGUCUGCCUCUGGCGCCUCCGUGCGACGACAGAGGUGGGCAC
Pos_307405_TGME49_chrII	TGME49_chrII	1610195	1610249	CUCACCUCUGUCGUCACGUCUGCCUCUGGCGCCUCCGUGCGACGACAGAGGUGGG
Neg_309627_TGME49_chrII	TGME49_chrII	1616542	1616583	GAGUUGCUCUCCGGCUGGGCUUAGCGCGGAGAAGUGCAACUC
mtr-miR2673b_309656	TGME49_chrII	1617580	1617652	UCCGGCUUCUUCCUUUUCUUCGUUUCUGCAUCUUCCGGUGCAGCCGGUUGAAGAGGAGAAGGAAGAGGAAGGA
tch-miR-1277-5p_307729	TGME49_chrII	1619211	1619312	UGGGUGCAUUUAUAUGUUUAUAUAUAUAUAUAUAUAUAUAUAUGUGCGGAUAUACGUGUAUAUAUAUAUAUAUAUAUAUAUAUAUACGUAUACAUAUACCUA
tch-miR-1277-5p_308207	TGME49_chrII	1633891	1634020	CGAUGUAUAUAUAUAUAUAUAUAUAUAUAUAUAUAUAUAUAAAUAAAUACGUGUAUAUAUAUAUACGUAUAUAUUUAUUUAUUUAUAUAUAUAUAUACGUAUAUAUUUAUAUAUAUAUAUAUAUACAUCG
hsa-miR-1277-5p_308315	TGME49_chrII	1637110	1637189	GAUGUAUAUAUAUAUAUAUAUAUAUACUUAAUUUGUUCAUGGAGCAUACGUAAGUAUAUAUGUAUAUAUAUAUAUAUAUU
Pos_308333_TGME49_chrII	TGME49_chrII	1637732	1637856	UAUAUGUAUAUAUAUAUAUAUAUAUAAACAUGAGGAUUGUUGCAGGAUGUGCCAGCGCGUACGUGUGUUUACGUACGUGUAUGUAUAUGUGCAUAUGUAUAUAUAUAUAUAUAUAUAUACAUAUA
Neg_313937_TGME49_chrII	TGME49_chrII	1733783	1733955	CUCGCUCGUUGCGUCAAAUACAGGGUGUUCUCGACGUUGUUGUCGCUAGUAGCGUCCACUUGGACUACAAAGCAGCUUCUUGUAAGAGAGUGCGACUUUCUUUUCGGAGUUUUUUUGGGCACAUGGUCAGCGCCAAAGUUUUGCGACUCGACGCACCCGAAUGCACGAGUGGG
atr-miR8610.1_314337	TGME49_chrII	1744534	1744577	UGCGUUUAGGAUUUAGCGAUUAUUCGCUUUGUCCAGAAAAUGCA
Neg_316719_TGME49_chrII	TGME49_chrII	1807477	1807608	UGCAUCGCGACGUCAACGUUCGGGAGUGCGAGACUCUCUUUGCAUGUUUCUCUCGCAGCUGUAUAUCACGGAGACGAUGAACUGCGACGUGCAGAAGAAAGAUUUCAAGCUCUUCUAUGACGAAGCGAUGCA
Pos_314852_TGME49_chrII	TGME49_chrII	1811917	1811954	UUGUUUGGUCUCCGUGUGGCCACAUCGAGGCCAAGCGA
rno-miR-466b-4-3p_315521	TGME49_chrII	1831003	1831156	UGUAGAUGACGGUUUGAGCUCGUGUAAGUAUAUAUGUGGGUAUGUAUAUGUUUAUAUGUAUAUAUAGGUAUAUGCGUACGUGCAUGUAUGUGUAUAUAUAUGUAUAUAUACAUAUAUAUACAUAUAUACAUACACUUUGUCAAACAUCUCUACG
Pos_315718_TGME49_chrII	TGME49_chrII	1836625	1836695	AGGUAGCGACGGCGUGUCUCUGGUUCUGCAUCCAGAAGCAAAGCAGAAGCAGAGACACGCCGUCGCUUCUU
Pos_315724_TGME49_chrII	TGME49_chrII	1836626	1836694	GGUAGCGACGGCGUGUCUCUGGUUCUGCAUCCAGAAGCAAAGCAGAAGCAGAGACACGCCGUCGCUUCU
Neg_317712_TGME49_chrII	TGME49_chrII	1836629	1836691	UCGCUGCCGCACAGAGACCAAGACGUAGGUCUUCGUUUCGUCUUCGUCUCUGUGCGGCAGCGA
Pos_315861_TGME49_chrII	TGME49_chrII	1840994	1841040	GGAGUGUGUCAAAGGCAGUGAGGAGUUAAAGCUGCUUGACCCACUCC
Neg_319151_TGME49_chrII	TGME49_chrII	1877289	1877346	UUUCCUGAGGCACGAAUAUGUGAAUACAUAGUCGUUUACCUGUUUGUGACUGGGGAGA
Neg_319146_TGME49_chrII	TGME49_chrII	1877299	1877336	CACGAAUAUGUGAAUACAUAGUCGUUUACCUGUUUGUG
Neg_319179_TGME49_chrII	TGME49_chrII	1878066	1878130	GCAGGUACCUACCGACGGGAGGCCACAGCGGUCGGCUGUGUCUGCUUGUCUGUCGAGGUGCCUGC
mmu-miR-466l-3p_321832	TGME49_chrII	1949557	1949733	CACAUACAUGCACAUGCACACAUACUACCUACAUAUGUAUAUGCAUAUAUAUAUAUAUAUAUAUAUGUGUAUAUAUAUAUGUAUAUAUGUAUAUAUAUGUAUAUGUGUGCAUAUAUAUAUAUAUAUAUAUAUGUAUAUGCGUAGAGAAGUACUUGUGCAGUUCUGUGUUUGUGAGUG
Neg_322109_TGME49_chrII	TGME49_chrII	1956831	1956971	UCUUGGCAAAUUGUGGACUUUGAACAACCGUCCGAAAAAGAGAAAGGAAUAAUACUUGAAUCCCAGUGCAUGCCAGACGCAACGGAGUGGGUAGUGUUCAUCUAACUUGGCGGUGGGAGAGUUCUUUACACUUUGCCAGGA
ppc-miR-2238f-5p_320657	TGME49_chrII	1970393	1970430	GAGCUGAGGAGUGAACGGCGCAGCCUUCACUCCUGCUU
Pos_320723_TGME49_chrII	TGME49_chrII	1972039	1972105	GCCGUUGUGUUGGUCUCUCUCUCACCUGCUCUCUUCUAGCAGGGAGGUGCGACUCCAACACGACGGC
Pos_320757_TGME49_chrII	TGME49_chrII	1972942	1973072	GCGAUGUGUUGAUGCGUAUGCGUUAGUGUAGAUGUAGAUAUACGCAGAUAGGUAUAUAUAUAUAUAUAUAUAUAUAUAUAUAUAUACCUAUCUGCGUCACGAAGUACUAAGCCAUCAGCGACAAGAUACGU
Neg_323502_TGME49_chrII	TGME49_chrII	1993954	1993994	AGAUGCGAGCCGUGGAAGACUACGUCUGUCGGUUCGCGUCU
Neg_324573_TGME49_chrII	TGME49_chrII	2025157	2025240	UCCAGACAUAUAUAUAUAUAUAUAUAUAUAUAUAUGCAUACGGUUACAUAUAUAUAUAUAUAUAUAUAUAUGUAUAUGCGUGGG
tch-miR-1277-5p_322542	TGME49_chrII	2025158	2025239	GGUCUGUAUAUAUAUAUAUAUAUAUAUAUAUAUACGUAUGCCAAUGUAUAUAUAUAUAUAUAUAUAUAUACAUAUACGCACC
rno-miR-466b-4-3p_324183	TGME49_chrII	2070796	2070876	GUCGUGUGUGUUUGUAUGUAUAUGUGUAUAUAUAUAUAUAUAUUUAUAUAUAUACAUAUAUACAUAUAUACAUAUAUAGAU
mmu-miR-669i_324187	TGME49_chrII	2070804	2070867	UGUUUGUAUGUAUAUGUGUAUAUAUAUAUAUAUAUUUAUAUAUAUACAUAUAUACAUAUAUACA
rno-miR-770-3p_331476	TGME49_chrII	2208721	2208786	UGUGCGUCUCGGCGAUGGAGCUCGUGCUUUUCUCUUCAAAGGCACAGCUCCACGUCAGGCCGUACA
Neg_331885_TGME49_chrII	TGME49_chrII	2219251	2219296	UGCGAGUCUAUGUGCGGUACACGGUAUCGUGACAUAAUAGCUCGCA
Neg_332743_TGME49_chrII	TGME49_chrII	2240605	2240652	UGCUUGUCCUGUUGAGUGGUGAUAUUUUUACCACUAACUGAACGAGCA
Neg_332755_TGME49_chrII	TGME49_chrII	2240909	2240959	UUGUGUUGUGUGCUUCCUCAGGCUAUCGAUGGAGAGGAAGCAAUCAACCAG
Neg_332760_TGME49_chrII	TGME49_chrII	2240910	2240958	UGUGUUGUGUGCUUCCUCAGGCUAUCGAUGGAGAGGAAGCAAUCAACCA
gra-miR7494b_336648	TGME49_chrIII	55002	55063	GACUUCUCCUCUGUUCGCUCCGACACGAGCAGCCUCUGAGCGGGAGAAACAGAGGAGAAGUC
Pos_336782_TGME49_chrIII	TGME49_chrIII	59621	59670	GGGCGAGCGGGGGCACAGAGACUUAGCCUCUGUCGUCUCUGCUCUGUCGG
Neg_339480_TGME49_chrIII	TGME49_chrIII	78214	78345	GAGGAAGGGGGAGACCACAGAGAAGAGUAAAGCGAGAGAGGCGGCUGUCGUUCUUUAGAGCAGCUUCUGGGGUGGCAGCACCUCUCGAGUGGGGACUUGUGUGUAUUUUCAGAGAGCGUUUUCUCCUUCUUC
Pos_337665_TGME49_chrIII	TGME49_chrIII	83677	83723	AUAGACAUGGAUAUAUACGUAUAAUAAAUUGACGCAUCCUGGUCUAU
rno-miR-466b-3p_337853	TGME49_chrIII	88601	88762	GUGAGCGUAGAGGUAUUUAUGUGUGAGUAUAUGUAGAUGCAUAUAUAUGUAUGUAUGUAUGUAUGUAUAUACGUAUGUAUGUAUAUACGUAUGUAUGUAUAUACGUAUGUAUGUAUAUGUAUAUAUUUAUAUAUAUAUAAAUAAAUAAAUUUCUAUACAUAC
rno-miR-466b-3p_337850	TGME49_chrIII	88614	88739	UAUUUAUGUGUGAGUAUAUGUAGAUGCAUAUAUAUGUAUGUAUGUAUGUAUGUAUAUACGUAUGUAUGUAUAUACGUAUGUAUGUAUAUACGUAUGUAUGUAUAUGUAUAUAUUUAUAUAUAUAUA
mmu-miR-467g_338366	TGME49_chrIII	102146	102241	GAAAGACUGCGUGCAUGUAUGUGUAUAUGUGUAUAUGUAUGUGUAUAUAUAUAUAUAUAUAUACACCUGUAGCUACGUACAGAGCUCUCGUCUUUC
tch-miR-1277-5p_338573	TGME49_chrIII	107778	107892	CAUCUAUAUAUAUAUAUAUAUAUAUAUGUACGUAGGCCUAUAUGUCCUGUGUGACCAAGUUACAGGCUUGUGUGAAACGUACGUAUAUAUAUAUAUAUAUAUAUAUAUACGUAUG
hsa-miR-1277-5p_339683	TGME49_chrIII	136800	136877	UAUGUAUAUACGUAUACAUAAAUAUAUAUUUAUAUAUAGAUAUAUAUAUGUAUAUAUUUGUGUAUAUAUAUAUAUAUA
Pos_340789_TGME49_chrIII	TGME49_chrIII	168964	169001	GCCUGGGUUUUUUUGCCUCUCGGCGAGAGUGCGCAGGC
Pos_343632_TGME49_chrIII	TGME49_chrIII	246418	246483	AGGGUUUAAAGGGGACAGAAAGUGAUGGGGCACCCCCUCGCUUCCUCUGUUGCUUUUGAGAACCUU
tch-miR-1277-5p_343680	TGME49_chrIII	247749	247861	GUGUGAGAUGCACAUUUAGGCGUGAGUGCGUGUAUACGUAUAUAUAUAUAUAUAUACAUAUAUAUAUAUAUAUAUAUAUAUACGUAACUACGUCUAUAUCUACAUCCUUACAC
Neg_348828_TGME49_chrIII	TGME49_chrIII	333350	333397	AAUUCACGCUUUUUGUUAGGUGCUUACUAGAACGAAGCGACGUGGAUU
Pos_347232_TGME49_chrIII	TGME49_chrIII	340526	340634	UACGGUAGCAGGGGCAGCGUGUCCAGGUGUUUUGUUUUGUGGUUGAAUUUUGCAGACUCAGUUGUAGUUUGCGCAGCAACACAGGGCCCUGGAUUGCCGUAGCGACGUA
Pos_347409_TGME49_chrIII	TGME49_chrIII	345323	345363	UGUAGACAACGGACUGAAGAGUCAGCGGUCCUUUGUUUAGA
Pos_347414_TGME49_chrIII	TGME49_chrIII	345324	345363	GUAGACAACGGACUGAAGAGUCAGCGGUCCUUUGUUUAGA
Neg_349373_TGME49_chrIII	TGME49_chrIII	347597	347635	CUCUCUCCUUUUAUACGUUCUGCCGUAUUGAGGAGGGAG
Neg_351481_TGME49_chrIII	TGME49_chrIII	408105	408141	CUGUCUCCAUCGUGCCGCCAGGCACCGGCGGAGACAG
Pos_349918_TGME49_chrIII	TGME49_chrIII	415890	415943	GUCCUUACAGCAACGAGUAGGCAAGUAAGUUGUCGCUUGUCAUGUUGGUAGGAC
cin-miR-4094-5p_351597	TGME49_chrIII	460345	460412	CUGAGGAGGCCGAGAGGAACGCUUCGAGGCUCUAGAAAGCGCCUCAGGUGUGCUCUGAGCCUCUUUGG
Pos_352832_TGME49_chrIII	TGME49_chrIII	492829	492874	GCGGCUCUCAGAAAGACUAAAUCUUACGUUUUUUGUGUAGAGUCGC
Pos_353389_TGME49_chrIII	TGME49_chrIII	507682	507738	UACCACAGGCCUGUGUGAGCAAGGGGUUUUGACACCCCUCUGCGAGCGUUUGUGGUA
tch-miR-1277-5p_356193	TGME49_chrIII	584253	584342	ACGUAUGUACAUGUAAAUAUAUGUAAAUAUAUAUAUAUAUAUGUAUAUAUAUAUAUAUAUAUAUACGUAUGUAAACGUAUGUACAUAUGU
hsa-miR-6873-3p_356469	TGME49_chrIII	592874	592937	GGCGAAGCGGUGUUGCCUCUCUCUUUGAAGUUCGCAGAGAGAGAGAGAGAGAGACCGCUACGCU
Pos_356819_TGME49_chrIII	TGME49_chrIII	601874	601948	GGCCAUGAGUGCCUGCAUGUGUGCGCAUGCGUCUGUUUUCGCAGAAUGCGUACGUAAGAAUAGGUCUCGUGGUGG
Pos_356839_TGME49_chrIII	TGME49_chrIII	602379	602481	GGGUGUGUGUAGUGUUUUGUACGUGUAUGCAUGCAUAUAUAUAUAUAUAUAUAAAUAUAUAUAUAUAUAUAUAUAUAUAUAUACAAACGCACUACAUAGGCCU
Pos_356842_TGME49_chrIII	TGME49_chrIII	602380	602480	GGUGUGUGUAGUGUUUUGUACGUGUAUGCAUGCAUAUAUAUAUAUAUAUAUAAAUAUAUAUAUAUAUAUAUAUAUAUAUAUACAAACGCACUACAUAGGCC
tch-miR-1277-5p_358742	TGME49_chrIII	602397	602470	CAUGCACAUACGUACGUAUAUAUAUAUAUAUAUAUUUAUAUAUAUAUAUAUAUAUAUAUAUAUAUGUUUGCGUG
Pos_356843_TGME49_chrIII	TGME49_chrIII	602481	602542	UACGUACAUGCGUACGGCUGGAUGUGGAGCUACUCCUACGUUCACCUUUACGUGUGUAGGUG
mmu-miR-669b-3p_356998	TGME49_chrIII	606891	606996	UGUGUGUGUUGAUAUAUGUAUAUAUGUAUAUGUAUGUGUGUAUAUAUAUAUAUAUAUAUAUACAUACGUACAUAUACAUACAUAUAUAAAAAUAUAUAUACAUAUA
mmu-miR-669b-3p_357001	TGME49_chrIII	606893	606994	UGUGUGUUGAUAUAUGUAUAUAUGUAUAUGUAUGUGUGUAUAUAUAUAUAUAUAUAUAUACAUACGUACAUAUACAUACAUAUAUAAAAAUAUAUAUACAUA
osa-miR5532_359260	TGME49_chrIII	616478	616542	GCUGUUUCUGCUACAGGUUUGUCAUAUCAUAUGGAAGAUGUGACGAAGGUGGUUUUGGGAGCAGC
Neg_359562_TGME49_chrIII	TGME49_chrIII	623774	623827	CCGAUCUUGGUGGCAUCCAUUACAAAAAACCAUAGGAUGCCCCAGAAGAUCGUG
Pos_358143_TGME49_chrIII	TGME49_chrIII	636065	636102	GAACGUUUGGAAGAAGCCGUCUGGCUUUUUCCAUGUUU
Pos_358502_TGME49_chrIII	TGME49_chrIII	645883	645933	UGCUCUCCCUACCGUGUGCUCUAAAUCUUUUAGAAAGCCGCAGGGGGAGCG
Pos_359208_TGME49_chrIII	TGME49_chrIII	664296	664368	GGGGUUGUCACUCUUUUGAAAAAACCGCCCCACUCCGAGUGGGGCGGUUUUUUCUUGGAGCUGGUACGUUCCC
Pos_359211_TGME49_chrIII	TGME49_chrIII	664306	664355	CUCUUUUGAAAAAACCGCCCCACUCCGAGUGGGGCGGUUUUUUCUUGGAG
mmu-miR-466l-3p_360246	TGME49_chrIII	693624	693739	GUGUGAGCAUGUGUGUGCGUAUAUAUAUAUAUAUAUAUAUAUGUAUAUACACGCACAUAUUUAUGCAUAUAUAUAUAUAUAUAUAUAUAUAUACAUGCACACAUAUGCAUGAACAU
tch-miR-1277-5p_362158	TGME49_chrIII	693630	693731	CGUACACACACGCAUAUAUAUAUAUAUAUAUAUAUACAUAUAUGUGCGUGUAUAAAUACGUAUAUAUAUAUAUAUAUAUAUAUAUAUGUACGUGUGUAUACG
mmu-miR-466l-3p_360250	TGME49_chrIII	693630	693731	GCAUGUGUGUGCGUAUAUAUAUAUAUAUAUAUAUAUGUAUAUACACGCACAUAUUUAUGCAUAUAUAUAUAUAUAUAUAUAUAUAUACAUGCACACAUAUGC
Neg_362310_TGME49_chrIII	TGME49_chrIII	697738	697831	CUGCAGAGCGAGCGCUCUCGCUAUAUACAUAUAUAUAUAUAUAUAUAUAUAUAUAUAUAUGUAUAUGAGUGUGAGUGUGUUCAGGUGACUGUGG
Neg_362315_TGME49_chrIII	TGME49_chrIII	697751	697813	GCUCUCGCUAUAUACAUAUAUAUAUAUAUAUAUAUAUAUAUAUAUAUGUAUAUGAGUGUGAGU
mmu-miR-467g_360526	TGME49_chrIII	700654	700745	UGUGUACGCGCAUAUAUAUAUAUAUAUAUAUAUAUAUAUAUUUAUAAAUGUCUUUAUAUAUGUGUUUGUGUAUGUAUACAUGUGUGUAUAUA
mmu-miR-669b-3p_362894	TGME49_chrIII	713443	713522	UCCAUAUAUAUAUAUAUAUAUAUAUAUAUAUAUAUAUAUAUAUAUAUAUAUGUAUAUGUAUAUGUAUAUGUAUGUAUGGA
rno-miR-466c-3p_363033	TGME49_chrIII	717904	718022	GCGUGCAUGGCACAUAUAUAUAUAUAUAUAUAUAUAUAUAUAUGCAUUCUUUGCUCUAUCAAUACAUGCAGAUAUAUAUAUAUAUAUGUAUAUAUGUAUAUGUGUAUAUUUGUGCAUGU
Neg_363030_TGME49_chrIII	TGME49_chrIII	717919	718000	AUAUAUAUAUAUAUAUAUAUAUAUAUAUGCAUUCUUUGCUCUAUCAAUACAUGCAGAUAUAUAUAUAUAUAUGUAUAUAUGU
Pos_361141_TGME49_chrIII	TGME49_chrIII	718768	718858	CAGGAGAGAGAGAGAGGACGAGAGGUGUAGCCAAGCACGCUCAAAAGUCUGAACGUCUUUGGCCUCUUCUUUUCCUUUCUACUUUUUUUUG
mmu-miR-669b-3p_363085	TGME49_chrIII	719619	719688	UUAUAUAUAUAUAUAUAUAUAUAUAUAUGUAUUCAAGUAUAUAUGUAUGUAUAUAUGUAUAUAUAUAUGA
Neg_363499_TGME49_chrIII	TGME49_chrIII	731356	731393	UGUUCUCCUGCGAGGCACCCGCCUCAACAGGAGACACA
Neg_363562_TGME49_chrIII	TGME49_chrIII	733356	733461	UAUAUAUAUAUAUAUAUAUAUAUAUAUGUAUAUAUAUAUGUAUAUAUAUAUAUAUGUAUAUAUAUAUAUAUGUAUAUAUAUAUAUGUAUAUAUAUAUAUAUAUAUA
Pos_362429_TGME49_chrIII	TGME49_chrIII	753965	754001	GACUCCGUAAUCUAUUCACUUCAAAUAUAUGGAAGUC
Pos_363364_TGME49_chrIII	TGME49_chrIII	778229	778267	UUUUAUAACCGAGCCGCUUGACGGUCUUAGGUUAUAGAG
tgo-novel-20-2_366746	TGME49_chrIII	868542	868602	AGCGGAAAGGAGACGUGGAGACGAGGAACCUCGAACGUGUCUCGUCGUCUCCGUUUCCGUU
Pos_370828_TGME49_chrIII	TGME49_chrIII	978163	978215	CGGUUGUCGACAGAGGUCUAGGGGACAAUAAUCCCUUAGCACCUCGAUUACCG
Pos_371639_TGME49_chrIII	TGME49_chrIII	998972	999017	GGUGCAUUGCUGAGGCCAUCACGUUGGAUGGUCUUGCGAUUGCUUC
efu-miR-9226_374744	TGME49_chrIII	1033528	1033568	GCUGGAGCCCGAGCGCCCGAACGGGGCCUUGGGUUUCAGAG
efu-miR-9226_374738	TGME49_chrIII	1033529	1033566	CUGGAGCCCGAGCGCCCGAACGGGGCCUUGGGUUUCAG
hsa-miR-3973_375307	TGME49_chrIII	1094716	1094762	CUAAGGCUAAGGCUUUACUGUCAAGUGAGGGUGGGGCUUUUCCUUAG
Pos_376755_TGME49_chrIII	TGME49_chrIII	1133839	1133963	CUCUCUACGGAUCUAUAGUUGUAUAUAUAUAUAUAUAUAUAUAUAUAUAUACAUAUACAUAUUAUAUGUAUGCAUAAAUAUAUAUAUAUAUAUAUAUAUAUAUAUAUGUAUGCAUAUGUAGAGAG
tch-miR-1277-5p_378580	TGME49_chrIII	1133839	1133963	GAGAGAUGCCUAGAUAUCAACAUAUAUAUAUAUAUAUAUAUAUAUAUAUAUGUAUAUGUAUAAUAUACAUACGUAUUUAUAUAUAUAUAUAUAUAUAUAUAUAUAUACAUACGUAUACAUCUCUC
Neg_378589_TGME49_chrIII	TGME49_chrIII	1134063	1134140	UCGUCUUCGGGGAUGGGUACGCGUGUCUCUUUUGCGCCAUUGUUGGGGCGAAAAGAGAGAUCUUUCCCACGAAGAUGA
Neg_380461_TGME49_chrIII	TGME49_chrIII	1184558	1184597	CCUGUCGGGUAAGGCUAUUCAGAGCACUUAAACUGACAGG
bta-miR-2883_380863	TGME49_chrIII	1194550	1194624	CUCAGCUACCUCUUCCCGUGGGUUGUCUCCGGGUUGAGACGGGGGUACGUAACCCACGGGGAAACUGUAGUUGAG
Pos_379701_TGME49_chrIII	TGME49_chrIII	1212967	1213018	CCACCGCAGGUCAGGGUUGCCAGUGUCAUGACUGCGCAGGAUCUGUUGGUGG
Neg_382620_TGME49_chrIII	TGME49_chrIII	1241617	1241660	CUGCGCUGUUCGCGUCUUCUCCUCGAGAGUCGCGAAAGGCGCAG
Pos_382489_TGME49_chrIII	TGME49_chrIII	1290566	1290606	GAAGCGAGGAGGCCUCUUUUCGAGAGGCCAGACUUCGCUUU
Pos_382485_TGME49_chrIII	TGME49_chrIII	1290567	1290605	AAGCGAGGAGGCCUCUUUUCGAGAGGCCAGACUUCGCUU
Pos_385920_TGME49_chrIII	TGME49_chrIII	1384299	1384358	GGCUCUGCUCUUUGAGGCUCAGCCACGUACGUGUCUGAGGCUCAAGCGUUCAGCGGAGCC
tch-miR-1277-5p_386459	TGME49_chrIII	1399922	1400000	GUGUAUAUAUAUAUAUAUAUAUAUAUAUAUAACUACGUAUAUAAGUAUGGUAUAUAUAUAUAUAUAUAUAUAUAUAUAU
Pos_386503_TGME49_chrIII	TGME49_chrIII	1401116	1401183	GUGGCAGUGAAGAGUUCAGAGACGUAGACGUACCACGUACGUUUACACUCUCAACUCUGAGUGCCUAC
mmu-miR-467g_388658	TGME49_chrIII	1403259	1403379	CCCCCGACCCUACAAGCAUACAUGUAGAUAUCUUAUAUAUGCAUAUAUACACAUAAUUAUAUGUGUAUAUAUGUAUAGAUAUAUAUAUGUACAUGUACUUGUUUGUAUGCUACUUGGAGGG
mmu-miR-467g_388655	TGME49_chrIII	1403269	1403365	UACAAGCAUACAUGUAGAUAUCUUAUAUAUGCAUAUAUACACAUAAUUAUAUGUGUAUAUAUGUAUAGAUAUAUAUAUGUACAUGUACUUGUUUGUA
Neg_389903_TGME49_chrIII	TGME49_chrIII	1436217	1436296	GUGAUCACAUUUGCAAUGGGAGUAUAUAUAUAUAUAUAUAUUAUAUUCAGAUAUAUAUUUACAUAUGCAUGUGUGAUCAC
Pos_388606_TGME49_chrIII	TGME49_chrIII	1456067	1456108	CUCUUCUAGGAGGGGGCAACGCACUUGCCCUCUUCUAAUGAG
Pos_388829_TGME49_chrIII	TGME49_chrIII	1462075	1462140	GCGGGGACACAGAGCUCUAAGACCACAGACCUCUAUGGUCUGUGUUUAGACGUCUAUGUUCUCUGU
Pos_389328_TGME49_chrIII	TGME49_chrIII	1475681	1475723	UCUUAGGCCGCGGAGGCCGAAGACGCGGCUUUCCGGCGUAAGG
Pos_390453_TGME49_chrIII	TGME49_chrIII	1507158	1507204	UUUAUUUUCGACUGUGAUCUGAAACUGUGAUCCAUUUGAGGCAUAAA
Neg_392635_TGME49_chrIII	TGME49_chrIII	1511013	1511066	GAUAGUACACGAAAUUGUAUUGGGACAGACACGGUACACUUUCGUUGUAUAAUC
Neg_394986_TGME49_chrIII	TGME49_chrIII	1574552	1574602	AUCCCGCGUCGGGGGCAUGCGAUGAUUCGCGCAUGCAGGUUCGACGGGGAU
Pos_393382_TGME49_chrIII	TGME49_chrIII	1587770	1587805	GAGGUCGAGGUUGUGAAGGUUGUCUACCUCGACCUU
Neg_398761_TGME49_chrIII	TGME49_chrIII	1675639	1675697	UGUACAUCCAGGUAAGCGACAUAGCUCUUUGCCUAUAGCUAUGUGUACUUGUGUGUGCA
hsa-miR-4318_398841	TGME49_chrIII	1677689	1677833	GCUUGUAUCACAUAUAUCUUAAUAUCAAAGUAUAUAUAUAUAUAUAUAUAUAUGUAUAUAUGCGUACAUAUUCAUAUGUAUAUACAUGUAUGCAUAUAUAUAUAUAUAUAUAUAUAUAUAUAUAUGUUUGUAUGUGCGUACAUGC
tch-miR-1277-5p_397294	TGME49_chrIII	1690845	1690922	CUUAUGUAUAUAUGUAUAUGUAUAUAUGUAUAUGUAUAUAUGGAUAUAUAUAUAUAUAUACGUAUGCACCCACAUGAG
rno-miR-466b-4-3p_399387	TGME49_chrIII	1693255	1693345	AUACAUGUGCGUAUAUACGUACAUAAAUACAUGCAUACGUGCAUUUGCAUGUAUGUAUGUAUAUAUAUGUAUAUAUAUUAUAGAUAUGUAU
Neg_399486_TGME49_chrIII	TGME49_chrIII	1695983	1696048	UCUCGGGUGUAUGUACACUUGAAUGUCGGGGCCGGCAAGAACUCUGGGGUGUACAUACACCUGAGA
Neg_399580_TGME49_chrIII	TGME49_chrIII	1698631	1698698	CAUGCAUGUGUGCAUAAAUGUAUAUAUAUAUAUAUAUAUAUAUAUGCAUCUAUGUACAUACAUGUAUG
bdi-miR5173-5p_398087	TGME49_chrIII	1712781	1712927	GUGUGAGUGUACGUGUACGCGCUAUAUAUAUAUAUAUAUAUAUAUAUAUAUAUAUAUAAUAUACAUAUGUCCAUAUGUCUAUUGAUCUAUAUAUGUUGGUAUAUAUAUAUAUAUAUAUAUGUACACCCGCAUAUACGUACACCAUAU
tch-miR-1277-5p_398201	TGME49_chrIII	1716197	1716292	GUGGCUACACAUGCUUACGUAUGUAUAUAUAUAUAUAUAUGUACGUAUAUGUACGUAUAUGUAUAUAUAUAUAUAUAUACCAUGUACUGUUGUCAC
Neg_400640_TGME49_chrIII	TGME49_chrIII	1727314	1727358	GCUGGAUACGCGUCACAGGCUUCUGUGAUUUUCGCGUAUUUCUGU
Pos_398662_TGME49_chrIII	TGME49_chrIII	1729252	1729338	GUGGGACAGUGCGCACAUUAUAUAUAUAUAUAUAUAUAUAUAUAUAAAUAUAUGUAUAUAUAUAUAUAUAUAUACACGUACACCCAC
Neg_400782_TGME49_chrIII	TGME49_chrIII	1731254	1731329	GAGACCUGUUGUGGGGAAACAGCUGCAGAUUUGUUUCAUGUUUCUCUUUCUAGGCUGCUUCCCCACCGAGGGUUUC
cin-miR-4194-3p_400789	TGME49_chrIII	1731612	1731729	AUAUAUAUAUAUAUAUAUAUAUAUAUUUGUGUGUCUAUAUAUAUAUAUAUAUAUUUAUAUGUAUAUGUAUAUAUAUGUUUAAAUGCAUAUAUCUAUAUAUAUAUAUAUAUAUAUAUAU
Pos_399207_TGME49_chrIII	TGME49_chrIII	1743544	1743582	GCGGGAAAGGAGACACUUAAAACCUGUUUCCUUGCCCGU
rno-miR-9b-3p_401555	TGME49_chrIII	1751751	1751825	UCUAUACAGCUAUAUAAUAUAUGUAUAUAUAUAUAUAUAUAUAUGUAUAUGUAUAUAUGUUUGUAGACGUAUAGA
mmu-miR-467g_400325	TGME49_chrIII	1774526	1774625	CACGUAUGUAUGUAUAUAUAUAAAGAUAUAUAUGUAUGUAUAUGUACAUGUAUGUAUGUAUAGAUGUAUAUAUAUAUAUAUAUAUAUAUAUAUAUACGUG
mmu-miR-669n_402553	TGME49_chrIII	1780255	1780309	UUUGUGUGUGUAUGUGUGUGAUAUCCAUUUUUGUCAGGCUUACAUGCACUACGAG
tch-miR-1277-5p_403051	TGME49_chrIII	1795000	1795132	UGCAUUUACGUACAUGCAUAUAUAUAUAUAUAUAUAUAUAUAUAAAUGCCUGCAUGUCUGCGUAUCCAUGCAUAUAUAUUUUGUAUUUAUAUAUAUAUAUAUAUAUAUAUCAUCAUGCAUGUACAUUUAUGUA
tch-miR-1277-5p_403055	TGME49_chrIII	1795001	1795131	GCAUUUACGUACAUGCAUAUAUAUAUAUAUAUAUAUAUAUAUAAAUGCCUGCAUGUCUGCGUAUCCAUGCAUAUAUAUUUUGUAUUUAUAUAUAUAUAUAUAUAUAUAUCAUCAUGCAUGUACAUUUAUGU
Neg_403081_TGME49_chrIII	TGME49_chrIII	1795725	1795816	AAAUAUUUAUAUAUAUAUAUAUAUAUAUAUAUUUAUAUAUAUAUAUUUAUAUAUAUAUAUUUAUAUAUAUAUAUAUAUAUAUAUAUAUAUUU
Pos_401086_TGME49_chrIII	TGME49_chrIII	1795732	1795811	AUAUAUAUAUAUAUAUAUAUAUAUAAAUAUAUAUAUAUAAAUAUAUAUAUAUAAAUAUAUAUAUAUAUAUAUAUAUAUAU
dme-miR-9388-5p_402239	TGME49_chrIII	1826370	1826485	UGUAAGUCUAUGUAUGUAUAUACAUAUAUAUAUAUAUAUACAUAUAUAUACAUAUAUAUAUAUAUACAUAUAUAUGUAUAUAUAUAUAUAUAUAAAUAUACAUAUACAUACUUAUA
tch-miR-1277-5p_402517	TGME49_chrIII	1834508	1834641	UAUAUAUAUGUAUACAUAUGUAUGUAUAUAUAUGUACGUAUAUCUAUCUCUAUAUACAAAUGACGACAGACGGAUGUCUGUAAGUGGUUCAGUAUAUAUAUAUAUAUAUAUAUGCAUAUGUAUAUAUAUAUAUA
tch-miR-1277-5p_404445	TGME49_chrIII	1834561	1834704	UAUGUUUACUGCUGUCUGCCUACAGACAUUCACCAAGUCAUAUAUAUAUAUAUAUAUAUACGUAUACAUAUAUAUAUAUAUAUAUACGGAUGUAUAUGGGUAUUUAUGAGUGGAUGUACAAGUGUGCAGACAGCGAUAGACAUG
Pos_403193_TGME49_chrIII	TGME49_chrIII	1852422	1852487	CACUCACGGACUCACAGACCGAAUGUAUAUAUAUAUAUAUAUAUAUAUAUUCGUCUUGUGGGAGUG
Neg_405239_TGME49_chrIII	TGME49_chrIII	1856039	1856103	GGGUGGUGGUGCGCGCUCGAUUUUUCUUUGAUUGUCAAAGUUUAUCGAGCGCCCCAACACUAUUC
Neg_405235_TGME49_chrIII	TGME49_chrIII	1856045	1856094	UGGUGCGCGCUCGAUUUUUCUUUGAUUGUCAAAGUUUAUCGAGCGCCCCA
Neg_405386_TGME49_chrIII	TGME49_chrIII	1859553	1859635	AGAACUGAAAAGAUUAUGGAAGCUCGCAGGACCUGUCACAGCAUUCUACCGGCCCUGCGGGCUUCCAUGAUCUUUUCAGUUCU
Neg_406006_TGME49_chrIII	TGME49_chrIII	1875733	1875774	GCACAAUGUCGGGGCUGGAGAAGAGCGGCUUCGGCAUUGCGC
Pos_404572_TGME49_chrIII	TGME49_chrIII	1889572	1889623	CUUUUGACUGCUGCAGGGCUGCUGGGUGAGGCACUUCUGCAGCAGCGGGAAG
Pos_405266_TGME49_chrIII	TGME49_chrIII	1906805	1906850	GACCUACUAUAGCGGAGCUAACUUAUAAGGCUUCGGUGUGGUCGUC
Pos_405949_TGME49_chrIII	TGME49_chrIII	1924193	1924235	UUCGUGUCAUUGUCCCGUCGAAUCGACGGGACAAUGACGGGAA
Pos_407317_TGME49_chrIII	TGME49_chrIII	1961097	1961170	AUAUAUAUAUAUAUAUAUGUGUACGUGCAUAUCCGCCUACAUAUAUGCAUGUACAUAUAUAUAUAUAUAUAUAU
tch-miR-1277-5p_409253	TGME49_chrIII	1961097	1961170	UAUAUAUAUAUAUAUAUACACAUGCACGUAUAGGCGGAUGUAUAUACGUACAUGUAUAUAUAUAUAUAUAUAUA
Neg_411204_TGME49_chrIII	TGME49_chrIII	2015416	2015494	ACGGUAUGGGUGGGGGUUGAACCGUGGAGGCAGACCGCCUUCUCGCGGUCUGUUCCGCGGUACCCGCACCUAUUGAAGU
Neg_411531_TGME49_chrIII	TGME49_chrIII	2023468	2023518	GCGAGAGUCGGUGGGGGUCCUUCUUCGCCUCGGACUCCCGCCCGACCUCGC
dsi-miR-2580_412189	TGME49_chrIII	2040969	2041030	GUCGACGUAUAUAUAUAUAUAUAUGCAGAUAGGUAUACGUUUGUGUGUGUGUGUACGUUGAU
Neg_413024_TGME49_chrIII	TGME49_chrIII	2063932	2063970	UGCAGAGAGUGCCACUUCAGGGCUGUGGGAGUCUCUGCG
Pos_412052_TGME49_chrIII	TGME49_chrIII	2088097	2088139	GUCUUUCACGUGCUUCUACCGCAAUAUGGAAGUAACCUUAGAC
Pos_413602_TGME49_chrIII	TGME49_chrIII	2129560	2129647	GUAAAUGUAUAUAUAUAUAUAUAUAUAUACAAAUAUAUAUGUAUAUUUAUAUAUACAAAGAUAUAUAUAUAUAUAUAUAUACAUAUAU
mmu-miR-466l-3p_413695	TGME49_chrIII	2132369	2132488	ACGUGACGUCUACGUAUAUAUAUAUAUAUAUAUAUAUAUAUGUAUAUCAUCCGACAUCGAGAUGUCUGCAUGUAUAUAUAUAUAUAUAUAUGUUUCUAUAUAUAGAUAUUUAUGUCACGU
Neg_416001_TGME49_chrIII	TGME49_chrIII	2145746	2145867	GUGAGAUGUGUCUCUGUCUCUCUCUAUUUAUAUAUAUAUAUAUAUUCAUAUAUAUAUAUAUAUAUGAAUAUAUAUAUAUAUAUAUGUAUAUAUUUGAGUACAGACAGGUGCACGUAAAUCAC
Neg_416005_TGME49_chrIII	TGME49_chrIII	2145751	2145860	AUGUGUCUCUGUCUCUCUCUAUUUAUAUAUAUAUAUAUAUUCAUAUAUAUAUAUAUAUAUGAAUAUAUAUAUAUAUAUAUGUAUAUAUUUGAGUACAGACAGGUGCACGU
Pos_414164_TGME49_chrIII	TGME49_chrIII	2146029	2146069	CAAAGCGUAGAGCUGCCACCGUAAGCACUCUCUGCGCUUUG
rno-miR-568_415171	TGME49_chrIII	2174786	2174938	GAAGGCUCUGAUUCGCAUAUAUGUAUAUAUAUAUAUAUGUAUAUAUGUAUAUAUAUAUGUAUAUAUAUAUGUAUAUAUAUAUAUAUAUGUAUAUGUGUAAAUAUAUAUAUAUAUAUAUAUGUAUAUAUAUAUAUAUAUGUAUCCAGACUUAUC
Pos_415175_TGME49_chrIII	TGME49_chrIII	2174838	2174927	AUAUAUGUAUAUAUAUAUGUAUAUAUAUAUAUAUAUGUAUAUGUGUAAAUAUAUAUAUAUAUAUAUAUGUAUAUAUAUAUAUAUAUGUAU
mmu-miR-467d-3p_415253	TGME49_chrIII	2177069	2177197	UAUAUCUAGAUGCGUCUACAUUGUCUAUGUAUAUGUGUAUGUAUGUGUAUAUAUAUAUAUAUGUAGAUAUAUAUAUAUGUAUAUAUAUAUGUAUAUAUAUAUAUAUACAGAUAGACACACGCAGAUGUA
rno-miR-568_415276	TGME49_chrIII	2177675	2177854	UGGUUUGUGUGUACGGUGGUAUGUGUGUUUUCUGUACGUAUAUAUAUGUAUAUAUAUAUGUAUAUAUAUGUAUAUAUGUAUAUAUAUGUAUAUAUGUAUAUAUAUGUAUAUGUAUAUAUAUAUAUAUAUAUAUACACAGACGUACGUACGUAACCAGACAUCGAGACGUACAUACAUCUA
Neg_417102_TGME49_chrIII	TGME49_chrIII	2177811	2177854	GUCUGCAUGCAUGCAUUGGUCUGUAGCUCUGCAUGUAUGUAGAU
Pos_415745_TGME49_chrIII	TGME49_chrIII	2191289	2191329	ACUCCUCUUUUUCUUUCGUUGAAAGAGAGAGAUAGAGGGGU
Pos_415801_TGME49_chrIII	TGME49_chrIII	2192742	2192861	CAUGUACGUAUGUGUAUUUAUAUGUGUAUUUAUAUGUGUAUUUAUAUGUGUAUUUAUAUGUGUAUUUAUAUGUAUAUUUACAUAUAUAUAUAUAUAUACCCCUAAACAUAAAAAAACGUG
Neg_417669_TGME49_chrIII	TGME49_chrIII	2194511	2194688	AUACCUAUAUAUAUAUAUAUAUAUAUAUAUAUAUAUUUAUGUAUUUAUGUUUAUAUAUGUAUAUAUAUAUAUAUAUAUAUGUAUUUAUGUAUUUAUGUUUAUAUAUGUAUAUAUAUAUAUAUAUGUAUUUAUGUAUUUAUGUUUAUAUAUAUGUAUAUAUAUAUAUAUAUAUAUGUAU
Neg_418032_TGME49_chrIII	TGME49_chrIII	2205766	2205914	UGGUUUACAUCCCGAAUGUUGAAGGCUAGCCGGCGAGUUAGAGUGUACCACGUAUAACGGGAUCUCAACUUGGAUGCACAGACGUACGCAGCACAUCCCUGUACGGUCCAUCUUUUUCAGUUGGCGAGUCAAAAAGUCGGGACGAACCG
mmu-miR-6963-3p_416364	TGME49_chrIII	2208563	2208607	CUCUUCCAGAUGUUUGUGGGAUAGCGGCAAGAGCGUCUGGACGGG
Pos_417434_TGME49_chrIII	TGME49_chrIII	2236316	2236383	GAGGACGGCGAGGAGGUGCGUUACCUCUUCGUCGACGGAGAGGUGACUUCCUCUGUUCCGCUGUUCUU
Pos_418369_TGME49_chrIII	TGME49_chrIII	2261553	2261590	AGAUAGGGAGGUCUUCCCCAAGGUUGAGCUCCUUGUCU
Pos_418578_TGME49_chrIII	TGME49_chrIII	2268033	2268086	UCUGCAUAGCGAGGAGUGGCGGAUGGCGUACCGUGGGCUCUCUCGCUACGCAGA
Neg_420471_TGME49_chrIII	TGME49_chrIII	2268536	2268680	CACGCAUCGUGCGGCCUACAGAGCGAAGUGCUUUUCUCUUGCGUAAAUACGCGAUUCGUUGGAAUUCAACAAUCCCUCUAGUUCCGACUGAGUCACGCGUAACACGCCAGUCGCUCGCGGACUCUGGGUACGUCACAAAUGCGUG
Neg_420530_TGME49_chrIII	TGME49_chrIII	2270032	2270070	UGACCGCGUCGGCAGAAUUAUUUCUGACGACGCGUGUUA
bmo-miR-3398_422726	TGME49_chrIII	2373913	2374044	CACUAAGCUCAGCUCAAAAGGUCUCCUCGAAAGAAGUAAUGUAUGUAGACGACCAUAAAUAUGUUUAUGCGCAUAUACAUAUAUAUACUUACAUAUAAACUGAUCUAGUGAGGUCACCUUACUGACUCUGUG
Pos_425897_TGME49_chrIII	TGME49_chrIII	2456466	2456532	GUAGUAUACACGCAGAGCACUUGCGAGCCCUGAGGGGCGUCGUAAGUGGACUUCUGUACAGUACUAC
tch-miR-1277-5p_433355	TGME49_chrIV	130730	130859	CCAGUGCCAGUGUGCGUGCGCACUGCCGCAUGUGAAUAAGUUGUAAUAUAUACGUAUAUAUAUAUAUAUAUAUAUAUAUAUAUAUAUAAAUGUAGACAAGUAUGUACAGGCGUACGCAUGCGGCACAUGG
Neg_434798_TGME49_chrIV	TGME49_chrIV	132002	132039	GCGCUGCUCAACCGGCACGUACGCCGUUUGAGCAGGGU
Pos_433923_TGME49_chrIV	TGME49_chrIV	145714	145749	CCUGAGCGUCGUGGACGUACCUCCGCGCCGCUUAGG
tch-miR-1277-5p_434561	TGME49_chrIV	162310	162449	CAUGUGUGUAGGUAUGCAUUUACAUAUAAGUGUAUAUAUAUAUAUAUAUAUAUACGUACAUGUAUAUAUAUAUAUAUAUAUAUAUACGUACAUAUAUAUAUAUAUAUAUAUACGUAAACACUUAUGCGCAUACGCACAUG
bra-miR9562-3p_435908	TGME49_chrIV	162326	162443	GUAAAUGUAUAUUCACAUAUAUAUAUAUAUAUAUAUAUGCAUGUACAUAUAUAUAUAUAUAUAUAUAUAUGCAUGUAUAUAUAUAUAUAUAUAUAUGCAUUUGUGAAUACGCGUAUGC
Pos_434648_TGME49_chrIV	TGME49_chrIV	165092	165153	GGUAUAUAUAUUUAUAUAUAUAUAUAUAUAUUUAUAUAUAUAUAUAUAUACUUAUAUAUACU
rno-miR-568_434838	TGME49_chrIV	170217	170322	UUAUGUAUAAAGAUAUUUAUUUAUAUAUAUAUAUAUAUGUAUAUAUGUAUAUAUGUAUAUAUGUAUAUAUAUAUGUAUAUAUAUAUAUAUAUAUCUACGUACAUAA
tch-miR-1277-5p_434919	TGME49_chrIV	173060	173231	UAUAUAUGUAUAUAUAUGUAUAUAUAUGUAUAUAUGUACAUGUAUAUAUAUGUAUAUAUGUAUACGUAUAUAUAUGGGUAUAUGCAUAUGUAUACAUACAUACAUAUAUAUAUAUAUAUAUCCCAAAUUCCAUAUACAUAUAUACGUAUAUAUACAUAUAUAUAUAUAUAUA
rno-miR-466b-4-3p_436289	TGME49_chrIV	173068	173223	AUAUAUAUACAUAUAUAUACAUAUAUACAUGUACAUAUAUAUACAUAUAUACAUAUGCAUAUAUAUACCCAUAUACGUAUACAUAUGUAUGUAUGUAUAUAUAUAUAUAUAUAGGGUUUAAGGUAUAUGUAUAUAUGCAUAUAUAUGUAUAUAUAU
Pos_437181_TGME49_chrIV	TGME49_chrIV	231935	231982	UGAGGUGCCAGUGGUAGCAACUUUGGUCUUGCUCACCUUGGUACGUCA
Neg_439093_TGME49_chrIV	TGME49_chrIV	248951	249062	GCGUUGACAACGGUCUUGUUGAAGUGAAGACCUGUUCUGCGUGACUACAGCGUUUGGUGUGACGAACAUGCAAAAACAGGUAACUUCACAACAGUCGUCCGGUUGAUAAUGC
Neg_439562_TGME49_chrIV	TGME49_chrIV	262011	262074	CGGGCGCAUGAAACUGUGUGGAUUCUCCGAUCCCCGAGAGUCCGCUUUCUUUCAUGUACGCCUG
rno-miR-466b-4-3p_440692	TGME49_chrIV	326265	326388	GAUAUAUGUGUGUAUAUAUAUGAACAUGUACCUCUCUGUGUAUGUAAACGUACGUGUACAUGCGUGUGUGUGUGUAUAUGUAUAUGUAUAUACACGUAUAUAUAUAUAUAUAUAUAUAUGUAUC
Pos_441649_TGME49_chrIV	TGME49_chrIV	354674	354710	GCGUACAUUACAUACAAAGAGAUGUAUGUAUGUGAGU
Neg_443065_TGME49_chrIV	TGME49_chrIV	357568	357701	UAUAUAUGUAUGGAUAUAGGCAUAUGUAUAUAUGUAUGUAUAUAUGUACGUAUAUAUGUAUGGAUAUAGCCAUAUAUGUAUAUAUGUAUGUAUAUAUGUACGUAUAUAUGUAUGGAUAUAUGCAUAUAUGUAUA
Neg_443586_TGME49_chrIV	TGME49_chrIV	372433	372511	GCAUACACAUCGCAUGUGCAUAUAUAUAUAUAUAUAUAUAUAUAUAUAUAUAUAUAUAUAUGCACGUGUGUGUAUCUGC
mmu-miR-466l-3p_442283	TGME49_chrIV	372435	372507	UAUGUGUAGCGUACACGUAUAUAUAUAUAUAUAUAUAUAUAUAUAUAUAUAUAUAUAUACGUGCACACACAUA
ggo-miR-380_443588	TGME49_chrIV	372527	372676	UCGCAACGUAUACACGCGUAUGUAAAAUAGUCCACACUUAUACAUAUAUAUAUAUAUAUAUGCGUUUAUGUUUAUAUAUGUCUAUGUACAUAGAAGUAAUUCAGUCCAAUUAUAUAUAUAUAUAUAUUUAUAUAUGUUAUAUAGGUGCGA
mml-miR-297_444186	TGME49_chrIV	389964	390060	AUGCAUCUACACAGCACAUACACACAUAUAAAUAUAUAUAUAUAUAUACAUAUAUAUAUAUAUUUAUGUGCAUGUAUACAUAAAUGUGUAGAAACGU
Neg_445502_TGME49_chrIV	TGME49_chrIV	424751	424823	GCAUCGCAGUACUUCGUUGUGUAGUUUGUAGGGUUGAGAGAACCCUCGGAACCACAUUGAAGAGUGACGGUGU
Neg_448632_TGME49_chrIV	TGME49_chrIV	509804	509872	CUCAUGGAUCGCAUUUGCCGCCACAGGCGUUUGGUUUUUGGAAAGUCUGUUGGUGGCUAUGUGCCAGAG
Neg_448705_TGME49_chrIV	TGME49_chrIV	511880	511922	GGCCGCGGGCUUGAGCGCAGUAAGUGGAUUCAAGUUCGUGGCC
Neg_448943_TGME49_chrIV	TGME49_chrIV	517762	517803	AUUGAGGGGUACAGGAUUCUAAUCUUCCUGUCAUCGUUGAAU
Neg_449569_TGME49_chrIV	TGME49_chrIV	535626	535667	UGGAGAGACGGACACGCGAAACGAGCGUGUCUCCGUCUCCCA
Pos_449942_TGME49_chrIV	TGME49_chrIV	578516	578581	AGGUUGAACAGCGGAGAGGUUCUGUUCUUGUAGCGUUAGAGAACGAGCCUCUUACGGCGUCAACCU
Pos_449938_TGME49_chrIV	TGME49_chrIV	578529	578568	GAGAGGUUCUGUUCUUGUAGCGUUAGAGAACGAGCCUCUU
rno-miR-568_450221	TGME49_chrIV	585871	585981	GCUGUGCGUGCGUGUAUAUAUUUAUAUGUGUAUAUAUAUAUAUAUAUGUACAUUUAGAGAUAGAUGUAUAUAUAUAUAUAUAUAUACAGACGUAUAUACGUAGGCAUAAGU
Pos_450217_TGME49_chrIV	TGME49_chrIV	585893	585966	UAUAUGUGUAUAUAUAUAUAUAUAUGUACAUUUAGAGAUAGAUGUAUAUAUAUAUAUAUAUAUACAGACGUAUA
Neg_451776_TGME49_chrIV	TGME49_chrIV	592838	592927	AUAUAUAUAUAUAUAUAUAUAUAUAAGUAUGUAUAUAUAUAAGGAUGCACUUGUAUAUAUAAAUUUAUAUAUAUAUAUAUAUAUAUAUAU
Neg_452509_TGME49_chrIV	TGME49_chrIV	613058	613139	AGGCAAGUAUAUACAUAUAUAUAUAUAUAUAUAUACAUAUAUUUAUGUAUAUACAUAUAUAUAUGUAUAUAUAUUUGUGCCU
Pos_451208_TGME49_chrIV	TGME49_chrIV	613058	613143	UCCGUUCAUAUAUGUAUAUAUAUAUAUAUAUAUAUGUAUAUAAAUACAUAUAUGUAUAUAUAUACAUAUAUAUAAACACGGACGGG
Pos_452408_TGME49_chrIV	TGME49_chrIV	644622	644664	UUCCGCAACAAGGUCAGACCUUUUUAGCCUUUUAUUUGUGGGA
cin-miR-4194-3p_454307	TGME49_chrIV	661138	661317	GCAUCUCUACACUUUAUGUAUGUACAUGUAUAUAUGCGUGUAUAAACAUAUAUAUAUAUAUAUAUAUAUAUAUAUUAUGUAUAUAUAUUGCGUAUAUCCAUAUAUAUUACGUAUAUCUAUAUAUAUAUAUAUAUAUGUAUAUGCAUGCAUAUGUGCACAUAUACGCACAUAGAGAGACGC
Neg_454354_TGME49_chrIV	TGME49_chrIV	662665	662732	GCAGGGGACAGAGCGACAAGGUCGAGGUAGAAACUCUAUCUGAGACACUUGACGCUUGUCCGCCCUGC
Pos_453427_TGME49_chrIV	TGME49_chrIV	674370	674445	AGAGAAAUGUAUAUAUAUGUAUAUGUAUAUGUAUAUGUAUAUGUAUAUAUAUAUAUAUAUAUAUAUACUUACAUCU
tch-miR-1277-5p_455125	TGME49_chrIV	722163	722270	CGCGGUUGGAGGUGUGUAUGCUUAUAUAUAGAUAUAUAGAUAUAUAUACAUGUCUGUACAUAUACGUAUAUAUAUAUAUAUACGUAUACACACAUAUAACCACACGCG
Pos_456381_TGME49_chrIV	TGME49_chrIV	757429	757518	GUACGCGUGUAUUUAUAUAUAGUUAUAUAUAUAUAUAUAUAUUUAUAUUUAGAUAUAUAUAUAUAUAUAUAUAUAAUAAAACGCGCAAGC
Pos_456394_TGME49_chrIV	TGME49_chrIV	757782	757959	GUAAAUAUGUAUGUAUAUUAACAUACGUGCACAUAUAUUACUAUAUAUUAAUAUAUGUUAAUAUAUAUAAAUAUAUGUUAAUAUGUAUUAAUAUACGUGCAGAUAUAUUUAUAUAUAUUAAUAUAUGUUAAUAUAUAUAAAUAUAUGUUAAUAUGUAUUAAUGUACGUGCAUAUAUAU
Pos_456397_TGME49_chrIV	TGME49_chrIV	757902	757979	AUAUAUGUUAAUAUAUAUAAAUAUAUGUUAAUAUGUAUUAAUGUACGUGCAUAUAUAUUUAUAUAUAUUAAUAUAUAU
rno-miR-568_457126	TGME49_chrIV	778601	778695	AUGAGUGUUGGUACGUCCAACAGUAAAUGUAUAUAUACAUAUAUACAUAUAUAUAUAUAUAUAUACACUUACUGUUGGACGUAUACCACCACCAU
rno-miR-568_457123	TGME49_chrIV	778605	778692	GUGUUGGUACGUCCAACAGUAAAUGUAUAUAUACAUAUAUACAUAUAUAUAUAUAUAUAUACACUUACUGUUGGACGUAUACCACCAC
Pos_458104_TGME49_chrIV	TGME49_chrIV	805554	805622	ACUCUGUUUUGUCUAGUUGCGAAAGCGCAGCAAGGGUUUCUGCGCUUUCGGGAAGGACUUCGACGGAGU
Neg_459651_TGME49_chrIV	TGME49_chrIV	809860	809965	UAUAUGUAUAUGUAUAUGAACGCAUAUAUAUAUAUAUAUAUAUAUAUACAUAUUCGUAUAUAUAUAUAUAUAUAUAUAUAUAUGCGUUCAUAUACAUAUAUAUGUG
Neg_459654_TGME49_chrIV	TGME49_chrIV	809866	809959	UAUAUGUAUAUGAACGCAUAUAUAUAUAUAUAUAUAUAUAUACAUAUUCGUAUAUAUAUAUAUAUAUAUAUAUAUAUGCGUUCAUAUACAUAUA
mdo-miR-7399-3p_458281	TGME49_chrIV	809867	809958	UAUACAUAUACUUGCGUAUAUAUAUAUAUAUAUAUAUAUAUGUAUAAGCAUAUAUAUAUAUAUAUAUAUAUAUAUACGCAAGUAUAUGUAUA
Pos_458433_TGME49_chrIV	TGME49_chrIV	813954	813995	GCGCCGUUUCAGAAGUGCCUCUCCUCUUCUGAAACACGGCGC
Neg_460000_TGME49_chrIV	TGME49_chrIV	819725	819765	CCGGAAGGUUCUUCUGUAUAGUUAUGGAGGAAUCACUCCGG
Neg_460030_TGME49_chrIV	TGME49_chrIV	820594	820678	GCACUUUCCUAGCAUAUAUAUAUAUAUAUAUAUAUAUAUAUAUAUAUAUAUAUAUAUAUGCAUUCACACACGCACAGGAGAGUGU
Neg_460693_TGME49_chrIV	TGME49_chrIV	838235	838302	GCAGCACUGAAGCGGCAGAGGCCUUCGAGGCGUCUCGGUCUUGAGAGCCUCUUGGCCGUUCAGACUGC
Neg_462396_TGME49_chrIV	TGME49_chrIV	885252	885329	GAGAAGGAGGGAGGGGGUUGAAGACAACAGCGCUCGCUGUGUCGUUUGUCUUCUUUCCGGCCUCUUCGCCUCCUUUUC
Neg_462954_TGME49_chrIV	TGME49_chrIV	902068	902112	UGCAGGGUGACUGGAGAAACGAGGCUGGGUCUUCAGCGCCUUGCA
Pos_461901_TGME49_chrIV	TGME49_chrIV	907446	907500	GCGCGUUGAGACGACUACGAAGGCUCCGAGGAGUUCUUGGUCGUGUUCGACGCGC
mmu-miR-467g_463835	TGME49_chrIV	926032	926166	UAUAUUUAUAUGUGUAUAUAUGUAUAUAUGUAUAUGCAUGUAUAUGUAUACAUAUGUUUAGUUAUAUCUAAUAUAUUUAUACAUAUGUACGCAUAUAUAUAUAUAUAUAUAUAUAUAUAUAUACAUAUACAUAUA
mmu-miR-467g_463917	TGME49_chrIV	928071	928144	AUACAUACAUAUAUAUAUAUAUAUAUAUAUAUACAUAUAUGUAUAUAUGUAUAUAUAUGUGUAUAUGUAUGUAU
mmu-miR-467g_463914	TGME49_chrIV	928071	928164	AUACAUACAUAUAUAUAUAUAUAUAUAUAUAUACAUAUAUGUAUAUAUGUAUAUAUAUGUGUAUAUGUAUGUAUAUAUGUGUAUGUGUAUGUAU
ptr-miR-3149_463915	TGME49_chrIV	928168	928245	UGUAUGGAUAUGUGUGUAGUGCUUGUGAAGAUGCAUGUGACAUAUGUGUCUUCCGAGGCGACUACUCGCAGACGUACA
cin-miR-4194-3p_464296	TGME49_chrIV	939365	939484	GGUAUCCUUCGUAUCCGCAAUAUACGCAUACUUAUAUAUAUAUAUAUAUAUGUAUAUAUGCAUAUAUAUAUAUAUAUAUAUAUAUAUAUAAAUGUGUGUGUGUGCAAAGACGAAGUAGCC
cin-miR-4194-3p_464295	TGME49_chrIV	939371	939479	CUUCGUAUCCGCAAUAUACGCAUACUUAUAUAUAUAUAUAUAUAUGUAUAUAUGCAUAUAUAUAUAUAUAUAUAUAUAUAUAUAAAUGUGUGUGUGUGCAAAGACGAAG
mmu-miR-467g_464788	TGME49_chrIV	953559	953663	CACUUCCGCAUGCAUACAGAUACAUACAUACAUAUAUAUAUAUAUAUAUAUAUUAUAAAUAUAUAUAUGUAUGUAUAUAUAUAUGUAUGUAUAUGCAUGGAGGUG
Neg_464834_TGME49_chrIV	TGME49_chrIV	954796	954831	GUCUCUCUGCAUGCACACACUGCGUGUAUGAGAGGC
Pos_463661_TGME49_chrIV	TGME49_chrIV	954967	955032	AGACGCCGAGAAAGCGGAGUCUCUCGUAGAGGUGCGAGAGAUGUGUUUCUCCUUUUCUUGGUGUCU
Pos_463803_TGME49_chrIV	TGME49_chrIV	958878	958930	CGCUGCUGAAGACGUCACUUUCACGUCGUUGUCGUUGAUGUCUUCAGGCAGCG
Pos_463897_TGME49_chrIV	TGME49_chrIV	961091	961207	GUCGACGUAGUUUAGUGCUACGAGUAGCAUUGGUGGAUAUAUGUAUAUAUAUGUAUAUAUAUGUAUAUAUAUAUAUAUAUAUAUACAUGCCAACUGCGAGUAAGCUGAGCUGUUCAC
Pos_463895_TGME49_chrIV	TGME49_chrIV	961098	961202	UAGUUUAGUGCUACGAGUAGCAUUGGUGGAUAUAUGUAUAUAUAUGUAUAUAUAUGUAUAUAUAUAUAUAUAUAUAUACAUGCCAACUGCGAGUAAGCUGAGCUG
dme-miR-9388-5p_464089	TGME49_chrIV	966351	966428	AUAUAUGUAUAUAUAUACAUACAUGUAUAUAUAUACAUACAUGUAUAUAUAUACAUACAUGUAAAUAUAUACAUGUAU
Pos_465927_TGME49_chrIV	TGME49_chrIV	1017248	1017287	UGUACCCUGAUCAAAAAGGUUACUUUAUGUGCAGGGUACA
Neg_467395_TGME49_chrIV	TGME49_chrIV	1026732	1026808	GUUUCUUGUCACGCAGUGUUCGUGCGACUGUCCGCCUGCGGUGCACGCGGCAGUUGACGACACUCGAGGCAAGAAAU
Neg_467741_TGME49_chrIV	TGME49_chrIV	1036892	1036973	CGUCACACGGAUUGAUUGGCGGUUAAUUGUCCACGGCUCUCCAUGAAGGGAAGGCGUGGACAGUCUACCAGUCACUCCGGCG
Neg_467745_TGME49_chrIV	TGME49_chrIV	1036905	1036968	GAUUGGCGGUUAAUUGUCCACGGCUCUCCAUGAAGGGAAGGCGUGGACAGUCUACCAGUCACUC
ptr-miR-3149_468546	TGME49_chrIV	1059318	1059405	CCAUAUGCGUACAUAUGCAUGUAUGUCUGUAUGUCGGUAUGUAUGUAUGGAUGUAUGUUUGUAUGUAUGUGUGUAUGUAUGUAUGUGG
Neg_469020_TGME49_chrIV	TGME49_chrIV	1072853	1072939	GGAUACAUAUGUAUAUUAAUAUAUAUAUAUAUAUAUAUGUAUAUAUAUAUAUAUAUAUUGGUGAACAAGGCACACGCAUAUGUAUCC
Pos_468171_TGME49_chrIV	TGME49_chrIV	1077940	1078050	CGUGAGAGUACAAAUGUGUGUGUAGUAUUUACCUAUUUAUAUAUGCAUAUAUAUAUAUAUAUAUAUAUAUGUAUAACUGUCUACGAGUAUGACAACACGUACGCUCCCACG
Neg_470409_TGME49_chrIV	TGME49_chrIV	1110562	1110600	AGAGACUGCUACGAGUCAUGGGACUCCGUAGGAGUGUCU
Pos_469775_TGME49_chrIV	TGME49_chrIV	1122918	1122956	GUAUGGUACAUAGGGGUUUCUGAGCUCUGUGUGCCUUGC
Pos_472816_TGME49_chrIV	TGME49_chrIV	1202157	1202196	GCGAAGUGGUCCACGGCUUCUACGAGCCGGAGCACUUUGU
Pos_474879_TGME49_chrIV	TGME49_chrIV	1255032	1255120	GCUGUUAGCGUCGUUCUUACGGCCGCAACGAAUAUGUCCCUCUCUCGUAUCAGUAGCACUCCUUGGCCGUAGGAACGACGCGUGAUGGC
Pos_475896_TGME49_chrIV	TGME49_chrIV	1281868	1281915	ACGGUGGUUUUUGUGUGUCAACCUUGGAGAGACGCAGAAGUCCACUGU
cel-miR-272_477274	TGME49_chrIV	1290633	1290731	GAAGGCUGAAGUGCAUUCAUCUCUACACUGCAUAUAUGCAUAUAUAUAUAUAUAUAUAUACAUAUAUGUAUGUAGGUAUGGGUGUGCUUUUUUGCUUUU
cel-miR-272_477271	TGME49_chrIV	1290640	1290722	GAAGUGCAUUCAUCUCUACACUGCAUAUAUGCAUAUAUAUAUAUAUAUAUAUACAUAUAUGUAUGUAGGUAUGGGUGUGCUUU
Pos_476616_TGME49_chrIV	TGME49_chrIV	1300428	1300477	GUGGCCUUCUUACUUUUCUUGCGCCACGGUGCAGGACAAAGGAAGGUCGC
Pos_476647_TGME49_chrIV	TGME49_chrIV	1301068	1301120	GGGCACUUUUGACGCCCAUUUCAGAUCGCUGAGGUGGGCGAGCAGAAGCGCCC
Pos_476961_TGME49_chrIV	TGME49_chrIV	1309855	1309903	GCGGAGACCUUAACGGACGCUCUGGGGGCGUCUGCAAGUGUCUCUGAGG
Neg_478091_TGME49_chrIV	TGME49_chrIV	1312864	1312906	GAAAGGCGAGCAACGGAAAGGUCUGCUGUCUGUCUCGCCUUUC
Neg_478746_TGME49_chrIV	TGME49_chrIV	1331086	1331128	CAAGGAAAACAGCGCGAAAGGCAUUACCUUUGGUCGUUCCUUG
Neg_478825_TGME49_chrIV	TGME49_chrIV	1333721	1333767	CCCGAGAGAUCUGCCGGAGUCAACAGUUUCCCGCGGAGACUCUCGGG
Neg_479563_TGME49_chrIV	TGME49_chrIV	1353854	1354008	CAUUUAUGUGAUAUAUAUACAUAUAUAUAUAUAUGUAUAAAUGUGUAUUGGUUUAUCUGUAUUUAUGUAUAUAUGCGUAGGUGCUUAUAUAUAUAUAUAUAUGUAGGCGUAUACGUAUAUGCAUAUAUGUAUAUAUAUGUAUGUAUUUGUAGAUG
Pos_478712_TGME49_chrIV	TGME49_chrIV	1357871	1357942	GGGAGACAGCUUCCACUCUUGACAGCGCUUUUUUCUUAUUAGAGAGAUGCUUAGAGGUGGCAGUUGUCUUUC
tch-miR-1277-5p_479730	TGME49_chrIV	1358415	1358511	UGGUGUUUUUACUACAUAUACGUAUAUGUAUAUAUAUAUAUAUAUAUGUAUAUAUAUAUAUAUAUGUAUAUAUGUAUGUAUGUGUAUGGGAUCACUA
dme-miR-4979-3p_478810	TGME49_chrIV	1360820	1360935	GUGUGUCUGUAUAUAUAUAUAUAUGUAUAUAUAUAUAUAUAUAUAUAUGUAUAUAUUUAUAUGUAUAUAUAUAUAUAUAUAUAUAUAUGUAUAUAUUUAUAUAUAUAUAUAUAUAU
tch-miR-1277-5p_478918	TGME49_chrIV	1363636	1363748	AGAAAGAUAGUUAUAGGUAUAUAUAUAUAUAUAGAUGUAUAUAUAUAUAUGUAUAGGUAUAUAUAUAUAUAUGUAUACGUAUAUAUAUAUAUAUAUAUGUAAACAUGCUCACU
Neg_480065_TGME49_chrIV	TGME49_chrIV	1367430	1367508	GAGAGCGUUGGCGACGAGCGUCAGUUGGGAGAACGAAAACUCGUUGAUCAGCUCCGAGGCUCGACGCGCCAACGCGUUC
Pos_480080_TGME49_chrIV	TGME49_chrIV	1394956	1394995	GCUUGCUCUGCGCCUCAAAGGUGACGGCUGCAGAGUAAGC
Pos_481002_TGME49_chrIV	TGME49_chrIV	1420902	1420993	GUACAUAAGUAUAUAUAUAUAUAUAUAUAUUUAAGUAUAUAUAUAAGUAUAUAUAUAAGUAUAUAUAUAUAUAUAUAUACAUCUACGUGUAC
Pos_481007_TGME49_chrIV	TGME49_chrIV	1420910	1420981	GUAUAUAUAUAUAUAUAUAUAUUUAAGUAUAUAUAUAAGUAUAUAUAUAAGUAUAUAUAUAUAUAUAUAUAC
Neg_482755_TGME49_chrIV	TGME49_chrIV	1441656	1441698	GGGAGGGAUGCAAUUGUGAAGACGACUUUCUUGCGUCUCUCUC
Neg_482972_TGME49_chrIV	TGME49_chrIV	1447768	1447816	GCGGAGAAAGCUCCCUUACCGACGAGAGGAAAGGGGGGCAUUUCUCCGC
Pos_482547_TGME49_chrIV	TGME49_chrIV	1465384	1465420	UUGCUUCCGGACCUGUUGGGCAAAGGUCCGUAAGCAA
Neg_483780_TGME49_chrIV	TGME49_chrIV	1469578	1469687	GGCGUGCCAUCGUAUUCAAUUGUAGCCGUACUUUGGACAGCGCCCCGGGACUGCCAGACGCCUGGCGGGUUGCCAGUGCGGCUAUGGAUGAAUACAUUGAAUUGUACGCU
Neg_483783_TGME49_chrIV	TGME49_chrIV	1469585	1469676	CAUCGUAUUCAAUUGUAGCCGUACUUUGGACAGCGCCCCGGGACUGCCAGACGCCUGGCGGGUUGCCAGUGCGGCUAUGGAUGAAUACAUUG
Pos_482962_TGME49_chrIV	TGME49_chrIV	1475701	1475737	GGGGACCGCACAAGCUCUACAGCUUGAAGCGGUUCCC
Neg_485927_TGME49_chrIV	TGME49_chrIV	1524751	1524787	UGUUCGGUUUGUGUGUGAACCACACAUGUGCCGAGCA
cin-miR-4194-3p_486464	TGME49_chrIV	1573065	1573167	UGUGUGUCGACGUGAUUCACGUAUAUAUAUAUAUGUAUAUAUAUGUGUAUAUAUAUAUAUAUAUAUAUAUAUAUAUGCAGGGAAAUAAAUGGAAAGGCGCACA
Pos_487155_TGME49_chrIV	TGME49_chrIV	1592155	1592198	CGAAAGCGGAGACUGUAGCUUCUUUUCUUGCGGUCUCCGCUUCG
Pos_487227_TGME49_chrIV	TGME49_chrIV	1594231	1594276	GACAUAUAAAGCUAUAUCCAUGAACGGAAAAGUAUAGGAAUGUGUU
tch-miR-1277-5p_487459	TGME49_chrIV	1600916	1601021	UGUAUAUAUAUAUAUAUAUAUAUAUACAUAGGUCGAUCUAUACGUAUAUAUGUAUAUAUAUAUAUAUAGGUCGAUCUAUACGUAUAUCUGUAUAUAUAUAUAUACA
rno-miR-466c-3p_488878	TGME49_chrIV	1606100	1606253	AAUCCACAUCUACAUACAUGUAUAUAAAUAUAUACACACAUAAGCAUGCAGUUAUACAUAUAUACAUAUAUAUAUAUAUAUAUAUAUACAUAUAUGUAUAUUUUAUGCAUGUGUUUAUGUGUGUAUGUGUGUAUGUAUGUGAAAGAAUGAGAUU
rno-miR-466c-3p_488876	TGME49_chrIV	1606116	1606240	CAUGUAUAUAAAUAUAUACACACAUAAGCAUGCAGUUAUACAUAUAUACAUAUAUAUAUAUAUAUAUAUAUACAUAUAUGUAUAUUUUAUGCAUGUGUUUAUGUGUGUAUGUGUGUAUGUAUGUG
rno-miR-466b-4-3p_487641	TGME49_chrIV	1606131	1606225	UAUGUGUGUAUUCGUACGUCAAUAUGUAUAUAUGUAUAUAUAUAUAUAUAUAUAUAUGUAUAUACAUAUAAAAUACGUACACAAAUACACACAUA
Pos_487669_TGME49_chrIV	TGME49_chrIV	1606937	1607068	CAGAAGCGUUAGUGUCUGAGCGCAUGUAUUUAUAUGUAUUUAUAUGGAUUUAUAUGUAUUUAUAUGUAUUUAUAUGUAUAUAUAUAUACAUAUCUACAUAUCAAUACGUAUAAAUAGACACUAACGCUUCUG
cin-miR-4194-3p_488967	TGME49_chrIV	1608774	1608843	UUAUAUACAGAUACAUAUAUAUAUAUCUAUAUACAUAUGUAUAUAUAUAUAUAUAUGUAUGUGUGUAUAG
Neg_489193_TGME49_chrIV	TGME49_chrIV	1614585	1614627	GAACGCGGCAGUUUCCGAUUUCUCGGAAAAGCUGCUAGCGUUC
Neg_489654_TGME49_chrIV	TGME49_chrIV	1626884	1626999	CGUUGAAGCCACAUGCGCGAUACCUACACUCUGUCGUAGAGAAUAGUCGGAGGCGGUUCCUUCUAGUGCCCCGUUUUGCUGCAUUCCUACGGCUGUGUUGCGUGUGUGCAUCGUCG
cin-miR-4000g-5p_490577	TGME49_chrIV	1686033	1686080	ACUUCUUUAGCAAGGGGAGCGUAACUAUAGUCCCCUUGCUAAGGUCGU
Pos_491777_TGME49_chrIV	TGME49_chrIV	1718597	1718676	AUACGUAUGCAUGUAUCUAUUUAGGUAUGUAUCUACGUAUCAACGUAGGUACGUAUGUCUCUAUGGAUAGACGUACGUAU
tch-miR-1277-5p_493260	TGME49_chrIV	1759568	1759684	CGUUGUGUUGUUGUAUGUAUGUAUAUAAGUGUAUAUAUAUAUGUAUAUAUAUAUAUAUAUAUGUAUAUAUAUAUAUAUGUAUAUAUAUAUAUAUAUACGUAUAUAUUUGUACCGACG
Neg_495852_TGME49_chrIV	TGME49_chrIV	1794223	1794307	CAUCGACGUUUCGAUUUUGCAUUCACAUAUUUGUUCUCGAUAAUACAAUCGUAGUCAACGGUGAAUGCUGAUGAAGCGUCGGGUG
Pos_495451_TGME49_chrIV	TGME49_chrIV	1818412	1818455	GCGGGUUCUCCGGAGAGCACCGUGCUCUCCGGCGCUUGACCUGC
Neg_497520_TGME49_chrIV	TGME49_chrIV	1839004	1839047	CUUCUUUUCUCCCAUGCGCUUGAAGGGCGUGGGGAGGCGAGAAG
Neg_497684_TGME49_chrIV	TGME49_chrIV	1843111	1843149	CAUGUCCAACCAGCGUUCGAUAGGGAUGCUGGGGAGAUG
Neg_498537_TGME49_chrIV	TGME49_chrIV	1864580	1864618	UCUGAGCAGGAUGAGGUUACCCUUUUGUCCGUGCUCAGA
Pos_498743_TGME49_chrIV	TGME49_chrIV	1907031	1907076	CCCCUCUCAGCAGUUGGAGACGUCUUCGUCUUUUUUGUUAGAGGGG
tch-miR-1277-5p_498744	TGME49_chrIV	1907086	1907221	GAGUAGAGAGGGGCGAUGGUAUGUACGUAUGUGUAUGUGUUUCUGUGUCCAUAUCUAUGUACGUAUGUGUUUAUACGUAUAUAUAUGUAUAUAUAUAUAUAUAUAUAUAUGCACAUACCCCUCGCUUCCUCGAGUC
tch-miR-1277-5p_498747	TGME49_chrIV	1907093	1907216	GAGGGGCGAUGGUAUGUACGUAUGUGUAUGUGUUUCUGUGUCCAUAUCUAUGUACGUAUGUGUUUAUACGUAUAUAUAUGUAUAUAUAUAUAUAUAUAUAUAUGCACAUACCCCUCGCUUCCUC
tch-miR-1277-5p_498750	TGME49_chrIV	1907276	1907437	CGAGUUUCAAGCGUCCGGAGGGUAUAAAGAUCGAUUCAUAGAAAUAUUUACAUAUAUAUAUGUAUGUGUAUAUAUGUAUCUGUUUAUAUGUAUAUGUUUAUACGUAUAUAUAUGUAUAUAUAUAUAUAUAUAUCUCUCUCUCUCUCUCCGUAGAGAAACGCG
mmu-miR-467g_498777	TGME49_chrIV	1908076	1908149	UACGUGUUUAUAUAUAUGUAUAUGUAUGUAUAUAUAUAUAUAUAUACAUACAUAUACAUAUAUAUAAACACGUA
Pos_498920_TGME49_chrIV	TGME49_chrIV	1912214	1912344	GGUGUGUUUAGAUGCAGAUUUAUAUAUAUGUAUAUGUAUAUAUAUGUAUAUGUAUAUAUAUGUAUAUGUAUAUAUAUGUAUAUAUAUAUAUAUGUACACAUAUAUCUAUAUAGUUACGCGUACACCACACC
Pos_499820_TGME49_chrIV	TGME49_chrIV	1938974	1939069	CGUAUAUAUUUGUAUAUAUAUGUAUAUAUAUGUAUGUAUAUAAAUGUUUGUGAAUGUAUAUAUAUAUGUAUAUAUAUAUGUAUAUAAAUGUGUAUG
Neg_501390_TGME49_chrIV	TGME49_chrIV	1944295	1944392	ACGCAGAUGUGUACAUACACAUACGCAUGUACAUAUAUAUACAUAUAUAUACAUAUAUAUAUAUAUAUGUAUAUGUUUGUGUGGAUAUCCAAAUGCGU
gga-miR-1627-3p_500385	TGME49_chrIV	1954714	1954773	CAGCCUCGCCACUGUCACUUCUUUUUUCCUGGAGAUGCGAAGAAGUGAGAGGGUGAGCUG
Neg_502148_TGME49_chrIV	TGME49_chrIV	1964925	1964964	CGAGGAAAUCUCGCGCGCUAACGUGCCAGAGAGUUCCUCG
mmu-miR-669l-3p_500859	TGME49_chrIV	1967560	1967653	AUGUAUAUGUAUGUAUAUGUAUAUACAUAUAUGUAUGUAUAUGUAUAUGUAUAUACAUAUAUGUAUAUAUAUAUAUAUACGUCUAUAAAUACAU
Pos_501182_TGME49_chrIV	TGME49_chrIV	1976971	1977017	AGAAAACGUUCAGAAGGUUCCCUACUCCUUCUUCUGUUACGUCUUCU
tch-miR-1277-5p_502134	TGME49_chrIV	2002350	2002475	UAUAUAUAUAUAUAUAUAAAUGUACGUAUGUGUAUGUACAUGUAUAAGUAUAUAUAUUUAUAUAUACAUAUAUAUGUAUAUGUAUAUGUAUAAAUACAUACGUACAAAUAUAUAUAUAUAUAUAUA
Neg_503595_TGME49_chrIV	TGME49_chrIV	2004952	2005011	UGCCUAUCUAUAUCUAUAUCUAUAUCUAUAUAUAUAGAUAUAGAUAUAGAUAUAUAGGUA
rno-miR-568_502714	TGME49_chrIV	2018399	2018482	GUAAUUGGGUAUGUAUAUAUAUAUAUAUGUAUAUAUGUAUAUAUGUAUAUAUGUAUAUAUGUAUAUAUAUAUCUAUCUAUCUAU
mmu-miR-467g_503669	TGME49_chrIV	2044983	2045068	UAUGUUUAUAUAUAUGUGUUUAUGUAUAUAUAUAUAUAUGUAUACAUACACAUAUAUAUAUGUAUACAUACACAUAUAUAAACGUA
rno-miR-466b-4-3p_505012	TGME49_chrIV	2044986	2045065	CAAAUAUAUAUACACAAAUACAUAUAUAUAUAUAUACAUAUGUAUGUGUAUAUAUAUACAUAUGUAUGUGUAUAUAUUUG
Neg_505288_TGME49_chrIV	TGME49_chrIV	2052144	2052208	UAGCGCUAGCAAUGCGUACACCUGUGAGACUUUCUGCUGUCUCCACAGGUGAUGCAGGCAGGCUG
Neg_506155_TGME49_chrIV	TGME49_chrIV	2075948	2075993	CAGGGGUUUUUGCCUUCUGCCACGGCGGAGCAGGCGAGAGCGCCUG
Pos_505241_TGME49_chrIV	TGME49_chrIV	2086207	2086348	CUCUGCGGCAUCUCGUUCAGCCUAGAGACUGAUCAUGCUGUCACACUACUUAGGCCAGUGUGUGUGCUGACACGAAUAGUUUUAGUGCACUUAUUGGCGUACAGUAGCAGUGGUCGCGUCAUAGGGCUUUGAGGGAGCAGAG
Pos_505244_TGME49_chrIV	TGME49_chrIV	2086252	2086313	CUACUUAGGCCAGUGUGUGUGCUGACACGAAUAGUUUUAGUGCACUUAUUGGCGUACAGUAG
Pos_505628_TGME49_chrIV	TGME49_chrIV	2096118	2096161	UUUCUUCUCUUGAAGACCGGAGCAAGGUUUACAAGAGUAAGAAA
Pos_505747_TGME49_chrIV	TGME49_chrIV	2099373	2099415	GGCUUUUCUACGAUGCGAAACACAUUCUUCGUACUGGUAAGCU
bmo-miR-3256_512167	TGME49_chrIV	2277007	2277053	GAAAGCAGAGCGGAAAGCAGAGACUUUCUGUUUUCCGCUUGUCUCUC
Pos_512508_TGME49_chrIV	TGME49_chrIV	2285964	2286013	AGGAGUAGUAGCAAGCCUGUAAGCUCUAUAGGCUUAGUUUUGUUACUCCU
Neg_516956_TGME49_chrIV	TGME49_chrIV	2366242	2366284	GAACUGGGGAAAGCGUACUUUUUUCUGGAACGUUCCCCAGUUC
sko-miR-4827a_517754	TGME49_chrIV	2389578	2389729	AAAUUUAUAUAUAUAUAUAUAUAUAUAUGUAUAUUUAUGUAUAUAUAUAUUUAUGCAUAUAUAUGUAUAUUUAUGUAUAUUUAUGCAUAUAUAUGUAUAUUUAUGUAUAUAUGUGUAUAUUUAUGUAUAUUUAUGUAUAUAUAUGUAUAUUU
mmu-miR-669a-3-3p_516307	TGME49_chrIV	2393373	2393468	UGUUGUAUAUGUAUGUAUACAUGUUUAUGUAUGUAUAUAUACAUGUUUAUGUUUAUGUAUGUAUAUAUAUAUAUAUGUAUAUAUAUAUAUAUCAUA
Neg_518097_TGME49_chrIV	TGME49_chrIV	2399178	2399245	AUGUAUGUAGAUAUGUAUGCAUAGAUGCAGAUGCAGGUGUGCAUUUAUGUGACAUUCUCUACAUAUAU
tch-miR-1277-5p_518262	TGME49_chrIV	2403648	2403723	AUAUAUAUAUAUAUAUAUAUGUAAUACGUAUGCAUAGAUAUAUAUAAUACGUAUACAUAUAUAUAUAUAUAUAUAU
tch-miR-1277-5p_516680	TGME49_chrIV	2403648	2403723	UAUAUAUAUAUAUAUAUAUACAUUAUGCAUACGUAUCUAUAUAUAUUAUGCAUAUGUAUAUAUAUAUAUAUAUAUA
Pos_518185_TGME49_chrIV	TGME49_chrIV	2444345	2444393	CGGUGUGGCGGUCAUCUGUCUUGUUGUGAUAGAGCGACCGGCACACGCG
hsa-miR-6795-3p_520629	TGME49_chrIV	2508314	2508359	ACUGUGGGAAGAAGCGAGGGGUACCACUUCUCCUUCUUCUUAGAGU
Neg_525223_TGME49_chrIV	TGME49_chrIV	2593670	2593712	CAUAUUGGAUCGUGGAUAUCUCUGUUGUUACCGGAUCCAAGUG
Neg_525424_TGME49_chrIV	TGME49_chrIV	2599173	2599221	GAGUUCAGUCGUCAUGCAGAGAAUCUUAACCUGCAUGAAAACUGGAAGC
Neg_525442_TGME49_chrIV	TGME49_chrIV	2599648	2599698	GUGCGUGCACGCAUACAUAUAUAUUUAGAUAUGGACGAUGCGUGUGCUCAC
Pos_524555_TGME49_chrIV	TGME49_chrIV	2615944	2616049	GUAAAUAUAUAUAUAUAUAUAUAUAUAUAUAUAUAUAUACGAGUCCUUACAUGGACCUCUGUGCACUUGUAUGUUUGUAUAUAUAUAUAUAUAUAUAUAUAUUUAU
Neg_526441_TGME49_chrIV	TGME49_chrIV	2627054	2627097	GGGUUUGCAGAGCCAGUUAAUUUUAAGUAGAAUGUCUGUAACCU
Pos_527048_TGME49_chrIV	TGME49_chrIV	2684409	2684462	CGUUGGGCCACGGCGAGGUGUUGGUGGCGCAGCAUCUUACUGUCGAGCCCAACG
Pos_1401155_TGME49_chrIX	TGME49_chrIX	135251	135295	UUCUCGUUUAUGGCCGUCAUUCUGCCUGAUGGGCUUAGAUGAGGA
Pos_1403148_TGME49_chrIX	TGME49_chrIX	194344	194386	GUAAGCAGGGGACCACGACGACUCCUCUGGUCACCUUGCUUGC
Neg_1406103_TGME49_chrIX	TGME49_chrIX	200614	200746	GGAAAGUAAUUAGCGCACCACAAGCUGGAAGAAGAUGUAAUGUUUGGCUGUUCAGUGUUUUGCUGGCAACUUACCGUGCCGAUGAACGAUGAUAACGGCAGCAAGAAAUACUUUUUCUGUGAUGCGCUUUUCC
Neg_1406305_TGME49_chrIX	TGME49_chrIX	206232	206273	UGUGGAUGCUAAGUAAUGGUUUACCGUCUCUUAGUAUCGAUA
Pos_1405580_TGME49_chrIX	TGME49_chrIX	259424	259465	AAGAAAGCCGCCAUGACUGGCACCGGUGUGGACGGCUUUUUU
Pos_1406140_TGME49_chrIX	TGME49_chrIX	276059	276146	GCGCCGCGCUCCUCUUCUUUUGCUCUGUCCUGUUAAAAGACGUCUGUCUUUGGACGGAAGGACGAAGUUUAAGAGGAGGACCUGGCGU
Neg_1409735_TGME49_chrIX	TGME49_chrIX	298801	298877	CGAUGUUUGCAUGCACAUAGAUUUCUGUUUGCAGGUGAAAAAAAACGCAGAUAAAGAUGUGUGUGGAUGCGAAAUCG
Pos_1407615_TGME49_chrIX	TGME49_chrIX	318930	318999	GUGUAUAUAUAUAUAUAUAUAUAUAUAUAUAUAUAUGUAUAUAUAUAUAUAUAUAUGUAUAUAUAUAUAU
Neg_1410415_TGME49_chrIX	TGME49_chrIX	319221	319262	UUUGGUGUCGACGUUUUCGAGCGUCGAAGCGGAGACGCCAAG
rno-miR-568_1410577	TGME49_chrIX	324602	324725	AGAUAUAUAUAUAUAUAUAUAUAUAUGUAUAUAUGUAUAUAUGUAUAUAUAUAUGUAUAUAUAUGUAUAUAUGUAUAUAUAUAUAUAUAUAUAUGUAUAUAUAUAUAUAUAUAUAUGUAUACCU
Pos_1408236_TGME49_chrIX	TGME49_chrIX	336342	336426	UAUAUAUAUAUAUAUAUAUAUAUAUAUGUAUUGUCGACGUAACUCUGAGGGUGAAUACAUAUGUAUAUAUAUAUAUAUAUAUAUA
tch-miR-1277-5p_1408405	TGME49_chrIX	340778	340839	UAUAUAUAUAUAUAUAUGUAUAUAUGUAUAUAAAUACGUAUAUAUAUAUAUAUAUAUAUAUA
Neg_1411777_TGME49_chrIX	TGME49_chrIX	358050	358094	GCUCUGCUCUCAGAGAGGGAAGAGUGCCUGCUGUGAGAGAAGAGC
Neg_1416564_TGME49_chrIX	TGME49_chrIX	489877	489986	GGAUAGUAAGCUUUCGGAGAGAAAGGGAUUUGUUUCUUCUAGGCAUAUGGCUCUUUACUCGUGUUGAGAGCUUUGCACUGAGGCCUACCACUCUCUCCGAAUGGUCUUCC
mmu-miR-466l-5p_1413948	TGME49_chrIX	490067	490134	UGCAUGUAUUUGUAUACGUGUACAUGUACAUAUAUAUAUAUAUGUACAUGUACAUGUAUAAACAUGUA
hsa-miR-1277-5p_1414060	TGME49_chrIX	493281	493442	UGUGUGUGUAUAAGAAUAUGAGUGAGAAUAUGUAUAUGUAUGUAUAUAUAUAUAUAUAUAUAUACGUACAUUUGUGUACGGGCACAUACGUAUGUAUGUAUAUAUAUAUAUAUAUAUAUAUAUAUAGACGUCCACGUGUAUCUAUAAAUAAAUACGCACAUA
Pos_1414310_TGME49_chrIX	TGME49_chrIX	500799	500865	GGCUACAUGCAUGUGGACUUCGUCUCGCACCUCCUCAGAGACCGGAAACUCCACAUGCAUGUGGACC
mmu-miR-467d-3p_1414911	TGME49_chrIX	517070	517205	GGAUGUGUGUGGACAUAUGUAUAGAUAUAGAUGUAUAGGUAUAGAUAGAUAGAUAGAUCUAUAUAUAUAUAUAUAUAUAGACAUAUAUAUAUAUAUACUUAUACGUAAGAAUACAUACAUAAACACACAUACAUGC
Pos_1414978_TGME49_chrIX	TGME49_chrIX	518935	519049	CAGACAGAGAAGCAGCCGAAAGGGUACGAGAAAUUUUAGAAGAGAACGGGGAGUCGUUUGGUCGCUGAAAAAGGACUCAUGCGUCUCUGUCCUUGACGGCGUAAAGAUCUGUCUG
Pos_1415032_TGME49_chrIX	TGME49_chrIX	520646	520709	CCGUCUUUUCCUGUCAACUCCUGUCCGUACAACAAGAAGGAAAGGAGCGAGAGAGAAAGGACGG
Neg_1417681_TGME49_chrIX	TGME49_chrIX	520789	520942	ACAGAGGAGAGACAGCACAGUGGGCACAGAAGGAAAACUGGAGCAAAGGAAACGCGCGAGAAAGGAAGAGGGAAAAAAAGAGCUCGCUCUUUUUCUCGGCGUGAACGCCCUGCCUCCUUUUCUUUUGUUCUCUCGUGUUUGUUCUCUCCUUUGU
Neg_1418070_TGME49_chrIX	TGME49_chrIX	532762	532843	GAGGUGCACCAAAAAGUAUAUGUAUUUAUAUAUACAUGCAUGUAUACAUGCAUGUUUGUAUAGAGUAUGCUCGUGCACCUGA
Neg_1418234_TGME49_chrIX	TGME49_chrIX	537986	538059	CGUGUACAUAUAUAUAUAUAUAUAUGUACAUAUAUAUAUAUAUAUAUAUGUACAUAUAUAUAUAUAUAUAUACG
mmu-miR-466a-5p_1416566	TGME49_chrIX	563640	563752	GCGAGGAACAGAUAGAGGGGUCUAUAUAUAUAUAUAUAUAUGUGUAUUUAUAUGUACAUAUAUAUACAUAUAUAUAUAUAUAUAUAUAUAUGUCUGUGUUUGUGUCAAUCAGC
mmu-miR-466a-5p_1416562	TGME49_chrIX	563645	563745	GAACAGAUAGAGGGGUCUAUAUAUAUAUAUAUAUAUGUGUAUUUAUAUGUACAUAUAUAUACAUAUAUAUAUAUAUAUAUAUAUAUGUCUGUGUUUGUGUC
Pos_1416808_TGME49_chrIX	TGME49_chrIX	571667	571750	UGUAUAUAUAUAUAUAUAUAUAUAUAUAUGUAUAUGUAUAAAAAUAUAUAUAUAUAUAUAUAUAUAUAUAUAUAUAUAUAUGCA
mmu-miR-669l-3p_1419881	TGME49_chrIX	584178	584329	UAUAUAUAUAUAUAUAUAUAUGCGUGCCUAUAUUGAUACGUGUAUAUGUGCAUAGGCAAAUGCAUAUAUAUGUAAAUAUGCGUAUGUAUGUAUAUACGUAUGCAAAUGUGUAUGUAUACAUGUACACAUGUAUAUAUAUAUAUAUAUAUAUA
ola-miR-19b_1420784	TGME49_chrIX	608146	608229	AGAUACAUCUCCAAAUGCAUGCAAAUAUAUAUAUAUAUAUAUAUAUAUACGGUGUGCACGUGCGUUUAAGUGGAGAUGUAUACU
Neg_1421385_TGME49_chrIX	TGME49_chrIX	623751	623793	UCAAAACAUGUUCGGCCGGCUGAGUCGGCUGUACAAGUUUUGG
Neg_1421438_TGME49_chrIX	TGME49_chrIX	625253	625313	UGGUUUUAUUACGGCUGAGGAUGGAACAGACUUGUUCGUUCAUCAGUCGGAGAUAAGAGCA
Neg_1423808_TGME49_chrIX	TGME49_chrIX	686487	686539	CUGAGUGCUCGAAUCGACUAAAACGGAAACAGGGUCGUAUUUAAGAUACUCAG
Neg_1424386_TGME49_chrIX	TGME49_chrIX	704139	704220	GCGCUAUACACAAUACCUAUAUACAUAUAUAUAUAUAUAUAUAUGUAUAUAUAUAUAUAUAAAUGUAUGUAUGUGUAUGCGU
Pos_1422557_TGME49_chrIX	TGME49_chrIX	727131	727285	GUAAAGGAACAAGUUAGAAAGCUACGUACGAAACAUGAGCCGACAGACGAGCAUUCGGACGUCCUUUCGCUUCUUCCGUCCCAGACGUUCAGAAGAAGUAGAAAGAAGUGGCAAAGUCGUCUUGUCGCGUAGUGGCGAUCCUUUGUGAACUUUAU
Neg_1426939_TGME49_chrIX	TGME49_chrIX	774914	774960	GCCGUUCUUCAUCCAGUGGACAUUUUUUUUCACUGGAGCAGAGCGGC
Neg_1426936_TGME49_chrIX	TGME49_chrIX	774915	774959	CCGUUCUUCAUCCAGUGGACAUUUUUUUUCACUGGAGCAGAGCGG
Pos_1424343_TGME49_chrIX	TGME49_chrIX	775878	775954	CAGGCGGAGGAAGUCGGAGCUGCACCUCCGGCGCUCUCAGCGCUGCCUUGAGGGAGCAGCGGAUUUUCUCACGUCUG
Pos_1424362_TGME49_chrIX	TGME49_chrIX	776347	776481	UUUGCGUAGUGCGUUGUAGGUGAGAGUGGUUCGGUGUGUGUUUGUUGUACAUAUGUAUAUAUAUAUACAUAUAUGAAUAUAUAUAUAUAUAUGAACAUACGUAUUUGUUUACUCCUGUACGCAGCUUUACGCGAG
Pos_1424423_TGME49_chrIX	TGME49_chrIX	778334	778374	CGGGACUUCUUAGAGGGGUGUAAAUUUCUCAAGGAGUGCCG
mmu-miR-669m-3p_1427457	TGME49_chrIX	789012	789177	CACACCCAGAUAACUCACUCUCGCUCGAUAUAUAUAUAUAUAUAUAUGUAUAUAUAUGUAUGUGUGUAUGUAUAUAUAUAUAUAUGUAUGUAUAUAUAUAUAUAUAUAUGUAUGUGUACAUAUAUAUGUAUAUAUGUGUACAUUGAUAUGUAUUUAUCUAGGUGUG
mmu-miR-669m-3p_1427455	TGME49_chrIX	789014	789175	CACCCAGAUAACUCACUCUCGCUCGAUAUAUAUAUAUAUAUAUAUGUAUAUAUAUGUAUGUGUGUAUGUAUAUAUAUAUAUAUGUAUGUAUAUAUAUAUAUAUAUAUGUAUGUGUACAUAUAUAUGUAUAUAUGUGUACAUUGAUAUGUAUUUAUCUAGGUG
Pos_1426228_TGME49_chrIX	TGME49_chrIX	829856	829923	GUGUAUUCGUAUAUAUAUAUAUAUAUAUGUAUAUGUAUAUAUAUAUAUAUAUAUAUAUACGAAUAUAU
mmu-miR-669i_1426287	TGME49_chrIX	831664	831790	AUGUAUGUACAUAUACAUAUGCAGUACGUAUGUAUAUGAAUGUAUGAAUGUACGUAUGUAUGAAUGUACGUAUGUAUGAAUGUAUGUAUGAAUGUACGUAUGUAUGUAUGAAUGUAUGUAUAUAUAU
mmu-miR-467g_1428946	TGME49_chrIX	831981	832062	UACAUAUAUAUAUGUAUAUGUAUGUAUAUAUAUGUAUAUGUAAAUAUAUAUAUGUAUAUGUAAAUAUAUAUAUGUAUAUGUA
tch-miR-1277-5p_1426392	TGME49_chrIX	834333	834482	UAUAUGUAUAUAUAUGUAUAUAUACGUAUUUAUAUGUAUUUAUGUAUAUAUAUGUACAUAUAUGCAUUUAUAUGUAUUUAUGUAUAUAUUUGUAUAUGUAUGUGUGUAUACGUAUUUAUAUGUAUUUAUAUAUAUAUAUAUAUACAUAUA
mmu-miR-669m-3p_1429136	TGME49_chrIX	838292	838400	UGCAUAUACAAAUAUAUAUACCCUAAAUGCAUUUAUAUGCAAUCAUAUAUGUAGAUAUAUAUAUAUAUGUGUAUAUGUAUGUGUAUAUGUAUAUAUGUUUGUAUAUGUA
Neg_1429281_TGME49_chrIX	TGME49_chrIX	842625	842678	UUUCUUCUCCCCGUUCUCUGAGCUCUCUUCAGUUCUCAGAUGCGGGAGGAGAAA
hvu-miR6191_1429884	TGME49_chrIX	859659	859764	UACAUAUAUAUAGAUAUAUAUGCAUAUAUAUAGAUAUAUAUACAUAUAUAUAGAUAUAUAUAUAUAUAUGUAUAUAGAUUUGUGUAUAUAUGUUUAUGUGUGUGUA
tch-miR-1277-5p_1427883	TGME49_chrIX	876154	876223	UAUAUAUAUAUAUAUACUUGUAUAUGUAUACGUAUAUAUGUAUACGUAUAUAUGUAUAUAUAUAUAUAUA
Neg_1430588_TGME49_chrIX	TGME49_chrIX	877965	878009	GCACCUACACUGUGUGUACGUGGACGUAUGCGCGCGUGUGGGUGU
Pos_1429190_TGME49_chrIX	TGME49_chrIX	910613	910651	AUAGUUGGUGCUUUCAGCGUGCUAAGAGAGCACCACUAU
Pos_1429581_TGME49_chrIX	TGME49_chrIX	920338	920418	UGACAGACUCUGCCAGUGUGAGGAAAGGUCUAUGUAGACGCGAUGUAGCGUCUACUGCUUUGCUCAACUUGGUAGUCGUCA
Neg_1432677_TGME49_chrIX	TGME49_chrIX	932606	932650	UCGGUUCCUCAUUCUGCAGGGAUUCUGCGGGAAGAAUGGAACAGA
Pos_1433684_TGME49_chrIX	TGME49_chrIX	1027964	1028002	UGUCUCCGCCACUGCAAUUUUUGUCUGUGGCGAGGGACA
Neg_1437575_TGME49_chrIX	TGME49_chrIX	1062863	1062898	UGAAGUUGGUACGCUCAACAAGUGUACGGUAUUUUA
mml-miR-549b-5p_1437855	TGME49_chrIX	1070151	1070199	UCGUUCGAACACACUUUUGCUUGACAAUUAAGGAUGAGUUGGAGAGCGA
Pos_1435839_TGME49_chrIX	TGME49_chrIX	1084182	1084289	CAAGUUUGUUUUAGUUCCCUUGCUCUUGUAACACUUCUCUACGAUUUUAGUUGACGUUGCACCGCAAUAAAAAGAGCAGUGACCAGAUGGGACACUAGACUAAACUUG
Pos_1436735_TGME49_chrIX	TGME49_chrIX	1111550	1111593	GACGUAGGGACUGUUUGAUUAAACCUUGAUUAACAGUUUUAGUC
Pos_1438639_TGME49_chrIX	TGME49_chrIX	1161697	1161757	AGGACCGAGGACUUUGCGCAGUUGGUGGAACGCGUUCCACUCGACUGCUAGGCUCGGUUCU
Pos_1438802_TGME49_chrIX	TGME49_chrIX	1166387	1166515	UCCGUUUUCAUUUGGCCGAUGUCUCCGAUGUGCGUACGGUCUCUUUUAUCUGUUUACACGGAAACGUGACGUCUCUACAGAUAAAAGAAACUUUGGACUCAUCGUAGACAUCGGCCAAAUGGAAACGGA
Pos_1439346_TGME49_chrIX	TGME49_chrIX	1182604	1182652	GUACAGACGACGAACGAAAAGUUGCCAAUUUCUUUCGAAGGAUCUGUGC
Pos_1440630_TGME49_chrIX	TGME49_chrIX	1221419	1221456	UACGCUCUCUCCUCUACAGUGUGGAGGAGAAAUGUGUG
gga-miR-6583-5p_1440670	TGME49_chrIX	1222512	1222555	GCCGUCCUUGUUGCUGCGCGAGCCCGCGGAGGAGCGGGGAGGGC
Pos_1440773_TGME49_chrIX	TGME49_chrIX	1225951	1225987	UCCUCUCGUAGGCUGUAGCGACAGCGCUUAGAGAGGA
Pos_1441276_TGME49_chrIX	TGME49_chrIX	1238847	1238887	CGUGAAGGGCCUUGCAAAAAAGAGGCGCAAGGCCCUCUACG
Neg_1444031_TGME49_chrIX	TGME49_chrIX	1246501	1246602	UAUAUAUAUAUAUAUAUAUAUAUAUAUUUAUAUAUAUAUAUAUAUAUUUCUAUUUAUAUAUAUAUAUAUUUCUAUUUAUAUAUAUAUAUAUAUAUAUAUAUA
Neg_1444072_TGME49_chrIX	TGME49_chrIX	1247929	1247976	UAGAGAAAGACGUUCAGGACCGCCAAGGUAGUUCUGUGCGUCUCUCUG
Neg_1444369_TGME49_chrIX	TGME49_chrIX	1256987	1257079	AUAUAUAUAUAUAUAUAUAUAUAUAUAUAUGCUUGCAUGUGUUUACUAUGCAUACGUAAAAGCGUAUAUAUAUAUAUAUAUAUAUAUAUAUAU
Neg_1446843_TGME49_chrIX	TGME49_chrIX	1321314	1321366	AUGUGAAUGAGGAGUAGAGGUCGCAAGAAAGUGGUCUUCUACGUCAUUGACAU
Neg_1447866_TGME49_chrIX	TGME49_chrIX	1349229	1349270	CGGGGAGAAGAAGCAUGCGUAGUCGUUCGUUUCUUCUCCCCG
mmu-miR-467g_1448519	TGME49_chrIX	1369362	1369490	CACACCUUUAUCUAUCCCUACAUAUGCAGAUAUAUAUAUAUAUAUAUAUAUAUAUAUUUAUUUAUUUAUUUAUAUACAUAUAUAUGUAUAUAUGUAUGUGCAUGUAGUAACUGGGUAGGUCUUCGUGUG
hsa-miR-1277-5p_1446601	TGME49_chrIX	1384826	1384969	ACUUGUUUUUUCGUAUGGCUAUACGUAUACGUAUAUAUAAAUAUGUAUAUAUAGAUGUAUAUAUAUAUAUAUGUAUGUAUAUAUACGUAUACAUGUAUAUAUAUAUAUAUAUAUACGUAGACGUAUAGACAAACUCGCAUAGGU
mml-miR-1277_1449045	TGME49_chrIX	1384838	1384959	CAUACCGAUAUGCAUAUGCAUAUAUAUUUAUACAUAUAUAUCUACAUAUAUAUAUAUAUACAUACAUAUAUAUGCAUAUGUACAUAUAUAUAUAUAUAUAUAUGCAUCUGCAUAUCUGUUUG
mml-miR-1277_1449048	TGME49_chrIX	1384843	1384955	CGAUAUGCAUAUGCAUAUAUAUUUAUACAUAUAUAUCUACAUAUAUAUAUAUAUACAUACAUAUAUAUGCAUAUGUACAUAUAUAUAUAUAUAUAUAUGCAUCUGCAUAUCUG
hsa-miR-1277-5p_1446604	TGME49_chrIX	1384844	1384953	CUAUACGUAUACGUAUAUAUAAAUAUGUAUAUAUAGAUGUAUAUAUAUAUAUAUGUAUGUAUAUAUACGUAUACAUGUAUAUAUAUAUAUAUAUAUACGUAGACGUAUAG
Neg_1449662_TGME49_chrIX	TGME49_chrIX	1401721	1401895	GACACGCACACAACAAAAUACACAUCAUAUGCAUGCAUGCAUACAAACGCAUAUAUAAAUAUAAAUAUAAAUAUAUAUAUAUAUAUAUGUAUGUAUAUAAAUAUGUAUAUAUAUAUAUAUAUAGAUAUAUGGAUAUAUAUUGGCGGGAAUGCAGAGAUAUGAAUCGUUGCGUGUC
Neg_1449667_TGME49_chrIX	TGME49_chrIX	1401937	1401989	AGCGGAAGAACGUGGAUUCUGGGGAGCUUGUCAGAAUCCACGUUCUCACCGUU
Neg_1449663_TGME49_chrIX	TGME49_chrIX	1401938	1401988	GCGGAAGAACGUGGAUUCUGGGGAGCUUGUCAGAAUCCACGUUCUCACCGU
Pos_1447225_TGME49_chrIX	TGME49_chrIX	1401939	1401987	GCCUUCUUGCACCUAAGACCCCUCGAACAGUCUUAGGUGCAAGAGUGGC
Pos_1447285_TGME49_chrIX	TGME49_chrIX	1403594	1403639	CGUCCGUAGGUUCAAGAACCGCUCAUGUCGGUUCUUGAACCUGACG
Neg_1449713_TGME49_chrIX	TGME49_chrIX	1403596	1403641	AGGCAUCCAAGUUCUUGGCGAGUACAGCCAAGAACUUGGACUGCUU
gga-miR-466_1450256	TGME49_chrIX	1419670	1419747	AUAUGUGUAUAUGUAUAUAUAUAUAUAUAUAUGUAUAGAUAUGUAUAUAUGUAUAUAUAUAUAUAUAUGUAUAGAUAU
gga-miR-466_1450260	TGME49_chrIX	1419670	1419821	AUAUGUGUAUAUGUAUAUAUAUAUAUAUAUAUGUAUAGAUAUGUAUAUAUGUAUAUAUAUAUAUAUAUGUAUAGAUAUGUAUAUAUAUAUAUAUAUAUAUAUAUAUAUAUAUAUGUAUAGAUAUGUGUAUAUGUAUAUAUAUAUAUAUAUGU
gga-miR-466_1450261	TGME49_chrIX	1419839	1420000	UAUAUAUGUAUAGAUAUGUGUAUAUGUAUAUAUAUAUAUAUAUGUAUAGAUAUGUAUAUAUGUAUAUAUAUAUAUGUAUAGAUAUGUAUAUAUAUAUAUAUAUGUAUAGAUAUGUAUAUAUGUAUAUAUAUAUAUAUAUGUAUAGAUAUGUAUAUAUGUAUA
Pos_1447962_TGME49_chrIX	TGME49_chrIX	1422501	1422551	CUCCUAGCGGUCUUGAGGCUUUUCUACGCCUGCCUCAACUCCGCUGAGGAG
mmu-miR-669h-3p_1449607	TGME49_chrIX	1467865	1467995	GUAGAAGUUUUAUGCUUAUGUAUAUAUAUAUAUAUAUAUAUACGCAUGUAUAUGUGUAUAUAUGCGUUUGUGCAUAUGUAUAUAUGUAUAUAUAUAUAUAUAUAUGUAUAUACAUUUCUAUAUACAUUUAU
sbi-miR5384_1450006	TGME49_chrIX	1479689	1479740	GCUGGAAGGCGGCGAGGAGGAGAGGCUUUAGCUCUUCCUUGCUCGCGCCAGC
rno-miR-466b-4-3p_1450775	TGME49_chrIX	1499803	1499888	GCUCGAGAGUUUUUUGGCUAUGUAUGUAUGUAUAUAUAUAUAUAUAUAUAUGUAUGUAUAUAUAUAUAUAUGAGGGACACUCGUGC
tch-miR-1277-5p_1451102	TGME49_chrIX	1509031	1509144	AACUUAUAGAUGGAAACACGUAUAUAUAUGUAUAUAUAUGUAUAUAUAUGUAUAUGUAUAUAUAUGUAUAUAUAAAUAUAUAUAUAUAUAUAUACGUAUGGCCGUAUAUACGUU
tch-miR-1277-5p_1451107	TGME49_chrIX	1509035	1509140	UAUAGAUGGAAACACGUAUAUAUAUGUAUAUAUAUGUAUAUAUAUGUAUAUGUAUAUAUAUGUAUAUAUAAAUAUAUAUAUAUAUAUAUACGUAUGGCCGUAUAUA
Neg_1453612_TGME49_chrIX	TGME49_chrIX	1512302	1512390	GUGUAUCUGUUUGUAUGUGUGCACACAUGCUCGUGUGGAUAUAUUUUAUACAUGGAGCUACGUGUGCAUAUCGGUAUAUAUAGGUAUAU
Pos_1452966_TGME49_chrIX	TGME49_chrIX	1561564	1561604	GUCUAGAGGUGUUCGAGUUGACACCCUUGAUACUUGUAGAU
Pos_1453342_TGME49_chrIX	TGME49_chrIX	1571255	1571290	CAUGCACCUUACGUGAAAAGAAACGUGUGGUGCGUG
Pos_1453344_TGME49_chrIX	TGME49_chrIX	1571332	1571379	CGGUAGCGCAGAUGUGCAAAGAUUUCCUUUGCAACAAUUUGCGUUCUG
Neg_1456608_TGME49_chrIX	TGME49_chrIX	1592279	1592329	GAAUUGGAGGAGACGCUGCUCUUGGACAUCGGGAGGGUUUCCCUCCGAUUC
dme-miR-9388-5p_1454258	TGME49_chrIX	1595304	1595436	CAUUUGUGUAUGUAAGAUGUAUGUAUUAUGCACGUAUUACGUAUAUACUUAUGUAAAUACACAUACGUAUUCAUUUGUAUAUACGUAUGUAUUUAUGUACGUACAUAUAUAUACAUGUUAACGUACACAGAUG
Pos_1456999_TGME49_chrIX	TGME49_chrIX	1667298	1667363	GGCUAUACGUGUAUAUAUAUAUAUAUAUAUAUAUAUGUAUGUAUAUAUAUAUAUAUAUAUAUAGCC
Neg_1459808_TGME49_chrIX	TGME49_chrIX	1677750	1677840	UACAUAUAUAUAUAUAUAUAUAUAUAUAUGGUUUUUGUGUAUAUGUGUAUCCAUGUAUAUUCAUAUAUAUAUAUAUAUAUAUACGUGUGUA
mmu-miR-669f-3p_1457694	TGME49_chrIX	1684398	1684524	GUGGUGGGGGUGUGUGUAUAUAUAUAUAUAUAUAUAUAUAUAUAUAUAUAUAUUAAAAUAUACAUAUAUAUAAAUAUGUAUAAAUAUAUAUAUAUAUAUAUAUAUAUAUAUACUCACGCACCACUGC
Pos_1458198_TGME49_chrIX	TGME49_chrIX	1698290	1698342	GCUGAGUGCUUAGCCACUCACAUGGGAUUCACACGUGGGGGCUGCUUCUCAGU
Pos_1459310_TGME49_chrIX	TGME49_chrIX	1727644	1727715	UGUACGUGUAGAUAUAAGUAUAAGUAUAUAUAUAUAUAUAUAUGUAUAUAUAUGCUUAUAUCUAUAUGUACG
mmu-miR-7219-3p_1463299	TGME49_chrIX	1772950	1772997	GUUCGCCGUUGGAGAAGUCGGAACCAUCCGGCUUUCUAACAGGGGGAC
Neg_1463667_TGME49_chrIX	TGME49_chrIX	1782588	1782704	UAUAUAUAUAUAUAUAUAUGUACAUUUAUAUAUAUAUAUAUAUAUGUAUAUAUAUAUAUAUAUGCAUAUAUGUAUAUAUAAGUAAAUUAAAACAGUAUAUAUAUAUAUAUAUAUAUA
Pos_1461498_TGME49_chrIX	TGME49_chrIX	1785509	1785579	CGGAGGUUAUCUAGAGAGACCUUGUGUAGGCAGGGGGACUUGUCUGCAGAGAAGUCUGUCAGCUACCUCCG
Pos_1462693_TGME49_chrIX	TGME49_chrIX	1817168	1817210	CUUCGUCCUCUUUUGCGUUCGGUCGUUCGCAAAGGGGACGUAG
Pos_1462756_TGME49_chrIX	TGME49_chrIX	1819130	1819190	GUGAGCUCUCUAGGUCUGGUGGAAAUGCGACAGCGUCUAUCACAAGUCCUGGAGAGUUUAC
Neg_1465901_TGME49_chrIX	TGME49_chrIX	1839265	1839339	GCUUGCACAUAUAUAUAUAUAUAUAUAUAUAUAUAUAUAUAUAUAUAUAUAUAUAUAAUUUGUACGUGUGCAAGU
Neg_1466323_TGME49_chrIX	TGME49_chrIX	1851185	1851234	GUCUUCUCAUAGUCUUGCAGAAAAAGUCUUCUUAGCGACGAUGAGUGGAC
rno-miR-466b-4-3p_1464689	TGME49_chrIX	1872525	1872608	UUGUGAGUAUGUAUGUAUGUAUAUAUAUAUAUAUAUAGGUAUAAGCAUAUAUAUAUAUAUAUAUAUAUAUAUAUAUAUAUACGA
Pos_1465565_TGME49_chrIX	TGME49_chrIX	1896529	1896571	CUGAGUUGUUCUUCCAGCUGUUCGCUGGACAGGAGAAGCUCAG
gga-miR-466_1466303	TGME49_chrIX	1918289	1918462	GACAUAUGUACAUGUGUGCAUGUAUAUAUGUAUAUAUAUAUAUAUAUAUGUAUAUAUAUAUAUAUAUAUGUAUAUAUAUAUAUAUAUGUAUAUAUAUAUAUGUAUAUUUAUAUAUAUAUAUAUAUAUAUAUAUAUGCAUAUAUGCAUGCCUAGACAUAUACACGUACACGUGUU
Neg_1469425_TGME49_chrIX	TGME49_chrIX	1938926	1938970	GCGUCCGGAUGCCUCAGCAAAGUUGCUGAAGAGCAUCGCGGAGGC
bmo-miR-2794_1467034	TGME49_chrIX	1938929	1938967	AGGCCUACGGAGUCGUUUCAACGACUUCUCGUAGCGCCU
Pos_1467899_TGME49_chrIX	TGME49_chrIX	1962567	1962662	GAAGAAGAGAGGAAAGGGGGACGAACAGUAAGAGGGACAGCGCAGAGACAAACGGCGAUGCGCCUUUUUGCUUCUUUUUGCUUUCCUUUCUUCCUC
Pos_1467923_TGME49_chrIX	TGME49_chrIX	1963296	1963469	UAUAUAUAUGUAUAUAUAUAUGUAUGUAUAUAUAUGUAUAUAUAUGUAUGUAUAUAUAUGUAUAUAUAUGUAUGUAUAUAUAUGUAAAUAUAUAUAUAUAUAUAUAUAUAUGUAUAUAUAUGUAUAUAUAUGUAUGUAUAUAUAUGUAAAUAUAUGUAAAUAUAUAUAUAUAUA
Neg_1471148_TGME49_chrIX	TGME49_chrIX	1987466	1987532	CGUGCAUGCCGAGGCAUUUAUGUGAGCUGGAAUCUUUCUAGUUUUUGCAUGAGCUUUGGCAGUGCCG
mmu-miR-466c-5p_1471378	TGME49_chrIX	1994025	1994120	AUAUGUACAUGUACAUGUGUAUUUAUGUAUAUAUAUAUAUAUAUAUUUAUAUGUAUAUAUAUGUGUAUGCGCUUGUACAUAUAUAUAUGUAUAUGU
Pos_1469105_TGME49_chrIX	TGME49_chrIX	1994610	1994734	UGUUUGAGCAUUUCAGCUAUGCAACUCAACCCAAACGCACGUGAGUACGGAAAAGGGAGCAGGUGGAGCGAGACUUUUACGUACGCGUUUGUACUCUCGAGUUUUCGUAUGAAAGAGCUCAGGCA
mmu-miR-297c-5p_1472458	TGME49_chrIX	2023115	2023201	ACAAAUGCAUCUACUUAUAUCUAUAUAUAUAUAUAUAUAUAUAUACAUAUGUAUGUAUGUAUGUAUGUAGAUGUAGAUGCAUCAUGU
hsa-miR-4282_1474283	TGME49_chrIX	2073434	2073541	UGGCAGCAUACGGCUGUUGCUACUCAGUAACGCGGAAAAUACAAAAUUGGCAUCCAGUCGAGUGGUGUGUGUCUAUGUCGUUUAUUGUUUGCAGCAGCUCUGCUGUCA
Pos_1472304_TGME49_chrIX	TGME49_chrIX	2079353	2079407	CCUUUGUGUCAAGACAUUCCUCUGUAGAAGUCAGCAGAGGUGUCUAGUAUAAGGG
Neg_1477160_TGME49_chrIX	TGME49_chrIX	2149792	2149859	CAGGCGGUCCAGGAGACGCGUCGGAAGGUACUCUUUGUGCCUCUUUCGACGGGGAUGCUGAUCGUCUG
Pos_1475800_TGME49_chrIX	TGME49_chrIX	2174176	2174249	GUGGAACAUGACUUAUAUGUGUUUGCAUACGCAACCAUUCCACAGGUGCGUAUGUACAUAUCCGCAUGUUGUAC
Neg_1479959_TGME49_chrIX	TGME49_chrIX	2223908	2223943	GCGGCUGGUGGACUGUACAACAGCAGUCACAGCCGC
Pos_1477647_TGME49_chrIX	TGME49_chrIX	2224965	2225096	GUAAGUAUAUAUAUAUAUAUAUAAGUACAUAUACGUAUGUAUGCAUAUUCGACUGGCUUGCAGACAGAUGUAAGUAAACAAAAAAACAAAUAUAUAUAUAUAUAUAUAUAUAUAUAUAUAUAUAUAUAAUAC
aca-miR-1a-2-5p_1481868	TGME49_chrIX	2336023	2336114	GUGUGUUGUUUUAGAUACGUGCGUGCGUGUGUUUAUAUAUGUAUAUAUAUAUAUAUAUAUAUAUAUGAAGAAGUAUGUGUAAGACGAUACAC
Neg_1484156_TGME49_chrIX	TGME49_chrIX	2337618	2337671	CAGGUACACAGGCAAGCUGGAGCGAAGCAGCUUUAUCUUGUGUUCUGUUACCUG
Pos_1482028_TGME49_chrIX	TGME49_chrIX	2340541	2340583	CUUGCGCCUCUUUCUGUGAACGGGACAGAACUAGAGGUGGAAG
tch-miR-1277-5p_1482046	TGME49_chrIX	2340941	2341014	GUGUAUACCUAUAUAUAUAUAUAUAUACGUAUGUACAAAUACAUAUAUAUAUAUAUAUAUAUAUAUAUAUACAU
Pos_1483702_TGME49_chrIX	TGME49_chrIX	2386426	2386493	ACGUAUAUAUAUAUAUAUAUGUAUAUAUAUGUAUAUAUAUAUAUAUAUAUAUAUAUAUAUAUAUACGU
mmu-miR-669b-3p_1483787	TGME49_chrIX	2388728	2388851	ACGUACGUGUAUACAUGUAUAUGUUUAUAUGUAUAUAUAUGUAUAUAUGUAUAUAUGUAUAUAUAUAUAUAUACAUAUAUAUAUAUAUAUAUAUACGUACGUUCGCAUAUGUGUACACGUACGU
Neg_1488463_TGME49_chrIX	TGME49_chrIX	2453725	2453760	CUCGUGCGUGUGCCACCACCGGGCACCACGCAUGAG
Neg_1488677_TGME49_chrIX	TGME49_chrIX	2459751	2459853	UGUACAUAUAUAUGUUUGAGGCGCAUAUAUAUAUACAUAUAUAUUUAUAUAUAUAUAUAUAUAUAGAUAUGUAAAAGUAUAUGUAUAUGCGUAUAUUUGUACA
Neg_1488673_TGME49_chrIX	TGME49_chrIX	2459771	2459842	GCGCAUAUAUAUAUACAUAUAUAUUUAUAUAUAUAUAUAUAUAUAGAUAUGUAAAAGUAUAUGUAUAUGCGU
gga-miR-466_1487767	TGME49_chrIX	2496689	2496809	GGAAGGUUAUGUCUUUAUAUGUAUAUAUAUAUAUAUAUAUAUGCGUAAAUAAGUGUGCAUAUAUGCGUGUGUGUAUAUAUGUAUAUAUAUAUAUAUCUAUCUAUCUAUAUCUAUACCUUCC
Pos_1487908_TGME49_chrIX	TGME49_chrIX	2500745	2500889	GUGUUUGUCUCUUCGUCUCUGUGUGUAUGUUGGUAUAUAUAUAUAUAUAUAUAUAUAUAUACUAGAUAGCUAGAUAGAUAGAUAGGUAUAUAUAUAUAUAUAUAUAUAUAUAUAUACGCGUAUACCCGCAUUUACGGACAAACAC
Pos_1488324_TGME49_chrIX	TGME49_chrIX	2512912	2513031	UAUAUGUAUAUGUACAUAUGUAUGUAUAUUUAUAUAUAUAUAUAUAUAUAUAUAUGUAUAUGUACAUAUGUAUAUAUAUAUAUAUAUAUAUGUAUUUGUACAUAUGUAUAUAUAUAUGUA
Pos_1489935_TGME49_chrIX	TGME49_chrIX	2559273	2559347	ACUGCUGCGUAUAAGCGCAUAGAUGUCUUCACGUAUAAAUGUAUAAGUAUAUUUUGCGCACGUACGUACGCACGU
Pos_1490072_TGME49_chrIX	TGME49_chrIX	2563186	2563252	UGAGAAAAGAGAAGGACGUGUUGUCCCAUUCGUUCGGGGUGUGGGACGACAGUUCGCUCUUGUCUGA
Pos_1491094_TGME49_chrIX	TGME49_chrIX	2590977	2591021	CCGGACUUCAGCUUGGGUGUUGGUAAAGCAACAGCUGAGGUCCGG
xla-miR-1306_1491150	TGME49_chrIX	2592426	2592472	AGUCCUUGCCACCUUUUCCGCAGUCGUUGGCUGUGGUGGCAAGGACU
Pos_1492467_TGME49_chrIX	TGME49_chrIX	2626862	2626902	CGAGGGCCUAUUGGUCGACGAGACCAUUCAUAGGCCACUUG
Pos_1492676_TGME49_chrIX	TGME49_chrIX	2632638	2632702	GUCGUAUGCGACGAUCCGAAGGAGCAUUACUUAAUCAGUCUUUUUCGAUUGUCGUCGCCAACGAU
Pos_1492892_TGME49_chrIX	TGME49_chrIX	2638690	2638728	UCAGCUUAAUCAGGGUCAGUACGGGACCCUCUGAGCUGA
Pos_1493510_TGME49_chrIX	TGME49_chrIX	2655075	2655119	CGAACAUUGUGUCAAGGCAAAAAUACUGUAUAUGACCAAUGUCCG
Neg_1497169_TGME49_chrIX	TGME49_chrIX	2686494	2686545	UCACCGGGCCUGAUCUUGGGAAGGUGAAAAACCUUUUUCAGACACUCGGUGA
Neg_1497271_TGME49_chrIX	TGME49_chrIX	2689426	2689581	GCAGGCCGGAACACAGACCCUUCACGAACCUGCAUUGUCUUCCAUAUAUAUAUAUAUAUAUAUAUAUAUAUAUAAAUGCAUAUAUAUAUAUAUAUAUAUAUAUAUAUAUAUAUACAUGCAGAGUGUUUUCUUAAGAAUCUGUGUGGGGCGGCGUGU
tch-miR-1277-5p_1494775	TGME49_chrIX	2689427	2689580	GUCCGGCCUUGUGUCUGGGAAGUGCUUGGACGUAACAGAAGGUAUAUAUAUAUAUAUAUAUAUAUAUAUAUAUUUACGUAUAUAUAUAUAUAUAUAUAUAUAUAUAUAUAUAUGUACGUCUCACAAAAGAAUUCUUAGACACACCCCGCCGCAC
mmu-miR-466l-3p_1497354	TGME49_chrIX	2692534	2692663	AUAUCUUUACAAAUAUAUUCCUACAUAUAUAUAUAUAUAUAUAUAUAUGCAUAUAUAUAUGUAUAUAUAUAUGUAUGUAUAUAUAUAUACAUAUAUUUGUAUAUGUGUAUAUGUAUUUGUAGAUGAUGAG
Pos_1495184_TGME49_chrIX	TGME49_chrIX	2701205	2701350	GUAGAUGUGUUGCAUGAUUUAUGUAUGUAUGUACGUAUAUAUUUAUAUAUAUAUAUAUAUAUAUAUAUAUACAUAUAUUUAUGUAUAUAUAUAUAUAUACAUAUAUGUAUAUACAUAUAUAUAUAUACAUAUAUAACCAUAUCUAC
Neg_1497666_TGME49_chrIX	TGME49_chrIX	2701254	2701411	AUAUAUAUAUAUAUAUAUAUAUGUAUAUAAAUACAUAUAUAUAUAUAUAUGUAUAUACAUAUAUGUAUAUAUAUAUAUGUAUAUAUUGGUAUAGAUGUAUGUAUAUAUAUAUAUAUAUAUGUAUAUAUUUGUAUAUAUAUAUAUAUAUGUAUAUAUAU
tch-miR-1277-5p_1495219	TGME49_chrIX	2702326	2702418	UAUAUAUGUGUAUAUAAAUAUAUAUAUGUAUAUAAAUAUAUAUACGUAACGUAUAUAAAUAUAUAUAUGUAUAUAAAUAUAUAUACGUAUAUA
Neg_1499578_TGME49_chrIX	TGME49_chrIX	2751907	2751949	UCGAACAAGGAAUGGUAUGUAAGAAGGCCGUUGUUGGUUCCGA
Pos_1497406_TGME49_chrIX	TGME49_chrIX	2760249	2760287	CAGCUUCCUUUUGGAGCAGAAGCUCCGGAAGGGCAGCUG
Neg_1500747_TGME49_chrIX	TGME49_chrIX	2783545	2783658	UAUAUAUAUUUAUAUAUAUAAACAUAUAUAUAAAUAAAUAUAUAUAUAUAUAAAUAUAUUCAUAUAUAUAUAUAUAUUUAUUUAUAUAUAUGUUUAUAUAUAUAAAUAUAUAUG
Pos_1498269_TGME49_chrIX	TGME49_chrIX	2783546	2783657	UAUAUAUAAAUAUAUAUAUUUGUAUAUAUAUUUAUUUAUAUAUAUAUAUAUUUAUAUAAGUAUAUAUAUAUAUAUAAAUAAAUAUAUAUACAAAUAUAUAUAUUUAUAUAUA
mml-miR-297_1500983	TGME49_chrIX	2790573	2790658	CAUGCAAACAUACAUAUAGAUGUACAUGGAUAUGUAUAUCUAUCUAAGUAUAUAUAUCUAUGUAGGUAUGUAUGUAGGUAUGUAUG
Pos_1498813_TGME49_chrIX	TGME49_chrIX	2799003	2799080	UAUAUAUAUAUAUAUAUACAUAUAUAUAUAUAUAUAUUUAUAUAUAUAUAUAUAUAUAUUUAUAUAUAUAUAUAUGUA
Neg_1501428_TGME49_chrIX	TGME49_chrIX	2802825	2802918	UGCAUGUACAGAUGCGUUAUCCGGAUAUAUAUAUAUAUAUAUAUAUAUAUAUAUAUGUAGUUAUUUGUCCGUGUAUUGAUGCGUUGUGCGAGCA
Pos_1499090_TGME49_chrIX	TGME49_chrIX	2807229	2807308	AUAUAUAUAUAUAUAUAUAUAUAUUUAUAUAUAUAUAUAUUUAUAUAUAUAUAUAUUUGUAUAUAUAUAUAUAUAUAUAU
Neg_1501697_TGME49_chrIX	TGME49_chrIX	2810899	2810996	CGCAUAAAUAUAUAUAUAUAUAUAUAUAUAUAUAUACAUAUAUAUAUAUAUAUAUAUAUAUAUAUGUAUAUAUAUAUAUGUAUAUAUGUAUGCAUGCG
Neg_1502836_TGME49_chrIX	TGME49_chrIX	2841882	2841917	UCUGCGUCGCUGGAAACAAGGUUCCAGGUGCGCAGA
Pos_1504227_TGME49_chrIX	TGME49_chrIX	2942420	2942491	CGACGCCGACAUCGUCGCCGCCGACGACGAAGACGGGCUUACGCACGUCGGCGGCGACACCGUCGGCGUGCG
Pos_1504773_TGME49_chrIX	TGME49_chrIX	2956673	2956723	AGUUUUUGCAUAUGGUUGAGUCGGGUGUCCCACUCGGCCUAUGCGGACGCU
Pos_1504776_TGME49_chrIX	TGME49_chrIX	2956680	2956716	GCAUAUGGUUGAGUCGGGUGUCCCACUCGGCCUAUGC
Pos_1504813_TGME49_chrIX	TGME49_chrIX	2957917	2957970	AGACAACUAAAUAGAGAGGUUAGAAAAAAUGUGCUACCUCGUCGGUAGUUGUCU
Pos_1504919_TGME49_chrIX	TGME49_chrIX	2960500	2960548	UGUACAGUCCUCAUACCUGCUCCUUCUAUAUGGGAGCGAGGACUUUACA
Neg_1508540_TGME49_chrIX	TGME49_chrIX	2993353	2993395	CUCUGGGGAUGCAGUUCAUGGUUGAACGUUCUGCUCCCCAGGG
mmu-miR-3112-3p_1506393	TGME49_chrIX	2998420	2998487	GUGUCUGUUCUUUGUCUGCCGUUGUUCGGCGGAGCUCUUCGCGUUCGGCGGCAGACGAAAGUAGGCGC
mmu-miR-467g_1509022	TGME49_chrIX	3005866	3005990	AUCUCUUCACUUCCGUACAUAUAUAUAUAUAUAUAUAUAUAUAUAGGUAGAAGAUAGAUACAUGCACAUAAACAUCUAUGUGUGUAUAUAUAUAUAUAUAUAUGUACAGAGAGAGGGAGAGAGAU
rno-miR-466b-3p_1509211	TGME49_chrIX	3010766	3010854	UACAUACAUACAUACAUACAUACAUACAUAUAUGCAUAUAUAUAUAUAUAUAUAUGCGUAUGUGUAUCUGUUUGUAUCUGUGGACCGUA
cin-miR-4194-3p_1509295	TGME49_chrIX	3013235	3013365	AUUUUUGUUGAUACAUAUAUAUAUAUAUAUAUGUGUGUGUAUAGGUGCACAGAAGCAUAUGGGUGUAUUCUAAAUGCAUUUGUAUGUGUAUAUAUAUGUAUAUAUAUAUAUAUGUUAUCCUAGGUAGAAAU
cin-miR-4194-3p_1509297	TGME49_chrIX	3013251	3013347	AUAUAUAUAUAUAUAUGUGUGUGUAUAGGUGCACAGAAGCAUAUGGGUGUAUUCUAAAUGCAUUUGUAUGUGUAUAUAUAUGUAUAUAUAUAUAUAU
cin-miR-4194-3p_1509719	TGME49_chrIX	3025007	3025088	GAUCUCCACACACGUAUAUAUAUAUAUAUAUAUAUAUAUAUAUAUAUAUAUAUAUAUAUAUAUAUGUAUACGUGUGUAGAUU
mmu-miR-466l-3p_1507374	TGME49_chrIX	3025011	3025086	AGGUGUGUGCAUAUAUAUAUAUAUAUAUAUAUAUAUAUAUAUAUAUAUAUAUAUAUAUAUACAUAUGCACACAUCU
Neg_1510000_TGME49_chrIX	TGME49_chrIX	3032478	3032557	GAUGGCGCGGUGGUCUUGUUGACUCGUCUCGAAAAGGUGUCUUGUUCGCUGGCGGUCAGCAGCAAGAUCGCCGCUUCAUC
Neg_1511007_TGME49_chrIX	TGME49_chrIX	3060001	3060043	UCGAGGCCUCUGGGCAUGCAGUUCGCAUCAUCCAGAGCCUCGA
Pos_1509005_TGME49_chrIX	TGME49_chrIX	3070421	3070522	GAAUAUAUAUAUAUAUAUAUAUAUUACAUGCAGCACUCUCCGUCUAGUCGUUUCCGUGCGCAUAUGUUUUACGCAAAUUUAUAUAUAUAUAUAUAUAUAUUC
Neg_1511553_TGME49_chrIX	TGME49_chrIX	3074804	3074910	GUCUAUACAUACAUAUAUAUAUAUAUGUAUAUGUCUCUCGAUAGAUAUGUAUAUCUACUUGUCUGUCCUUAUGUAUAUAUAUAUAUAUAUAUGUAUAUAUUGUAGAC
eca-miR-507b_1510843	TGME49_chrIX	3119805	3119871	AACCGAGGACGGACAGUCCAAGAGGCGCGUCGUUUUGGCGCUUUUUUGUGUGUGUCCCUCCUUGGUU
eca-miR-507b_1510840	TGME49_chrIX	3119806	3119870	ACCGAGGACGGACAGUCCAAGAGGCGCGUCGUUUUGGCGCUUUUUUGUGUGUGUCCCUCCUUGGU
Neg_1513364_TGME49_chrIX	TGME49_chrIX	3124636	3124700	ACGACUCCGUGAUAAACACGGUCUACGAAUCGCGGAAGGAGCGUUUGUAGGCAUUUAUGGAGUGU
dme-miR-9388-5p_1511423	TGME49_chrIX	3134957	3135081	UGUGUGUCUCACGACAUUUGUAUGUAUAUAUAUAUAUAUAUAUAUGUAUAUAUAUAUAUAUAUGUAUAUAUGUAUAUGUAUAUAUAUAUAUAUAUGUAUAUAUAUACAUACUUAUCGUACAUGCA
Pos_1511736_TGME49_chrIX	TGME49_chrIX	3143148	3143197	GUACAUGCAUGUGUAUAUUUACAUACGUAUGUAUUUAAACGUGUAUGUAU
Neg_1514445_TGME49_chrIX	TGME49_chrIX	3152844	3152982	CCUUGUGACAACGACUUCCUUGCGAACUACGGGGAAAGAAGGAGGCUACGGGCGACAAAUGGAUGUAGACCGUGAAAGUGACAGAAGGCGAAGAAAGACUGUGGCUUUCUUCGACCAGGUUGGCGAGGAUGCAACGAGG
tch-miR-1277-5p_1514765	TGME49_chrIX	3161382	3161499	CAUAUGUAUAUAUGGAUAUAUGCAUAUAUGUAUGUAUGUAUGUGUGUAUACAUUUGUAUACUUCGAUUCAUUAGUAUACGUAUAUAUAUAUAUAUGUAUAUAUGUAUAUGUAUAUAUG
Pos_1512724_TGME49_chrIX	TGME49_chrIX	3169121	3169163	GGUCUCUGCCUUCGGACACGGAGCGGUCGAAGGCGGAGACGAC
Pos_1512728_TGME49_chrIX	TGME49_chrIX	3169122	3169160	GUCUCUGCCUUCGGACACGGAGCGGUCGAAGGCGGAGAC
rno-miR-568_1512778	TGME49_chrIX	3170679	3170796	AAGGAUCAGUGAGGGUACGUGUGUACAUCUAUGUAUAUGUAUAUAUAUAUAUAUAUGUAUAUAUGUAUAUGUAUAUAUAUAUAUAUAUUUACAUGUACAUAUACGUAUGCUGGUUCUU
Pos_1512863_TGME49_chrIX	TGME49_chrIX	3172956	3173091	UAUAUAUAUAUAUAUAUAUAUAUAUAUAUAUAUACGCAUGUAUGUAUAUACACAUCUAUAUAUCAAUGUAUACAGAUGAACAUAUGCACUUAUAUACAGGCGUUUGUAUAUAUAUAUAUAUAUAUAUAUAUAUAUA
Pos_1513383_TGME49_chrIX	TGME49_chrIX	3186099	3186152	AGACAGGUCUUGAUGUGUACGUAAAUAUAUACAUACGUACGCUAAGUCCUAUCU
Neg_1515912_TGME49_chrIX	TGME49_chrIX	3193892	3193971	UAUAUAUAUAUAUAUAUCCAUAUAUAUAUAUAUAUAUAUUCAUAUAUAUAUAUAUAUAUAUCCAUAUAUAUAUAUAUAUA
Pos_1513653_TGME49_chrIX	TGME49_chrIX	3193973	3194060	UAUAAGUAUAUAUAUAUAUAUAGGUAUAUAUAUAUAUAUAUAUAAGUAUAUAUAUAUAUAUAUUUAUACACUUAUAUAUAUACUUAUA
mmu-miR-467g_1515917	TGME49_chrIX	3193997	3194076	AUAUAUAUAUAUAUAUAUAUUCAUAUAUAUAUAUAUAUAAAUAUGUGAAUAUAUAUAUGAAUAUGUGUGUGUGUGUGUAU
ptr-miR-3149_1515920	TGME49_chrIX	3194001	3194072	AUAUAUAUAUAUAUAUUCAUAUAUAUAUAUAUAUAAAUAUGUGAAUAUAUAUAUGAAUAUGUGUGUGUGUGU
tch-miR-1277-5p_1514084	TGME49_chrIX	3205403	3205529	UGUAUGUAUAUGUAUAUAUAUAUAUAUAUAUAUACAUAUACGUAUAUAUAUAUAUAUAUAUAUACUUUAUGUAUAGAUACGUAUACAUAUAUGUAGACAUAUAUAUAUAUAUAUACAAAUACAUAUA
sma-miR-8460-5p_1514217	TGME49_chrIX	3209263	3209385	GUGUGAACGGGUUAUAUAUAUAUAUAUAUAUAUAUAUAUAUAAUAUAAUAUAUAUAUAAUAUAAUAUAUAUAUAUAUAAUAUAAUAUAUAUUAUAUAUAUAUAUAUAUAUAAUCCGUUCACGC
sma-miR-8460-5p_1516417	TGME49_chrIX	3209265	3209383	CACUUGCCCAAUAUAUAUAUAUAUAUAUAUAUAUAUAUAUUAUAUUAUAUAUAUAUUAUAUUAUAUAUAUAUAUAUUAUAUUAUAUAUAAUAUAUAUAUAUAUAUAUAUUAGGCAAGUG
sma-miR-8460-5p_1514221	TGME49_chrIX	3209265	3209383	GUGAACGGGUUAUAUAUAUAUAUAUAUAUAUAUAUAUAUAAUAUAAUAUAUAUAUAAUAUAAUAUAUAUAUAUAUAAUAUAAUAUAUAUUAUAUAUAUAUAUAUAUAUAAUCCGUUCAC
Neg_1516487_TGME49_chrIX	TGME49_chrIX	3211686	3211723	UCUUUCCUUCUCUUUGCACGUGCGAAGAUGGGGGAAGA
Neg_1516820_TGME49_chrIX	TGME49_chrIX	3220775	3220884	AUACUUAUAUAUAUAUAUAUAUAUAUACUUAUAUAUAUGUAUAUAUAUAUAUAUACUUAUAUAUAUAUAUAUAUAUAUAUACUUAUAUAUAUAUAUAUAUAUAUAUAUAU
Pos_1514639_TGME49_chrIX	TGME49_chrIX	3220780	3220879	AUAUAUAUAUAUAUAUAUAUAUGAAUAUAUAUACAUAUAUAUAUAUAUAUGAAUAUAUAUAUAUAUAUAUAUAUAUGAAUAUAUAUAUAUAUAUAUAUAU
Neg_1516817_TGME49_chrIX	TGME49_chrIX	3220780	3220879	UAUAUAUAUAUAUAUAUAUAUACUUAUAUAUAUGUAUAUAUAUAUAUAUACUUAUAUAUAUAUAUAUAUAUAUAUACUUAUAUAUAUAUAUAUAUAUAUA
Neg_1516947_TGME49_chrIX	TGME49_chrIX	3224348	3224447	UCAAAGCAUAUAUAAGCAUAUAUAUAUAUAUAUAUGUAUAUAUAUAUAUAUAUAUAUAUAUAUAUAUUUGUAUAUCCGUAUUUGCUAGAAUAUGCUUUGG
cin-miR-4194-3p_1518237	TGME49_chrIX	3260567	3260634	GCAUAUAUAUAUAUAUGUAUAUAUAUGUAUAUAUAUGUAUAUAUAUGUGUAUAUAUGUGUAUAUAUGU
Neg_1518366_TGME49_chrIX	TGME49_chrIX	3264346	3264387	GCUGCUUUCGUCGGGGAAGGGCGCUUCUCUGUCAGAGGCAGC
Pos_1517039_TGME49_chrIX	TGME49_chrIX	3287597	3287659	GAGGUGUACGUGUGUCUGUCUCUCCGUGAAGUGUUUGCACUUCAGAGAUGCGCUGUGCGCCUC
Pos_1517098_TGME49_chrIX	TGME49_chrIX	3289070	3289116	GCCCAGGUAGGUUUGCGCCGCCGCCGGCGUAAACUCUUACCUGCGGC
Pos_1517103_TGME49_chrIX	TGME49_chrIX	3289073	3289112	CAGGUAGGUUUGCGCCGCCGCCGGCGUAAACUCUUACCUG
sma-miR-1a-5p_1519706	TGME49_chrIX	3300769	3300908	UACACAUAUACUUCUCCAGAUUCCAAGAAAUAUACAUAUAUAUAUAUAUAUAUACAUAUUAUAUAUAUGUAUAUAUAUAAUAUGUAUAUAUAUAUAUAUGUCGAUUAAUAGAUACGUCAGUGGAUAAGUAAAUGCAUGUA
dme-miR-4979-3p_1520243	TGME49_chrIX	3316168	3316270	CAGCACAUGAACAUAUAUAUAUAUAUAUAUACAUGUGUAUGUAAAUAUAUAUAUAUAUAUAUAUACAUGUGUAUGUAAAUAUAUAUAUAUAUAUAUGGAGCUG
dme-miR-9388-5p_1518150	TGME49_chrIX	3317409	3317535	GCAAGUUUGGGUGUAUAUAUAUAUAUAUAUAUAUAUGUAUAUAUAUAUAUAUACAUAUAUGUAUAUAUAUAUAUAUGUACAUAUAUAUAUACAUAUAUAUAUAUAUAAUAUAUUUACGUAAGUAUGC
rno-miR-466c-5p_1518154	TGME49_chrIX	3317525	3317678	CGUAAGUAUGCAUCGUACGACUUCCAGUAUAGUUAGAAAGAUACAUGUAGGUGUACGUAUAUAUAUAUAUAUAUAUAUAUUUACAUAUAUAUAUAUAUAUAUGCUUAUGUACACACACACAUGUAACUCAUGAAGACACACUGCAUACACAGCG
rno-miR-466c-5p_1518151	TGME49_chrIX	3317566	3317649	UACAUGUAGGUGUACGUAUAUAUAUAUAUAUAUAUAUAUUUACAUAUAUAUAUAUAUAUAUGCUUAUGUACACACACACAUGUA
dme-miR-9388-5p_1518461	TGME49_chrIX	3326595	3326654	CGUAUAUAUAUGUAUAUAUAUAUGUACAUAUGUGUAUAUAUAUGUAUAUAUAUGUAUACG
mmu-miR-467g_1520738	TGME49_chrIX	3330386	3330539	UUGCGGCGGUGACACAACUUCACACACAUGCAUAUAUAUAUAUAUAUAUAUAUAUAUAUAUAUAUACGUGUAUGUAACAUGCAUAUAUAUAUAUAUAUAUAUGCAUGUGUAUGUAUGUAUGGAAGAAAAGGAUGAUGUACGUGUCACCUUGCGA
Pos_1518654_TGME49_chrIX	TGME49_chrIX	3331660	3331699	AGAGUCUUAAAUCCUUGGCAACAGUCAAGGAAGAAGCUCU
Neg_1521155_TGME49_chrIX	TGME49_chrIX	3341013	3341055	UCGAUUUCGAUUGGCGUCGUAGUAGGCGUCAAGGCGAGGUCGG
ppc-miR-8364s-3p_1522154	TGME49_chrIX	3367197	3367318	GGCAGCGUACUCGAGAAUGUUAUCAUCGAUGGUACUACGCGGGUUGUUGAUUUCCGUGACGUUUCGAUCACGGAGAACACUCGAUGUGCGUACCCUUUGUCCUUCAUUCCGAAUGCUCUGCU
mmu-miR-669n_1522802	TGME49_chrIX	3442333	3442459	UAUAUAUAUUUGUGUGCGUAUGUGUAUACAUGUUUGUAUAUAUAUAUAUAUAUGUAUAUAUAUAUGUAUAUACGUGUAUAUGUACGUAUACGUAUGUGUAUAUAGUAUACGUAUAUAAGUAUGUAUA
Neg_1525586_TGME49_chrIX	TGME49_chrIX	3459014	3459049	GUCUUCUCUCCUGCUUCUUUCAGCGGGAGAAAAGAC
Neg_1526479_TGME49_chrIX	TGME49_chrIX	3483118	3483156	UCUCCUUCCGUGUUUCUUUUUAGAAAGCAUGGAAGGUGA
Neg_1527500_TGME49_chrIX	TGME49_chrIX	3509617	3509671	GGUUCCUCGAACGGAGAGCUGGAGUUCGCCUUUGCGUUCUCCGUUUGAGGUGACC
Neg_1527538_TGME49_chrIX	TGME49_chrIX	3510627	3510671	GUAGUAUCUUCGAGUUGUAAAAAAAUGCAAAGCAAUAGAAACUGC
Neg_1527660_TGME49_chrIX	TGME49_chrIX	3513761	3513806	UAGUUUGAUGUGUUUAAGGGCGUUCAGCCCUUGAACCAACGAAGUG
Pos_1527064_TGME49_chrIX	TGME49_chrIX	3557105	3557166	AUGGUUCCGACCUGUGUGCUUUUGGUAAGUGAGUAACCAAAAGUGCACGGAGUCGUGUCCGU
Pos_1527541_TGME49_chrIX	TGME49_chrIX	3569250	3569317	UGCGCCUAGGUGUAUAUACGUGUAUAUAUAUAUAUAUAUAUAUACAUAUGUAAACAUCUACGUGCGCA
Neg_1530151_TGME49_chrIX	TGME49_chrIX	3580884	3580945	UCUGGUCGACAUGGAAGGAGACGGCGCUCUCUUUCGCUGUCUCCUUCCCGCGUUGGUUCAGA
mmu-miR-467g_1528463	TGME49_chrIX	3595093	3595196	GUGUGUUUGCGUAUUGUACGUAUAUAUAUAUAUAUAUAUAUGUAUAUGCUUUAUAUAUAUAUAUAUGUAUGUAUGUAUGUAUUCGUAUAUACGUAUAAAUAUAC
mmu-miR-467g_1528478	TGME49_chrIX	3595456	3595558	CCUAAGCUUCUACGUAUAUGUAUGUAUAUGUAUGUAUAUAUAUGUAUAUAUAUAUAUAUAUAUGUAUAUAUAUAUAUAUAUAUAUGUAUGUUUUUAUGUCAGG
Pos_1529255_TGME49_chrIX	TGME49_chrIX	3618122	3618211	UUGUGUGCCUGUACGUGUGCGCAUAUAGAUAUAGAUAUAUAUAUAUAUAUAUAUUUAUGCGUAUAUCUACGUAUACGUCCAUGCAUGCAA
Neg_1532965_TGME49_chrIX	TGME49_chrIX	3657033	3657192	CAUGUAUAUAUAUAUAUAUAUAUAUAUAUAAUUCUAGAGCGAUGGUGUGCGUCGCUCGGCAGUUGUCGCCUGUACGAGCACGUUAAUACACAUAUAGAUAAACACAGAAAUGCACCUAUUUACAUAUAAGCAUAUAAAUAUAUAUAUAUAUAUAUAUAUG
mmu-miR-669l-3p_1530749	TGME49_chrIX	3658806	3658871	UGUGUAUAUAUAUGUAUAUCUAUAUAUAUGUAUGUAUAUAUAUAUGGAUAUAUAUGUAUAUAUAUA
rno-miR-568_1531441	TGME49_chrIX	3677429	3677512	AGUGUAUAUAUAUAUAUAUAUACAUAUAUACAUAUUUGUAUAUAUAUACAUAUUUGUAUAUAUAUAUAUAUAUAUAUAUACAUU
Neg_1533781_TGME49_chrIX	TGME49_chrIX	3679200	3679292	GGAUCUACCUCUAUAUAUAUAUAUAUAUAUAUAUGUAGCACAAGUUCAAAAUCCGUUGGACCGCUAUAUAUAUAUAUAUAUAUAGGUGGGUCU
rno-miR-466b-4-3p_1531723	TGME49_chrIX	3684906	3684994	CGUGAGUGUAUAUGUAUAUGUAUAUAUAUAUAUAUAUAAUGAGAUAUCUACGUAUAUAUAUAUAUAUAUAUAUUACAUAUACACAUACG
rno-miR-466b-3p_1534150	TGME49_chrIX	3689339	3689500	AUAUAUAUAUAUAUAUAUAUAUACAUAUAUAUAUAUAUAUAUAUAUAUAUAUAUAUAUGCAGAUGACGACAUACGUAUUGAUACAAAAACAUCUCUAUGUCUAUAUAUAUAUAUAUGUGUGUGUAUGUAUGUAUGUAUGUAUGUAUGUAUGUAUGUAUGUAU
Pos_1532171_TGME49_chrIX	TGME49_chrIX	3696348	3696399	CGGAGAGUACGUUGCGGCGCUUAGUUGACGAGCGUCGUGACGGUCUCUGUCG
Pos_1532176_TGME49_chrIX	TGME49_chrIX	3696352	3696394	GAGUACGUUGCGGCGCUUAGUUGACGAGCGUCGUGACGGUCUC
Pos_1532941_TGME49_chrIX	TGME49_chrIX	3717060	3717170	GAAGGAGGAGUGUAGGUCUAUGGAUGUUUACGUAUAUACUUGAGUGUACUUAUAAGUAAUAUAUGUACAUAUACGUACGCAGAUCCGCAGACGUAGAUACACCCCUCUCUC
cin-miR-4194-3p_1533272	TGME49_chrIX	3726283	3726438	GUGUGUAUGUAUGUAAACAUAUAUAUAUAUAUAUAUACAUAUGUUUAUAUAUAUAUAUAUAUAUAUAUAUCUAUUUAUAUAUAUUUAUAUAUAUAUAUAUACAUAUAUAUACACAUAUAUAUACAUAUAUAUAUAUAUAUAUACAUAUAUGCACGC
cin-miR-4194-3p_1535542	TGME49_chrIX	3726287	3726444	CAUACAUACAUUUGUAUAUAUAUAUAUAUAUAUGUAUACAAAUAUAUAUAUAUAUAUAUAUAUAUAGAUAAAUAUAUAUAAAUAUAUAUAUAUAUAUGUAUAUAUAUGUGUAUAUAUAUGUAUAUAUAUAUAUAUAUAUGUAUAUACGUGCGUGUAUG
Neg_1535630_TGME49_chrIX	TGME49_chrIX	3729161	3729234	AUACACGUAAUCGAGGGUAUACAAAUAUAUAUAUGUAUAUAUAUAUAUAUAUCUUUGUAUUCCCUCGAGUGUAU
Neg_1535798_TGME49_chrIX	TGME49_chrIX	3733881	3733963	AAAGCAUGGGAGGAAGAGAGCGAGGCAAAGACGAGAGGAAAUCGAACUCGUCUGUUGGUACCUCGUUCUCUUUCUCCUCCUUU
Neg_1535794_TGME49_chrIX	TGME49_chrIX	3733888	3733958	GGGAGGAAGAGAGCGAGGCAAAGACGAGAGGAAAUCGAACUCGUCUGUUGGUACCUCGUUCUCUUUCUCCU
Pos_1533611_TGME49_chrIX	TGME49_chrIX	3735805	3735884	GGGGGAGAGGCAGUGUCGAGAAGGGAAGGGAGAAACGAACGUCUUUGUUUAGCUUUUGCUUCUCAUUCUGCUGCUUCUCC
Pos_1533615_TGME49_chrIX	TGME49_chrIX	3735808	3735884	GGAGAGGCAGUGUCGAGAAGGGAAGGGAGAAACGAACGUCUUUGUUUAGCUUUUGCUUCUCAUUCUGCUGCUUCUCC
Pos_1533840_TGME49_chrIX	TGME49_chrIX	3741953	3742024	UGUAUAUGUAUAUAUAUAUAUAUAUAUGUAUAUUUAUGUAUAUAUAUAUAUAUAUAUAUGUAUAUAUAUACA
Neg_1536130_TGME49_chrIX	TGME49_chrIX	3742806	3742881	UAUGUACAUAUAUAUAUAUAUAUGUAUAUAUAUGUAUAUUUAUAUAUAUAUAUAUAUAUAUAUAUAUAUGUGCAUG
Neg_1536231_TGME49_chrIX	TGME49_chrIX	3745510	3745591	ACAUAUAUGUAUAUAUAUAUAUAUAUGUAUAUAUAUAUGAAUAUAUAUAUGUAUAUAUAUGUAUAUAUAUAUACAUAUAUGU
Neg_1536305_TGME49_chrIX	TGME49_chrIX	3747521	3747670	UGGUUGUAACCGCCUGCAGAUAUUAUAUAUAUAUAUAUAUAUAUAUUUAUAUAUAUAUAUAUUUAUAUAUAUAUAUAUAUAUAUAUUUAUAUAUAUAUAUAUUUAUAUAUAUAUAUAUAUAAAUCCGUUAUGUGCAUGUGUAUGCAGCCA
Pos_1534695_TGME49_chrIX	TGME49_chrIX	3765576	3765612	GCCAACUAGGCUUGUCAGAGACGUAGUUAUAGUUGGC
mdo-miR-7399-5p_1536300	TGME49_chrIX	3809462	3809511	GCUGUACAUAAAUAUAUAGACGUAGAAAUAUAUCUCUAAAUUUGUACAGU
Neg_1538705_TGME49_chrIX	TGME49_chrIX	3812920	3812963	CGGACGUCGGUCUCUUGGCCAAAACUGGGAGAGACCGGCGGUCG
Pos_1536462_TGME49_chrIX	TGME49_chrIX	3814126	3814214	CUGAGAGGUACGUCUAUGUUUACGUAUGUGUACGUUUAAGUAUGUUUACGUACUCAGACGUACACGAGCGUAAACACACCACCGCAUAG
Pos_1536457_TGME49_chrIX	TGME49_chrIX	3814142	3814201	UGUUUACGUAUGUGUACGUUUAAGUAUGUUUACGUACUCAGACGUACACGAGCGUAAACA
rno-miR-466b-3p_1536752	TGME49_chrIX	3821607	3821761	AGAGUGUGCGUAUGUAAGUAUAUGUUUAUAUACGUGUACGUAUGUGUUUGUAUAUGUAUAUAUAUAUGUAUAUAUAUAUAUAUAUAUGUAUAUAUAUAUAUAUAUAUAUAUAUAUAUAUACGUGCAUGUAUAUACUGCUAACCUACGUGCAUCCU
rno-miR-466b-3p_1536749	TGME49_chrIX	3821633	3821740	UAUAUACGUGUACGUAUGUGUUUGUAUAUGUAUAUAUAUAUGUAUAUAUAUAUAUAUAUAUGUAUAUAUAUAUAUAUAUAUAUAUAUAUAUAUACGUGCAUGUAUAUA
Neg_1539412_TGME49_chrIX	TGME49_chrIX	3832826	3832893	AGGGGUCGGUGCUUUUUCUUGGAAUGCAGGGAUUCUUUGCGUUCGAAGAAAGACGCAUUUCUUUCCCU
Pos_1537392_TGME49_chrIX	TGME49_chrIX	3839755	3839841	GUAUCACUACACGUGUCCAUGCGUACAUCCAUGUGUCCACAUUAAAUGUGUCUAUAUGGAUGUGCUUGCAGGGGCGUGUACUGCUAC
Pos_1537388_TGME49_chrIX	TGME49_chrIX	3839759	3839837	CACUACACGUGUCCAUGCGUACAUCCAUGUGUCCACAUUAAAUGUGUCUAUAUGGAUGUGCUUGCAGGGGCGUGUACUG
Pos_1537438_TGME49_chrIX	TGME49_chrIX	3841087	3841166	AUAUAUAUAUAUAUAUAUAUACAUAGGUAUAUAUGUAUUUAUAUACAUAUAUAUAAAUAGAUAUAUAUAUAUAUAUGUGU
Pos_1537546_TGME49_chrIX	TGME49_chrIX	3843727	3843791	ACUCUCGGCGCUUUUGUCACCUCUGUUUGUCAAAGACGACAGAGGUGUUGCGUGCGCGCCAGAGU
tch-miR-1277-5p_1538252	TGME49_chrIX	3863536	3863643	GUAUGCUUAUGUGUGUUUAUGUGUAUGUAUACGCAUGUCCUUGUAUGUGUAUGUAUAUGUAUGUGGAUAUGAAUACGUAUAUAUAUAUAUAUAUAGACAUAAGUAUAU
tch-miR-1277-5p_1538257	TGME49_chrIX	3863537	3863642	UAUGCUUAUGUGUGUUUAUGUGUAUGUAUACGCAUGUCCUUGUAUGUGUAUGUAUAUGUAUGUGGAUAUGAAUACGUAUAUAUAUAUAUAUAUAGACAUAAGUAUA
Neg_1540619_TGME49_chrIX	TGME49_chrIX	3864797	3864906	CGUCUUUCUGUGUAUUGCGCUAAUUUUAAAUUUGUUUACAUAUAUAUAUAUAUAUAUAUAGAUAUAUGUGUGUGCAGAUAUGAAUUAUAUAGUCAUAUACCGCGGUGACG
Pos_1538575_TGME49_chrIX	TGME49_chrIX	3872827	3872933	AGUGGAUGUGUGUUUGCAUGUGGUCAUAUAUAUAUAUAUAUAUAUACAAAUAUAUAUAUAUAUAUAUUUACGUACAUGCAUGACCACACGCAAACAGACACAUCCCU
mmu-miR-468-3p_1540917	TGME49_chrIX	3872827	3872933	UCACCUACACACAAACGUACACCAGUAUAUAUAUAUAUAUAUAUAUGUUUAUAUAUAUAUAUAUAUAAAUGCAUGUACGUACUGGUGUGCGUUUGUCUGUGUAGGGA
hvu-miR6191_1538599	TGME49_chrIX	3873293	3873364	AUAUAUAUAUGUAUACAUGUAUAGAUAUGUAUAGAUAUGUAUACAUAUGUAUACAUGUGUAUAUAUAUGUAU
mmu-miR-669i_1540959	TGME49_chrIX	3873991	3874068	CACAUCUAUGUACAUAUAUAUAUAUAUAUAUAUGUAUACAUGUAUGUAUAUAUAUAUAUAUAUGUAUUUAUAGAUGUG
Neg_1543120_TGME49_chrIX	TGME49_chrIX	3931764	3931803	CGGCUUGUCAGAGACAGACAUACGUCUGCUCUUCGAGCCG
gra-miR8777_1543594	TGME49_chrIX	3944827	3944873	CACGACGUUUCAUGCUUCUAUUAGAAAGAAUGUAUAAACAUGUUGUG
Neg_1543637_TGME49_chrIX	TGME49_chrIX	3945847	3945897	CGAUAUCUUCCAAAAUUUGCUGUACAGCUGCAGAAGGUAGUGGAGAUAUCG
Pos_1541330_TGME49_chrIX	TGME49_chrIX	3947138	3947186	GUAGGGUAGGCAACAGUCUGUAGUGCCAGACUGUUAUGCUUCUCCCAAC
mmu-miR-467g_1541667	TGME49_chrIX	3956010	3956089	UAUAUAUAUGUGUAUAUGUAUAUGUAAGUAUAUAUAUGUAGAUAAAUGUAUAUUUACAUAUAUGUAUAUAUAUAUGUAUG
Pos_1541863_TGME49_chrIX	TGME49_chrIX	3961843	3961884	UCUGUGCUCUCUCGUCUGUCUCUUUGACAAAGAGAGCGCAGA
rno-miR-568_1544365	TGME49_chrIX	3965001	3965092	ACGUAUACAUAUAUAUAUAUAUAUAUACAUGUAGACAUGUAUAUAUAAAUGUAUAAAUAUAUAUGUAUAUUGGUAUAUAUAUAUGUAUAUGU
Neg_1544524_TGME49_chrIX	TGME49_chrIX	3969399	3969498	CGUACACAUGCACAUAUAUAUAUAUAUACUAUAUAUAUAUAUAGUCCAUAUAUAUAUAUAUAUAGUACAUAUAUAUAUAUAUAUAUGUGCAUGUGUAUCG
Neg_1544528_TGME49_chrIX	TGME49_chrIX	3969400	3969496	GUACACAUGCACAUAUAUAUAUAUAUACUAUAUAUAUAUAUAGUCCAUAUAUAUAUAUAUAUAGUACAUAUAUAUAUAUAUAUAUGUGCAUGUGUAU
mmu-miR-466d-3p_1542133	TGME49_chrIX	3969401	3969495	AUGUGUACGUGUAUAUAUAUAUAUAUGAUAUAUAUAUAUAUCAGGUAUAUAUAUAUAUAUAUCAUGUAUAUAUAUAUAUAUAUACACGUACACAU
Pos_1542710_TGME49_chrIX	TGME49_chrIX	3984497	3984538	GCAGGUCAAGCUCACGCAGACGAGAGUUUGCGUGGGACCUGU
hsa-miR-7111-3p_1542816	TGME49_chrIX	3987642	3987710	CUCCGCGCGCUCUCUUCGCUCCUUCCAGGUCUUUCGCGCUGAGACGGAAGGAGCCGGGAGGUCGCGGAG
Neg_1545621_TGME49_chrIX	TGME49_chrIX	3999339	3999375	UGUCCGGGCUUGGGAGAGACUCUCGCGAGCGCGGGCA
Neg_1550851_TGME49_chrIX	TGME49_chrIX	4138493	4138561	GGAACAUCAGAGAGUCCGCUGGCAGUCAGACGGCUCGUCCGUUUGUUGCUGGUGGCGUUUUCAUGUUUU
Neg_1551002_TGME49_chrIX	TGME49_chrIX	4142525	4142563	GCUGGUUUGUGUCUCGUUCUACGAUGAGACACUUUCAGC
Neg_1551011_TGME49_chrIX	TGME49_chrIX	4142678	4142732	GUGUGGCCUGCAAAGCAGAAAGACAUCAAUGUUUUUCUGUUGGCAAUAGUGACAC
Pos_1548731_TGME49_chrIX	TGME49_chrIX	4147881	4147923	UUGUCGAGGAAACCAGUAGGUGCAACUUUGGUAUAUCCGAUAA
Neg_1552063_TGME49_chrIX	TGME49_chrIX	4171887	4171929	CUGGCUACAUUGUGCGUUUUUACCUGCGCUCAAUGUGAGCCGG
Neg_1552110_TGME49_chrIX	TGME49_chrIX	4173091	4173127	CACGAGAGACCGUUCUGCCACGGAACGGGUUUUUGUG
Pos_1550358_TGME49_chrIX	TGME49_chrIX	4189807	4189852	GGUAAGGGAAGAAAGGAUUAAGAUCCUUUCUCCCUUUUGCACAGCC
sma-miR-8460-5p_1550778	TGME49_chrIX	4201099	4201217	CUUCAUGUAUGUUCGUAUAUGUAUAUAUGUAUAUAUAUAUAUAUAUUAUAUAUAUAUUAUAUAUGUAUAUAUGUAUAUUAUAUAUAUAUAUAUAUAUAUAUAUAGGUGAACGUACAAAG
sma-miR-8460-5p_1550774	TGME49_chrIX	4201104	4201214	UGUAUGUUCGUAUAUGUAUAUAUGUAUAUAUAUAUAUAUAUUAUAUAUAUAUUAUAUAUGUAUAUAUGUAUAUUAUAUAUAUAUAUAUAUAUAUAUAUAGGUGAACGUACA
Neg_1554058_TGME49_chrIX	TGME49_chrIX	4223406	4223481	GUAUGUACAUAUAUAUAUAUAUAUAUAUAUAUAUAUUAAUAUAUAUAUAUAUAUAUUUGUAUGUAUAUGUUUAUGC
dme-miR-9388-5p_1554074	TGME49_chrIX	4223782	4223875	UAUACGUAGAGAUACAUAUGCAUAUAUAUACUUGUACAUGUAUAUAUAUAUAUACAUACAUGUAUAUGUAUAUAUGUAUAUGUAUAUAUGUAUA
rno-miR-466b-3p_1551644	TGME49_chrIX	4225833	4225982	GUACAUAGGUUGUUAUGUUGUGGUAUGUAUGUGUGUAUGUCUGUAUAUAUGUAUAUGUAUAUGUAGUUAGACAUAUAUAUAUAUAUAUAUACAUAUAUACAAACAUACAAACAUACAUACAAACAUACAUAUUUACACACAUCCAUGUAC
rno-miR-466b-4-3p_1554146	TGME49_chrIX	4225843	4225961	ACAAUACAACACCAUACAUACACACAUACAGACAUAUAUACAUAUACAUAUACAUCAAUCUGUAUAUAUAUAUAUAUAUAUGUAUAUAUGUUUGUAUGUUUGUAUGUAUGUUUGUAUGU
rno-miR-466b-3p_1554148	TGME49_chrIX	4225843	4225969	ACAAUACAACACCAUACAUACACACAUACAGACAUAUAUACAUAUACAUAUACAUCAAUCUGUAUAUAUAUAUAUAUAUAUGUAUAUAUGUUUGUAUGUUUGUAUGUAUGUUUGUAUGUAUAAAUGU
Pos_1553892_TGME49_chrIX	TGME49_chrIX	4289255	4289332	UAUGUCUGUAUAUAUAUAUAUAUAUAUGUAUAUAUGUAAGUAUAUAUAUAUAUAUAUAUAUAUAUAUACAUUUUCGUA
Pos_1553886_TGME49_chrIX	TGME49_chrIX	4289261	4289324	UGUAUAUAUAUAUAUAUAUAUGUAUAUAUGUAAGUAUAUAUAUAUAUAUAUAUAUAUAUAUACA
Pos_1553938_TGME49_chrIX	TGME49_chrIX	4290519	4290632	AUAUAUAGAUGUAUAUAUAGAUGUAUAUAUAGAUGUAUAUAUAUAGGUAUAUAUAGAUGUAUAUAUAUAUGUAUAUAUAGAUGUAUAUAUAUAUGUAUAUAUAGAUGUAUAUAU
Neg_1556726_TGME49_chrIX	TGME49_chrIX	4297116	4297232	CCAUGGACAUGCACCUAUACAUAUAUAUAUAUAUAUAUAUGUAUAUACUUUGAAGUAUUUAUUUUUAUAUACGCUAUAUACAUAUGUAUAUAUAUAUAUAUGUAUGUAUAUCUGUGG
Pos_1554184_TGME49_chrIX	TGME49_chrIX	4297122	4297230	UGUACGUGGAUAUGUAUAUAUAUAUAUAUAUAUACAUAUAUGAAACUUCAUAAAUAAAAAUAUAUGCGAUAUAUGUAUACAUAUAUAUAUAUAUACAUACAUAUAGACA
Pos_1555642_TGME49_chrIX	TGME49_chrIX	4335966	4336095	GUGUGGGUGUAUAUGUAUGUAUAUAUAUAUAUAUAUAUAUGUAUAUAUAUAUAUAUAUAUGUAUAUGUAUAUAUAUAUAUAUAUAUAUAUAUAUAUGUAUAUGUAUAUAUAUAUAUAUAUAUACUUAUAU
Pos_1556764_TGME49_chrIX	TGME49_chrIX	4365457	4365499	CGAGGUGUCGUUGUUAUCGUAAUAACGUGAGAUAGACACUUUG
Pos_1557777_TGME49_chrIX	TGME49_chrIX	4391342	4391419	GGACCGUACGGGUGAGGACCAUCGUUCCAACCUGUUCGAUUUCUUUGAUCACGGAGAAGAUUUCACCCGUACCGGUUU
Neg_1561447_TGME49_chrIX	TGME49_chrIX	4419350	4419408	AUGCGUGCGUUUGUUGGCAGGUGCGUUGCCGACGCACCUGCGGACAAAGUGCCACGCGU
Pos_1558974_TGME49_chrIX	TGME49_chrIX	4422133	4422178	GUUGGCACAUCUGUGUCCGACACUUUUCGGACGCACUUGGCACAAC
Neg_1563227_TGME49_chrIX	TGME49_chrIX	4465971	4466008	UGACUUUUUCGGCGUCCACUUUGGCGCUGACGAAGUCA
Neg_1563602_TGME49_chrIX	TGME49_chrIX	4476177	4476220	CGUUCCAUCCGGUAACAGCUGGGAGUUCGUUGCCGGAUGGGACG
Pos_1561587_TGME49_chrIX	TGME49_chrIX	4491729	4491778	CGUCUACUUACGUUUUGCUGCUUCUGGGGGGCAAAGCGUUGGACAUGACG
Neg_1564463_TGME49_chrIX	TGME49_chrIX	4498935	4498970	GCCUACGUCUCCCUGCUUAAUCUGGAAGACGUAGGU
ptr-miR-3149_1565586	TGME49_chrIX	4598496	4598601	UACGCAUAUGUACAUGUGUGUAUUUAUAUGUAUAUAUAUAUAUAUAAAUGUGAGAACAUAUAUAUAUAUAUAUAUAUGUAUAUUUGUAUAUAUAUGUGUGUGCGUA
Pos_1565587_TGME49_chrIX	TGME49_chrIX	4598602	4598665	UGUAUAUAUAUUUAUAUAUAUAUAUAUAUAUAUUUAUAUAUAUAUAUAUAUAUUUAUAUAUAUA
tch-miR-1277-5p_1565783	TGME49_chrIX	4604821	4605000	UAGGACUUGCUUUAUGACGUGCGUUUGUAUAUAUAUAUAUAUAUAUAAAUAUAAAUAUAUGUAUAUGUAUGAAAAGAUGUAUGCGUAGCCGAAGGCACCUACGUAUAUAUAUAUGUAUAUAUAUAUAUAUAUAUAUAUAUAUAUAUAUAUAUAUAUAUACGUACGUACGCAUAUGUCUUG
tch-miR-1277-5p_1565785	TGME49_chrIX	4604829	4604996	GCUUUAUGACGUGCGUUUGUAUAUAUAUAUAUAUAUAUAAAUAUAAAUAUAUGUAUAUGUAUGAAAAGAUGUAUGCGUAGCCGAAGGCACCUACGUAUAUAUAUAUGUAUAUAUAUAUAUAUAUAUAUAUAUAUAUAUAUAUAUAUAUAUACGUACGUACGCAUAUGU
Pos_1565925_TGME49_chrIX	TGME49_chrIX	4608749	4608788	CGCGCGCCUUUGAGGGGACCGCGCCGCUCGAAGGCGCGCG
eca-miR-8945_1568700	TGME49_chrIX	4614341	4614415	GAGACGGCGGCUUAUGUUCGGAGAUUGUGGCUCUUCCUUUUCAAGAGCGCGUCUCCUGGACAGAGAAGUCGUCUC
oan-miR-1402_1568968	TGME49_chrIX	4622537	4622612	CAGAUGCUGUGCUGUUCCGGUUUGGUGGUGCAGGAAGAUGUAGCGGAGAAGCUGGGACUGGACAGCGCGGCGUCUG
Pos_1566754_TGME49_chrIX	TGME49_chrIX	4632751	4632917	CCAUGUGUCCAAGUGUAUAUGCAUCUAUAUAUAUAUAUAUAUAUAUAUAUAUAUAUAUCAUAUGCACCUGUUCGAGUGUACGCGUGGACAUAUCACUCUUAUACAGGUGUAUACUUUCAUAUAUAUAUAUAUAUAUAUAUAUAUAUAUAUAUUCAUUUGGCAUUUGG
tch-miR-1277-5p_1569337	TGME49_chrIX	4632759	4632917	GGUUCACAUAUACGUAGAUAUAUAUAUAUAUAUAUAUAUAUAUAUAUAUAGUAUACGUGGACAAGCUCACAUGCGCACCUGUAUAGUGAGAAUAUGUCCACAUAUGAAAGUAUAUAUAUAUAUAUAUAUAUAUAUAUAUAUAUAAGUAAACCGUAAACC
Neg_1569339_TGME49_chrIX	TGME49_chrIX	4632769	4632906	UACGUAGAUAUAUAUAUAUAUAUAUAUAUAUAUAUAUAUAGUAUACGUGGACAAGCUCACAUGCGCACCUGUAUAGUGAGAAUAUGUCCACAUAUGAAAGUAUAUAUAUAUAUAUAUAUAUAUAUAUAUAUAUAAGUA
Neg_1569984_TGME49_chrIX	TGME49_chrIX	4650098	4650146	GCGUGAAGGCGAGGACAUCGUCAGUCAAAGAUGGUGUCCUCACUUGCGC
mmu-miR-297c-3p_1567910	TGME49_chrIX	4665803	4665894	CGGUAUGUGGGUAUAUAUAUAUAUAUAUAUAUAUAUAUAAUGCGGGUAUUUACGUUUAUAUAUAUAUAUAUACAUAUAUAUAACCCUCUCCG
Pos_1569038_TGME49_chrIX	TGME49_chrIX	4696843	4696891	CAAGUGACCGCCUUUCUUUACGUUCGUGAUUAAAAAAACGAGUCACUUG
Neg_1572307_TGME49_chrIX	TGME49_chrIX	4713082	4713124	CGCAUCUUUGGGUCUGUGUGUGCCUCAGACUCGAAAAGAUGCG
Neg_1573937_TGME49_chrIX	TGME49_chrIX	4757378	4757452	GCUCUUGGUGCAAAUGCGUAUGAGUGAUCUGUGGGACAUAGCGCAGAUAUACUCAUAUGUCAUGAGUCCGAGGGU
Neg_1573932_TGME49_chrIX	TGME49_chrIX	4757379	4757451	CUCUUGGUGCAAAUGCGUAUGAGUGAUCUGUGGGACAUAGCGCAGAUAUACUCAUAUGUCAUGAGUCCGAGGG
Neg_1573956_TGME49_chrIX	TGME49_chrIX	4757760	4757809	CUGCCCACAAAGACGCCCACACAGUCCUGUGUGGGCGUCUUUGUGGGCAG
Pos_1571322_TGME49_chrIX	TGME49_chrIX	4757760	4757809	GACGGGUGUUUCUGCGGGUGUGUCAGGACACACCCGCAGAAACACCCGUC
Neg_1574433_TGME49_chrIX	TGME49_chrIX	4770609	4770653	CUCUACCUGGAGUUCUGGUGGCGUGAGCCUUAGGUCCGGGUGGAG
hsa-miR-3201_1575015	TGME49_chrIX	4785532	4785651	CGUAUGCACAUGCCGCCAAAUAUGCAUAUGUAUAUAUAUAUAUAUAUAUUAAUCAAUUUUUCUUUAUAUACAUGUGUAUAUAUGCGUAUGUGUGUGUGUGGGUGGGUGGGAAUGCAUGCG
Pos_1572482_TGME49_chrIX	TGME49_chrIX	4789301	4789349	AUGUGAUCCAACGAAGCACGUAGAUAAGUAUACGUACGUUUCUUCACAU
Pos_1572857_TGME49_chrIX	TGME49_chrIX	4799982	4800017	GAAGACGUCUUUUAGGCCGCAGCCUUAGACGUCUUC
oha-miR-449c-3p_1576428	TGME49_chrIX	4825407	4825492	AUAUGUGUAUAUAUAUGUAUAUAAAUAUGUGCAUAUAUGUAAGUGUACUUACUCGUACAUAUAUAUAUAUAUAUAUAUAUAUAUAU
Neg_1576951_TGME49_chrIX	TGME49_chrIX	4839480	4839524	CCGUUUUCAACUGUUCACUGUAUUUUCUACAGUUAACAGAGACGG
Neg_1577200_TGME49_chrIX	TGME49_chrIX	4846231	4846269	CGCAUGUGGCUUGGCAUUUUGAGUCGACAGCCACAUGUG
Pos_1575042_TGME49_chrIX	TGME49_chrIX	4862550	4862596	CUGUCUCCGUUGCUGUCCUGAGAAGGGGGAAAAAGCUCCGGAGACAG
Pos_1575792_TGME49_chrIX	TGME49_chrIX	4882675	4882735	CCGGGGGCCUUGACCGGUUUUUCCGCGGAAAGGGGGUGAAAACUUGGUCAGGGCUCGCUGG
Pos_1575948_TGME49_chrIX	TGME49_chrIX	4886890	4886935	ACUGCCGACCGUUGGAGAGUGUCCCUGCCCGCUUUCGGUCGGCAGU
cfa-miR-8817_1578117	TGME49_chrIX	4944135	4944172	GGCGAGCUGGGAGACACCUAAUGUCUCGUGGCUCUGCC
Neg_1581536_TGME49_chrIX	TGME49_chrIX	4960269	4960315	CAGGUUUAAAGCAGCACCAGGAUUAAGUAUGGUAGUUGAUAAACCUG
sme-miR-2169-5p_1579099	TGME49_chrIX	4970280	4970322	AGACUGUGGAGAUCGACUUUCAAAGAGUCUGGAUUUCCUAGCU
Pos_1579129_TGME49_chrIX	TGME49_chrIX	4971035	4971125	GGGGUCUCGCGUUAUGUCUGUCACGAGCCCAGGCGUUGUGCGGCGCUUCGUACUUCGUCAGGGUUCGAGGCAGUUUAUGUCCGGUGACCCC
Pos_1579133_TGME49_chrIX	TGME49_chrIX	4971052	4971107	CUGUCACGAGCCCAGGCGUUGUGCGGCGCUUCGUACUUCGUCAGGGUUCGAGGCAG
Pos_1579151_TGME49_chrIX	TGME49_chrIX	4971594	4971683	UGUACCUUGGGAAGAGGUGAAGUCAGAAGUUUCAAGAGUAAACUUAUAAACGAUGAUGGUGGUUCUAGACGUGAUCUCUGACAAGGUGCG
Pos_1579155_TGME49_chrIX	TGME49_chrIX	4971595	4971682	GUACCUUGGGAAGAGGUGAAGUCAGAAGUUUCAAGAGUAAACUUAUAAACGAUGAUGGUGGUUCUAGACGUGAUCUCUGACAAGGUGC
rno-miR-214-5p_1579216	TGME49_chrIX	4973273	4973368	CCAUAACUUCAGCUAGCUGUCGUAGUUACUUUGAAACAGAAGUUACUUCUUCGGUGGCAUAGAGUUACUACAGUAGCUAUGUUGAGUUGUUAUGUG
ppe-miR8131-5p_1579221	TGME49_chrIX	4973275	4973362	AUAACUUCAGCUAGCUGUCGUAGUUACUUUGAAACAGAAGUUACUUCUUCGGUGGCAUAGAGUUACUACAGUAGCUAUGUUGAGUUGU
Pos_1580179_TGME49_chrIX	TGME49_chrIX	4999308	4999433	GGAAAGUGGUCGCGGGCAAAAGUCAGCUAGGUUCUCCGCCUGUUACGAUUAAGGAGUGAACCACAGUUCGUACGGAGUUGGAGAGAGAACCUGAAAAGACAAUGCGUAUUAUAAGGCGCACUUUCC
cre-miR1169-3p_1583281	TGME49_chrIX	5004517	5004626	UGGAUGUUGCUUGCUGGGUUGAAGAACUGAAGAAGACAGGGUAAACGUUCAGAAUCGGCGGAAGUACUUAACUUGUCUUGUGCGUGUUCUCCCUCAACCAAGCACAUCUA
tgo-novel-1-9-5p_1584743	TGME49_chrIX	5043344	5043434	CCCCAGUGGCCUGUAUUUGACGGAGCUUGGGACUGCUUCAUGCUUCGCGGCGUGUUGCGGACCCGAGCACUGUCUGUAUUGCGCUCUGGGG
tgo-novel-41_1584916	TGME49_chrIX	5047610	5047662	UGCUGGAAGCAGCCAGUCCGCCCUCAGGGGUGUGCACUUGGUGAAUUCUAGCA
Pos_1583986_TGME49_chrIX	TGME49_chrIX	5101774	5101815	GCUGACCGUGGCACGCUUAGUUAUUAGGAGGCUACGGUCGGC
Pos_1583993_TGME49_chrIX	TGME49_chrIX	5101775	5101814	CUGACCGUGGCACGCUUAGUUAUUAGGAGGCUACGGUCGG
Pos_1584089_TGME49_chrIX	TGME49_chrIX	5104597	5104637	GGGUGUGACAUGAAAUACUUAGAUUUUUCGUAAGUCCACUU
Neg_1588013_TGME49_chrIX	TGME49_chrIX	5130539	5130585	GGGAACGUGUUUUUCCGAGUUUCUGCCGAACUCGGAAUUCCGUUUCC
aly-miR169n-3p_1585864	TGME49_chrIX	5153092	5153167	GCGGCUGUUACUGGUGUGGAGAGAAAAGUGGGCCAAAUAGACUGCCUUUUUUUCUUUACAAGACAUAAACAGCCGC
Pos_1587207_TGME49_chrIX	TGME49_chrIX	5188289	5188341	UCGUCUUUCCUUGGUCUCGCUGCGUCGAAGAGGCGGGAGCAAGAGAAAGGCGA
Neg_1590324_TGME49_chrIX	TGME49_chrIX	5194346	5194386	ACGGUGAAGGAGUCUUAGAAAACCGAGACACUUGCACCCGU
Pos_1588395_TGME49_chrIX	TGME49_chrIX	5220749	5220788	CGGAACGGACAACCUCUGCGAAAGCAGAGGUGUUCUCCCG
cin-miR-4194-3p_1591868	TGME49_chrIX	5235679	5235800	CAUGCGGAGUCAGAGAAACUAUAUAUAUAUAUAUAUAUAUGUGUGUGUGUUUGUGUCUCGGUGUUUCUGUGUAUAAGUAUAUAUAUAUAUAUAUAUAUAUAUAUAUAUAUGAGUUCUGCAUG
tch-miR-1277-5p_1592366	TGME49_chrIX	5249602	5249661	ACAUAUACAUAUAUAUACAUAUAUAUAUACGUAUAUAUAUAUGUAUGUAUAUGUAUAUGU
mmu-miR-467g_1589516	TGME49_chrIX	5250349	5250470	AUGUAUAUAUAUAUAUAUAUAUAUGAAUGUGCGUGUAUGUAUAGAUAUAUAUAUGUAUUUAAAUGUAUAUAUAUAUGUAUAUAUAUAUAUGUAUAUUUAUUAAUAUGUAUAUGUAUGUAUGU
dme-miR-9388-5p_1589715	TGME49_chrIX	5255453	5255564	AGAGAUAUGUAUAUACGUAUAUAUAUGUCUAUAUGUGUAUGAACAUAUAUGUAUAUAUGUAUAUACAUAUAUAUAUAUAUAUAUAUACUUAUACAAGUAUAUGCAAAUCUCU
Pos_1589744_TGME49_chrIX	TGME49_chrIX	5256157	5256298	UAUUUUUUAUUAACAGUACGCGGACAUUAUAGGUCAGACGUCUACGUCAGAAGGAAUUAGUGGGAUUUUAUAGAUGGUACGUGUAUAGGAUGAAAAAGAUGUCCAUUUAUGAGUGAGGCGUAUAGUCUGUAAGUAAAAUAUA
mmu-miR-7064-3p_1589897	TGME49_chrIX	5259978	5260023	GGAGGGCCCUUUAGGUCUGGCGGCAAGCAGACCAAGAGGGGCCUCU
tch-miR-1277-5p_1590198	TGME49_chrIX	5268738	5268842	UGUGAGUGUCUAUAUAUGUAUAUAUGUAUAUAUAUAUAUGUAUAUAUAUAUAUAUACGUAUAUAUAUAUGUAUAUAUAGACAUAUGUACCUACAUAGACCUCACG
Pos_1590434_TGME49_chrIX	TGME49_chrIX	5275676	5275737	UUCCGCAAAGCUUAGCUGCGGUCUACGUUGAGGUACUCGACGUCCCGCAGCAGGUCGCGGAG
mmu-miR-297c-3p_1590475	TGME49_chrIX	5277204	5277311	UAUGAGUAUAUGUAUAUGUAUAUAUGUAUAUAUGUAUAUAUGUAUAUAUAUCUAUCUAUAUAUACGUACACAUAUAUACAUAUUUACAUACCUUUACGUAUACAUAUG
Pos_1590684_TGME49_chrIX	TGME49_chrIX	5283872	5283907	GUCUCCUCUUGCGCGUCUUCCAGCGCAGAAGGAGAC
Neg_1595212_TGME49_chrIX	TGME49_chrIX	5329305	5329353	AAGAGCAGGACUGGGGGUUUUCUGCUGGACUCCCAGAUUUCUUGCUCUU
Neg_1595215_TGME49_chrIX	TGME49_chrIX	5329306	5329352	AGAGCAGGACUGGGGGUUUUCUGCUGGACUCCCAGAUUUCUUGCUCU
Neg_1596128_TGME49_chrIX	TGME49_chrIX	5354317	5354390	AUAUAUAUAUACAUGUAUGUAUAUAUAUGUAUAUAUAUAUAUAUACAUGUAUGUAUAUAUAUGUAUAUAUGUAU
mmu-miR-467g_1596200	TGME49_chrIX	5356675	5356745	UGCAUAUAUAUAUAUAUAUAUAUAUAUAUUUAUAAAUUGUAUAUAUAUAUAUAUGUAUGUAUGUAUAUGUA
Pos_1593975_TGME49_chrIX	TGME49_chrIX	5376704	5376776	AGUUCUUCUUGUCGUAGCUUCCGAGUCUUCAGGAGUUGCUCUUGGGGGCGCGGUGUUACAGCAGGCUGGAGCU
Pos_1594124_TGME49_chrIX	TGME49_chrIX	5381305	5381391	GAUGGAUAUUAUAUAUAUAUAUAUAUGUAUAUAUAGAUAUAUAUAGAUAUAUCUGUAUAUAUAUAUAUAUAGGUAUAUAAACACAUC
Pos_1594500_TGME49_chrIX	TGME49_chrIX	5391647	5391759	UUUUUCUGCAGAGACUACUUGUAUUCGUAGGUGUAUGUGUGCGCGUUUAUACGUAUAUUUUUCGAUGCGUAUGCACUCAUAUAGCUGCGUGAAUCGGCAGCGAUGCAGAGAGA
rno-miR-466b-4-3p_1595825	TGME49_chrIX	5429312	5429389	CAUAUGCGUGUAUAUGUGUAUAUAUAUAUGUAUAUAUUUAUAUGUAUACAUGUUUAUAUAUAUAUAUAUAUGCCUAUG
Pos_1595936_TGME49_chrIX	TGME49_chrIX	5432123	5432163	ACUAUAAGGAUUGGUCAGCUAGUAACGACCGUUGUUGUAGU
Neg_1600303_TGME49_chrIX	TGME49_chrIX	5470217	5470280	GAGAGAAGAAGAAGCUUCGUUCGUGUGAUGGCCGCACUUACGCAUUUGUUGCUCUUCUUUUCUC
Neg_1601266_TGME49_chrIX	TGME49_chrIX	5496113	5496178	GUGUAUGCGCAUUGAGUGGUUUUGUAAGAGGCAAGAUUUUGUGUUGAUCGAUGAAUGCGCAUGCAC
cin-miR-4194-3p_1601283	TGME49_chrIX	5496491	5496615	UGCCUAUACAAAUACUAACAUAUAUAUACAUGUAUAUAUACAAACACUAUGCUAUAUAUAUAUAUAUAUAUGUAUGUAUAUAUAUGUAUAUAUGCGAGUAUGUAUGUGUGUGUGUGUGUGAGGUA
Pos_1598554_TGME49_chrIX	TGME49_chrIX	5498699	5498742	CGACCGCUCUUUCCGGGGUACACCCCUGGAAAUGCUUGCGGUCG
mmu-miR-467g_1601568	TGME49_chrIX	5504441	5504610	CAUACAUACAUAAAUAUGUGCAUAUAUACAUAUAUAUAUAUAUACAUAUGUAAUUACACACACACAUAUAUAUAAAUAUGUAUAUAUAUGUAUGUAUAGGUGUUUGUAUAGUUAUAUAUAUAUAUAUAUAUAUAUAUAUAUAUAUAUAUGCGCAGCUAGAUGUAUGUAUG
Pos_1599783_TGME49_chrIX	TGME49_chrIX	5532833	5532920	UAUAUAGGUAUAUAUAUAUAUAUAUAGGUAUAUAUAUAUAUAUAGGUAUAUAUAUAUAUAGGUAUAUAUAUAUAUAUAUAUCUAUGUA
Pos_1599878_TGME49_chrIX	TGME49_chrIX	5535671	5535758	GUGUGGAUGGUUAUAUAUAUAUAUAUAUAUAUAUAUGUAUUUAUACAUAUUUAUAUAUAUAUAUAUAUAUAUAUAUAUACAUUCACAC
Pos_1600064_TGME49_chrIX	TGME49_chrIX	5540945	5541018	AUCGAUAUAUAUAUAUAUAUAUAUAUGUAUAUAUGUACACGUAUGUAUAUAUAUAUAUAUAUAUAUAUAUGGAU
Neg_1603171_TGME49_chrIX	TGME49_chrIX	5549920	5549986	UCUGUGUACUGGACGUAUGCGUAGAAGUCUGUAUCCCAGUGCUUCUAUAGUGCGUCUGGUAUGCAGA
mmu-miR-669b-3p_1600474	TGME49_chrIX	5552644	5552803	GUGCAAGCGUAGCCGUAUGUAUUUGUAUAUGUAUACGUAUGUAUAUGUAUGUAUAUGUAUGUAUAUGUAUGUAUAUAUAUUUAUAUGUAUAUGUAUGUAUUUGUAUAUGUAUGUAUAUGUAUUUGUAUAUGUAUAUAUAUACAUAUGGACAUGACCACAC
dvi-miR-310-3p_1603306	TGME49_chrIX	5553605	5553727	UAUACGUUCAUAUAUAUAUAUAUAUAUAUAUAUAUAUAUAUAGGCCGGUAUAUGUGCGCUCCGGCCACAUGCAAAAAGGAUCAUAUAUAUAUAUAUAUAUAUAUAUAUAUGUAUAUAUGUAUA
Neg_1603689_TGME49_chrIX	TGME49_chrIX	5564580	5564626	CCGAGAAGGGGAGCCAACGCGAAGAGAGCGACGGCCUCCUUUUUCGG
rno-miR-568_1601231	TGME49_chrIX	5573237	5573324	CAAAUAUAUAUAUGUAUAUAUGUAUAUAUACAUAUAUACAUGUAUAUAUGUAUAUAUAUAUAUAUACAUGUAUAUAUAUAUAUAUUUG
dme-miR-9388-5p_1604000	TGME49_chrIX	5573237	5573324	GUUUAUAUAUAUACAUAUAUACAUAUAUAUGUAUAUAUGUACAUAUAUACAUAUAUAUAUAUAUAUGUACAUAUAUAUAUAUAUAAAC
Neg_1604021_TGME49_chrIX	TGME49_chrIX	5573898	5573991	AUUCACAUAUGCACACAAAUAUACAUAUAUAUAUAUAUAUAUAUAUUCAUGUAUAUACAUAUAUAUAUAUAUACAUGUAUAUGCAUAUGUGAGU
mmu-miR-669f-3p_1601249	TGME49_chrIX	5573900	5573989	AGUGUAUACGUGUGUUUAUAUGUAUAUAUAUAUAUAUAUAUAUAAGUACAUAUAUGUAUAUAUAUAUAUAUGUACAUAUACGUAUACACU
Neg_1605368_TGME49_chrIX	TGME49_chrIX	5610488	5610562	CAGAGAGGAUACAUCAGACCAUCGAAGAAAUCAACUUAAUCGUGGAGCAAUUUCAGAUGGUCUGGUAUCCCUCUG
Pos_1602725_TGME49_chrIX	TGME49_chrIX	5613813	5613961	UCCUGCGUAUAGAGGUGUGUACCAGGCCUUGUGCGCUUGGAGACAGACGUGCUUUGUACGGACAAACUUCCGUGACCUGCGUUGAGGGAAGUGGAGCUGUACGAACAUAUGUCAACGUACGCACUGCUGGAAGCGCUCUUUACGUAGGA
Pos_1603479_TGME49_chrIX	TGME49_chrIX	5633932	5634056	CGGAUGUGCGUAUAUAUAUAUAUAUAUAUAUAUAUAACCAUAUAUGACUACACAGAUAGACACGUGUGUAUCUAGACGGUUUCGAGUACUUAUGUAUAUAUAUAUAUAUAUAUAUACGUACACCG
hsa-miR-5011-5p_1607601	TGME49_chrIX	5670936	5671009	UACAUGCUCGUGCAUGCAUGUAUAUAUAUAUGUAUAUAUAUAUAUAUAUAUAUGUAUGUAUGGAGAGGCAAGUA
Neg_1609258_TGME49_chrIX	TGME49_chrIX	5715189	5715229	CCCUCGAGUGUGCAAAGCCCCGAGGUUUUCGCACCCGAGGG
Neg_1612971_TGME49_chrIX	TGME49_chrIX	5814951	5814993	UGGAAGGCCUUGUCAGCGGACGCGCCGCUGACGGAGGCUGACA
Pos_1611284_TGME49_chrIX	TGME49_chrIX	5838965	5839040	CAGAGGUCUUUGACAAACUUGACUUCUUUAAGGGCGGCGCUUAGUUGACCCUUUUACGUCAGUUCAAAGACCUCUG
Pos_1611667_TGME49_chrIX	TGME49_chrIX	5848904	5848940	UAUAGGUAAGGUACCAAUCUCGGUCUUUGUAUCUAUG
gga-miR-3523_1617267	TGME49_chrIX	5932990	5933070	CACUGGCAGCAGCUUUCAUCCCUCGUCUUCUUCGUCUGGCGAAGACGAAGAGGACUCCGAGGACGAAGCUCUGCGACAGUG
ppy-miR-1254_1614831	TGME49_chrIX	5932990	5933070	GUGACCGUCGUCGAAAGUAGGGAGCAGAAGAAGCAGACCGCUUCUGCUUCUCCUGAGGCUCCUGCUUCGAGACGCUGUCAC
Neg_1618882_TGME49_chrIX	TGME49_chrIX	5979034	5979116	GCAAACAACUAUAUAUAUAUAUAUAUAUGUAUAUAUAUAUAUAUAUAUAUGUAUAUAUAUAUAUAUAUGAAUAUAUUGUUUGU
Pos_1616428_TGME49_chrIX	TGME49_chrIX	5979661	5979722	UUUUGGCAGACAUUGAGACAUGAGGGUACUGACAUAGUUGUACGUUUUGAUGUCUGCCGAAG
Pos_1616422_TGME49_chrIX	TGME49_chrIX	5979662	5979721	UUUGGCAGACAUUGAGACAUGAGGGUACUGACAUAGUUGUACGUUUUGAUGUCUGCCGAA
Neg_1618969_TGME49_chrIX	TGME49_chrIX	5981432	5981485	AGAAGUAGAGAACAGAGCCGCGCGUCGCCACGGGUCGGUACUGUUCUCGCUUUU
Pos_1616908_TGME49_chrIX	TGME49_chrIX	5993456	5993536	CUACGUUCCUGGACACGUAAGUGUCUUUAGGUCUCCUGAGGUCCUUCGGUCGACGGAGACGCUUAUGUACUAGGAUCGCAG
Pos_1616910_TGME49_chrIX	TGME49_chrIX	5993593	5993690	CGUAGGGGUGUCUGUUUCUGUAUAUAUGUAUGUAUAUAUAUAUGUAUAUAUAUGUAUAAAUAUGUAUAUGUAUAUAUAUAUACGAACAGAGCUCCACG
Pos_1617541_TGME49_chrIX	TGME49_chrIX	6012514	6012554	UACCUACGUGUUUAGGUAUAUUUUGUAUGUUUAUGUAGGUG
Pos_1617651_TGME49_chrIX	TGME49_chrIX	6015482	6015558	CUUCCGCAGCAAGAUUCAGGUGCGGCUCUAGAGGCUUUGAGAAGUUUCUUGGCCUUUUUGAGUCUUUGCUGCUGAAG
cin-miR-4194-3p_1620247	TGME49_chrIX	6016771	6016832	UUUAUAUACAUAUAUAUGUAUAUAUGUAUAUAUGUAUAUAUGUAUAUAUAUAUGUGUGUAGA
Pos_1618014_TGME49_chrIX	TGME49_chrIX	6026447	6026497	GAUAUUUGUGUUGUCGAUGCCAUAGUCGUCGACAACUAUUUGCAAAUGUGU
Neg_1620884_TGME49_chrIX	TGME49_chrIX	6034004	6034082	CACGUAUAUACACACAAUCAUAUAUAUAUAUAUCUAUAUCUGUAUAUGUAUAUAUAUAUAUGGUGUGUGUGUGUGUGUG
Neg_1620888_TGME49_chrIX	TGME49_chrIX	6034008	6034080	UAUAUACACACAAUCAUAUAUAUAUAUAUCUAUAUCUGUAUAUGUAUAUAUAUAUAUGGUGUGUGUGUGUGUG
Pos_1618423_TGME49_chrIX	TGME49_chrIX	6037104	6037146	UGUAUAUGAAUAUACAUAAACGUCAUGUGAACUUUUAUAUACA
Neg_1621133_TGME49_chrIX	TGME49_chrIX	6041199	6041236	GGUGCUCUGCAGAGUCACAGUUGUUCUGUAGGAGCACC
mmu-miR-466m-3p_1621950	TGME49_chrIX	6064625	6064702	CUCUAUGUAUUUAUAUAUAUAUAUAUAUAUAUAUAUAUAUAUAUAUAUAUGUGUGUGUGUGUGUGUAAACGCAAGCAG
Pos_1619472_TGME49_chrIX	TGME49_chrIX	6068196	6068312	AAGUUUAUAUAUGUAUAUAUAUGUAUAUAUAUAUAUAUAUAUAUACAUGUAUAUAUAUAUAUAUACAUAUAUAUAUAUAUAUUACAUAUAUAUAUAUAUAUAUAUAUAUAUAGAUUU
cin-miR-4194-3p_1622086	TGME49_chrIX	6069146	6069294	ACAGAGCGAGGCCGGAAAAUCUCUACGUAUAUAUAUGUAUAUAUUUAUGUAUCAUACACAUAUAUAUACAUAUAUAUAUAUACAUAUAUAUAUAUAGAUAUAUACAUAUAUAUAUAUAUAUACAUAGAGAUUUUCCGGUCUCGCUGUGU
hsa-miR-4789-3p_1619508	TGME49_chrIX	6069146	6069294	UGUCUCGCUCCGGCCUUUUAGAGAUGCAUAUAUAUACAUAUAUAAAUACAUAGUAUGUGUAUAUAUAUGUAUAUAUAUAUAUGUAUAUAUAUAUAUCUAUAUAUGUAUAUAUAUAUAUAUAUGUAUCUCUAAAAGGCCAGAGCGACACA
Pos_1622059_TGME49_chrIX	TGME49_chrIX	6135792	6135831	AGAAGACCUUGUACAAUAAAGAUGUUGUGUACGGUCUGCU
Neg_1624904_TGME49_chrIX	TGME49_chrIX	6145248	6145298	UCCCCCCCCAAUGGCGCUGUCAGCAGUAGAUGCUCCAUUGGAAUGGGGGGA
Neg_1625083_TGME49_chrIX	TGME49_chrIX	6149678	6149722	UCAUCGAGGUCUGCGCUGGAAUCCGGCGACAGACCUGACGAUAGA
Neg_1625259_TGME49_chrIX	TGME49_chrIX	6153983	6154023	GUCAUAUAUGUUUUGGCGCUACUUCCCCGCUAAACAUUGAC
Pos_1625470_TGME49_chrIX	TGME49_chrIX	6225534	6225590	CGGUGUACUGUGCUGCCGUAGUUGUGUUUCAUAUGACUUGUCGGCAGUUAGUGCUUG
Neg_1628846_TGME49_chrIX	TGME49_chrIX	6250780	6250817	GCUGGGAAGAGGCCUUCUUCCCACCGGCCUCUUCCAGC
Neg_1629961_TGME49_chrIX	TGME49_chrIX	6280044	6280101	GGGCAACUGGGUUCGCGCUGCGUGAGUGAAAACCCAUGCAAGCGAAUUCAGUAUGCCC
Pos_109298_TGME49_chrIa	TGME49_chrIa	59014	59049	GCUCUGCUUAGGUCCCAGCAGGGUCCGAGGCGGAGC
Neg_111629_TGME49_chrIa	TGME49_chrIa	83772	83807	GGGAUUAAAGAGGCGAAAACGUGCCUCUUCCGUCCC
Pos_113308_TGME49_chrIa	TGME49_chrIa	167431	167474	GAGCCUCGCGAGAGGGCGCUUCCCUGCGCCUUCUUCUGAGACUC
Pos_113847_TGME49_chrIa	TGME49_chrIa	183340	183377	UCAGUGAAGCUGCGAGCCGUUGCUGGCAGGUACACUGG
Pos_115458_TGME49_chrIa	TGME49_chrIa	225551	225604	GUGGACCCUCCUUGUCUUAGUGUCUUCGGAAGGACGCAAAGCAAGAGAGGGCAC
Pos_115452_TGME49_chrIa	TGME49_chrIa	225556	225601	CCCUCCUUGUCUUAGUGUCUUCGGAAGGACGCAAAGCAAGAGAGGG
rno-miR-466c-3p_117864	TGME49_chrIa	254160	254279	AUAUAUAUACAUGUAUAUAUAUAUAUAUAUAUAUAUAUGUACACAUACAUAGACUGGUUCACAGGUAUGUACUGGCAUGUACAUAAGUAUACAUAUAUAUAUGUAUAUAUGUAUAUAUGU
Neg_118001_TGME49_chrIa	TGME49_chrIa	258496	258569	UAUAUAUGCAUAUAUAUGUAUAUAUAUAUAUGCAUAUAUAUGUAUAUAUAUUUAUGCAUAUAUAUGUAUAUAUA
Pos_117800_TGME49_chrIa	TGME49_chrIa	289824	289869	GCUCUUGGUUCCUGCGUUUUUCGAAGGAGGAGCAAGGACCAGGAGC
Pos_117983_TGME49_chrIa	TGME49_chrIa	294654	294697	GCCAGGCGGGUGCUGUCCGCUAGAGUGGACAGAUCCUCCUCGGC
Neg_119448_TGME49_chrIa	TGME49_chrIa	297853	297897	CUGCCAGUCCGGGCGCCUGAACUCGGGACGAAUGUGGACUGGCAG
Neg_119539_TGME49_chrIa	TGME49_chrIa	300477	300622	ACAGAUGUGUAUGAAUAGGGAAUGUGACAACGUAGAUGUUUAUUGAUGUACACAGGCGCAUUUAUGUGAGAAAAGAGCACUGAAUGCACUGAAGUGACAACAGCAGGUACCACCUACACAAGAGACAUCCCUAUUUAUCUAUCUGU
rno-miR-568_120777	TGME49_chrIa	333579	333718	CACAAACAUGGAGAGACGACUACGGGGCGCUACCUUAAACUCUCUCACUCUCUCUAUUUAUAUAUAUCUAUACAUAUAUACAUAUAUAUAUAUAUAUUUGUGUAGGUGGCUGUCCGUAGUCGUGAAUCCAUUUAUUUGUG
Pos_119786_TGME49_chrIa	TGME49_chrIa	342184	342236	AGUGGGCCAAUAUGGCUCUUUUUGCAUAUGGGUGAAAAGGUCAGUGGCCCGCU
Pos_121970_TGME49_chrIa	TGME49_chrIa	400347	400382	ACAGAGGGUUGCUCGCUCUCUGUGAGUACCCCCUGU
Pos_122862_TGME49_chrIa	TGME49_chrIa	424160	424244	GCGUCUGUGCGCUCUGCGUUUAUAUAUAUAUAUAUAUGUAUAUAUAUAUAUAUAUAUAUAUAUAUGUAGUGAGGAUGCGCGACGC
Pos_122956_TGME49_chrIa	TGME49_chrIa	426956	427038	UCUGUGAAUGUCGCCGGGAGGAGCAGGACAAGUUACUGGGGCAGUUAGACUUUUCUUGUUUUUCUCGCUGACGUCCGCGCAGA
Pos_122958_TGME49_chrIa	TGME49_chrIa	427152	427218	GUUGUCUUUGUACGCGUGUGUUUCUACUGCAUGUAGUAGAAGCUAUACGUAUGGGUAGAAAGACAAU
mmu-miR-7002-3p_131201	TGME49_chrIa	609567	609649	UUGAAAAAGGUGCUUAUAUAUGUGUUUACAUGCUUCCGCUUGCCAGACGGACGGAAGCAAGUGGUAUGAGUGCCAUUUUCGCG
Pos_131039_TGME49_chrIa	TGME49_chrIa	639241	639285	AGCCUCUCUUUUCCGUCGGCCCGAGCCGACGGAAAAGAGAGGACU
Neg_132575_TGME49_chrIa	TGME49_chrIa	645961	645999	GUCAGGGAGAGUUGCUGUUGACGGACAAUUCUCUGUGGC
Neg_132706_TGME49_chrIa	TGME49_chrIa	649397	649457	GCUAUCUCCACCAAAUGCGGAGCAGGUCUCUCGACUUCUCAGUGCGUUUGGUGAGGGAAGC
Neg_132702_TGME49_chrIa	TGME49_chrIa	649401	649454	UCUCCACCAAAUGCGGAGCAGGUCUCUCGACUUCUCAGUGCGUUUGGUGAGGGA
Neg_133660_TGME49_chrIa	TGME49_chrIa	675651	675780	GUAGGCACAGCAUGGGAUAAAUGGGUCGGUGACUUGUUCAUGCGAAUGCGUGUCUUUCUCUUGUUACGGUGACACGCAGACGUUGAAACGGAAGAACAGGCAAAGAACCGAGAGUCGCUGCUGUACUUGC
sko-miR-4827a_132637	TGME49_chrIa	683522	683651	UAUAUAUAUAUAUAUAUAUAUAUGUAUAUAUUCAUAUACGUAUGUGUACAUAUUACGUGUAUAUUUACUUAUGUAUAUGUGUGCAUAUACGUAUCUCAAUGUUUUACAUGUAUAUAUAUAUAUAUAUAUA
Pos_135580_TGME49_chrIa	TGME49_chrIa	762283	762324	GCAGCCUUAAGCUACGGCAAAAGCCGGAGCUUAAGUUUCUGC
Neg_137999_TGME49_chrIa	TGME49_chrIa	791243	791281	GACGAGCAUGCUGAAGGGAGCUUUUCUCAGCAGCUCGUC
Pos_137853_TGME49_chrIa	TGME49_chrIa	822981	823028	CAGCUUCUCGGAGGUGGUUGUCUGCUAGACAGCGGCUGUGACGAGCUG
Pos_137890_TGME49_chrIa	TGME49_chrIa	824131	824230	UGUAUGUUUAGUUUACGUGGAUAUAUGUAUAUAUAUGUAUAUGUAUAUAUAUGUAUAUAUAUAUAUAUAUACACUUGUACUACGUAGGCAUUUACUUACG
Pos_137888_TGME49_chrIa	TGME49_chrIa	824132	824229	GUAUGUUUAGUUUACGUGGAUAUAUGUAUAUAUAUGUAUAUGUAUAUAUAUGUAUAUAUAUAUAUAUAUACACUUGUACUACGUAGGCAUUUACUUAC
Pos_137898_TGME49_chrIa	TGME49_chrIa	824477	824518	GUCCGCGAAGCAGUACCUGUUGUGGUAAACUGCUUAAAGGAC
Pos_138053_TGME49_chrIa	TGME49_chrIa	829024	829143	UACCGACAUGUUUAUUUAAACGUAUUUAGGGAACCUUUUACGUAUGUGUGUAAGUACACCUAUAUACAUAUACGAAGCUAUGUAAGGCUCUCUGUUUGUACGUAUAUAUUUAUGUAGGUA
Neg_141113_TGME49_chrIa	TGME49_chrIa	873402	873439	AGUGGUGCGGUGUUCUUCGAAACAGAAGGCGCACCACU
Pos_140644_TGME49_chrIa	TGME49_chrIa	898353	898414	GCAUAGAAAACGACGUCUUGUGUGGCGCCGUGGAAAACGCCAAGACGUCGUUCGGACUGUGU
mmu-miR-6932-3p_142323	TGME49_chrIa	905660	905742	UGCGGGAUGCUCUUCUUGUUCUGCUUCUUCUGCAUCUCCUUUUGCGCUAGGGAGGCCACAGACAGGACAGGAGAGCUCCCGCA
tch-miR-1277-5p_141134	TGME49_chrIa	912377	912447	AUAUAUAUAUAUAUAUAUAUAUAUACGUAUUCAGUACGUGAAGAUGUAUAUAUAUAUAUAUAUAUAUAUAU
tch-miR-1277-5p_142560	TGME49_chrIa	912563	912705	CUACGUAUACAUAUAUAUAUAUAUAUAUAUAUAUAUAUAUGUAUUUUAUAUGUGCAUAUAUAUAUUUAUGUAUAUGUAUAAAUAUAUGUAUGUAUACGUAAAUAUAUAUAUAUAUAUAUAUGUAUAUAUAUAUGUAUAUUUAG
tch-miR-1277-5p_141399	TGME49_chrIa	919903	919978	UAGGUAUAUAUAUAUAUAUAUAUAAAUAUAUAUAUCUAUACGUAUGUAUAUGCAUAUAUAUAUAUAUAUGUACUUA
Pos_141521_TGME49_chrIa	TGME49_chrIa	923662	923724	UACGUGGUUGCUUACGCAUUGCAGUGCUUACAUGUGAGGACGUGAUGCGUACGUAGUCACGUG
Pos_141553_TGME49_chrIa	TGME49_chrIa	924497	924592	GUGUGUCCUGUAUACUCAGAGACGUAGAUGUAUCCUUCUGUAGAUGUCCCUCGGCGUCUGUAGAUACGUACGUUUACGUGUUGAGGCAGAAUAUAU
Pos_141556_TGME49_chrIa	TGME49_chrIa	924511	924581	CUCAGAGACGUAGAUGUAUCCUUCUGUAGAUGUCCCUCGGCGUCUGUAGAUACGUACGUUUACGUGUUGAG
Pos_142079_TGME49_chrIa	TGME49_chrIa	938568	938635	AGACCGCUCAGCCAGCGACGAGAGGAGCAGCGCAGGAUGGUUGCUCUUCGCGUCGUCUCUGAGCGUCU
Pos_142462_TGME49_chrIa	TGME49_chrIa	949390	949472	CGAGUUCUCAGAGGAGCGUCCGCAGAAGGGGCCGCGCCUGCAGUGGUACGAGCUCCUCUUCGACGAGACGCUCCUCUAGCUCG
Pos_142458_TGME49_chrIa	TGME49_chrIa	949399	949466	AGAGGAGCGUCCGCAGAAGGGGCCGCGCCUGCAGUGGUACGAGCUCCUCUUCGACGAGACGCUCCUCU
Pos_142700_TGME49_chrIa	TGME49_chrIa	955652	955695	CUGAGCCUGGCCUAGAGCCUUUUGGCUUUGAACGCCGGGUUCAG
bmo-miR-2836_143257	TGME49_chrIa	970385	970507	UAUGUCUGCUUUAAAACAUUUGCGUCGAACGAUAAACGCGGAUUACUCUGUUCGGGGGUUUGAUAUGCGCCGAGCUAAGCUUAAGAGACGGCGGUCUACGGCGGGAUGGGUUAAGGUGACAUA
Pos_144028_TGME49_chrIa	TGME49_chrIa	990274	990334	CACCUCUUCUGUACGAUGUUCCUGCUUUUUCAAAGAGCGGGCAUGUGUACGGGGAGAGGUG
mmu-miR-466h-3p_144559	TGME49_chrIa	1004885	1004975	UGUGAUGUGUACGUGUUUGUGUGUAUACGUGCGUAUAUAUGUAUAUAUAUAUAUAUAUAUAUGUAUAAAUACUUACACAUACACAUCCACA
Pos_144782_TGME49_chrIa	TGME49_chrIa	1011175	1011235	UGUCCUUGUCGGAAGAGGCUGUUGCUACAAAUGGAGCGGACGGCCUUGAACAACAAGGACA
mmu-miR-467g_146477	TGME49_chrIa	1057209	1057334	GUGUGUAUAUAUAUGUAUAUGUAUAUAUAUAUAUAUAUGUGUAUGUAUGUAUAGAGAUGCAUAUGUCUAUGUGCAUAUGGCAAUGCAUAUGUAUAUAUGUAUAUAUAUAUAUAUAUAUAUAUACAC
mdo-miR-7244-5p_146682	TGME49_chrIa	1063251	1063321	GCGCACCUCCUUCACCUCUCUCGUGUACUAUGUUAGCAAGCUAUAGUGGUGGGUGGGAAAAGGAGGUGCGC
Pos_148955_TGME49_chrIa	TGME49_chrIa	1127404	1127440	UAGUACAGCCUGUCCGCGUUGGACGGGAUCUGUGCUA
Neg_150913_TGME49_chrIa	TGME49_chrIa	1140512	1140574	AACUUCUGACGCCUGCUGACCCGAGUCUAGUUUUGUUGAUGAGUGGGUAGCAGGUGCAGAGUU
Neg_150932_TGME49_chrIa	TGME49_chrIa	1141057	1141097	GUUCCGCUGCUGCUCUCGGGAUGACGAAGGUGCAGUGGAAU
Neg_151522_TGME49_chrIa	TGME49_chrIa	1155616	1155658	CACGGUAGUGAUUAACGGUAUAACCUACCGUUAGUUUGCUGUG
Pos_150373_TGME49_chrIa	TGME49_chrIa	1164071	1164113	UCUUCUAUAACGUCACUUGAUUUGUACGUGUGUCUAUGGAAGA
Pos_150798_TGME49_chrIa	TGME49_chrIa	1175200	1175250	GAGGACUCGCAGUAGAUAGGGAGAGGCCUACUUUCCCUAUUCUACGUUCUC
Pos_152404_TGME49_chrIa	TGME49_chrIa	1215448	1215484	UCAACUCUGCAAUAGUAGUUUCUAUAUGCGGCGAUGA
Pos_153243_TGME49_chrIa	TGME49_chrIa	1238303	1238355	AGCCCACAUGCCUGUGGGCUUUGCCGGUCUUGAGCCCCACAUGUAUGUGGGCU
Pos_153757_TGME49_chrIa	TGME49_chrIa	1254125	1254196	UGUGUGUGUAGAUAUAGAUAUAUAUAUGUAUAUAUAUGUAUAUAUAUGUAUAUAUCUAUAUCUAUACAUAUA
Pos_153754_TGME49_chrIa	TGME49_chrIa	1254126	1254195	GUGUGUGUAGAUAUAGAUAUAUAUAUGUAUAUAUAUGUAUAUAUAUGUAUAUAUCUAUAUCUAUACAUAU
mml-miR-7164-3p_154104	TGME49_chrIa	1264129	1264210	GUCUACUUCUUUUAGCUCUCCCGCGCUGCUUUUUCUUCUUUAGAAGGAAAGGCACGAGGAGACUGUUGACGAGCAAGUAGAC
tch-miR-1277-5p_154250	TGME49_chrIa	1268739	1268869	CGGAUAGACAAAAACACAAGCAGAGACACAAAAGAAGUAGGUAGAUGUACGUAUAUACAUAUAUAUAAAUAUUUAUAUAUGUACGUAUGUAUCUAUACAUCUUUAUAUCUCUAAGCACCCAAAAAACUCCG
Pos_154618_TGME49_chrIa	TGME49_chrIa	1278501	1278584	AUAUAUAUGUAUAUAAGUAUAUAUGUGUAUAAGUAUGUAUAUAAGUAUAUAUAUAUAUAUAUAUAUACUUAUAUAUAUACGUAU
rno-miR-568_154745	TGME49_chrIa	1282854	1282935	UGUAUAUGUAUAUAUGUAUAUAUAUAUAUAUAUAUAUACAAUUGUCGAUAUAUAUAUAUAUAUAUAUAUAUAUAGAGUUACA
Pos_155944_TGME49_chrIa	TGME49_chrIa	1315512	1315565	CGGGGGAUGGUACGUAUGCAUGUCUAUAAAUUUGCAUAUAUGUACACACCUCCG
Pos_155978_TGME49_chrIa	TGME49_chrIa	1316433	1316474	GACUCUGUUUGUGCGCUUUUAUCCAUAAGUGCUAAGCAAGUU
Pos_155992_TGME49_chrIa	TGME49_chrIa	1316831	1316919	AGAUUUCUUGUCCCUUUUGUUUGGUGACCCGAACAGACCUUCGUGAAGAUCUGAACUUUGGGUUGUAACACCCGACGGACAAGAAAUCU
Pos_156703_TGME49_chrIa	TGME49_chrIa	1335676	1335724	GUCUCUACGGAAAGGGAGCUUUUAUGGCUUGUCCUUUCUUGUAGAAGAC
Pos_157316_TGME49_chrIa	TGME49_chrIa	1352628	1352703	GUGUGUACGUCUAGGCGUGGUAUAUAGAGUUGUCUGUGGUUUUGCUCUAGAAGUCUGCGUCCGUGGAUGUGCAUAC
Pos_159313_TGME49_chrIa	TGME49_chrIa	1406404	1406474	CACCUUUUGGUGGUGGUAGCUUACUGGUGUUGUAGGGCAACGUAAGUUUGUUGACACGCACCGAGGGGGUG
Pos_159695_TGME49_chrIa	TGME49_chrIa	1417921	1417961	GUCGGUCUUCGCAGCUUUUUGAGCUGCGAAGGAUUCACGAC
Neg_162991_TGME49_chrIa	TGME49_chrIa	1468111	1468152	CAGCCGCUCCAGGUGUGGCUCCGCGCCCGCCUGGAGGAGCUG
gga-miR-466_162795	TGME49_chrIa	1502520	1502584	CCAGAGACCGAGGUGUGGGUCUGCGGACAUAAUGUGUGUCUGUAUAUAUAUACCUCUAUUUCUGG
Pos_163678_TGME49_chrIa	TGME49_chrIa	1526767	1526811	GCUUAUUCUCUGUUGUCGUCCUUCAGGAUGCAAGAGGGAAUGCGU
Pos_163683_TGME49_chrIa	TGME49_chrIa	1526908	1527062	CAGUAGUGUAUCUGUCCUAAUACGCAUUCGAAAAAGACCCUUCAUAUAUGAUGCUCCACCUGAUGACCAAACUUACGACUUCCGGAAACAAAUGGCCUAAGUUCAAGAUGAAAUAAAAUCGCUGCGUAUCCUUUCUACUAGGACUAACAUUAUUG
Pos_164489_TGME49_chrIa	TGME49_chrIa	1549151	1549199	UGUAGACGUAUGUAUUAUACUUACUGGCAAAAAUACGUACGAAUCUACA
Pos_165369_TGME49_chrIa	TGME49_chrIa	1573029	1573138	UCAGAGUUGAAUUGCCUUAUUCAUUUUGCUGUAAUUCUCAUCACCAUAAAGUGCUCGCGGCUUCGAGGGUGAAUACGAUGUGGAGGAUUCAGUAAAGUGUUUCAGCCUGA
Pos_165386_TGME49_chrIa	TGME49_chrIa	1573520	1573610	GGGGUCUCGCGUUAUGUCUGUCACGAGCCCAGGCGUUGUGUGGCGCUUCGUACUUCGUCAGGGUUCGAGGCAGUUUAUGUCCGGUGACCCC
Neg_166939_TGME49_chrIa	TGME49_chrIa	1576067	1576173	CACAUAUAAAUAUAUAUAUAUAUAUAUAUAUAUAUAUAUAAAUAUAUACAGAGAGAGGAAGAGACAUAAAUAUGUAUAUAUAUAUAUAUAUAUAUAUAUAUAUAGUG
Neg_168070_TGME49_chrIa	TGME49_chrIa	1607310	1607356	UUUCGUGAACCGUUACCUUUGUUGACGACAAAGAUACGGUCGCGGAA
Pos_167761_TGME49_chrIa	TGME49_chrIa	1638289	1638392	GGCGGGAAGCCCCGCGGGUUCCGCGUGCGGCGAGCGCGGGGCGUCCGAGAAGCCCGGACGGAAGCCGAGCUCCGAGGUACCGGAGCCCGCGGGGCGGCCCGGCC
Pos_167757_TGME49_chrIa	TGME49_chrIa	1638291	1638389	CGGGAAGCCCCGCGGGUUCCGCGUGCGGCGAGCGCGGGGCGUCCGAGAAGCCCGGACGGAAGCCGAGCUCCGAGGUACCGGAGCCCGCGGGGCGGCCCG
mmu-miR-467g_171065	TGME49_chrIa	1686559	1686644	UAUACAUAUAUACAUAUAUACAUAUAUAUACAUAUAUGUAUAUAUGUAUAUAUAUGUAUAUAUAUGUAUAUGUGUAUAUAUGUAUG
mmu-miR-467g_171067	TGME49_chrIa	1686560	1686643	AUACAUAUAUACAUAUAUACAUAUAUAUACAUAUAUGUAUAUAUGUAUAUAUAUGUAUAUAUAUGUAUAUGUGUAUAUAUGUAU
mmu-miR-467g_169504	TGME49_chrIa	1686560	1686643	UAUGUAUAUAUGUAUAUAUGUAUAUAUAUGUAUAUACAUAUAUACAUAUAUAUACAUAUAUAUACAUAUACACAUAUAUACAUA
tch-miR-1277-5p_172005	TGME49_chrIa	1712298	1712380	CCCAGCAUCUAUAGACGUAUAUAUAUAUAUAUACGUAUGUAUAUAUAUAUAUAUAUAUAUAUGCGACUAUUGCAUGUACUGGG
Pos_171921_TGME49_chrIa	TGME49_chrIa	1752124	1752167	GAGAGGUUCAACGCACCUCCGGCGGACGGUGCGACGAGCCUUUC
mmu-miR-297c-5p_173247	TGME49_chrIa	1788530	1788629	UGUACAUUUUAAGUGUGUAUGACUGUAUAUAUAUAUAUAUAUAUUAUAUAUAUAUAUAUAUAUAUAUAUAUAUACAUGUACAUACACACAUACACAUACA
mmu-miR-669l-3p_173397	TGME49_chrIa	1793177	1793270	UAUGUGUGUAUAUAUGUAUAAAUAUGUAUAUAUAUAGAUAUAUGUGCGUGUGUGUAUAUAUAUAUAUAUACAUAUAUACAUAUAUACAUACAUA
Pos_173666_TGME49_chrIa	TGME49_chrIa	1801173	1801209	GCGAAGUUGGGGUCGCCGGAGGCGACGCCUCCUUCGC
dme-miR-4961-5p_175854	TGME49_chrIa	1816534	1816619	UCGCUAUAUGCAUGUGCAAGUAUACAUGUGUAUAUACACAGCUAUGUGUCUAUGUAUAUGUGUGUAUUGGCACAAGCGUAAAUCGA
ame-miR-3782_175869	TGME49_chrIa	1816952	1817005	GCCGCCUGAGGUCUCUGCAAUGCUCGGUGGAGACAGCGCAGAGACUCAGGAGGC
mmu-miR-669m-3p_176310	TGME49_chrIa	1829736	1829859	GGAUACAUGCAUACAAACAUAUAUAUAUAUAUAUAUAUAUAUAUAUAUUUAUAUAUUUAUAUAUAUAUAUAUUUAUAUGUAUAUAUAUAUAUGAAUAUGUAUAUUUAUGUAUGUGCAUGUAUCU
bra-miR156a-3p_176567	TGME49_chrIa	1837253	1837300	GGGCGAGAUGCAGAGAGAGAGCAAGCUCGCGACUCUGCUUCUCGCCGA
rno-miR-466b-4-3p_177586	TGME49_chrIb	50157	50322	GUGUAGGUUUUAUGUGUCUGUGUGUAUAUGUGGAUGCAUGUAUGUAUAUAUGCAUAUAUAUAUAUAUUUAUAUAUAUAUAUAUAUAUAUGUAUAUAUGUAUAUAUAUUUGCAUUUAAACACACAUAUACAUAUACACGUACAUAGACACGUACGUUAAAUCUAUAC
tch-miR-1277-5p_179393	TGME49_chrIb	54408	54499	UACACAUGACCAUAUACAUAUACGUAUAUAUAUGUAUAUGUAUAUAUAUAUGUAUAUAUAUAUAUAUAUAUGUAUAUAUAUAUGCAUGUGUG
[truncated: 3,254 more rows]

## Sheet: FromExpressedGenes
miRNA Name	Chromosome	Start	End	Hairpin Sequence
[truncated: 2,484 more rows]

## Sheet: HairpinsAndMaturesInIn...
miRNA Name	Chromosome	Start	End	mat count	Hairpin Sequence	Mature Sequences
[truncated: 800 more rows]
