# Supplementary material for: The Expressed MicroRNA—mRNA Interactions of Toxoplasma gondii
Source: Front Microbiol. 2018 Jan 4;8:2630. doi: 10.3389/fmicb.2017.02630 (PMC5759179; doi:10.3389/fmicb.2017.02630)
Supplement: Supplementary Table 3 — List of all mature miRNAs. Mature miRNAs that passed the filtering after machine learning process are given with their sequences. [file Table3.XLSX]

## Sheet: default
HairpinName	HairpinSequence	MatureSequence
Neg_89_tgme49_asmbl.1017	GUAUUGUUGAGUUGUAUCGAUGACAUCAUUGAGAUACGGUGGCUUCUUCAUUGAAGACAAAGUUUCAUUGAUGCUGUCGAUCGACUUCAAUAC	AGACAAAGUUUCAUUGAUGCUGUC
tgo-novel-23-9_195	UGGAUAUCCUGCGCUGCUUCCAAUAUUGGAAGCCAGUGCAGGUAUCCG	UCCUGCGCUGCUUCCAAUAUUGGA
tgo-novel-23-9_195	UGGAUAUCCUGCGCUGCUUCCAAUAUUGGAAGCCAGUGCAGGUAUCCG	UGGAUAUCCUGCGCUGCUUCCAAU
Neg_196_tgme49_asmbl.1024	GGGGUGCACAGCGAAGGGGCUCAAUUUCUGGAAAUUCGUGUCUCUGUUGGGAUACUGAUUUCCAGGAGUUUCUUCAGUGUGCAUUCU	CUGAUUUCCAGGAGUUUCUUCAGU
Neg_196_tgme49_asmbl.1024	GGGGUGCACAGCGAAGGGGCUCAAUUUCUGGAAAUUCGUGUCUCUGUUGGGAUACUGAUUUCCAGGAGUUUCUUCAGUGUGCAUUCU	GGGGUGCACAGCGAAGGGGCUCAA
Neg_209_tgme49_asmbl.1024	GUAUUGUUGAGUUGUAUCGAUGACAUCAUUGAGAUACGGUGGCUUCUUCAUUGAAGACAAAGUUUCAUUGAUGCUGUCGAUCGACUUCAAUAC	AGACAAAGUUUCAUUGAUGCUGUC
Neg_214_tgme49_asmbl.1024	GUAUUGUUGAGUUGUAUCGAUGACAUCAUUGAGAUACGGUGGCUUCUUCAUUGAAGACAAAGUUUCAUUGAUGCUGUCGAUCGACUUCAAUAC	AGACAAAGUUUCAUUGAUGCUGUC
tgo-novel-1-9-5p_277	CCCCAGUGGCCUGUAUUUGACGGAGCUUGGGACUGCUUCAUGCUUCGCGGCGUGUUGCGGACCCGAGCACUGUCUGUAUUGCGCUCUGGGG	CCCCAGUGGCCUGUAUUUGACGGA
tgo-novel-1-9-5p_277	CCCCAGUGGCCUGUAUUUGACGGAGCUUGGGACUGCUUCAUGCUUCGCGGCGUGUUGCGGACCCGAGCACUGUCUGUAUUGCGCUCUGGGG	UUGCGGACCCGAGCACUGUCUGUA
Neg_279_tgme49_asmbl.1025	CCCCAGUGGCCUGUAUUUGACGGAGCUUGGGACUGCUUCAUGCUUCGCGGCGUGUUGCGGACCCGAGCACUGUCUGUAUUGCGCUCUGGGG	CCCCAGUGGCCUGUAUUUGACGGA
Neg_279_tgme49_asmbl.1025	CCCCAGUGGCCUGUAUUUGACGGAGCUUGGGACUGCUUCAUGCUUCGCGGCGUGUUGCGGACCCGAGCACUGUCUGUAUUGCGCUCUGGGG	UUGCGGACCCGAGCACUGUCUGUA
ppe-miR8131-5p_327	CAUAACUUCAGCUAGCUGUCGUAGUUACUUUGAAACAGAAGUUACUUCUUCGGUGGCAUAGAGUUACUACAGUAGCUAUGUUGAGUUGUUAUG	CAUAACUUCAGCUAGCUGUCGUAG
ppe-miR8131-5p_327	CAUAACUUCAGCUAGCUGUCGUAGUUACUUUGAAACAGAAGUUACUUCUUCGGUGGCAUAGAGUUACUACAGUAGCUAUGUUGAGUUGUUAUG	GGCAUAGAGUUACUACAGUAGCUA
rno-miR-214-5p_332	CCAUAACUUCAGCUAGCUGUCGUAGUUACUUUGAAACAGAAGUUACUUCUUCGGUGGCAUAGAGUUACUACAGUAGCUAUGUUGAGUUGUUAUGUG	CCAUAACUUCAGCUAGCUGUCGUA
rno-miR-214-5p_332	CCAUAACUUCAGCUAGCUGUCGUAGUUACUUUGAAACAGAAGUUACUUCUUCGGUGGCAUAGAGUUACUACAGUAGCUAUGUUGAGUUGUUAUGUG	UGGCAUAGAGUUACUACAGUAGCU
Pos_339_tgme49_asmbl.1070	GGGGUCUCGCGUUAUGUCUGUCACGAGCCCAGGCGUUGUGCGGCGCUUCGUACUUCGUCAGGGUUCGAGGCAGUUUAUGUCCGGUGACCCC	CGUACUUCGUCAGGGUUCGAGGCA
Pos_339_tgme49_asmbl.1070	GGGGUCUCGCGUUAUGUCUGUCACGAGCCCAGGCGUUGUGCGGCGCUUCGUACUUCGUCAGGGUUCGAGGCAGUUUAUGUCCGGUGACCCC	GGGGUCUCGCGUUAUGUCUGUCAC
Pos_339_tgme49_asmbl.1070	GGGGUCUCGCGUUAUGUCUGUCACGAGCCCAGGCGUUGUGCGGCGCUUCGUACUUCGUCAGGGUUCGAGGCAGUUUAUGUCCGGUGACCCC	UCGUCAGGGUUCGAGGCAGUUUAU
tgo-novel-41_429	UGCUGGAAGCAGCCAGUCCGCCCUCAGGGGUGUGCACUUGGUGAAUUCUAGCA	UGCUGGAAGCAGCCAGUCCGCCCU
rno-miR-214-5p_510	CCAUAACUUCAGCUAGCUGUCGUAGUUACUUUGAAACAGAAGUUACUUCUUCGGUGGCAUAGAGUUACUACAGUAGCUAUGUUGAGUUGUUAUGUG	CCAUAACUUCAGCUAGCUGUCGUA
rno-miR-214-5p_510	CCAUAACUUCAGCUAGCUGUCGUAGUUACUUUGAAACAGAAGUUACUUCUUCGGUGGCAUAGAGUUACUACAGUAGCUAUGUUGAGUUGUUAUGUG	UGGCAUAGAGUUACUACAGUAGCU
Pos_524_tgme49_asmbl.1049	UUAGACUUUCGUGUAGCUCUCUCUACGUCUUUCUAUGUUAGAAAGUGAGAGAGAGUUUACAAGGAGUCUAA	UUAGACUUUCGUGUAGCUCUCUCU
Pos_528_tgme49_asmbl.1049	UCUUACGUGUGACUUCUUUGAGGACCUUUAGUCAUAGGGUUGUCUCUGUGCUUAAAGGUCUUUAACUCGGGGAAGCGACACGUGGGG	GUGUGACUUCUUUGAGGACCUUUA
Pos_528_tgme49_asmbl.1049	UCUUACGUGUGACUUCUUUGAGGACCUUUAGUCAUAGGGUUGUCUCUGUGCUUAAAGGUCUUUAACUCGGGGAAGCGACACGUGGGG	UCUUACGUGUGACUUCUUUGAGGA
rno-miR-214-5p_588	CCAUAACUUCAGCUAGCUGUCGUAGUUACUUUGAAACAGAAGUUACUUCUUCGGUGGCAUAGAGUUACUACAGUAGCUAUGUUGAGUUGUUAUGUG	CCAUAACUUCAGCUAGCUGUCGUA
rno-miR-214-5p_588	CCAUAACUUCAGCUAGCUGUCGUAGUUACUUUGAAACAGAAGUUACUUCUUCGGUGGCAUAGAGUUACUACAGUAGCUAUGUUGAGUUGUUAUGUG	UGGCAUAGAGUUACUACAGUAGCU
Pos_602_tgme49_asmbl.1054	UUAGACUUUCGUGUAGCUCUCUCUACGUCUUUCUAUGUUAGAAAGUGAGAGAGAGUUUACAAGGAGUCUAA	UUAGACUUUCGUGUAGCUCUCUCU
tgo-novel-41_640	UGCUGGAAGCAGCCAGUCCGCCCUCAGGGGUGUGCACUUGGUGAAUUCUAGCA	UGCUGGAAGCAGCCAGUCCGCCCU
rno-miR-214-5p_680	CCAUAACUUCAGCUAGCUGUCGUAGUUACUUUGAAACAGAAGUUACUUCUUCGGUGGCAUAGAGUUACUACAGUAGCUAUGUUGAGUUGUUAUGUG	CCAUAACUUCAGCUAGCUGUCGUA
rno-miR-214-5p_680	CCAUAACUUCAGCUAGCUGUCGUAGUUACUUUGAAACAGAAGUUACUUCUUCGGUGGCAUAGAGUUACUACAGUAGCUAUGUUGAGUUGUUAUGUG	UGGCAUAGAGUUACUACAGUAGCU
Pos_694_tgme49_asmbl.105	UUAGACUUUCGUGUAGCUCUCUCUACGUCUUUCUAUGUUAGAAAGUGAGAGAGAGUUUACAAGGAGUCUAA	UUAGACUUUCGUGUAGCUCUCUCU
Pos_699_tgme49_asmbl.105	UUCUUACGUGUGACUUCUUUGAGGACCUUUAGUCAUAGGGUUGUCUCUGUGCUUAAAGGUCUUUAACUCGGGGAAGCGACACGUGGGGG	CGUGUGACUUCUUUGAGGACCUUU
Pos_699_tgme49_asmbl.105	UUCUUACGUGUGACUUCUUUGAGGACCUUUAGUCAUAGGGUUGUCUCUGUGCUUAAAGGUCUUUAACUCGGGGAAGCGACACGUGGGGG	UUCUUACGUGUGACUUCUUUGAGG
Neg_906_tgme49_asmbl.1060	GUAUUGUUGAGUUGUAUCGAUGACAUCAUUGAGAUACGGUGGCUUCUUCAUUGAAGACAAAGUUUCAUUGAUGCUGUCGAUCGACUUCAAUAC	AGACAAAGUUUCAUUGAUGCUGUC
Neg_910_tgme49_asmbl.1060	GUAUUGUUGAGUUGUAUCGAUGACAUCAUUGAGAUACGGUGGCUUCUUCAUUGAAGACAAAGUUUCAUUGAUGCUGUCGAUCGACUUCAAUAC	AGACAAAGUUUCAUUGAUGCUGUC
Pos_1004_tgme49_asmbl.1167	CGUUGGGCCACGGCGAGGUGUUGGUGGCGCAGCAUCUUACUGUCGAGCCCAACG	CGUUGGGCCACGGCGAGGUGUUGG
Pos_1007_tgme49_asmbl.1167	CGUUGGGCCACGGCGAGGUGUUGGUGGCGCAGCAUCUUACUGUCGAGCCCAACG	CGUUGGGCCACGGCGAGGUGUUGG
hsa-miR-1279_1879	UUGGGUAGGUGGAGAAUAAUGUCAUACGUGAAUUGUCGUAAAGUUAGACAAAUAAAUAUUUGUUUAACUUUUCGAGAAGCACUAUGAAGCUUCACCUGCUUAG	AAUAUUUGUUUAACUUUUCGAGAA
hsa-miR-1279_1879	UUGGGUAGGUGGAGAAUAAUGUCAUACGUGAAUUGUCGUAAAGUUAGACAAAUAAAUAUUUGUUUAACUUUUCGAGAAGCACUAUGAAGCUUCACCUGCUUAG	UUGGGUAGGUGGAGAAUAAUGUCA
tgo-novel-1-9-5p_1919	CCCCAGUGGCCUGUAUUUGACGGAGCUUGGGACUGCUUCAUGCUUCGCGGCGUGUUGCGGACCCGAGCACUGUCUGUAUUGCGCUCUGGGG	CCCCAGUGGCCUGUAUUUGACGGA
tgo-novel-1-9-5p_1919	CCCCAGUGGCCUGUAUUUGACGGAGCUUGGGACUGCUUCAUGCUUCGCGGCGUGUUGCGGACCCGAGCACUGUCUGUAUUGCGCUCUGGGG	UUGCGGACCCGAGCACUGUCUGUA
Neg_2015_tgme49_asmbl.107	UCCACUUCGAAGUAUCACGAAGAGCUUUUCAAUUUGUUUAUAAAUAAACAGAUUGAAAUGCUGUUAAGUGCAUACUGUAAUAAGAGGUGGA	GAAAUGCUGUUAAGUGCAUACUGU
tgo-novel-41_2059	UGCUGGAAGCAGCCAGUCCGCCCUCAGGGGUGUGCACUUGGUGAAUUCUAGCA	UGCUGGAAGCAGCCAGUCCGCCCU
Neg_2064_tgme49_asmbl.107	UGCUGGAAGCAGCCAGUCCGCCCUCAGGGGUGUGCACUUGGUGAAUUCUAGCA	UGCUGGAAGCAGCCAGUCCGCCCU
tgo-novel-23-9_2116	GGAUAUCCUGCGCUGCUUCCAAUAUUGGAAGCCAGUGCAGGUAUCC	CCUGCGCUGCUUCCAAUAUUGGAA
tgo-novel-23-9_2116	GGAUAUCCUGCGCUGCUUCCAAUAUUGGAAGCCAGUGCAGGUAUCC	GGAUAUCCUGCGCUGCUUCCAAUA
Neg_2117_tgme49_asmbl.107	GGGGGUGCACAGCGAAGGGGCUCAAUUUCUGGAAAUUCGUGUCUCUGUUGGGAUACUGAUUUCCAGGAGUUUCUUCAGUGUGCAUUCUU	ACUGAUUUCCAGGAGUUUCUUCAG
Neg_2117_tgme49_asmbl.107	GGGGGUGCACAGCGAAGGGGCUCAAUUUCUGGAAAUUCGUGUCUCUGUUGGGAUACUGAUUUCCAGGAGUUUCUUCAGUGUGCAUUCUU	GGGGGUGCACAGCGAAGGGGCUCA
tgo-novel-23-9_2120	UGGAUAUCCUGCGCUGCUUCCAAUAUUGGAAGCCAGUGCAGGUAUCCG	UCCUGCGCUGCUUCCAAUAUUGGA
tgo-novel-23-9_2120	UGGAUAUCCUGCGCUGCUUCCAAUAUUGGAAGCCAGUGCAGGUAUCCG	UGGAUAUCCUGCGCUGCUUCCAAU
Neg_2121_tgme49_asmbl.107	GGGGUGCACAGCGAAGGGGCUCAAUUUCUGGAAAUUCGUGUCUCUGUUGGGAUACUGAUUUCCAGGAGUUUCUUCAGUGUGCAUUCU	CUGAUUUCCAGGAGUUUCUUCAGU
Neg_2121_tgme49_asmbl.107	GGGGUGCACAGCGAAGGGGCUCAAUUUCUGGAAAUUCGUGUCUCUGUUGGGAUACUGAUUUCCAGGAGUUUCUUCAGUGUGCAUUCU	GGGGUGCACAGCGAAGGGGCUCAA
tgo-novel-34-9-3p_2126	AUCUGAGGAACAUUUGAGAGAGAGUGAAAGAUUGUAUCUUUCUGCAUCUCUCUCGAUGUGCUUUCAGAU	AUCUGAGGAACAUUUGAGAGAGAG
tgo-novel-34-9-3p_2126	AUCUGAGGAACAUUUGAGAGAGAGUGAAAGAUUGUAUCUUUCUGCAUCUCUCUCGAUGUGCUUUCAGAU	GGAACAUUUGAGAGAGAGUGAAAG
tgo-novel-23-9_2323	GGAUAUCCUGCGCUGCUUCCAAUAUUGGAAGCCAGUGCAGGUAUCC	CCUGCGCUGCUUCCAAUAUUGGAA
tgo-novel-23-9_2323	GGAUAUCCUGCGCUGCUUCCAAUAUUGGAAGCCAGUGCAGGUAUCC	GGAUAUCCUGCGCUGCUUCCAAUA
Neg_2327_tgme49_asmbl.1111	GGAUAUCCUGCGCUGCUUCCAAUAUUGGAAGCCAGUGCAGGUAUCC	CCUGCGCUGCUUCCAAUAUUGGAA
Neg_2327_tgme49_asmbl.1111	GGAUAUCCUGCGCUGCUUCCAAUAUUGGAAGCCAGUGCAGGUAUCC	GGAUAUCCUGCGCUGCUUCCAAUA
Neg_2328_tgme49_asmbl.1111	GGGGGUGCACAGCGAAGGGGCUCAAUUUCUGGAAAUUCGUGUCUCUGUUGGGAUACUGAUUUCCAGGAGUUUCUUCAGUGUGCAUUCUU	ACUGAUUUCCAGGAGUUUCUUCAG
Neg_2328_tgme49_asmbl.1111	GGGGGUGCACAGCGAAGGGGCUCAAUUUCUGGAAAUUCGUGUCUCUGUUGGGAUACUGAUUUCCAGGAGUUUCUUCAGUGUGCAUUCUU	GGGGGUGCACAGCGAAGGGGCUCA
tgo-novel-23-9_2362	GGAUAUCCUGCGCUGCUUCCAAUAUUGGAAGCCAGUGCAGGUAUCC	CCUGCGCUGCUUCCAAUAUUGGAA
tgo-novel-23-9_2362	GGAUAUCCUGCGCUGCUUCCAAUAUUGGAAGCCAGUGCAGGUAUCC	GGAUAUCCUGCGCUGCUUCCAAUA
Neg_2367_tgme49_asmbl.1114	GGAUAUCCUGCGCUGCUUCCAAUAUUGGAAGCCAGUGCAGGUAUCC	CCUGCGCUGCUUCCAAUAUUGGAA
Neg_2367_tgme49_asmbl.1114	GGAUAUCCUGCGCUGCUUCCAAUAUUGGAAGCCAGUGCAGGUAUCC	GGAUAUCCUGCGCUGCUUCCAAUA
Pos_2368_tgme49_asmbl.1116	GGGGGUGCACAGCGAAGGGGCUCAAUUUCUGGAAAUUCGUGUCUCUGUUGGGAUACUGAUUUCCAGGAGUUUCUUCAGUGUGCAUUCUU	ACUGAUUUCCAGGAGUUUCUUCAG
Pos_2368_tgme49_asmbl.1116	GGGGGUGCACAGCGAAGGGGCUCAAUUUCUGGAAAUUCGUGUCUCUGUUGGGAUACUGAUUUCCAGGAGUUUCUUCAGUGUGCAUUCUU	GGGGGUGCACAGCGAAGGGGCUCA
tgo-novel-34-9-3p_2375	AAUCUGAGGAACAUUUGAGAGAGAGUGAAAGAUUGUAUCUUUCUGCAUCUCUCUCGAUGUGCUUUCAGAUU	AAUCUGAGGAACAUUUGAGAGAGA
tgo-novel-34-9-3p_2375	AAUCUGAGGAACAUUUGAGAGAGAGUGAAAGAUUGUAUCUUUCUGCAUCUCUCUCGAUGUGCUUUCAGAUU	AGGAACAUUUGAGAGAGAGUGAAA
tgo-novel-23-9_2443	GGAUAUCCUGCGCUGCUUCCAAUAUUGGAAGCCAGUGCAGGUAUCC	CCUGCGCUGCUUCCAAUAUUGGAA
tgo-novel-23-9_2443	GGAUAUCCUGCGCUGCUUCCAAUAUUGGAAGCCAGUGCAGGUAUCC	GGAUAUCCUGCGCUGCUUCCAAUA
tgo-novel-23-9_2443	GGGGUCUCGCGUUAUGUCUGUCACGAGCCCAGGCGUUGUGCGGCGCUUCGUACUUCGUCAGGGUUCGAGGCAGUUUAUGUCCGGUGACCCC	CGUACUUCGUCAGGGUUCGAGGCA
tgo-novel-23-9_2443	GGGGUCUCGCGUUAUGUCUGUCACGAGCCCAGGCGUUGUGCGGCGCUUCGUACUUCGUCAGGGUUCGAGGCAGUUUAUGUCCGGUGACCCC	GGGGUCUCGCGUUAUGUCUGUCAC
tgo-novel-23-9_2443	GGGGUCUCGCGUUAUGUCUGUCACGAGCCCAGGCGUUGUGCGGCGCUUCGUACUUCGUCAGGGUUCGAGGCAGUUUAUGUCCGGUGACCCC	UCGUCAGGGUUCGAGGCAGUUUAU
Pos_2446_tgme49_asmbl.111	GGGGUCUCGCGUUAUGUCUGUCACGAGCCCAGGCGUUGUGCGGCGCUUCGUACUUCGUCAGGGUUCGAGGCAGUUUAUGUCCGGUGACCCC	CGUACUUCGUCAGGGUUCGAGGCA
Pos_2446_tgme49_asmbl.111	GGGGUCUCGCGUUAUGUCUGUCACGAGCCCAGGCGUUGUGCGGCGCUUCGUACUUCGUCAGGGUUCGAGGCAGUUUAUGUCCGGUGACCCC	GGGGUCUCGCGUUAUGUCUGUCAC
Pos_2446_tgme49_asmbl.111	GGGGUCUCGCGUUAUGUCUGUCACGAGCCCAGGCGUUGUGCGGCGCUUCGUACUUCGUCAGGGUUCGAGGCAGUUUAUGUCCGGUGACCCC	UCGUCAGGGUUCGAGGCAGUUUAU
Neg_2448_tgme49_asmbl.1119	GGAUAUCCUGCGCUGCUUCCAAUAUUGGAAGCCAGUGCAGGUAUCC	CCUGCGCUGCUUCCAAUAUUGGAA
Neg_2448_tgme49_asmbl.1119	GGAUAUCCUGCGCUGCUUCCAAUAUUGGAAGCCAGUGCAGGUAUCC	GGAUAUCCUGCGCUGCUUCCAAUA
Neg_2449_tgme49_asmbl.1119	GGGGUGCACAGCGAAGGGGCUCAAUUUCUGGAAAUUCGUGUCUCUGUUGGGAUACUGAUUUCCAGGAGUUUCUUCAGUGUGCAUUCU	CUGAUUUCCAGGAGUUUCUUCAGU
Neg_2449_tgme49_asmbl.1119	GGGGUGCACAGCGAAGGGGCUCAAUUUCUGGAAAUUCGUGUCUCUGUUGGGAUACUGAUUUCCAGGAGUUUCUUCAGUGUGCAUUCU	GGGGUGCACAGCGAAGGGGCUCAA
rno-miR-214-5p_2528	CCAUAACUUCAGCUAGCUGUCGUAGUUACUUUGAAACAGAAGUUACUUCUUCGGUGGCAUAGAGUUACUACAGUAGCUAUGUUGAGUUGUUAUGUG	CCAUAACUUCAGCUAGCUGUCGUA
rno-miR-214-5p_2528	CCAUAACUUCAGCUAGCUGUCGUAGUUACUUUGAAACAGAAGUUACUUCUUCGGUGGCAUAGAGUUACUACAGUAGCUAUGUUGAGUUGUUAUGUG	UGGCAUAGAGUUACUACAGUAGCU
ppe-miR8131-5p_2532	AUAACUUCAGCUAGCUGUCGUAGUUACUUUGAAACAGAAGUUACUUCUUCGGUGGCAUAGAGUUACUACAGUAGCUAUGUUGAGUUGU	AUAACUUCAGCUAGCUGUCGUAGU
ppe-miR8131-5p_2532	AUAACUUCAGCUAGCUGUCGUAGUUACUUUGAAACAGAAGUUACUUCUUCGGUGGCAUAGAGUUACUACAGUAGCUAUGUUGAGUUGU	GCAUAGAGUUACUACAGUAGCUAU
ppe-miR8131-5p_2532	AUAACUUCAGCUAGCUGUCGUAGUUACUUUGAAACAGAAGUUACUUCUUCGGUGGCAUAGAGUUACUACAGUAGCUAUGUUGAGUUGU	UCGGUGGCAUAGAGUUACUACAGU
Pos_2544_tgme49_asmbl.111	UUAGACUUUCGUGUAGCUCUCUCUACGUCUUUCUAUGUUAGAAAGUGAGAGAGAGUUUACAAGGAGUCUAA	UUAGACUUUCGUGUAGCUCUCUCU
Pos_2545_tgme49_asmbl.111	UUCUUACGUGUGACUUCUUUGAGGACCUUUAGUCAUAGGGUUGUCUCUGUGCUUAAAGGUCUUUAACUCGGGGAAGCGACACGUGGGGG	CGUGUGACUUCUUUGAGGACCUUU
Pos_2545_tgme49_asmbl.111	UUCUUACGUGUGACUUCUUUGAGGACCUUUAGUCAUAGGGUUGUCUCUGUGCUUAAAGGUCUUUAACUCGGGGAAGCGACACGUGGGGG	UUCUUACGUGUGACUUCUUUGAGG
Neg_2547_tgme49_asmbl.111	UUAGACUUUCGUGUAGCUCUCUCUACGUCUUUCUAUGUUAGAAAGUGAGAGAGAGUUUACAAGGAGUCUAA	UUAGACUUUCGUGUAGCUCUCUCU
Pos_2549_tgme49_asmbl.111	UUCUUACGUGUGACUUCUUUGAGGACCUUUAGUCAUAGGGUUGUCUCUGUGCUUAAAGGUCUUUAACUCGGGGAAGCGACACGUGGGGG	CGUGUGACUUCUUUGAGGACCUUU
Pos_2549_tgme49_asmbl.111	UUCUUACGUGUGACUUCUUUGAGGACCUUUAGUCAUAGGGUUGUCUCUGUGCUUAAAGGUCUUUAACUCGGGGAAGCGACACGUGGGGG	UUCUUACGUGUGACUUCUUUGAGG
Neg_2708_tgme49_asmbl.112	GUAUUGUUGAGUUGUAUCGAUGACAUCAUUGAGAUACGGUGGCUUCUUCAUUGAAGACAAAGUUUCAUUGAUGCUGUCGAUCGACUUCAAUAC	AGACAAAGUUUCAUUGAUGCUGUC
tgo-novel-12-9_2767	UGGAACAGUCUCUAGUGCAGAUCUUGGUGGUAGUAGCAAAUAUUCAAAUGAGAACUUUGAAGACUGAAGUGGAGAAGGGUUCCA	AGUCUCUAGUGCAGAUCUUGGUGG
tgo-novel-12-9_2767	UGGAACAGUCUCUAGUGCAGAUCUUGGUGGUAGUAGCAAAUAUUCAAAUGAGAACUUUGAAGACUGAAGUGGAGAAGGGUUCCA	UGAGAACUUUGAAGACUGAAGUGG
tgo-novel-12-9_2767	UGGAACAGUCUCUAGUGCAGAUCUUGGUGGUAGUAGCAAAUAUUCAAAUGAGAACUUUGAAGACUGAAGUGGAGAAGGGUUCCA	UGGAACAGUCUCUAGUGCAGAUCU
rno-miR-214-5p_2770	CCAUAACUUCAGCUAGCUGUCGUAGUUACUUUGAAACAGAAGUUACUUCUUCGGUGGCAUAGAGUUACUACAGUAGCUAUGUUGAGUUGUUAUGUG	CCAUAACUUCAGCUAGCUGUCGUA
rno-miR-214-5p_2770	CCAUAACUUCAGCUAGCUGUCGUAGUUACUUUGAAACAGAAGUUACUUCUUCGGUGGCAUAGAGUUACUACAGUAGCUAUGUUGAGUUGUUAUGUG	UGGCAUAGAGUUACUACAGUAGCU
Neg_2774_tgme49_asmbl.1146	CCAUAACUUCAGCUAGCUGUCGUAGUUACUUUGAAACAGAAGUUACUUCUUCGGUGGCAUAGAGUUACUACAGUAGCUAUGUUGAGUUGUUAUGUG	CCAUAACUUCAGCUAGCUGUCGUA
Neg_2774_tgme49_asmbl.1146	CCAUAACUUCAGCUAGCUGUCGUAGUUACUUUGAAACAGAAGUUACUUCUUCGGUGGCAUAGAGUUACUACAGUAGCUAUGUUGAGUUGUUAUGUG	UGGCAUAGAGUUACUACAGUAGCU
Pos_2788_tgme49_asmbl.114	UCUUACGUGUGACUUCUUUGAGGACCUUUAGUCAUAGGGUUGUCUCUGUGCUUAAAGGUCUUUAACUCGGGGAAGCGACACGUGGGG	GUGUGACUUCUUUGAGGACCUUUA
Pos_2788_tgme49_asmbl.114	UCUUACGUGUGACUUCUUUGAGGACCUUUAGUCAUAGGGUUGUCUCUGUGCUUAAAGGUCUUUAACUCGGGGAAGCGACACGUGGGG	UCUUACGUGUGACUUCUUUGAGGA
Pos_2790_tgme49_asmbl.114	UUAGACUUUCGUGUAGCUCUCUCUACGUCUUUCUAUGUUAGAAAGUGAGAGAGAGUUUACAAGGAGUCUAA	UUAGACUUUCGUGUAGCUCUCUCU
Pos_2791_tgme49_asmbl.114	UUCUUACGUGUGACUUCUUUGAGGACCUUUAGUCAUAGGGUUGUCUCUGUGCUUAAAGGUCUUUAACUCGGGGAAGCGACACGUGGGGG	CGUGUGACUUCUUUGAGGACCUUU
Pos_2791_tgme49_asmbl.114	UUCUUACGUGUGACUUCUUUGAGGACCUUUAGUCAUAGGGUUGUCUCUGUGCUUAAAGGUCUUUAACUCGGGGAAGCGACACGUGGGGG	UUCUUACGUGUGACUUCUUUGAGG
gga-miR-1814_3617	UGUUUGGUGGCCAAAACCUACCUUAAUGAAAAUUGUGGCGUAUUAUACGAUCUUUUAUGGUAAGUCCAUGCUAUACUUCACCACAAUGCUUGGCCAACUGACCAUAACUCAAUAGACCUACACUAUCAAGGUAGUUUGGUUUUCGGCGAACA	GUGGCCAAAACCUACCUUAAUGAA
gga-miR-1814_3617	UGUUUGGUGGCCAAAACCUACCUUAAUGAAAAUUGUGGCGUAUUAUACGAUCUUUUAUGGUAAGUCCAUGCUAUACUUCACCACAAUGCUUGGCCAACUGACCAUAACUCAAUAGACCUACACUAUCAAGGUAGUUUGGUUUUCGGCGAACA	UGUUUGGUGGCCAAAACCUACCUU
Neg_3997_tgme49_asmbl.1232	GCAACCCGAGCUGUCAUUCUACGACGCGGUGGUUGUGGAGCGGCACCGGGUUGC	GCAACCCGAGCUGUCAUUCUACGA
Neg_4000_tgme49_asmbl.1232	GCAACCCGAGCUGUCAUUCUACGACGCGGUGGUUGUGGAGCGGCACCGGGUUGC	GCAACCCGAGCUGUCAUUCUACGA
Neg_4371_tgme49_asmbl.1244	GCAACCCGAGCUGUCAUUCUACGACGCGGUGGUUGUGGAGCGGCACCGGGUUGC	GCAACCCGAGCUGUCAUUCUACGA
Neg_4374_tgme49_asmbl.1244	GCAACCCGAGCUGUCAUUCUACGACGCGGUGGUUGUGGAGCGGCACCGGGUUGC	GCAACCCGAGCUGUCAUUCUACGA
Pos_4415_tgme49_asmbl.1279	UUCUUACGUGUGACUUCUUUGAGGACCUUUAGUCAUAGGGUUGUCUCUGUGCUUAAAGGUCUUUAACUCGGGGAAGCGACACGUGGGGG	CGUGUGACUUCUUUGAGGACCUUU
Pos_4415_tgme49_asmbl.1279	UUCUUACGUGUGACUUCUUUGAGGACCUUUAGUCAUAGGGUUGUCUCUGUGCUUAAAGGUCUUUAACUCGGGGAAGCGACACGUGGGGG	UUCUUACGUGUGACUUCUUUGAGG
tgo-novel-1-9-5p_4608	CCCCAGUGGCCUGUAUUUGACGGAGCUUGGGACUGCUUCAUGCUUCGCGGCGUGUUGCGGACCCGAGCACUGUCUGUAUUGCGCUCUGGGG	CCCCAGUGGCCUGUAUUUGACGGA
tgo-novel-1-9-5p_4608	CCCCAGUGGCCUGUAUUUGACGGAGCUUGGGACUGCUUCAUGCUUCGCGGCGUGUUGCGGACCCGAGCACUGUCUGUAUUGCGCUCUGGGG	UUGCGGACCCGAGCACUGUCUGUA
Neg_4612_tgme49_asmbl.128	CCCCAGUGGCCUGUAUUUGACGGAGCUUGGGACUGCUUCAUGCUUCGCGGCGUGUUGCGGACCCGAGCACUGUCUGUAUUGCGCUCUGGGG	CCCCAGUGGCCUGUAUUUGACGGA
Neg_4612_tgme49_asmbl.128	CCCCAGUGGCCUGUAUUUGACGGAGCUUGGGACUGCUUCAUGCUUCGCGGCGUGUUGCGGACCCGAGCACUGUCUGUAUUGCGCUCUGGGG	UUGCGGACCCGAGCACUGUCUGUA
tgo-novel-41_4640	UGCUGGAAGCAGCCAGUCCGCCCUCAGGGGUGUGCACUUGGUGAAUUCUAGCA	UGCUGGAAGCAGCCAGUCCGCCCU
Pos_4671_tgme49_asmbl.1308	GGGGUCUCGCGUUAUGUCUGUCACGAGCCCAGGCGUUGUGCGGCGCUUCGUACUUCGUCAGGGUUCGAGGCAGUUUAUGUCCGGUGACCCC	CGUACUUCGUCAGGGUUCGAGGCA
Pos_4671_tgme49_asmbl.1308	GGGGUCUCGCGUUAUGUCUGUCACGAGCCCAGGCGUUGUGCGGCGCUUCGUACUUCGUCAGGGUUCGAGGCAGUUUAUGUCCGGUGACCCC	GGGGUCUCGCGUUAUGUCUGUCAC
Pos_4671_tgme49_asmbl.1308	GGGGUCUCGCGUUAUGUCUGUCACGAGCCCAGGCGUUGUGCGGCGCUUCGUACUUCGUCAGGGUUCGAGGCAGUUUAUGUCCGGUGACCCC	UCGUCAGGGUUCGAGGCAGUUUAU
Neg_4674_tgme49_asmbl.1293	GGGGUCUCGCGUUAUGUCUGUCACGAGCCCAGGCGUUGUGCGGCGCUUCGUACUUCGUCAGGGUUCGAGGCAGUUUAUGUCCGGUGACCCC	CGUACUUCGUCAGGGUUCGAGGCA
Neg_4674_tgme49_asmbl.1293	GGGGUCUCGCGUUAUGUCUGUCACGAGCCCAGGCGUUGUGCGGCGCUUCGUACUUCGUCAGGGUUCGAGGCAGUUUAUGUCCGGUGACCCC	GGGGUCUCGCGUUAUGUCUGUCAC
Neg_4674_tgme49_asmbl.1293	GGGGUCUCGCGUUAUGUCUGUCACGAGCCCAGGCGUUGUGCGGCGCUUCGUACUUCGUCAGGGUUCGAGGCAGUUUAUGUCCGGUGACCCC	UCGUCAGGGUUCGAGGCAGUUUAU
rno-miR-214-5p_4757	CCAUAACUUCAGCUAGCUGUCGUAGUUACUUUGAAACAGAAGUUACUUCUUCGGUGGCAUAGAGUUACUACAGUAGCUAUGUUGAGUUGUUAUGUG	CCAUAACUUCAGCUAGCUGUCGUA
rno-miR-214-5p_4757	CCAUAACUUCAGCUAGCUGUCGUAGUUACUUUGAAACAGAAGUUACUUCUUCGGUGGCAUAGAGUUACUACAGUAGCUAUGUUGAGUUGUUAUGUG	UGGCAUAGAGUUACUACAGUAGCU
ppe-miR8131-5p_4761	CAUAACUUCAGCUAGCUGUCGUAGUUACUUUGAAACAGAAGUUACUUCUUCGGUGGCAUAGAGUUACUACAGUAGCUAUGUUGAGUUGUUAUG	CAUAACUUCAGCUAGCUGUCGUAG
ppe-miR8131-5p_4761	CAUAACUUCAGCUAGCUGUCGUAGUUACUUUGAAACAGAAGUUACUUCUUCGGUGGCAUAGAGUUACUACAGUAGCUAUGUUGAGUUGUUAUG	GGCAUAGAGUUACUACAGUAGCUA
Pos_4775_tgme49_asmbl.1308	UCUUACGUGUGACUUCUUUGAGGACCUUUAGUCAUAGGGUUGUCUCUGUGCUUAAAGGUCUUUAACUCGGGGAAGCGACACGUGGGG	GUGUGACUUCUUUGAGGACCUUUA
Pos_4775_tgme49_asmbl.1308	UCUUACGUGUGACUUCUUUGAGGACCUUUAGUCAUAGGGUUGUCUCUGUGCUUAAAGGUCUUUAACUCGGGGAAGCGACACGUGGGG	UCUUACGUGUGACUUCUUUGAGGA
Pos_4777_tgme49_asmbl.1308	UUAGACUUUCGUGUAGCUCUCUCUACGUCUUUCUAUGUUAGAAAGUGAGAGAGAGUUUACAAGGAGUCUAA	UUAGACUUUCGUGUAGCUCUCUCU
Pos_4778_tgme49_asmbl.1308	UUCUUACGUGUGACUUCUUUGAGGACCUUUAGUCAUAGGGUUGUCUCUGUGCUUAAAGGUCUUUAACUCGGGGAAGCGACACGUGGGGG	CGUGUGACUUCUUUGAGGACCUUU
Pos_4778_tgme49_asmbl.1308	UUCUUACGUGUGACUUCUUUGAGGACCUUUAGUCAUAGGGUUGUCUCUGUGCUUAAAGGUCUUUAACUCGGGGAAGCGACACGUGGGGG	UUCUUACGUGUGACUUCUUUGAGG
tgo-novel-23-9_5051	GGAUAUCCUGCGCUGCUUCCAAUAUUGGAAGCCAGUGCAGGUAUCC	CCUGCGCUGCUUCCAAUAUUGGAA
tgo-novel-23-9_5051	GGAUAUCCUGCGCUGCUUCCAAUAUUGGAAGCCAGUGCAGGUAUCC	GGAUAUCCUGCGCUGCUUCCAAUA
Neg_5052_tgme49_asmbl.1316	GGGGUGCACAGCGAAGGGGCUCAAUUUCUGGAAAUUCGUGUCUCUGUUGGGAUACUGAUUUCCAGGAGUUUCUUCAGUGUGCAUUCU	CUGAUUUCCAGGAGUUUCUUCAGU
Neg_5052_tgme49_asmbl.1316	GGGGUGCACAGCGAAGGGGCUCAAUUUCUGGAAAUUCGUGUCUCUGUUGGGAUACUGAUUUCCAGGAGUUUCUUCAGUGUGCAUUCU	GGGGUGCACAGCGAAGGGGCUCAA
tgo-novel-34-9-3p_5054	AAUCUGAGGAACAUUUGAGAGAGAGUGAAAGAUUGUAUCUUUCUGCAUCUCUCUCGAUGUGCUUUCAGAUU	AAUCUGAGGAACAUUUGAGAGAGA
tgo-novel-34-9-3p_5054	AAUCUGAGGAACAUUUGAGAGAGAGUGAAAGAUUGUAUCUUUCUGCAUCUCUCUCGAUGUGCUUUCAGAUU	AGGAACAUUUGAGAGAGAGUGAAA
tgo-novel-34-9-3p_5058	AUCUGAGGAACAUUUGAGAGAGAGUGAAAGAUUGUAUCUUUCUGCAUCUCUCUCGAUGUGCUUUCAGAU	AUCUGAGGAACAUUUGAGAGAGAG
tgo-novel-34-9-3p_5058	AUCUGAGGAACAUUUGAGAGAGAGUGAAAGAUUGUAUCUUUCUGCAUCUCUCUCGAUGUGCUUUCAGAU	GGAACAUUUGAGAGAGAGUGAAAG
rno-miR-214-5p_5126	CCAUAACUUCAGCUAGCUGUCGUAGUUACUUUGAAACAGAAGUUACUUCUUCGGUGGCAUAGAGUUACUACAGUAGCUAUGUUGAGUUGUUAUGUG	CCAUAACUUCAGCUAGCUGUCGUA
rno-miR-214-5p_5126	CCAUAACUUCAGCUAGCUGUCGUAGUUACUUUGAAACAGAAGUUACUUCUUCGGUGGCAUAGAGUUACUACAGUAGCUAUGUUGAGUUGUUAUGUG	UGGCAUAGAGUUACUACAGUAGCU
ppe-miR8131-5p_5131	CAUAACUUCAGCUAGCUGUCGUAGUUACUUUGAAACAGAAGUUACUUCUUCGGUGGCAUAGAGUUACUACAGUAGCUAUGUUGAGUUGUUAUG	CAUAACUUCAGCUAGCUGUCGUAG
ppe-miR8131-5p_5131	CAUAACUUCAGCUAGCUGUCGUAGUUACUUUGAAACAGAAGUUACUUCUUCGGUGGCAUAGAGUUACUACAGUAGCUAUGUUGAGUUGUUAUG	GGCAUAGAGUUACUACAGUAGCUA
rno-miR-214-5p_5151	CCAUAACUUCAGCUAGCUGUCGUAGUUACUUUGAAACAGAAGUUACUUCUUCGGUGGCAUAGAGUUACUACAGUAGCUAUGUUGAGUUGUUAUGUG	CCAUAACUUCAGCUAGCUGUCGUA
rno-miR-214-5p_5151	CCAUAACUUCAGCUAGCUGUCGUAGUUACUUUGAAACAGAAGUUACUUCUUCGGUGGCAUAGAGUUACUACAGUAGCUAUGUUGAGUUGUUAUGUG	UGGCAUAGAGUUACUACAGUAGCU
ppe-miR8131-5p_5155	AUAACUUCAGCUAGCUGUCGUAGUUACUUUGAAACAGAAGUUACUUCUUCGGUGGCAUAGAGUUACUACAGUAGCUAUGUUGAGUUGU	AUAACUUCAGCUAGCUGUCGUAGU
ppe-miR8131-5p_5155	AUAACUUCAGCUAGCUGUCGUAGUUACUUUGAAACAGAAGUUACUUCUUCGGUGGCAUAGAGUUACUACAGUAGCUAUGUUGAGUUGU	GCAUAGAGUUACUACAGUAGCUAU
ppe-miR8131-5p_5155	AUAACUUCAGCUAGCUGUCGUAGUUACUUUGAAACAGAAGUUACUUCUUCGGUGGCAUAGAGUUACUACAGUAGCUAUGUUGAGUUGU	UCGGUGGCAUAGAGUUACUACAGU
tgo-novel-23-9_5158	GGAUAUCCUGCGCUGCUUCCAAUAUUGGAAGCCAGUGCAGGUAUCC	CCUGCGCUGCUUCCAAUAUUGGAA
tgo-novel-23-9_5158	GGAUAUCCUGCGCUGCUUCCAAUAUUGGAAGCCAGUGCAGGUAUCC	GGAUAUCCUGCGCUGCUUCCAAUA
Neg_5162_tgme49_asmbl.1320	GGAUAUCCUGCGCUGCUUCCAAUAUUGGAAGCCAGUGCAGGUAUCC	CCUGCGCUGCUUCCAAUAUUGGAA
Neg_5162_tgme49_asmbl.1320	GGAUAUCCUGCGCUGCUUCCAAUAUUGGAAGCCAGUGCAGGUAUCC	GGAUAUCCUGCGCUGCUUCCAAUA
Neg_5163_tgme49_asmbl.1320	GGGGGUGCACAGCGAAGGGGCUCAAUUUCUGGAAAUUCGUGUCUCUGUUGGGAUACUGAUUUCCAGGAGUUUCUUCAGCGUGCAUUCUU	ACUGAUUUCCAGGAGUUUCUUCAG
Neg_5163_tgme49_asmbl.1320	GGGGGUGCACAGCGAAGGGGCUCAAUUUCUGGAAAUUCGUGUCUCUGUUGGGAUACUGAUUUCCAGGAGUUUCUUCAGCGUGCAUUCUU	GCACAGCGAAGGGGCUCAAUUUCU
Neg_5163_tgme49_asmbl.1320	GGGGGUGCACAGCGAAGGGGCUCAAUUUCUGGAAAUUCGUGUCUCUGUUGGGAUACUGAUUUCCAGGAGUUUCUUCAGCGUGCAUUCUU	GGGGGUGCACAGCGAAGGGGCUCA
Pos_5167_tgme49_asmbl.1324	UCUUACGUGUGACUUCUUUGAGGACCUUUAGUCAUAGGGUUGUCUCUGUGCUUAAAGGUCUUUAACUCGGGGAAGCGACACGUGGGG	GUGUGACUUCUUUGAGGACCUUUA
Pos_5167_tgme49_asmbl.1324	UCUUACGUGUGACUUCUUUGAGGACCUUUAGUCAUAGGGUUGUCUCUGUGCUUAAAGGUCUUUAACUCGGGGAAGCGACACGUGGGG	UCUUACGUGUGACUUCUUUGAGGA
Pos_5169_tgme49_asmbl.1324	AGACUUUCGUGUAGCUCUCUCUACGUCUUUCUAUGUUAGAAAGUGAGAGAGAGUUUACAAGGAGUCU	GAGAGUUUACAAGGAGUCU
Pos_5170_tgme49_asmbl.1324	UUCUUACGUGUGACUUCUUUGAGGACCUUUAGUCAUAGGGUUGUCUCUGUGCUUAAAGGUCUUUAACUCGGGGAAGCGACACGUGGGGG	CGUGUGACUUCUUUGAGGACCUUU
Pos_5170_tgme49_asmbl.1324	UUCUUACGUGUGACUUCUUUGAGGACCUUUAGUCAUAGGGUUGUCUCUGUGCUUAAAGGUCUUUAACUCGGGGAAGCGACACGUGGGGG	UUCUUACGUGUGACUUCUUUGAGG
tgo-novel-23-9_5389	GGAUAUCCUGCGCUGCUUCCAAUAUUGGAAGCCAGUGCAGGUAUCC	CCUGCGCUGCUUCCAAUAUUGGAA
tgo-novel-23-9_5389	GGAUAUCCUGCGCUGCUUCCAAUAUUGGAAGCCAGUGCAGGUAUCC	GGAUAUCCUGCGCUGCUUCCAAUA
Neg_5390_tgme49_asmbl.1326	GGGGUGCACAGCGAAGGGGCUCAAUUUCUGGAAAUUCGUGUCUCUGUUGGGAUACUGAUUUCCAGGAGUUUCUUCAGUGUGCAUUCU	CUGAUUUCCAGGAGUUUCUUCAGU
Neg_5390_tgme49_asmbl.1326	GGGGUGCACAGCGAAGGGGCUCAAUUUCUGGAAAUUCGUGUCUCUGUUGGGAUACUGAUUUCCAGGAGUUUCUUCAGUGUGCAUUCU	GGGGUGCACAGCGAAGGGGCUCAA
tgo-novel-34-9-3p_5392	AAUCUGAGGAACAUUUGAGAGAGAGUGAAAGAUUGUAUCUUUCUGCAUCUCUCUCGAUGUGCUUUCAGAUU	AAUCUGAGGAACAUUUGAGAGAGA
tgo-novel-34-9-3p_5392	AAUCUGAGGAACAUUUGAGAGAGAGUGAAAGAUUGUAUCUUUCUGCAUCUCUCUCGAUGUGCUUUCAGAUU	AGGAACAUUUGAGAGAGAGUGAAA
Neg_5394_tgme49_asmbl.1326	UGCACAGCGAAGGGGCUCAAUUUCUGGAAAUUCGUGUCUCUGUUGGGAUACUGAUUUCCAGGAGUUUCUUCAGUGUGCA	UACUGAUUUCCAGGAGUUUCUUCA
Neg_5394_tgme49_asmbl.1326	UGCACAGCGAAGGGGCUCAAUUUCUGGAAAUUCGUGUCUCUGUUGGGAUACUGAUUUCCAGGAGUUUCUUCAGUGUGCA	UGCACAGCGAAGGGGCUCAAUUUC
Neg_5416_tgme49_asmbl.1327	GUAUUGUUGAGUUGUAUCGAUGACAUCAUUGAGAUACGGUGGCUUCUUCAUUGAAGACAAAGUUUCAUUGAUGCUGUCGAUCGACUUCAAUAC	AGACAAAGUUUCAUUGAUGCUGUC
Neg_5420_tgme49_asmbl.1327	GUAUUGUUGAGUUGUAUCGAUGACAUCAUUGAGAUACGGUGGCUUCUUCAUUGAAGACAAAGUUUCAUUGAUGCUGUCGAUCGACUUCAAUAC	AGACAAAGUUUCAUUGAUGCUGUC
Pos_5426_tgme49_asmbl.1332	GGGGUCUCGCGUUAUGUCUGUCACGAGCCCAGGCGUUGUGCGGCGCUUCGUACUUCGUCAGGGUUCGAGGCAGUUUAUGUCCGGUGACCCC	CGUACUUCGUCAGGGUUCGAGGCA
Pos_5426_tgme49_asmbl.1332	GGGGUCUCGCGUUAUGUCUGUCACGAGCCCAGGCGUUGUGCGGCGCUUCGUACUUCGUCAGGGUUCGAGGCAGUUUAUGUCCGGUGACCCC	GGGGUCUCGCGUUAUGUCUGUCAC
Pos_5426_tgme49_asmbl.1332	GGGGUCUCGCGUUAUGUCUGUCACGAGCCCAGGCGUUGUGCGGCGCUUCGUACUUCGUCAGGGUUCGAGGCAGUUUAUGUCCGGUGACCCC	UCGUCAGGGUUCGAGGCAGUUUAU
Pos_5555_tgme49_asmbl.1334	GGGGUCUCGCGUUAUGUCUGUCACGAGCCCAGGCGUUGUGCGGCGCUUCGUACUUCGUCAGGGUUCGAGGCAGUUUAUGUCCGGUGACCCC	CGUACUUCGUCAGGGUUCGAGGCA
Pos_5555_tgme49_asmbl.1334	GGGGUCUCGCGUUAUGUCUGUCACGAGCCCAGGCGUUGUGCGGCGCUUCGUACUUCGUCAGGGUUCGAGGCAGUUUAUGUCCGGUGACCCC	GGGGUCUCGCGUUAUGUCUGUCAC
Pos_5555_tgme49_asmbl.1334	GGGGUCUCGCGUUAUGUCUGUCACGAGCCCAGGCGUUGUGCGGCGCUUCGUACUUCGUCAGGGUUCGAGGCAGUUUAUGUCCGGUGACCCC	UCGUCAGGGUUCGAGGCAGUUUAU
Pos_5558_tgme49_asmbl.1334	GGGGUCUCGCGUUAUGUCUGUCACGAGCCCAGGCGUUGUGCGGCGCUUCGUACUUCGUCAGGGUUCGAGGCAGUUUAUGUCCGGUGACCCC	CGUACUUCGUCAGGGUUCGAGGCA
Pos_5558_tgme49_asmbl.1334	GGGGUCUCGCGUUAUGUCUGUCACGAGCCCAGGCGUUGUGCGGCGCUUCGUACUUCGUCAGGGUUCGAGGCAGUUUAUGUCCGGUGACCCC	GGGGUCUCGCGUUAUGUCUGUCAC
Pos_5558_tgme49_asmbl.1334	GGGGUCUCGCGUUAUGUCUGUCACGAGCCCAGGCGUUGUGCGGCGCUUCGUACUUCGUCAGGGUUCGAGGCAGUUUAUGUCCGGUGACCCC	UCGUCAGGGUUCGAGGCAGUUUAU
rno-miR-214-5p_5690	CCAUAACUUCAGCUAGCUGUCGUAGUUACUUUGAAACAGAAGUUACUUCUUCGGUGGCAUAGAGUUACUACAGUAGCUAUGUUGAGUUGUUAUGUG	CCAUAACUUCAGCUAGCUGUCGUA
rno-miR-214-5p_5690	CCAUAACUUCAGCUAGCUGUCGUAGUUACUUUGAAACAGAAGUUACUUCUUCGGUGGCAUAGAGUUACUACAGUAGCUAUGUUGAGUUGUUAUGUG	UGGCAUAGAGUUACUACAGUAGCU
ppe-miR8131-5p_5694	CAUAACUUCAGCUAGCUGUCGUAGUUACUUUGAAACAGAAGUUACUUCUUCGGUGGCAUAGAGUUACUACAGUAGCUAUGUUGAGUUGUUAUG	CAUAACUUCAGCUAGCUGUCGUAG
ppe-miR8131-5p_5694	CAUAACUUCAGCUAGCUGUCGUAGUUACUUUGAAACAGAAGUUACUUCUUCGGUGGCAUAGAGUUACUACAGUAGCUAUGUUGAGUUGUUAUG	GGCAUAGAGUUACUACAGUAGCUA
Pos_5706_tgme49_asmbl.1335	UCUUACGUGUGACUUCUUUGAGGACCUUUAGUCAUAGGGUUGUCUCUGUGCUUAAAGGUCUUUAACUCGGGGAAGCGACACGUGGGG	GUGUGACUUCUUUGAGGACCUUUA
Pos_5706_tgme49_asmbl.1335	UCUUACGUGUGACUUCUUUGAGGACCUUUAGUCAUAGGGUUGUCUCUGUGCUUAAAGGUCUUUAACUCGGGGAAGCGACACGUGGGG	UCUUACGUGUGACUUCUUUGAGGA
Pos_5708_tgme49_asmbl.1335	UUCUUACGUGUGACUUCUUUGAGGACCUUUAGUCAUAGGGUUGUCUCUGUGCUUAAAGGUCUUUAACUCGGGGAAGCGACACGUGGGGG	CGUGUGACUUCUUUGAGGACCUUU
Pos_5708_tgme49_asmbl.1335	UUCUUACGUGUGACUUCUUUGAGGACCUUUAGUCAUAGGGUUGUCUCUGUGCUUAAAGGUCUUUAACUCGGGGAAGCGACACGUGGGGG	UUCUUACGUGUGACUUCUUUGAGG
Neg_5855_tgme49_asmbl.1337	GUAUUGUUGAGUUGUAUCGAUGACAUCAUUGAGAUACGGUGGCUUCUUCAUUGAAGACUAAAGUUUCAUUGAUGCUGUCGAUCGACUUCAAUAC	AGACUAAAGUUUCAUUGAUGCUGU
Neg_5859_tgme49_asmbl.1337	GUAUUGUUGAGUUGUAUCGAUGACAUCAUUGAGAUACGGUGGCUUCUUCAUUGAAGACUAAAGUUUCAUUGAUGCUGUCGAUCGACUUCAAUAC	AGACUAAAGUUUCAUUGAUGCUGU
tgo-novel-12-9_5922	GCGUGGAACAGUCUCUAGUGCAGAUCUUGGUGGUAGUAGCAAAUAUUCAAAUGAGAACUUUGAAGACUGAAGUGGAGAAGGGUUCCAUGU	AACAGUCUCUAGUGCAGAUCUUGG
tgo-novel-12-9_5922	GCGUGGAACAGUCUCUAGUGCAGAUCUUGGUGGUAGUAGCAAAUAUUCAAAUGAGAACUUUGAAGACUGAAGUGGAGAAGGGUUCCAUGU	GAACUUUGAAGACUGAAGUGGAGA
tgo-novel-12-9_5922	GCGUGGAACAGUCUCUAGUGCAGAUCUUGGUGGUAGUAGCAAAUAUUCAAAUGAGAACUUUGAAGACUGAAGUGGAGAAGGGUUCCAUGU	GCGUGGAACAGUCUCUAGUGCAGA
tgo-novel-12-9_5927	UGGAACAGUCUCUAGUGCAGAUCUUGGUGGUAGUAGCAAAUAUUCAAAUGAGAACUUUGAAGACUGAAGUGGAGAAGGGUUCCA	AGUCUCUAGUGCAGAUCUUGGUGG
tgo-novel-12-9_5927	UGGAACAGUCUCUAGUGCAGAUCUUGGUGGUAGUAGCAAAUAUUCAAAUGAGAACUUUGAAGACUGAAGUGGAGAAGGGUUCCA	UGAGAACUUUGAAGACUGAAGUGG
tgo-novel-12-9_5927	UGGAACAGUCUCUAGUGCAGAUCUUGGUGGUAGUAGCAAAUAUUCAAAUGAGAACUUUGAAGACUGAAGUGGAGAAGGGUUCCA	UGGAACAGUCUCUAGUGCAGAUCU
tgo-novel-1-9-5p_5945	CCCCAGUGGCCUGUAUUUGACGGAGCUUGGGACUGCUUCAUGCUUCGCGGCGUGUUGCGGACCCGAGCACUGUCUGUAUUGCGCUCUGGGG	CCCCAGUGGCCUGUAUUUGACGGA
tgo-novel-1-9-5p_5945	CCCCAGUGGCCUGUAUUUGACGGAGCUUGGGACUGCUUCAUGCUUCGCGGCGUGUUGCGGACCCGAGCACUGUCUGUAUUGCGCUCUGGGG	UUGCGGACCCGAGCACUGUCUGUA
Neg_5948_tgme49_asmbl.1337	CCCCAGUGGCCUGUAUUUGACGGAGCUUGGGACUGCUUCAUGCUUCGCGGCGUGUUGCGGACCCGAGCACUGUCUGUAUUGCGCUCUGGGG	CCCCAGUGGCCUGUAUUUGACGGA
Neg_5948_tgme49_asmbl.1337	CCCCAGUGGCCUGUAUUUGACGGAGCUUGGGACUGCUUCAUGCUUCGCGGCGUGUUGCGGACCCGAGCACUGUCUGUAUUGCGCUCUGGGG	UUGCGGACCCGAGCACUGUCUGUA
tgo-novel-12-9_6005	GCGUGGAACAGUCUCUAGUGCAGAUCUUGGUGGUAGUAGCAAAUAUUCAAAUGAGAACUUUGAAGACUGAAGUGGAGAAGGGUUCCAUGU	AACAGUCUCUAGUGCAGAUCUUGG
tgo-novel-12-9_6005	GCGUGGAACAGUCUCUAGUGCAGAUCUUGGUGGUAGUAGCAAAUAUUCAAAUGAGAACUUUGAAGACUGAAGUGGAGAAGGGUUCCAUGU	GAACUUUGAAGACUGAAGUGGAGA
tgo-novel-12-9_6005	GCGUGGAACAGUCUCUAGUGCAGAUCUUGGUGGUAGUAGCAAAUAUUCAAAUGAGAACUUUGAAGACUGAAGUGGAGAAGGGUUCCAUGU	GCGUGGAACAGUCUCUAGUGCAGA
tgo-novel-12-9_6008	UGGAACAGUCUCUAGUGCAGAUCUUGGUGGUAGUAGCAAAUAUUCAAAUGAGAACUUUGAAGACUGAAGUGGAGAAGGGUUCCA	AGUCUCUAGUGCAGAUCUUGGUGG
tgo-novel-12-9_6008	UGGAACAGUCUCUAGUGCAGAUCUUGGUGGUAGUAGCAAAUAUUCAAAUGAGAACUUUGAAGACUGAAGUGGAGAAGGGUUCCA	UGAGAACUUUGAAGACUGAAGUGG
tgo-novel-12-9_6008	UGGAACAGUCUCUAGUGCAGAUCUUGGUGGUAGUAGCAAAUAUUCAAAUGAGAACUUUGAAGACUGAAGUGGAGAAGGGUUCCA	UGGAACAGUCUCUAGUGCAGAUCU
hsa-miR-1279_6065	UAGGUGGAGAAUAAUGUCAUACGUGAAUUGUCGUAAAGUUAGACAAAUAAAUAUUUGUUUAACUUUUCGAGAAGCACUAUGAAGCUUCACCUG	UUGUUUAACUUUUCGAGAAGCACU
rno-miR-214-5p_6142	CCAUAACUUCAGCUAGCUGUCGUAGUUACUUUGAAACAGAAGUUACUUCUUCGGUGGCAUAGAGUUACUACAGUAGCUAUGUUGAGUUGUUAUGUG	CCAUAACUUCAGCUAGCUGUCGUA
rno-miR-214-5p_6142	CCAUAACUUCAGCUAGCUGUCGUAGUUACUUUGAAACAGAAGUUACUUCUUCGGUGGCAUAGAGUUACUACAGUAGCUAUGUUGAGUUGUUAUGUG	UGGCAUAGAGUUACUACAGUAGCU
ppe-miR8131-5p_6169	AUAACUUCAGCUAGCUGUCGUAGUUACUUUGAAACAGAAGUUACUUCUUCGGUGGCAUAGAGUUACUACAGUAGCUAUGUUGAGUUGU	AUAACUUCAGCUAGCUGUCGUAGU
ppe-miR8131-5p_6169	AUAACUUCAGCUAGCUGUCGUAGUUACUUUGAAACAGAAGUUACUUCUUCGGUGGCAUAGAGUUACUACAGUAGCUAUGUUGAGUUGU	GCAUAGAGUUACUACAGUAGCUAU
ppe-miR8131-5p_6169	AUAACUUCAGCUAGCUGUCGUAGUUACUUUGAAACAGAAGUUACUUCUUCGGUGGCAUAGAGUUACUACAGUAGCUAUGUUGAGUUGU	UCGGUGGCAUAGAGUUACUACAGU
Pos_6181_tgme49_asmbl.1361	UCUUACGUGUGACUUCUUUGAGGACCUUUAGUCAUAGGGUUGUCUCUGUGCUUAAAGGUCUUUAACUCGGGGAAGCGACACGUGGGG	GUGUGACUUCUUUGAGGACCUUUA
Pos_6181_tgme49_asmbl.1361	UCUUACGUGUGACUUCUUUGAGGACCUUUAGUCAUAGGGUUGUCUCUGUGCUUAAAGGUCUUUAACUCGGGGAAGCGACACGUGGGG	UCUUACGUGUGACUUCUUUGAGGA
Pos_6183_tgme49_asmbl.1361	UUCUUACGUGUGACUUCUUUGAGGACCUUUAGUCAUAGGGUUGUCUCUGUGCUUAAAGGUCUUUAACUCGGGGAAGCGACACGUGGGGG	CGUGUGACUUCUUUGAGGACCUUU
Pos_6183_tgme49_asmbl.1361	UUCUUACGUGUGACUUCUUUGAGGACCUUUAGUCAUAGGGUUGUCUCUGUGCUUAAAGGUCUUUAACUCGGGGAAGCGACACGUGGGGG	UUCUUACGUGUGACUUCUUUGAGG
Pos_6297_tgme49_asmbl.1362	UUAGACUUUCGUGUAGCUCUCUCUACGUCUUUCUAUGUUAGAAAGUGAGAGAGAGUUUACAAGGAGUCUAA	UUAGACUUUCGUGUAGCUCUCUCU
Pos_6301_tgme49_asmbl.1362	UUCUUACGUGUGACUUCUUUGAGGACCUUUAGUCAUAGGGUUGUCUCUGUGCUUAAAGGUCUUUAACUCGGGGAAGCGACACGUGGGGG	CGUGUGACUUCUUUGAGGACCUUU
Pos_6301_tgme49_asmbl.1362	UUCUUACGUGUGACUUCUUUGAGGACCUUUAGUCAUAGGGUUGUCUCUGUGCUUAAAGGUCUUUAACUCGGGGAAGCGACACGUGGGGG	UUCUUACGUGUGACUUCUUUGAGG
rno-miR-214-5p_6657	CCAUAACUUCAGCUAGCUGUCGUAGUUACUUCGAAACAGAAGUUACUUCUUCGGUGGCAUAGAGUUACUACAGUAGCUAUGUUGAGUUGUUAUGUG	CCAUAACUUCAGCUAGCUGUCGUA
rno-miR-214-5p_6657	CCAUAACUUCAGCUAGCUGUCGUAGUUACUUCGAAACAGAAGUUACUUCUUCGGUGGCAUAGAGUUACUACAGUAGCUAUGUUGAGUUGUUAUGUG	UGGCAUAGAGUUACUACAGUAGCU
Pos_6772_tgme49_asmbl.1375	UUAGACUUUCGUGUAGCUCUCUCUACGUCUUUCUAUGUUAGAAAGUGAGAGAGAGUUUACAAGGAGUCUAA	UUAGACUUUCGUGUAGCUCUCUCU
Pos_6777_tgme49_asmbl.1375	UUCUUACGUGUGACUUCUUUGAGGACCUUUAGUCAUAGGGUUGUCUCUGUGCUUAAAGGUCUUUAACUCGGGGAAGCGACACGUGGGGG	CGUGUGACUUCUUUGAGGACCUUU
Pos_6777_tgme49_asmbl.1375	UUCUUACGUGUGACUUCUUUGAGGACCUUUAGUCAUAGGGUUGUCUCUGUGCUUAAAGGUCUUUAACUCGGGGAAGCGACACGUGGGGG	UUCUUACGUGUGACUUCUUUGAGG
ppe-miR8131-5p_6959	CAUAACUUCAGCUAGCUGUCGUAGUUACUUUGAAACAGAAGUUACUUCUUCGGUGGCAUAGAGUUACUACAGUAGCUAUGUUGAGUUGUUAUG	CAUAACUUCAGCUAGCUGUCGUAG
ppe-miR8131-5p_6959	CAUAACUUCAGCUAGCUGUCGUAGUUACUUUGAAACAGAAGUUACUUCUUCGGUGGCAUAGAGUUACUACAGUAGCUAUGUUGAGUUGUUAUG	GGCAUAGAGUUACUACAGUAGCUA
rno-miR-214-5p_6963	CCAUAACUUCAGCUAGCUGUCGUAGUUACUUUGAAACAGAAGUUACUUCUUCGGUGGCAUAGAGUUACUACAGUAGCUAUGUUGAGUUGUUAUGUG	CCAUAACUUCAGCUAGCUGUCGUA
rno-miR-214-5p_6963	CCAUAACUUCAGCUAGCUGUCGUAGUUACUUUGAAACAGAAGUUACUUCUUCGGUGGCAUAGAGUUACUACAGUAGCUAUGUUGAGUUGUUAUGUG	UGGCAUAGAGUUACUACAGUAGCU
Pos_6978_tgme49_asmbl.1378	UUAGACUUUCGUGUAGCUCUCUCUACGUCUUUCUAUGUUAGAAAGUGAGAGAGAGUUUACAAGGAGUCUAA	UUAGACUUUCGUGUAGCUCUCUCU
Pos_6979_tgme49_asmbl.1378	UUACGUGUGACUUCUUUGAGGACCUUUAGUCAUAGGGUUGUCUCUGUGCUUAAAGGUCUUUAACUCGGGGAAGCGACACGUGG	GUGACUUCUUUGAGGACCUUUAGU
Pos_6979_tgme49_asmbl.1378	UUACGUGUGACUUCUUUGAGGACCUUUAGUCAUAGGGUUGUCUCUGUGCUUAAAGGUCUUUAACUCGGGGAAGCGACACGUGG	UUACGUGUGACUUCUUUGAGGACC
Pos_6981_tgme49_asmbl.1378	UUAGACUUUCGUGUAGCUCUCUCUACGUCUUUCUAUGUUAGAAAGUGAGAGAGAGUUUACAAGGAGUCUAA	UUAGACUUUCGUGUAGCUCUCUCU
Pos_6983_tgme49_asmbl.1378	UUCUUACGUGUGACUUCUUUGAGGACCUUUAGUCAUAGGGUUGUCUCUGUGCUUAAAGGUCUUUAACUCGGGGAAGCGACACGUGGGGG	CGUGUGACUUCUUUGAGGACCUUU
Pos_6983_tgme49_asmbl.1378	UUCUUACGUGUGACUUCUUUGAGGACCUUUAGUCAUAGGGUUGUCUCUGUGCUUAAAGGUCUUUAACUCGGGGAAGCGACACGUGGGGG	UUCUUACGUGUGACUUCUUUGAGG
ppe-miR8131-5p_7069	CAUAACUUCAGCUAGCUGUCGUAGUUACUUUGAAACAGAAGUUACUUCUUCGGUGGCAUAGAGUUACUACAGUAGCUAUGUUGAGUUGUUAUG	CAUAACUUCAGCUAGCUGUCGUAG
ppe-miR8131-5p_7069	CAUAACUUCAGCUAGCUGUCGUAGUUACUUUGAAACAGAAGUUACUUCUUCGGUGGCAUAGAGUUACUACAGUAGCUAUGUUGAGUUGUUAUG	GGCAUAGAGUUACUACAGUAGCUA
rno-miR-214-5p_7073	CCAUAACUUCAGCUAGCUGUCGUAGUUACUUUGAAACAGAAGUUACUUCUUCGGUGGCAUAGAGUUACUACAGUAGCUAUGUUGAGUUGUUAUGUG	CCAUAACUUCAGCUAGCUGUCGUA
rno-miR-214-5p_7073	CCAUAACUUCAGCUAGCUGUCGUAGUUACUUUGAAACAGAAGUUACUUCUUCGGUGGCAUAGAGUUACUACAGUAGCUAUGUUGAGUUGUUAUGUG	UGGCAUAGAGUUACUACAGUAGCU
Pos_7086_tgme49_asmbl.137	UUAGACUUUCGUGUAGCUCUCUCUACGUCUUUCUAUGUUAGAAAGUGAGAGAGAGUUUACAAGGAGUCUAA	UUAGACUUUCGUGUAGCUCUCUCU
Pos_7091_tgme49_asmbl.137	UUCUUACGUGUGACUUCUUUGAGGACCUUUAGUCAUAGGGUUGUCUCUGUGCUUAAAGGUCUUUAACUCGGGGAAGCGACACGUGGGGG	CGUGUGACUUCUUUGAGGACCUUU
Pos_7091_tgme49_asmbl.137	UUCUUACGUGUGACUUCUUUGAGGACCUUUAGUCAUAGGGUUGUCUCUGUGCUUAAAGGUCUUUAACUCGGGGAAGCGACACGUGGGGG	UUCUUACGUGUGACUUCUUUGAGG
hsa-miR-1279_7884	AGGUGGAGAAUAAUGUCAUACGUGAAUUGUCGUAAAGUUAGACAAAUAAAUAUUUGUUUAACUUUUCGAGAAGCACUAUGAAGCUUCACCU	UGUUUAACUUUUCGAGAAGCACUA
rno-miR-214-5p_7936	CCAUAACUUCAGCUAGCUGUCGUAGUUACUUUGAAACAGAAGUUACUUCUUCGGUGGCAUAGAGUUACUACAGUAGCUAUGUUGAGUUGUUAUGUG	CCAUAACUUCAGCUAGCUGUCGUA
rno-miR-214-5p_7936	CCAUAACUUCAGCUAGCUGUCGUAGUUACUUUGAAACAGAAGUUACUUCUUCGGUGGCAUAGAGUUACUACAGUAGCUAUGUUGAGUUGUUAUGUG	UGGCAUAGAGUUACUACAGUAGCU
ppe-miR8131-5p_7940	CAUAACUUCAGCUAGCUGUCGUAGUUACUUUGAAACAGAAGUUACUUCUUCGGUGGCAUAGAGUUACUACAGUAGCUAUGUUGAGUUGUUAUG	CAUAACUUCAGCUAGCUGUCGUAG
ppe-miR8131-5p_7940	CAUAACUUCAGCUAGCUGUCGUAGUUACUUUGAAACAGAAGUUACUUCUUCGGUGGCAUAGAGUUACUACAGUAGCUAUGUUGAGUUGUUAUG	GGCAUAGAGUUACUACAGUAGCUA
Pos_7952_tgme49_asmbl.1413	UUAGACUUUCGUGUAGCUCUCUCUACGUCUUUCUAUGUUAGAAAGUGAGAGAGAGUUUACAAGGAGUCUAA	UUAGACUUUCGUGUAGCUCUCUCU
tgo-novel-12-9_8198	GUGGAACAGUCUCUAGUGCAGAUCUUGGUGGUAGUAGCAAAUAUUCAAAUGAGAACUUUGAAGACUGAAGUGGAGAAGGGUUCCAU	AUGAGAACUUUGAAGACUGAAGUG
tgo-novel-12-9_8198	GUGGAACAGUCUCUAGUGCAGAUCUUGGUGGUAGUAGCAAAUAUUCAAAUGAGAACUUUGAAGACUGAAGUGGAGAAGGGUUCCAU	CAGUCUCUAGUGCAGAUCUUGGUG
tgo-novel-12-9_8198	GUGGAACAGUCUCUAGUGCAGAUCUUGGUGGUAGUAGCAAAUAUUCAAAUGAGAACUUUGAAGACUGAAGUGGAGAAGGGUUCCAU	GUGGAACAGUCUCUAGUGCAGAUC
Pos_8249_tgme49_asmbl.1422	GGGUGUGGCAAUAAAGUUUGUUGUUUAGACUCCUUGUAAACUCUCUCUCACUUUCUAACAUAGAAAGACGUAGAGAGAGCUACACGAAAGUCUAACGAAGGAUUUGAUAUUACAAUAAAAUUUAAAAGUCGUUACCU	GGGUGUGGCAAUAAAGUUUGUUGU
tgo-novel-12-9_8398	UGGAACAGUCUCUAGUGCAGAUCUUGGUGGUAGUAGCAAAUAUUCAAAUGAGAACUUUGAAGACUGAAGUGGAGAAGGGUUCCA	AGUCUCUAGUGCAGAUCUUGGUGG
tgo-novel-12-9_8398	UGGAACAGUCUCUAGUGCAGAUCUUGGUGGUAGUAGCAAAUAUUCAAAUGAGAACUUUGAAGACUGAAGUGGAGAAGGGUUCCA	UGAGAACUUUGAAGACUGAAGUGG
tgo-novel-12-9_8398	UGGAACAGUCUCUAGUGCAGAUCUUGGUGGUAGUAGCAAAUAUUCAAAUGAGAACUUUGAAGACUGAAGUGGAGAAGGGUUCCA	UGGAACAGUCUCUAGUGCAGAUCU
tgo-novel-1-9-5p_8427	CCCCAGUGGCCUGUAUUUGACGGAGCUUGGGACUGCUUCAUGCUUCGCGGCGUGUUGCGGACCCGAGCACUGUCUGUAUUGCGCUCUGGGG	CCCCAGUGGCCUGUAUUUGACGGA
tgo-novel-1-9-5p_8427	CCCCAGUGGCCUGUAUUUGACGGAGCUUGGGACUGCUUCAUGCUUCGCGGCGUGUUGCGGACCCGAGCACUGUCUGUAUUGCGCUCUGGGG	UUGCGGACCCGAGCACUGUCUGUA
Pos_8439_tgme49_asmbl.1428	CUGUCACGAGCCCAGGCGUUGUGCGGCGCUUCGUACUUCGUCAGGGUUCGAGGCAG	CUGUCACGAGCCCAGGCGUUGUGC
tgo-novel-23-9_8442	GGAUAUCCUGCGCUGCUUCCAAUAUUGGAAGCCAGUGCAGGUAUCC	CCUGCGCUGCUUCCAAUAUUGGAA
tgo-novel-23-9_8442	GGAUAUCCUGCGCUGCUUCCAAUAUUGGAAGCCAGUGCAGGUAUCC	GGAUAUCCUGCGCUGCUUCCAAUA
Neg_8446_tgme49_asmbl.1422	GGAUAUCCUGCGCUGCUUCCAAUAUUGGAAGCCAGUGCAGGUAUCC	CCUGCGCUGCUUCCAAUAUUGGAA
Neg_8446_tgme49_asmbl.1422	GGAUAUCCUGCGCUGCUUCCAAUAUUGGAAGCCAGUGCAGGUAUCC	GGAUAUCCUGCGCUGCUUCCAAUA
Neg_8447_tgme49_asmbl.1422	GGGGGUGCACAGCGAAGGGGCUCAAUUUCUGGAAAUUCGUGUCUCUGUUGGGAUACUGAUUUCCAGGAGUUUCUUCAGUGUGCAUUCUU	ACUGAUUUCCAGGAGUUUCUUCAG
Neg_8447_tgme49_asmbl.1422	GGGGGUGCACAGCGAAGGGGCUCAAUUUCUGGAAAUUCGUGUCUCUGUUGGGAUACUGAUUUCCAGGAGUUUCUUCAGUGUGCAUUCUU	GGGGGUGCACAGCGAAGGGGCUCA
Neg_8450_tgme49_asmbl.1422	GGGGGUGCACAGCGAAGGGGCUCAAUUUCUGGAAAUUCGUGUCUCUGUUGGGAUACUGAUUUCCAGGAGUUUCUUCAGUGUGCAUUCUU	ACUGAUUUCCAGGAGUUUCUUCAG
Neg_8450_tgme49_asmbl.1422	GGGGGUGCACAGCGAAGGGGCUCAAUUUCUGGAAAUUCGUGUCUCUGUUGGGAUACUGAUUUCCAGGAGUUUCUUCAGUGUGCAUUCUU	GGGGGUGCACAGCGAAGGGGCUCA
tgo-novel-34-9-3p_8451	AAUCUGAGGAACAUUUGAGAGAGAGUGAAAGAUUGUAUCUUUCUGCAUCUCUCUCGAUGUGCUUUCAGAUU	AAUCUGAGGAACAUUUGAGAGAGA
tgo-novel-34-9-3p_8451	AAUCUGAGGAACAUUUGAGAGAGAGUGAAAGAUUGUAUCUUUCUGCAUCUCUCUCGAUGUGCUUUCAGAUU	AGGAACAUUUGAGAGAGAGUGAAA
Pos_8453_tgme49_asmbl.1430	UUAGACUUUCGUGUAGCUCUCUCUACGUCUUUCUAUGUUAGAAAGUGAGAGAGAGUUUACAAGGAGUCUAA	UUAGACUUUCGUGUAGCUCUCUCU
Pos_8459_tgme49_asmbl.1430	UCUUACGUGUGACUUCUUUGAGGACCUUUAGUCAUAGGGUUGUCUCUGUGCUUAAAGGUCUUUAACUCGGGGAAGCGACACGUGGGG	GUGUGACUUCUUUGAGGACCUUUA
Pos_8459_tgme49_asmbl.1430	UCUUACGUGUGACUUCUUUGAGGACCUUUAGUCAUAGGGUUGUCUCUGUGCUUAAAGGUCUUUAACUCGGGGAAGCGACACGUGGGG	UCUUACGUGUGACUUCUUUGAGGA
Pos_8518_tgme49_asmbl.1432	UUCUUACGUGUGACUUCUUUGAGGACCUUUAGUCAUAGGGUUGUCUCUGUGCUUAAAGGUCUUUAACUCGGGGAAGCGACACGUGGGGG	CGUGUGACUUCUUUGAGGACCUUU
Pos_8518_tgme49_asmbl.1432	UUCUUACGUGUGACUUCUUUGAGGACCUUUAGUCAUAGGGUUGUCUCUGUGCUUAAAGGUCUUUAACUCGGGGAAGCGACACGUGGGGG	UUCUUACGUGUGACUUCUUUGAGG
Neg_8539_tgme49_asmbl.1426	GCAACCCGAGCUGUCAUUCUACGACGCGGUGGUUGUGGAGCGGCACCGGGUUGC	GCAACCCGAGCUGUCAUUCUACGA
Neg_8542_tgme49_asmbl.1426	GCAACCCGAGCUGUCAUUCUACGACGCGGUGGUUGUGGAGCGGCACCGGGUUGC	GCAACCCGAGCUGUCAUUCUACGA
Pos_8673_tgme49_asmbl.144	GGGGUCUCGCGUUAUGUCUGUCACGAGCCCAGGCGUUGUGCGGCGCUUCGUACUUCGUCAGGGUUCGAGGCAGUUUAUGUCCGGUGACCCC	CGUACUUCGUCAGGGUUCGAGGCA
Pos_8673_tgme49_asmbl.144	GGGGUCUCGCGUUAUGUCUGUCACGAGCCCAGGCGUUGUGCGGCGCUUCGUACUUCGUCAGGGUUCGAGGCAGUUUAUGUCCGGUGACCCC	GGGGUCUCGCGUUAUGUCUGUCAC
Pos_8673_tgme49_asmbl.144	GGGGUCUCGCGUUAUGUCUGUCACGAGCCCAGGCGUUGUGCGGCGCUUCGUACUUCGUCAGGGUUCGAGGCAGUUUAUGUCCGGUGACCCC	UCGUCAGGGUUCGAGGCAGUUUAU
tgo-novel-23-9_8713	GGAUAUCCUGCGCUGCUUCCAAUAUUGGAAGCCAGUGCAGGUAUCC	CCUGCGCUGCUUCCAAUAUUGGAA
tgo-novel-23-9_8713	GGAUAUCCUGCGCUGCUUCCAAUAUUGGAAGCCAGUGCAGGUAUCC	GGAUAUCCUGCGCUGCUUCCAAUA
Neg_8718_tgme49_asmbl.1431	GGAUAUCCUGCGCUGCUUCCAAUAUUGGAAGCCAGUGCAGGUAUCC	CCUGCGCUGCUUCCAAUAUUGGAA
Neg_8718_tgme49_asmbl.1431	GGAUAUCCUGCGCUGCUUCCAAUAUUGGAAGCCAGUGCAGGUAUCC	GGAUAUCCUGCGCUGCUUCCAAUA
Neg_8719_tgme49_asmbl.1431	GGGGGUGCACAGCGAAGGGGCUCAAUUUCUGGAAAUUCGUGUCUCUGUUGGGAUACUGAUUUCCAGGAGUUUCUUCAGUGUGCAUUCUU	ACUGAUUUCCAGGAGUUUCUUCAG
Neg_8719_tgme49_asmbl.1431	GGGGGUGCACAGCGAAGGGGCUCAAUUUCUGGAAAUUCGUGUCUCUGUUGGGAUACUGAUUUCCAGGAGUUUCUUCAGUGUGCAUUCUU	GGGGGUGCACAGCGAAGGGGCUCA
rno-miR-214-5p_8761	CCAUAACUUCAGCUAGCUGUCGUAGUUACUUUGAAACAGAAGUUACUUCUUCGGUGGCAUAGAGUUACUACAGUAGCUAUGUUGAGUUGUUAUGUG	CCAUAACUUCAGCUAGCUGUCGUA
rno-miR-214-5p_8761	CCAUAACUUCAGCUAGCUGUCGUAGUUACUUUGAAACAGAAGUUACUUCUUCGGUGGCAUAGAGUUACUACAGUAGCUAUGUUGAGUUGUUAUGUG	UGGCAUAGAGUUACUACAGUAGCU
Pos_9248_tgme49_asmbl.150	CUGUCACGAGCCCAGGCGUUGUGCGGCGCUUCGUACUUCGUCAGGGUUCGAGGCAG	CUGUCACGAGCCCAGGCGUUGUGC
tgo-novel-1-9-5p_9375	CCCCAGUGGCCUGUAUUUGACGGAGCUUGGGACUGCUUCAUGCUUCGCGGCGUGUUGCGGACCCGAGCACUGUCUGUAUUGCGCUCUGGGG	CCCCAGUGGCCUGUAUUUGACGGA
tgo-novel-1-9-5p_9375	CCCCAGUGGCCUGUAUUUGACGGAGCUUGGGACUGCUUCAUGCUUCGCGGCGUGUUGCGGACCCGAGCACUGUCUGUAUUGCGCUCUGGGG	UUGCGGACCCGAGCACUGUCUGUA
tgo-novel-12-9_9733	UGGAACAGUCUCUAGUGCAGAUCUUGGUGGUAGUAGCAAAUAUUCAAAUGAGAACUUUGAAGACUGAAGUGGAGAAGGGUUCCA	AGUCUCUAGUGCAGAUCUUGGUGG
tgo-novel-12-9_9733	UGGAACAGUCUCUAGUGCAGAUCUUGGUGGUAGUAGCAAAUAUUCAAAUGAGAACUUUGAAGACUGAAGUGGAGAAGGGUUCCA	UGAGAACUUUGAAGACUGAAGUGG
tgo-novel-12-9_9733	UGGAACAGUCUCUAGUGCAGAUCUUGGUGGUAGUAGCAAAUAUUCAAAUGAGAACUUUGAAGACUGAAGUGGAGAAGGGUUCCA	UGGAACAGUCUCUAGUGCAGAUCU
Neg_9740_tgme49_asmbl.152	UGGAACAGUCUCUAGUGCAGAUCUUGGUGGUAGUAGCAAAUAUUCAAAUGAGAACUUUGAAGACUGAAGUGGAGAAGGGUUCCA	AGUCUCUAGUGCAGAUCUUGGUGG
Neg_9740_tgme49_asmbl.152	UGGAACAGUCUCUAGUGCAGAUCUUGGUGGUAGUAGCAAAUAUUCAAAUGAGAACUUUGAAGACUGAAGUGGAGAAGGGUUCCA	UGAGAACUUUGAAGACUGAAGUGG
Neg_9740_tgme49_asmbl.152	UGGAACAGUCUCUAGUGCAGAUCUUGGUGGUAGUAGCAAAUAUUCAAAUGAGAACUUUGAAGACUGAAGUGGAGAAGGGUUCCA	UGGAACAGUCUCUAGUGCAGAUCU
tgo-novel-1-9-5p_9757	CCCCAGUGGCCUGUAUUUGACGGAGCUUGGGACUGCUUCAUGCUUCGCGGCGUGUUGCGGACCCGAGCACUGUCUGUAUUGCGCUCUGGGG	CCCCAGUGGCCUGUAUUUGACGGA
tgo-novel-1-9-5p_9757	CCCCAGUGGCCUGUAUUUGACGGAGCUUGGGACUGCUUCAUGCUUCGCGGCGUGUUGCGGACCCGAGCACUGUCUGUAUUGCGCUCUGGGG	UUGCGGACCCGAGCACUGUCUGUA
Neg_10402_tgme49_asmbl.1705	CUCCGAUCACUAAGUCGGCUGCAUUUUAAUGUUUUGAUUUCCUGAUCGGAG	CUCCGAUCACUAAGUCGGCUGCAU
Neg_10407_tgme49_asmbl.1705	CUCCGAUCACUAAGUCGGCUGCAUUUUAAUGUUUUGAUUUCCUGAUCGGAG	CUCCGAUCACUAAGUCGGCUGCAU
Pos_10457_tgme49_asmbl.164	UUCUUACGUGUGACUUCUUUGAGGACCUUUAGUCAUAGGGUUGUCUCUGUGCUUAAAGGUCUUUAACUCGGGGAAGCGACACGUGGGGG	CGUGUGACUUCUUUGAGGACCUUU
Pos_10457_tgme49_asmbl.164	UUCUUACGUGUGACUUCUUUGAGGACCUUUAGUCAUAGGGUUGUCUCUGUGCUUAAAGGUCUUUAACUCGGGGAAGCGACACGUGGGGG	UUCUUACGUGUGACUUCUUUGAGG
Neg_11003_tgme49_asmbl.166	GUAUUGUUGAGUUGUAUCGAUGACAUCAUUGAGAUACGGUGGCUUCUUCAUUGAAGACAAAGUUUCAUUGAUGCUGUCGAUCGACUUCAAUAC	AGACAAAGUUUCAUUGAUGCUGUC
Neg_11007_tgme49_asmbl.166	GUAUUGUUGAGUUGUAUCGAUGACAUCAUUGAGAUACGGUGGCUUCUUCAUUGAAGACAAAGUUUCAUUGAUGCUGUCGAUCGACUUCAAUAC	AGACAAAGUUUCAUUGAUGCUGUC
tgo-novel-1-9-5p_11469	CCCCAGUGGCCUGUAUUUGACGGAGCUUGGGACUGCUUCAUGCUUCGCGGCGUGUUGCGGACCCGAGCACUGUCUGUAUUGCGCUCUGGGG	CCCCAGUGGCCUGUAUUUGACGGA
tgo-novel-1-9-5p_11469	CCCCAGUGGCCUGUAUUUGACGGAGCUUGGGACUGCUUCAUGCUUCGCGGCGUGUUGCGGACCCGAGCACUGUCUGUAUUGCGCUCUGGGG	UUGCGGACCCGAGCACUGUCUGUA
Neg_11610_tgme49_asmbl.1813	UCGCUGUGGUUGCGAGUGGUGGUGGAAUCGCCAGGCUCGUAAUCCGGGA	UCGCUGUGGUUGCGAGUGGUGGUG
Neg_11610_tgme49_asmbl.1813	UCGCUGUGGUUGCGAGUGGUGGUGGAAUCGCCAGGCUCGUAAUCCGGGA	UGGUUGCGAGUGGUGGUGGAAUCG
Neg_11673_tgme49_asmbl.1813	UCGCUGUGGUUGCGAGUGGUGGUGGAAUCGCCAGGCUCGUAAUCCGGGA	UCGCUGUGGUUGCGAGUGGUGGUG
Neg_11673_tgme49_asmbl.1813	UCGCUGUGGUUGCGAGUGGUGGUGGAAUCGCCAGGCUCGUAAUCCGGGA	UGGUUGCGAGUGGUGGUGGAAUCG
Neg_12234_tgme49_asmbl.1842	CAGGAGACAGCGGCUGGUUACUUACUGCCUAAGGAGGCGGGCAGUAAAAGCAGCAGCUGUUCUGCUG	ACAGCGGCUGGUUACUUACUGCCU
Neg_12234_tgme49_asmbl.1842	CAGGAGACAGCGGCUGGUUACUUACUGCCUAAGGAGGCGGGCAGUAAAAGCAGCAGCUGUUCUGCUG	CAGGAGACAGCGGCUGGUUACUUA
Pos_13583_tgme49_asmbl.196	UUAGACUUUCGUGUAGCUCUCUCUACGUCUUUCUAUGUUAGAAAGUGAGAGAGAGUUUACAAGGAGUCUAA	UUAGACUUUCGUGUAGCUCUCUCU
Pos_13584_tgme49_asmbl.196	UCUUACGUGUGACUUCUUUGAGGACCUUUAGUCAUAGGGUUGUCUCUGUGCUUAAAGGUCUUUAACUCGGGGAAGCGACACGUGGGG	GUGUGACUUCUUUGAGGACCUUUA
Pos_13584_tgme49_asmbl.196	UCUUACGUGUGACUUCUUUGAGGACCUUUAGUCAUAGGGUUGUCUCUGUGCUUAAAGGUCUUUAACUCGGGGAAGCGACACGUGGGG	UCUUACGUGUGACUUCUUUGAGGA
Pos_13586_tgme49_asmbl.196	UAGACUUUCGUGUAGCUCUCUCUACGUCUUUCUAUGUUAGAAAGUGAGAGAGAGUUUACAAGGAGUCUA	UAGACUUUCGUGUAGCUCUCUCUA
Neg_13587_tgme49_asmbl.1854	UCUUACGUGUGACUUCUUUGAGGACCUUUAGUCAUAGGGUUGUCUCUGUGCUUAAAGGUCUUUAACUCGGGGAAGCGACACGUGGGG	GUGUGACUUCUUUGAGGACCUUUA
Neg_13587_tgme49_asmbl.1854	UCUUACGUGUGACUUCUUUGAGGACCUUUAGUCAUAGGGUUGUCUCUGUGCUUAAAGGUCUUUAACUCGGGGAAGCGACACGUGGGG	UCUUACGUGUGACUUCUUUGAGGA
rno-miR-214-5p_13802	CCAUAACUUCAGCUAGCUGUCGUAGUUACUUUGAAACAGAAGUUACUUCUUCGGUGGCAUAGAGUUACUACAGUAGCUAUGUUGAGUUGUUAUGUG	CCAUAACUUCAGCUAGCUGUCGUA
rno-miR-214-5p_13802	CCAUAACUUCAGCUAGCUGUCGUAGUUACUUUGAAACAGAAGUUACUUCUUCGGUGGCAUAGAGUUACUACAGUAGCUAUGUUGAGUUGUUAUGUG	UGGCAUAGAGUUACUACAGUAGCU
ppe-miR8131-5p_13806	AUAACUUCAGCUAGCUGUCGUAGUUACUUUGAAACAGAAGUUACUUCUUCGGUGGCAUAGAGUUACUACAGUAGCUAUGUUGAGUUGU	AUAACUUCAGCUAGCUGUCGUAGU
ppe-miR8131-5p_13806	AUAACUUCAGCUAGCUGUCGUAGUUACUUUGAAACAGAAGUUACUUCUUCGGUGGCAUAGAGUUACUACAGUAGCUAUGUUGAGUUGU	GCAUAGAGUUACUACAGUAGCUAU
ppe-miR8131-5p_13806	AUAACUUCAGCUAGCUGUCGUAGUUACUUUGAAACAGAAGUUACUUCUUCGGUGGCAUAGAGUUACUACAGUAGCUAUGUUGAGUUGU	UCGGUGGCAUAGAGUUACUACAGU
Pos_13816_tgme49_asmbl.172	UCUUACGUGUGACUUCUUUGAGGACCUUUAGUCAUAGGGUUGUCUCUGUGCUUAAAGGUCUUUAACUCGGGGAAGCGACACGUGGGG	GUGUGACUUCUUUGAGGACCUUUA
Pos_13816_tgme49_asmbl.172	UCUUACGUGUGACUUCUUUGAGGACCUUUAGUCAUAGGGUUGUCUCUGUGCUUAAAGGUCUUUAACUCGGGGAAGCGACACGUGGGG	UCUUACGUGUGACUUCUUUGAGGA
Pos_13817_tgme49_asmbl.172	UUAGACUUUCGUGUAGCUCUCUCUACGUCUUUCUAUGUUAGAAAGUGAGAGAGAGUUUACAAGGAGUCUAA	UUAGACUUUCGUGUAGCUCUCUCU
Pos_13819_tgme49_asmbl.172	UUCUUACGUGUGACUUCUUUGAGGACCUUUAGUCAUAGGGUUGUCUCUGUGCUUAAAGGUCUUUAACUCGGGGAAGCGACACGUGGGGG	CGUGUGACUUCUUUGAGGACCUUU
Pos_13819_tgme49_asmbl.172	UUCUUACGUGUGACUUCUUUGAGGACCUUUAGUCAUAGGGUUGUCUCUGUGCUUAAAGGUCUUUAACUCGGGGAAGCGACACGUGGGGG	UUCUUACGUGUGACUUCUUUGAGG
Pos_13820_tgme49_asmbl.172	CCUAUGGACGUGCCCGAAGGUUAUAACCUUCGUCGCGUCCUAUAGG	CCUAUGGACGUGCCCGAAGGUUAU
Pos_13820_tgme49_asmbl.172	CCUAUGGACGUGCCCGAAGGUUAUAACCUUCGUCGCGUCCUAUAGG	GACGUGCCCGAAGGUUAUAACCUU
tgo-novel-1-9-5p_14460	CCCCAGUGGCCUGUAUUUGACGGAGCUUGGGACUGCUUCAUGCUUCGCGGCGUGUUGCGGACCCGAGCACUGUCUGUAUUGCGCUCUGGGG	CCCCAGUGGCCUGUAUUUGACGGA
tgo-novel-1-9-5p_14460	CCCCAGUGGCCUGUAUUUGACGGAGCUUGGGACUGCUUCAUGCUUCGCGGCGUGUUGCGGACCCGAGCACUGUCUGUAUUGCGCUCUGGGG	UUGCGGACCCGAGCACUGUCUGUA
Neg_15786_tgme49_asmbl.1848	CUCCGAUCACUAAGUCGGCUGCAUUUUAAUGUUUUGAUUUCCUGAUCGGAG	CUCCGAUCACUAAGUCGGCUGCAU
rno-miR-214-5p_20063	CCAUAACUUCAGCUAGCUGUCGUAGUUACUUUGAAACAGAAGUUACUUCUUCGGUGGCAUAGAGUUACUACAGUAGCUAUGUUGAGUUGUUAUGUG	CCAUAACUUCAGCUAGCUGUCGUA
rno-miR-214-5p_20063	CCAUAACUUCAGCUAGCUGUCGUAGUUACUUUGAAACAGAAGUUACUUCUUCGGUGGCAUAGAGUUACUACAGUAGCUAUGUUGAGUUGUUAUGUG	UGGCAUAGAGUUACUACAGUAGCU
Pos_20067_tgme49_asmbl.197	UCAGCUAGCUGUCGUAGUUACUUUGAAACAGAAGUUACUUCUUCGGUGGCAUAGAGUUACUACAGUAGCUAUGUUGA	GCAUAGAGUUACUACAGUAGCUAU
Pos_20067_tgme49_asmbl.197	UCAGCUAGCUGUCGUAGUUACUUUGAAACAGAAGUUACUUCUUCGGUGGCAUAGAGUUACUACAGUAGCUAUGUUGA	UCAGCUAGCUGUCGUAGUUACUUU
Pos_20081_tgme49_asmbl.197	UAGACUUUCGUGUAGCUCUCUCUACGUCUUUCUAUGUUAGAAAGUGAGAGAGAGUUUACAAGGAGUCUA	UAGACUUUCGUGUAGCUCUCUCUA
Pos_20083_tgme49_asmbl.197	UCUUACGUGUGACUUCUUUGAGGACCUUUAGUCAUAGGGUUGUCUCUGUGCUUAAAGGUCUUUAACUCGGGGAAGCGACACGUGGGG	GUGUGACUUCUUUGAGGACCUUUA
Pos_20083_tgme49_asmbl.197	UCUUACGUGUGACUUCUUUGAGGACCUUUAGUCAUAGGGUUGUCUCUGUGCUUAAAGGUCUUUAACUCGGGGAAGCGACACGUGGGG	UCUUACGUGUGACUUCUUUGAGGA
Pos_20088_tgme49_asmbl.197	UUCUUACGUGUGACUUCUUUGAGGACCUUUAGUCAUAGGGUUGUCUCUGUGCUUAAAGGUCUUUAACUCGGGGAAGCGACACGUGGGGG	CGUGUGACUUCUUUGAGGACCUUU
Pos_20088_tgme49_asmbl.197	UUCUUACGUGUGACUUCUUUGAGGACCUUUAGUCAUAGGGUUGUCUCUGUGCUUAAAGGUCUUUAACUCGGGGAAGCGACACGUGGGGG	UUCUUACGUGUGACUUCUUUGAGG
Pos_20605_tgme49_asmbl.277	GGGGUCUCGCGUUAUGUCUGUCACGAGCCCAGGCGUUGUGCGGCGCUUCGUACUUCGUCAGGGUUCGAGGCAGUUUAUGUCCGGUGACCCC	CGUACUUCGUCAGGGUUCGAGGCA
Pos_20605_tgme49_asmbl.277	GGGGUCUCGCGUUAUGUCUGUCACGAGCCCAGGCGUUGUGCGGCGCUUCGUACUUCGUCAGGGUUCGAGGCAGUUUAUGUCCGGUGACCCC	GGGGUCUCGCGUUAUGUCUGUCAC
Pos_20605_tgme49_asmbl.277	GGGGUCUCGCGUUAUGUCUGUCACGAGCCCAGGCGUUGUGCGGCGCUUCGUACUUCGUCAGGGUUCGAGGCAGUUUAUGUCCGGUGACCCC	UCGUCAGGGUUCGAGGCAGUUUAU
Pos_20637_tgme49_asmbl.278	UUAGACUUUCGUGUAGCUCUCUCUACGUCUUUCUAUGUUAGAAAGUGAGAGAGAGUUUACAAGGAGUCUAA	UUAGACUUUCGUGUAGCUCUCUCU
Pos_20641_tgme49_asmbl.278	UUCUUACGUGUGACUUCUUUGAGGACCUUUAGUCAUAGGGUUGUCUCUGUGCUUAAAGGUCUUUAACUCGGGGAAGCGACACGUGGGGG	CGUGUGACUUCUUUGAGGACCUUU
Pos_20641_tgme49_asmbl.278	UUCUUACGUGUGACUUCUUUGAGGACCUUUAGUCAUAGGGUUGUCUCUGUGCUUAAAGGUCUUUAACUCGGGGAAGCGACACGUGGGGG	UUCUUACGUGUGACUUCUUUGAGG
ppe-miR8131-5p_20708	CAUAACUUCAGCUAGCUGUCGUAGUUACUUUGAAACAGAAGUUACUUCUUCGGUGGCAUAGAGUUACUACAGUAGCUAUGUUGAGUUGUUAUG	CAUAACUUCAGCUAGCUGUCGUAG
ppe-miR8131-5p_20708	CAUAACUUCAGCUAGCUGUCGUAGUUACUUUGAAACAGAAGUUACUUCUUCGGUGGCAUAGAGUUACUACAGUAGCUAUGUUGAGUUGUUAUG	GGCAUAGAGUUACUACAGUAGCUA
Pos_20721_tgme49_asmbl.208	UUAGACUUUCGUGUAGCUCUCUCUACGUCUUUCUAUGUUAGAAAGUGAGAGAGAGUUUACAAGGAGUCUAA	UUAGACUUUCGUGUAGCUCUCUCU
Pos_20726_tgme49_asmbl.208	UUCUUACGUGUGACUUCUUUGAGGACCUUUAGUCAUAGGGUUGUCUCUGUGCUUAAAGGUCUUUAACUCGGGGAAGCGACACGUGGGGG	CGUGUGACUUCUUUGAGGACCUUU
Pos_20726_tgme49_asmbl.208	UUCUUACGUGUGACUUCUUUGAGGACCUUUAGUCAUAGGGUUGUCUCUGUGCUUAAAGGUCUUUAACUCGGGGAAGCGACACGUGGGGG	UUCUUACGUGUGACUUCUUUGAGG
rno-miR-214-5p_20800	CCAUAACUUCAGCUAGCUGUCGUAGUUACUUUGAAACAGAAGUUACUUCUUCGGUGGCAUAGAGUUACUACAGUAGCUAUGUUGAGUUGUUAUGUG	CCAUAACUUCAGCUAGCUGUCGUA
rno-miR-214-5p_20800	CCAUAACUUCAGCUAGCUGUCGUAGUUACUUUGAAACAGAAGUUACUUCUUCGGUGGCAUAGAGUUACUACAGUAGCUAUGUUGAGUUGUUAUGUG	UGGCAUAGAGUUACUACAGUAGCU
ppe-miR8131-5p_20804	CAUAACUUCAGCUAGCUGUCGUAGUUACUUUGAAACAGAAGUUACUUCUUCGGUGGCAUAGAGUUACUACAGUAGCUAUGUUGAGUUGUUAUG	CAUAACUUCAGCUAGCUGUCGUAG
ppe-miR8131-5p_20804	CAUAACUUCAGCUAGCUGUCGUAGUUACUUUGAAACAGAAGUUACUUCUUCGGUGGCAUAGAGUUACUACAGUAGCUAUGUUGAGUUGUUAUG	GGCAUAGAGUUACUACAGUAGCUA
Pos_20918_tgme49_asmbl.294	UUAGACUUUCGUGUAGCUCUCUCUACGUCUUUCUAUGUUAGAAAGUGAGAGAGAGUUUACAAGGAGUCUAA	UUAGACUUUCGUGUAGCUCUCUCU
Pos_20923_tgme49_asmbl.294	UUCUUACGUGUGACUUCUUUGAGGACCUUUAGUCAUAGGGUUGUCUCUGUGCUUAAAGGUCUUUAACUCGGGGAAGCGACACGUGGGGG	CGUGUGACUUCUUUGAGGACCUUU
Pos_20923_tgme49_asmbl.294	UUCUUACGUGUGACUUCUUUGAGGACCUUUAGUCAUAGGGUUGUCUCUGUGCUUAAAGGUCUUUAACUCGGGGAAGCGACACGUGGGGG	UUCUUACGUGUGACUUCUUUGAGG
Pos_21138_tgme49_asmbl.219	GGGGUCUCGCGUUAUGUCUGUCACGAGCCCAGGCGUUGUGCGGCGCUUCGUACUUCGUCAGGGUUCGAGGCAGUUUAUGUCCGGUGACCCC	CGUACUUCGUCAGGGUUCGAGGCA
Pos_21138_tgme49_asmbl.219	GGGGUCUCGCGUUAUGUCUGUCACGAGCCCAGGCGUUGUGCGGCGCUUCGUACUUCGUCAGGGUUCGAGGCAGUUUAUGUCCGGUGACCCC	GGGGUCUCGCGUUAUGUCUGUCAC
Pos_21138_tgme49_asmbl.219	GGGGUCUCGCGUUAUGUCUGUCACGAGCCCAGGCGUUGUGCGGCGCUUCGUACUUCGUCAGGGUUCGAGGCAGUUUAUGUCCGGUGACCCC	UCGUCAGGGUUCGAGGCAGUUUAU
Neg_21142_tgme49_asmbl.19	GGGGUCUCGCGUUAUGUCUGUCACGAGCCCAGGCGUUGUGCGGCGCUUCGUACUUCGUCAGGGUUCGAGGCAGUUUAUGUCCGGUGACCCC	CGUACUUCGUCAGGGUUCGAGGCA
Neg_21142_tgme49_asmbl.19	GGGGUCUCGCGUUAUGUCUGUCACGAGCCCAGGCGUUGUGCGGCGCUUCGUACUUCGUCAGGGUUCGAGGCAGUUUAUGUCCGGUGACCCC	GGGGUCUCGCGUUAUGUCUGUCAC
Neg_21142_tgme49_asmbl.19	GGGGUCUCGCGUUAUGUCUGUCACGAGCCCAGGCGUUGUGCGGCGCUUCGUACUUCGUCAGGGUUCGAGGCAGUUUAUGUCCGGUGACCCC	UCGUCAGGGUUCGAGGCAGUUUAU
Pos_21190_tgme49_asmbl.299	GGGGUCUCGCGUUAUGUCUGUCACGAGCCCAGGCGUUGUGCGGCGCUUCGUACUUCGUCAGGGUUCGAGGCAGUUUAUGUCCGGUGACCCC	CGUACUUCGUCAGGGUUCGAGGCA
Pos_21190_tgme49_asmbl.299	GGGGUCUCGCGUUAUGUCUGUCACGAGCCCAGGCGUUGUGCGGCGCUUCGUACUUCGUCAGGGUUCGAGGCAGUUUAUGUCCGGUGACCCC	GGGGUCUCGCGUUAUGUCUGUCAC
Pos_21190_tgme49_asmbl.299	GGGGUCUCGCGUUAUGUCUGUCACGAGCCCAGGCGUUGUGCGGCGCUUCGUACUUCGUCAGGGUUCGAGGCAGUUUAUGUCCGGUGACCCC	UCGUCAGGGUUCGAGGCAGUUUAU
Pos_21193_tgme49_asmbl.299	UGUUGAGUUGUAUCGAUGACAUCAUUGAGAUACGGUGGCUUCUUCAUUGAAGUACAAAGUUUCAUUGAUGCUGUCGAUCGACUUCAAUA	CAAAGUUUCAUUGAUGCUGUCGAU
Pos_21193_tgme49_asmbl.299	UGUUGAGUUGUAUCGAUGACAUCAUUGAGAUACGGUGGCUUCUUCAUUGAAGUACAAAGUUUCAUUGAUGCUGUCGAUCGACUUCAAUA	GAAGUACAAAGUUUCAUUGAUGCU
Pos_21193_tgme49_asmbl.299	UUCCCUCUACCUGGAAAAGGGGUCUCGCGUUAUGUCUGUCACGAGCCCAGGCGUUGUGCGGCGCUUCGUACUUCGUCAGGGUUCGAGGCAGUUUAUGUCCGGUGACCCCGCGUUACAUGGGUCGGGAG	UAUGUCUGUCACGAGCCCAGGCGU
tgo-novel-41_21423	UGCUGGAAGCAGCCAGUCCGCCCUCAGGGGUGUGCACUUGGUGAAUUCUAGCA	UGCUGGAAGCAGCCAGUCCGCCCU
tgo-novel-12-9_21502	GCGUGGAACAGUCUCUAGUGCAGAUCUUGGUGGUAGUAGCAAAUAUUCAAAUGAGAACUUUGAAGACUGAAGUGGAGAAGGGUUCCAUGU	AACAGUCUCUAGUGCAGAUCUUGG
tgo-novel-12-9_21502	GCGUGGAACAGUCUCUAGUGCAGAUCUUGGUGGUAGUAGCAAAUAUUCAAAUGAGAACUUUGAAGACUGAAGUGGAGAAGGGUUCCAUGU	GAACUUUGAAGACUGAAGUGGAGA
tgo-novel-12-9_21502	GCGUGGAACAGUCUCUAGUGCAGAUCUUGGUGGUAGUAGCAAAUAUUCAAAUGAGAACUUUGAAGACUGAAGUGGAGAAGGGUUCCAUGU	GCGUGGAACAGUCUCUAGUGCAGA
tgo-novel-12-9_21505	UGGAACAGUCUCUAGUGCAGAUCUUGGUGGUAGUAGCAAAUAUUCAAAUGAGAACUUUGAAGACUGAAGUGGAGAAGGGUUCCA	AGUCUCUAGUGCAGAUCUUGGUGG
tgo-novel-12-9_21505	UGGAACAGUCUCUAGUGCAGAUCUUGGUGGUAGUAGCAAAUAUUCAAAUGAGAACUUUGAAGACUGAAGUGGAGAAGGGUUCCA	UGAGAACUUUGAAGACUGAAGUGG
tgo-novel-12-9_21505	UGGAACAGUCUCUAGUGCAGAUCUUGGUGGUAGUAGCAAAUAUUCAAAUGAGAACUUUGAAGACUGAAGUGGAGAAGGGUUCCA	UGGAACAGUCUCUAGUGCAGAUCU
tgo-novel-1-9-5p_21530	CCCCAGUGGCCUGUAUUUGACGGAGCUUGGGACUGCUUCAUGCUUCGCGGCGUGUUGCGGACCCGAGCACUGUCUGUAUUGCGCUCUGGGG	CCCCAGUGGCCUGUAUUUGACGGA
tgo-novel-1-9-5p_21530	CCCCAGUGGCCUGUAUUUGACGGAGCUUGGGACUGCUUCAUGCUUCGCGGCGUGUUGCGGACCCGAGCACUGUCUGUAUUGCGCUCUGGGG	UUGCGGACCCGAGCACUGUCUGUA
Neg_21652_tgme49_asmbl.211	GGGGGUGCACAGCGAAGGGGCUCAAUUUCUGGAAAUUCGUGUCUCUGUUGGGAUACUGAUUUCCAGGAGUUUCUUCAGUGUGCAUUCUU	ACUGAUUUCCAGGAGUUUCUUCAG
Neg_21652_tgme49_asmbl.211	GGGGGUGCACAGCGAAGGGGCUCAAUUUCUGGAAAUUCGUGUCUCUGUUGGGAUACUGAUUUCCAGGAGUUUCUUCAGUGUGCAUUCUU	GGGGGUGCACAGCGAAGGGGCUCA
tgo-novel-34-9-3p_21659	AAUCUGAGGAACAUUUGAGAGAGAGUGAAAGAUUGUAUCUUUCUGCAUCUCUCUCGAUGUGCUUUCAGAUU	AAUCUGAGGAACAUUUGAGAGAGA
tgo-novel-34-9-3p_21659	AAUCUGAGGAACAUUUGAGAGAGAGUGAAAGAUUGUAUCUUUCUGCAUCUCUCUCGAUGUGCUUUCAGAUU	AGGAACAUUUGAGAGAGAGUGAAA
Neg_21671_tgme49_asmbl.211	GUAUUGUUGAGUUGUAUCGAUGACAUCAUUGAGAUACGGUGGCUUCUUCAUUGAAGACAAAGUUUCAUUGAUGCUGUCGAUCGACUUCAAUAC	AGACAAAGUUUCAUUGAUGCUGUC
tgo-novel-41_21720	UGCUGGAAGCAGCCAGUCCGCCCUCAGGGGUGUGCACUUGGUGAAUUCUAGCA	UGCUGGAAGCAGCCAGUCCGCCCU
tgo-novel-34-9-3p_21899	AAUCUGAGGAACAUUUGAGAGAGAGUGAAAGAUUGUAUCUUUCUGCAUCUCUCUCGAUGUGCUUUCAGAUU	AAUCUGAGGAACAUUUGAGAGAGA
tgo-novel-34-9-3p_21899	AAUCUGAGGAACAUUUGAGAGAGAGUGAAAGAUUGUAUCUUUCUGCAUCUCUCUCGAUGUGCUUUCAGAUU	AGGAACAUUUGAGAGAGAGUGAAA
Neg_21914_tgme49_asmbl.221	GUAUUGUUGAGUUGUAUCGAUGACAUCAUUGAGAUACGGUGGCUUCUUCAUUGAAGACAAAGUUUCAUUGAUGCUGUCGAUCGACUUCAAUAC	AGACAAAGUUUCAUUGAUGCUGUC
tgo-novel-1-9-5p_22008	CCCCAGUGGCCUGUAUUUGACGGAGCUUGGGACUGCUUCAUGCUUCGCGGCGUGUUGCGGACCCGAGCACUGUCUGUAUUGCGCUCUGGGG	CCCCAGUGGCCUGUAUUUGACGGA
tgo-novel-1-9-5p_22008	CCCCAGUGGCCUGUAUUUGACGGAGCUUGGGACUGCUUCAUGCUUCGCGGCGUGUUGCGGACCCGAGCACUGUCUGUAUUGCGCUCUGGGG	UUGCGGACCCGAGCACUGUCUGUA
tgo-novel-1-9-5p_22013	GUAUUUGACGGAGCUUGGGACUGCUUCAUGCUUCGCGGCGUGUUGCGGACCCGAGCACUGUCUGUAU	GACGGAGCUUGGGACUGCUUCAUG
tgo-novel-1-9-5p_22013	GUAUUUGACGGAGCUUGGGACUGCUUCAUGCUUCGCGGCGUGUUGCGGACCCGAGCACUGUCUGUAU	GUAUUUGACGGAGCUUGGGACUGC
tgo-novel-1-9-5p_22126	CCCCAGUGGCCUGUAUUUGACGGAGCUUGGGACUGCUUCAUGCUUCGCGGCGUGUUGCGGACCCGAGCACUGUCUGUAUUGCGCUCUGGGG	CCCCAGUGGCCUGUAUUUGACGGA
tgo-novel-1-9-5p_22126	CCCCAGUGGCCUGUAUUUGACGGAGCUUGGGACUGCUUCAUGCUUCGCGGCGUGUUGCGGACCCGAGCACUGUCUGUAUUGCGCUCUGGGG	UUGCGGACCCGAGCACUGUCUGUA
Neg_22131_tgme49_asmbl.229	CCCCAGUGGCCUGUAUUUGACGGAGCUUGGGACUGCUUCAUGCUUCGCGGCGUGUUGCGGACCCGAGCACUGUCUGUAUUGCGCUCUGGGG	CCCCAGUGGCCUGUAUUUGACGGA
Neg_22131_tgme49_asmbl.229	CCCCAGUGGCCUGUAUUUGACGGAGCUUGGGACUGCUUCAUGCUUCGCGGCGUGUUGCGGACCCGAGCACUGUCUGUAUUGCGCUCUGGGG	UUGCGGACCCGAGCACUGUCUGUA
tgo-novel-23-9_22172	GGAUAUCCUGCGCUGCUUCCAAUAUUGGAAGCCAGUGCAGGUAUCC	CCUGCGCUGCUUCCAAUAUUGGAA
tgo-novel-23-9_22172	GGAUAUCCUGCGCUGCUUCCAAUAUUGGAAGCCAGUGCAGGUAUCC	GGAUAUCCUGCGCUGCUUCCAAUA
Neg_22176_tgme49_asmbl.230	GGAUAUCCUGCGCUGCUUCCAAUAUUGGAAGCCAGUGCAGGUAUCC	CCUGCGCUGCUUCCAAUAUUGGAA
Neg_22176_tgme49_asmbl.230	GGAUAUCCUGCGCUGCUUCCAAUAUUGGAAGCCAGUGCAGGUAUCC	GGAUAUCCUGCGCUGCUUCCAAUA
Neg_22177_tgme49_asmbl.230	GCACAGCGAAGGGGCUCAAUUUCUGGAAAUUCGUGUCUCUGUUGGGAUACUGAUUUCCAGGAGUUUCUUCAGUGUGC	ACUGAUUUCCAGGAGUUUCUUCAG
Neg_22177_tgme49_asmbl.230	GCACAGCGAAGGGGCUCAAUUUCUGGAAAUUCGUGUCUCUGUUGGGAUACUGAUUUCCAGGAGUUUCUUCAGUGUGC	GCACAGCGAAGGGGCUCAAUUUCU
tgo-novel-1-9-5p_22183	CCCCAGUGGCCUGUAUUUGACGGAGCUUGGGACUGCUUCAUGCUUCGCGGCGUGUUGCGGACCCGAGCACUGUCUGUAUUGCGCUCUGGGG	CCCCAGUGGCCUGUAUUUGACGGA
tgo-novel-1-9-5p_22183	CCCCAGUGGCCUGUAUUUGACGGAGCUUGGGACUGCUUCAUGCUUCGCGGCGUGUUGCGGACCCGAGCACUGUCUGUAUUGCGCUCUGGGG	UUGCGGACCCGAGCACUGUCUGUA
tgo-novel-41_22290	UGCUGGAAGCAGCCAGUCCGCCCUCAGGGGUGUGCACUUGGUGAAUUCUAGCA	UGCUGGAAGCAGCCAGUCCGCCCU
tgo-novel-1-9-5p_23121	CCCCAGUGGCCUGUAUUUGACGGAGCUUGGGACUGCUUCAUGCUUCGCGGCGUGUUGCGGACCCGAGCACUGUCUGUAUUGCGCUCUGGGG	CCCCAGUGGCCUGUAUUUGACGGA
tgo-novel-1-9-5p_23121	CCCCAGUGGCCUGUAUUUGACGGAGCUUGGGACUGCUUCAUGCUUCGCGGCGUGUUGCGGACCCGAGCACUGUCUGUAUUGCGCUCUGGGG	UUGCGGACCCGAGCACUGUCUGUA
rno-miR-214-5p_23330	CCAUAACUUCAGCUAGCUGUCGUAGUUACUUUGAAACAGAAGUUACUUCUUCGGUGGCAUAGAGUUACUACAGUAGCUAUGUUGAGUUGUUAUGUG	CCAUAACUUCAGCUAGCUGUCGUA
rno-miR-214-5p_23330	CCAUAACUUCAGCUAGCUGUCGUAGUUACUUUGAAACAGAAGUUACUUCUUCGGUGGCAUAGAGUUACUACAGUAGCUAUGUUGAGUUGUUAUGUG	UGGCAUAGAGUUACUACAGUAGCU
tgo-novel-23-9_23872	GGAUAUCCUGCGCUGCUUCCAAUAUUGGAAGCCAGUGCAGGUAUCC	CCUGCGCUGCUUCCAAUAUUGGAA
tgo-novel-23-9_23872	GGAUAUCCUGCGCUGCUUCCAAUAUUGGAAGCCAGUGCAGGUAUCC	GGAUAUCCUGCGCUGCUUCCAAUA
Neg_23877_tgme49_asmbl.262	GGAUAUCCUGCGCUGCUUCCAAUAUUGGAAGCCAGUGCAGGUAUCC	CCUGCGCUGCUUCCAAUAUUGGAA
Neg_23877_tgme49_asmbl.262	GGAUAUCCUGCGCUGCUUCCAAUAUUGGAAGCCAGUGCAGGUAUCC	GGAUAUCCUGCGCUGCUUCCAAUA
Neg_23878_tgme49_asmbl.262	GGGGGUGCACAGCGAAGGGGCUCAAUUUCUGGAAAUUCGUGUCUCUGUUGGGAUACUGAUUUCCAGGAGUUUCUUCAGUGUGCAUUCUU	ACUGAUUUCCAGGAGUUUCUUCAG
Neg_23878_tgme49_asmbl.262	GGGGGUGCACAGCGAAGGGGCUCAAUUUCUGGAAAUUCGUGUCUCUGUUGGGAUACUGAUUUCCAGGAGUUUCUUCAGUGUGCAUUCUU	GGGGGUGCACAGCGAAGGGGCUCA
tgo-novel-34-9-3p_23885	AAUCUGAGGAACAUUUGAGAGAGAGUGAAAGAUUGUAUCUUUCUGCAUCUCUCUCGAUGUGCUUUCAGAUU	AAUCUGAGGAACAUUUGAGAGAGA
tgo-novel-34-9-3p_23885	AAUCUGAGGAACAUUUGAGAGAGAGUGAAAGAUUGUAUCUUUCUGCAUCUCUCUCGAUGUGCUUUCAGAUU	AGGAACAUUUGAGAGAGAGUGAAA
tgo-novel-12-9_23903	UGGAACAGUCUCUAGUGCAGAUCUUGGUGGUAGUAGCAAAUAUUCAAAUGAGAACUUUGAAGACUGAAGUGGAGAAGGGUUCCA	AGUCUCUAGUGCAGAUCUUGGUGG
tgo-novel-12-9_23903	UGGAACAGUCUCUAGUGCAGAUCUUGGUGGUAGUAGCAAAUAUUCAAAUGAGAACUUUGAAGACUGAAGUGGAGAAGGGUUCCA	UGAGAACUUUGAAGACUGAAGUGG
tgo-novel-12-9_23903	UGGAACAGUCUCUAGUGCAGAUCUUGGUGGUAGUAGCAAAUAUUCAAAUGAGAACUUUGAAGACUGAAGUGGAGAAGGGUUCCA	UGGAACAGUCUCUAGUGCAGAUCU
tgo-novel-1-9-5p_23929	CCCCAGUGGCCUGUAUUUGACGGAGCUUGGGACUGCUUCAUGCUUCGCGGCGUGUUGCGGACCCGAGCACUGUCUGUAUUGCGCUCUGGGG	CCCCAGUGGCCUGUAUUUGACGGA
tgo-novel-1-9-5p_23929	CCCCAGUGGCCUGUAUUUGACGGAGCUUGGGACUGCUUCAUGCUUCGCGGCGUGUUGCGGACCCGAGCACUGUCUGUAUUGCGCUCUGGGG	UUGCGGACCCGAGCACUGUCUGUA
Neg_23933_tgme49_asmbl.263	CCCCAGUGGCCUGUAUUUGACGGAGCUUGGGACUGCUUCAUGCUUCGCGGCGUGUUGCGGACCCGAGCACUGUCUGUAUUGCGCUCUGGGG	CCCCAGUGGCCUGUAUUUGACGGA
Neg_23933_tgme49_asmbl.263	CCCCAGUGGCCUGUAUUUGACGGAGCUUGGGACUGCUUCAUGCUUCGCGGCGUGUUGCGGACCCGAGCACUGUCUGUAUUGCGCUCUGGGG	UUGCGGACCCGAGCACUGUCUGUA
tgo-novel-12-9_23960	UGGAACAGUCUCUAGUGCAGAUCUUGGUGGUAGUAGCAAAUAUUCAAAUGAGAACUUUGAAGACUGAAGUGGAGAAGGGUUCCA	AGUCUCUAGUGCAGAUCUUGGUGG
tgo-novel-12-9_23960	UGGAACAGUCUCUAGUGCAGAUCUUGGUGGUAGUAGCAAAUAUUCAAAUGAGAACUUUGAAGACUGAAGUGGAGAAGGGUUCCA	UGAGAACUUUGAAGACUGAAGUGG
tgo-novel-12-9_23960	UGGAACAGUCUCUAGUGCAGAUCUUGGUGGUAGUAGCAAAUAUUCAAAUGAGAACUUUGAAGACUGAAGUGGAGAAGGGUUCCA	UGGAACAGUCUCUAGUGCAGAUCU
tgo-novel-12-9_23967	GCGUGGAACAGUCUCUAGUGCAGAUCUUGGUGGUAGUAGCAAAUAUUCAAAUGAGAACUUUGAAGACUGAAGUGGAGAAGGGUUCCAUGU	AACAGUCUCUAGUGCAGAUCUUGG
tgo-novel-12-9_23967	GCGUGGAACAGUCUCUAGUGCAGAUCUUGGUGGUAGUAGCAAAUAUUCAAAUGAGAACUUUGAAGACUGAAGUGGAGAAGGGUUCCAUGU	GAACUUUGAAGACUGAAGUGGAGA
tgo-novel-12-9_23967	GCGUGGAACAGUCUCUAGUGCAGAUCUUGGUGGUAGUAGCAAAUAUUCAAAUGAGAACUUUGAAGACUGAAGUGGAGAAGGGUUCCAUGU	GCGUGGAACAGUCUCUAGUGCAGA
tgo-novel-1-9-5p_23987	CCCCAGUGGCCUGUAUUUGACGGAGCUUGGGACUGCUUCAUGCUUCGCGGCGUGUUGCGGACCCGAGCACUGUCUGUAUUGCGCUCUGGGG	CCCCAGUGGCCUGUAUUUGACGGA
tgo-novel-1-9-5p_23987	CCCCAGUGGCCUGUAUUUGACGGAGCUUGGGACUGCUUCAUGCUUCGCGGCGUGUUGCGGACCCGAGCACUGUCUGUAUUGCGCUCUGGGG	UUGCGGACCCGAGCACUGUCUGUA
Neg_23990_tgme49_asmbl.328	CCCCAGUGGCCUGUAUUUGACGGAGCUUGGGACUGCUUCAUGCUUCGCGGCGUGUUGCGGACCCGAGCACUGUCUGUAUUGCGCUCUGGGG	CCCCAGUGGCCUGUAUUUGACGGA
Neg_23990_tgme49_asmbl.328	CCCCAGUGGCCUGUAUUUGACGGAGCUUGGGACUGCUUCAUGCUUCGCGGCGUGUUGCGGACCCGAGCACUGUCUGUAUUGCGCUCUGGGG	UUGCGGACCCGAGCACUGUCUGUA
Pos_24008_tgme49_asmbl.298	GGGGUCUCGCGUUAUGUCUGUCACGAGCCCAGGCGUUGUGCGGCGCUUCGUACUUCGUCAGGGUUCGAGGCAGUUUAUGUCCGGUGACCCC	CGUACUUCGUCAGGGUUCGAGGCA
Pos_24008_tgme49_asmbl.298	GGGGUCUCGCGUUAUGUCUGUCACGAGCCCAGGCGUUGUGCGGCGCUUCGUACUUCGUCAGGGUUCGAGGCAGUUUAUGUCCGGUGACCCC	GGGGUCUCGCGUUAUGUCUGUCAC
Pos_24008_tgme49_asmbl.298	GGGGUCUCGCGUUAUGUCUGUCACGAGCCCAGGCGUUGUGCGGCGCUUCGUACUUCGUCAGGGUUCGAGGCAGUUUAUGUCCGGUGACCCC	UCGUCAGGGUUCGAGGCAGUUUAU
Pos_24011_tgme49_asmbl.298	CUGUCACGAGCCCAGGCGUUGUGCGGCGCUUCGUACUUCGUCAGGGUUCGAGGCAG	CUGUCACGAGCCCAGGCGUUGUGC
Neg_24164_tgme49_asmbl.269	CACAGCGAAGGGGCUCAAUUUCUGGAAAUUCGUGUCUCUGUUGGGAUACUGAUUUCCAGGAGUUUCUUCAGUGUG	CACAGCGAAGGGGCUCAAUUUCUG
Neg_24164_tgme49_asmbl.269	CACAGCGAAGGGGCUCAAUUUCUGGAAAUUCGUGUCUCUGUUGGGAUACUGAUUUCCAGGAGUUUCUUCAGUGUG	CUGAUUUCCAGGAGUUUCUUCAGU
Neg_24164_tgme49_asmbl.269	CACAGCGAAGGGGCUCAAUUUCUGGAAAUUCGUGUCUCUGUUGGGAUACUGAUUUCCAGGAGUUUCUUCAGUGUG	GAAGGGGCUCAAUUUCUGGAAAUU
Neg_24169_tgme49_asmbl.269	GGGGGUGCACAGCGAAGGGGCUCAAUUUCUGGAAAUUCGUGUCUCUGUUGGGAUACUGAUUUCCAGGAGUUUCUUCAGUGUGCAUUCUU	ACUGAUUUCCAGGAGUUUCUUCAG
Neg_24169_tgme49_asmbl.269	GGGGGUGCACAGCGAAGGGGCUCAAUUUCUGGAAAUUCGUGUCUCUGUUGGGAUACUGAUUUCCAGGAGUUUCUUCAGUGUGCAUUCUU	GGGGGUGCACAGCGAAGGGGCUCA
Neg_24181_tgme49_asmbl.269	GUAUUGUUGAGUUGUAUCGAUGACAUCAUUGAGAUACGGUGGCUUCUUCAUUGAAGACAAAGUUUCAUUGAUGCUGUCGAUCGACUUCAAUAC	AGACAAAGUUUCAUUGAUGCUGUC
Neg_24186_tgme49_asmbl.269	GUAUUGUUGAGUUGUAUCGAUGACAUCAUUGAGAUACGGUGGCUUCUUCAUUGAAGACAAAGUUUCAUUGAUGCUGUCGAUCGACUUCAAUAC	AGACAAAGUUUCAUUGAUGCUGUC
Pos_24252_tgme49_asmbl.304	GGAUAUCCUGCGCUGCUUCCAAUAUUGGAAGCCAGUGCAGGUAUCC	CCUGCGCUGCUUCCAAUAUUGGAA
Pos_24252_tgme49_asmbl.304	GGAUAUCCUGCGCUGCUUCCAAUAUUGGAAGCCAGUGCAGGUAUCC	GGAUAUCCUGCGCUGCUUCCAAUA
Neg_24253_tgme49_asmbl.270	GGGGUGCACAGCGAAGGGGCUCAAUUUCUGGAAAUUCGUGUCUCUGUUGGGAUACUGAUUUCCAGGAGUUUCUUCAGUGUGCAUUCU	CUGAUUUCCAGGAGUUUCUUCAGU
Neg_24253_tgme49_asmbl.270	GGGGUGCACAGCGAAGGGGCUCAAUUUCUGGAAAUUCGUGUCUCUGUUGGGAUACUGAUUUCCAGGAGUUUCUUCAGUGUGCAUUCU	GGGGUGCACAGCGAAGGGGCUCAA
tgo-novel-34-9-3p_24255	AAUCUGAGGAACAUUUGAGAGAGAGUGAAAGAUUGUAUCUUUCUGCAUCUCUCUCGAUGUGCUUUCAGAUU	AAUCUGAGGAACAUUUGAGAGAGA
tgo-novel-34-9-3p_24255	AAUCUGAGGAACAUUUGAGAGAGAGUGAAAGAUUGUAUCUUUCUGCAUCUCUCUCGAUGUGCUUUCAGAUU	AGGAACAUUUGAGAGAGAGUGAAA
Neg_24258_tgme49_asmbl.270	GGUAUCCGGGGGUGCACAGCGAAGGGGCUCAAUUUCUGGAAAUUCGUGUCUCUGUUGGGAUACUGAUUUCCAGGAGUUUCUUCAGUGUGCAUUCUUUUUUCC	CGGGGGUGCACAGCGAAGGGGCUC
Neg_24258_tgme49_asmbl.270	GGUAUCCGGGGGUGCACAGCGAAGGGGCUCAAUUUCUGGAAAUUCGUGUCUCUGUUGGGAUACUGAUUUCCAGGAGUUUCUUCAGUGUGCAUUCUUUUUUCC	UUGGGAUACUGAUUUCCAGGAGUU
Neg_24350_tgme49_asmbl.275	GAUUCGUCCACUUCGAAGUAUCACGAAGAGCUUUUCAAUUUGUUUAUAAAUAAACAGAUUGAAAUGCUGUUAAGUGCAUACUGUAAUAAGAGGUGGAUGGGUU	CAGAUUGAAAUGCUGUUAAGUGCA
Neg_24350_tgme49_asmbl.275	GAUUCGUCCACUUCGAAGUAUCACGAAGAGCUUUUCAAUUUGUUUAUAAAUAAACAGAUUGAAAUGCUGUUAAGUGCAUACUGUAAUAAGAGGUGGAUGGGUU	GAUUCGUCCACUUCGAAGUAUCAC
Neg_24350_tgme49_asmbl.275	GAUUCGUCCACUUCGAAGUAUCACGAAGAGCUUUUCAAUUUGUUUAUAAAUAAACAGAUUGAAAUGCUGUUAAGUGCAUACUGUAAUAAGAGGUGGAUGGGUU	UCCACUUCGAAGUAUCACGAAGAG
tgo-novel-12-9_24394	GUGGAACAGUCUCUAGUGCAGAUCUUGGUGGUAGUAGCAAAUAUUCAAAUGAGAACUUUGAAGACUGAAGUGGAGAAGGGUUCCAU	AUGAGAACUUUGAAGACUGAAGUG
tgo-novel-12-9_24394	GUGGAACAGUCUCUAGUGCAGAUCUUGGUGGUAGUAGCAAAUAUUCAAAUGAGAACUUUGAAGACUGAAGUGGAGAAGGGUUCCAU	CAGUCUCUAGUGCAGAUCUUGGUG
tgo-novel-12-9_24394	GUGGAACAGUCUCUAGUGCAGAUCUUGGUGGUAGUAGCAAAUAUUCAAAUGAGAACUUUGAAGACUGAAGUGGAGAAGGGUUCCAU	GUGGAACAGUCUCUAGUGCAGAUC
Pos_24398_tgme49_asmbl.419	UUAGACUUUCGUGUAGCUCUCUCUACGUCUUUCUAUGUUAGAAAGUGAGAGAGAGUUUACAAGGAGUCUAA	UUAGACUUUCGUGUAGCUCUCUCU
tgo-novel-12-9_24399	GCGUGGAACAGUCUCUAGUGCAGAUCUUGGUGGUAGUAGCAAAUAUUCAAAUGAGAACUUUGAAGACUGAAGUGGAGAAGGGUUCCAUGU	AACAGUCUCUAGUGCAGAUCUUGG
tgo-novel-12-9_24399	GCGUGGAACAGUCUCUAGUGCAGAUCUUGGUGGUAGUAGCAAAUAUUCAAAUGAGAACUUUGAAGACUGAAGUGGAGAAGGGUUCCAUGU	GAACUUUGAAGACUGAAGUGGAGA
tgo-novel-12-9_24399	GCGUGGAACAGUCUCUAGUGCAGAUCUUGGUGGUAGUAGCAAAUAUUCAAAUGAGAACUUUGAAGACUGAAGUGGAGAAGGGUUCCAUGU	GCGUGGAACAGUCUCUAGUGCAGA
Pos_24403_tgme49_asmbl.419	UUCUUACGUGUGACUUCUUUGAGGACCUUUAGUCAUAGGGUUGUCUCUGUGCUUAAAGGUCUUUAACUCGGGGAAGCGACACGUGGGGG	CGUGUGACUUCUUUGAGGACCUUU
Pos_24403_tgme49_asmbl.419	UUCUUACGUGUGACUUCUUUGAGGACCUUUAGUCAUAGGGUUGUCUCUGUGCUUAAAGGUCUUUAACUCGGGGAAGCGACACGUGGGGG	UUCUUACGUGUGACUUCUUUGAGG
tgo-novel-1-9-5p_24420	GUAUUUGACGGAGCUUGGGACUGCUUCAUGCUUCGCGGCGUGUUGCGGACCCGAGCACUGUCUGUAU	GACGGAGCUUGGGACUGCUUCAUG
tgo-novel-1-9-5p_24420	GUAUUUGACGGAGCUUGGGACUGCUUCAUGCUUCGCGGCGUGUUGCGGACCCGAGCACUGUCUGUAU	GUAUUUGACGGAGCUUGGGACUGC
Neg_24424_tgme49_asmbl.286	GUAUUUGACGGAGCUUGGGACUGCUUCAUGCUUCGCGGCGUGUUGCGGACCCGAGCACUGUCUGUAU	GACGGAGCUUGGGACUGCUUCAUG
Neg_24424_tgme49_asmbl.286	GUAUUUGACGGAGCUUGGGACUGCUUCAUGCUUCGCGGCGUGUUGCGGACCCGAGCACUGUCUGUAU	GUAUUUGACGGAGCUUGGGACUGC
tgo-novel-41_24432	UGCUGGAAGCAGCCAGUCCGCCCUCAGGGGUGUGCACUUGGUGAAUUCUAGCA	UGCUGGAAGCAGCCAGUCCGCCCU
Neg_24437_tgme49_asmbl.345	UGCUGGAAGCAGCCAGUCCGCCCUCAGGGGUGUGCACUUGGUGAAUUCUAGCA	UGCUGGAAGCAGCCAGUCCGCCCU
tgo-novel-41_24525	UGCUGGAAGCAGCCAGUCCGCCCUCAGGGGUGUGCACUUGGUGAAUUCUAGCA	UGCUGGAAGCAGCCAGUCCGCCCU
Neg_24530_tgme49_asmbl.293	UGCUGGAAGCAGCCAGUCCGCCCUCAGGGGUGUGCACUUGGUGAAUUCUAGCA	UGCUGGAAGCAGCCAGUCCGCCCU
tgo-novel-41_24693	UGCUGGAAGCAGCCAGUCCGCCCUCAGGGGUGUGCACUUGGUGAAUUCUAGCA	UGCUGGAAGCAGCCAGUCCGCCCU
tgo-novel-23-9_24741	UGGAUAUCCUGCGCUGCUUCCAAUAUUGGAAGCCAGUGCAGGUAUCCG	UCCUGCGCUGCUUCCAAUAUUGGA
tgo-novel-23-9_24741	UGGAUAUCCUGCGCUGCUUCCAAUAUUGGAAGCCAGUGCAGGUAUCCG	UGGAUAUCCUGCGCUGCUUCCAAU
Neg_24742_tgme49_asmbl.297	GGGGUGCACAGCGAAGGGGCUCAAUUUCUGGAAAUUCGUGUCUCUGUUGGGAUACUGAUUUCCAGGAGUUUCUUCAGUGUGCAUUCU	CUGAUUUCCAGGAGUUUCUUCAGU
Neg_24742_tgme49_asmbl.297	GGGGUGCACAGCGAAGGGGCUCAAUUUCUGGAAAUUCGUGUCUCUGUUGGGAUACUGAUUUCCAGGAGUUUCUUCAGUGUGCAUUCU	GGGGUGCACAGCGAAGGGGCUCAA
Neg_24745_tgme49_asmbl.297	GGGGUGCACAGCGAAGGGGCUCAAUUUCUGGAAAUUCGUGUCUCUGUUGGGAUACUGAUUUCCAGGAGUUUCUUCAGUGUGCAUUCU	CUGAUUUCCAGGAGUUUCUUCAGU
Neg_24745_tgme49_asmbl.297	GGGGUGCACAGCGAAGGGGCUCAAUUUCUGGAAAUUCGUGUCUCUGUUGGGAUACUGAUUUCCAGGAGUUUCUUCAGUGUGCAUUCU	GGGGUGCACAGCGAAGGGGCUCAA
Neg_25136_tgme49_asmbl.310	GAUUCGUCCACUUCGAAGUAUCACGAAGAGCUUUUCAAUUUGUUUAUAAAUAAACAGAUUGAAAUGCUGUUAAGUGCAUACUGUAAUAAGAGGUGGAUGGGUU	CAGAUUGAAAUGCUGUUAAGUGCA
Neg_25136_tgme49_asmbl.310	GAUUCGUCCACUUCGAAGUAUCACGAAGAGCUUUUCAAUUUGUUUAUAAAUAAACAGAUUGAAAUGCUGUUAAGUGCAUACUGUAAUAAGAGGUGGAUGGGUU	GAUUCGUCCACUUCGAAGUAUCAC
Neg_25136_tgme49_asmbl.310	GAUUCGUCCACUUCGAAGUAUCACGAAGAGCUUUUCAAUUUGUUUAUAAAUAAACAGAUUGAAAUGCUGUUAAGUGCAUACUGUAAUAAGAGGUGGAUGGGUU	UCCACUUCGAAGUAUCACGAAGAG
tgo-novel-12-9_25466	GCGUGGAACAGUCUCUAGUGCAGAUCUUGGUGGUAGUAGCAAAUAUUCAAAUGAGAACUUUGAAGACUGAAGUGGAGAAGGGUUCCAUGU	AACAGUCUCUAGUGCAGAUCUUGG
tgo-novel-12-9_25466	GCGUGGAACAGUCUCUAGUGCAGAUCUUGGUGGUAGUAGCAAAUAUUCAAAUGAGAACUUUGAAGACUGAAGUGGAGAAGGGUUCCAUGU	GAACUUUGAAGACUGAAGUGGAGA
tgo-novel-12-9_25466	GCGUGGAACAGUCUCUAGUGCAGAUCUUGGUGGUAGUAGCAAAUAUUCAAAUGAGAACUUUGAAGACUGAAGUGGAGAAGGGUUCCAUGU	GCGUGGAACAGUCUCUAGUGCAGA
tgo-novel-1-9-5p_25483	CCCCAGUGGCCUGUAUUUGACGGAGCUUGGGACUGCUUCAUGCUUCGCGGCGUGUUGCGGACCCGAGCACUGUCUGUAUUGCGCUCUGGGG	CCCCAGUGGCCUGUAUUUGACGGA
tgo-novel-1-9-5p_25483	CCCCAGUGGCCUGUAUUUGACGGAGCUUGGGACUGCUUCAUGCUUCGCGGCGUGUUGCGGACCCGAGCACUGUCUGUAUUGCGCUCUGGGG	UUGCGGACCCGAGCACUGUCUGUA
Neg_25488_tgme49_asmbl.317	CCCCAGUGGCCUGUAUUUGACGGAGCUUGGGACUGCUUCAUGCUUCGCGGCGUGUUGCGGACCCGAGCACUGUCUGUAUUGCGCUCUGGGG	CCCCAGUGGCCUGUAUUUGACGGA
Neg_25488_tgme49_asmbl.317	CCCCAGUGGCCUGUAUUUGACGGAGCUUGGGACUGCUUCAUGCUUCGCGGCGUGUUGCGGACCCGAGCACUGUCUGUAUUGCGCUCUGGGG	UUGCGGACCCGAGCACUGUCUGUA
rno-miR-214-5p_25491	CCAUAACUUCAGCUAGCUGUCGUAGUUACUUUGAAACAGAAGUUACUUCUUCGGUGGCAUAGAGUUACUACAGUAGCUAUGUUGAGUUGUUAUGUG	CCAUAACUUCAGCUAGCUGUCGUA
rno-miR-214-5p_25491	CCAUAACUUCAGCUAGCUGUCGUAGUUACUUUGAAACAGAAGUUACUUCUUCGGUGGCAUAGAGUUACUACAGUAGCUAUGUUGAGUUGUUAUGUG	UGGCAUAGAGUUACUACAGUAGCU
ppe-miR8131-5p_25496	AUAACUUCAGCUAGCUGUCGUAGUUACUUUGAAACAGAAGUUACUUCUUCGGUGGCAUAGAGUUACUACAGUAGCUAUGUUGAGUUGU	AUAACUUCAGCUAGCUGUCGUAGU
ppe-miR8131-5p_25496	AUAACUUCAGCUAGCUGUCGUAGUUACUUUGAAACAGAAGUUACUUCUUCGGUGGCAUAGAGUUACUACAGUAGCUAUGUUGAGUUGU	GCAUAGAGUUACUACAGUAGCUAU
ppe-miR8131-5p_25496	AUAACUUCAGCUAGCUGUCGUAGUUACUUUGAAACAGAAGUUACUUCUUCGGUGGCAUAGAGUUACUACAGUAGCUAUGUUGAGUUGU	UCGGUGGCAUAGAGUUACUACAGU
Pos_25509_tgme49_asmbl.323	UUAGACUUUCGUGUAGCUCUCUCUACGUCUUUCUAUGUUAGAAAGUGAGAGAGAGUUUACAAGGAGUCUAA	UUAGACUUUCGUGUAGCUCUCUCU
Pos_25510_tgme49_asmbl.323	UCUUACGUGUGACUUCUUUGAGGACCUUUAGUCAUAGGGUUGUCUCUGUGCUUAAAGGUCUUUAACUCGGGGAAGCGACACGUGGGG	GUGUGACUUCUUUGAGGACCUUUA
Pos_25510_tgme49_asmbl.323	UCUUACGUGUGACUUCUUUGAGGACCUUUAGUCAUAGGGUUGUCUCUGUGCUUAAAGGUCUUUAACUCGGGGAAGCGACACGUGGGG	UCUUACGUGUGACUUCUUUGAGGA
Pos_25514_tgme49_asmbl.323	UCUUACGUGUGACUUCUUUGAGGACCUUUAGUCAUAGGGUUGUCUCUGUGCUUAAAGGUCUUUAACUCGGGGAAGCGACACGUGGGG	GUGUGACUUCUUUGAGGACCUUUA
Pos_25514_tgme49_asmbl.323	UCUUACGUGUGACUUCUUUGAGGACCUUUAGUCAUAGGGUUGUCUCUGUGCUUAAAGGUCUUUAACUCGGGGAAGCGACACGUGGGG	UCUUACGUGUGACUUCUUUGAGGA
Pos_26025_tgme49_asmbl.331	GGGGUCUCGCGUUAUGUCUGUCACGAGCCCAGGCGUUGUGCGGCGCUUCGUACUUCGUCAGGGUUCGAGGCAGUUUAUGUCCGGUGACCCC	CGUACUUCGUCAGGGUUCGAGGCA
Pos_26025_tgme49_asmbl.331	GGGGUCUCGCGUUAUGUCUGUCACGAGCCCAGGCGUUGUGCGGCGCUUCGUACUUCGUCAGGGUUCGAGGCAGUUUAUGUCCGGUGACCCC	GGGGUCUCGCGUUAUGUCUGUCAC
Pos_26025_tgme49_asmbl.331	GGGGUCUCGCGUUAUGUCUGUCACGAGCCCAGGCGUUGUGCGGCGCUUCGUACUUCGUCAGGGUUCGAGGCAGUUUAUGUCCGGUGACCCC	UCGUCAGGGUUCGAGGCAGUUUAU
Pos_26028_tgme49_asmbl.331	GGGGUCUCGCGUUAUGUCUGUCACGAGCCCAGGCGUUGUGCGGCGCUUCGUACUUCGUCAGGGUUCGAGGCAGUUUAUGUCCGGUGACCCC	CGUACUUCGUCAGGGUUCGAGGCA
Pos_26028_tgme49_asmbl.331	GGGGUCUCGCGUUAUGUCUGUCACGAGCCCAGGCGUUGUGCGGCGCUUCGUACUUCGUCAGGGUUCGAGGCAGUUUAUGUCCGGUGACCCC	GGGGUCUCGCGUUAUGUCUGUCAC
Pos_26028_tgme49_asmbl.331	GGGGUCUCGCGUUAUGUCUGUCACGAGCCCAGGCGUUGUGCGGCGCUUCGUACUUCGUCAGGGUUCGAGGCAGUUUAUGUCCGGUGACCCC	UCGUCAGGGUUCGAGGCAGUUUAU
tgo-novel-12-9_26093	GCGUGGAACAGUCUCUAGUGCAGAUCUUGGUGGUAGUAGCAAAUAUUCAAAUGAGAACUUUGAAGACUGAAGUGGAGAAGGGUUCCAUGU	AACAGUCUCUAGUGCAGAUCUUGG
tgo-novel-12-9_26093	GCGUGGAACAGUCUCUAGUGCAGAUCUUGGUGGUAGUAGCAAAUAUUCAAAUGAGAACUUUGAAGACUGAAGUGGAGAAGGGUUCCAUGU	GAACUUUGAAGACUGAAGUGGAGA
tgo-novel-12-9_26093	GCGUGGAACAGUCUCUAGUGCAGAUCUUGGUGGUAGUAGCAAAUAUUCAAAUGAGAACUUUGAAGACUGAAGUGGAGAAGGGUUCCAUGU	GCGUGGAACAGUCUCUAGUGCAGA
tgo-novel-1-9-5p_26118	CCCCAGUGGCCUGUAUUUGACGGAGCUUGGGACUGCUUCAUGCUUCGCGGCGUGUUGCGGACCCGAGCACUGUCUGUAUUGCGCUCUGGGG	CCCCAGUGGCCUGUAUUUGACGGA
tgo-novel-1-9-5p_26118	CCCCAGUGGCCUGUAUUUGACGGAGCUUGGGACUGCUUCAUGCUUCGCGGCGUGUUGCGGACCCGAGCACUGUCUGUAUUGCGCUCUGGGG	UUGCGGACCCGAGCACUGUCUGUA
Neg_26121_tgme49_asmbl.426	CCCCAGUGGCCUGUAUUUGACGGAGCUUGGGACUGCUUCAUGCUUCGCGGCGUGUUGCGGACCCGAGCACUGUCUGUAUUGCGCUCUGGGG	CCCCAGUGGCCUGUAUUUGACGGA
Neg_26121_tgme49_asmbl.426	CCCCAGUGGCCUGUAUUUGACGGAGCUUGGGACUGCUUCAUGCUUCGCGGCGUGUUGCGGACCCGAGCACUGUCUGUAUUGCGCUCUGGGG	UUGCGGACCCGAGCACUGUCUGUA
tgo-novel-41_26211	UGCUGGAAGCAGCCAGUCCGCCCUCAGGGGUGUGCACUUGGUGAAUUCUAGCA	UGCUGGAAGCAGCCAGUCCGCCCU
tgo-novel-23-9_26331	GGAUAUCCUGCGCUGCUUCCAAUAUUGGAAGCCAGUGCAGGUAUCC	CCUGCGCUGCUUCCAAUAUUGGAA
tgo-novel-23-9_26331	GGAUAUCCUGCGCUGCUUCCAAUAUUGGAAGCCAGUGCAGGUAUCC	GGAUAUCCUGCGCUGCUUCCAAUA
Neg_26332_tgme49_asmbl.325	GGGGGUGCACAGCGAAGGGGCUCAAUUUCUGGAAAUUCGUGUCUCUGUUGGGAUACUGAUUUCCAGGAGUUUCUUCAGUGUGCAUUCUU	ACUGAUUUCCAGGAGUUUCUUCAG
Neg_26332_tgme49_asmbl.325	GGGGGUGCACAGCGAAGGGGCUCAAUUUCUGGAAAUUCGUGUCUCUGUUGGGAUACUGAUUUCCAGGAGUUUCUUCAGUGUGCAUUCUU	GGGGGUGCACAGCGAAGGGGCUCA
Neg_26336_tgme49_asmbl.325	GGAUAUCCUGCGCUGCUUCCAAUAUUGGAAGCCAGUGCAGGUAUCC	CCUGCGCUGCUUCCAAUAUUGGAA
Neg_26336_tgme49_asmbl.325	GGAUAUCCUGCGCUGCUUCCAAUAUUGGAAGCCAGUGCAGGUAUCC	GGAUAUCCUGCGCUGCUUCCAAUA
Neg_26337_tgme49_asmbl.325	GGGGGUGCACAGCGAAGGGGCUCAAUUUCUGGAAAUUCGUGUCUCUGUUGGGAUACUGAUUUCCAGGAGUUUCUUCAGUGUGCAUUCUU	ACUGAUUUCCAGGAGUUUCUUCAG
Neg_26337_tgme49_asmbl.325	GGGGGUGCACAGCGAAGGGGCUCAAUUUCUGGAAAUUCGUGUCUCUGUUGGGAUACUGAUUUCCAGGAGUUUCUUCAGUGUGCAUUCUU	GGGGGUGCACAGCGAAGGGGCUCA
Pos_26350_tgme49_asmbl.340	GUAUUGUUGAGUUGUAUCGAUGACAUCAUUGAGAUACGGUGGCUUCUUCAUUGAAGACAAAGUUUCAUUGAUGCUGUCGAUCGACUUCAAUAC	AGACAAAGUUUCAUUGAUGCUGUC
Neg_26354_tgme49_asmbl.325	GUAUUGUUGAGUUGUAUCGAUGACAUCAUUGAGAUACGGUGGCUUCUUCAUUGAAGACAAAGUUUCAUUGAUGCUGUCGAUCGACUUCAAUAC	AGACAAAGUUUCAUUGAUGCUGUC
rno-miR-214-5p_26586	CCAUAACUUCAGCUAGCUGUCGUAGUUACUUUGAAACAGAAGUUACUUCUUCGGUGGCAUAGAGUUACUACAGUAGCUAUGUUGAGUUGUUAUGUG	CCAUAACUUCAGCUAGCUGUCGUA
rno-miR-214-5p_26586	CCAUAACUUCAGCUAGCUGUCGUAGUUACUUUGAAACAGAAGUUACUUCUUCGGUGGCAUAGAGUUACUACAGUAGCUAUGUUGAGUUGUUAUGUG	UGGCAUAGAGUUACUACAGUAGCU
rno-miR-214-5p_26620	CCAUAACUUCAGCUAGCUGUCGUAGUUACUUUGAAACAGAAGUUACUUCUUCGGUGGCAUAGAGUUACUACAGUAGCUAUGUUGAGUUGUUAUGUG	CCAUAACUUCAGCUAGCUGUCGUA
rno-miR-214-5p_26620	CCAUAACUUCAGCUAGCUGUCGUAGUUACUUUGAAACAGAAGUUACUUCUUCGGUGGCAUAGAGUUACUACAGUAGCUAUGUUGAGUUGUUAUGUG	UGGCAUAGAGUUACUACAGUAGCU
rno-miR-214-5p_26736	CCAUAACUUCAGCUAGCUGUCGUAGUUACUUUGAAACAGAAGUUACUUCUUCGGUGGCAUAGAGUUACUACAGUAGCUAUGUUGAGUUGUUAUGUG	CCAUAACUUCAGCUAGCUGUCGUA
rno-miR-214-5p_26736	CCAUAACUUCAGCUAGCUGUCGUAGUUACUUUGAAACAGAAGUUACUUCUUCGGUGGCAUAGAGUUACUACAGUAGCUAUGUUGAGUUGUUAUGUG	UGGCAUAGAGUUACUACAGUAGCU
Pos_26740_tgme49_asmbl.350	CCAUAACUUCAGCUAGCUGUCGUAGUUACUUUGAAACAGAAGUUACUUCUUCGGUGGCAUAGAGUUACUACAGUAGCUAUGUUGAGUUGUUAUGUG	CCAUAACUUCAGCUAGCUGUCGUA
Pos_26740_tgme49_asmbl.350	CCAUAACUUCAGCUAGCUGUCGUAGUUACUUUGAAACAGAAGUUACUUCUUCGGUGGCAUAGAGUUACUACAGUAGCUAUGUUGAGUUGUUAUGUG	UGGCAUAGAGUUACUACAGUAGCU
tgo-novel-41_26893	UGCUGGAAGCAGCCAGUCCGCCCUCAGGGGUGUGCACUUGGUGAAUUCUAGCA	UGCUGGAAGCAGCCAGUCCGCCCU
tgo-novel-23-9_26979	GGAUAUCCUGCGCUGCUUCCAAUAUUGGAAGCCAGUGCAGGUAUCC	CCUGCGCUGCUUCCAAUAUUGGAA
tgo-novel-23-9_26979	GGAUAUCCUGCGCUGCUUCCAAUAUUGGAAGCCAGUGCAGGUAUCC	GGAUAUCCUGCGCUGCUUCCAAUA
Neg_26980_tgme49_asmbl.333	GGGGGUGCACAGCGAAGGGGCUCAAUUUCUGGAAAUUCGUGUCUCUGUUGGGAUACUGAUUUCCAGGAGUUUCUUCAGUGUGCAUUCUU	ACUGAUUUCCAGGAGUUUCUUCAG
Neg_26980_tgme49_asmbl.333	GGGGGUGCACAGCGAAGGGGCUCAAUUUCUGGAAAUUCGUGUCUCUGUUGGGAUACUGAUUUCCAGGAGUUUCUUCAGUGUGCAUUCUU	GGGGGUGCACAGCGAAGGGGCUCA
Neg_27001_tgme49_asmbl.333	GUAUUGUUGAGUUGUAUCGAUGACAUCAUUGAGAUACGGUGGCUUCUUCAUUGAAGACAAAGUUUCAUUGAUGCUGUCGAUCGACUUCAAUAC	AGACAAAGUUUCAUUGAUGCUGUC
tgo-novel-23-9_27043	GGAUAUCCUGCGCUGCUUCCAAUAUUGGAAGCCAGUGCAGGUAUCC	CCUGCGCUGCUUCCAAUAUUGGAA
tgo-novel-23-9_27043	GGAUAUCCUGCGCUGCUUCCAAUAUUGGAAGCCAGUGCAGGUAUCC	GGAUAUCCUGCGCUGCUUCCAAUA
Neg_27044_tgme49_asmbl.336	GGGGUGCACAGCGAAGGGGCUCAAUUUCUGGAAAUUCGUGUCUCUGUUGGGAUACUGAUUUCCAGGAGUUUCUUCAGUGUGCAUUCU	CUGAUUUCCAGGAGUUUCUUCAGU
Neg_27044_tgme49_asmbl.336	GGGGUGCACAGCGAAGGGGCUCAAUUUCUGGAAAUUCGUGUCUCUGUUGGGAUACUGAUUUCCAGGAGUUUCUUCAGUGUGCAUUCU	GGGGUGCACAGCGAAGGGGCUCAA
tgo-novel-34-9-3p_27046	AAUCUGAGGAACAUUUGAGAGAGAGUGAAAGAUUGUAUCUUUCUGCAUCUCUCUCGAUGUGCUUUCAGAUU	AAUCUGAGGAACAUUUGAGAGAGA
tgo-novel-34-9-3p_27046	AAUCUGAGGAACAUUUGAGAGAGAGUGAAAGAUUGUAUCUUUCUGCAUCUCUCUCGAUGUGCUUUCAGAUU	AGGAACAUUUGAGAGAGAGUGAAA
Neg_27049_tgme49_asmbl.336	GGGGGUGCACAGCGAAGGGGCUCAAUUUCUGGAAAUUCGUGUCUCUGUUGGGAUACUGAUUUCCAGGAGUUUCUUCAGUGUGCAUUCUU	ACUGAUUUCCAGGAGUUUCUUCAG
Neg_27049_tgme49_asmbl.336	GGGGGUGCACAGCGAAGGGGCUCAAUUUCUGGAAAUUCGUGUCUCUGUUGGGAUACUGAUUUCCAGGAGUUUCUUCAGUGUGCAUUCUU	GGGGGUGCACAGCGAAGGGGCUCA
Pos_27087_tgme49_asmbl.417	GGGGUCUCGCGUUAUGUCUGUCACGAGCCCAGGCGUUGUGCGGCGCUUCGUACUUCGUCAGGGUUCGAGGCAGUUUAUGUCCGGUGACCCC	CGUACUUCGUCAGGGUUCGAGGCA
Pos_27087_tgme49_asmbl.417	GGGGUCUCGCGUUAUGUCUGUCACGAGCCCAGGCGUUGUGCGGCGCUUCGUACUUCGUCAGGGUUCGAGGCAGUUUAUGUCCGGUGACCCC	GGGGUCUCGCGUUAUGUCUGUCAC
Pos_27087_tgme49_asmbl.417	GGGGUCUCGCGUUAUGUCUGUCACGAGCCCAGGCGUUGUGCGGCGCUUCGUACUUCGUCAGGGUUCGAGGCAGUUUAUGUCCGGUGACCCC	UCGUCAGGGUUCGAGGCAGUUUAU
Neg_27091_tgme49_asmbl.336	GGGGUCUCGCGUUAUGUCUGUCACGAGCCCAGGCGUUGUGCGGCGCUUCGUACUUCGUCAGGGUUCGAGGCAGUUUAUGUCCGGUGACCCC	CGUACUUCGUCAGGGUUCGAGGCA
Neg_27091_tgme49_asmbl.336	GGGGUCUCGCGUUAUGUCUGUCACGAGCCCAGGCGUUGUGCGGCGCUUCGUACUUCGUCAGGGUUCGAGGCAGUUUAUGUCCGGUGACCCC	GGGGUCUCGCGUUAUGUCUGUCAC
Neg_27091_tgme49_asmbl.336	GGGGUCUCGCGUUAUGUCUGUCACGAGCCCAGGCGUUGUGCGGCGCUUCGUACUUCGUCAGGGUUCGAGGCAGUUUAUGUCCGGUGACCCC	UCGUCAGGGUUCGAGGCAGUUUAU
Pos_27176_tgme49_asmbl.510	GGGGUCUCGCGUUAUGUCUGUCACGAGCCCAGGCGUUGUGCGGCGCUUCGUACUUCGUCAGGGUUCGAGGCAGUUUAUGUCCGGUGACCCC	CGUACUUCGUCAGGGUUCGAGGCA
Pos_27176_tgme49_asmbl.510	GGGGUCUCGCGUUAUGUCUGUCACGAGCCCAGGCGUUGUGCGGCGCUUCGUACUUCGUCAGGGUUCGAGGCAGUUUAUGUCCGGUGACCCC	GGGGUCUCGCGUUAUGUCUGUCAC
Pos_27176_tgme49_asmbl.510	GGGGUCUCGCGUUAUGUCUGUCACGAGCCCAGGCGUUGUGCGGCGCUUCGUACUUCGUCAGGGUUCGAGGCAGUUUAUGUCCGGUGACCCC	UCGUCAGGGUUCGAGGCAGUUUAU
Pos_27227_tgme49_asmbl.423	GCGUUAUGUCUGUCACGAGCCCAGGCGUUGUGCGGCGCUUCGUACUUCGUCAGGGUUCGAGGCAGUUUAUGU	UGUCUGUCACGAGCCCAGGCGUUG
Pos_27230_tgme49_asmbl.423	GCGUUAUGUCUGUCACGAGCCCAGGCGUUGUGCGGCGCUUCGUACUUCGUCAGGGUUCGAGGCAGUUUAUGU	UGUCUGUCACGAGCCCAGGCGUUG
Pos_27241_tgme49_asmbl.424	UUCCCUCUACCUGGAAAAGGGGUCUCGCGUUAUGUCUGUCACGAGCCCAGGCGUUGUGCGGCGCUUCGUACUUCGUCAGGGUUCGAGGCAGUUUAUGUCCGGUGACCCCGCGUUACAUGGGUCGGGAG	UAUGUCUGUCACGAGCCCAGGCGU
rno-miR-214-5p_27479	CCAUAACUUCAGCUAGCUGUCGUAGUUACUUUGAAACAGAAGUUACUUCUUCGGUGGCAUAGAGUUACUACAGUAGCUAUGUUGAGUUGUUAUGUG	CCAUAACUUCAGCUAGCUGUCGUA
rno-miR-214-5p_27479	CCAUAACUUCAGCUAGCUGUCGUAGUUACUUUGAAACAGAAGUUACUUCUUCGGUGGCAUAGAGUUACUACAGUAGCUAUGUUGAGUUGUUAUGUG	UGGCAUAGAGUUACUACAGUAGCU
Pos_27482_tgme49_asmbl.519	CCAUAACUUCAGCUAGCUGUCGUAGUUACUUUGAAACAGAAGUUACUUCUUCGGUGGCAUAGAGUUACUACAGUAGCUAUGUUGAGUUGUUAUGUG	CCAUAACUUCAGCUAGCUGUCGUA
Pos_27482_tgme49_asmbl.519	CCAUAACUUCAGCUAGCUGUCGUAGUUACUUUGAAACAGAAGUUACUUCUUCGGUGGCAUAGAGUUACUACAGUAGCUAUGUUGAGUUGUUAUGUG	UGGCAUAGAGUUACUACAGUAGCU
Neg_27625_tgme49_asmbl.351	GCACAUUGUUCGGGAUUCGUCCACUUCGAAGUAUCACGAAGAGCUUUUCAAUUUGUUUAUAAAUAAACAGAUUGAAAUGCUGUUAAGUGCAUACUGUAAUAAGAGGUGGAUGGGUUGAUACCCCGAAUGUGU	UGAAAUGCUGUUAAGUGCAUACUG
tgo-novel-12-9_27654	GCGUGGAACAGUCUCUAGUGCAGAUCUUGGUGGUAGUAGCAAAUAUUCAAAUGAGAACUUUGAAGACUGAAGUGGAGAAGGGUUCCAUGU	AACAGUCUCUAGUGCAGAUCUUGG
tgo-novel-12-9_27654	GCGUGGAACAGUCUCUAGUGCAGAUCUUGGUGGUAGUAGCAAAUAUUCAAAUGAGAACUUUGAAGACUGAAGUGGAGAAGGGUUCCAUGU	GAACUUUGAAGACUGAAGUGGAGA
tgo-novel-12-9_27654	GCGUGGAACAGUCUCUAGUGCAGAUCUUGGUGGUAGUAGCAAAUAUUCAAAUGAGAACUUUGAAGACUGAAGUGGAGAAGGGUUCCAUGU	GCGUGGAACAGUCUCUAGUGCAGA
tgo-novel-12-9_27658	UGGAACAGUCUCUAGUGCAGAUCUUGGUGGUAGUAGCAAAUAUUCAAAUGAGAACUUUGAAGACUGAAGUGGAGAAGGGUUCCA	AGUCUCUAGUGCAGAUCUUGGUGG
tgo-novel-12-9_27658	UGGAACAGUCUCUAGUGCAGAUCUUGGUGGUAGUAGCAAAUAUUCAAAUGAGAACUUUGAAGACUGAAGUGGAGAAGGGUUCCA	UGAGAACUUUGAAGACUGAAGUGG
tgo-novel-12-9_27658	UGGAACAGUCUCUAGUGCAGAUCUUGGUGGUAGUAGCAAAUAUUCAAAUGAGAACUUUGAAGACUGAAGUGGAGAAGGGUUCCA	UGGAACAGUCUCUAGUGCAGAUCU
tgo-novel-1-9-5p_27681	CCCCAGUGGCCUGUAUUUGACGGAGCUUGGGACUGCUUCAUGCUUCGCGGCGUGUUGCGGACCCGAGCACUGUCUGUAUUGCGCUCUGGGG	CCCCAGUGGCCUGUAUUUGACGGA
tgo-novel-1-9-5p_27681	CCCCAGUGGCCUGUAUUUGACGGAGCUUGGGACUGCUUCAUGCUUCGCGGCGUGUUGCGGACCCGAGCACUGUCUGUAUUGCGCUCUGGGG	UUGCGGACCCGAGCACUGUCUGUA
rno-miR-214-5p_27783	CCAUAACUUCAGCUAGCUGUCGUAGUUACUUUGAAACAGAAGUUACUUCUUCGGUGGCAUAGAGUUACUACAGUAGCUAUGUUGAGUUGUUAUGUG	CCAUAACUUCAGCUAGCUGUCGUA
rno-miR-214-5p_27783	CCAUAACUUCAGCUAGCUGUCGUAGUUACUUUGAAACAGAAGUUACUUCUUCGGUGGCAUAGAGUUACUACAGUAGCUAUGUUGAGUUGUUAUGUG	UGGCAUAGAGUUACUACAGUAGCU
ppe-miR8131-5p_27787	CAUAACUUCAGCUAGCUGUCGUAGUUACUUUGAAACAGAAGUUACUUCUUCGGUGGCAUAGAGUUACUACAGUAGCUAUGUUGAGUUGUUAUG	CAUAACUUCAGCUAGCUGUCGUAG
ppe-miR8131-5p_27787	CAUAACUUCAGCUAGCUGUCGUAGUUACUUUGAAACAGAAGUUACUUCUUCGGUGGCAUAGAGUUACUACAGUAGCUAUGUUGAGUUGUUAUG	GGCAUAGAGUUACUACAGUAGCUA
tgo-novel-12-9_27794	GCGUGGAACAGUCUCUAGUGCAGAUCUUGGUGGUAGUAGCAAAUAUUCAAAUGAGAACUUUGAAGACUGAAGUGGAGAAGGGUUCCAUGU	AACAGUCUCUAGUGCAGAUCUUGG
tgo-novel-12-9_27794	GCGUGGAACAGUCUCUAGUGCAGAUCUUGGUGGUAGUAGCAAAUAUUCAAAUGAGAACUUUGAAGACUGAAGUGGAGAAGGGUUCCAUGU	GAACUUUGAAGACUGAAGUGGAGA
tgo-novel-12-9_27794	GCGUGGAACAGUCUCUAGUGCAGAUCUUGGUGGUAGUAGCAAAUAUUCAAAUGAGAACUUUGAAGACUGAAGUGGAGAAGGGUUCCAUGU	GCGUGGAACAGUCUCUAGUGCAGA
Pos_27798_tgme49_asmbl.437	UUAGACUUUCGUGUAGCUCUCUCUACGUCUUUCUAUGUUAGAAAGUGAGAGAGAGUUUACAAGGAGUCUAA	UUAGACUUUCGUGUAGCUCUCUCU
tgo-novel-12-9_27799	UGGAACAGUCUCUAGUGCAGAUCUUGGUGGUAGUAGCAAAUAUUCAAAUGAGAACUUUGAAGACUGAAGUGGAGAAGGGUUCCA	AGUCUCUAGUGCAGAUCUUGGUGG
tgo-novel-12-9_27799	UGGAACAGUCUCUAGUGCAGAUCUUGGUGGUAGUAGCAAAUAUUCAAAUGAGAACUUUGAAGACUGAAGUGGAGAAGGGUUCCA	UGAGAACUUUGAAGACUGAAGUGG
tgo-novel-12-9_27799	UGGAACAGUCUCUAGUGCAGAUCUUGGUGGUAGUAGCAAAUAUUCAAAUGAGAACUUUGAAGACUGAAGUGGAGAAGGGUUCCA	UGGAACAGUCUCUAGUGCAGAUCU
tgo-novel-12-9_27799	UUCUUACGUGUGACUUCUUUGAGGACCUUUAGUCAUAGGGUUGUCUCUGUGCUUAAAGGUCUUUAACUCGGGGAAGCGACACGUGGGGG	CGUGUGACUUCUUUGAGGACCUUU
tgo-novel-12-9_27799	UUCUUACGUGUGACUUCUUUGAGGACCUUUAGUCAUAGGGUUGUCUCUGUGCUUAAAGGUCUUUAACUCGGGGAAGCGACACGUGGGGG	UUCUUACGUGUGACUUCUUUGAGG
Pos_27801_tgme49_asmbl.437	UUAGACUUUCGUGUAGCUCUCUCUACGUCUUUCUAUGUUAGAAAGUGAGAGAGAGUUUACAAGGAGUCUAA	UUAGACUUUCGUGUAGCUCUCUCU
Pos_27802_tgme49_asmbl.437	UUCUUACGUGUGACUUCUUUGAGGACCUUUAGUCAUAGGGUUGUCUCUGUGCUUAAAGGUCUUUAACUCGGGGAAGCGACACGUGGGGG	CGUGUGACUUCUUUGAGGACCUUU
Pos_27802_tgme49_asmbl.437	UUCUUACGUGUGACUUCUUUGAGGACCUUUAGUCAUAGGGUUGUCUCUGUGCUUAAAGGUCUUUAACUCGGGGAAGCGACACGUGGGGG	UUCUUACGUGUGACUUCUUUGAGG
tgo-novel-1-9-5p_27820	CCCCAGUGGCCUGUAUUUGACGGAGCUUGGGACUGCUUCAUGCUUCGCGGCGUGUUGCGGACCCGAGCACUGUCUGUAUUGCGCUCUGGGG	CCCCAGUGGCCUGUAUUUGACGGA
tgo-novel-1-9-5p_27820	CCCCAGUGGCCUGUAUUUGACGGAGCUUGGGACUGCUUCAUGCUUCGCGGCGUGUUGCGGACCCGAGCACUGUCUGUAUUGCGCUCUGGGG	UUGCGGACCCGAGCACUGUCUGUA
Pos_27839_tgme49_asmbl.443	GGGGUCUCGCGUUAUGUCUGUCACGAGCCCAGGCGUUGUGCGGCGCUUCGUACUUCGUCAGGGUUCGAGGCAGUUUAUGUCCGGUGACCCC	CGUACUUCGUCAGGGUUCGAGGCA
Pos_27839_tgme49_asmbl.443	GGGGUCUCGCGUUAUGUCUGUCACGAGCCCAGGCGUUGUGCGGCGCUUCGUACUUCGUCAGGGUUCGAGGCAGUUUAUGUCCGGUGACCCC	GGGGUCUCGCGUUAUGUCUGUCAC
Pos_27839_tgme49_asmbl.443	GGGGUCUCGCGUUAUGUCUGUCACGAGCCCAGGCGUUGUGCGGCGCUUCGUACUUCGUCAGGGUUCGAGGCAGUUUAUGUCCGGUGACCCC	UCGUCAGGGUUCGAGGCAGUUUAU
rno-miR-214-5p_28125	CCAUAACUUCAGCUAGCUGUCGUAGUUACUUUGAAACAGAAGUUACUUCUUCGGUGGCAUAGAGUUACUACAGUAGCUAUGUUGAGUUGUUAUGUG	CCAUAACUUCAGCUAGCUGUCGUA
rno-miR-214-5p_28125	CCAUAACUUCAGCUAGCUGUCGUAGUUACUUUGAAACAGAAGUUACUUCUUCGGUGGCAUAGAGUUACUACAGUAGCUAUGUUGAGUUGUUAUGUG	UGGCAUAGAGUUACUACAGUAGCU
tgo-novel-12-9_28145	UGGAACAGUCUCUAGUGCAGAUCUUGGUGGUAGUAGCAAAUAUUCAAAUGAGAACUUUGAAGACUGAAGUGGAGAAGGGUUCCA	AGUCUCUAGUGCAGAUCUUGGUGG
tgo-novel-12-9_28145	UGGAACAGUCUCUAGUGCAGAUCUUGGUGGUAGUAGCAAAUAUUCAAAUGAGAACUUUGAAGACUGAAGUGGAGAAGGGUUCCA	UGAGAACUUUGAAGACUGAAGUGG
tgo-novel-12-9_28145	UGGAACAGUCUCUAGUGCAGAUCUUGGUGGUAGUAGCAAAUAUUCAAAUGAGAACUUUGAAGACUGAAGUGGAGAAGGGUUCCA	UGGAACAGUCUCUAGUGCAGAUCU
tgo-novel-12-9_28265	GUGGAACAGUCUCUAGUGCAGAUCUUGGUGGUAGUAGCAAAUAUUCAAAUGAGAACUUUGAAGACUGAAGUGGAGAAGGGUUCCAU	AUGAGAACUUUGAAGACUGAAGUG
tgo-novel-12-9_28265	GUGGAACAGUCUCUAGUGCAGAUCUUGGUGGUAGUAGCAAAUAUUCAAAUGAGAACUUUGAAGACUGAAGUGGAGAAGGGUUCCAU	CAGUCUCUAGUGCAGAUCUUGGUG
tgo-novel-12-9_28265	GUGGAACAGUCUCUAGUGCAGAUCUUGGUGGUAGUAGCAAAUAUUCAAAUGAGAACUUUGAAGACUGAAGUGGAGAAGGGUUCCAU	GUGGAACAGUCUCUAGUGCAGAUC
tgo-novel-12-9_28270	GCGUGGAACAGUCUCUAGUGCAGAUCUUGGUGGUAGUAGCAAAUAUUCAAAUGAGAACUUUGAAGACUGAAGUGGAGAAGGGUUCCAUGU	AACAGUCUCUAGUGCAGAUCUUGG
tgo-novel-12-9_28270	GCGUGGAACAGUCUCUAGUGCAGAUCUUGGUGGUAGUAGCAAAUAUUCAAAUGAGAACUUUGAAGACUGAAGUGGAGAAGGGUUCCAUGU	GAACUUUGAAGACUGAAGUGGAGA
tgo-novel-12-9_28270	GCGUGGAACAGUCUCUAGUGCAGAUCUUGGUGGUAGUAGCAAAUAUUCAAAUGAGAACUUUGAAGACUGAAGUGGAGAAGGGUUCCAUGU	GCGUGGAACAGUCUCUAGUGCAGA
tgo-novel-1-9-5p_28287	CCCCAGUGGCCUGUAUUUGACGGAGCUUGGGACUGCUUCAUGCUUCGCGGCGUGUUGCGGACCCGAGCACUGUCUGUAUUGCGCUCUGGGG	CCCCAGUGGCCUGUAUUUGACGGA
tgo-novel-1-9-5p_28287	CCCCAGUGGCCUGUAUUUGACGGAGCUUGGGACUGCUUCAUGCUUCGCGGCGUGUUGCGGACCCGAGCACUGUCUGUAUUGCGCUCUGGGG	UUGCGGACCCGAGCACUGUCUGUA
hsa-miR-1279_28291	UAGGUGGAGAAUAAUGUCAUACGUGAAUUGUCGUAAAGUUAGACAAAUAAAUAUUUGUUUAACUUUUCGAGAAGCACUAUGAAGCUUCACCUG	UUGUUUAACUUUUCGAGAAGCACU
Neg_28292_tgme49_asmbl.518	CCCCAGUGGCCUGUAUUUGACGGAGCUUGGGACUGCUUCAUGCUUCGCGGCGUGUUGCGGACCCGAGCACUGUCUGUAUUGCGCUCUGGGG	CCCCAGUGGCCUGUAUUUGACGGA
Neg_28292_tgme49_asmbl.518	CCCCAGUGGCCUGUAUUUGACGGAGCUUGGGACUGCUUCAUGCUUCGCGGCGUGUUGCGGACCCGAGCACUGUCUGUAUUGCGCUCUGGGG	UUGCGGACCCGAGCACUGUCUGUA
tgo-novel-12-9_28352	UGGAACAGUCUCUAGUGCAGAUCUUGGUGGUAGUAGCAAAUAUUCAAAUGAGAACUUUGAAGACUGAAGUGGAGAAGGGUUCCA	AGUCUCUAGUGCAGAUCUUGGUGG
tgo-novel-12-9_28352	UGGAACAGUCUCUAGUGCAGAUCUUGGUGGUAGUAGCAAAUAUUCAAAUGAGAACUUUGAAGACUGAAGUGGAGAAGGGUUCCA	UGAGAACUUUGAAGACUGAAGUGG
tgo-novel-12-9_28352	UGGAACAGUCUCUAGUGCAGAUCUUGGUGGUAGUAGCAAAUAUUCAAAUGAGAACUUUGAAGACUGAAGUGGAGAAGGGUUCCA	UGGAACAGUCUCUAGUGCAGAUCU
tgo-novel-1-9-5p_28374	CCCCAGUGGCCUGUAUUUGACGGAGCUUGGGACUGCUUCAUGCUUCGCGGCGUGUUGCGGACCCGAGCACUGUCUGUAUUGCGCUCUGGGG	CCCCAGUGGCCUGUAUUUGACGGA
tgo-novel-1-9-5p_28374	CCCCAGUGGCCUGUAUUUGACGGAGCUUGGGACUGCUUCAUGCUUCGCGGCGUGUUGCGGACCCGAGCACUGUCUGUAUUGCGCUCUGGGG	UUGCGGACCCGAGCACUGUCUGUA
rno-miR-214-5p_28576	CCAUAACUUCAGCUAGCUGUCGUAGUUACUUUGAAACAGAAGUUACUUCUUCGGUGGCAUAGAGUUACUACAGUAGCUAUGUUGAGUUGUUAUGUG	CCAUAACUUCAGCUAGCUGUCGUA
rno-miR-214-5p_28576	CCAUAACUUCAGCUAGCUGUCGUAGUUACUUUGAAACAGAAGUUACUUCUUCGGUGGCAUAGAGUUACUACAGUAGCUAUGUUGAGUUGUUAUGUG	UGGCAUAGAGUUACUACAGUAGCU
ppe-miR8131-5p_28678	AUAACUUCAGCUAGCUGUCGUAGUUACUUUGAAACAGAAGUUACUUCUUCGGUGGCAUAGAGUUACUACAGUAGCUAUGUUGAGUUGU	AUAACUUCAGCUAGCUGUCGUAGU
ppe-miR8131-5p_28678	AUAACUUCAGCUAGCUGUCGUAGUUACUUUGAAACAGAAGUUACUUCUUCGGUGGCAUAGAGUUACUACAGUAGCUAUGUUGAGUUGU	GCAUAGAGUUACUACAGUAGCUAU
ppe-miR8131-5p_28678	AUAACUUCAGCUAGCUGUCGUAGUUACUUUGAAACAGAAGUUACUUCUUCGGUGGCAUAGAGUUACUACAGUAGCUAUGUUGAGUUGU	UCGGUGGCAUAGAGUUACUACAGU
rno-miR-214-5p_28682	CCAUAACUUCAGCUAGCUGUCGUAGUUACUUUGAAACAGAAGUUACUUCUUCGGUGGCAUAGAGUUACUACAGUAGCUAUGUUGAGUUGUUAUGUG	CCAUAACUUCAGCUAGCUGUCGUA
rno-miR-214-5p_28682	CCAUAACUUCAGCUAGCUGUCGUAGUUACUUUGAAACAGAAGUUACUUCUUCGGUGGCAUAGAGUUACUACAGUAGCUAUGUUGAGUUGUUAUGUG	UGGCAUAGAGUUACUACAGUAGCU
Pos_28696_tgme49_asmbl.493	UUAGACUUUCGUGUAGCUCUCUCUACGUCUUUCUAUGUUAGAAAGUGAGAGAGAGUUUACAAGGAGUCUAA	UUAGACUUUCGUGUAGCUCUCUCU
Pos_28700_tgme49_asmbl.493	UUAGACUUUCGUGUAGCUCUCUCUACGUCUUUCUAUGUUAGAAAGUGAGAGAGAGUUUACAAGGAGUCUAA	UUAGACUUUCGUGUAGCUCUCUCU
Pos_28701_tgme49_asmbl.493	UUCUUACGUGUGACUUCUUUGAGGACCUUUAGUCAUAGGGUUGUCUCUGUGCUUAAAGGUCUUUAACUCGGGGAAGCGACACGUGGGGG	CGUGUGACUUCUUUGAGGACCUUU
Pos_28701_tgme49_asmbl.493	UUCUUACGUGUGACUUCUUUGAGGACCUUUAGUCAUAGGGUUGUCUCUGUGCUUAAAGGUCUUUAACUCGGGGAAGCGACACGUGGGGG	UUCUUACGUGUGACUUCUUUGAGG
tgo-novel-1-9-5p_28736	CCCCAGUGGCCUGUAUUUGACGGAGCUUGGGACUGCUUCAUGCUUCGCGGCGUGUUGCGGACCCGAGCACUGUCUGUAUUGCGCUCUGGGG	CCCCAGUGGCCUGUAUUUGACGGA
tgo-novel-1-9-5p_28736	CCCCAGUGGCCUGUAUUUGACGGAGCUUGGGACUGCUUCAUGCUUCGCGGCGUGUUGCGGACCCGAGCACUGUCUGUAUUGCGCUCUGGGG	UUGCGGACCCGAGCACUGUCUGUA
Neg_28741_tgme49_asmbl.450	CCCCAGUGGCCUGUAUUUGACGGAGCUUGGGACUGCUUCAUGCUUCGCGGCGUGUUGCGGACCCGAGCACUGUCUGUAUUGCGCUCUGGGG	CCCCAGUGGCCUGUAUUUGACGGA
Neg_28741_tgme49_asmbl.450	CCCCAGUGGCCUGUAUUUGACGGAGCUUGGGACUGCUUCAUGCUUCGCGGCGUGUUGCGGACCCGAGCACUGUCUGUAUUGCGCUCUGGGG	UUGCGGACCCGAGCACUGUCUGUA
Pos_28800_tgme49_asmbl.499	GGGGUCUCGCGUUAUGUCUGUCACGAGCCCAGGCGUUGUGCGGCGCUUCGUACUUCGUCAGGGUUCGAGGCAGUUUAUGUCCGGUGACCCC	CGUACUUCGUCAGGGUUCGAGGCA
Pos_28800_tgme49_asmbl.499	GGGGUCUCGCGUUAUGUCUGUCACGAGCCCAGGCGUUGUGCGGCGCUUCGUACUUCGUCAGGGUUCGAGGCAGUUUAUGUCCGGUGACCCC	GGGGUCUCGCGUUAUGUCUGUCAC
Pos_28800_tgme49_asmbl.499	GGGGUCUCGCGUUAUGUCUGUCACGAGCCCAGGCGUUGUGCGGCGCUUCGUACUUCGUCAGGGUUCGAGGCAGUUUAUGUCCGGUGACCCC	UCGUCAGGGUUCGAGGCAGUUUAU
Neg_28859_tgme49_asmbl.540	GUAUUGUUGAGUUGUAUCGAUGACAUCAUUGAGAUACGGUGGCUUCUUCAUUGAAGACAAAGUUUCAUUGAUGCUGUCGAUCGACUUCAAUAC	AGACAAAGUUUCAUUGAUGCUGUC
tgo-novel-41_29031	UGCUGGAAGCAGCCAGUCCGCCCUCAGGGGUGUGCACUUGGUGAAUUCUAGCA	UGCUGGAAGCAGCCAGUCCGCCCU
tgo-novel-12-9_29051	UGGAACAGUCUCUAGUGCAGAUCUUGGUGGUAGUAGCAAAUAUUCAAAUGAGAACUUUGAAGACUGAAGUGGAGAAGGGUUCCA	AGUCUCUAGUGCAGAUCUUGGUGG
tgo-novel-12-9_29051	UGGAACAGUCUCUAGUGCAGAUCUUGGUGGUAGUAGCAAAUAUUCAAAUGAGAACUUUGAAGACUGAAGUGGAGAAGGGUUCCA	UGAGAACUUUGAAGACUGAAGUGG
tgo-novel-12-9_29051	UGGAACAGUCUCUAGUGCAGAUCUUGGUGGUAGUAGCAAAUAUUCAAAUGAGAACUUUGAAGACUGAAGUGGAGAAGGGUUCCA	UGGAACAGUCUCUAGUGCAGAUCU
tgo-novel-1-9-5p_29076	CCCCAGUGGCCUGUAUUUGACGGAGCUUGGGACUGCUUCAUGCUUCGCGGCGUGUUGCGGACCCGAGCACUGUCUGUAUUGCGCUCUGGGG	CCCCAGUGGCCUGUAUUUGACGGA
tgo-novel-1-9-5p_29076	CCCCAGUGGCCUGUAUUUGACGGAGCUUGGGACUGCUUCAUGCUUCGCGGCGUGUUGCGGACCCGAGCACUGUCUGUAUUGCGCUCUGGGG	UUGCGGACCCGAGCACUGUCUGUA
tgo-novel-23-9_29103	GGAUAUCCUGCGCUGCUUCCAAUAUUGGAAGCCAGUGCAGGUAUCC	CCUGCGCUGCUUCCAAUAUUGGAA
tgo-novel-23-9_29103	GGAUAUCCUGCGCUGCUUCCAAUAUUGGAAGCCAGUGCAGGUAUCC	GGAUAUCCUGCGCUGCUUCCAAUA
Neg_29104_tgme49_asmbl.477	GGGGGUGCACAGCGAAGGGGCUCAAUUUCUGGAAAUUCGUGUCUCUGUUGGGAUACUGAUUUCCAGGAGUUUCUUCAGUGUGCAUUCUU	ACUGAUUUCCAGGAGUUUCUUCAG
Neg_29104_tgme49_asmbl.477	GGGGGUGCACAGCGAAGGGGCUCAAUUUCUGGAAAUUCGUGUCUCUGUUGGGAUACUGAUUUCCAGGAGUUUCUUCAGUGUGCAUUCUU	GGGGGUGCACAGCGAAGGGGCUCA
tgo-novel-23-9_29107	UGGAUAUCCUGCGCUGCUUCCAAUAUUGGAAGCCAGUGCAGGUAUCCG	UCCUGCGCUGCUUCCAAUAUUGGA
tgo-novel-23-9_29107	UGGAUAUCCUGCGCUGCUUCCAAUAUUGGAAGCCAGUGCAGGUAUCCG	UGGAUAUCCUGCGCUGCUUCCAAU
Neg_29108_tgme49_asmbl.477	GGGGUGCACAGCGAAGGGGCUCAAUUUCUGGAAAUUCGUGUCUCUGUUGGGAUACUGAUUUCCAGGAGUUUCUUCAGUGUGCAUUCU	CUGAUUUCCAGGAGUUUCUUCAGU
Neg_29108_tgme49_asmbl.477	GGGGUGCACAGCGAAGGGGCUCAAUUUCUGGAAAUUCGUGUCUCUGUUGGGAUACUGAUUUCCAGGAGUUUCUUCAGUGUGCAUUCU	GGGGUGCACAGCGAAGGGGCUCAA
Neg_29120_tgme49_asmbl.477	GUAUUGUUGAGUUGUAUCGAUGACAUCAUUGAGAUACGGUGGCUUCUUCAUUGAAGACAAAGUUUCAUUGAUGCUGUCGAUCGACUUCAAUAC	AGACAAAGUUUCAUUGAUGCUGUC
Neg_29125_tgme49_asmbl.477	GUAUUGUUGAGUUGUAUCGAUGACAUCAUUGAGAUACGGUGGCUUCUUCAUUGAAGACAAAGUUUCAUUGAUGCUGUCGAUCGACUUCAAUAC	AGACAAAGUUUCAUUGAUGCUGUC
tgo-novel-41_29219	UGCUGGAAGCAGCCAGUCCGCCCUCAGGGGUGUGCACUUGGUGAAUUCUAGCA	UGCUGGAAGCAGCCAGUCCGCCCU
tgo-novel-23-9_29291	GGAUAUCCUGCGCUGCUUCCAAUAUUGGAAGCCAGUGCAGGUAUCC	CCUGCGCUGCUUCCAAUAUUGGAA
tgo-novel-23-9_29291	GGAUAUCCUGCGCUGCUUCCAAUAUUGGAAGCCAGUGCAGGUAUCC	GGAUAUCCUGCGCUGCUUCCAAUA
Neg_29292_tgme49_asmbl.553	GGGGGUGCACAGCGAAGGGGCUCAAUUUCUGGAAAUUCGUGUCUCUGUUGGGAUACUGAUUUCCAGGAGUUUCUUCAGUGUGCAUUCUU	ACUGAUUUCCAGGAGUUUCUUCAG
Neg_29292_tgme49_asmbl.553	GGGGGUGCACAGCGAAGGGGCUCAAUUUCUGGAAAUUCGUGUCUCUGUUGGGAUACUGAUUUCCAGGAGUUUCUUCAGUGUGCAUUCUU	GGGGGUGCACAGCGAAGGGGCUCA
tgo-novel-23-9_29296	UGGAUAUCCUGCGCUGCUUCCAAUAUUGGAAGCCAGUGCAGGUAUCCG	UCCUGCGCUGCUUCCAAUAUUGGA
tgo-novel-23-9_29296	UGGAUAUCCUGCGCUGCUUCCAAUAUUGGAAGCCAGUGCAGGUAUCCG	UGGAUAUCCUGCGCUGCUUCCAAU
Neg_29297_tgme49_asmbl.553	GGGGUGCACAGCGAAGGGGCUCAAUUUCUGGAAAUUCGUGUCUCUGUUGGGAUACUGAUUUCCAGGAGUUUCUUCAGUGUGCAUUCU	CUGAUUUCCAGGAGUUUCUUCAGU
Neg_29297_tgme49_asmbl.553	GGGGUGCACAGCGAAGGGGCUCAAUUUCUGGAAAUUCGUGUCUCUGUUGGGAUACUGAUUUCCAGGAGUUUCUUCAGUGUGCAUUCU	GGGGUGCACAGCGAAGGGGCUCAA
tgo-novel-34-9-3p_29303	GAGGAACAUUUGAGAGAGAGUGAAAGAUUGUAUCUUUCUGCAUCUCUCUCGAUGUGCUUU	CAUUUGAGAGAGAGUGAAAGAUUG
tgo-novel-34-9-3p_29303	GAGGAACAUUUGAGAGAGAGUGAAAGAUUGUAUCUUUCUGCAUCUCUCUCGAUGUGCUUU	GAGGAACAUUUGAGAGAGAGUGAA
tgo-novel-23-9_29521	GGAUAUCCUGCGCUGCUUCCAAUAUUGGAAGCCAGUGCAGGUAUCC	CCUGCGCUGCUUCCAAUAUUGGAA
tgo-novel-23-9_29521	GGAUAUCCUGCGCUGCUUCCAAUAUUGGAAGCCAGUGCAGGUAUCC	GGAUAUCCUGCGCUGCUUCCAAUA
Neg_29524_tgme49_asmbl.490	GGAUAUCCUGCGCUGCUUCCAAUAUUGGAAGCCAGUGCAGGUAUCC	CCUGCGCUGCUUCCAAUAUUGGAA
Neg_29524_tgme49_asmbl.490	GGAUAUCCUGCGCUGCUUCCAAUAUUGGAAGCCAGUGCAGGUAUCC	GGAUAUCCUGCGCUGCUUCCAAUA
Pos_30186_tgme49_asmbl.522	UUCUUACGUGUGACUUCUUUGAGGACCUUUAGUCAUAGGGUUGUCUCUGUGCUUAAAGGUCUUUAACUCGGGGAAGCGACACGUGGGGG	CGUGUGACUUCUUUGAGGACCUUU
Pos_30186_tgme49_asmbl.522	UUCUUACGUGUGACUUCUUUGAGGACCUUUAGUCAUAGGGUUGUCUCUGUGCUUAAAGGUCUUUAACUCGGGGAAGCGACACGUGGGGG	UUCUUACGUGUGACUUCUUUGAGG
Neg_30365_tgme49_asmbl.49	GGAGGUUGUAACAGUCUGGGGUACGUUGUAAGAUAUUAUCGCUGUAUAGCCUGCCGCAGGCUGUGUCAAUGUCC	UGUAACAGUCUGGGGUACGUUGUA
Neg_30367_tgme49_asmbl.49	GGAGGUUGUAACAGUCUGGGGUACGUUGUAAGAUAUUAUCGCUGUAUAGCCUGCCGCAGGCUGUGUCAAUGUCC	UGUAACAGUCUGGGGUACGUUGUA
Neg_30407_tgme49_asmbl.49	GGAGGUUGUAACAGUCUGGGGUACGUUGUAAGAUAUUAUCGCUGUAUAGCCUGCCGCAGGCUGUGUCAAUGUCC	UGUAACAGUCUGGGGUACGUUGUA
Neg_30441_tgme49_asmbl.49	GAGGUUGUAACAGUCUGGGGUACGUUGUAAGAUAUUAUCGCUGUAUAGCCUGCCGCAGGCUGUGUCAAUGUC	GAGGUUGUAACAGUCUGGGGUACG
Neg_30441_tgme49_asmbl.49	GAGGUUGUAACAGUCUGGGGUACGUUGUAAGAUAUUAUCGCUGUAUAGCCUGCCGCAGGCUGUGUCAAUGUC	GUAACAGUCUGGGGUACGUUGUAA
Pos_30449_tgme49_asmbl.536	UUCUUACGUGUGACUUCUUUGAGGACCUUUAGUCAUAGGGUUGUCUCUGUGCUUAAAGGUCUUUAACUCGGGGAAGCGACACGUGGGGG	CGUGUGACUUCUUUGAGGACCUUU
Pos_30449_tgme49_asmbl.536	UUCUUACGUGUGACUUCUUUGAGGACCUUUAGUCAUAGGGUUGUCUCUGUGCUUAAAGGUCUUUAACUCGGGGAAGCGACACGUGGGGG	UUCUUACGUGUGACUUCUUUGAGG
Pos_30472_tgme49_asmbl.541	GGGGUCUCGCGUUAUGUCUGUCACGAGCCCAGGCGUUGUGCGGCGCUUCGUACUUCGUCAGGGUUCGAGGCAGUUUAUGUCCGGUGACCCC	CGUACUUCGUCAGGGUUCGAGGCA
Pos_30472_tgme49_asmbl.541	GGGGUCUCGCGUUAUGUCUGUCACGAGCCCAGGCGUUGUGCGGCGCUUCGUACUUCGUCAGGGUUCGAGGCAGUUUAUGUCCGGUGACCCC	GGGGUCUCGCGUUAUGUCUGUCAC
Pos_30472_tgme49_asmbl.541	GGGGUCUCGCGUUAUGUCUGUCACGAGCCCAGGCGUUGUGCGGCGCUUCGUACUUCGUCAGGGUUCGAGGCAGUUUAUGUCCGGUGACCCC	UCGUCAGGGUUCGAGGCAGUUUAU
Pos_30475_tgme49_asmbl.541	CUGUCACGAGCCCAGGCGUUGUGCGGCGCUUCGUACUUCGUCAGGGUUCGAGGCAG	CUGUCACGAGCCCAGGCGUUGUGC
Neg_30484_tgme49_asmbl.49	GGAGGUUGUAACAGUCUGGGGUACGUUGUAAGAUAUUAUCGCUGUAUAGCCUGCCGCAGGCUGUGUCAAUGUCC	UGUAACAGUCUGGGGUACGUUGUA
Neg_30488_tgme49_asmbl.49	GGAGGUUGUAACAGUCUGGGGUACGUUGUAAGAUAUUAUCGCUGUAUAGCCUGCCGCAGGCUGUGUCAAUGUCC	UGUAACAGUCUGGGGUACGUUGUA
rno-miR-214-5p_30568	CCAUAACUUCAGCUAGCUGUCGUAGUUACUUUGAAACAGAAGUUACUUCUUCGGUGGCAUAGAGUUACUACAGUAGCUAUGUUGAGUUGUUAUGUG	CCAUAACUUCAGCUAGCUGUCGUA
rno-miR-214-5p_30568	CCAUAACUUCAGCUAGCUGUCGUAGUUACUUUGAAACAGAAGUUACUUCUUCGGUGGCAUAGAGUUACUACAGUAGCUAUGUUGAGUUGUUAUGUG	UGGCAUAGAGUUACUACAGUAGCU
ppe-miR8131-5p_30572	AUAACUUCAGCUAGCUGUCGUAGUUACUUUGAAACAGAAGUUACUUCUUCGGUGGCAUAGAGUUACUACAGUAGCUAUGUUGAGUUGU	AUAACUUCAGCUAGCUGUCGUAGU
ppe-miR8131-5p_30572	AUAACUUCAGCUAGCUGUCGUAGUUACUUUGAAACAGAAGUUACUUCUUCGGUGGCAUAGAGUUACUACAGUAGCUAUGUUGAGUUGU	GCAUAGAGUUACUACAGUAGCUAU
ppe-miR8131-5p_30572	AUAACUUCAGCUAGCUGUCGUAGUUACUUUGAAACAGAAGUUACUUCUUCGGUGGCAUAGAGUUACUACAGUAGCUAUGUUGAGUUGU	UCGGUGGCAUAGAGUUACUACAGU
Pos_30587_tgme49_asmbl.544	UCUUACGUGUGACUUCUUUGAGGACCUUUAGUCAUAGGGUUGUCUCUGUGCUUAAAGGUCUUUAACUCGGGGAAGCGACACGUGGGG	GUGUGACUUCUUUGAGGACCUUUA
Pos_30587_tgme49_asmbl.544	UCUUACGUGUGACUUCUUUGAGGACCUUUAGUCAUAGGGUUGUCUCUGUGCUUAAAGGUCUUUAACUCGGGGAAGCGACACGUGGGG	UCUUACGUGUGACUUCUUUGAGGA
Pos_30592_tgme49_asmbl.544	UCUUACGUGUGACUUCUUUGAGGACCUUUAGUCAUAGGGUUGUCUCUGUGCUUAAAGGUCUUUAACUCGGGGAAGCGACACGUGGGG	GUGUGACUUCUUUGAGGACCUUUA
Pos_30592_tgme49_asmbl.544	UCUUACGUGUGACUUCUUUGAGGACCUUUAGUCAUAGGGUUGUCUCUGUGCUUAAAGGUCUUUAACUCGGGGAAGCGACACGUGGGG	UCUUACGUGUGACUUCUUUGAGGA
tgo-novel-23-9_30852	GGAUAUCCUGCGCUGCUUCCAAUAUUGGAAGCCAGUGCAGGUAUCC	CCUGCGCUGCUUCCAAUAUUGGAA
tgo-novel-23-9_30852	GGAUAUCCUGCGCUGCUUCCAAUAUUGGAAGCCAGUGCAGGUAUCC	GGAUAUCCUGCGCUGCUUCCAAUA
Neg_30853_tgme49_asmbl.501	GCACAGCGAAGGGGCUCAAUUUCUGGAAAUUCGUGUCUCUGUUGGGAUACUGAUUUCCAGGAGUUUCUUCAGUGUGC	ACUGAUUUCCAGGAGUUUCUUCAG
Neg_30853_tgme49_asmbl.501	GCACAGCGAAGGGGCUCAAUUUCUGGAAAUUCGUGUCUCUGUUGGGAUACUGAUUUCCAGGAGUUUCUUCAGUGUGC	GCACAGCGAAGGGGCUCAAUUUCU
Neg_30858_tgme49_asmbl.501	GCACAGCGAAGGGGCUCAAUUUCUGGAAAUUCGUGUCUCUGUUGGGAUACUGAUUUCCAGGAGUUUCUUCAGUGUGC	ACUGAUUUCCAGGAGUUUCUUCAG
Neg_30858_tgme49_asmbl.501	GCACAGCGAAGGGGCUCAAUUUCUGGAAAUUCGUGUCUCUGUUGGGAUACUGAUUUCCAGGAGUUUCUUCAGUGUGC	GCACAGCGAAGGGGCUCAAUUUCU
Neg_30870_tgme49_asmbl.501	GUAUUGUUGAGUUGUAUCGAUGACAUCAUUGAGAUACGGUGGCUUCUUCAUUGAAGACAAAGUUUCAUUGAUGCUGUCGAUCGACUUCAAUAC	AGACAAAGUUUCAUUGAUGCUGUC
Neg_30875_tgme49_asmbl.501	GUAUUGUUGAGUUGUAUCGAUGACAUCAUUGAGAUACGGUGGCUUCUUCAUUGAAGACAAAGUUUCAUUGAUGCUGUCGAUCGACUUCAAUAC	AGACAAAGUUUCAUUGAUGCUGUC
rno-miR-214-5p_30937	CCAUAACUUCAGCUAGCUGUCGUAGUUACUUUGAAACAGAAGUUACUUCUUCGGUGGCAUAGAGUUACUACAGUAGCUAUGUUGAGUUGUUAUGUG	CCAUAACUUCAGCUAGCUGUCGUA
rno-miR-214-5p_30937	CCAUAACUUCAGCUAGCUGUCGUAGUUACUUUGAAACAGAAGUUACUUCUUCGGUGGCAUAGAGUUACUACAGUAGCUAUGUUGAGUUGUUAUGUG	UGGCAUAGAGUUACUACAGUAGCU
ppe-miR8131-5p_30941	AUAACUUCAGCUAGCUGUCGUAGUUACUUUGAAACAGAAGUUACUUCUUCGGUGGCAUAGAGUUACUACAGUAGCUAUGUUGAGUUGU	AUAACUUCAGCUAGCUGUCGUAGU
ppe-miR8131-5p_30941	AUAACUUCAGCUAGCUGUCGUAGUUACUUUGAAACAGAAGUUACUUCUUCGGUGGCAUAGAGUUACUACAGUAGCUAUGUUGAGUUGU	GCAUAGAGUUACUACAGUAGCUAU
ppe-miR8131-5p_30941	AUAACUUCAGCUAGCUGUCGUAGUUACUUUGAAACAGAAGUUACUUCUUCGGUGGCAUAGAGUUACUACAGUAGCUAUGUUGAGUUGU	UCGGUGGCAUAGAGUUACUACAGU
Pos_30952_tgme49_asmbl.564	UUAGACUUUCGUGUAGCUCUCUCUACGUCUUUCUAUGUUAGAAAGUGAGAGAGAGUUUACAAGGAGUCUAA	UUAGACUUUCGUGUAGCUCUCUCU
Pos_30953_tgme49_asmbl.564	UCUUACGUGUGACUUCUUUGAGGACCUUUAGUCAUAGGGUUGUCUCUGUGCUUAAAGGUCUUUAACUCGGGGAAGCGACACGUGGGG	GUGUGACUUCUUUGAGGACCUUUA
Pos_30953_tgme49_asmbl.564	UCUUACGUGUGACUUCUUUGAGGACCUUUAGUCAUAGGGUUGUCUCUGUGCUUAAAGGUCUUUAACUCGGGGAAGCGACACGUGGGG	UCUUACGUGUGACUUCUUUGAGGA
Neg_30955_tgme49_asmbl.515	UUAGACUUUCGUGUAGCUCUCUCUACGUCUUUCUAUGUUAGAAAGUGAGAGAGAGUUUACAAGGAGUCUAA	UUAGACUUUCGUGUAGCUCUCUCU
Pos_30957_tgme49_asmbl.564	UUCUUACGUGUGACUUCUUUGAGGACCUUUAGUCAUAGGGUUGUCUCUGUGCUUAAAGGUCUUUAACUCGGGGAAGCGACACGUGGGGG	CGUGUGACUUCUUUGAGGACCUUU
Pos_30957_tgme49_asmbl.564	UUCUUACGUGUGACUUCUUUGAGGACCUUUAGUCAUAGGGUUGUCUCUGUGCUUAAAGGUCUUUAACUCGGGGAAGCGACACGUGGGGG	UUCUUACGUGUGACUUCUUUGAGG
Neg_31079_tgme49_asmbl.523	GUAUUGUUGAGUUGUAUCGAUGACAUCAUUGAGAUACGGUGGCUUCUUCAUUGAAGACAAAGUUUCAUUGAUGCUGUCGAUCGACUUCAAUAC	AGACAAAGUUUCAUUGAUGCUGUC
tgo-novel-41_31151	UGCUGGAAGCAGCCAGUCCGCCCUCAGGGGUGUGCACUUGGUGAAUUCUAGCA	UGCUGGAAGCAGCCAGUCCGCCCU
Pos_31170_tgme49_asmbl.679	UUAGACUUUCGUGUAGCUCUCUCUACGUCUUUCUAUGUUAGAAAGUGAGAGAGAGUUUACAAGGAGUCUAA	UUAGACUUUCGUGUAGCUCUCUCU
Pos_31176_tgme49_asmbl.679	UUCUUACGUGUGACUUCUUUGAGGACCUUUAGUCAUAGGGUUGUCUCUGUGCUUAAAGGUCUUUAACUCGGGGAAGCGACACGUGGGGG	CGUGUGACUUCUUUGAGGACCUUU
Pos_31176_tgme49_asmbl.679	UUCUUACGUGUGACUUCUUUGAGGACCUUUAGUCAUAGGGUUGUCUCUGUGCUUAAAGGUCUUUAACUCGGGGAAGCGACACGUGGGGG	UUCUUACGUGUGACUUCUUUGAGG
rno-miR-214-5p_31286	CCAUAACUUCAGCUAGCUGUCGUAGUUACUUUGAAACAGAAGUUACUUCUUCGGUGGCAUAGAGUUACUACAGUAGCUAUGUUGAGUUGUUAUGUG	CCAUAACUUCAGCUAGCUGUCGUA
rno-miR-214-5p_31286	CCAUAACUUCAGCUAGCUGUCGUAGUUACUUUGAAACAGAAGUUACUUCUUCGGUGGCAUAGAGUUACUACAGUAGCUAUGUUGAGUUGUUAUGUG	UGGCAUAGAGUUACUACAGUAGCU
Pos_31300_tgme49_asmbl.734	UUAGACUAUCGUGUAGCUCUCUCUACGUCUUUCUAUGUUAGAAAGUGAGAGAGAGUUUACAAGGAGUCUAA	UUAGACUAUCGUGUAGCUCUCUCU
Pos_31301_tgme49_asmbl.734	UCUUACGUGUGACUUCUUUGAGGACCUUUAGUCAUAGGGUUGUCUCUGUGCUUAAAGGUCUUUAACUCGGGGAAGCGACACGUGGGG	GUGUGACUUCUUUGAGGACCUUUA
Pos_31301_tgme49_asmbl.734	UCUUACGUGUGACUUCUUUGAGGACCUUUAGUCAUAGGGUUGUCUCUGUGCUUAAAGGUCUUUAACUCGGGGAAGCGACACGUGGGG	UCUUACGUGUGACUUCUUUGAGGA
Pos_31305_tgme49_asmbl.734	UUCUUACGUGUGACUUCUUUGAGGACCUUUAGUCAUAGGGUUGUCUCUGUGCUUAAAGGUCUUUAACUCGGGGAAGCGACACGUGGGGG	CGUGUGACUUCUUUGAGGACCUUU
Pos_31305_tgme49_asmbl.734	UUCUUACGUGUGACUUCUUUGAGGACCUUUAGUCAUAGGGUUGUCUCUGUGCUUAAAGGUCUUUAACUCGGGGAAGCGACACGUGGGGG	UUCUUACGUGUGACUUCUUUGAGG
Neg_31381_tgme49_asmbl.543	GUAUUGUUGAGUUGUAUCGAUGACAUCAUUGAGAUACGGUGGCUUCUUCAUUGAAGACAAAGUUUCAUUGAUGCUGUCGAUCGACUUCAAUAC	AGACAAAGUUUCAUUGAUGCUGUC
tgo-novel-1-9-5p_31550	CCCCAGUGGCCUGUAUUUGACGGAGCUUGGGACUGCUUCAUGCUUCGCGGCGUGUUGCGGACCCGAGCACUGUCUGUAUUGCGCUCUGGGG	CCCCAGUGGCCUGUAUUUGACGGA
tgo-novel-1-9-5p_31550	CCCCAGUGGCCUGUAUUUGACGGAGCUUGGGACUGCUUCAUGCUUCGCGGCGUGUUGCGGACCCGAGCACUGUCUGUAUUGCGCUCUGGGG	UUGCGGACCCGAGCACUGUCUGUA
tgo-novel-41_31640	UGCUGGAAGCAGCCAGUCCGCCCUCAGGGGUGUGCACUUGGUGAAUUCUAGCA	UGCUGGAAGCAGCCAGUCCGCCCU
tgo-novel-23-9_31675	GGAUAUCCUGCGCUGCUUCCAAUAUUGGAAGCCAGUGCAGGUAUCC	CCUGCGCUGCUUCCAAUAUUGGAA
tgo-novel-23-9_31675	GGAUAUCCUGCGCUGCUUCCAAUAUUGGAAGCCAGUGCAGGUAUCC	GGAUAUCCUGCGCUGCUUCCAAUA
Neg_31679_tgme49_asmbl.549	GGAUAUCCUGCGCUGCUUCCAAUAUUGGAAGCCAGUGCAGGUAUCC	CCUGCGCUGCUUCCAAUAUUGGAA
Neg_31679_tgme49_asmbl.549	GGAUAUCCUGCGCUGCUUCCAAUAUUGGAAGCCAGUGCAGGUAUCC	GGAUAUCCUGCGCUGCUUCCAAUA
Neg_31680_tgme49_asmbl.549	GGGGGUGCACAGCGAAGGGGCUCAAUUUCUGGAAAUUCGUGUCUCUGUUGGGAUACUGAUUUCCAGGAGUUUCUUCAGUGUGCAUUCUU	ACUGAUUUCCAGGAGUUUCUUCAG
Neg_31680_tgme49_asmbl.549	GGGGGUGCACAGCGAAGGGGCUCAAUUUCUGGAAAUUCGUGUCUCUGUUGGGAUACUGAUUUCCAGGAGUUUCUUCAGUGUGCAUUCUU	GGGGGUGCACAGCGAAGGGGCUCA
tgo-novel-34-9-3p_31687	AAUCUGAGGAACAUUUGAGAGAGAGUGAAAGAUUGUAUCUUUCUGCAUCUCUCUCGAUGUGCUUUCAGAUU	AAUCUGAGGAACAUUUGAGAGAGA
tgo-novel-34-9-3p_31687	AAUCUGAGGAACAUUUGAGAGAGAGUGAAAGAUUGUAUCUUUCUGCAUCUCUCUCGAUGUGCUUUCAGAUU	AGGAACAUUUGAGAGAGAGUGAAA
tgo-novel-23-9_31696	GGAUAUCCUGCGCUGCUUCCAAUAUUGGAAGCCAGUGCAGGUAUCC	CCUGCGCUGCUUCCAAUAUUGGAA
tgo-novel-23-9_31696	GGAUAUCCUGCGCUGCUUCCAAUAUUGGAAGCCAGUGCAGGUAUCC	GGAUAUCCUGCGCUGCUUCCAAUA
Neg_31697_tgme49_asmbl.550	GGGGGUGCACAGCGAAGGGGCUCAAUUUCUGGAAAUUCGUGUCUCUGUUGGGAUACUGAUUUCCAGGAGUUUCUUCAGUGUGCAUUCUU	ACUGAUUUCCAGGAGUUUCUUCAG
Neg_31697_tgme49_asmbl.550	GGGGGUGCACAGCGAAGGGGCUCAAUUUCUGGAAAUUCGUGUCUCUGUUGGGAUACUGAUUUCCAGGAGUUUCUUCAGUGUGCAUUCUU	GGGGGUGCACAGCGAAGGGGCUCA
Neg_31716_tgme49_asmbl.550	GUAUUGUUGAGUUGUAUCGAUGACAUCAUUGAGAUACGGUGGCUUCUUCAUUGAAGACAAAGUUUCAUUGAUGCUGUCGAUCGACUUCAAUAC	AGACAAAGUUUCAUUGAUGCUGUC
tgo-novel-41_31754	UGCUGGAAGCAGCCAGUCCGCCCUCAGGGGUGUGCACUUGGUGAAUUCUAGCA	UGCUGGAAGCAGCCAGUCCGCCCU
Neg_31759_tgme49_asmbl.552	UGCUGGAAGCAGCCAGUCCGCCCUCAGGGGUGUGCACUUGGUGAAUUCUAGCA	UGCUGGAAGCAGCCAGUCCGCCCU
tgo-novel-35_31794	GCUACACUGAUGCAUCCAACGAGUUUAUAACCUUGGGCGAUAGGUCUAGGUAAUCUUGUGAGGAUGCAUCGUGAUGGGG	GCUACACUGAUGCAUCCAACGAGU
tgo-novel-35_31794	GCUACACUGAUGCAUCCAACGAGUUUAUAACCUUGGGCGAUAGGUCUAGGUAAUCUUGUGAGGAUGCAUCGUGAUGGGG	GGUAAUCUUGUGAGGAUGCAUCGU
hsa-miR-1279_31888	AAUCUGAGGAACAUUUGAGAGAGAGUGAAAGAUUGUAUCUUUCUGCAUCUCUCUCGAUGUGCUUUCAGAUU	AAUCUGAGGAACAUUUGAGAGAGA
hsa-miR-1279_31888	AAUCUGAGGAACAUUUGAGAGAGAGUGAAAGAUUGUAUCUUUCUGCAUCUCUCUCGAUGUGCUUUCAGAUU	AGGAACAUUUGAGAGAGAGUGAAA
hsa-miR-1279_31888	UUGGGUAGGUGGAGAAUAAUGUCAUACGUGAAUUGUCGUAAAGUUAGACAAAUAAAUAUUUGUUUAACUUUUCGAGAAGCACUAUGAAGCUUCACCUGCUUAG	AAUAUUUGUUUAACUUUUCGAGAA
hsa-miR-1279_31888	UUGGGUAGGUGGAGAAUAAUGUCAUACGUGAAUUGUCGUAAAGUUAGACAAAUAAAUAUUUGUUUAACUUUUCGAGAAGCACUAUGAAGCUUCACCUGCUUAG	UUGGGUAGGUGGAGAAUAAUGUCA
Neg_31899_tgme49_asmbl.190	GUAUUGUUGAGUUGUAUCGAUGACAUCAUUGAGAUACGGUGGCUUCUUCAUUGAAGACAAAGUUUCAUUGAUGCUGUCGAUCGACUUCAAUAC	AGACAAAGUUUCAUUGAUGCUGUC
sme-miR-2169-5p_31964	GCGUGGAACAGUCUCUAGUGCAGAUCUUGGUGGUAGUAGCAAAUAUUCAAAUGAGAACUUUGAAGACUGAAGUGGAGAAGGGUUCCAUGU	AACAGUCUCUAGUGCAGAUCUUGG
sme-miR-2169-5p_31964	GCGUGGAACAGUCUCUAGUGCAGAUCUUGGUGGUAGUAGCAAAUAUUCAAAUGAGAACUUUGAAGACUGAAGUGGAGAAGGGUUCCAUGU	GAACUUUGAAGACUGAAGUGGAGA
sme-miR-2169-5p_31964	GCGUGGAACAGUCUCUAGUGCAGAUCUUGGUGGUAGUAGCAAAUAUUCAAAUGAGAACUUUGAAGACUGAAGUGGAGAAGGGUUCCAUGU	GCGUGGAACAGUCUCUAGUGCAGA
tgo-novel-12-9_31967	UGGAACAGUCUCUAGUGCAGAUCUUGGUGGUAGUAGCAAAUAUUCAAAUGAGAACUUUGAAGACUGAAGUGGAGAAGGGUUCCA	AGUCUCUAGUGCAGAUCUUGGUGG
tgo-novel-12-9_31967	UGGAACAGUCUCUAGUGCAGAUCUUGGUGGUAGUAGCAAAUAUUCAAAUGAGAACUUUGAAGACUGAAGUGGAGAAGGGUUCCA	UGAGAACUUUGAAGACUGAAGUGG
tgo-novel-12-9_31967	UGGAACAGUCUCUAGUGCAGAUCUUGGUGGUAGUAGCAAAUAUUCAAAUGAGAACUUUGAAGACUGAAGUGGAGAAGGGUUCCA	UGGAACAGUCUCUAGUGCAGAUCU
tgo-novel-1-9-5p_31991	CCCCAGUGGCCUGUAUUUGACGGAGCUUGGGACUGCUUCAUGCUUCGCGGCGUGUUGCGGACCCGAGCACUGUCUGUAUUGCGCUCUGGGG	CCCCAGUGGCCUGUAUUUGACGGA
tgo-novel-1-9-5p_31991	CCCCAGUGGCCUGUAUUUGACGGAGCUUGGGACUGCUUCAUGCUUCGCGGCGUGUUGCGGACCCGAGCACUGUCUGUAUUGCGCUCUGGGG	UUGCGGACCCGAGCACUGUCUGUA
tgo-novel-23-9_32040	GGAUAUCCUGCGCUGCUUCCAAUAUUGGAAGCCAGUGCAGGUAUCC	CCUGCGCUGCUUCCAAUAUUGGAA
tgo-novel-23-9_32040	GGAUAUCCUGCGCUGCUUCCAAUAUUGGAAGCCAGUGCAGGUAUCC	GGAUAUCCUGCGCUGCUUCCAAUA
Neg_32045_tgme49_asmbl.644	GGAUAUCCUGCGCUGCUUCCAAUAUUGGAAGCCAGUGCAGGUAUCC	CCUGCGCUGCUUCCAAUAUUGGAA
Neg_32045_tgme49_asmbl.644	GGAUAUCCUGCGCUGCUUCCAAUAUUGGAAGCCAGUGCAGGUAUCC	GGAUAUCCUGCGCUGCUUCCAAUA
Neg_32046_tgme49_asmbl.644	GGGGGUGCACAGCGAAGGGGCUCAAUUUCUGGAAAUUCGUGUCUCUGUUGGGAUACUGAUUUCCAGGAGUUUCUUCAGUGUGCAUUCUU	ACUGAUUUCCAGGAGUUUCUUCAG
Neg_32046_tgme49_asmbl.644	GGGGGUGCACAGCGAAGGGGCUCAAUUUCUGGAAAUUCGUGUCUCUGUUGGGAUACUGAUUUCCAGGAGUUUCUUCAGUGUGCAUUCUU	GGGGGUGCACAGCGAAGGGGCUCA
Neg_32067_tgme49_asmbl.644	GUAUUGUUGAGUUGUAUCGAUGACAUCAUUGAGAUACGGUGGCUUCUUCAUUGAAGACAAAGUUUCAUUGAUGCUGUCGAUCGACUUCAAUAC	AGACAAAGUUUCAUUGAUGCUGUC
ppe-miR8131-5p_32200	AUAACUUCAGCUAGCUGUCGUAGUUACUUUGAAACAGAAGUUACUUCUUCGGUGGCAUAGAGUUACUACAGUAGCUAUGUUGAGUUGU	AUAACUUCAGCUAGCUGUCGUAGU
ppe-miR8131-5p_32200	AUAACUUCAGCUAGCUGUCGUAGUUACUUUGAAACAGAAGUUACUUCUUCGGUGGCAUAGAGUUACUACAGUAGCUAUGUUGAGUUGU	GCAUAGAGUUACUACAGUAGCUAU
ppe-miR8131-5p_32200	AUAACUUCAGCUAGCUGUCGUAGUUACUUUGAAACAGAAGUUACUUCUUCGGUGGCAUAGAGUUACUACAGUAGCUAUGUUGAGUUGU	UCGGUGGCAUAGAGUUACUACAGU
rno-miR-214-5p_32202	CCAUAACUUCAGCUAGCUGUCGUAGUUACUUUGAAACAGAAGUUACUUCUUCGGUGGCAUAGAGUUACUACAGUAGCUAUGUUGAGUUGUUAUGUG	CCAUAACUUCAGCUAGCUGUCGUA
rno-miR-214-5p_32202	CCAUAACUUCAGCUAGCUGUCGUAGUUACUUUGAAACAGAAGUUACUUCUUCGGUGGCAUAGAGUUACUACAGUAGCUAUGUUGAGUUGUUAUGUG	UGGCAUAGAGUUACUACAGUAGCU
ppe-miR8131-5p_32325	AUAACUUCAGCUAGCUGUCGUAGUUACUUUGAAACAGAAGUUACUUCUUCGGUGGCAUAGAGUUACUACAGUAGCUAUGUUGAGUUGU	AUAACUUCAGCUAGCUGUCGUAGU
ppe-miR8131-5p_32325	AUAACUUCAGCUAGCUGUCGUAGUUACUUUGAAACAGAAGUUACUUCUUCGGUGGCAUAGAGUUACUACAGUAGCUAUGUUGAGUUGU	GCAUAGAGUUACUACAGUAGCUAU
ppe-miR8131-5p_32325	AUAACUUCAGCUAGCUGUCGUAGUUACUUUGAAACAGAAGUUACUUCUUCGGUGGCAUAGAGUUACUACAGUAGCUAUGUUGAGUUGU	UCGGUGGCAUAGAGUUACUACAGU
rno-miR-214-5p_32328	CCAUAACUUCAGCUAGCUGUCGUAGUUACUUUGAAACAGAAGUUACUUCUUCGGUGGCAUAGAGUUACUACAGUAGCUAUGUUGAGUUGUUAUGUG	CCAUAACUUCAGCUAGCUGUCGUA
rno-miR-214-5p_32328	CCAUAACUUCAGCUAGCUGUCGUAGUUACUUUGAAACAGAAGUUACUUCUUCGGUGGCAUAGAGUUACUACAGUAGCUAUGUUGAGUUGUUAUGUG	UGGCAUAGAGUUACUACAGUAGCU
Pos_32344_tgme49_asmbl.664	UUAGACUUUCGUGUAGCUCUCUCUACGUCUUUCUAUGUUAGAAAGUGAGAGAGAGUUUACAAGGAGUCUAA	UUAGACUUUCGUGUAGCUCUCUCU
Pos_32348_tgme49_asmbl.664	UUCUUACGUGUGACUUCUUUGAGGACCUUUAGUCAUAGGGUUGUCUCUGUGCUUAAAGGUCUUUAACUCGGGGAAGCGACACGUGGGGG	CGUGUGACUUCUUUGAGGACCUUU
Pos_32348_tgme49_asmbl.664	UUCUUACGUGUGACUUCUUUGAGGACCUUUAGUCAUAGGGUUGUCUCUGUGCUUAAAGGUCUUUAACUCGGGGAAGCGACACGUGGGGG	UUCUUACGUGUGACUUCUUUGAGG
Pos_32477_tgme49_asmbl.670	UUAGACUUUCGUGUAGCUCUCUCUACGUCAUUUCUAUGUUAGAAAGUGAGAGAGAGUUUACAAGGAGUCUAA	UUAGACUUUCGUGUAGCUCUCUCU
Pos_32482_tgme49_asmbl.670	UUCUUACGUGUGACUUCUUUGAGGACCUUUAGUCAUAGGGUUGUCUCUGUGCUUAAAGGUCUUUAACUCGGGGAAGCGACACGUGGGGG	CGUGUGACUUCUUUGAGGACCUUU
Pos_32482_tgme49_asmbl.670	UUCUUACGUGUGACUUCUUUGAGGACCUUUAGUCAUAGGGUUGUCUCUGUGCUUAAAGGUCUUUAACUCGGGGAAGCGACACGUGGGGG	UUCUUACGUGUGACUUCUUUGAGG
rno-miR-214-5p_32516	CCGUAACUUCAGCUAGCUGUCGUAGUUACUUUGAAACAGAAGUUACUUCUUCGGUGGCAUAGAGUUACUACAGUAGCUAUGUUGAGUUGUUAUGUG	CCGUAACUUCAGCUAGCUGUCGUA
rno-miR-214-5p_32516	CCGUAACUUCAGCUAGCUGUCGUAGUUACUUUGAAACAGAAGUUACUUCUUCGGUGGCAUAGAGUUACUACAGUAGCUAUGUUGAGUUGUUAUGUG	UGGCAUAGAGUUACUACAGUAGCU
Pos_32533_tgme49_asmbl.672	UCUUACGUGUGACUUCUUUGAGGACCUUUAGUCAUAGGGUUGUCUCUGUGCUUAAAGGUCUUUAACUCGGGGAAGCGACACGUGGGG	GUGUGACUUCUUUGAGGACCUUUA
Pos_32533_tgme49_asmbl.672	UCUUACGUGUGACUUCUUUGAGGACCUUUAGUCAUAGGGUUGUCUCUGUGCUUAAAGGUCUUUAACUCGGGGAAGCGACACGUGGGG	UCUUACGUGUGACUUCUUUGAGGA
Pos_32537_tgme49_asmbl.672	UUCUUACGUGUGACUUCUUUGAGGACCUUUAGUCAUAGGGUUGUCUCUGUGCUUAAAGGUCUUUAACUCGGGGAAGCGACACGUGGGGG	CGUGUGACUUCUUUGAGGACCUUU
Pos_32537_tgme49_asmbl.672	UUCUUACGUGUGACUUCUUUGAGGACCUUUAGUCAUAGGGUUGUCUCUGUGCUUAAAGGUCUUUAACUCGGGGAAGCGACACGUGGGGG	UUCUUACGUGUGACUUCUUUGAGG
rno-miR-214-5p_32831	CCAUAACUUCAGCUAGCUGUCGUAGUUACUUUGAAACAGAAGUUACUUCUUCGGUGGCAUAGAGUUACUACAGUAGCUAUGUUGAGUUGUUAUGUG	CCAUAACUUCAGCUAGCUGUCGUA
rno-miR-214-5p_32831	CCAUAACUUCAGCUAGCUGUCGUAGUUACUUUGAAACAGAAGUUACUUCUUCGGUGGCAUAGAGUUACUACAGUAGCUAUGUUGAGUUGUUAUGUG	UGGCAUAGAGUUACUACAGUAGCU
ppe-miR8131-5p_32836	CAUAACUUCAGCUAGCUGUCGUAGUUACUUUGAAACAGAAGUUACUUCUUCGGUGGCAUAGAGUUACUACAGUAGCUAUGUUGAGUUGUUAUG	CAUAACUUCAGCUAGCUGUCGUAG
ppe-miR8131-5p_32836	CAUAACUUCAGCUAGCUGUCGUAGUUACUUUGAAACAGAAGUUACUUCUUCGGUGGCAUAGAGUUACUACAGUAGCUAUGUUGAGUUGUUAUG	GGCAUAGAGUUACUACAGUAGCUA
Pos_32848_tgme49_asmbl.687	UUAGACUUUCGUGUAGCUCUCUCUACGUCUUUCUAUGUUAGAAAGUGAGAGAGAGUUUACAAGGAGUCUAA	UUAGACUUUCGUGUAGCUCUCUCU
Pos_32849_tgme49_asmbl.687	UCUUACGUGUGACUUCUUUGAGGACCUUUAGUCAUAGGGUUGUCUCUGUGCUUAAAGGUCUUUAACUCGGGGAAGCGACACGUGGGG	GUGUGACUUCUUUGAGGACCUUUA
Pos_32849_tgme49_asmbl.687	UCUUACGUGUGACUUCUUUGAGGACCUUUAGUCAUAGGGUUGUCUCUGUGCUUAAAGGUCUUUAACUCGGGGAAGCGACACGUGGGG	UCUUACGUGUGACUUCUUUGAGGA
Pos_33024_tgme49_asmbl.718	GGGGUCUCGCGUUAUGUCUGUCACGAGCCCAGGCGUUGUGCGGCGCUUCGUACUUCGUCAGGGUUCGAGGCAGUUUAUGUCCGGUGACCCC	CGUACUUCGUCAGGGUUCGAGGCA
Pos_33024_tgme49_asmbl.718	GGGGUCUCGCGUUAUGUCUGUCACGAGCCCAGGCGUUGUGCGGCGCUUCGUACUUCGUCAGGGUUCGAGGCAGUUUAUGUCCGGUGACCCC	GGGGUCUCGCGUUAUGUCUGUCAC
Pos_33024_tgme49_asmbl.718	GGGGUCUCGCGUUAUGUCUGUCACGAGCCCAGGCGUUGUGCGGCGCUUCGUACUUCGUCAGGGUUCGAGGCAGUUUAUGUCCGGUGACCCC	UCGUCAGGGUUCGAGGCAGUUUAU
Pos_33026_tgme49_asmbl.718	UUCCCUCUACCUGGAAAAGGGGUCUCGCGUUAUGUCUGUCACGAGCCCAGGCGUUGUGCGGCGCUUCGUACUUCGUCAGGGUUCGAGGCAGUUUAUGUCCGGUGACCCCGCGUUACAUGGGUCGGGAG	UAUGUCUGUCACGAGCCCAGGCGU
rno-miR-214-5p_33127	CCAUAACUUCAGCUAGCUGUCGUAGUUACUUUGAAACAGAAGUUACUUCUUCGGUGGCAUAGAGUUACUACAGUAGCUAUGUUGAGUUGUUAUGUG	CCAUAACUUCAGCUAGCUGUCGUA
rno-miR-214-5p_33127	CCAUAACUUCAGCUAGCUGUCGUAGUUACUUUGAAACAGAAGUUACUUCUUCGGUGGCAUAGAGUUACUACAGUAGCUAUGUUGAGUUGUUAUGUG	UGGCAUAGAGUUACUACAGUAGCU
ppe-miR8131-5p_33131	CAUAACUUCAGCUAGCUGUCGUAGUUACUUUGAAACAGAAGUUACUUCUUCGGUGGCAUAGAGUUACUACAGUAGCUAUGUUGAGUUGUUAUG	CAUAACUUCAGCUAGCUGUCGUAG
ppe-miR8131-5p_33131	CAUAACUUCAGCUAGCUGUCGUAGUUACUUUGAAACAGAAGUUACUUCUUCGGUGGCAUAGAGUUACUACAGUAGCUAUGUUGAGUUGUUAUG	GGCAUAGAGUUACUACAGUAGCUA
rno-miR-214-5p_33211	CCAUAACUUCAGCUAGCUGUCGUAGUUACUUUGAAACAGAAGUUACUUCUUCGGUGGCAUAGAGUUACUACAGUAGCUAUGUUGAGUUGUUAUGUG	CCAUAACUUCAGCUAGCUGUCGUA
rno-miR-214-5p_33211	CCAUAACUUCAGCUAGCUGUCGUAGUUACUUUGAAACAGAAGUUACUUCUUCGGUGGCAUAGAGUUACUACAGUAGCUAUGUUGAGUUGUUAUGUG	UGGCAUAGAGUUACUACAGUAGCU
Pos_33222_tgme49_asmbl.761	UUAGACUUUCGUGUAGCUCUCUCUACGUCUUUCUAUGUUAGAAAGUGAGAGAGAGUUUACAAGGAGUCUAA	UUAGACUUUCGUGUAGCUCUCUCU
Pos_33229_tgme49_asmbl.761	UCUUACGUGUGACUUCUUUGAGGACCUUUAGUCAUAGGGUUGUCUCUGUGCUUAAAGGUCUUUAACUCGGGGAAGCGACACGUGGGG	GUGUGACUUCUUUGAGGACCUUUA
Pos_33229_tgme49_asmbl.761	UCUUACGUGUGACUUCUUUGAGGACCUUUAGUCAUAGGGUUGUCUCUGUGCUUAAAGGUCUUUAACUCGGGGAAGCGACACGUGGGG	UCUUACGUGUGACUUCUUUGAGGA
rno-miR-214-5p_33349	CCAUAACUUCAGCUAGCUGUCGUAGUUACUUUGAAACAGAAGUUACUUCUUCGGUGGCAUAGAGUUACUACAGUAGCUAUGUUGAGUUGUUAUGUG	CCAUAACUUCAGCUAGCUGUCGUA
rno-miR-214-5p_33349	CCAUAACUUCAGCUAGCUGUCGUAGUUACUUUGAAACAGAAGUUACUUCUUCGGUGGCAUAGAGUUACUACAGUAGCUAUGUUGAGUUGUUAUGUG	UGGCAUAGAGUUACUACAGUAGCU
Pos_33353_tgme49_asmbl.788	CCAUAACUUCAGCUAGCUGUCGUAGUUACUUUGAAACAGAAGUUACUUCUUCGGUGGCAUAGAGUUACUACAGUAGCUAUGUUGAGUUGUUAUGUG	CCAUAACUUCAGCUAGCUGUCGUA
Pos_33353_tgme49_asmbl.788	CCAUAACUUCAGCUAGCUGUCGUAGUUACUUUGAAACAGAAGUUACUUCUUCGGUGGCAUAGAGUUACUACAGUAGCUAUGUUGAGUUGUUAUGUG	UGGCAUAGAGUUACUACAGUAGCU
tgo-novel-12-9_34228	GUGGAACAGUCUCUAGUGCAGAUCUUGGUGGUAGUAGCAAAUAUUCAAAUGAGAACUUUGAAGACUGAAGUGGAGAAGGGUUCCAU	AUGAGAACUUUGAAGACUGAAGUG
tgo-novel-12-9_34228	GUGGAACAGUCUCUAGUGCAGAUCUUGGUGGUAGUAGCAAAUAUUCAAAUGAGAACUUUGAAGACUGAAGUGGAGAAGGGUUCCAU	CAGUCUCUAGUGCAGAUCUUGGUG
tgo-novel-12-9_34228	GUGGAACAGUCUCUAGUGCAGAUCUUGGUGGUAGUAGCAAAUAUUCAAAUGAGAACUUUGAAGACUGAAGUGGAGAAGGGUUCCAU	GUGGAACAGUCUCUAGUGCAGAUC
tgo-novel-12-9_34232	UGGAACAGUCUCUAGUGCAGAUCUUGGUGGUAGUAGCAAAUAUUCAAAUGAGAACUUUGAAGACUGAAGUGGAGAAGGGUUCCA	AGUCUCUAGUGCAGAUCUUGGUGG
tgo-novel-12-9_34232	UGGAACAGUCUCUAGUGCAGAUCUUGGUGGUAGUAGCAAAUAUUCAAAUGAGAACUUUGAAGACUGAAGUGGAGAAGGGUUCCA	UGAGAACUUUGAAGACUGAAGUGG
tgo-novel-12-9_34232	UGGAACAGUCUCUAGUGCAGAUCUUGGUGGUAGUAGCAAAUAUUCAAAUGAGAACUUUGAAGACUGAAGUGGAGAAGGGUUCCA	UGGAACAGUCUCUAGUGCAGAUCU
tgo-novel-23-9_34324	GGAUAUCCUGCGCUGCUUCCAAUAUUGGAAGCCAGUGCAGGUAUCC	CCUGCGCUGCUUCCAAUAUUGGAA
tgo-novel-23-9_34324	GGAUAUCCUGCGCUGCUUCCAAUAUUGGAAGCCAGUGCAGGUAUCC	GGAUAUCCUGCGCUGCUUCCAAUA
Neg_34325_tgme49_asmbl.780	GGGGUGCACAGCGAAGGGGCUCAAUUUCUGGAAAUUCGUGUCUCUGUUGGGAUACUGAUUUCCAGGAGUUUCUUCAGUGUGCAUUCU	CUGAUUUCCAGGAGUUUCUUCAGU
Neg_34325_tgme49_asmbl.780	GGGGUGCACAGCGAAGGGGCUCAAUUUCUGGAAAUUCGUGUCUCUGUUGGGAUACUGAUUUCCAGGAGUUUCUUCAGUGUGCAUUCU	GGGGUGCACAGCGAAGGGGCUCAA
tgo-novel-34-9-3p_34326	AAUCUGAGGAACAUUUGAGAGAGAGUGAAAGAUUGUAUCUUUCUGCAUCUCUCUCGAUGUGCUUUCAGAUU	AAUCUGAGGAACAUUUGAGAGAGA
tgo-novel-34-9-3p_34326	AAUCUGAGGAACAUUUGAGAGAGAGUGAAAGAUUGUAUCUUUCUGCAUCUCUCUCGAUGUGCUUUCAGAUU	AGGAACAUUUGAGAGAGAGUGAAA
Neg_34327_tgme49_asmbl.780	GGAUAUCCUGCGCUGCUUCCAAUAUUGGAAGCCAGUGCAGGUAUCC	CCUGCGCUGCUUCCAAUAUUGGAA
Neg_34327_tgme49_asmbl.780	GGAUAUCCUGCGCUGCUUCCAAUAUUGGAAGCCAGUGCAGGUAUCC	GGAUAUCCUGCGCUGCUUCCAAUA
Neg_34328_tgme49_asmbl.780	GGGGGUGCACAGCGAAGGGGCUCAAUUUCUGGAAAUUCGUGUCUCUGUUGGGAUACUGAUUUCCAGGAGUUUCUUCAGUGUGCAUUCUU	ACUGAUUUCCAGGAGUUUCUUCAG
Neg_34328_tgme49_asmbl.780	GGGGGUGCACAGCGAAGGGGCUCAAUUUCUGGAAAUUCGUGUCUCUGUUGGGAUACUGAUUUCCAGGAGUUUCUUCAGUGUGCAUUCUU	GGGGGUGCACAGCGAAGGGGCUCA
Neg_34342_tgme49_asmbl.780	GUAUUGUUGAGUUGUAUCGAUGACAUCAUUGAGAUACGGUGGCUUCUUCAUUGAAGACAAAGUUUCAUUGAUGCUGUCGAUCGACUUCAAUAC	AGACAAAGUUUCAUUGAUGCUGUC
Neg_34346_tgme49_asmbl.780	GUAUUGUUGAGUUGUAUCGAUGACAUCAUUGAGAUACGGUGGCUUCUUCAUUGAAGACAAAGUUUCAUUGAUGCUGUCGAUCGACUUCAAUAC	AGACAAAGUUUCAUUGAUGCUGUC
tgo-novel-23-9_34426	GGAUAUCCUGCGCUGCUUCCAAUAUUGGAAGCCAGUGCAGGUUAUCC	CCUGCGCUGCUUCCAAUAUUGGAA
tgo-novel-23-9_34426	GGAUAUCCUGCGCUGCUUCCAAUAUUGGAAGCCAGUGCAGGUUAUCC	GGAUAUCCUGCGCUGCUUCCAAUA
Neg_34431_tgme49_asmbl.796	GGAUAUCCUGCGCUGCUUCCAAUAUUGGAAGCCAGUGCAGGUUAUCC	CCUGCGCUGCUUCCAAUAUUGGAA
Neg_34431_tgme49_asmbl.796	GGAUAUCCUGCGCUGCUUCCAAUAUUGGAAGCCAGUGCAGGUUAUCC	GGAUAUCCUGCGCUGCUUCCAAUA
Neg_34432_tgme49_asmbl.796	GGGGGUGCACAGCGAAGGGGCUCAAUUUCUGGGGAAUUCGUGUCUCUGUUGGGAUAUGAUUUCCAGGAGUUUCUUCAGUGUGCAUUCUU	GGGGGUGCACAGCGAAGGGGCUCA
Neg_34432_tgme49_asmbl.796	GGGGGUGCACAGCGAAGGGGCUCAAUUUCUGGGGAAUUCGUGUCUCUGUUGGGAUAUGAUUUCCAGGAGUUUCUUCAGUGUGCAUUCUU	UAUGAUUUCCAGGAGUUUCUUCAG
tgo-novel-34-9-3p_34439	AAUCUGAGGAACAUUUGAGAGAGAGUGAAAGAUUGUAUCUUUCUGCAUCUCUCUCGAUGUGCUUUCAGAUU	AAUCUGAGGAACAUUUGAGAGAGA
tgo-novel-34-9-3p_34439	AAUCUGAGGAACAUUUGAGAGAGAGUGAAAGAUUGUAUCUUUCUGCAUCUCUCUCGAUGUGCUUUCAGAUU	AGGAACAUUUGAGAGAGAGUGAAA
Neg_34451_tgme49_asmbl.796	GUAUUGUUGAGUUGUAUCGAUGACAUCAUUGAGAUACGGUGGCUUCUUCAUUGAAGACAAAGUUUCAUUGAUGCUGUCGAUCGACUUCAAUAC	AGACAAAGUUUCAUUGAUGCUGUC
tgo-novel-1-9-5p_34521	CCCCAGUGGCCUGUAUUUGACGGAGCUUGGGACUGCUUCAUGCUUCGCGGCGUGUUGCGGACCCGAGCACUGUCUGUAUUGCGCUCUGGGG	CCCCAGUGGCCUGUAUUUGACGGA
tgo-novel-1-9-5p_34521	CCCCAGUGGCCUGUAUUUGACGGAGCUUGGGACUGCUUCAUGCUUCGCGGCGUGUUGCGGACCCGAGCACUGUCUGUAUUGCGCUCUGGGG	UUGCGGACCCGAGCACUGUCUGUA
tgo-novel-12-9_34558	UGGAACAGUCUCUAGUGCAGAUCUUGGUGGUAGUAGCAAAUAUUCAAAUGAGAACUUUGAAGACUGAAGUGGAGAAGGGUUCCA	AGUCUCUAGUGCAGAUCUUGGUGG
tgo-novel-12-9_34558	UGGAACAGUCUCUAGUGCAGAUCUUGGUGGUAGUAGCAAAUAUUCAAAUGAGAACUUUGAAGACUGAAGUGGAGAAGGGUUCCA	UGAGAACUUUGAAGACUGAAGUGG
tgo-novel-12-9_34558	UGGAACAGUCUCUAGUGCAGAUCUUGGUGGUAGUAGCAAAUAUUCAAAUGAGAACUUUGAAGACUGAAGUGGAGAAGGGUUCCA	UGGAACAGUCUCUAGUGCAGAUCU
tgo-novel-12-9_34565	GCGUGGAACAGUCUCUAGUGCAGAUCUUGGUGGUAGUAGCAAAUAUUCAAAUGAGAACUUUGAAGACUGAAGUGGAGAAGGGUUCCAUGU	AACAGUCUCUAGUGCAGAUCUUGG
tgo-novel-12-9_34565	GCGUGGAACAGUCUCUAGUGCAGAUCUUGGUGGUAGUAGCAAAUAUUCAAAUGAGAACUUUGAAGACUGAAGUGGAGAAGGGUUCCAUGU	GAACUUUGAAGACUGAAGUGGAGA
tgo-novel-12-9_34565	GCGUGGAACAGUCUCUAGUGCAGAUCUUGGUGGUAGUAGCAAAUAUUCAAAUGAGAACUUUGAAGACUGAAGUGGAGAAGGGUUCCAUGU	GCGUGGAACAGUCUCUAGUGCAGA
tgo-novel-1-9-5p_34585	CCCCAGUGGCCUGUAUUUGACGGAGCUUGGGACUGCUUCAUGCUUCGCGGCGUGUUGCGGACCCGAGCACUGUCUGUAUUGCGCUCUGGGG	CCCCAGUGGCCUGUAUUUGACGGA
tgo-novel-1-9-5p_34585	CCCCAGUGGCCUGUAUUUGACGGAGCUUGGGACUGCUUCAUGCUUCGCGGCGUGUUGCGGACCCGAGCACUGUCUGUAUUGCGCUCUGGGG	UUGCGGACCCGAGCACUGUCUGUA
Neg_34588_tgme49_asmbl.800	CCCCAGUGGCCUGUAUUUGACGGAGCUUGGGACUGCUUCAUGCUUCGCGGCGUGUUGCGGACCCGAGCACUGUCUGUAUUGCGCUCUGGGG	CCCCAGUGGCCUGUAUUUGACGGA
Neg_34588_tgme49_asmbl.800	CCCCAGUGGCCUGUAUUUGACGGAGCUUGGGACUGCUUCAUGCUUCGCGGCGUGUUGCGGACCCGAGCACUGUCUGUAUUGCGCUCUGGGG	UUGCGGACCCGAGCACUGUCUGUA
tgo-novel-1-9-5p_34652	CCCCAGUGGCCUGUAUUUGACGGAGCUUGGGACUGCUUCAUGCUUCGCGGCGUGUUGCGGACCCGAGCACUGUCUGUAUUGCGCUCUGGGG	CCCCAGUGGCCUGUAUUUGACGGA
tgo-novel-1-9-5p_34652	CCCCAGUGGCCUGUAUUUGACGGAGCUUGGGACUGCUUCAUGCUUCGCGGCGUGUUGCGGACCCGAGCACUGUCUGUAUUGCGCUCUGGGG	UUGCGGACCCGAGCACUGUCUGUA
tgo-novel-1-9-5p_34788	CCCCAGUGGCCUGUAUUUGACGGAGCUUGGGACUGCUUCAUGCUUCGCGGCGUGUUGCGGACCCGAGCACUGUCUGUAUUGCGCUCUGGGG	CCCCAGUGGCCUGUAUUUGACGGA
tgo-novel-1-9-5p_34788	CCCCAGUGGCCUGUAUUUGACGGAGCUUGGGACUGCUUCAUGCUUCGCGGCGUGUUGCGGACCCGAGCACUGUCUGUAUUGCGCUCUGGGG	UUGCGGACCCGAGCACUGUCUGUA
Pos_35213_tgme49_asmbl.1160	UCUCUACUAAUGAGGGUCAUGCUACCAUGACUAGUAUGAUCGUAGACUCAUCAUCAAAAGAGAGCGACAAUUAUGCUCACUAUUGUCCAUCUCUUUUGCUGAGGCUACAAUCAUACCAUUCAUGGUGGCACGACACUCAGGUAAGA	UCUCUACUAAUGAGGGUCAUGCUA
tgo-novel-41_35492	UGCUGGAAGCAGCCAGUCCGCCCUCAGGGGUGUGCACUUGGUGAAUUCUAGCA	UGCUGGAAGCAGCCAGUCCGCCCU
Neg_35500_tgme49_asmbl.90	UGCUGGAAGCAGCCAGUCCGCCCUCAGGGGUGUGCACUUGGUGAAUUCUAGCA	UGCUGGAAGCAGCCAGUCCGCCCU
tgo-novel-23-9_35547	GGAUAUCCUGCGCUGCUUCCAAUAUUGGAAGCCAGUGCAGGUAUCC	CCUGCGCUGCUUCCAAUAUUGGAA
tgo-novel-23-9_35547	GGAUAUCCUGCGCUGCUUCCAAUAUUGGAAGCCAGUGCAGGUAUCC	GGAUAUCCUGCGCUGCUUCCAAUA
Neg_35548_tgme49_asmbl.90	GGGGUGCACAGCGAAGGGGCUCAAUUUCUGGAAAUUCGUGUCUCUGUUGGGAUACUGAUUUCCAGGAGUUUCUUCAGUGUGCAUUCU	CUGAUUUCCAGGAGUUUCUUCAGU
Neg_35548_tgme49_asmbl.90	GGGGUGCACAGCGAAGGGGCUCAAUUUCUGGAAAUUCGUGUCUCUGUUGGGAUACUGAUUUCCAGGAGUUUCUUCAGUGUGCAUUCU	GGGGUGCACAGCGAAGGGGCUCAA
tgo-novel-34-9-3p_35550	AAUCUGAGGAACAUUUGAGAGAGAGUGAAAGAUUGUAUCUUUCUGCAUCUCUCUCGAUGUGCUUUCAGAUU	AAUCUGAGGAACAUUUGAGAGAGA
tgo-novel-34-9-3p_35550	AAUCUGAGGAACAUUUGAGAGAGAGUGAAAGAUUGUAUCUUUCUGCAUCUCUCUCGAUGUGCUUUCAGAUU	AGGAACAUUUGAGAGAGAGUGAAA
Neg_35554_tgme49_asmbl.90	AAUCUGAGGAACAUUUGAGAGAGAGUGAAAGAUUGUAUCUUUCUGCAUCUCUCUCGAUGUGCUUUCAGAUU	AAUCUGAGGAACAUUUGAGAGAGA
Neg_35554_tgme49_asmbl.90	AAUCUGAGGAACAUUUGAGAGAGAGUGAAAGAUUGUAUCUUUCUGCAUCUCUCUCGAUGUGCUUUCAGAUU	AGGAACAUUUGAGAGAGAGUGAAA
Neg_35569_tgme49_asmbl.90	GUAUUGUUGAGUUGUAUCGAUGACAUCAUUGAGAUACGGUGGCUUCUUCAUUGAAGACAAAGUUUCAUUGAUGCUGUCGAUCGACUUCAAUAC	AGACAAAGUUUCAUUGAUGCUGUC
Neg_35572_tgme49_asmbl.90	GUAUUGUUGAGUUGUAUCGAUGACAUCAUUGAGAUACGGUGGCUUCUUCAUUGAAGACAAAGUUUCAUUGAUGCUGUCGAUCGACUUCAAUAC	AGACAAAGUUUCAUUGAUGCUGUC
pmi-miR-2008-3p_36327	ACUCCCAGUACGAUGGUACUGAUCAUACUAGCAUCUGAGUAGUAGUUUUCUCUCGCUGUUAAUACGAGUGAUAACAGGUAGAGAAAACGACUCCGAUGUUAGUAUGGUAAGUACCACCGUGCUGUGAGU	AACAGGUAGAGAAAACGACUCCGA
Neg_36376_tgme49_asmbl.1164	CUGCUUCGAGGCGCCGCCGGAAUCGUCUGGGGUGUGCUUCAAGAAGCAG	CUGCUUCGAGGCGCCGCCGGAAUC
Pos_37286_tgme49_asmbl.1187	UUUUGGAGCUCUCGGGUACCGUGUGUGUAUUCGCGCUCGGUACACUUCCGACGUUCCGAAA	AGCUCUCGGGUACCGUGUGUGUAU
Pos_37286_tgme49_asmbl.1187	UUUUGGAGCUCUCGGGUACCGUGUGUGUAUUCGCGCUCGGUACACUUCCGACGUUCCGAAA	UUUUGGAGCUCUCGGGUACCGUGU
Pos_37453_tgme49_asmbl.1187	UUUUGGAGCUCUCGGGUACCGUGUGUGUAUUCGCGCUCGGUACACUUCCGACGUUCCGAAA	AGCUCUCGGGUACCGUGUGUGUAU
Pos_37453_tgme49_asmbl.1187	UUUUGGAGCUCUCGGGUACCGUGUGUGUAUUCGCGCUCGGUACACUUCCGACGUUCCGAAA	UUUUGGAGCUCUCGGGUACCGUGU
Pos_37556_tgme49_asmbl.1191	UGCUGUGUACGACACAAGCGCUGAGCCUGCCCACUGUGCUCUGUGUCCCCUGUGUCGUACACGGCA	GUACGACACAAGCGCUGAGCCUGC
Pos_37556_tgme49_asmbl.1191	UGCUGUGUACGACACAAGCGCUGAGCCUGCCCACUGUGCUCUGUGUCCCCUGUGUCGUACACGGCA	UGCUGUGUACGACACAAGCGCUGA
gga-miR-1814_38416	UGUUUGGGUGGCCAAAACCUACCUUAAUGAAAAUUGUGGCGUAUUAUACGAUCUUUUAUGGUAAGUCCAUGCUAUACUUCACCACAAUGCUUGGCCAACUGACCAUAACUCAAUAGACCUACACUAUCAAGGUAGUUUGGUUUUCGGCGAACA	UGUUUGGGUGGCCAAAACCUACCU
Neg_41369_tgme49_asmbl.1214	GUGUUGACUGUUGCCUUGAGGGACGACGUGUUGUGUGUCGGUCCCAGAAGGCAGCAGUCAGGAU	ACUGUUGCCUUGAGGGACGACGUG
Neg_41369_tgme49_asmbl.1214	GUGUUGACUGUUGCCUUGAGGGACGACGUGUUGUGUGUCGGUCCCAGAAGGCAGCAGUCAGGAU	GUGUUGACUGUUGCCUUGAGGGAC
Neg_47120_tgme49_asmbl.1533	GCAGCAAAAACAGGAGAGGGAUCUUUUGCAGGAGAUAACGUUCCAGUUGUUGCUGU	GCAGCAAAAACAGGAGAGGGAUCU
Neg_56728_tgme49_asmbl.1823	GAGCCUCGUGGGGAAUAUUUGGUAAUCCAAAUAUUCGGUUUUCUUGAGGCUC	GAGCCUCGUGGGGAAUAUUUGGUA
Neg_56732_tgme49_asmbl.1823	GAGCCUCGUGGGGAAUAUUUGGUAAUCCAAAUAUUCGGUUUUCUUGAGGCUC	GAGCCUCGUGGGGAAUAUUUGGUA
gga-miR-1814_58672	UGUUUGGUGGCCAAAACCUACCUUAAUGAAAAUUGUGGCGUAUUAUACGAUCUUUUAUGGUAAGUCCAUGCUAUACUUCACCACAAUGCUUGGCCAACUGACCAUAACUCAAUAGACCUACACUAUCAAGGUAGUUUGGUUUUCGGCGAACA	GUGGCCAAAACCUACCUUAAUGAA
gga-miR-1814_58672	UGUUUGGUGGCCAAAACCUACCUUAAUGAAAAUUGUGGCGUAUUAUACGAUCUUUUAUGGUAAGUCCAUGCUAUACUUCACCACAAUGCUUGGCCAACUGACCAUAACUCAAUAGACCUACACUAUCAAGGUAGUUUGGUUUUCGGCGAACA	UGUUUGGUGGCCAAAACCUACCUU
Pos_60057_tgme49_asmbl.1898	UACGACUUUUGGAGCUCUCGGGUACCGUGUGUGUAUUCGCGCUCGGUACACUUCCGACGUUCCGAAAACGUA	UACGACUUUUGGAGCUCUCGGGUA
Pos_60139_tgme49_asmbl.1898	UACGACUUUUGGAGCUCUCGGGUACCGUGUGUGUAUUCGCGCUCGGUACACUUCCGACGUUCCGAAAACGUA	UACGACUUUUGGAGCUCUCGGGUA
Neg_61023_tgme49_asmbl.1919	AGGUACUCGCUGCGGUGAAAGAACAGUGUCGUUUGUCUGCACUGCAUCGAGUACCU	AGGUACUCGCUGCGGUGAAAGAAC
gga-miR-1814_61388	GAUUGUUUGGUGGCCAAAACCUACCUUAAUGAAAAUUGUGGCGUAUUAUACGAUCUUUUAUGGUAAGUCCAUGCUAUACUUCACCACAAUGCUUGGCCAACUGACCAUAACUCAAUAGACCUACACUAUCAAGGUAGUUUGGUUUUCGGCGAACAUUC	UUGGUGGCCAAAACCUACCUUAAU
Neg_61500_tgme49_asmbl.1919	AGGUACUCGCUGCGGUGAAAGAACAGUGUCGUUUGUCUGCACUGCAUCGAGUACCU	AGGUACUCGCUGCGGUGAAAGAAC
Neg_61716_tgme49_asmbl.1919	AGGUACUCGCUGCGGUGAAAGAACAGUGUCGUUUGUCUGCACUGCAUCGAGUACCU	AGGUACUCGCUGCGGUGAAAGAAC
Neg_61721_tgme49_asmbl.1919	AGGUACUCGCUGCGGUGAAAGAACAGUGUCGUUUGUCUGCACUGCAUCGAGUACCU	AGGUACUCGCUGCGGUGAAAGAAC
Pos_61836_tgme49_asmbl.1906	CGCACGUCCGAGGGUAUACCGUGUCGGUAAUCUCUUGGGCGUAGCG	CGCACGUCCGAGGGUAUACCGUGU
Neg_63908_tgme49_asmbl.1924	UAGCAACAGGGUAUUUUGGCUCGAAUCCUCAAGCCAAAGCCCUGUCCGCUA	UAGCAACAGGGUAUUUUGGCUCGA
Neg_63913_tgme49_asmbl.1924	UAGCAACAGGGUAUUUUGGCUCGAAUCCUCAAGCCAAAGCCCUGUCCGCUA	UAGCAACAGGGUAUUUUGGCUCGA
gga-miR-1814_65207	UGUUUGGUGGCCAAAACCUACCUUAAUGAAAAUUGUGGCGUAUUAUACGAUCUUUUAUGGUAAGUCCAUGCUAUACUUCACCACAAUGCUUGGCCAACUGACCAUAACUCAAUAGACCUACACUAUCAAGGUAGUUUGGUUUUCGGCGAACA	GUGGCCAAAACCUACCUUAAUGAA
gga-miR-1814_65207	UGUUUGGUGGCCAAAACCUACCUUAAUGAAAAUUGUGGCGUAUUAUACGAUCUUUUAUGGUAAGUCCAUGCUAUACUUCACCACAAUGCUUGGCCAACUGACCAUAACUCAAUAGACCUACACUAUCAAGGUAGUUUGGUUUUCGGCGAACA	UGUUUGGUGGCCAAAACCUACCUU
gga-miR-1814_66755	UGUUUGGUGGCCAAAACCUACCUUAAUGAAAAUUGUGGCGUAUUAUACGAUCUUUUAUGGUAAGUCCAUGCUAUACUUCACCACAAUGCUUGGCCAACUGACCAUAACUCAAUAGACCUACACUAUCAAGGUAGUUUGGUUUUCGGCGAACA	GUGGCCAAAACCUACCUUAAUGAA
gga-miR-1814_66755	UGUUUGGUGGCCAAAACCUACCUUAAUGAAAAUUGUGGCGUAUUAUACGAUCUUUUAUGGUAAGUCCAUGCUAUACUUCACCACAAUGCUUGGCCAACUGACCAUAACUCAAUAGACCUACACUAUCAAGGUAGUUUGGUUUUCGGCGAACA	UGUUUGGUGGCCAAAACCUACCUU
Neg_70460_tgme49_asmbl.86	AUGCCAUAAAACACGAAAGAGGCCGGAAAAUAGACGGUUGAUUGAGUGUUUUUUUGGUGU	AUGCCAUAAAACACGAAAGAGGCC
Pos_74129_ABPA02001379	GUGGGGGCCUAUGGACGUGACCGAAGGUUAUAACCUUCGUCGCGUCCUAUAGGUUGUAC	GUGGGGGCCUAUGGACGUGACCGA
Pos_74673_ABPA02001410	CCAUAACUUCAGCUAGCUGUCGUAGUUACUUUGAAACAGAAGUUACUUCUUCGGUGGCAUAGAGUUACUACAGUAGCUAUGUUGAGUUGUUAUGUG	CCAUAACUUCAGCUAGCUGUCGUA
Pos_74673_ABPA02001410	CCAUAACUUCAGCUAGCUGUCGUAGUUACUUUGAAACAGAAGUUACUUCUUCGGUGGCAUAGAGUUACUACAGUAGCUAUGUUGAGUUGUUAUGUG	UGGCAUAGAGUUACUACAGUAGCU
Pos_74809_ABPA02001415	GGGGUCUCGCGUUAUGUCUGUCACGAGCCCAGGCGUUGUGCGGCGCUUCGUACUUCGUCAGGGUUCGAGGCAGUUUAUGUCCGGUGACCCC	CGUACUUCGUCAGGGUUCGAGGCA
Pos_74809_ABPA02001415	GGGGUCUCGCGUUAUGUCUGUCACGAGCCCAGGCGUUGUGCGGCGCUUCGUACUUCGUCAGGGUUCGAGGCAGUUUAUGUCCGGUGACCCC	GGGGUCUCGCGUUAUGUCUGUCAC
Pos_74809_ABPA02001415	GGGGUCUCGCGUUAUGUCUGUCACGAGCCCAGGCGUUGUGCGGCGCUUCGUACUUCGUCAGGGUUCGAGGCAGUUUAUGUCCGGUGACCCC	UCGUCAGGGUUCGAGGCAGUUUAU
Pos_74812_ABPA02001415	GGGGUCUCGCGUUAUGUCUGUCACGAGCCCAGGCGUUGUGCGGCGCUUCGUACUUCGUCAGGGUUCGAGGCAGUUUAUGUCCGGUGACCCC	CGUACUUCGUCAGGGUUCGAGGCA
Pos_74812_ABPA02001415	GGGGUCUCGCGUUAUGUCUGUCACGAGCCCAGGCGUUGUGCGGCGCUUCGUACUUCGUCAGGGUUCGAGGCAGUUUAUGUCCGGUGACCCC	GGGGUCUCGCGUUAUGUCUGUCAC
Pos_74812_ABPA02001415	GGGGUCUCGCGUUAUGUCUGUCACGAGCCCAGGCGUUGUGCGGCGCUUCGUACUUCGUCAGGGUUCGAGGCAGUUUAUGUCCGGUGACCCC	UCGUCAGGGUUCGAGGCAGUUUAU
Pos_74933_ABPA02001420	GGUGUGGCAAUAAAGUUUGUUGUUUAGACUCCUUGUAAACUCUCUCUCACUUUCUAACAUAGAAAGACGUAGAGAGAGCUACACGAAAGUCUAACGAAGGAUUUGAUAUUACAAUAAAAUUUAAAAGUCGUUACC	GGUGUGGCAAUAAAGUUUGUUGUU
Pos_75002_ABPA02001422	GGGGUCUCGCGUUAUGUCUGUCACGAGCCCAGGCGUUGUGCGGCGCUUCGUACUUCGUCAGGGUUCGAGGCAGUUUAUGUCCGGUGACCCC	CGUACUUCGUCAGGGUUCGAGGCA
Pos_75002_ABPA02001422	GGGGUCUCGCGUUAUGUCUGUCACGAGCCCAGGCGUUGUGCGGCGCUUCGUACUUCGUCAGGGUUCGAGGCAGUUUAUGUCCGGUGACCCC	GGGGUCUCGCGUUAUGUCUGUCAC
Pos_75002_ABPA02001422	GGGGUCUCGCGUUAUGUCUGUCACGAGCCCAGGCGUUGUGCGGCGCUUCGUACUUCGUCAGGGUUCGAGGCAGUUUAUGUCCGGUGACCCC	UCGUCAGGGUUCGAGGCAGUUUAU
Pos_75005_ABPA02001422	GGGGUCUCGCGUUAUGUCUGUCACGAGCCCAGGCGUUGUGCGGCGCUUCGUACUUCGUCAGGGUUCGAGGCAGUUUAUGUCCGGUGACCCC	CGUACUUCGUCAGGGUUCGAGGCA
Pos_75005_ABPA02001422	GGGGUCUCGCGUUAUGUCUGUCACGAGCCCAGGCGUUGUGCGGCGCUUCGUACUUCGUCAGGGUUCGAGGCAGUUUAUGUCCGGUGACCCC	GGGGUCUCGCGUUAUGUCUGUCAC
Pos_75005_ABPA02001422	GGGGUCUCGCGUUAUGUCUGUCACGAGCCCAGGCGUUGUGCGGCGCUUCGUACUUCGUCAGGGUUCGAGGCAGUUUAUGUCCGGUGACCCC	UCGUCAGGGUUCGAGGCAGUUUAU
Pos_75051_ABPA02001424	CAUAACUUCAGCUAGCUGUCGUAGUUACUUUGAAACAGAAGUUACUUCUUCGGUGGCAUAGAGUUACUACAGUAGCUAUGUUGAGUUGUUAUG	CAUAACUUCAGCUAGCUGUCGUAG
Pos_75051_ABPA02001424	CAUAACUUCAGCUAGCUGUCGUAGUUACUUUGAAACAGAAGUUACUUCUUCGGUGGCAUAGAGUUACUACAGUAGCUAUGUUGAGUUGUUAUG	GGCAUAGAGUUACUACAGUAGCUA
Pos_75062_ABPA02001424	UUAGACUUUCGUGUAGCUCUCUCUACGUCUUUCUAUGUUAGAAAGUGAGAGAGAGUUUACAAGGAGUCUAA	UUAGACUUUCGUGUAGCUCUCUCU
Pos_75067_ABPA02001424	UUAGACUUUCGUGUAGCUCUCUCUACGUCUUUCUAUGUUAGAAAGUGAGAGAGAGUUUACAAGGAGUCUAA	UUAGACUUUCGUGUAGCUCUCUCU
Pos_75068_ABPA02001424	UCUUACGUGUGACUUCUUUGAGGACCUUUAGUCAUAGGGUUGUCUCUGUGCUUAAAGGUCUUUAACUCGGGGAAGCGACACGUGGGG	GUGUGACUUCUUUGAGGACCUUUA
Pos_75068_ABPA02001424	UCUUACGUGUGACUUCUUUGAGGACCUUUAGUCAUAGGGUUGUCUCUGUGCUUAAAGGUCUUUAACUCGGGGAAGCGACACGUGGGG	UCUUACGUGUGACUUCUUUGAGGA
Pos_75072_ABPA02001424	UCUUACGUGUGACUUCUUUGAGGACCUUUAGUCAUAGGGUUGUCUCUGUGCUUAAAGGUCUUUAACUCGGGGAAGCGACACGUGGGG	GUGUGACUUCUUUGAGGACCUUUA
Pos_75072_ABPA02001424	UCUUACGUGUGACUUCUUUGAGGACCUUUAGUCAUAGGGUUGUCUCUGUGCUUAAAGGUCUUUAACUCGGGGAAGCGACACGUGGGG	UCUUACGUGUGACUUCUUUGAGGA
Pos_75357_ABPA02001441	UUCUUACGUGUGACUUCUUUGAGGACCUUUAGUCAUAGGGUUGUCUCUGUGCUUAAAGGUCUUUAACUCGGGGAAGCGACACGUGGGGG	CGUGUGACUUCUUUGAGGACCUUU
Pos_75357_ABPA02001441	UUCUUACGUGUGACUUCUUUGAGGACCUUUAGUCAUAGGGUUGUCUCUGUGCUUAAAGGUCUUUAACUCGGGGAAGCGACACGUGGGGG	UUCUUACGUGUGACUUCUUUGAGG
Pos_75518_ABPA02001449	GGGGUCUCGCGUUAUGUCUGUCACGAGCCCAGGCGUUGUGCGGCGCUUCGUACUUCGUCAGGGUUCGAGGCAGUUUAUGUCCGGUGACCCC	CGUACUUCGUCAGGGUUCGAGGCA
Pos_75518_ABPA02001449	GGGGUCUCGCGUUAUGUCUGUCACGAGCCCAGGCGUUGUGCGGCGCUUCGUACUUCGUCAGGGUUCGAGGCAGUUUAUGUCCGGUGACCCC	GGGGUCUCGCGUUAUGUCUGUCAC
Pos_75518_ABPA02001449	GGGGUCUCGCGUUAUGUCUGUCACGAGCCCAGGCGUUGUGCGGCGCUUCGUACUUCGUCAGGGUUCGAGGCAGUUUAUGUCCGGUGACCCC	UCGUCAGGGUUCGAGGCAGUUUAU
Pos_75521_ABPA02001449	GGGGUCUCGCGUUAUGUCUGUCACGAGCCCAGGCGUUGUGCGGCGCUUCGUACUUCGUCAGGGUUCGAGGCAGUUUAUGUCCGGUGACCCC	CGUACUUCGUCAGGGUUCGAGGCA
Pos_75521_ABPA02001449	GGGGUCUCGCGUUAUGUCUGUCACGAGCCCAGGCGUUGUGCGGCGCUUCGUACUUCGUCAGGGUUCGAGGCAGUUUAUGUCCGGUGACCCC	GGGGUCUCGCGUUAUGUCUGUCAC
Pos_75521_ABPA02001449	GGGGUCUCGCGUUAUGUCUGUCACGAGCCCAGGCGUUGUGCGGCGCUUCGUACUUCGUCAGGGUUCGAGGCAGUUUAUGUCCGGUGACCCC	UCGUCAGGGUUCGAGGCAGUUUAU
Pos_76024_ABPA02001469	UUCUUACGUGUGACUUCUUUGAGGACCUUUAGUCAUAGGGUUGUCUCUGUGCUUAAAGGUCUUUAACUCGGGGAAGCGACACGUGGGGG	CGUGUGACUUCUUUGAGGACCUUU
Pos_76024_ABPA02001469	UUCUUACGUGUGACUUCUUUGAGGACCUUUAGUCAUAGGGUUGUCUCUGUGCUUAAAGGUCUUUAACUCGGGGAAGCGACACGUGGGGG	UUCUUACGUGUGACUUCUUUGAGG
Pos_76065_ABPA02001471	CAUAACUUCAGCUAGCUGUCGUAGUUACUUUGAAACAGAAGUUACUUCUUCGGUGGCAUAGAGUUACUACAGUAGCUAUGUUGAGUUGUUAUG	CAUAACUUCAGCUAGCUGUCGUAG
Pos_76065_ABPA02001471	CAUAACUUCAGCUAGCUGUCGUAGUUACUUUGAAACAGAAGUUACUUCUUCGGUGGCAUAGAGUUACUACAGUAGCUAUGUUGAGUUGUUAUG	GGCAUAGAGUUACUACAGUAGCUA
Pos_76078_ABPA02001471	UUAGACUUUCGUGUAGCUCUCUCUACGUCUUUCUAUGUUAGAAAGUGAGAGAGAGUUUACAAGGAGUCUAA	UUAGACUUUCGUGUAGCUCUCUCU
Pos_76081_ABPA02001471	UUCUUACGUGUGACUUCUUUGAGGACCUUUAGUCAUAGGGUUGUCUCUGUGCUUAAAGGUCUUUAACUCGGGGAAGCGACACGUGGGGG	CGUGUGACUUCUUUGAGGACCUUU
Pos_76081_ABPA02001471	UUCUUACGUGUGACUUCUUUGAGGACCUUUAGUCAUAGGGUUGUCUCUGUGCUUAAAGGUCUUUAACUCGGGGAAGCGACACGUGGGGG	UUCUUACGUGUGACUUCUUUGAGG
Neg_76422_ABPA02001440	GUAUUGUUGAGUUGUAUCGAUGACAUCAUUGAGAUACGGUGGCUUCUUCAUUGAAGACAAAGUUUCAUUGAUGCUGUCGAUCGACUUCAAUAC	AGACAAAGUUUCAUUGAUGCUGUC
Neg_76530_ABPA02001451	GUAUUGUUGAGUUGUAUCGAUGACAUCAUUGAGAUACGGUGGCUUCUUCAUUGAAGACAAAGUUUCAUUGAUGCUGUCGAUCGACUUCAAUAC	AGACAAAGUUUCAUUGAUGCUGUC
Pos_76588_ABPA02001501	GGGGUCUCGCGUUAUGUCUGUCACGAGCCCAGGCGUUGUGCGGCGCUUCGUACUUCGUCAGGGUUCGAGGCAGUUUAUGUCCGGUGACCCC	CGUACUUCGUCAGGGUUCGAGGCA
Pos_76588_ABPA02001501	GGGGUCUCGCGUUAUGUCUGUCACGAGCCCAGGCGUUGUGCGGCGCUUCGUACUUCGUCAGGGUUCGAGGCAGUUUAUGUCCGGUGACCCC	GGGGUCUCGCGUUAUGUCUGUCAC
Pos_76588_ABPA02001501	GGGGUCUCGCGUUAUGUCUGUCACGAGCCCAGGCGUUGUGCGGCGCUUCGUACUUCGUCAGGGUUCGAGGCAGUUUAUGUCCGGUGACCCC	UCGUCAGGGUUCGAGGCAGUUUAU
Pos_76590_ABPA02001501	GGGGUCUCGCGUUAUGUCUGUCACGAGCCCAGGCGUUGUGCGGCGCUUCGUACUUCGUCAGGGUUCGAGGCAGUUUAUGUCCGGUGACCCC	CGUACUUCGUCAGGGUUCGAGGCA
Pos_76590_ABPA02001501	GGGGUCUCGCGUUAUGUCUGUCACGAGCCCAGGCGUUGUGCGGCGCUUCGUACUUCGUCAGGGUUCGAGGCAGUUUAUGUCCGGUGACCCC	GGGGUCUCGCGUUAUGUCUGUCAC
Pos_76590_ABPA02001501	GGGGUCUCGCGUUAUGUCUGUCACGAGCCCAGGCGUUGUGCGGCGCUUCGUACUUCGUCAGGGUUCGAGGCAGUUUAUGUCCGGUGACCCC	UCGUCAGGGUUCGAGGCAGUUUAU
Pos_76615_ABPA02001502	CCAUAACUUCAGCUAGCUGUCGUAGUUACUUUGAAACAGAAGUUACUUCUUCGGUGGCAUAGAGUUACUACAGUAGCUAUGUUGAGUUGUUAUGUG	CCAUAACUUCAGCUAGCUGUCGUA
Pos_76615_ABPA02001502	CCAUAACUUCAGCUAGCUGUCGUAGUUACUUUGAAACAGAAGUUACUUCUUCGGUGGCAUAGAGUUACUACAGUAGCUAUGUUGAGUUGUUAUGUG	UGGCAUAGAGUUACUACAGUAGCU
Neg_77384_ABPA02001482	UUCUUACGUGUGACUUCUUUGAGGACCUUUAGUCAUAGGGUUGUCUCUGUGCUUAAAGGUCUUUAACUCGGGGAAGCGACACGUGGGGG	CGUGUGACUUCUUUGAGGACCUUU
Neg_77384_ABPA02001482	UUCUUACGUGUGACUUCUUUGAGGACCUUUAGUCAUAGGGUUGUCUCUGUGCUUAAAGGUCUUUAACUCGGGGAAGCGACACGUGGGGG	UUCUUACGUGUGACUUCUUUGAGG
Pos_77518_ABPA02001546	GGGGUCUCGCGUUAUGUCUGUCACGAGCCCAGGCGUUGUGCGGCGCUUCGUACUUCGUCAGGGUUCGAGGCAGUUUAUGUCCGGUGACCCC	CGUACUUCGUCAGGGUUCGAGGCA
Pos_77518_ABPA02001546	GGGGUCUCGCGUUAUGUCUGUCACGAGCCCAGGCGUUGUGCGGCGCUUCGUACUUCGUCAGGGUUCGAGGCAGUUUAUGUCCGGUGACCCC	GGGGUCUCGCGUUAUGUCUGUCAC
Pos_77518_ABPA02001546	GGGGUCUCGCGUUAUGUCUGUCACGAGCCCAGGCGUUGUGCGGCGCUUCGUACUUCGUCAGGGUUCGAGGCAGUUUAUGUCCGGUGACCCC	UCGUCAGGGUUCGAGGCAGUUUAU
Neg_77542_ABPA02001491	UGCUGGAAGCAGCCAGUCCGCCCUCAGGGGUGUGCACUUGGUGAAUUCUAGCA	UGCUGGAAGCAGCCAGUCCGCCCU
Neg_77546_ABPA02001491	GGGCAGUUCGUAUUUAACUGUCAGAGGUGAAAUUCUUAGAUUUGUUAAAGACGAACUACUGC	GGGCAGUUCGUAUUUAACUGUCAG
Neg_77550_ABPA02001491	GGGCAGUUCGUAUUUAACUGUCAGAGGUGAAAUUCUUAGAUUUGUUAAAGACGAACUACUGC	GGGCAGUUCGUAUUUAACUGUCAG
Neg_77623_ABPA02001498	AUGCCAUAAAACACGAAAGAGGCCGGAAAAUAGACGGUUGAUUGAGUGUUUUUUUGGUGU	AUGCCAUAAAACACGAAAGAGGCC
Neg_77720_ABPA02001503	GGGGGUGCACAGCGAAGGGGCUCAAUUUCUGGAAAUUCGUGUCUCUGUUGGGAUACUGAUUUCCAGGAGUUUCUUCAGUGUGCAUUCUU	ACUGAUUUCCAGGAGUUUCUUCAG
Neg_77720_ABPA02001503	GGGGGUGCACAGCGAAGGGGCUCAAUUUCUGGAAAUUCGUGUCUCUGUUGGGAUACUGAUUUCCAGGAGUUUCUUCAGUGUGCAUUCUU	GGGGGUGCACAGCGAAGGGGCUCA
Neg_77724_ABPA02001503	GGGGGUGCACAGCGAAGGGGCUCAAUUUCUGGAAAUUCGUGUCUCUGUUGGGAUACUGAUUUCCAGGAGUUUCUUCAGUGUGCAUUCUU	ACUGAUUUCCAGGAGUUUCUUCAG
Neg_77724_ABPA02001503	GGGGGUGCACAGCGAAGGGGCUCAAUUUCUGGAAAUUCGUGUCUCUGUUGGGAUACUGAUUUCCAGGAGUUUCUUCAGUGUGCAUUCUU	GGGGGUGCACAGCGAAGGGGCUCA
Neg_77739_ABPA02001503	GUAUUGUUGAGUUGUAUCGAUGACAUCAUUGAGAUACGGUGGCUUCUUCAUUGAAGACAAAGUUUCAUUGAUGCUGUCGAUCGACUUCAAUAC	AGACAAAGUUUCAUUGAUGCUGUC
Neg_77743_ABPA02001503	GUAUUGUUGAGUUGUAUCGAUGACAUCAUUGAGAUACGGUGGCUUCUUCAUUGAAGACAAAGUUUCAUUGAUGCUGUCGAUCGACUUCAAUAC	AGACAAAGUUUCAUUGAUGCUGUC
Neg_77890_ABPA02001510	UGCUGGAAGCAGCCAGUCCGCCCUCAGGGGUGUGCACUUGGUGAAUUCUAGCA	UGCUGGAAGCAGCCAGUCCGCCCU
Neg_77897_ABPA02001510	UGCUGGAAGCAGCCAGUCCGCCCUCAGGGGUGUGCACUUGGUGAAUUCUAGCA	UGCUGGAAGCAGCCAGUCCGCCCU
Neg_77962_ABPA02001513	GCGUGGAACAGUCUCUAGUGCAGAUCUUGGUGGUAGUAGCAAAUAUUCAAAUGAGAACUUUGAAGACUGAAGUGGAGAAGGGUUCCAUGU	AACAGUCUCUAGUGCAGAUCUUGG
Neg_77962_ABPA02001513	GCGUGGAACAGUCUCUAGUGCAGAUCUUGGUGGUAGUAGCAAAUAUUCAAAUGAGAACUUUGAAGACUGAAGUGGAGAAGGGUUCCAUGU	GAACUUUGAAGACUGAAGUGGAGA
Neg_77962_ABPA02001513	GCGUGGAACAGUCUCUAGUGCAGAUCUUGGUGGUAGUAGCAAAUAUUCAAAUGAGAACUUUGAAGACUGAAGUGGAGAAGGGUUCCAUGU	GCGUGGAACAGUCUCUAGUGCAGA
Neg_77978_ABPA02001513	CCCCAGUGGCCUGUAUUUGACGGAGCUUGGGACUGCUUCAUGCUUCGCGGCGUGUUGCGGACCCGAGCACUGUCUGUAUUGCGCUCUGGGG	CCCCAGUGGCCUGUAUUUGACGGA
Neg_77978_ABPA02001513	CCCCAGUGGCCUGUAUUUGACGGAGCUUGGGACUGCUUCAUGCUUCGCGGCGUGUUGCGGACCCGAGCACUGUCUGUAUUGCGCUCUGGGG	UUGCGGACCCGAGCACUGUCUGUA
Neg_77983_ABPA02001513	CCCCAGUGGCCUGUAUUUGACGGAGCUUGGGACUGCUUCAUGCUUCGCGGCGUGUUGCGGACCCGAGCACUGUCUGUAUUGCGCUCUGGGG	CCCCAGUGGCCUGUAUUUGACGGA
Neg_77983_ABPA02001513	CCCCAGUGGCCUGUAUUUGACGGAGCUUGGGACUGCUUCAUGCUUCGCGGCGUGUUGCGGACCCGAGCACUGUCUGUAUUGCGCUCUGGGG	UUGCGGACCCGAGCACUGUCUGUA
Neg_78050_ABPA02001517	GGAUAUCCUGCGCUGCUUCCAAUAUUGGAAGCCAGUGCAGGUAUCC	CCUGCGCUGCUUCCAAUAUUGGAA
Neg_78050_ABPA02001517	GGAUAUCCUGCGCUGCUUCCAAUAUUGGAAGCCAGUGCAGGUAUCC	GGAUAUCCUGCGCUGCUUCCAAUA
Neg_78055_ABPA02001517	GGAUAUCCUGCGCUGCUUCCAAUAUUGGAAGCCAGUGCAGGUAUCC	CCUGCGCUGCUUCCAAUAUUGGAA
Neg_78055_ABPA02001517	GGAUAUCCUGCGCUGCUUCCAAUAUUGGAAGCCAGUGCAGGUAUCC	GGAUAUCCUGCGCUGCUUCCAAUA
Neg_78056_ABPA02001517	GGGGGUGCACAGCGAAGGGGCUCAAUUUCUGGAAAUUCGUGUCUCUGUUGGGAUACUGAUUUCCAGGAGUUUCUUCAGUGUGCAUUCUU	ACUGAUUUCCAGGAGUUUCUUCAG
Neg_78056_ABPA02001517	GGGGGUGCACAGCGAAGGGGCUCAAUUUCUGGAAAUUCGUGUCUCUGUUGGGAUACUGAUUUCCAGGAGUUUCUUCAGUGUGCAUUCUU	GGGGGUGCACAGCGAAGGGGCUCA
Neg_78057_ABPA02001517	AAUCUGAGGAACAUUUGAGAGAGAGUGAAAGAUUGUAUCUUUCUGCAUCUCUCUCGAUGUGCUUUCAGAUU	AAUCUGAGGAACAUUUGAGAGAGA
Neg_78057_ABPA02001517	AAUCUGAGGAACAUUUGAGAGAGAGUGAAAGAUUGUAUCUUUCUGCAUCUCUCUCGAUGUGCUUUCAGAUU	AGGAACAUUUGAGAGAGAGUGAAA
Pos_78310_ABPA02001587	CAUAACUUCAGCUAGCUGUCGUAGUUACUUUGAAACAGAAGUUACUUCUUCGGUGGCAUAGAGUUACUACAGUAGCUAUGUUGAGUUGUUAUG	CAUAACUUCAGCUAGCUGUCGUAG
Pos_78310_ABPA02001587	CAUAACUUCAGCUAGCUGUCGUAGUUACUUUGAAACAGAAGUUACUUCUUCGGUGGCAUAGAGUUACUACAGUAGCUAUGUUGAGUUGUUAUG	GGCAUAGAGUUACUACAGUAGCUA
Neg_78452_ABPA02001537	GUAUUGUUGAGUUGUAUCGAUGACAUCAUUGAGAUACGGUGGCUUCUUCAUUGAAGACAAAGUUUCAUUGAUGCUGUCGAUCGACUUCAAUAC	AGACAAAGUUUCAUUGAUGCUGUC
Neg_78578_ABPA02001542	GGAUAUCCUGCGCUGCUUCCAAUAUUGGAAGCCAGUGCAGGUAUCC	CCUGCGCUGCUUCCAAUAUUGGAA
Neg_78578_ABPA02001542	GGAUAUCCUGCGCUGCUUCCAAUAUUGGAAGCCAGUGCAGGUAUCC	GGAUAUCCUGCGCUGCUUCCAAUA
Neg_78579_ABPA02001542	GGGGGUGCACAGCGAAGGGGCUCAAUUUCUGGAAAUUCGUGUCUCUGUUGGGAUACUGAUUUCCAGGAGUUUCUUCAGUGUGCAUUCUU	ACUGAUUUCCAGGAGUUUCUUCAG
Neg_78579_ABPA02001542	GGGGGUGCACAGCGAAGGGGCUCAAUUUCUGGAAAUUCGUGUCUCUGUUGGGAUACUGAUUUCCAGGAGUUUCUUCAGUGUGCAUUCUU	GGGGGUGCACAGCGAAGGGGCUCA
Neg_78584_ABPA02001542	GAAGGGGCUCAAUUUCUGGAAAUUCGUGUCUCUGUUGGGAUACUGAUUUCCAGGAGUUUCUUC	GAAGGGGCUCAAUUUCUGGAAAUU
tgo-novel-34-9-3p_78586	CUGAGGAACAUUUGAGAGAGAGUGAAAGAUUGUAUCUUUCUGCAUCUCUCUCGAUGUGCUUUCAG	AACAUUUGAGAGAGAGUGAAAGAU
tgo-novel-34-9-3p_78586	CUGAGGAACAUUUGAGAGAGAGUGAAAGAUUGUAUCUUUCUGCAUCUCUCUCGAUGUGCUUUCAG	CUGAGGAACAUUUGAGAGAGAGUG
Neg_78864_ABPA02001561	AAUCUGAGGAACAUUUGAGAGAGAGUGAAAGAUUGUAUCUUUCUGCAUCUCUCUCGAUGUGCUUUCAGAUU	AAUCUGAGGAACAUUUGAGAGAGA
Neg_78864_ABPA02001561	AAUCUGAGGAACAUUUGAGAGAGAGUGAAAGAUUGUAUCUUUCUGCAUCUCUCUCGAUGUGCUUUCAGAUU	AGGAACAUUUGAGAGAGAGUGAAA
Neg_78875_ABPA02001561	GUAUUGUUGAGUUGUAUCGAUGACAUCAUUGAGAUACGGUGGCUUCUUCAUUGAAGACAAAGUUUCAUUGAUGCUGUCGAUCGACUUCAAUAC	AGACAAAGUUUCAUUGAUGCUGUC
Neg_78910_ABPA02001563	UGGAACAGUCUCUAGUGCAGAUCUUGGUGGUAGUAGCAAAUAUUCAAAUGAGAACUUUGAAGACUGAAGUGGAGAAGGGUUCCA	AGUCUCUAGUGCAGAUCUUGGUGG
Neg_78910_ABPA02001563	UGGAACAGUCUCUAGUGCAGAUCUUGGUGGUAGUAGCAAAUAUUCAAAUGAGAACUUUGAAGACUGAAGUGGAGAAGGGUUCCA	UGAGAACUUUGAAGACUGAAGUGG
Neg_78910_ABPA02001563	UGGAACAGUCUCUAGUGCAGAUCUUGGUGGUAGUAGCAAAUAUUCAAAUGAGAACUUUGAAGACUGAAGUGGAGAAGGGUUCCA	UGGAACAGUCUCUAGUGCAGAUCU
Neg_79026_ABPA02001568	UGUUGAGUUGUAUCGAUGACAUCAUUGAGAUACGGUGGCUUCUUCAUUGAAGACAAAGUUUCAUUGAUGCUGUCGAUCGACUUCAAUA	AAAGUUUCAUUGAUGCUGUCGAUC
Neg_79026_ABPA02001568	UGUUGAGUUGUAUCGAUGACAUCAUUGAGAUACGGUGGCUUCUUCAUUGAAGACAAAGUUUCAUUGAUGCUGUCGAUCGACUUCAAUA	GAAGACAAAGUUUCAUUGAUGCUG
Neg_79030_ABPA02001568	GUAUUGUUGAGUUGUAUCGAUGACAUCAUUGAGAUACGGUGGCUUCUUCAUUGAAGACAAAGUUUCAUUGAUGCUGUCGAUCGACUUCAAUAC	AGACAAAGUUUCAUUGAUGCUGUC
Neg_79462_ABPA02001589	UGGAUAUCCUGCGCUGCUUCCAAUAUUGGAAGCCAGUGCAGGUAUCCG	UCCUGCGCUGCUUCCAAUAUUGGA
Neg_79462_ABPA02001589	UGGAUAUCCUGCGCUGCUUCCAAUAUUGGAAGCCAGUGCAGGUAUCCG	UGGAUAUCCUGCGCUGCUUCCAAU
Neg_79463_ABPA02001589	GGGGUGCACAGCGAAGGGGCUCAAUUUCUGGAAAUUCGUGUCUCUGUUGGGAUACUGAUUUCCAGGAGUUUCUUCAGUGUGCAUUCU	CUGAUUUCCAGGAGUUUCUUCAGU
Neg_79463_ABPA02001589	GGGGUGCACAGCGAAGGGGCUCAAUUUCUGGAAAUUCGUGUCUCUGUUGGGAUACUGAUUUCCAGGAGUUUCUUCAGUGUGCAUUCU	GGGGUGCACAGCGAAGGGGCUCAA
tgo-novel-34-9-3p_79466	CUGAGGAACAUUUGAGAGAGAGUGAAAGAUUGUAUCUUUCUGCAUCUCUCUCGAUGUGCUUUCAG	AACAUUUGAGAGAGAGUGAAAGAU
tgo-novel-34-9-3p_79466	CUGAGGAACAUUUGAGAGAGAGUGAAAGAUUGUAUCUUUCUGCAUCUCUCUCGAUGUGCUUUCAG	CUGAGGAACAUUUGAGAGAGAGUG
Neg_79499_ABPA02001594	UGCUGGAAGCAGCCAGUCCGCCCUCAGGGGUGUGCACUUGGUGAAUUCUAGCA	UGCUGGAAGCAGCCAGUCCGCCCU
Neg_79691_ABPA02001607	CCCCAGUGGCCUGUAUUUGACGGAGCUUGGGACUGCUUCAUGCUUCGCGGCGUGUUGCGGACCCGAGCACUGUCUGUAUUGCGCUCUGGGG	CCCCAGUGGCCUGUAUUUGACGGA
Neg_79691_ABPA02001607	CCCCAGUGGCCUGUAUUUGACGGAGCUUGGGACUGCUUCAUGCUUCGCGGCGUGUUGCGGACCCGAGCACUGUCUGUAUUGCGCUCUGGGG	UUGCGGACCCGAGCACUGUCUGUA
Neg_79693_ABPA02001607	CCCCAGUGGCCUGUAUUUGACGGAGCUUGGGACUGCUUCAUGCUUCGCGGCGUGUUGCGGACCCGAGCACUGUCUGUAUUGCGCUCUGGGG	CCCCAGUGGCCUGUAUUUGACGGA
Neg_79693_ABPA02001607	CCCCAGUGGCCUGUAUUUGACGGAGCUUGGGACUGCUUCAUGCUUCGCGGCGUGUUGCGGACCCGAGCACUGUCUGUAUUGCGCUCUGGGG	UUGCGGACCCGAGCACUGUCUGUA
Neg_79701_ABPA02001608	UGCUGGAAGCAGCCAGUCCGCCCUCAGGGGUGUGCACUUGGUGAAUUCUAGCA	UGCUGGAAGCAGCCAGUCCGCCCU
Neg_79930_ABPA02001620	UGCUGGAAGCAGCCAGUCCGCCCUCAGGGGUGUGCACUUGGUGAAUUCUAGCA	UGCUGGAAGCAGCCAGUCCGCCCU
Neg_80033_ABPA02001631	UGCUGGAAGCAGCCAGUCCGCCCUCAGGGGUGUGCACUUGGUGAAUUCUAGCA	UGCUGGAAGCAGCCAGUCCGCCCU
Pos_81208_ABPA02001676	UAGGGCGUGUCUGAUGUUCCGGCUGUUGUCUCGAGUCCUUGGGUCUGUUCGAGGGUCCAGGACUUGACCACGAUAGCCACGAACCAUGUACCUA	GUCCAGGACUUGACCACGAUAGCC
Neg_82592_ABPA02001681	GAUUGUUUGGUGGCCAAAACCUACCUUAAUGAAAAUUGUGGCGUAUUAUACGAUCUUUUAUGGUAAGUCCAUGCUAUACUUCACCACAAUGCUUGGCCAACUGACCAUAACUCAAUAGACCUACACUAUCAAGGUAGUUUGGUUUUCGGCGAACAUUC	UUGGUGGCCAAAACCUACCUUAAU
Pos_84416_ABPA02001737	CCGCCUGUUAAAAGAAGCGAGCUAGUAGCUUACGACUCCGUAGUGGACUCGCGUCUUUUAACUACUGUAGGUGG	CCGCCUGUUAAAAGAAGCGAGCUA
Pos_84416_ABPA02001737	CCGCCUGUUAAAAGAAGCGAGCUAGUAGCUUACGACUCCGUAGUGGACUCGCGUCUUUUAACUACUGUAGGUGG	GUUAAAAGAAGCGAGCUAGUAGCU
Pos_88234_ABPA02001821	UGUUUGGUGGCCAAAACCUACCUUAAUGAAAAUUGUGGCGUAUUAUACGAUCUUUUAUGGUAAGUCCAUGCUAUACUUCACCACAAUGCUUGGCCAACUGACCAUAACUCAAUAGACCUACACUAUCAAGGUAGUUUGGUUUUCGGCGAACA	GUGGCCAAAACCUACCUUAAUGAA
Pos_88234_ABPA02001821	UGUUUGGUGGCCAAAACCUACCUUAAUGAAAAUUGUGGCGUAUUAUACGAUCUUUUAUGGUAAGUCCAUGCUAUACUUCACCACAAUGCUUGGCCAACUGACCAUAACUCAAUAGACCUACACUAUCAAGGUAGUUUGGUUUUCGGCGAACA	UGUUUGGUGGCCAAAACCUACCUU
cin-miR-4108-5p_90222	GACCUUUGUGCACUGGUCGCUCGCUGCGGUCGGACAACCCCUGGAUCGUGUGUGGGCGACGUGUGCAGUAGAGGUC	GACCUUUGUGCACUGGUCGCUCGC
cin-miR-4108-5p_90222	GACCUUUGUGCACUGGUCGCUCGCUGCGGUCGGACAACCCCUGGAUCGUGUGUGGGCGACGUGUGCAGUAGAGGUC	UGUGCACUGGUCGCUCGCUGCGGU
Pos_94922_ABPA02002050	UCUUACGUGUGACUUCUUUGAGGACCUUUAGUCAUAGGGUUGUCUCUGUGCUUAAAGGUCUUUAACUCGGGGAAGCGACACGUGGGG	GUGUGACUUCUUUGAGGACCUUUA
Pos_94922_ABPA02002050	UCUUACGUGUGACUUCUUUGAGGACCUUUAGUCAUAGGGUUGUCUCUGUGCUUAAAGGUCUUUAACUCGGGGAAGCGACACGUGGGG	UCUUACGUGUGACUUCUUUGAGGA
Pos_95375_ABPA02002073	UUAGACUUUCGUGUAGCUCUCUCUACGUCUUUCUAUGUUAGAAAGUGAGAGAGAGUUUACAAGGAGUCUAA	UUAGACUUUCGUGUAGCUCUCUCU
Pos_95383_ABPA02002073	UCUUACGUGUGACUUCUUUGAGGACCUUUAGUCAUAGGGUUGUCUCUGUGCUUAAAGGUCUUUAACUCGGGGAAGCGACACGUGGGG	GUGUGACUUCUUUGAGGACCUUUA
Pos_95383_ABPA02002073	UCUUACGUGUGACUUCUUUGAGGACCUUUAGUCAUAGGGUUGUCUCUGUGCUUAAAGGUCUUUAACUCGGGGAAGCGACACGUGGGG	UCUUACGUGUGACUUCUUUGAGGA
Pos_95499_ABPA02002081	CUGUCACGAGCCCAGGCGUUGUGCGGCGCUUCGUACUUCGUCAGGGUUCGAGGCAG	CUGUCACGAGCCCAGGCGUUGUGC
Pos_95831_ABPA02002102	CCAUAACUUCAGCUAGCUGUCGUAGUUACUUUGAAACAGAAGUUACUUCUUCGGUGGCAUAGAGUUACUACAGUAGCUAUGUUGAGUUGUUAUGUG	CCAUAACUUCAGCUAGCUGUCGUA
Pos_95831_ABPA02002102	CCAUAACUUCAGCUAGCUGUCGUAGUUACUUUGAAACAGAAGUUACUUCUUCGGUGGCAUAGAGUUACUACAGUAGCUAUGUUGAGUUGUUAUGUG	UGGCAUAGAGUUACUACAGUAGCU
Pos_96008_ABPA02002110	GGGGUCUCGCGUUAUGUCUGUCACGAGCCCAGGCGUUGUGCGGCGCUUCGUACUUCGUCAGGGUUCGAGGCAGUUUAUGUCCGGUGACCCC	CGUACUUCGUCAGGGUUCGAGGCA
Pos_96008_ABPA02002110	GGGGUCUCGCGUUAUGUCUGUCACGAGCCCAGGCGUUGUGCGGCGCUUCGUACUUCGUCAGGGUUCGAGGCAGUUUAUGUCCGGUGACCCC	GGGGUCUCGCGUUAUGUCUGUCAC
Pos_96008_ABPA02002110	GGGGUCUCGCGUUAUGUCUGUCACGAGCCCAGGCGUUGUGCGGCGCUUCGUACUUCGUCAGGGUUCGAGGCAGUUUAUGUCCGGUGACCCC	UCGUCAGGGUUCGAGGCAGUUUAU
Pos_96011_ABPA02002110	GGGGUCUCGCGUUAUGUCUGUCACGAGCCCAGGCGUUGUGCGGCGCUUCGUACUUCGUCAGGGUUCGAGGCAGUUUAUGUCCGGUGACCCC	CGUACUUCGUCAGGGUUCGAGGCA
Pos_96011_ABPA02002110	GGGGUCUCGCGUUAUGUCUGUCACGAGCCCAGGCGUUGUGCGGCGCUUCGUACUUCGUCAGGGUUCGAGGCAGUUUAUGUCCGGUGACCCC	GGGGUCUCGCGUUAUGUCUGUCAC
Pos_96011_ABPA02002110	GGGGUCUCGCGUUAUGUCUGUCACGAGCCCAGGCGUUGUGCGGCGCUUCGUACUUCGUCAGGGUUCGAGGCAGUUUAUGUCCGGUGACCCC	UCGUCAGGGUUCGAGGCAGUUUAU
Pos_96153_ABPA02002119	GGGGUCUCGCGUUAUGUCUGUCACGAGCCCAGGCGUUGUGCGGCGCUUCGUACUUCGUCAGGGUUCGAGGCAGUUUAUGUCCGGUGACCCC	CGUACUUCGUCAGGGUUCGAGGCA
Pos_96153_ABPA02002119	GGGGUCUCGCGUUAUGUCUGUCACGAGCCCAGGCGUUGUGCGGCGCUUCGUACUUCGUCAGGGUUCGAGGCAGUUUAUGUCCGGUGACCCC	GGGGUCUCGCGUUAUGUCUGUCAC
Pos_96153_ABPA02002119	GGGGUCUCGCGUUAUGUCUGUCACGAGCCCAGGCGUUGUGCGGCGCUUCGUACUUCGUCAGGGUUCGAGGCAGUUUAUGUCCGGUGACCCC	UCGUCAGGGUUCGAGGCAGUUUAU
Pos_96649_ABPA02002143	GGGGUCUCGCGUUAUGUCUGUCACGAGCCCAGGCGUUGUGCGGCGCUUCGUACUUCGUCAGGGUUCGAGGCAGUUUAUGUCCGGUGACCCC	CGUACUUCGUCAGGGUUCGAGGCA
Pos_96649_ABPA02002143	GGGGUCUCGCGUUAUGUCUGUCACGAGCCCAGGCGUUGUGCGGCGCUUCGUACUUCGUCAGGGUUCGAGGCAGUUUAUGUCCGGUGACCCC	GGGGUCUCGCGUUAUGUCUGUCAC
Pos_96649_ABPA02002143	GGGGUCUCGCGUUAUGUCUGUCACGAGCCCAGGCGUUGUGCGGCGCUUCGUACUUCGUCAGGGUUCGAGGCAGUUUAUGUCCGGUGACCCC	UCGUCAGGGUUCGAGGCAGUUUAU
Pos_96652_ABPA02002143	GGGGUCUCGCGUUAUGUCUGUCACGAGCCCAGGCGUUGUGCGGCGCUUCGUACUUCGUCAGGGUUCGAGGCAGUUUAUGUCCGGUGACCCC	CGUACUUCGUCAGGGUUCGAGGCA
Pos_96652_ABPA02002143	GGGGUCUCGCGUUAUGUCUGUCACGAGCCCAGGCGUUGUGCGGCGCUUCGUACUUCGUCAGGGUUCGAGGCAGUUUAUGUCCGGUGACCCC	GGGGUCUCGCGUUAUGUCUGUCAC
Pos_96652_ABPA02002143	GGGGUCUCGCGUUAUGUCUGUCACGAGCCCAGGCGUUGUGCGGCGCUUCGUACUUCGUCAGGGUUCGAGGCAGUUUAUGUCCGGUGACCCC	UCGUCAGGGUUCGAGGCAGUUUAU
tch-miR-1277-5p_97243	UGCGUAUUCAUAUAUAUAUAUAUAUAUAUAUAUAUAUAUAUACAUAUAUAUAUACAUAUAUAUACUUAUAUAUAUAUACAUAUAUAUAUAUAUAUAUACGUAUAUAUAUAUAUAUAUAUAUAUAUAUUAAUACGCA	UAUAUACAUAUAUAUAUAUAUAUA
ame-miR-3755_100474	UGUCUGUGUCUAUGGAUGUAUAUAUGUAUAUAUGUAUAUAUAUAAAUAUAUGCGCAGGAAUCCACUGUCGCUGUGCAUGUCGAUAUAUAUAUAUAUAUAUAUAUAUAUAUAUAUUCACUUACAUAGACG	UGUCUGUGUCUAUGGAUGUAUAUA
ame-miR-3755_100476	ACGUUGUCUGUGUCUAUGGAUGUAUAUAUGUAUAUAUGUAUAUAUAUAAAUAUAUGCGCAGGAAUCCACUGUCGCUGUGCAUGUCGAUAUAUAUAUAUAUAUAUAUAUAUAUAUAUAUUCACUUACAUAGACGCUCCGU	CGCUGUGCAUGUCGAUAUAUAUAU
ame-miR-3755_100476	ACGUUGUCUGUGUCUAUGGAUGUAUAUAUGUAUAUAUGUAUAUAUAUAAAUAUAUGCGCAGGAAUCCACUGUCGCUGUGCAUGUCGAUAUAUAUAUAUAUAUAUAUAUAUAUAUAUAUUCACUUACAUAGACGCUCCGU	UCUGUGUCUAUGGAUGUAUAUAUG
Neg_108072_tgme49_asmbl.1944	UAGAUUAUCAUUAGCUUCUCCUAAUUUAAUAAUUAAAUGAUCUUUAAAAUAUAUAAAAAAUUUUUUUAUUUUAGGAGAAGUUAUUGAGCCUUUUA	AUCAUUAGCUUCUCCUAAUUUAAU
Neg_108072_tgme49_asmbl.1944	UAGAUUAUCAUUAGCUUCUCCUAAUUUAAUAAUUAAAUGAUCUUUAAAAUAUAUAAAAAAUUUUUUUAUUUUAGGAGAAGUUAUUGAGCCUUUUA	UAGAUUAUCAUUAGCUUCUCCUAA
Pos_117983_TGME49_chrIa	GCCAGGCGGGUGCUGUCCGCUAGAGUGGACAGAUCCUCCUCGGC	GCCAGGCGGGUGCUGUCCGCUAGA
Pos_119786_TGME49_chrIa	AGUGGGCCAAUAUGGCUCUUUUUGCAUAUGGGUGAAAAGGUCAGUGGCCCGCU	AGUGGGCCAAUAUGGCUCUUUUUG
Pos_119786_TGME49_chrIa	AGUGGGCCAAUAUGGCUCUUUUUGCAUAUGGGUGAAAAGGUCAGUGGCCCGCU	GGUGAAAAGGUCAGUGGCCCGCU
Pos_122862_TGME49_chrIa	GCGUCUGUGCGCUCUGCGUUUAUAUAUAUAUAUAUAUGUAUAUAUAUAUAUAUAUAUAUAUAUAUGUAGUGAGGAUGCGCGACGC	UAUAUAUAUAUAUAUAUGUAGUGA
Pos_122956_TGME49_chrIa	UCUGUGAAUGUCGCCGGGAGGAGCAGGACAAGUUACUGGGGCAGUUAGACUUUUCUUGUUUUUCUCGCUGACGUCCGCGCAGA	ACUUUUCUUGUUUUUCUCGCUGAC
Pos_122956_TGME49_chrIa	UCUGUGAAUGUCGCCGGGAGGAGCAGGACAAGUUACUGGGGCAGUUAGACUUUUCUUGUUUUUCUCGCUGACGUCCGCGCAGA	UCUGUGAAUGUCGCCGGGAGGAGC
Pos_122958_TGME49_chrIa	GUUGUCUUUGUACGCGUGUGUUUCUACUGCAUGUAGUAGAAGCUAUACGUAUGGGUAGAAAGACAAU	GUUGUCUUUGUACGCGUGUGUUUC
Pos_124948_TGME49_chrIa	GGAGCAAGUGUUUACCGCCAGGAGGUACAAGAGUAGUUCAAGAGGAUGCGAAAUCUGAGCUACUCUCUUCCUGGCGGCAACCAUUCCUGUUCU	AGUGUUUACCGCCAGGAGGUACAA
Pos_124948_TGME49_chrIa	GGAGCAAGUGUUUACCGCCAGGAGGUACAAGAGUAGUUCAAGAGGAUGCGAAAUCUGAGCUACUCUCUUCCUGGCGGCAACCAUUCCUGUUCU	CGAAAUCUGAGCUACUCUCUUCCU
Pos_124948_TGME49_chrIa	GGAGCAAGUGUUUACCGCCAGGAGGUACAAGAGUAGUUCAAGAGGAUGCGAAAUCUGAGCUACUCUCUUCCUGGCGGCAACCAUUCCUGUUCU	CUGAGCUACUCUCUUCCUGGCGGC
mmu-miR-7002-3p_131201	UUGAAAAAGGUGCUUAUAUAUGUGUUUACAUGCUUCCGCUUGCCAGACGGACGGAAGCAAGUGGUAUGAGUGCCAUUUUCGCG	GGACGGAAGCAAGUGGUAUGAGUG
Neg_132702_TGME49_chrIa	UCUCCACCAAAUGCGGAGCAGGUCUCUCGACUUCUCAGUGCGUUUGGUGAGGGA	CCAAAUGCGGAGCAGGUCUCUCGA
Neg_132702_TGME49_chrIa	UCUCCACCAAAUGCGGAGCAGGUCUCUCGACUUCUCAGUGCGUUUGGUGAGGGA	UCUCCACCAAAUGCGGAGCAGGUC
Neg_132706_TGME49_chrIa	GCUAUCUCCACCAAAUGCGGAGCAGGUCUCUCGACUUCUCAGUGCGUUUGGUGAGGGAAGC	UCCACCAAAUGCGGAGCAGGUCUC
Pos_137853_TGME49_chrIa	CAGCUUCUCGGAGGUGGUUGUCUGCUAGACAGCGGCUGUGACGAGCUG	CAGCUUCUCGGAGGUGGUUGUCUG
Pos_137888_TGME49_chrIa	GUAUGUUUAGUUUACGUGGAUAUAUGUAUAUAUAUGUAUAUGUAUAUAUAUGUAUAUAUAUAUAUAUAUACACUUGUACUACGUAGGCAUUUACUUAC	UAUAUAUAUAUAUAUACACUUGUA
Pos_137890_TGME49_chrIa	UGUAUGUUUAGUUUACGUGGAUAUAUGUAUAUAUAUGUAUAUGUAUAUAUAUGUAUAUAUAUAUAUAUAUACACUUGUACUACGUAGGCAUUUACUUACG	AUAUAUAUAUAUAUAUACACUUGU
Pos_140644_TGME49_chrIa	GCAUAGAAAACGACGUCUUGUGUGGCGCCGUGGAAAACGCCAAGACGUCGUUCGGACUGUGU	GCAUAGAAAACGACGUCUUGUGUG
tch-miR-1277-5p_141399	UAGGUAUAUAUAUAUAUAUAUAUAAAUAUAUAUAUCUAUACGUAUGUAUAUGCAUAUAUAUAUAUAUAUGUACUUA	UAUGCAUAUAUAUAUAUAUAUGUA
Pos_141403_TGME49_chrIa	UAGGUAUAUAUAUAUAUAUAUAUAAAUAUAUAUAUCUAUACGUAUGUAUAUGCAUAUAUAUAUAUAUAUGUACUUA	UAUGCAUAUAUAUAUAUAUAUGUA
Pos_141521_TGME49_chrIa	UACGUGGUUGCUUACGCAUUGCAGUGCUUACAUGUGAGGACGUGAUGCGUACGUAGUCACGUG	GUUGCUUACGCAUUGCAGUGCUUA
Pos_141521_TGME49_chrIa	UACGUGGUUGCUUACGCAUUGCAGUGCUUACAUGUGAGGACGUGAUGCGUACGUAGUCACGUG	UACGUGGUUGCUUACGCAUUGCAG
Pos_141524_TGME49_chrIa	UACGUGGUUGCUUACGCAUUGCAGUGCUUACAUGUGAGGACGUGAUGCGUACGUAGUCACGUG	GUUGCUUACGCAUUGCAGUGCUUA
Pos_141524_TGME49_chrIa	UACGUGGUUGCUUACGCAUUGCAGUGCUUACAUGUGAGGACGUGAUGCGUACGUAGUCACGUG	UACGUGGUUGCUUACGCAUUGCAG
Pos_141553_TGME49_chrIa	GUGUGUCCUGUAUACUCAGAGACGUAGAUGUAUCCUUCUGUAGAUGUCCCUCGGCGUCUGUAGAUACGUACGUUUACGUGUUGAGGCAGAAUAUAU	CCUGUAUACUCAGAGACGUAGAUG
Pos_141553_TGME49_chrIa	GUGUGUCCUGUAUACUCAGAGACGUAGAUGUAUCCUUCUGUAGAUGUCCCUCGGCGUCUGUAGAUACGUACGUUUACGUGUUGAGGCAGAAUAUAU	CGUCUGUAGAUACGUACGUUUACG
Pos_141556_TGME49_chrIa	CUCAGAGACGUAGAUGUAUCCUUCUGUAGAUGUCCCUCGGCGUCUGUAGAUACGUACGUUUACGUGUUGAG	CUCAGAGACGUAGAUGUAUCCUUC
Pos_142079_TGME49_chrIa	AGACCGCUCAGCCAGCGACGAGAGGAGCAGCGCAGGAUGGUUGCUCUUCGCGUCGUCUCUGAGCGUCU	AGACCGCUCAGCCAGCGACGAGAG
Pos_142083_TGME49_chrIa	AGACCGCUCAGCCAGCGACGAGAGGAGCAGCGCAGGAUGGUUGCUCUUCGCGUCGUCUCUGAGCGUCU	AGACCGCUCAGCCAGCGACGAGAG
mmu-miR-6932-3p_142323	UGCGGGAUGCUCUUCUUGUUCUGCUUCUUCUGCAUCUCCUUUUGCGCUAGGGAGGCCACAGACAGGACAGGAGAGCUCCCGCA	AUGCUCUUCUUGUUCUGCUUCUUC
mmu-miR-6932-3p_142323	UGCGGGAUGCUCUUCUUGUUCUGCUUCUUCUGCAUCUCCUUUUGCGCUAGGGAGGCCACAGACAGGACAGGAGAGCUCCCGCA	GCCACAGACAGGACAGGAGAGCUC
mmu-miR-6932-3p_142323	UGCGGGAUGCUCUUCUUGUUCUGCUUCUUCUGCAUCUCCUUUUGCGCUAGGGAGGCCACAGACAGGACAGGAGAGCUCCCGCA	UGCGGGAUGCUCUUCUUGUUCUGC
Neg_142328_TGME49_chrIa	UGCGGGAUGCUCUUCUUGUUCUGCUUCUUCUGCAUCUCCUUUUGCGCUAGGGAGGCCACAGACAGGACAGGAGAGCUCCCGCA	AUGCUCUUCUUGUUCUGCUUCUUC
Neg_142328_TGME49_chrIa	UGCGGGAUGCUCUUCUUGUUCUGCUUCUUCUGCAUCUCCUUUUGCGCUAGGGAGGCCACAGACAGGACAGGAGAGCUCCCGCA	GCCACAGACAGGACAGGAGAGCUC
Neg_142328_TGME49_chrIa	UGCGGGAUGCUCUUCUUGUUCUGCUUCUUCUGCAUCUCCUUUUGCGCUAGGGAGGCCACAGACAGGACAGGAGAGCUCCCGCA	UGCGGGAUGCUCUUCUUGUUCUGC
Pos_142458_TGME49_chrIa	AGAGGAGCGUCCGCAGAAGGGGCCGCGCCUGCAGUGGUACGAGCUCCUCUUCGACGAGACGCUCCUCU	AGAGGAGCGUCCGCAGAAGGGGCC
Pos_142458_TGME49_chrIa	AGAGGAGCGUCCGCAGAAGGGGCCGCGCCUGCAGUGGUACGAGCUCCUCUUCGACGAGACGCUCCUCU	GCGUCCGCAGAAGGGGCCGCGCCU
mmu-miR-466h-3p_144559	UGUGAUGUGUACGUGUUUGUGUGUAUACGUGCGUAUAUAUGUAUAUAUAUAUAUAUAUAUAUGUAUAAAUACUUACACAUACACAUCCACA	AUAUAUAUAUAUAUGUAUAAAUAC
Pos_144782_TGME49_chrIa	UGUCCUUGUCGGAAGAGGCUGUUGCUACAAAUGGAGCGGACGGCCUUGAACAACAAGGACA	UGUCCUUGUCGGAAGAGGCUGUUG
Pos_144785_TGME49_chrIa	UGUCCUUGUCGGAAGAGGCUGUUGCUACAAAUGGAGCGGACGGCCUUGAACAACAAGGACA	UGUCCUUGUCGGAAGAGGCUGUUG
mmu-miR-467g_146477	GUGUGUAUAUAUAUGUAUAUGUAUAUAUAUAUAUAUAUGUGUAUGUAUGUAUAGAGAUGCAUAUGUCUAUGUGCAUAUGGCAAUGCAUAUGUAUAUAUGUAUAUAUAUAUAUAUAUAUAUAUACAC	GCAUAUGGCAAUGCAUAUGUAUAU
Pos_150798_TGME49_chrIa	GAGGACUCGCAGUAGAUAGGGAGAGGCCUACUUUCCCUAUUCUACGUUCUC	GAGGACUCGCAGUAGAUAGGGAGA
Neg_150913_TGME49_chrIa	AACUUCUGACGCCUGCUGACCCGAGUCUAGUUUUGUUGAUGAGUGGGUAGCAGGUGCAGAGUU	AACUUCUGACGCCUGCUGACCCGA
Neg_150913_TGME49_chrIa	AACUUCUGACGCCUGCUGACCCGAGUCUAGUUUUGUUGAUGAGUGGGUAGCAGGUGCAGAGUU	UGACGCCUGCUGACCCGAGUCUAG
Neg_150919_TGME49_chrIa	AACUUCUGACGCCUGCUGACCCGAGUCUAGUUUUGUUGAUGAGUGGGUAGCAGGUGCAGAGUU	AACUUCUGACGCCUGCUGACCCGA
Neg_150919_TGME49_chrIa	AACUUCUGACGCCUGCUGACCCGAGUCUAGUUUUGUUGAUGAGUGGGUAGCAGGUGCAGAGUU	UGACGCCUGCUGACCCGAGUCUAG
Neg_151522_TGME49_chrIa	CACGGUAGUGAUUAACGGUAUAACCUACCGUUAGUUUGCUGUG	CACGGUAGUGAUUAACGGUAUAAC
Neg_151526_TGME49_chrIa	CACGGUAGUGAUUAACGGUAUAACCUACCGUUAGUUUGCUGUG	CACGGUAGUGAUUAACGGUAUAAC
Pos_153243_TGME49_chrIa	AGCCCACAUGCCUGUGGGCUUUGCCGGUCUUGAGCCCCACAUGUAUGUGGGCU	AGCCCACAUGCCUGUGGGCUUUGC
Pos_153754_TGME49_chrIa	GUGUGUGUAGAUAUAGAUAUAUAUAUGUAUAUAUAUGUAUAUAUAUGUAUAUAUCUAUAUCUAUACAUAU	GUGUGUGUAGAUAUAGAUAUAUAU
Pos_153757_TGME49_chrIa	UGUGUGUGUAGAUAUAGAUAUAUAUAUGUAUAUAUAUGUAUAUAUAUGUAUAUAUCUAUAUCUAUACAUAUA	UGUAGAUAUAGAUAUAUAUAUGUA
Pos_153757_TGME49_chrIa	UGUGUGUGUAGAUAUAGAUAUAUAUAUGUAUAUAUAUGUAUAUAUAUGUAUAUAUCUAUAUCUAUACAUAUA	UGUGUGUGUAGAUAUAGAUAUAUA
mml-miR-7164-3p_154104	GUCUACUUCUUUUAGCUCUCCCGCGCUGCUUUUUCUUCUUUAGAAGGAAAGGCACGAGGAGACUGUUGACGAGCAAGUAGAC	AAGGCACGAGGAGACUGUUGACGA
Pos_154108_TGME49_chrIa	GUCUACUUCUUUUAGCUCUCCCGCGCUGCUUUUUCUUCUUUAGAAGGAAAGGCACGAGGAGACUGUUGACGAGCAAGUAGAC	AAGGCACGAGGAGACUGUUGACGA
Pos_154618_TGME49_chrIa	AUAUAUAUGUAUAUAAGUAUAUAUGUGUAUAAGUAUGUAUAUAAGUAUAUAUAUAUAUAUAUAUAUACUUAUAUAUAUACGUAU	AUAUAUAUAUAUAUAUAUACUUAU
Pos_155944_TGME49_chrIa	CGGGGGAUGGUACGUAUGCAUGUCUAUAAAUUUGCAUAUAUGUACACACCUCCG	CGGGGGAUGGUACGUAUGCAUGUC
Pos_155978_TGME49_chrIa	GACUCUGUUUGUGCGCUUUUAUCCAUAAGUGCUAAGCAAGUU	GACUCUGUUUGUGCGCUUUUAUCC
Pos_155992_TGME49_chrIa	AGAUUUCUUGUCCCUUUUGUUUGGUGACCCGAACAGACCUUCGUGAAGAUCUGAACUUUGGGUUGUAACACCCGACGGACAAGAAAUCU	AGAUUUCUUGUCCCUUUUGUUUGG
Pos_155998_TGME49_chrIa	AGAUUUCUUGUCCCUUUUGUUUGGUGACCCGAACAGACCUUCGUGAAGAUCUGAACUUUGGGUUGUAACACCCGACGGACAAGAAAUCU	AGAUUUCUUGUCCCUUUUGUUUGG
Pos_156703_TGME49_chrIa	GUCUCUACGGAAAGGGAGCUUUUAUGGCUUGUCCUUUCUUGUAGAAGAC	GUCUCUACGGAAAGGGAGCUUUUA
Pos_157316_TGME49_chrIa	GUGUGUACGUCUAGGCGUGGUAUAUAGAGUUGUCUGUGGUUUUGCUCUAGAAGUCUGCGUCCGUGGAUGUGCAUAC	ACGUCUAGGCGUGGUAUAUAGAGU
Pos_157316_TGME49_chrIa	GUGUGUACGUCUAGGCGUGGUAUAUAGAGUUGUCUGUGGUUUUGCUCUAGAAGUCUGCGUCCGUGGAUGUGCAUAC	GUGUGUACGUCUAGGCGUGGUAUA
Pos_159313_TGME49_chrIa	CACCUUUUGGUGGUGGUAGCUUACUGGUGUUGUAGGGCAACGUAAGUUUGUUGACACGCACCGAGGGGGUG	CACCUUUUGGUGGUGGUAGCUUAC
Pos_159313_TGME49_chrIa	CACCUUUUGGUGGUGGUAGCUUACUGGUGUUGUAGGGCAACGUAAGUUUGUUGACACGCACCGAGGGGGUG	UUGGUGGUGGUAGCUUACUGGUGU
gga-miR-466_162795	CCAGAGACCGAGGUGUGGGUCUGCGGACAUAAUGUGUGUCUGUAUAUAUAUACCUCUAUUUCUGG	ACCGAGGUGUGGGUCUGCGGACAU
gga-miR-466_162795	CCAGAGACCGAGGUGUGGGUCUGCGGACAUAAUGUGUGUCUGUAUAUAUAUACCUCUAUUUCUGG	CCAGAGACCGAGGUGUGGGUCUGC
Pos_163678_TGME49_chrIa	GCUUAUUCUCUGUUGUCGUCCUUCAGGAUGCAAGAGGGAAUGCGU	UCUCUGUUGUCGUCCUUCAGGAUG
Pos_163683_TGME49_chrIa	CAGUAGUGUAUCUGUCCUAAUACGCAUUCGAAAAAGACCCUUCAUAUAUGAUGCUCCACCUGAUGACCAAACUUACGACUUCCGGAAACAAAUGGCCUAAGUUCAAGAUGAAAUAAAAUCGCUGCGUAUCCUUUCUACUAGGACUAACAUUAUUG	UGUAUCUGUCCUAAUACGCAUUCG
Pos_165369_TGME49_chrIa	UCAGAGUUGAAUUGCCUUAUUCAUUUUGCUGUAAUUCUCAUCACCAUAAAGUGCUCGCGGCUUCGAGGGUGAAUACGAUGUGGAGGAUUCAGUAAAGUGUUUCAGCCUGA	AUACGAUGUGGAGGAUUCAGUAAA
Pos_165386_TGME49_chrIa	GGGGUCUCGCGUUAUGUCUGUCACGAGCCCAGGCGUUGUGUGGCGCUUCGUACUUCGUCAGGGUUCGAGGCAGUUUAUGUCCGGUGACCCC	CGUACUUCGUCAGGGUUCGAGGCA
Pos_165386_TGME49_chrIa	GGGGUCUCGCGUUAUGUCUGUCACGAGCCCAGGCGUUGUGUGGCGCUUCGUACUUCGUCAGGGUUCGAGGCAGUUUAUGUCCGGUGACCCC	GGGGUCUCGCGUUAUGUCUGUCAC
Pos_165386_TGME49_chrIa	GGGGUCUCGCGUUAUGUCUGUCACGAGCCCAGGCGUUGUGUGGCGCUUCGUACUUCGUCAGGGUUCGAGGCAGUUUAUGUCCGGUGACCCC	UCGUCAGGGUUCGAGGCAGUUUAU
Neg_165391_TGME49_chrIa	GGGGUCUCGCGUUAUGUCUGUCACGAGCCCAGGCGUUGUGUGGCGCUUCGUACUUCGUCAGGGUUCGAGGCAGUUUAUGUCCGGUGACCCC	CGUACUUCGUCAGGGUUCGAGGCA
Neg_165391_TGME49_chrIa	GGGGUCUCGCGUUAUGUCUGUCACGAGCCCAGGCGUUGUGUGGCGCUUCGUACUUCGUCAGGGUUCGAGGCAGUUUAUGUCCGGUGACCCC	GGGGUCUCGCGUUAUGUCUGUCAC
Neg_165391_TGME49_chrIa	GGGGUCUCGCGUUAUGUCUGUCACGAGCCCAGGCGUUGUGUGGCGCUUCGUACUUCGUCAGGGUUCGAGGCAGUUUAUGUCCGGUGACCCC	UCGUCAGGGUUCGAGGCAGUUUAU
mmu-miR-467g_169504	UAUGUAUAUAUGUAUAUAUGUAUAUAUAUGUAUAUACAUAUAUACAUAUAUAUACAUAUAUAUACAUAUACACAUAUAUACAUA	UAUAUACAUAUAUAUACAUAUACA
mmu-miR-467g_171065	UAUACAUAUAUACAUAUAUACAUAUAUAUACAUAUAUGUAUAUAUGUAUAUAUAUGUAUAUAUAUGUAUAUGUGUAUAUAUGUAUG	UAUAUAUGUAUAUAUAUGUAUAUG
dme-miR-4961-5p_175854	UCGCUAUAUGCAUGUGCAAGUAUACAUGUGUAUAUACACAGCUAUGUGUCUAUGUAUAUGUGUGUAUUGGCACAAGCGUAAAUCGA	UAUGCAUGUGCAAGUAUACAUGUG
dme-miR-4961-5p_175854	UCGCUAUAUGCAUGUGCAAGUAUACAUGUGUAUAUACACAGCUAUGUGUCUAUGUAUAUGUGUGUAUUGGCACAAGCGUAAAUCGA	UCGCUAUAUGCAUGUGCAAGUAUA
Neg_175858_TGME49_chrIa	UCGCUAUAUGCAUGUGCAAGUAUACAUGUGUAUAUACACAGCUAUGUGUCUAUGUAUAUGUGUGUAUUGGCACAAGCGUAAAUCGA	UAUGCAUGUGCAAGUAUACAUGUG
Neg_175858_TGME49_chrIa	UCGCUAUAUGCAUGUGCAAGUAUACAUGUGUAUAUACACAGCUAUGUGUCUAUGUAUAUGUGUGUAUUGGCACAAGCGUAAAUCGA	UCGCUAUAUGCAUGUGCAAGUAUA
ame-miR-3782_175869	GCCGCCUGAGGUCUCUGCAAUGCUCGGUGGAGACAGCGCAGAGACUCAGGAGGC	GCCGCCUGAGGUCUCUGCAAUGCU
Pos_179208_TGME49_chrIb	GACUUCUGGCUCUGUACGUAGCUGGCGUUGCGGAAACGGCAGACGUGCGAGGCGAGAGGUC	GACUUCUGGCUCUGUACGUAGCUG
Pos_179208_TGME49_chrIb	GACUUCUGGCUCUGUACGUAGCUGGCGUUGCGGAAACGGCAGACGUGCGAGGCGAGAGGUC	UGGCUCUGUACGUAGCUGGCGUUG
tch-miR-1277-5p_179393	UACACAUGACCAUAUACAUAUACGUAUAUAUAUGUAUAUGUAUAUAUAUAUGUAUAUAUAUAUAUAUAUAUGUAUAUAUAUAUGCAUGUGUG	UAUAUAUAUAUAUAUAUGUAUAUA
Neg_180037_TGME49_chrIb	UAUAUAUAUGUAUUUAUAUAUAUAUAUAUAUAUAUAUAUAUGUAUAUACAUAUAUAUAUAUAUGUAUAUAUAUGUAUUUAUAUAUAUAUA	CAUAUAUAUAUAUAUGUAUAUAUA
Neg_180037_TGME49_chrIb	UAUAUAUAUGUAUUUAUAUAUAUAUAUAUAUAUAUAUAUAUGUAUAUACAUAUAUAUAUAUAUGUAUAUAUAUGUAUUUAUAUAUAUAUA	UAUAUAUAUGUAUAUAUAUGUAUU
rno-miR-568_181920	GUAGAUAUAGAUGUAUAGAUGUAUAGACGUAAAAUGUAUAUAUAUAUAUAUAUAUAUUAAUGUCUAUAUCUAUAUCUAUCUAUAUCUAU	UAUAUAUAUUAAUGUCUAUAUCUA
Neg_182237_TGME49_chrIb	AAUAUACAUACACGAAUAUAUAUAUAUAUAUGUAAUUUAAAAAGUUAAUGUUCAGAGAUUUGUAUAUAUAUGCAUAUAUAUAUAUAUACAUAUAUGUGUAUAUACUGGUGUGUGUAUAUU	CAUAUAUAUAUAUAUACAUAUAUG
Neg_182240_TGME49_chrIb	AAUAUACAUACACGAAUAUAUAUAUAUAUAUGUAAUUUAAAAAGUUAAUGUUCAGAGAUUUGUAUAUAUAUGCAUAUAUAUAUAUAUACAUAUAUGUGUAUAUACUGGUGUGUGUAUAUU	CAUAUAUAUAUAUAUACAUAUAUG
Neg_182444_TGME49_chrIb	UCUGUUGUGCCUAUAACCAUAUAUAUAUAUAUGUAUAUAUAUAUGUGUAUGCGUAUAGGUACAGAUAGA	UCUGUUGUGCCUAUAACCAUAUAU
Neg_185420_TGME49_chrIb	CUCUCGAGAGUGCUCUGUGCGGUGUACGUACAGAAUGCUCAGAGGG	AGAGUGCUCUGUGCGGUGUACGUA
Neg_185423_TGME49_chrIb	CUCUCGAGAGUGCUCUGUGCGGUGUACGUACAGAAUGCUCAGAGGG	AGAGUGCUCUGUGCGGUGUACGUA
Neg_186674_TGME49_chrIb	GUGUAGCAUUGAAUGUCUCCUUGAGUAUUUCGUCACCGUGCCACUGCUGCGGUGAGACAGUAGUCAGAGGCGCAUUCAGUGUACAC	AGACAGUAGUCAGAGGCGCAUUCA
Neg_186674_TGME49_chrIb	GUGUAGCAUUGAAUGUCUCCUUGAGUAUUUCGUCACCGUGCCACUGCUGCGGUGAGACAGUAGUCAGAGGCGCAUUCAGUGUACAC	GCGGUGAGACAGUAGUCAGAGGCG
Neg_186674_TGME49_chrIb	GUGUAGCAUUGAAUGUCUCCUUGAGUAUUUCGUCACCGUGCCACUGCUGCGGUGAGACAGUAGUCAGAGGCGCAUUCAGUGUACAC	GUGUAGCAUUGAAUGUCUCCUUGA
Pos_190730_TGME49_chrIb	CCCAAAGAUUUGCGAUGUCACCGUGUACAUUACGGAACAUUACGUUUACGGUGAUGUAGACUCUUUGGG	CGGUGAUGUAGACUCUUUGGG
dme-miR-9388-5p_192659	AUGUACGUAUGUGUGUUGGGUGUACGUAUGAAGAUAUAUGUAUAUAUGUAUGUACAUAUAUGUUUAUAUAUAUGCUUAUAUAUAUGUAUAU	AUGUACGUAUGUGUGUUGGGUGUA
tch-miR-1277-5p_196462	UGUGUGUGUGUGUACGUACAUAUAUGUAUAUAUAUAUAUACAUAUAUAUACAUAUAUAAAAAUAUACAUAUACACGCA	UACAUAUAUAAAAAUAUACAUAUA
tch-miR-1277-5p_196462	UGUGUGUGUGUGUACGUACAUAUAUGUAUAUAUAUAUAUACAUAUAUAUACAUAUAUAAAAAUAUACAUAUACACGCA	UGUGUGUACGUACAUAUAUGUAUA
tch-miR-1277-5p_196462	UGUGUGUGUGUGUACGUACAUAUAUGUAUAUAUAUAUAUACAUAUAUAUACAUAUAUAAAAAUAUACAUAUACACGCA	UGUGUGUGUGUGUACGUACAUAUA
Pos_196638_TGME49_chrIb	GCUAGGUGCUUAAGUAUAUAUAUGUAUAUAUAUAUAUAUAUAUAUAUAUAUAUAUAUAUAUAUAUAUUUGUAUCUAAGC	GCUAGGUGCUUAAGUAUAUAUAUG
Pos_196638_TGME49_chrIb	GCUAGGUGCUUAAGUAUAUAUAUGUAUAUAUAUAUAUAUAUAUAUAUAUAUAUAUAUAUAUAUAUAUUUGUAUCUAAGC	UGCUUAAGUAUAUAUAUGUAUAUA
Pos_196643_TGME49_chrIb	GCUAGGUGCUUAAGUAUAUAUAUGUAUAUAUAUAUAUAUAUAUAUAUAUAUAUAUAUAUAUAUAUAUUUGUAUCUAAGC	GCUAGGUGCUUAAGUAUAUAUAUG
Pos_196643_TGME49_chrIb	GCUAGGUGCUUAAGUAUAUAUAUGUAUAUAUAUAUAUAUAUAUAUAUAUAUAUAUAUAUAUAUAUAUUUGUAUCUAAGC	UGCUUAAGUAUAUAUAUGUAUAUA
Neg_197118_TGME49_chrIb	GGCUCGGACUGCGGGGACGAGUUGACUUUUCCCGCAAGUUCCGAGUC	GGCUCGGACUGCGGGGACGAGUUG
Neg_197121_TGME49_chrIb	GGCUCGGACUGCGGGGACGAGUUGACUUUUCCCGCAAGUUCCGAGUC	GGCUCGGACUGCGGGGACGAGUUG
Pos_197806_TGME49_chrIb	ACAUGCAUGUGGACUCUGUUGUGGAGGGCGCCCGUCCGUCUCCGGCGCCGUUCAAGUCCACAUGUAUGU	AUGUGGACUCUGUUGUGGAGGGCG
Pos_197806_TGME49_chrIb	ACAUGCAUGUGGACUCUGUUGUGGAGGGCGCCCGUCCGUCUCCGGCGCCGUUCAAGUCCACAUGUAUGU	CGUUCAAGUCCACAUGUAUGU
Pos_197810_TGME49_chrIb	GAGAAGCCCACAUGCAUGUGGACUCUGUUGUGGAGGGCGCCCGUCCGUCUCCGGCGCCGUUCAAGUCCACAUGUAUGUACGUUUGUAGG	CCCACAUGCAUGUGGACUCUGUUG
Pos_197810_TGME49_chrIb	GAGAAGCCCACAUGCAUGUGGACUCUGUUGUGGAGGGCGCCCGUCCGUCUCCGGCGCCGUUCAAGUCCACAUGUAUGUACGUUUGUAGG	CGCCGUUCAAGUCCACAUGUAUGU
Pos_197810_TGME49_chrIb	GAGAAGCCCACAUGCAUGUGGACUCUGUUGUGGAGGGCGCCCGUCCGUCUCCGGCGCCGUUCAAGUCCACAUGUAUGUACGUUUGUAGG	CUCCGGCGCCGUUCAAGUCCACAU
Pos_197810_TGME49_chrIb	GAGAAGCCCACAUGCAUGUGGACUCUGUUGUGGAGGGCGCCCGUCCGUCUCCGGCGCCGUUCAAGUCCACAUGUAUGUACGUUUGUAGG	GAGAAGCCCACAUGCAUGUGGACU
Neg_198239_TGME49_chrIb	AUGGUGUACAUAUAUAUAUAUAUAUAUAUUUAUAUAUAUAUAUAUAUAUACAUGUAUAUAUAUAUAUAUAUAUAUGUGUAUUUGUACAUCAU	UAUAUAUAUAUAUAUAUAUAUGUG
Neg_198445_TGME49_chrIb	GAGGUUGCAGAUGCAAAGCAAAAUAUAUUGCGUGCGUUUGUUGCCUU	GAGGUUGCAGAUGCAAAGCAAAAU
Pos_202075_TGME49_chrIb	AGACGUUUGGAAUGUUUAGUAGCCGGCGGCAGGCCAAAAUGUUGCAUGUCGGCUAUGCAUAAACAUUCUACAAAGUCU	UCGGCUAUGCAUAAACAUUCUACA
Pos_202075_TGME49_chrIb	AGACGUUUGGAAUGUUUAGUAGCCGGCGGCAGGCCAAAAUGUUGCAUGUCGGCUAUGCAUAAACAUUCUACAAAGUCU	UUGGAAUGUUUAGUAGCCGGCGGC
rno-miR-466b-4-3p_205668	ACAUGUGCGUGUAUGUGUUUAUAUAUAUAUAUAUAUUCAUAUACAUGUAUAUGU	ACAUGUGCGUGUAUGUGUUUAUAU
tch-miR-1277-5p_206275	CAUAUCAGCACGCUCAUAUACGUAUAUAUAUAUAUAUAUAUAUAUAUUUAUAUGUUUAUAUGUAUGUAUAUUUGCAUGUGUUGAUGUG	CAUAUCAGCACGCUCAUAUACGUA
tch-miR-1277-5p_206275	CAUAUCAGCACGCUCAUAUACGUAUAUAUAUAUAUAUAUAUAUAUAUUUAUAUGUUUAUAUGUAUGUAUAUUUGCAUGUGUUGAUGUG	UUUAUAUGUAUGUAUAUUUGCAUG
Neg_206279_TGME49_chrIb	CAUAUCAGCACGCUCAUAUACGUAUAUAUAUAUAUAUAUAUAUAUAUUUAUAUGUUUAUAUGUAUGUAUAUUUGCAUGUGUUGAUGUG	CAUAUCAGCACGCUCAUAUACGUA
Neg_206279_TGME49_chrIb	CAUAUCAGCACGCUCAUAUACGUAUAUAUAUAUAUAUAUAUAUAUAUUUAUAUGUUUAUAUGUAUGUAUAUUUGCAUGUGUUGAUGUG	UUUAUAUGUAUGUAUAUUUGCAUG
Neg_207561_TGME49_chrIb	AGAUAUGUAUGGUACUGUCUAAAGCAGUUAUUCAGUAUUUUUUGACGUAUCU	AGAUAUGUAUGGUACUGUCUAAAG
hsa-miR-6728-5p_210073	GGAGAAGUGGCUUCGCUUCUUCUCGUUUGGGAUGGAAGAAACAGAGGGAGGAGGCGAAAUCUAGUUCUCC	GGAGAAGUGGCUUCGCUUCUUCUC
hsa-miR-6728-5p_210073	GGAGAAGUGGCUUCGCUUCUUCUCGUUUGGGAUGGAAGAAACAGAGGGAGGAGGCGAAAUCUAGUUCUCC	GUGGCUUCGCUUCUUCUCGUUUGG
Pos_210077_TGME49_chrIb	GGAGAAGUGGCUUCGCUUCUUCUCGUUUGGGAUGGAAGAAACAGAGGGAGGAGGCGAAAUCUAGUUCUCC	GGAGAAGUGGCUUCGCUUCUUCUC
Pos_210077_TGME49_chrIb	GGAGAAGUGGCUUCGCUUCUUCUCGUUUGGGAUGGAAGAAACAGAGGGAGGAGGCGAAAUCUAGUUCUCC	GUGGCUUCGCUUCUUCUCGUUUGG
Pos_210634_TGME49_chrIb	ACCUGUACAGUUCACUUUGUCUUCGAAGAUCCAAGACAAAGUGGUGCGGGU	ACCUGUACAGUUCACUUUGUCUUC
Pos_210638_TGME49_chrIb	ACCUGUACAGUUCACUUUGUCUUCGAAGAUCCAAGACAAAGUGGUGCGGGU	ACCUGUACAGUUCACUUUGUCUUC
Pos_212416_TGME49_chrIb	GUGUACGUGCUUGGAGGAAACCGUUGACUUCUUUCGGUAUCGGAGGAAGUUUACGGUUGCCCAAAUGUUACAC	GUGUACGUGCUUGGAGGAAACCGU
Pos_212420_TGME49_chrIb	GUGUACGUGCUUGGAGGAAACCGUUGACUUCUUUCGGUAUCGGAGGAAGUUUACGGUUGCCCAAAUGUUACAC	GUGUACGUGCUUGGAGGAAACCGU
hsa-miR-6852-3p_213112	ACCGCUCUCCGACUGGUUCCUUGAAUGGAGGAACCGAGGAAGGUGGU	ACCGCUCUCCGACUGGUUCCUUGA
rno-miR-466b-3p_214221	ACAUGUAUAUGUGUCGAGGUGUAGGUGUGUGUGUGUGUAGGUAUGUCGAAUACACACAUACGUAUACGUAUAUCCAUGUAUAUAUAUAUAUGU	AUAUGUGUCGAGGUGUAGGUGUGU
rno-miR-466b-3p_214221	ACAUGUAUAUGUGUCGAGGUGUAGGUGUGUGUGUGUGUAGGUAUGUCGAAUACACACAUACGUAUACGUAUAUCCAUGUAUAUAUAUAUAUGU	CACAUACGUAUACGUAUAUCCAUG
Pos_215388_TGME49_chrIb	GAGGUGCAUAUGUGUAAGUGUACGUAUAUGCCUAUAUAGGUUGUAUAUAUGUAUAUGGAGAAACACUUACAUGUGUGUAUUUU	AUGUAUAUGGAGAAACACUUACAU
Pos_215388_TGME49_chrIb	GAGGUGCAUAUGUGUAAGUGUACGUAUAUGCCUAUAUAGGUUGUAUAUAUGUAUAUGGAGAAACACUUACAUGUGUGUAUUUU	GAGGUGCAUAUGUGUAAGUGUACG
mmu-miR-467g_219606	AUAUAUAUAUAUAUAUAUAUAUGUAUAUAUGUAUGUAUAUGUUUGUAUAUAUAUAUAUAUAUGUAUGUAUGUAUGCAUAUGUUUGUAUAUAUAUAAAUAUAUAUAUAUAUAUGUAUAUAUGUAUAUAUGUAUAUAUGU	AUGCAUAUGUUUGUAUAUAUAUAA
Pos_228283_TGME49_chrIb	GUGGUGCAGGGAGGUGGUCAUCGGGCUAGGCGCUCGGUGACUGUGGCCCUGUCCCAU	CAGGGAGGUGGUCAUCGGGCUAGG
Pos_228283_TGME49_chrIb	GUGGUGCAGGGAGGUGGUCAUCGGGCUAGGCGCUCGGUGACUGUGGCCCUGUCCCAU	CGCUCGGUGACUGUGGCCCUGUCC
Pos_228283_TGME49_chrIb	GUGGUGCAGGGAGGUGGUCAUCGGGCUAGGCGCUCGGUGACUGUGGCCCUGUCCCAU	GUGGUGCAGGGAGGUGGUCAUCGG
rno-miR-466b-4-3p_229302	GGGUGUGUAUGUGCGUAUAUAUAUAUAUAUAUAUAUAUAUAUAUAUAUAUAUAUAUAUAUAUAUAUACGUACGCGCUCCU	AUAUAUAUAUAUAUAUAUACGUAC
rno-miR-466b-4-3p_229302	GGGUGUGUAUGUGCGUAUAUAUAUAUAUAUAUAUAUAUAUAUAUAUAUAUAUAUAUAUAUAUAUAUACGUACGCGCUCCU	GUAUGUGCGUAUAUAUAUAUAUAU
Pos_229570_TGME49_chrIb	GUAAGGAUAUGUGUAGGUAGGAGUAUAUAUGUAUAUGUAUAUAUAUAUAUAUAUAUAUAUAUAUAAACUUAUCUACCAGGAUCGUUAU	AUAUAUAUAUAAACUUAUCUACCA
Pos_229570_TGME49_chrIb	GUAAGGAUAUGUGUAGGUAGGAGUAUAUAUGUAUAUGUAUAUAUAUAUAUAUAUAUAUAUAUAUAAACUUAUCUACCAGGAUCGUUAU	AUAUAUAUAUAUAUAUAAACUUAU
Pos_229880_TGME49_chrIb	CGUGUGAUUCGCGAUUUUGGAGAAGACACUCCAAGUUGCGAAGAAGCAUACG	CGUGUGAUUCGCGAUUUUGGAGAA
Pos_230801_TGME49_chrIb	GUACGUAUGUAUAUUUAUAUAUUUAUAUAUAUAUAUAUAUGUAUAUUUAUAUAUAUAUAUGUAUAUAUAUUUAUAUAUUUAUAUAUAUGUAU	AUAUAUGUAUAUAUAUUUAUAUAU
Pos_231136_TGME49_chrIb	UGCGUGUAUAUUUGUAUAUAUAUAUAUGUAUGUAGAUGUAUAUAUAUAUAUAUGUAUAUAUAUAAACAUUCACGCA	UAUAUGUAUAUAUAUAAACAUUCA
Pos_231136_TGME49_chrIb	UGCGUGUAUAUUUGUAUAUAUAUAUAUGUAUGUAGAUGUAUAUAUAUAUAUAUGUAUAUAUAUAAACAUUCACGCA	UAUAUUUGUAUAUAUAUAUAUGUA
Pos_231136_TGME49_chrIb	UGCGUGUAUAUUUGUAUAUAUAUAUAUGUAUGUAGAUGUAUAUAUAUAUAUAUGUAUAUAUAUAAACAUUCACGCA	UGCGUGUAUAUUUGUAUAUAUAUA
Pos_231142_TGME49_chrIb	UGCGUGUAUAUUUGUAUAUAUAUAUAUGUAUGUAGAUGUAUAUAUAUAUAUAUGUAUAUAUAUAAACAUUCACGCA	UAUAUGUAUAUAUAUAAACAUUCA
Pos_231142_TGME49_chrIb	UGCGUGUAUAUUUGUAUAUAUAUAUAUGUAUGUAGAUGUAUAUAUAUAUAUAUGUAUAUAUAUAAACAUUCACGCA	UAUAUUUGUAUAUAUAUAUAUGUA
Pos_231142_TGME49_chrIb	UGCGUGUAUAUUUGUAUAUAUAUAUAUGUAUGUAGAUGUAUAUAUAUAUAUAUGUAUAUAUAUAAACAUUCACGCA	UGCGUGUAUAUUUGUAUAUAUAUA
Pos_235710_TGME49_chrIb	CCGCCUGUUAAAAGAAGCGAGCUAGUAGCUUACGACUCCGUAGUGGACUCGCGUCUUUUAACUACUGUAGGUGG	CCGCCUGUUAAAAGAAGCGAGCUA
Pos_235710_TGME49_chrIb	CCGCCUGUUAAAAGAAGCGAGCUAGUAGCUUACGACUCCGUAGUGGACUCGCGUCUUUUAACUACUGUAGGUGG	GUUAAAAGAAGCGAGCUAGUAGCU
Pos_235873_TGME49_chrIb	CCGCCUGUUAAAAGAAGCGAGCUAGUAGCUUACGACUCCGUAGUGGACUCGCGUCUUUUAACUACUGUAGGUGG	CCGCCUGUUAAAAGAAGCGAGCUA
Pos_235873_TGME49_chrIb	CCGCCUGUUAAAAGAAGCGAGCUAGUAGCUUACGACUCCGUAGUGGACUCGCGUCUUUUAACUACUGUAGGUGG	GUUAAAAGAAGCGAGCUAGUAGCU
Pos_235877_TGME49_chrIb	CCGCCUGUUAAAAGAAGCGAGCUAGUAGCUUACGACUCCGUAGUGGACUCGCGUCUUUUAACUACUGUAGGUGG	CCGCCUGUUAAAAGAAGCGAGCUA
Pos_235877_TGME49_chrIb	CCGCCUGUUAAAAGAAGCGAGCUAGUAGCUUACGACUCCGUAGUGGACUCGCGUCUUUUAACUACUGUAGGUGG	GUUAAAAGAAGCGAGCUAGUAGCU
Neg_236849_TGME49_chrIb	UGCAUUGCCACAGGCGCAUAUUUAGACAUCUGCAUGUGCGUCUGUCUGUAAGCA	UGCAUUGCCACAGGCGCAUAUUUA
gma-miR9749_236876	GGCUUCUUCUCUUCUCCCGUAGUCUGCGUCUUCUCCCCCGAAGACAUUUGACAGAACGGGGAGAGGGGAAAGAAGCU	UUCUCUUCUCCCGUAGUCUGCGUC
rno-miR-568_238624	GUGUAUAUGUACGUGUAUAUAUGUGUAUAUAGAUGUGCAUGUAGAGGUGUAUACAUGUAUAUAUAUAU	AUGUACGUGUAUAUAUGUGUAUAU
rno-miR-568_238624	GUGUAUAUGUACGUGUAUAUAUGUGUAUAUAGAUGUGCAUGUAGAGGUGUAUACAUGUAUAUAUAUAU	GUGUAUAUGUACGUGUAUAUAUGU
Neg_238688_TGME49_chrIb	AGUCGACAGUCGGCAGCGUCCUUGGUUUUAAGGUAUGAGCCGCUGUUGAUU	AGUCGACAGUCGGCAGCGUCCUUG
Pos_240161_TGME49_chrIb	UACGUAUUUGUAUAUGUAUAGAUAUAUAGAUAUAUAUAUCUAUAUCUAUAUAUCUAUACAUAUACACGUACGUA	UUUGUAUAUGUAUAGAUAUAUAGA
mml-miR-297_242065	UAUAAAUGCAUAAACAUAUACAUAUCUAUAUAUCUAUAUAUAUAGAUAUAGAUAUAUAGAUAUGUAUAUGUGCAUGCAUAUGUA	UAGAUAUAUAGAUAUGUAUAUGUG
xla-miR-703_243656	GCUUUCUUUCUCUCUGAAGGUUGGAAGGACAAGCGGCAGAGAGAGAGACUGAGAGC	GCUUUCUUUCUCUCUGAAGGUUGG
dme-miR-9388-5p_244659	GGUGACGCACUGUGGACUUUACGUGCGUUUUUUCACUUUUUCAUACAUCUCUGUUUACGUAUAUACUUAUAUAUGUAUGUAUAUACAUACAUACAUACAUACAUACAUACAUAUAUAUAUAUAUAUAUAAAGAGAUCAAAGACAGUGAGCUAACGGCAUAAAGAGUCAAUAGAUACGUCAGU	GGUGACGCACUGUGGACUUUACGU
Neg_244660_TGME49_chrIb	UACAUCUCUUUCCACGCAUAUAUAUAUAUAUAUAUAUACAUAUAUAUAUAUGUAUAUGUAUAUAUGUAUGUAGAUCGUUUUGUGUGUUGAGGUGUA	UAUGUAUAUAUGUAUGUAGAUCGU
dme-miR-9388-5p_244661	UGACGCACUGUGGACUUUACGUGCGUUUUUUCACUUUUUCAUACAUCUCUGUUUACGUAUAUACUUAUAUAUGUAUGUAUAUACAUACAUACAUACAUACAUACAUACAUAUAUAUAUAUAUAUAUAAAGAGAUCAAAGACAGUGAGCUAACGGCAUAAAGAGUCAAUAGAUACGUCA	UGACGCACUGUGGACUUUACGUGC
Neg_244665_TGME49_chrIb	GUACAUCUCUUUCCACGCAUAUAUAUAUAUAUAUAUAUACAUAUAUAUAUAUGUAUAUGUAUAUAUGUAUGUAGAUCGUUUUGUGUGUUGAGGUGUAU	AUAUGUAUAUAUGUAUGUAGAUCG
Pos_244894_TGME49_chrIb	CCCUCCCUGCCCCACUUACCUCCCUAGCAGAAAUUAUUUUUCUGCUAGGUGAAGGAGGUUGGCAAGAGGG	CCCUCCCUGCCCCACUUACCUCCC
Pos_244894_TGME49_chrIb	CCCUCCCUGCCCCACUUACCUCCCUAGCAGAAAUUAUUUUUCUGCUAGGUGAAGGAGGUUGGCAAGAGGG	CUGCCCCACUUACCUCCCUAGCAG
Neg_248886_TGME49_chrIb	GUUAUGGAGGCAUGGAAUGCUUUCUAUUUGGAUCGCGUCCGUGAUUCAGGGUUUGGCAAGCGGUCGCAUGUCUCCUAAC	GAGGCAUGGAAUGCUUUCUAUUUG
Neg_248886_TGME49_chrIb	GUUAUGGAGGCAUGGAAUGCUUUCUAUUUGGAUCGCGUCCGUGAUUCAGGGUUUGGCAAGCGGUCGCAUGUCUCCUAAC	GUUAUGGAGGCAUGGAAUGCUUUC
Pos_249619_TGME49_chrII	CCUUGCCGCGCAAUUUGACGCACUGCGUCAGACCGUUCGGCAAGG	CCUUGCCGCGCAAUUUGACGCACU
Pos_249619_TGME49_chrII	CCUUGCCGCGCAAUUUGACGCACUGCGUCAGACCGUUCGGCAAGG	CGCGCAAUUUGACGCACUGCGUCA
Pos_250289_TGME49_chrII	GCUUUUCCUUUUUUCUAUGUUUUGUUCUGCUGAGAGCAGGAGUCGAGGGGGAGAGGAAGGGAAGGGC	CCUUUUUUCUAUGUUUUGUUCUGC
Pos_250300_TGME49_chrII	UUGUACCACUGUGCUUAAGUCCGCAGUUAGACUUAUGAGUAUGCAUGUGGUAUAA	UUGUACCACUGUGCUUAAGUCCGC
Pos_250302_TGME49_chrII	UUGUACCACUGUGCUUAAGUCCGCAGUUAGACUUAUGAGUAUGCAUGUGGUAUAA	UUGUACCACUGUGCUUAAGUCCGC
Pos_252910_TGME49_chrII	UUCACGUCUGAAACCCCUAUAGCGUUAUGUGUGGGGUUUCACAUGGAA	UUCACGUCUGAAACCCCUAUAGCG
Pos_252915_TGME49_chrII	UUCACGUCUGAAACCCCUAUAGCGUUAUGUGUGGGGUUUCACAUGGAA	UUCACGUCUGAAACCCCUAUAGCG
Pos_253384_TGME49_chrII	CCUGCAGGUCGGAAAGGCCUAAGAGGGCCUUUGCCGCGAGUAGG	CCUGCAGGUCGGAAAGGCCUAAGA
Pos_254550_TGME49_chrII	UCAUGGUAAAUGUGGUAUUCAAGAGCAAAAUGAGUCAAAGGCGCUUUUUUCUCUUGAAUCCUACAUUUACCAUGA	UAAAUGUGGUAUUCAAGAGCAAAA
Neg_256347_TGME49_chrII	CCUGAUUGUCGUAGUACCAUUUACACCAUAAGUUCUCGUUUUACUCAGUUUCCGCGAAAAAAGAGAACUUAGGAUGUAAAUGGUACUCUGGCAGUCAGG	CCUGAUUGUCGUAGUACCAUUUAC
Neg_256347_TGME49_chrII	CCUGAUUGUCGUAGUACCAUUUACACCAUAAGUUCUCGUUUUACUCAGUUUCCGCGAAAAAAGAGAACUUAGGAUGUAAAUGGUACUCUGGCAGUCAGG	UGUCGUAGUACCAUUUACACCAUA
Neg_256349_TGME49_chrII	CCUGAUUGUCGUAGUACCAUUUACACCAUAAGUUCUCGUUUUACUCAGUUUCCGCGAAAAAAGAGAACUUAGGAUGUAAAUGGUACUCUGGCAGUCAGG	CCUGAUUGUCGUAGUACCAUUUAC
Neg_256349_TGME49_chrII	CCUGAUUGUCGUAGUACCAUUUACACCAUAAGUUCUCGUUUUACUCAGUUUCCGCGAAAAAAGAGAACUUAGGAUGUAAAUGGUACUCUGGCAGUCAGG	UGUCGUAGUACCAUUUACACCAUA
hsa-miR-4499_257040	CUCUGGUGAUCAAAGCAACCCAGGCGGUAAGACAGAAACGACUGGGAGGAGGAGUGCCUUAGUUUCAGUUGUUUCUUUUUUCUCUUUAGCAAUGGGGGUUUUAGGUCACCGAGAG	UGCCUUAGUUUCAGUUGUUUCUUU
Neg_257043_TGME49_chrII	CUCUGGUGAUCAAAGCAACCCAGGCGGUAAGACAGAAACGACUGGGAGGAGGAGUGCCUUAGUUUCAGUUGUUUCUUUUUUCUCUUUAGCAAUGGGGGUUUUAGGUCACCGAGAG	UGCCUUAGUUUCAGUUGUUUCUUU
Neg_258380_TGME49_chrII	GCCUCAUGUACCUUCAUGGAGAUGAAGUUCAGUCAAAAUGAACUCUUCAUGCCCAUGAAGCUAUAUUUUUUUGAGCGC	GCCUCAUGUACCUUCAUGGAGAUG
Neg_258380_TGME49_chrII	GCCUCAUGUACCUUCAUGGAGAUGAAGUUCAGUCAAAAUGAACUCUUCAUGCCCAUGAAGCUAUAUUUUUUUGAGCGC	UGUACCUUCAUGGAGAUGAAGUUC
Pos_258787_TGME49_chrII	GCGGGCGAGCAGGAGGUCGACGAAGAGGUCGACCAGUUGCCGCCUGC	GCGGGCGAGCAGGAGGUCGACGAA
Neg_263687_TGME49_chrII	GAAAGGAAGUAGAAGGUCGAGGCGGAGACAACAAGGAGGCGGGGUCCGGUCUCGGCCUUCUACUUCCUGGC	AAGUAGAAGGUCGAGGCGGAGACA
Neg_263691_TGME49_chrII	AGGAAGUAGAAGGUCGAGGCGGAGACAACAAGGAGGCGGGGUCCGGUCUCGGCCUUCUACUUCCU	AGGAAGUAGAAGGUCGAGGCGGAG
Neg_263691_TGME49_chrII	AGGAAGUAGAAGGUCGAGGCGGAGACAACAAGGAGGCGGGGUCCGGUCUCGGCCUUCUACUUCCU	UAGAAGGUCGAGGCGGAGACAACA
Pos_263953_TGME49_chrII	GAGCGACGGCCGGACGGUGUUAGAAGGGGAAGUGUAGAUUCUCGACGGUUUUUUGUGUCUGCUUUUUCCUUCUGAGUACGCCUGUUUUCUGCUGUGGUUC	GUGUCUGCUUUUUCCUUCUGAGUA
Pos_264076_TGME49_chrII	UUCCAGACGUGACUGCUCUUAACGUUUUAGGAAGAGCGGUCUCUUUUGGAG	GAAGAGCGGUCUCUUUUGGAG
Pos_264631_TGME49_chrII	GCAGGGUGCAAAGAAGUUGCUGUGACCGCUGAACCAGCGGCUUCUUCUGCAAACCCCUGC	GCAGGGUGCAAAGAAGUUGCUGUG
Pos_264631_TGME49_chrII	GCAGGGUGCAAAGAAGUUGCUGUGACCGCUGAACCAGCGGCUUCUUCUGCAAACCCCUGC	UGCAAAGAAGUUGCUGUGACCGCU
Pos_264635_TGME49_chrII	GCAGGGUGCAAAGAAGUUGCUGUGACCGCUGAACCAGCGGCUUCUUCUGCAAACCCCUGC	GCAGGGUGCAAAGAAGUUGCUGUG
Pos_264635_TGME49_chrII	GCAGGGUGCAAAGAAGUUGCUGUGACCGCUGAACCAGCGGCUUCUUCUGCAAACCCCUGC	UGCAAAGAAGUUGCUGUGACCGCU
Neg_265219_TGME49_chrII	AUACAUAUAUAUAUAUAUACAUAUAUAUGUAUAUAUAUAUAUACAUAUAUAUAUAUGUAUAUAGAUAUAUAUGUAUAUAGAUAUAUAUGUAU	AUGUAUAUAGAUAUAUAUGUAUAU
tch-miR-1277-5p_267938	ACGUAUGUAGGUAUGCAUGUAUAUACAUAUAUAUACAUAUAUACGUAUAUAUAUGUAUACAGAUGCAUAUAAGAUGUAGGU	AUAUAUGUAUACAGAUGCAUAUAA
Pos_269824_TGME49_chrII	CUAUGAGCUUGUCCCGAGAACGUUAGACUCGGGUAAACUUAUAG	CUAUGAGCUUGUCCCGAGAACGUU
Neg_272249_TGME49_chrII	GAGAAGUGCUCUUCUCCUGGCCUCGUCUGAAGUGAGAGGGGUGGCCAGGGUGAAAGGAGCUUUCUU	GAGAAGUGCUCUUCUCCUGGCCUC
Neg_272249_TGME49_chrII	GAGAAGUGCUCUUCUCCUGGCCUCGUCUGAAGUGAGAGGGGUGGCCAGGGUGAAAGGAGCUUUCUU	UGCUCUUCUCCUGGCCUCGUCUGA
mmu-miR-467g_272736	GCAGGUAUAUAUAUAUAUAUAUAUAUAUGUAUGUAUAUAUUCGUAUAUAUAUAUAUAUAUAUAUACGUACAUAUAUAUACAUACAUAUACAUAUGUUCAUAUAUAUAUAUAUAUAUAUAUAUAUACGUGC	AUAUAUACAUACAUAUACAUAUGU
Neg_273334_TGME49_chrII	AUAGACAUAUAUAUAUAUAUAGAGAGAGAGAUAUGUAUAGUUGUGUGUUCUCUCUCCAUAUAUAUAUAUAUAUGUGUAU	UCUCUCUCCAUAUAUAUAUAUAUA
Pos_273779_TGME49_chrII	UAAGUGUGUAAUCUACGUAUAUAUAUAUAUAUAUAUAUAUGUUUACAUAUAUAUAUAUAUAUACGUACACACUUA	AUAUAUAUAUAUAUACGUACACAC
Pos_273784_TGME49_chrII	GUAAGUGUGUAAUCUACGUAUAUAUAUAUAUAUAUAUAUAUGUUUACAUAUAUAUAUAUAUAUACGUACACACUUAU	UAUAUAUAUAUAUAUACGUACACA
tch-miR-1277-5p_275830	UUUAUGUGUAUGUAUGUAUGUUUAUACGUAUGUAUAUAUAUAUAUAUAUGUAUAUGUAUACACACAUAUACGUAGA	UGUAUAUGUAUACACACAUAUACG
tch-miR-1277-5p_275830	UUUAUGUGUAUGUAUGUAUGUUUAUACGUAUGUAUAUAUAUAUAUAUAUGUAUAUGUAUACACACAUAUACGUAGA	UGUAUGUAUGUAUGUUUAUACGUA
tch-miR-1277-5p_275830	UUUAUGUGUAUGUAUGUAUGUUUAUACGUAUGUAUAUAUAUAUAUAUAUGUAUAUGUAUACACACAUAUACGUAGA	UUUAUGUGUAUGUAUGUAUGUUUA
Neg_277001_TGME49_chrII	CCUCUUCUUCUUCCUUUGCUUCGCCGGGGUCUGGUCCUGGUGGAAUGAAGGAGGAGAAGUCG	CUGGUCCUGGUGGAAUGAAGGAGG
Neg_277005_TGME49_chrII	CUUCUUCUUCCUUUGCUUCGCCGGGGUCUGGUCCUGGUGGAAUGAAGGAGGAGAAG	CUUCUUCUUCCUUUGCUUCGCCGG
Neg_277005_TGME49_chrII	CUUCUUCUUCCUUUGCUUCGCCGGGGUCUGGUCCUGGUGGAAUGAAGGAGGAGAAG	GUCCUGGUGGAAUGAAGGAGGAGA
Pos_277477_TGME49_chrII	UAGGCGAGGCGCAAACCGUUUAGGGGUACGUCAACGUACAUUGGAAGACUAGUGACGUUUAGGAUACCUAGUGUUUGCGCCUUCGUCUG	ACGUUUAGGAUACCUAGUGUUUGC
Pos_277477_TGME49_chrII	UAGGCGAGGCGCAAACCGUUUAGGGGUACGUCAACGUACAUUGGAAGACUAGUGACGUUUAGGAUACCUAGUGUUUGCGCCUUCGUCUG	AGGCGCAAACCGUUUAGGGGUACG
Neg_277672_TGME49_chrII	AUAUAUAUAUAUAUAUAUAGUUAGGUACAUAUAUGCAUGUGCAUAUACAUAUCUAUAUAUAUAUAUAUAUAUGUAU	AUAUCUAUAUAUAUAUAUAUAUAU
mmu-miR-466g_277687	CACAUAUAUAUAUACAUAUAUAUAUAUAUAUAUGUAUUUGCAUGUGUGUGUAUGUGUGUGUAUGUGUGUGUAUGUG	UGUAUGUGUGUGUAUGUGUGUGUA
Pos_280455_TGME49_chrII	AGCCUUGCUUUGGCGGUCACUACAGUCCUCUUGACUGAGAGACCCAGUGACCGCCGAGUGAAGGUU	AGCCUUGCUUUGGCGGUCACUACA
Pos_280455_TGME49_chrII	AGCCUUGCUUUGGCGGUCACUACAGUCCUCUUGACUGAGAGACCCAGUGACCGCCGAGUGAAGGUU	GCUUUGGCGGUCACUACAGUCCUC
Pos_280459_TGME49_chrII	GCCUUGCUUUGGCGGUCACUACAGUCCUCUUGACUGAGAGACCCAGUGACCGCCGAGUGAAGGU	CUUUGGCGGUCACUACAGUCCUCU
Pos_280459_TGME49_chrII	GCCUUGCUUUGGCGGUCACUACAGUCCUCUUGACUGAGAGACCCAGUGACCGCCGAGUGAAGGU	GCCUUGCUUUGGCGGUCACUACAG
Pos_281169_TGME49_chrII	CGCGUCGUGAGACCUUUCUGUGUGUUCUUUUCAACACAACGCUACGGAAGAGCCGCAGAAAGGUAUCACCGACCCUGCG	CGCGUCGUGAGACCUUUCUGUGUG
Pos_281169_TGME49_chrII	CGCGUCGUGAGACCUUUCUGUGUGUUCUUUUCAACACAACGCUACGGAAGAGCCGCAGAAAGGUAUCACCGACCCUGCG	GUGAGACCUUUCUGUGUGUUCUUU
Pos_281172_TGME49_chrII	CGCGUCGUGAGACCUUUCUGUGUGUUCUUUUCAACACAACGCUACGGAAGAGCCGCAGAAAGGUAUCACCGACCCUGCG	CGCGUCGUGAGACCUUUCUGUGUG
Pos_281172_TGME49_chrII	CGCGUCGUGAGACCUUUCUGUGUGUUCUUUUCAACACAACGCUACGGAAGAGCCGCAGAAAGGUAUCACCGACCCUGCG	GUGAGACCUUUCUGUGUGUUCUUU
Neg_282643_TGME49_chrII	UGCAGGGUAACUUUAUGAUGUCUUGUCGGCAGACGCAAAGUUCCCUGCA	AGACGCAAAGUUCCCUGCA
Neg_282643_TGME49_chrII	UGCAGGGUAACUUUAUGAUGUCUUGUCGGCAGACGCAAAGUUCCCUGCA	UGCAGGGUAACUUUAUGAUGUCUU
Neg_282646_TGME49_chrII	UGCAGGGUAACUUUAUGAUGUCUUGUCGGCAGACGCAAAGUUCCCUGCA	AGACGCAAAGUUCCCUGCA
Neg_282646_TGME49_chrII	UGCAGGGUAACUUUAUGAUGUCUUGUCGGCAGACGCAAAGUUCCCUGCA	UGCAGGGUAACUUUAUGAUGUCUU
Neg_284035_TGME49_chrII	CAGAUAGAGAGUGCACAGAUGUAUACACAGAUGUCAAUGUAUGCCUGUGCACGACUGUCUG	CAGAUAGAGAGUGCACAGAUGUAU
Neg_284035_TGME49_chrII	CAGAUAGAGAGUGCACAGAUGUAUACACAGAUGUCAAUGUAUGCCUGUGCACGACUGUCUG	GAGAGUGCACAGAUGUAUACACAG
mmu-miR-466d-3p_284688	UUUGUUUUGUAUAUAUAUAUAUAUAUAUAUAUAUGUCUGUGUGUGCGCGUAUAUAUAUAUAUAUAUAUAUAUAUAUAUAUAUAUAUAUGGAUAAA	AUAUAUAUAUAUAUAUAUAUAUAU
Pos_284693_TGME49_chrII	UUUGUUUUGUAUAUAUAUAUAUAUAUAUAUAUAUGUCUGUGUGUGCGCGUAUAUAUAUAUAUAUAUAUAUAUAUAUAUAUAUAUAUAUGGAUAAA	AUAUAUAUAUAUAUAUAUAUAUAU
tch-miR-1277-5p_286035	AUAUAUAUAUGUAUAUACAAAUACGUAUAAGUAUGUAUAUAUAUAUAUAUAUAUAAAUACGUAUAAGUAUAUAUAUAUAUAUAU	AUAUAUAAAUACGUAUAAGUAUAU
ptc-miR6441_286545	GGGGUUCUGUGACACAAGGACGCAAUGUCUUUCGGCGUCUGCCUUAGUGUGGUGUGUUUCAGUGAAAUGUCUCAUGCUAAUGUGUGCGACACCGGACGUCCUUUCGUCAACUUCAAAAUCACGUAGAACUCU	GGGGUUCUGUGACACAAGGACGCA
aly-miR4247_286925	UGUACGUACGUAGGUCUUAUAUUAGUAUACAGACAGCUCAGUACCUAUCUAGAGGCCUGUGUAUACUUAUAUAGACAUACGUACGUAUA	GCCUGUGUAUACUUAUAUAGACAU
rno-miR-568_287204	GCACAUAUAUAUAUAUAUAUAUAUAUAUAUAUGUAUGUAUAUAUAUAUAUAUAUAUAUGUAUAUAUAUGUAUAUAUGUAUAUGUGGA	AUAUAUAUAUGUAUAUAUAUGUAU
Neg_287331_TGME49_chrII	UGUACAUACAAAGGUGCGGAACGGCGAACAAGCUGUGUCGCGACUGUGGUGUAUGUACA	UGUACAUACAAAGGUGCGGAACGG
Pos_289084_TGME49_chrII	GAAGUGAGCGAUUGGAAGGUGAAGCGUUGCUUGUGCCAGAGUGUGCAAGGAAUACUGAGGGCGCGUAAGCAGCUUUUCUUCCUUCCAAUUCGGUCUGUUACUUC	AGCGAUUGGAAGGUGAAGCGUUGC
Pos_290848_TGME49_chrII	CCUCCCUCUCUCUUCUUGUGACCGGCAGAGACCUCCAUCAGCCGAGACCGCUGUCUUCGCGGAGAGAGAGGGAGG	CGCUGUCUUCGCGGAGAGAGAGGG
Pos_290848_TGME49_chrII	CCUCCCUCUCUCUUCUUGUGACCGGCAGAGACCUCCAUCAGCCGAGACCGCUGUCUUCGCGGAGAGAGAGGGAGG	UCUCUCUUCUUGUGACCGGCAGAG
rno-miR-568_290939	UGUGUGCAUACAUAUAUGUAUAUAUAUAUAUAUAUAUGUAUAAAUAUAUAUACAUAUAUAUAUAUAUAUAUACUUAUGGGCACAAAAAUGCACACA	UAUACAUAUAUAUAUAUAUAUAUA
rno-miR-568_290939	UGUGUGCAUACAUAUAUGUAUAUAUAUAUAUAUAUAUGUAUAAAUAUAUAUACAUAUAUAUAUAUAUAUAUACUUAUGGGCACAAAAAUGCACACA	UAUAUAUAUAUAUAUAUACUUAUG
Neg_291157_TGME49_chrII	CUAUAUAUAUAUAUAUAUAUAUAUAUGCAUGUGCUGCAGGGUGCCGCACCUGUUCGUAUAUAUAUAUAUAUAUAUAUAUUUUCUAUAUAUGG	CUAUAUAUAUAUAUAUAUAUAUAU
Neg_292195_TGME49_chrII	AUGCAGAGUUGUGAAUAUAGUAAAUGCAGCUGUUUCUGCAUUUACUAUAUUUACACCGUGCAU	AGUUGUGAAUAUAGUAAAUGCAGC
Neg_292195_TGME49_chrII	AUGCAGAGUUGUGAAUAUAGUAAAUGCAGCUGUUUCUGCAUUUACUAUAUUUACACCGUGCAU	AUGCAGAGUUGUGAAUAUAGUAAA
rno-miR-466b-3p_292222	UCUAUGUAUCUAUAUGUACAUAUAUAUAUAUAUAUAUGUAUAUAUGUAUAUAUGUAUGUAUGUAUGUAUGUAUGUACGUGUAUUUGUGUAGA	UAUGUAUGUAUGUAUGUAUGUACG
Pos_292606_TGME49_chrII	ACGUAUACCUCUGCGUCUGUGUAGAUGGAAUUCCCUUUUGCACAAAAUGCAGAACUAUACGU	ACCUCUGCGUCUGUGUAGAUGGAA
Pos_292606_TGME49_chrII	ACGUAUACCUCUGCGUCUGUGUAGAUGGAAUUCCCUUUUGCACAAAAUGCAGAACUAUACGU	ACGUAUACCUCUGCGUCUGUGUAG
Pos_292886_TGME49_chrII	UAUAUAUAUAUAUGUAUAUGUAUAUGUAUAUAGAUAUAUAUAUAUAUAUAUACAUAUAUAUAUAUA	UAUAUAUAUAUAUGUAUAUGUAUA
Pos_292886_TGME49_chrII	UAUAUAUAUAUAUGUAUAUGUAUAUGUAUAUAGAUAUAUAUAUAUAUAUAUACAUAUAUAUAUAUA	UAUAUAUGUAUAUGUAUAUGUAUA
Pos_292891_TGME49_chrII	UCUGUUUGUAUAUAUAUAUAUAUAUAUGUAUAUGUAUAUGUAUAUAGAUAUAUAUAUAUAUAUAUACAUAUAUAUAUAUAGAUAUAGAUAGA	UAUAUAUAUAUACAUAUAUAUAUA
Pos_293176_TGME49_chrII	GCUAGAACUGUUUUUCUCUGUCUAAUUAUGGAGCAAACGGUCUCGU	GCUAGAACUGUUUUUCUCUGUCUA
Pos_294579_TGME49_chrII	GCCGACAGAAAGGCUGAUGAGAGGGCUGUUGCUGCUCUCUCGUCUACUUUUUUCCUCUGUCGGC	GCCGACAGAAAGGCUGAUGAGAGG
Pos_294584_TGME49_chrII	AGAGCCGACAGAAAGGCUGAUGAGAGGGCUGUUGCUGCUCUCUCGUCUACUUUUUUCCUCUGUCGGCCCU	AGAGCCGACAGAAAGGCUGAUGAG
Pos_296817_TGME49_chrII	CUAGAUGAGCUUCCUCGUGCAUGAAAACUUGCGGGAGGAGCUGUGUUUGG	CUAGAUGAGCUUCCUCGUGCAUGA
Pos_296817_TGME49_chrII	CUAGAUGAGCUUCCUCGUGCAUGAAAACUUGCGGGAGGAGCUGUGUUUGG	GCGGGAGGAGCUGUGUUUGG
Neg_296822_TGME49_chrII	CUAGAUGAGCUUCCUCGUGCAUGAAAACUUGCGGGAGGAGCUGUGUUUGG	CUAGAUGAGCUUCCUCGUGCAUGA
Neg_296822_TGME49_chrII	CUAGAUGAGCUUCCUCGUGCAUGAAAACUUGCGGGAGGAGCUGUGUUUGG	GCGGGAGGAGCUGUGUUUGG
mmu-miR-370-5p_301040	UUUUCACCCGUCUAACAUUUUGCAGAUGUGUUUGCACGUAAUUCCUGGCGUGUGCAACAACUGCAUAGACGUGGUGAGAA	CGUGUGCAACAACUGCAUAGACGU
Neg_302208_TGME49_chrII	GCAGAAGGGGCGGAGCAGUAGAUGCCGGAUGAACGGAUUGUUUACUCCUGCCCUUUCUGC	GCAGAAGGGGCGGAGCAGUAGAUG
Neg_302208_TGME49_chrII	GCAGAAGGGGCGGAGCAGUAGAUGCCGGAUGAACGGAUUGUUUACUCCUGCCCUUUCUGC	GGGGCGGAGCAGUAGAUGCCGGAU
Neg_302211_TGME49_chrII	GCAGAAGGGGCGGAGCAGUAGAUGCCGGAUGAACGGAUUGUUUACUCCUGCCCUUUCUGC	GCAGAAGGGGCGGAGCAGUAGAUG
Neg_302211_TGME49_chrII	GCAGAAGGGGCGGAGCAGUAGAUGCCGGAUGAACGGAUUGUUUACUCCUGCCCUUUCUGC	GGGGCGGAGCAGUAGAUGCCGGAU
har-miR156c_302884	GUCCUUUGCUUCCUCUCUUCUUAGCGAUCUUAGCAGCGAACCUCUCAGACCUUCCUGGUAGGCCUAUUGUUGAGAAGAGGGGAGACAGGGAC	GUCCUUUGCUUCCUCUCUUCUUAG
har-miR156c_302884	GUCCUUUGCUUCCUCUCUUCUUAGCGAUCUUAGCAGCGAACCUCUCAGACCUUCCUGGUAGGCCUAUUGUUGAGAAGAGGGGAGACAGGGAC	UGCUUCCUCUCUUCUUAGCGAUCU
Pos_304742_TGME49_chrII	GCUUGAUGGAGUGACCGGGCCGAAGCCGCAGGUCCGCUUCGGCCGGACGCUUUGUCGAGC	GCUUGAUGGAGUGACCGGGCCGAA
Pos_304742_TGME49_chrII	GCUUGAUGGAGUGACCGGGCCGAAGCCGCAGGUCCGCUUCGGCCGGACGCUUUGUCGAGC	UGGAGUGACCGGGCCGAAGCCGCA
Pos_304866_TGME49_chrII	UAUAUAUAUAUCUAUAUAUCUAUAUAUAUGGAUAUAUGAAUAUAUAUAUAUCUAUAUAUCUAUAUAUAUGGAUAUAUGAAUAUAUAUAUA	UAUAUCUAUAUAUAUGGAUAUAUG
Pos_304866_TGME49_chrII	UAUAUAUAUAUCUAUAUAUCUAUAUAUAUGGAUAUAUGAAUAUAUAUAUAUCUAUAUAUCUAUAUAUAUGGAUAUAUGAAUAUAUAUAUA	UAUCUAUAUAUCUAUAUAUAUGGA
Neg_306799_TGME49_chrII	GCGUCGUCCGGAGACUUUCAGGAGACUCUCGCUGUCUCCCUGGAUUCUCUGGAGCGCGU	GCGUCGUCCGGAGACUUUCAGGAG
Neg_306799_TGME49_chrII	GCGUCGUCCGGAGACUUUCAGGAGACUCUCGCUGUCUCCCUGGAUUCUCUGGAGCGCGU	GCUGUCUCCCUGGAUUCUCUGGAG
Neg_306799_TGME49_chrII	GCGUCGUCCGGAGACUUUCAGGAGACUCUCGCUGUCUCCCUGGAUUCUCUGGAGCGCGU	UCCGGAGACUUUCAGGAGACUCUC
Neg_306917_TGME49_chrII	CUUCGUAGAUUCGCAGACGCGGCGUCGACAGUGCUCCAGACUGUGACGCCUGCGAGUCUGAGAGG	AGAUUCGCAGACGCGGCGUCGACA
Neg_306917_TGME49_chrII	CUUCGUAGAUUCGCAGACGCGGCGUCGACAGUGCUCCAGACUGUGACGCCUGCGAGUCUGAGAGG	CCUGCGAGUCUGAGAGG
Neg_306917_TGME49_chrII	CUUCGUAGAUUCGCAGACGCGGCGUCGACAGUGCUCCAGACUGUGACGCCUGCGAGUCUGAGAGG	CUUCGUAGAUUCGCAGACGCGGCG
Neg_306921_TGME49_chrII	CUUCGUAGAUUCGCAGACGCGGCGUCGACAGUGCUCCAGACUGUGACGCCUGCGAGUCUGAGAGG	AGAUUCGCAGACGCGGCGUCGACA
Neg_306921_TGME49_chrII	CUUCGUAGAUUCGCAGACGCGGCGUCGACAGUGCUCCAGACUGUGACGCCUGCGAGUCUGAGAGG	CCUGCGAGUCUGAGAGG
Neg_306921_TGME49_chrII	CUUCGUAGAUUCGCAGACGCGGCGUCGACAGUGCUCCAGACUGUGACGCCUGCGAGUCUGAGAGG	CUUCGUAGAUUCGCAGACGCGGCG
Neg_307172_TGME49_chrII	GCCUCUUCACACACGCUAAUAAGCUAUCUCUGAGAAGACGGCACCAGGGAUAGUUACGGUGUUUGCAAGUGUGUGAUAGAGGGA	GCCUCUUCACACACGCUAAUAAGC
Neg_307172_TGME49_chrII	GCCUCUUCACACACGCUAAUAAGCUAUCUCUGAGAAGACGGCACCAGGGAUAGUUACGGUGUUUGCAAGUGUGUGAUAGAGGGA	UCACACACGCUAAUAAGCUAUCUC
Neg_307177_TGME49_chrII	GCCUCUUCACACACGCUAAUAAGCUAUCUCUGAGAAGACGGCACCAGGGAUAGUUACGGUGUUUGCAAGUGUGUGAUAGAGGGA	GCCUCUUCACACACGCUAAUAAGC
Neg_307177_TGME49_chrII	GCCUCUUCACACACGCUAAUAAGCUAUCUCUGAGAAGACGGCACCAGGGAUAGUUACGGUGUUUGCAAGUGUGUGAUAGAGGGA	UCACACACGCUAAUAAGCUAUCUC
hsa-miR-1277-5p_308315	GAUGUAUAUAUAUAUAUAUAUAUAUACUUAAUUUGUUCAUGGAGCAUACGUAAGUAUAUAUGUAUAUAUAUAUAUAUAUU	CGUAAGUAUAUAUGUAUAUAUAUA
Pos_308317_TGME49_chrII	GAUGUAUAUAUAUAUAUAUAUAUAUACUUAAUUUGUUCAUGGAGCAUACGUAAGUAUAUAUGUAUAUAUAUAUAUAUAUU	CGUAAGUAUAUAUGUAUAUAUAUA
mtr-miR2673b_309656	UCCGGCUUCUUCCUUUUCUUCGUUUCUGCAUCUUCCGGUGCAGCCGGUUGAAGAGGAGAAGGAAGAGGAAGGA	UUCUUCCUUUUCUUCGUUUCUGCA
rno-miR-466b-4-3p_315521	UGUAGAUGACGGUUUGAGCUCGUGUAAGUAUAUAUGUGGGUAUGUAUAUGUUUAUAUGUAUAUAUAGGUAUAUGCGUACGUGCAUGUAUGUGUAUAUAUAUGUAUAUAUACAUAUAUAUACAUAUAUACAUACACUUUGUCAAACAUCUCUACG	UGUAGAUGACGGUUUGAGCUCGUG
Pos_315718_TGME49_chrII	AGGUAGCGACGGCGUGUCUCUGGUUCUGCAUCCAGAAGCAAAGCAGAAGCAGAGACACGCCGUCGCUUCUU	AGGUAGCGACGGCGUGUCUCUGGU
Pos_315718_TGME49_chrII	AGGUAGCGACGGCGUGUCUCUGGUUCUGCAUCCAGAAGCAAAGCAGAAGCAGAGACACGCCGUCGCUUCUU	CGACGGCGUGUCUCUGGUUCUGCA
Pos_315724_TGME49_chrII	GGUAGCGACGGCGUGUCUCUGGUUCUGCAUCCAGAAGCAAAGCAGAAGCAGAGACACGCCGUCGCUUCU	CAGAGACACGCCGUCGCUUCU
Pos_315724_TGME49_chrII	GGUAGCGACGGCGUGUCUCUGGUUCUGCAUCCAGAAGCAAAGCAGAAGCAGAGACACGCCGUCGCUUCU	GACGGCGUGUCUCUGGUUCUGCAU
Pos_315724_TGME49_chrII	GGUAGCGACGGCGUGUCUCUGGUUCUGCAUCCAGAAGCAAAGCAGAAGCAGAGACACGCCGUCGCUUCU	GGUAGCGACGGCGUGUCUCUGGUU
Pos_315861_TGME49_chrII	GGAGUGUGUCAAAGGCAGUGAGGAGUUAAAGCUGCUUGACCCACUCC	GGAGUGUGUCAAAGGCAGUGAGGA
Neg_316719_TGME49_chrII	UGCAUCGCGACGUCAACGUUCGGGAGUGCGAGACUCUCUUUGCAUGUUUCUCUCGCAGCUGUAUAUCACGGAGACGAUGAACUGCGACGUGCAGAAGAAAGAUUUCAAGCUCUUCUAUGACGAAGCGAUGCA	GAACUGCGACGUGCAGAAGAAAGA
Neg_317712_TGME49_chrII	UCGCUGCCGCACAGAGACCAAGACGUAGGUCUUCGUUUCGUCUUCGUCUCUGUGCGGCAGCGA	CCGCACAGAGACCAAGACGUAGGU
Neg_317712_TGME49_chrII	UCGCUGCCGCACAGAGACCAAGACGUAGGUCUUCGUUUCGUCUUCGUCUCUGUGCGGCAGCGA	UCGCUGCCGCACAGAGACCAAGAC
Neg_317717_TGME49_chrII	UCGCUGCCGCACAGAGACCAAGACGUAGGUCUUCGUUUCGUCUUCGUCUCUGUGCGGCAGCGA	CCGCACAGAGACCAAGACGUAGGU
Neg_317717_TGME49_chrII	UCGCUGCCGCACAGAGACCAAGACGUAGGUCUUCGUUUCGUCUUCGUCUCUGUGCGGCAGCGA	UCGCUGCCGCACAGAGACCAAGAC
Neg_319151_TGME49_chrII	UUUCCUGAGGCACGAAUAUGUGAAUACAUAGUCGUUUACCUGUUUGUGACUGGGGAGA	UUUCCUGAGGCACGAAUAUGUGAA
Neg_319179_TGME49_chrII	GCAGGUACCUACCGACGGGAGGCCACAGCGGUCGGCUGUGUCUGCUUGUCUGUCGAGGUGCCUGC	ACCUACCGACGGGAGGCCACAGCG
Neg_319179_TGME49_chrII	GCAGGUACCUACCGACGGGAGGCCACAGCGGUCGGCUGUGUCUGCUUGUCUGUCGAGGUGCCUGC	GCAGGUACCUACCGACGGGAGGCC
Pos_320723_TGME49_chrII	GCCGUUGUGUUGGUCUCUCUCUCACCUGCUCUCUUCUAGCAGGGAGGUGCGACUCCAACACGACGGC	GCCGUUGUGUUGGUCUCUCUCUCA
Pos_320723_TGME49_chrII	GCCGUUGUGUUGGUCUCUCUCUCACCUGCUCUCUUCUAGCAGGGAGGUGCGACUCCAACACGACGGC	GUGUUGGUCUCUCUCUCACCUGCU
Pos_320727_TGME49_chrII	GCCGUUGUGUUGGUCUCUCUCUCACCUGCUCUCUUCUAGCAGGGAGGUGCGACUCCAACACGACGGC	GCCGUUGUGUUGGUCUCUCUCUCA
Pos_320727_TGME49_chrII	GCCGUUGUGUUGGUCUCUCUCUCACCUGCUCUCUUCUAGCAGGGAGGUGCGACUCCAACACGACGGC	GUGUUGGUCUCUCUCUCACCUGCU
Pos_320757_TGME49_chrII	GCGAUGUGUUGAUGCGUAUGCGUUAGUGUAGAUGUAGAUAUACGCAGAUAGGUAUAUAUAUAUAUAUAUAUAUAUAUAUAUAUAUACCUAUCUGCGUCACGAAGUACUAAGCCAUCAGCGACAAGAUACGU	UAUAUAUAUAUAUACCUAUCUGCG
tch-miR-1277-5p_322542	GGUCUGUAUAUAUAUAUAUAUAUAUAUAUAUAUACGUAUGCCAAUGUAUAUAUAUAUAUAUAUAUAUAUACAUAUACGCACC	UAUAUAUAUAUAUAUAUAUAUACA
Pos_322545_TGME49_chrII	GGUCUGUAUAUAUAUAUAUAUAUAUAUAUAUAUACGUAUGCCAAUGUAUAUAUAUAUAUAUAUAUAUAUACAUAUACGCACC	UAUAUAUAUAUAUAUAUAUAUACA
rno-miR-466b-4-3p_324183	GUCGUGUGUGUUUGUAUGUAUAUGUGUAUAUAUAUAUAUAUAUUUAUAUAUAUACAUAUAUACAUAUAUACAUAUAUAGAU	UAUAUACAUAUAUACAUAUAUACA
mmu-miR-669i_324187	UGUUUGUAUGUAUAUGUGUAUAUAUAUAUAUAUAUUUAUAUAUAUACAUAUAUACAUAUAUACA	UAUGUAUAUGUGUAUAUAUAUAUA
mmu-miR-669i_324187	UGUUUGUAUGUAUAUGUGUAUAUAUAUAUAUAUAUUUAUAUAUAUACAUAUAUACAUAUAUACA	UGUUUGUAUGUAUAUGUGUAUAUA
rno-miR-770-3p_331476	UGUGCGUCUCGGCGAUGGAGCUCGUGCUUUUCUCUUCAAAGGCACAGCUCCACGUCAGGCCGUACA	UCUCGGCGAUGGAGCUCGUGCUUU
rno-miR-770-3p_331476	UGUGCGUCUCGGCGAUGGAGCUCGUGCUUUUCUCUUCAAAGGCACAGCUCCACGUCAGGCCGUACA	UGUGCGUCUCGGCGAUGGAGCUCG
Neg_332743_TGME49_chrII	UGCUUGUCCUGUUGAGUGGUGAUAUUUUUACCACUAACUGAACGAGCA	UGCUUGUCCUGUUGAGUGGUGAUA
Neg_332749_TGME49_chrII	UGCUUGUCCUGUUGAGUGGUGAUAUUUUUACCACUAACUGAACGAGCA	UGCUUGUCCUGUUGAGUGGUGAUA
Neg_332755_TGME49_chrII	UUGUGUUGUGUGCUUCCUCAGGCUAUCGAUGGAGAGGAAGCAAUCAACCAG	GGAGAGGAAGCAAUCAACCAG
Neg_332755_TGME49_chrII	UUGUGUUGUGUGCUUCCUCAGGCUAUCGAUGGAGAGGAAGCAAUCAACCAG	UUGUGUUGUGUGCUUCCUCAGGCU
Neg_332760_TGME49_chrII	UGUGUUGUGUGCUUCCUCAGGCUAUCGAUGGAGAGGAAGCAAUCAACCA	UGUGUUGUGUGCUUCCUCAGGCUA
hsa-miR-4500_334058	UGUAACAGACUGGUGGGGAUACAGAAACGGGUGAGGGAGGCGUCAUUGUGCUUCAUCGCGUAGUCGUUUCUUGGUGUCGCUGCUUCUGUUCA	AGACUGGUGGGGAUACAGAAACGG
hsa-miR-4500_334058	UGUAACAGACUGGUGGGGAUACAGAAACGGGUGAGGGAGGCGUCAUUGUGCUUCAUCGCGUAGUCGUUUCUUGGUGUCGCUGCUUCUGUUCA	AUCGCGUAGUCGUUUCUUGGUGUC
hsa-miR-4500_334058	UGUAACAGACUGGUGGGGAUACAGAAACGGGUGAGGGAGGCGUCAUUGUGCUUCAUCGCGUAGUCGUUUCUUGGUGUCGCUGCUUCUGUUCA	UGCUUCAUCGCGUAGUCGUUUCUU
hsa-miR-4500_334058	UGUAACAGACUGGUGGGGAUACAGAAACGGGUGAGGGAGGCGUCAUUGUGCUUCAUCGCGUAGUCGUUUCUUGGUGUCGCUGCUUCUGUUCA	UGUAACAGACUGGUGGGGAUACAG
Neg_335244_TGME49_chrII	GCUGUGAUCUGCUGAGCGGAGACGAAUUUUGGGGUGUGUUUCCUGUUGUAGCGGGUUGCAGC	AUCUGCUGAGCGGAGACGAAUUUU
Neg_335244_TGME49_chrII	GCUGUGAUCUGCUGAGCGGAGACGAAUUUUGGGGUGUGUUUCCUGUUGUAGCGGGUUGCAGC	GCUGUGAUCUGCUGAGCGGAGACG
Neg_335250_TGME49_chrII	GCUGUGAUCUGCUGAGCGGAGACGAAUUUUGGGGUGUGUUUCCUGUUGUAGCGGGUUGCAGC	AUCUGCUGAGCGGAGACGAAUUUU
Neg_335250_TGME49_chrII	GCUGUGAUCUGCUGAGCGGAGACGAAUUUUGGGGUGUGUUUCCUGUUGUAGCGGGUUGCAGC	GCUGUGAUCUGCUGAGCGGAGACG
Neg_335462_TGME49_chrII	GCUGUGAUCUGCUGAGCGGAGACGAAUUUUGGGGUGUGUUUCCUGUUGUAGCGGGUUGCAGC	AUCUGCUGAGCGGAGACGAAUUUU
Neg_335462_TGME49_chrII	GCUGUGAUCUGCUGAGCGGAGACGAAUUUUGGGGUGUGUUUCCUGUUGUAGCGGGUUGCAGC	GCUGUGAUCUGCUGAGCGGAGACG
gra-miR7494b_336648	GACUUCUCCUCUGUUCGCUCCGACACGAGCAGCCUCUGAGCGGGAGAAACAGAGGAGAAGUC	GACUUCUCCUCUGUUCGCUCCGAC
Pos_336782_TGME49_chrIII	GGGCGAGCGGGGGCACAGAGACUUAGCCUCUGUCGUCUCUGCUCUGUCGG	GGGCGAGCGGGGGCACAGAGACUU
mmu-miR-467g_338366	GAAAGACUGCGUGCAUGUAUGUGUAUAUGUGUAUAUGUAUGUGUAUAUAUAUAUAUAUAUAUACACCUGUAGCUACGUACAGAGCUCUCGUCUUUC	CUGCGUGCAUGUAUGUGUAUAUGU
hsa-miR-1277-5p_339683	UAUGUAUAUACGUAUACAUAAAUAUAUAUUUAUAUAUAGAUAUAUAUAUGUAUAUAUUUGUGUAUAUAUAUAUAUAUA	UGUAUAUAUUUGUGUAUAUAUAUA
Pos_343632_TGME49_chrIII	AGGGUUUAAAGGGGACAGAAAGUGAUGGGGCACCCCCUCGCUUCCUCUGUUGCUUUUGAGAACCUU	AGGGUUUAAAGGGGACAGAAAGUG
Pos_349918_TGME49_chrIII	GUCCUUACAGCAACGAGUAGGCAAGUAAGUUGUCGCUUGUCAUGUUGGUAGGAC	ACAGCAACGAGUAGGCAAGUAAGU
Pos_349918_TGME49_chrIII	GUCCUUACAGCAACGAGUAGGCAAGUAAGUUGUCGCUUGUCAUGUUGGUAGGAC	GUCCUUACAGCAACGAGUAGGCAA
cin-miR-4094-5p_351597	CUGAGGAGGCCGAGAGGAACGCUUCGAGGCUCUAGAAAGCGCCUCAGGUGUGCUCUGAGCCUCUUUGG	AGGCCGAGAGGAACGCUUCGAGGC
cin-miR-4094-5p_351597	CUGAGGAGGCCGAGAGGAACGCUUCGAGGCUCUAGAAAGCGCCUCAGGUGUGCUCUGAGCCUCUUUGG	CUGAGGAGGCCGAGAGGAACGCUU
Pos_353389_TGME49_chrIII	UACCACAGGCCUGUGUGAGCAAGGGGUUUUGACACCCCUCUGCGAGCGUUUGUGGUA	AGGCCUGUGUGAGCAAGGGGUUUU
Pos_353389_TGME49_chrIII	UACCACAGGCCUGUGUGAGCAAGGGGUUUUGACACCCCUCUGCGAGCGUUUGUGGUA	UACCACAGGCCUGUGUGAGCAAGG
tch-miR-1277-5p_356193	ACGUAUGUACAUGUAAAUAUAUGUAAAUAUAUAUAUAUAUAUGUAUAUAUAUAUAUAUAUAUAUACGUAUGUAAACGUAUGUACAUAUGU	AUAUAUAUAUACGUAUGUAAACGU
tch-miR-1277-5p_356193	ACGUAUGUACAUGUAAAUAUAUGUAAAUAUAUAUAUAUAUAUGUAUAUAUAUAUAUAUAUAUAUACGUAUGUAAACGUAUGUACAUAUGU	AUAUAUAUAUAUAUAUACGUAUGU
Pos_356819_TGME49_chrIII	GGCCAUGAGUGCCUGCAUGUGUGCGCAUGCGUCUGUUUUCGCAGAAUGCGUACGUAAGAAUAGGUCUCGUGGUGG	GAGUGCCUGCAUGUGUGCGCAUGC
Pos_356819_TGME49_chrIII	GGCCAUGAGUGCCUGCAUGUGUGCGCAUGCGUCUGUUUUCGCAGAAUGCGUACGUAAGAAUAGGUCUCGUGGUGG	GGCCAUGAGUGCCUGCAUGUGUGC
Pos_356839_TGME49_chrIII	GGGUGUGUGUAGUGUUUUGUACGUGUAUGCAUGCAUAUAUAUAUAUAUAUAUAAAUAUAUAUAUAUAUAUAUAUAUAUAUAUACAAACGCACUACAUAGGCCU	GUGUAGUGUUUUGUACGUGUAUGC
Pos_356842_TGME49_chrIII	GGUGUGUGUAGUGUUUUGUACGUGUAUGCAUGCAUAUAUAUAUAUAUAUAUAAAUAUAUAUAUAUAUAUAUAUAUAUAUAUACAAACGCACUACAUAGGCC	UGUAGUGUUUUGUACGUGUAUGCA
Pos_356843_TGME49_chrIII	UACGUACAUGCGUACGGCUGGAUGUGGAGCUACUCCUACGUUCACCUUUACGUGUGUAGGUG	CAUGCGUACGGCUGGAUGUGGAGC
Pos_356843_TGME49_chrIII	UACGUACAUGCGUACGGCUGGAUGUGGAGCUACUCCUACGUUCACCUUUACGUGUGUAGGUG	UACGUACAUGCGUACGGCUGGAUG
mmu-miR-669b-3p_356998	UGUGUGUGUUGAUAUAUGUAUAUAUGUAUAUGUAUGUGUGUAUAUAUAUAUAUAUAUAUAUACAUACGUACAUAUACAUACAUAUAUAAAAAUAUAUAUACAUAUA	UAUAUAUACAUACGUACAUAUACA
mmu-miR-669b-3p_357001	UGUGUGUUGAUAUAUGUAUAUAUGUAUAUGUAUGUGUGUAUAUAUAUAUAUAUAUAUAUACAUACGUACAUAUACAUACAUAUAUAAAAAUAUAUAUACAUA	UAUAUACAUACGUACAUAUACAUA
Pos_359211_TGME49_chrIII	CUCUUUUGAAAAAACCGCCCCACUCCGAGUGGGGCGGUUUUUUCUUGGAG	CUCUUUUGAAAAAACCGCCCCACU
osa-miR5532_359260	GCUGUUUCUGCUACAGGUUUGUCAUAUCAUAUGGAAGAUGUGACGAAGGUGGUUUUGGGAGCAGC	GCUGUUUCUGCUACAGGUUUGUCA
osa-miR5532_359260	GCUGUUUCUGCUACAGGUUUGUCAUAUCAUAUGGAAGAUGUGACGAAGGUGGUUUUGGGAGCAGC	UCUGCUACAGGUUUGUCAUAUCAU
mmu-miR-467g_360526	UGUGUACGCGCAUAUAUAUAUAUAUAUAUAUAUAUAUAUAUUUAUAAAUGUCUUUAUAUAUGUGUUUGUGUAUGUAUACAUGUGUGUAUAUA	UAUAUAUGUGUUUGUGUAUGUAUA
Pos_361141_TGME49_chrIII	CAGGAGAGAGAGAGAGGACGAGAGGUGUAGCCAAGCACGCUCAAAAGUCUGAACGUCUUUGGCCUCUUCUUUUCCUUUCUACUUUUUUUUG	AGAGAGAGAGGACGAGAGGUGUAG
Neg_362310_TGME49_chrIII	CUGCAGAGCGAGCGCUCUCGCUAUAUACAUAUAUAUAUAUAUAUAUAUAUAUAUAUAUAUGUAUAUGAGUGUGAGUGUGUUCAGGUGACUGUGG	AUAUAUAUAUAUGUAUAUGAGUGU
Neg_362310_TGME49_chrIII	CUGCAGAGCGAGCGCUCUCGCUAUAUACAUAUAUAUAUAUAUAUAUAUAUAUAUAUAUAUGUAUAUGAGUGUGAGUGUGUUCAGGUGACUGUGG	AUAUAUGUAUAUGAGUGUGAGUGU
Neg_363030_TGME49_chrIII	AUAUAUAUAUAUAUAUAUAUAUAUAUAUGCAUUCUUUGCUCUAUCAAUACAUGCAGAUAUAUAUAUAUAUAUGUAUAUAUGU	ACAUGCAGAUAUAUAUAUAUAUAU
tgo-novel-20-2_366746	AGCGGAAAGGAGACGUGGAGACGAGGAACCUCGAACGUGUCUCGUCGUCUCCGUUUCCGUU	AAGGAGACGUGGAGACGAGGAACC
tgo-novel-20-2_366746	AGCGGAAAGGAGACGUGGAGACGAGGAACCUCGAACGUGUCUCGUCGUCUCCGUUUCCGUU	AGCGGAAAGGAGACGUGGAGACGA
Pos_366750_TGME49_chrIII	AGCGGAAAGGAGACGUGGAGACGAGGAACCUCGAACGUGUCUCGUCGUCUCCGUUUCCGUU	AAGGAGACGUGGAGACGAGGAACC
Pos_366750_TGME49_chrIII	AGCGGAAAGGAGACGUGGAGACGAGGAACCUCGAACGUGUCUCGUCGUCUCCGUUUCCGUU	AGCGGAAAGGAGACGUGGAGACGA
Pos_370828_TGME49_chrIII	CGGUUGUCGACAGAGGUCUAGGGGACAAUAAUCCCUUAGCACCUCGAUUACCG	CGGUUGUCGACAGAGGUCUAGGGG
Pos_370832_TGME49_chrIII	CGGUUGUCGACAGAGGUCUAGGGGACAAUAAUCCCUUAGCACCUCGAUUACCG	CGGUUGUCGACAGAGGUCUAGGGG
hsa-miR-3973_375307	CUAAGGCUAAGGCUUUACUGUCAAGUGAGGGUGGGGCUUUUCCUUAG	CUAAGGCUAAGGCUUUACUGUCAA
dme-miR-973-3p_376918	UUUUUACCUUGAGUCGGAGCAUGAAGCUCCGACCGAGUUAAAGA	UUUUUACCUUGAGUCGGAGCAUGA
Neg_378589_TGME49_chrIII	UCGUCUUCGGGGAUGGGUACGCGUGUCUCUUUUGCGCCAUUGUUGGGGCGAAAAGAGAGAUCUUUCCCACGAAGAUGA	CGAAAAGAGAGAUCUUUCCCACGA
Pos_379701_TGME49_chrIII	CCACCGCAGGUCAGGGUUGCCAGUGUCAUGACUGCGCAGGAUCUGUUGGUGG	CCACCGCAGGUCAGGGUUGCCAGU
bta-miR-2883_380863	CUCAGCUACCUCUUCCCGUGGGUUGUCUCCGGGUUGAGACGGGGGUACGUAACCCACGGGGAAACUGUAGUUGAG	CUCAGCUACCUCUUCCCGUGGGUU
bta-miR-2883_380863	CUCAGCUACCUCUUCCCGUGGGUUGUCUCCGGGUUGAGACGGGGGUACGUAACCCACGGGGAAACUGUAGUUGAG	UACCUCUUCCCGUGGGUUGUCUCC
Neg_380865_TGME49_chrIII	CUCAGCUACCUCUUCCCGUGGGUUGUCUCCGGGUUGAGACGGGGGUACGUAACCCACGGGGAAACUGUAGUUGAG	CUCAGCUACCUCUUCCCGUGGGUU
Neg_380865_TGME49_chrIII	CUCAGCUACCUCUUCCCGUGGGUUGUCUCCGGGUUGAGACGGGGGUACGUAACCCACGGGGAAACUGUAGUUGAG	UACCUCUUCCCGUGGGUUGUCUCC
Neg_382736_TGME49_chrIII	GCUGUCACUGUCUGUCCUAUCUUGCCCACAGCUGCACGUUCCGAGCAGCUGUGGGCAAGAUAGGACGCAGC	ACUGUCUGUCCUAUCUUGCCCACA
Pos_382838_TGME49_chrIII	AGAGGGGACAGUCAACCAAUUAGUGCCACGCGGAAACGCCCUGGUACUAAUACCGUUGCCUGUUGUCUCU	AGAGGGGACAGUCAACCAAUUAGU
Pos_382838_TGME49_chrIII	AGAGGGGACAGUCAACCAAUUAGUGCCACGCGGAAACGCCCUGGUACUAAUACCGUUGCCUGUUGUCUCU	GACAGUCAACCAAUUAGUGCCACG
Pos_386503_TGME49_chrIII	GUGGCAGUGAAGAGUUCAGAGACGUAGACGUACCACGUACGUUUACACUCUCAACUCUGAGUGCCUAC	GUGAAGAGUUCAGAGACGUAGACG
Pos_386503_TGME49_chrIII	GUGGCAGUGAAGAGUUCAGAGACGUAGACGUACCACGUACGUUUACACUCUCAACUCUGAGUGCCUAC	GUGGCAGUGAAGAGUUCAGAGACG
Pos_386509_TGME49_chrIII	GUGGCAGUGAAGAGUUCAGAGACGUAGACGUACCACGUACGUUUACACUCUCAACUCUGAGUGCCUAC	GUGAAGAGUUCAGAGACGUAGACG
Pos_386509_TGME49_chrIII	GUGGCAGUGAAGAGUUCAGAGACGUAGACGUACCACGUACGUUUACACUCUCAACUCUGAGUGCCUAC	GUGGCAGUGAAGAGUUCAGAGACG
mmu-miR-467g_388655	UACAAGCAUACAUGUAGAUAUCUUAUAUAUGCAUAUAUACACAUAAUUAUAUGUGUAUAUAUGUAUAGAUAUAUAUAUGUACAUGUACUUGUUUGUA	GUAUAUAUGUAUAGAUAUAUAUAU
Pos_388829_TGME49_chrIII	GCGGGGACACAGAGCUCUAAGACCACAGACCUCUAUGGUCUGUGUUUAGACGUCUAUGUUCUCUGU	GCGGGGACACAGAGCUCUAAGACC
Neg_388833_TGME49_chrIII	GCGGGGACACAGAGCUCUAAGACCACAGACCUCUAUGGUCUGUGUUUAGACGUCUAUGUUCUCUGU	GCGGGGACACAGAGCUCUAAGACC
Pos_390453_TGME49_chrIII	UUUAUUUUCGACUGUGAUCUGAAACUGUGAUCCAUUUGAGGCAUAAA	UUUAUUUUCGACUGUGAUCUGAAA
Pos_395364_TGME49_chrIII	ACCAGUAGCUAAUAGGGAGGACAAACUAUGUUUGCCGGUGAACGGCGCGUGUUCCUUCUCUCAUUAGGACUGGU	ACCAGUAGCUAAUAGGGAGGACAA
Pos_395364_TGME49_chrIII	ACCAGUAGCUAAUAGGGAGGACAAACUAUGUUUGCCGGUGAACGGCGCGUGUUCCUUCUCUCAUUAGGACUGGU	AGCUAAUAGGGAGGACAAACUAUG
Neg_395367_TGME49_chrIII	ACCAGUAGCUAAUAGGGAGGACAAACUAUGUUUGCCGGUGAACGGCGCGUGUUCCUUCUCUCAUUAGGACUGGU	ACCAGUAGCUAAUAGGGAGGACAA
Neg_395367_TGME49_chrIII	ACCAGUAGCUAAUAGGGAGGACAAACUAUGUUUGCCGGUGAACGGCGCGUGUUCCUUCUCUCAUUAGGACUGGU	AGCUAAUAGGGAGGACAAACUAUG
tch-miR-1277-5p_397294	CUUAUGUAUAUAUGUAUAUGUAUAUAUGUAUAUGUAUAUAUGGAUAUAUAUAUAUAUAUACGUAUGCACCCACAUGAG	UAUAUAUAUAUACGUAUGCACCCA
Neg_398761_TGME49_chrIII	UGUACAUCCAGGUAAGCGACAUAGCUCUUUGCCUAUAGCUAUGUGUACUUGUGUGUGCA	UCCAGGUAAGCGACAUAGCUCUUU
Neg_398761_TGME49_chrIII	UGUACAUCCAGGUAAGCGACAUAGCUCUUUGCCUAUAGCUAUGUGUACUUGUGUGUGCA	UGUACAUCCAGGUAAGCGACAUAG
rno-miR-466b-4-3p_399387	AUACAUGUGCGUAUAUACGUACAUAAAUACAUGCAUACGUGCAUUUGCAUGUAUGUAUGUAUAUAUAUGUAUAUAUAUUAUAGAUAUGUAU	GUAUGUAUAUAUAUGUAUAUAUAU
rno-miR-466b-4-3p_399387	AUACAUGUGCGUAUAUACGUACAUAAAUACAUGCAUACGUGCAUUUGCAUGUAUGUAUGUAUAUAUAUGUAUAUAUAUUAUAGAUAUGUAU	GUGCGUAUAUACGUACAUAAAUAC
Neg_399486_TGME49_chrIII	UCUCGGGUGUAUGUACACUUGAAUGUCGGGGCCGGCAAGAACUCUGGGGUGUACAUACACCUGAGA	UCUCGGGUGUAUGUACACUUGAAU
Neg_400782_TGME49_chrIII	GAGACCUGUUGUGGGGAAACAGCUGCAGAUUUGUUUCAUGUUUCUCUUUCUAGGCUGCUUCCCCACCGAGGGUUUC	UGUUGUGGGGAAACAGCUGCAGAU
dme-miR-9388-5p_402239	UGUAAGUCUAUGUAUGUAUAUACAUAUAUAUAUAUAUAUACAUAUAUAUACAUAUAUAUAUAUAUACAUAUAUAUGUAUAUAUAUAUAUAUAUAAAUAUACAUAUACAUACUUAUA	UGUAAGUCUAUGUAUGUAUAUACA
tch-miR-1277-5p_402517	UAUAUAUAUGUAUACAUAUGUAUGUAUAUAUAUGUACGUAUAUCUAUCUCUAUAUACAAAUGACGACAGACGGAUGUCUGUAAGUGGUUCAGUAUAUAUAUAUAUAUAUAUAUGCAUAUGUAUAUAUAUAUAUA	UGUAAGUGGUUCAGUAUAUAUAUA
mmu-miR-669n_402553	UUUGUGUGUGUAUGUGUGUGAUAUCCAUUUUUGUCAGGCUUACAUGCACUACGAG	UUUGUGUGUGUAUGUGUGUGAUAU
Neg_402558_TGME49_chrIII	UUUGUGUGUGUAUGUGUGUGAUAUCCAUUUUUGUCAGGCUUACAUGCACUACGAG	UUUGUGUGUGUAUGUGUGUGAUAU
Neg_403081_TGME49_chrIII	AAAUAUUUAUAUAUAUAUAUAUAUAUAUAUAUUUAUAUAUAUAUAUUUAUAUAUAUAUAUUUAUAUAUAUAUAUAUAUAUAUAUAUAUAUUU	AUAUAUUUAUAUAUAUAUAUAUAU
Pos_403193_TGME49_chrIII	CACUCACGGACUCACAGACCGAAUGUAUAUAUAUAUAUAUAUAUAUAUAUUCGUCUUGUGGGAGUG	CACUCACGGACUCACAGACCGAAU
Pos_404572_TGME49_chrIII	CUUUUGACUGCUGCAGGGCUGCUGGGUGAGGCACUUCUGCAGCAGCGGGAAG	CUUUUGACUGCUGCAGGGCUGCUG
Neg_404577_TGME49_chrIII	CUUUUGACUGCUGCAGGGCUGCUGGGUGAGGCACUUCUGCAGCAGCGGGAAG	CUUUUGACUGCUGCAGGGCUGCUG
Neg_405235_TGME49_chrIII	UGGUGCGCGCUCGAUUUUUCUUUGAUUGUCAAAGUUUAUCGAGCGCCCCA	UGGUGCGCGCUCGAUUUUUCUUUG
Neg_405239_TGME49_chrIII	GGGUGGUGGUGCGCGCUCGAUUUUUCUUUGAUUGUCAAAGUUUAUCGAGCGCCCCAACACUAUUC	GGGUGGUGGUGCGCGCUCGAUUUU
Neg_405239_TGME49_chrIII	GGGUGGUGGUGCGCGCUCGAUUUUUCUUUGAUUGUCAAAGUUUAUCGAGCGCCCCAACACUAUUC	UGGUGCGCGCUCGAUUUUUCUUUG
Pos_405266_TGME49_chrIII	GACCUACUAUAGCGGAGCUAACUUAUAAGGCUUCGGUGUGGUCGUC	GACCUACUAUAGCGGAGCUAACUU
Neg_405386_TGME49_chrIII	AGAACUGAAAAGAUUAUGGAAGCUCGCAGGACCUGUCACAGCAUUCUACCGGCCCUGCGGGCUUCCAUGAUCUUUUCAGUUCU	CCGGCCCUGCGGGCUUCCAUGAUC
Neg_405386_TGME49_chrIII	AGAACUGAAAAGAUUAUGGAAGCUCGCAGGACCUGUCACAGCAUUCUACCGGCCCUGCGGGCUUCCAUGAUCUUUUCAGUUCU	CUGCGGGCUUCCAUGAUCUUUUCA
Neg_405390_TGME49_chrIII	AGAACUGAAAAGAUUAUGGAAGCUCGCAGGACCUGUCACAGCAUUCUACCGGCCCUGCGGGCUUCCAUGAUCUUUUCAGUUCU	CCGGCCCUGCGGGCUUCCAUGAUC
Neg_405390_TGME49_chrIII	AGAACUGAAAAGAUUAUGGAAGCUCGCAGGACCUGUCACAGCAUUCUACCGGCCCUGCGGGCUUCCAUGAUCUUUUCAGUUCU	CUGCGGGCUUCCAUGAUCUUUUCA
Pos_407317_TGME49_chrIII	AUAUAUAUAUAUAUAUAUGUGUACGUGCAUAUCCGCCUACAUAUAUGCAUGUACAUAUAUAUAUAUAUAUAUAU	AUAUAUAUAUAUAUAUAUGUGUAC
Pos_407321_TGME49_chrIII	AUAUAUAUAUAUAUAUAUGUGUACGUGCAUAUCCGCCUACAUAUAUGCAUGUACAUAUAUAUAUAUAUAUAUAU	AUAUAUAUAUAUAUAUAUGUGUAC
Neg_411204_TGME49_chrIII	ACGGUAUGGGUGGGGGUUGAACCGUGGAGGCAGACCGCCUUCUCGCGGUCUGUUCCGCGGUACCCGCACCUAUUGAAGU	ACGGUAUGGGUGGGGGUUGAACCG
Neg_411204_TGME49_chrIII	ACGGUAUGGGUGGGGGUUGAACCGUGGAGGCAGACCGCCUUCUCGCGGUCUGUUCCGCGGUACCCGCACCUAUUGAAGU	UGGGUGGGGGUUGAACCGUGGAGG
Neg_411210_TGME49_chrIII	ACGGUAUGGGUGGGGGUUGAACCGUGGAGGCAGACCGCCUUCUCGCGGUCUGUUCCGCGGUACCCGCACCUAUUGAAGU	ACGGUAUGGGUGGGGGUUGAACCG
Neg_411210_TGME49_chrIII	ACGGUAUGGGUGGGGGUUGAACCGUGGAGGCAGACCGCCUUCUCGCGGUCUGUUCCGCGGUACCCGCACCUAUUGAAGU	UGGGUGGGGGUUGAACCGUGGAGG
Neg_411531_TGME49_chrIII	GCGAGAGUCGGUGGGGGUCCUUCUUCGCCUCGGACUCCCGCCCGACCUCGC	GCGAGAGUCGGUGGGGGUCCUUCU
Pos_413602_TGME49_chrIII	GUAAAUGUAUAUAUAUAUAUAUAUAUAUACAAAUAUAUAUGUAUAUUUAUAUAUACAAAGAUAUAUAUAUAUAUAUAUAUACAUAUAU	GUAUAUAUAUAUAUAUAUAUAUAC
Pos_413606_TGME49_chrIII	GUAAAUGUAUAUAUAUAUAUAUAUAUAUACAAAUAUAUAUGUAUAUUUAUAUAUACAAAGAUAUAUAUAUAUAUAUAUAUACAUAUAU	GUAUAUAUAUAUAUAUAUAUAUAC
Pos_415175_TGME49_chrIII	AUAUAUGUAUAUAUAUAUGUAUAUAUAUAUAUAUAUGUAUAUGUGUAAAUAUAUAUAUAUAUAUAUAUGUAUAUAUAUAUAUAUAUGUAU	AUAUAUAUAUAUAUGUAUAUAUAU
Pos_417434_TGME49_chrIII	GAGGACGGCGAGGAGGUGCGUUACCUCUUCGUCGACGGAGAGGUGACUUCCUCUGUUCCGCUGUUCUU	GAGGACGGCGAGGAGGUGCGUUAC
Pos_417434_TGME49_chrIII	GAGGACGGCGAGGAGGUGCGUUACCUCUUCGUCGACGGAGAGGUGACUUCCUCUGUUCCGCUGUUCUU	GGCGAGGAGGUGCGUUACCUCUUC
mmu-miR-669l-3p_417526	GCGUGCAUGCAUUCUAGACACAAAGACAGAUAUACACAUAUGUAUAUAUAUGUAUAUAUAUGUAUAUAUAUGUGUAUAUAUGUGUAUAUAUGUAUAUGUAUGUAUAUAUAUGUAUAUGUACAUUUAUAUUUGUCUAUGUUUGGGUGCAUAUCUGCAUGC	AUGCAUUCUAGACACAAAGACAGA
Pos_418578_TGME49_chrIII	UCUGCAUAGCGAGGAGUGGCGGAUGGCGUACCGUGGGCUCUCUCGCUACGCAGA	UCUGCAUAGCGAGGAGUGGCGGAU
Pos_427685_TGME49_chrIII	GUAACUGCUGUGAGGUAGCUACUGGCCCCUUGGUACUGGUUCCUUACAGCAGUUAU	GUAACUGCUGUGAGGUAGCUACUG
Neg_427979_TGME49_chrIII	AGGAGGUGGGUUCGUUUCUGCAUGUGUUUCAAUAUGUCAGACGGACCUCACAUUCCU	AGGAGGUGGGUUCGUUUCUGCAUG
Neg_429449_TGME49_chrIII	GGAUCCAUGUGAUGGCCGAUGUGGCGUUGCCAAAUUUGAGUGUCACGUCUGGCCGUCAUAGAGUCC	AUGUGAUGGCCGAUGUGGCGUUGC
Neg_429452_TGME49_chrIII	GGAUCCAUGUGAUGGCCGAUGUGGCGUUGCCAAAUUUGAGUGUCACGUCUGGCCGUCAUAGAGUCC	AUGUGAUGGCCGAUGUGGCGUUGC
Pos_434648_TGME49_chrIV	GGUAUAUAUAUUUAUAUAUAUAUAUAUAUAUUUAUAUAUAUAUAUAUAUACUUAUAUAUACU	GGUAUAUAUAUUUAUAUAUAUAUA
Pos_434648_TGME49_chrIV	GGUAUAUAUAUUUAUAUAUAUAUAUAUAUAUUUAUAUAUAUAUAUAUAUACUUAUAUAUACU	UAUAUUUAUAUAUAUAUAUAUAUA
Neg_439093_TGME49_chrIV	GCGUUGACAACGGUCUUGUUGAAGUGAAGACCUGUUCUGCGUGACUACAGCGUUUGGUGUGACGAACAUGCAAAAACAGGUAACUUCACAACAGUCGUCCGGUUGAUAAUGC	ACAACGGUCUUGUUGAAGUGAAGA
Neg_439562_TGME49_chrIV	CGGGCGCAUGAAACUGUGUGGAUUCUCCGAUCCCCGAGAGUCCGCUUUCUUUCAUGUACGCCUG	CGGGCGCAUGAAACUGUGUGGAUU
Neg_439566_TGME49_chrIV	CGGGCGCAUGAAACUGUGUGGAUUCUCCGAUCCCCGAGAGUCCGCUUUCUUUCAUGUACGCCUG	CGGGCGCAUGAAACUGUGUGGAUU
Neg_443586_TGME49_chrIV	GCAUACACAUCGCAUGUGCAUAUAUAUAUAUAUAUAUAUAUAUAUAUAUAUAUAUAUAUAUGCACGUGUGUGUAUCUGC	UAUAUAUAUAUAUGCACGUGUGUG
Neg_445502_TGME49_chrIV	GCAUCGCAGUACUUCGUUGUGUAGUUUGUAGGGUUGAGAGAACCCUCGGAACCACAUUGAAGAGUGACGGUGU	CAGUACUUCGUUGUGUAGUUUGUA
Neg_448632_TGME49_chrIV	CUCAUGGAUCGCAUUUGCCGCCACAGGCGUUUGGUUUUUGGAAAGUCUGUUGGUGGCUAUGUGCCAGAG	CUCAUGGAUCGCAUUUGCCGCCAC
Pos_449942_TGME49_chrIV	AGGUUGAACAGCGGAGAGGUUCUGUUCUUGUAGCGUUAGAGAACGAGCCUCUUACGGCGUCAACCU	AACAGCGGAGAGGUUCUGUUCUUG
Pos_449942_TGME49_chrIV	AGGUUGAACAGCGGAGAGGUUCUGUUCUUGUAGCGUUAGAGAACGAGCCUCUUACGGCGUCAACCU	AGGUUGAACAGCGGAGAGGUUCUG
Pos_451208_TGME49_chrIV	UCCGUUCAUAUAUGUAUAUAUAUAUAUAUAUAUAUGUAUAUAAAUACAUAUAUGUAUAUAUAUACAUAUAUAUAAACACGGACGGG	UAUAUGUAUAUAUAUACAUAUAUA
Neg_451776_TGME49_chrIV	AUAUAUAUAUAUAUAUAUAUAUAUAAGUAUGUAUAUAUAUAAGGAUGCACUUGUAUAUAUAAAUUUAUAUAUAUAUAUAUAUAUAUAUAU	ACUUGUAUAUAUAAAUUUAUAUAU
Neg_451776_TGME49_chrIV	AUAUAUAUAUAUAUAUAUAUAUAUAAGUAUGUAUAUAUAUAAGGAUGCACUUGUAUAUAUAAAUUUAUAUAUAUAUAUAUAUAUAUAUAU	AUAUAUAAAUUUAUAUAUAUAUAU
Neg_451780_TGME49_chrIV	AUAUAUAUAUAUAUAUAUAUAUAUAAGUAUGUAUAUAUAUAAGGAUGCACUUGUAUAUAUAAAUUUAUAUAUAUAUAUAUAUAUAUAUAU	ACUUGUAUAUAUAAAUUUAUAUAU
Neg_451780_TGME49_chrIV	AUAUAUAUAUAUAUAUAUAUAUAUAAGUAUGUAUAUAUAUAAGGAUGCACUUGUAUAUAUAAAUUUAUAUAUAUAUAUAUAUAUAUAUAU	AUAUAUAAAUUUAUAUAUAUAUAU
Neg_452509_TGME49_chrIV	AGGCAAGUAUAUACAUAUAUAUAUAUAUAUAUAUACAUAUAUUUAUGUAUAUACAUAUAUAUAUGUAUAUAUAUUUGUGCCU	AUAUACAUAUAUAUAUGUAUAUAU
Pos_453427_TGME49_chrIV	AGAGAAAUGUAUAUAUAUGUAUAUGUAUAUGUAUAUGUAUAUGUAUAUAUAUAUAUAUAUAUAUAUACUUACAUCU	AGAGAAAUGUAUAUAUAUGUAUAU
Pos_453427_TGME49_chrIV	AGAGAAAUGUAUAUAUAUGUAUAUGUAUAUGUAUAUGUAUAUGUAUAUAUAUAUAUAUAUAUAUAUACUUACAUCU	AUGUAUAUAUAUGUAUAUGUAUAU
Neg_454354_TGME49_chrIV	GCAGGGGACAGAGCGACAAGGUCGAGGUAGAAACUCUAUCUGAGACACUUGACGCUUGUCCGCCCUGC	GCAGGGGACAGAGCGACAAGGUCG
rno-miR-568_457123	GUGUUGGUACGUCCAACAGUAAAUGUAUAUAUACAUAUAUACAUAUAUAUAUAUAUAUAUACACUUACUGUUGGACGUAUACCACCAC	AUAUAUACACUUACUGUUGGACGU
rno-miR-568_457123	GUGUUGGUACGUCCAACAGUAAAUGUAUAUAUACAUAUAUACAUAUAUAUAUAUAUAUAUACACUUACUGUUGGACGUAUACCACCAC	AUAUAUAUAUAUACACUUACUGUU
rno-miR-568_457126	AUGAGUGUUGGUACGUCCAACAGUAAAUGUAUAUAUACAUAUAUACAUAUAUAUAUAUAUAUAUACACUUACUGUUGGACGUAUACCACCACCAU	AUAUAUAUAUACACUUACUGUUGG
Pos_458104_TGME49_chrIV	ACUCUGUUUUGUCUAGUUGCGAAAGCGCAGCAAGGGUUUCUGCGCUUUCGGGAAGGACUUCGACGGAGU	ACUCUGUUUUGUCUAGUUGCGAAA
Pos_458104_TGME49_chrIV	ACUCUGUUUUGUCUAGUUGCGAAAGCGCAGCAAGGGUUUCUGCGCUUUCGGGAAGGACUUCGACGGAGU	UUUUGUCUAGUUGCGAAAGCGCAG
Pos_458107_TGME49_chrIV	ACUCUGUUUUGUCUAGUUGCGAAAGCGCAGCAAGGGUUUCUGCGCUUUCGGGAAGGACUUCGACGGAGU	ACUCUGUUUUGUCUAGUUGCGAAA
Pos_458107_TGME49_chrIV	ACUCUGUUUUGUCUAGUUGCGAAAGCGCAGCAAGGGUUUCUGCGCUUUCGGGAAGGACUUCGACGGAGU	UUUUGUCUAGUUGCGAAAGCGCAG
mdo-miR-7399-3p_458281	UAUACAUAUACUUGCGUAUAUAUAUAUAUAUAUAUAUAUAUGUAUAAGCAUAUAUAUAUAUAUAUAUAUAUAUAUACGCAAGUAUAUGUAUA	CAUAUAUAUAUAUAUAUAUAUAUA
mdo-miR-7399-3p_458281	UAUACAUAUACUUGCGUAUAUAUAUAUAUAUAUAUAUAUAUGUAUAAGCAUAUAUAUAUAUAUAUAUAUAUAUAUACGCAAGUAUAUGUAUA	UAUAUAUAUAUAUAUAUAUAUACG
Pos_458285_TGME49_chrIV	UAUACAUAUACUUGCGUAUAUAUAUAUAUAUAUAUAUAUAUGUAUAAGCAUAUAUAUAUAUAUAUAUAUAUAUAUACGCAAGUAUAUGUAUA	CAUAUAUAUAUAUAUAUAUAUAUA
Pos_458285_TGME49_chrIV	UAUACAUAUACUUGCGUAUAUAUAUAUAUAUAUAUAUAUAUGUAUAAGCAUAUAUAUAUAUAUAUAUAUAUAUAUACGCAAGUAUAUGUAUA	UAUAUAUAUAUAUAUAUAUAUACG
Neg_459654_TGME49_chrIV	UAUAUGUAUAUGAACGCAUAUAUAUAUAUAUAUAUAUAUAUACAUAUUCGUAUAUAUAUAUAUAUAUAUAUAUAUAUGCGUUCAUAUACAUAUA	UAUAUAUAUAUAUAUAUAUAUAUG
Neg_460693_TGME49_chrIV	GCAGCACUGAAGCGGCAGAGGCCUUCGAGGCGUCUCGGUCUUGAGAGCCUCUUGGCCGUUCAGACUGC	CUGAAGCGGCAGAGGCCUUCGAGG
Pos_461901_TGME49_chrIV	GCGCGUUGAGACGACUACGAAGGCUCCGAGGAGUUCUUGGUCGUGUUCGACGCGC	GCGCGUUGAGACGACUACGAAGGC
Pos_461904_TGME49_chrIV	GCGCGUUGAGACGACUACGAAGGCUCCGAGGAGUUCUUGGUCGUGUUCGACGCGC	GCGCGUUGAGACGACUACGAAGGC
Neg_462396_TGME49_chrIV	GAGAAGGAGGGAGGGGGUUGAAGACAACAGCGCUCGCUGUGUCGUUUGUCUUCUUUCCGGCCUCUUCGCCUCCUUUUC	GAGAAGGAGGGAGGGGGUUGAAGA
Neg_462399_TGME49_chrIV	GAGAAGGAGGGAGGGGGUUGAAGACAACAGCGCUCGCUGUGUCGUUUGUCUUCUUUCCGGCCUCUUCGCCUCCUUUUC	GAGAAGGAGGGAGGGGGUUGAAGA
Pos_463661_TGME49_chrIV	AGACGCCGAGAAAGCGGAGUCUCUCGUAGAGGUGCGAGAGAUGUGUUUCUCCUUUUCUUGGUGUCU	AGACGCCGAGAAAGCGGAGUCUCU
Pos_463803_TGME49_chrIV	CGCUGCUGAAGACGUCACUUUCACGUCGUUGUCGUUGAUGUCUUCAGGCAGCG	CGCUGCUGAAGACGUCACUUUCAC
Pos_463808_TGME49_chrIV	CGCUGCUGAAGACGUCACUUUCACGUCGUUGUCGUUGAUGUCUUCAGGCAGCG	CGCUGCUGAAGACGUCACUUUCAC
mmu-miR-467g_463835	UAUAUUUAUAUGUGUAUAUAUGUAUAUAUGUAUAUGCAUGUAUAUGUAUACAUAUGUUUAGUUAUAUCUAAUAUAUUUAUACAUAUGUACGCAUAUAUAUAUAUAUAUAUAUAUAUAUAUAUACAUAUACAUAUA	AUAUUUAUACAUAUGUACGCAUAU
Neg_463839_TGME49_chrIV	UAUAUUUAUAUGUGUAUAUAUGUAUAUAUGUAUAUGCAUGUAUAUGUAUACAUAUGUUUAGUUAUAUCUAAUAUAUUUAUACAUAUGUACGCAUAUAUAUAUAUAUAUAUAUAUAUAUAUAUACAUAUACAUAUA	AUAUUUAUACAUAUGUACGCAUAU
Pos_463895_TGME49_chrIV	UAGUUUAGUGCUACGAGUAGCAUUGGUGGAUAUAUGUAUAUAUAUGUAUAUAUAUGUAUAUAUAUAUAUAUAUAUAUACAUGCCAACUGCGAGUAAGCUGAGCUG	AGUGCUACGAGUAGCAUUGGUGGA
mmu-miR-467g_463914	AUACAUACAUAUAUAUAUAUAUAUAUAUAUAUACAUAUAUGUAUAUAUGUAUAUAUAUGUGUAUAUGUAUGUAUAUAUGUGUAUGUGUAUGUAU	AUAUGUGUAUAUGUAUGUAUAUAU
ptr-miR-3149_463915	UGUAUGGAUAUGUGUGUAGUGCUUGUGAAGAUGCAUGUGACAUAUGUGUCUUCCGAGGCGACUACUCGCAGACGUACA	UCUUCCGAGGCGACUACUCGCAGA
ptr-miR-3149_463915	UGUAUGGAUAUGUGUGUAGUGCUUGUGAAGAUGCAUGUGACAUAUGUGUCUUCCGAGGCGACUACUCGCAGACGUACA	UGUAUGGAUAUGUGUGUAGUGCUU
dme-miR-9388-5p_464089	AUAUAUGUAUAUAUAUACAUACAUGUAUAUAUAUACAUACAUGUAUAUAUAUACAUACAUGUAAAUAUAUACAUGUAU	AUAUACAUACAUGUAAAUAUAUAC
Neg_467395_TGME49_chrIV	GUUUCUUGUCACGCAGUGUUCGUGCGACUGUCCGCCUGCGGUGCACGCGGCAGUUGACGACACUCGAGGCAAGAAAU	GGCAGUUGACGACACUCGAGGCAA
Neg_467395_TGME49_chrIV	GUUUCUUGUCACGCAGUGUUCGUGCGACUGUCCGCCUGCGGUGCACGCGGCAGUUGACGACACUCGAGGCAAGAAAU	UGUCACGCAGUGUUCGUGCGACUG
Neg_467745_TGME49_chrIV	GAUUGGCGGUUAAUUGUCCACGGCUCUCCAUGAAGGGAAGGCGUGGACAGUCUACCAGUCACUC	GAUUGGCGGUUAAUUGUCCACGGC
Pos_468171_TGME49_chrIV	CGUGAGAGUACAAAUGUGUGUGUAGUAUUUACCUAUUUAUAUAUGCAUAUAUAUAUAUAUAUAUAUAUAUGUAUAACUGUCUACGAGUAUGACAACACGUACGCUCCCACG	CGUGAGAGUACAAAUGUGUGUGUA
ptr-miR-3149_468546	CCAUAUGCGUACAUAUGCAUGUAUGUCUGUAUGUCGGUAUGUAUGUAUGGAUGUAUGUUUGUAUGUAUGUGUGUAUGUAUGUAUGUGG	AUGUUUGUAUGUAUGUGUGUAUGU
ptr-miR-3149_468546	CCAUAUGCGUACAUAUGCAUGUAUGUCUGUAUGUCGGUAUGUAUGUAUGGAUGUAUGUUUGUAUGUAUGUGUGUAUGUAUGUAUGUGG	GCGUACAUAUGCAUGUAUGUCUGU
Neg_469020_TGME49_chrIV	GGAUACAUAUGUAUAUUAAUAUAUAUAUAUAUAUAUAUGUAUAUAUAUAUAUAUAUAUUGGUGAACAAGGCACACGCAUAUGUAUCC	AUAUAUAUAUUGGUGAACAAGGCA
Pos_476616_TGME49_chrIV	GUGGCCUUCUUACUUUUCUUGCGCCACGGUGCAGGACAAAGGAAGGUCGC	GUGGCCUUCUUACUUUUCUUGCGC
Pos_476619_TGME49_chrIV	GUGGCCUUCUUACUUUUCUUGCGCCACGGUGCAGGACAAAGGAAGGUCGC	GUGGCCUUCUUACUUUUCUUGCGC
Pos_476647_TGME49_chrIV	GGGCACUUUUGACGCCCAUUUCAGAUCGCUGAGGUGGGCGAGCAGAAGCGCCC	GGGCACUUUUGACGCCCAUUUCAG
Neg_476652_TGME49_chrIV	GGGCACUUUUGACGCCCAUUUCAGAUCGCUGAGGUGGGCGAGCAGAAGCGCCC	GGGCACUUUUGACGCCCAUUUCAG
Pos_476961_TGME49_chrIV	GCGGAGACCUUAACGGACGCUCUGGGGGCGUCUGCAAGUGUCUCUGAGG	GCGGAGACCUUAACGGACGCUCUG
cel-miR-272_477271	GAAGUGCAUUCAUCUCUACACUGCAUAUAUGCAUAUAUAUAUAUAUAUAUAUACAUAUAUGUAUGUAGGUAUGGGUGUGCUUU	AUAUACAUAUAUGUAUGUAGGUAU
cel-miR-272_477271	GAAGUGCAUUCAUCUCUACACUGCAUAUAUGCAUAUAUAUAUAUAUAUAUAUACAUAUAUGUAUGUAGGUAUGGGUGUGCUUU	GAAGUGCAUUCAUCUCUACACUGC
cel-miR-272_477274	GAAGGCUGAAGUGCAUUCAUCUCUACACUGCAUAUAUGCAUAUAUAUAUAUAUAUAUAUACAUAUAUGUAUGUAGGUAUGGGUGUGCUUUUUUGCUUUU	UGAAGUGCAUUCAUCUCUACACUG
Neg_478091_TGME49_chrIV	GAAAGGCGAGCAACGGAAAGGUCUGCUGUCUGUCUCGCCUUUC	GAAAGGCGAGCAACGGAAAGGUCU
Neg_478095_TGME49_chrIV	GAAAGGCGAGCAACGGAAAGGUCUGCUGUCUGUCUCGCCUUUC	GAAAGGCGAGCAACGGAAAGGUCU
Pos_478712_TGME49_chrIV	GGGAGACAGCUUCCACUCUUGACAGCGCUUUUUUCUUAUUAGAGAGAUGCUUAGAGGUGGCAGUUGUCUUUC	CAGCUUCCACUCUUGACAGCGCUU
Pos_478712_TGME49_chrIV	GGGAGACAGCUUCCACUCUUGACAGCGCUUUUUUCUUAUUAGAGAGAUGCUUAGAGGUGGCAGUUGUCUUUC	GGGAGACAGCUUCCACUCUUGACA
Pos_478716_TGME49_chrIV	GGGAGACAGCUUCCACUCUUGACAGCGCUUUUUUCUUAUUAGAGAGAUGCUUAGAGGUGGCAGUUGUCUUUC	CAGCUUCCACUCUUGACAGCGCUU
Pos_478716_TGME49_chrIV	GGGAGACAGCUUCCACUCUUGACAGCGCUUUUUUCUUAUUAGAGAGAUGCUUAGAGGUGGCAGUUGUCUUUC	GGGAGACAGCUUCCACUCUUGACA
Neg_478746_TGME49_chrIV	CAAGGAAAACAGCGCGAAAGGCAUUACCUUUGGUCGUUCCUUG	CAAGGAAAACAGCGCGAAAGGCAU
sme-miR-2147b_479481	ACGGGUGUGCAUGCAAAAGUGUGGUCUGGAGUUCAGACGCGAAAAUUCGCCUUUCUUCGGACUUCGGCACGACACACUUUUGCGUGUUUUCCGU	ACGGGUGUGCAUGCAAAAGUGUGG
sme-miR-2147b_479481	ACGGGUGUGCAUGCAAAAGUGUGGUCUGGAGUUCAGACGCGAAAAUUCGCCUUUCUUCGGACUUCGGCACGACACACUUUUGCGUGUUUUCCGU	CUUCGGACUUCGGCACGACACACU
sme-miR-2147b_479481	ACGGGUGUGCAUGCAAAAGUGUGGUCUGGAGUUCAGACGCGAAAAUUCGCCUUUCUUCGGACUUCGGCACGACACACUUUUGCGUGUUUUCCGU	GUGCAUGCAAAAGUGUGGUCUGGA
tch-miR-1277-5p_479730	UGGUGUUUUUACUACAUAUACGUAUAUGUAUAUAUAUAUAUAUAUAUGUAUAUAUAUAUAUAUAUGUAUAUAUGUAUGUAUGUGUAUGGGAUCACUA	UUUUACUACAUAUACGUAUAUGUA
Neg_480065_TGME49_chrIV	GAGAGCGUUGGCGACGAGCGUCAGUUGGGAGAACGAAAACUCGUUGAUCAGCUCCGAGGCUCGACGCGCCAACGCGUUC	CAGCUCCGAGGCUCGACGCGCCAA
Neg_480065_TGME49_chrIV	GAGAGCGUUGGCGACGAGCGUCAGUUGGGAGAACGAAAACUCGUUGAUCAGCUCCGAGGCUCGACGCGCCAACGCGUUC	GAGAGCGUUGGCGACGAGCGUCAG
Neg_480065_TGME49_chrIV	GAGAGCGUUGGCGACGAGCGUCAGUUGGGAGAACGAAAACUCGUUGAUCAGCUCCGAGGCUCGACGCGCCAACGCGUUC	GUUGGCGACGAGCGUCAGUUGGGA
Pos_481002_TGME49_chrIV	GUACAUAAGUAUAUAUAUAUAUAUAUAUAUUUAAGUAUAUAUAUAAGUAUAUAUAUAAGUAUAUAUAUAUAUAUAUAUACAUCUACGUGUAC	AUAAGUAUAUAUAUAUAUAUAUAU
Neg_482972_TGME49_chrIV	GCGGAGAAAGCUCCCUUACCGACGAGAGGAAAGGGGGGCAUUUCUCCGC	GCGGAGAAAGCUCCCUUACCGACG
Neg_482976_TGME49_chrIV	GCGGAGAAAGCUCCCUUACCGACGAGAGGAAAGGGGGGCAUUUCUCCGC	GCGGAGAAAGCUCCCUUACCGACG
Neg_483783_TGME49_chrIV	CAUCGUAUUCAAUUGUAGCCGUACUUUGGACAGCGCCCCGGGACUGCCAGACGCCUGGCGGGUUGCCAGUGCGGCUAUGGAUGAAUACAUUG	AGACGCCUGGCGGGUUGCCAGUGC
Neg_483783_TGME49_chrIV	CAUCGUAUUCAAUUGUAGCCGUACUUUGGACAGCGCCCCGGGACUGCCAGACGCCUGGCGGGUUGCCAGUGCGGCUAUGGAUGAAUACAUUG	AUUCAAUUGUAGCCGUACUUUGGA
rno-miR-466b-4-3p_487641	UAUGUGUGUAUUCGUACGUCAAUAUGUAUAUAUGUAUAUAUAUAUAUAUAUAUAUAUGUAUAUACAUAUAAAAUACGUACACAAAUACACACAUA	UAUAUAUAUGUAUAUACAUAUAAA
rno-miR-466b-4-3p_487641	UAUGUGUGUAUUCGUACGUCAAUAUGUAUAUAUGUAUAUAUAUAUAUAUAUAUAUAUGUAUAUACAUAUAAAAUACGUACACAAAUACACACAUA	UAUGUGUGUAUUCGUACGUCAAUA
Pos_487644_TGME49_chrIV	UAUGUGUGUAUUCGUACGUCAAUAUGUAUAUAUGUAUAUAUAUAUAUAUAUAUAUAUGUAUAUACAUAUAAAAUACGUACACAAAUACACACAUA	UAUAUAUAUGUAUAUACAUAUAAA
Pos_487644_TGME49_chrIV	UAUGUGUGUAUUCGUACGUCAAUAUGUAUAUAUGUAUAUAUAUAUAUAUAUAUAUAUGUAUAUACAUAUAAAAUACGUACACAAAUACACACAUA	UAUGUGUGUAUUCGUACGUCAAUA
Pos_487669_TGME49_chrIV	CAGAAGCGUUAGUGUCUGAGCGCAUGUAUUUAUAUGUAUUUAUAUGGAUUUAUAUGUAUUUAUAUGUAUUUAUAUGUAUAUAUAUAUACAUAUCUACAUAUCAAUACGUAUAAAUAGACACUAACGCUUCUG	CAGAAGCGUUAGUGUCUGAGCGCA
Pos_487669_TGME49_chrIV	CAGAAGCGUUAGUGUCUGAGCGCAUGUAUUUAUAUGUAUUUAUAUGGAUUUAUAUGUAUUUAUAUGUAUUUAUAUGUAUAUAUAUAUACAUAUCUACAUAUCAAUACGUAUAAAUAGACACUAACGCUUCUG	UAUAUAUAUACAUAUCUACAUAUC
cin-miR-4000g-5p_490577	ACUUCUUUAGCAAGGGGAGCGUAACUAUAGUCCCCUUGCUAAGGUCGU	ACUUCUUUAGCAAGGGGAGCGUAA
Pos_490584_TGME49_chrIV	ACUUCUUUAGCAAGGGGAGCGUAACUAUAGUCCCCUUGCUAAGGUCGU	ACUUCUUUAGCAAGGGGAGCGUAA
Neg_495852_TGME49_chrIV	CAUCGACGUUUCGAUUUUGCAUUCACAUAUUUGUUCUCGAUAAUACAAUCGUAGUCAACGGUGAAUGCUGAUGAAGCGUCGGGUG	CAUCGACGUUUCGAUUUUGCAUUC
Pos_498743_TGME49_chrIV	CCCCUCUCAGCAGUUGGAGACGUCUUCGUCUUUUUUGUUAGAGGGG	CCCCUCUCAGCAGUUGGAGACGUC
Pos_499820_TGME49_chrIV	CGUAUAUAUUUGUAUAUAUAUGUAUAUAUAUGUAUGUAUAUAAAUGUUUGUGAAUGUAUAUAUAUAUGUAUAUAUAUAUGUAUAUAAAUGUGUAUG	UGUAUAUAUAUAUGUAUAUAUAUA
gga-miR-1627-3p_500385	CAGCCUCGCCACUGUCACUUCUUUUUUCCUGGAGAUGCGAAGAAGUGAGAGGGUGAGCUG	CAGCCUCGCCACUGUCACUUCUUU
gga-miR-1627-3p_500385	CAGCCUCGCCACUGUCACUUCUUUUUUCCUGGAGAUGCGAAGAAGUGAGAGGGUGAGCUG	CGCCACUGUCACUUCUUUUUUCCU
mmu-miR-669l-3p_500859	AUGUAUAUGUAUGUAUAUGUAUAUACAUAUAUGUAUGUAUAUGUAUAUGUAUAUACAUAUAUGUAUAUAUAUAUAUAUACGUCUAUAAAUACAU	GUAUAUACAUAUAUGUAUAUAUAU
Neg_500862_TGME49_chrIV	AUGUAUAUGUAUGUAUAUGUAUAUACAUAUAUGUAUGUAUAUGUAUAUGUAUAUACAUAUAUGUAUAUAUAUAUAUAUACGUCUAUAAAUACAU	GUAUAUACAUAUAUGUAUAUAUAU
rno-miR-568_502714	GUAAUUGGGUAUGUAUAUAUAUAUAUAUGUAUAUAUGUAUAUAUGUAUAUAUGUAUAUAUGUAUAUAUAUAUCUAUCUAUCUAU	AUAUGUAUAUAUGUAUAUAUAUAU
Neg_503595_TGME49_chrIV	UGCCUAUCUAUAUCUAUAUCUAUAUCUAUAUAUAUAGAUAUAGAUAUAGAUAUAUAGGUA	UGCCUAUCUAUAUCUAUAUCUAUA
mmu-miR-467g_503669	UAUGUUUAUAUAUAUGUGUUUAUGUAUAUAUAUAUAUAUGUAUACAUACACAUAUAUAUAUGUAUACAUACACAUAUAUAAACGUA	CACAUAUAUAUAUGUAUACAUACA
Pos_505244_TGME49_chrIV	CUACUUAGGCCAGUGUGUGUGCUGACACGAAUAGUUUUAGUGCACUUAUUGGCGUACAGUAG	AGGCCAGUGUGUGUGCUGACACGA
Pos_505244_TGME49_chrIV	CUACUUAGGCCAGUGUGUGUGCUGACACGAAUAGUUUUAGUGCACUUAUUGGCGUACAGUAG	CUACUUAGGCCAGUGUGUGUGCUG
Neg_505288_TGME49_chrIV	UAGCGCUAGCAAUGCGUACACCUGUGAGACUUUCUGCUGUCUCCACAGGUGAUGCAGGCAGGCUG	UAGCAAUGCGUACACCUGUGAGAC
Neg_505288_TGME49_chrIV	UAGCGCUAGCAAUGCGUACACCUGUGAGACUUUCUGCUGUCUCCACAGGUGAUGCAGGCAGGCUG	UAGCGCUAGCAAUGCGUACACCUG
Pos_508840_TGME49_chrIV	UGUGUUGCGACCUUCUGCUGUAUGAGCGUAGCUUCGCUCAUACGCCGCACGAGGUUGACAAGUCA	GCGACCUUCUGCUGUAUGAGCGUA
Pos_508840_TGME49_chrIV	UGUGUUGCGACCUUCUGCUGUAUGAGCGUAGCUUCGCUCAUACGCCGCACGAGGUUGACAAGUCA	UGUGUUGCGACCUUCUGCUGUAUG
Pos_512508_TGME49_chrIV	AGGAGUAGUAGCAAGCCUGUAAGCUCUAUAGGCUUAGUUUUGUUACUCCU	AGGAGUAGUAGCAAGCCUGUAAGC
mmu-miR-669a-3-3p_516307	UGUUGUAUAUGUAUGUAUACAUGUUUAUGUAUGUAUAUAUACAUGUUUAUGUUUAUGUAUGUAUAUAUAUAUAUAUGUAUAUAUAUAUAUAUCAUA	AUGUAUGUAUAUAUAUAUAUAUGU
tch-miR-1277-5p_516680	UAUAUAUAUAUAUAUAUAUACAUUAUGCAUACGUAUCUAUAUAUAUUAUGCAUAUGUAUAUAUAUAUAUAUAUAUA	UGCAUAUGUAUAUAUAUAUAUAUA
sko-miR-4827a_517754	AAAUUUAUAUAUAUAUAUAUAUAUAUAUGUAUAUUUAUGUAUAUAUAUAUUUAUGCAUAUAUAUGUAUAUUUAUGUAUAUUUAUGCAUAUAUAUGUAUAUUUAUGUAUAUAUGUGUAUAUUUAUGUAUAUUUAUGUAUAUAUAUGUAUAUUU	AUUUAUGCAUAUAUAUGUAUAUUU
Neg_518097_TGME49_chrIV	AUGUAUGUAGAUAUGUAUGCAUAGAUGCAGAUGCAGGUGUGCAUUUAUGUGACAUUCUCUACAUAUAU	GUAGAUAUGUAUGCAUAGAUGCAG
tch-miR-1277-5p_518262	AUAUAUAUAUAUAUAUAUAUGUAAUACGUAUGCAUAGAUAUAUAUAAUACGUAUACAUAUAUAUAUAUAUAUAUAU	ACGUAUACAUAUAUAUAUAUAUAU
tch-miR-1277-5p_518262	AUAUAUAUAUAUAUAUAUAUGUAAUACGUAUGCAUAGAUAUAUAUAAUACGUAUACAUAUAUAUAUAUAUAUAUAU	AUAUAUAUAUAUAUGUAAUACGUA
hsa-miR-6795-3p_520629	ACUGUGGGAAGAAGCGAGGGGUACCACUUCUCCUUCUUCUUAGAGU	ACUGUGGGAAGAAGCGAGGGGUAC
Pos_527048_TGME49_chrIV	CGUUGGGCCACGGCGAGGUGUUGGUGGCGCAGCAUCUUACUGUCGAGCCCAACG	CGUUGGGCCACGGCGAGGUGUUGG
Pos_527051_TGME49_chrIV	CGUUGGGCCACGGCGAGGUGUUGGUGGCGCAGCAUCUUACUGUCGAGCCCAACG	CGUUGGGCCACGGCGAGGUGUUGG
Pos_528765_TGME49_chrV	GGGAGUCUUCACUGCCUACGUGGAACGUCACCAAAGGCGUUUUAUUUGAGCAUGCUCAAGGCUCCC	CUUCACUGCCUACGUGGAACGUCA
Pos_528765_TGME49_chrV	GGGAGUCUUCACUGCCUACGUGGAACGUCACCAAAGGCGUUUUAUUUGAGCAUGCUCAAGGCUCCC	GGGAGUCUUCACUGCCUACGUGGA
Pos_528770_TGME49_chrV	GGGAGUCUUCACUGCCUACGUGGAACGUCACCAAAGGCGUUUUAUUUGAGCAUGCUCAAGGCUCCC	CUUCACUGCCUACGUGGAACGUCA
Pos_528770_TGME49_chrV	GGGAGUCUUCACUGCCUACGUGGAACGUCACCAAAGGCGUUUUAUUUGAGCAUGCUCAAGGCUCCC	GGGAGUCUUCACUGCCUACGUGGA
Pos_529110_TGME49_chrV	AGUAAUGGUGCACGGCUCGACGUGGUGUGACAGCUUUGGGUCAUCAAAACAACAAACGUGUCCGCCUGCGAUGCCGUGCGCAAAGCU	AGUAAUGGUGCACGGCUCGACGUG
Pos_529110_TGME49_chrV	AGUAAUGGUGCACGGCUCGACGUGGUGUGACAGCUUUGGGUCAUCAAAACAACAAACGUGUCCGCCUGCGAUGCCGUGCGCAAAGCU	GGUGCACGGCUCGACGUGGUGUGA
Pos_531253_TGME49_chrV	ACUUCGUGUUGACGCACUAUGAUUUAGGUUGCUAUGUAUGGUGCGUCCUCACGGAAGU	ACUUCGUGUUGACGCACUAUGAUU
Pos_531253_TGME49_chrV	ACUUCGUGUUGACGCACUAUGAUUUAGGUUGCUAUGUAUGGUGCGUCCUCACGGAAGU	GCUAUGUAUGGUGCGUCCUCACGG
Neg_536069_TGME49_chrV	GCGUCUAUAUAUAUGUAUAUGUACUUAUAUAUAUAUAUAUACGUACUUGUGUGUAUAUAUAUAUAUAUAUAUAUAUAUAUGUAUAUAUAUGC	AUAUAUAUAUAUAUAUAUAUAUAU
Neg_536069_TGME49_chrV	GCGUCUAUAUAUAUGUAUAUGUACUUAUAUAUAUAUAUAUACGUACUUGUGUGUAUAUAUAUAUAUAUAUAUAUAUAUAUGUAUAUAUAUGC	GUGUGUAUAUAUAUAUAUAUAUAU
gga-miR-1730-3p_538088	GCAAACAGCAGUGGCCUUGGAUGUGCAUACAGUUCUAAGUGUCGUACUGUUGUAUGC	GCAAACAGCAGUGGCCUUGGAUGU
Neg_543076_TGME49_chrV	UGAAUAUGAGAAAAAUGUAUAUAUCUAUAUAUAUACAUAUGCGUAUGUUCA	UGAAUAUGAGAAAAAUGUAUAUAU
Neg_543080_TGME49_chrV	UGAAUAUGAGAAAAAUGUAUAUAUCUAUAUAUAUACAUAUGCGUAUGUUCA	UGAAUAUGAGAAAAAUGUAUAUAU
Neg_543467_TGME49_chrV	CGCCGGGUACCAGGAGACCUCGGGAUCGUCGCCGACGACGGGGUCUCCUGGGGCCCUGCG	CGCCGGGUACCAGGAGACCUCGGG
Neg_543467_TGME49_chrV	CGCCGGGUACCAGGAGACCUCGGGAUCGUCGCCGACGACGGGGUCUCCUGGGGCCCUGCG	GUACCAGGAGACCUCGGGAUCGUC
Pos_544041_TGME49_chrV	GCUACGCUGUGUUGUCCGCGGGACUGCGACAGCACGGUAUAGC	GCUACGCUGUGUUGUCCGCGGGAC
Pos_544046_TGME49_chrV	GCUACGCUGUGUUGUCCGCGGGACUGCGACAGCACGGUAUAGC	GCUACGCUGUGUUGUCCGCGGGAC
Neg_548051_TGME49_chrV	CCAUGGGAACACACUGCGCCGAUGCAUACAUCCGUGUCCUAGGAACGGAGUGCAUUGGAGCACAGUGUGCGCCCUCACGG	CCAUGGGAACACACUGCGCCGAUG
Neg_548051_TGME49_chrV	CCAUGGGAACACACUGCGCCGAUGCAUACAUCCGUGUCCUAGGAACGGAGUGCAUUGGAGCACAGUGUGCGCCCUCACGG	GAACACACUGCGCCGAUGCAUACA
Pos_552481_TGME49_chrV	GAGAAUUCGCUUGGUACACACCGGAGGUAGUUUAAAACGGUGUGUAGGCGAGUUCUC	GAGAAUUCGCUUGGUACACACCGG
Pos_552488_TGME49_chrV	GAGAAUUCGCUUGGUACACACCGGAGGUAGUUUAAAACGGUGUGUAGGCGAGUUCUC	GAGAAUUCGCUUGGUACACACCGG
mmu-miR-669i_554674	GUAGAUGAUGUAUGUAUAUGUGUAUAUAUAUGCACAUGUAUGUAUAUGUAUACAUAGAUAUAUACGUACGUACAUCUAC	GUAGAUGAUGUAUGUAUAUGUGUA
mmu-miR-669i_554674	GUAGAUGAUGUAUGUAUAUGUGUAUAUAUAUGCACAUGUAUGUAUAUGUAUACAUAGAUAUAUACGUACGUACAUCUAC	UAUACAUAGAUAUAUACGUACGUA
Pos_554677_TGME49_chrV	GUAGAUGAUGUAUGUAUAUGUGUAUAUAUAUGCACAUGUAUGUAUAUGUAUACAUAGAUAUAUACGUACGUACAUCUAC	GUAGAUGAUGUAUGUAUAUGUGUA
Pos_554677_TGME49_chrV	GUAGAUGAUGUAUGUAUAUGUGUAUAUAUAUGCACAUGUAUGUAUAUGUAUACAUAGAUAUAUACGUACGUACAUCUAC	UAUACAUAGAUAUAUACGUACGUA
Neg_555810_TGME49_chrV	CAGAAAAUAUGUCUGUCUUGUGGAUCUCGUGUCCCUGAAAGUGUGAAUGUGUUUCUCCUUUCCAGGAUAUGAACCAGAAGGCAGGUCACAUGAUUCUG	CUCCUUUCCAGGAUAUGAACCAGA
Neg_555813_TGME49_chrV	CAGAAAAUAUGUCUGUCUUGUGGAUCUCGUGUCCCUGAAAGUGUGAAUGUGUUUCUCCUUUCCAGGAUAUGAACCAGAAGGCAGGUCACAUGAUUCUG	CUCCUUUCCAGGAUAUGAACCAGA
hsa-miR-1277-5p_556590	AUAAAGGCAUAUGUGUCACCAGUAUAUAUGUAUAUAUAUAUAUAUAUAUAUAUAUGUAUAUAUGUAUACGUAUGUUCACUUGUGUCUGUGU	UAUAUAUGUAUAUAUGUAUACGUA
mmu-miR-467g_556699	GAUACCAUUUCUUACUCUCAUCUACUACAUACAUAUACACAUAUAUAUACGUGUACAUACAUAUACAUAUGUAUCUAUAUAUGCAUGCAUGUAGAUGUCUGUGUGCGUAUAUGAAGGACUGGUGUC	AUAUGCAUGCAUGUAGAUGUCUGU
Neg_557601_TGME49_chrV	CAAGAGCGGAUCGUGCCUGUCCUUUCUGGAUUUCUCUGAAUCCGGAAAACGGAGAGGACAACGGCGCAGAUGUGUUUUUG	CAAGAGCGGAUCGUGCCUGUCCUU
Neg_557601_TGME49_chrV	CAAGAGCGGAUCGUGCCUGUCCUUUCUGGAUUUCUCUGAAUCCGGAAAACGGAGAGGACAACGGCGCAGAUGUGUUUUUG	CGGAUCGUGCCUGUCCUUUCUGGA
Neg_557604_TGME49_chrV	CAAGAGCGGAUCGUGCCUGUCCUUUCUGGAUUUCUCUGAAUCCGGAAAACGGAGAGGACAACGGCGCAGAUGUGUUUUUG	CAAGAGCGGAUCGUGCCUGUCCUU
Neg_557604_TGME49_chrV	CAAGAGCGGAUCGUGCCUGUCCUUUCUGGAUUUCUCUGAAUCCGGAAAACGGAGAGGACAACGGCGCAGAUGUGUUUUUG	CGGAUCGUGCCUGUCCUUUCUGGA
Pos_558139_TGME49_chrV	ACGUAUAUAUCUACAUGCAACAUGUAUAUAUAUAUAUAUAUAUAAAUAUAAAUAUACAUAUACAUAUAUUGCAUGUAUAUAUAUACGU	UAAAUAUACAUAUACAUAUAUUGC
Pos_558139_TGME49_chrV	ACGUAUAUAUCUACAUGCAACAUGUAUAUAUAUAUAUAUAUAUAAAUAUAAAUAUACAUAUACAUAUAUUGCAUGUAUAUAUAUACGU	UACAUAUACAUAUAUUGCAUGUAU
Neg_558143_TGME49_chrV	ACGUAUAUAUCUACAUGCAACAUGUAUAUAUAUAUAUAUAUAUAAAUAUAAAUAUACAUAUACAUAUAUUGCAUGUAUAUAUAUACGU	UAAAUAUACAUAUACAUAUAUUGC
Neg_558143_TGME49_chrV	ACGUAUAUAUCUACAUGCAACAUGUAUAUAUAUAUAUAUAUAUAAAUAUAAAUAUACAUAUACAUAUAUUGCAUGUAUAUAUAUACGU	UACAUAUACAUAUAUUGCAUGUAU
Neg_560119_TGME49_chrV	UGCAUAUAUAGAUGUACGUUGUACAUAUAUAUAUAUAUAUAUAUUUAUAUUUAUAUGUAUAUGUAUAUAACGUACAUAUAUAUAUGCA	AUGUAUAUGUAUAUAACGUACAUA
Neg_560119_TGME49_chrV	UGCAUAUAUAGAUGUACGUUGUACAUAUAUAUAUAUAUAUAUAUUUAUAUUUAUAUGUAUAUGUAUAUAACGUACAUAUAUAUAUGCA	AUUUAUAUGUAUAUGUAUAUAACG
Neg_560122_TGME49_chrV	UGCAUAUAUAGAUGUACGUUGUACAUAUAUAUAUAUAUAUAUAUUUAUAUUUAUAUGUAUAUGUAUAUAACGUACAUAUAUAUAUGCA	AUGUAUAUGUAUAUAACGUACAUA
Neg_560122_TGME49_chrV	UGCAUAUAUAGAUGUACGUUGUACAUAUAUAUAUAUAUAUAUAUUUAUAUUUAUAUGUAUAUGUAUAUAACGUACAUAUAUAUAUGCA	AUUUAUAUGUAUAUGUAUAUAACG
tca-miR-3897-5p_560410	CUGUGGCGAAAGCGAGAGUCGAACUACGGGAGACUCUCGCUUUCGCCACAG	CUGUGGCGAAAGCGAGAGUCGAAC
hsa-miR-6884-3p_564405	UGAUGCCAGAGGCCGUAUAGGGGAGACAGGAAGGUGAAGUUUCUCUUUCUCUAGUCUCCCCAGUGCCUCUGCAUCUC	CAGAGGCCGUAUAGGGGAGACAGG
hsa-miR-6884-3p_564405	UGAUGCCAGAGGCCGUAUAGGGGAGACAGGAAGGUGAAGUUUCUCUUUCUCUAGUCUCCCCAGUGCCUCUGCAUCUC	UGAUGCCAGAGGCCGUAUAGGGGA
Pos_564628_TGME49_chrV	CUCCCCCCUUCGUUGCGUACGCAUACGUACGUAACAGGACAGCGGGGGGGG	CUCCCCCCUUCGUUGCGUACGCAU
tch-miR-1277-5p_564989	CGGUGAGUUGACUCAAACCUAGUGAGAUAAAUAUACGAAUAAAUGGAAACACAUACGUGCGUAUACGUAUAUAUACAUAUGAUAUAUUUCCACUCGCUUUUCCUCGUCUCAGCUCUAUCUAUCGGUCACUCACUG	AUACAUAUGAUAUAUUUCCACUCG
tch-miR-1277-5p_564989	CGGUGAGUUGACUCAAACCUAGUGAGAUAAAUAUACGAAUAAAUGGAAACACAUACGUGCGUAUACGUAUAUAUACAUAUGAUAUAUUUCCACUCGCUUUUCCUCGUCUCAGCUCUAUCUAUCGGUCACUCACUG	CGGUGAGUUGACUCAAACCUAGUG
Pos_567243_TGME49_chrV	GUAAGACACGCCCCUACUUUUGCAAACCUGGGGGAGCAGAAGUGGGGUCGUGUCUUAGG	GUAAGACACGCCCCUACUUUUGCA
Pos_567248_TGME49_chrV	GUAAGACACGCCCCUACUUUUGCAAACCUGGGGGAGCAGAAGUGGGGUCGUGUCUUAGG	GUAAGACACGCCCCUACUUUUGCA
Pos_567982_TGME49_chrV	GUGUGUGCUUGCACUUAGUGUAUCGAUAUUACUACGCGCACGUACGCAU	GUGUGUGCUUGCACUUAGUGUAUC
Pos_567987_TGME49_chrV	GUGUGUGCUUGCACUUAGUGUAUCGAUAUUACUACGCGCACGUACGCAU	GUGUGUGCUUGCACUUAGUGUAUC
Neg_570060_TGME49_chrV	GACGAGUUCCAGUUGUACUGCAAAUUGAAAGUGAAGUACAACUUGGACUUGUU	GACGAGUUCCAGUUGUACUGCAAA
Pos_570377_TGME49_chrV	AGGUACGAUAAGCAUACACUUGUAUAUAUAUAUAUAUAUAUAUAUAUAUAUAUAUAUAUAUAUAUAUAUAUAUAUGUAGACGUCCGUAUCU	AGGUACGAUAAGCAUACACUUGUA
Pos_570377_TGME49_chrV	AGGUACGAUAAGCAUACACUUGUAUAUAUAUAUAUAUAUAUAUAUAUAUAUAUAUAUAUAUAUAUAUAUAUAUAUGUAGACGUCCGUAUCU	UAUAUAUAUAUAUAUAUAUAUGUA
Neg_570416_TGME49_chrV	CAUGGGAACUCUCUAGAGUUGUGUAGGCUUAACUACCCGCUAGUCUAGAGCCUGCUUCAACGCCUGAGAGGGUUCCAUG	AACUCUCUAGAGUUGUGUAGGCUU
Neg_570416_TGME49_chrV	CAUGGGAACUCUCUAGAGUUGUGUAGGCUUAACUACCCGCUAGUCUAGAGCCUGCUUCAACGCCUGAGAGGGUUCCAUG	CAUGGGAACUCUCUAGAGUUGUGU
gga-miR-6582-5p_572155	UGGGGGAUCUUGGUUUGAGUGUAUCUCUAAUUGCGCGGUUUACUGUGCAUAGGGAUGGACGAAGACUUGAGAUAUUGCCA	AUAGGGAUGGACGAAGACUUGAGA
gga-miR-6582-5p_572155	UGGGGGAUCUUGGUUUGAGUGUAUCUCUAAUUGCGCGGUUUACUGUGCAUAGGGAUGGACGAAGACUUGAGAUAUUGCCA	AUCUUGGUUUGAGUGUAUCUCUAA
gga-miR-6582-5p_572155	UGGGGGAUCUUGGUUUGAGUGUAUCUCUAAUUGCGCGGUUUACUGUGCAUAGGGAUGGACGAAGACUUGAGAUAUUGCCA	UGGGGGAUCUUGGUUUGAGUGUAU
dme-miR-9388-5p_574788	UAUAUGCGUAUUUAUGUAUAUACAUGUACGUAUAUGUAUUAUACGCAUAUACGUAUAUGUAUUAUACGCAUAUACGUAUAUA	AUACGUAUAUGUAUUAUACGCAUA
mml-miR-877-3p_575537	GGGAAGAGAGAGAAGAGAGAGAUUUGUAUGUAUAUAUAUAUAUAUAUAUACAUAUAUAUAUGUAUACAUGUCUCGCACUCUCGUCCC	UAUAUAUGUAUACAUGUCUCGCAC
Pos_575651_TGME49_chrV	GCUCUUCCUUUUGCAAGGAGGGAAGCUACUCUUUCUCACCUUGCAAGAGGUGGAGC	GCUCUUCCUUUUGCAAGGAGGGAA
Pos_576049_TGME49_chrV	UUCUACGUCCGUAUGUCUAUGCGGUUAUGCGUAUAUAUACGUAUAGAGAGCUAUGGACGUAGAG	UUCUACGUCCGUAUGUCUAUGCGG
Pos_578271_TGME49_chrV	UCAAGACGUGACCUGCAGUGUACAGAAAGGCCUAGAGGCCGCUGGACCUUCCUUGUACACUCAGGCAUUUACGCUAUGA	UCAAGACGUGACCUGCAGUGUACA
Pos_578271_TGME49_chrV	UCAAGACGUGACCUGCAGUGUACAGAAAGGCCUAGAGGCCGCUGGACCUUCCUUGUACACUCAGGCAUUUACGCUAUGA	UUCCUUGUACACUCAGGCAUUUAC
Pos_578276_TGME49_chrV	UCAAGACGUGACCUGCAGUGUACAGAAAGGCCUAGAGGCCGCUGGACCUUCCUUGUACACUCAGGCAUUUACGCUAUGA	UCAAGACGUGACCUGCAGUGUACA
Pos_578276_TGME49_chrV	UCAAGACGUGACCUGCAGUGUACAGAAAGGCCUAGAGGCCGCUGGACCUUCCUUGUACACUCAGGCAUUUACGCUAUGA	UUCCUUGUACACUCAGGCAUUUAC
Pos_579009_TGME49_chrV	GGCGUCACGUAUACGUAUAUCUAUGUAUAUGUAUAUAUAUAUAUAUAUAUAUACAUAUAUAUAUAUAUAUACGUAAACAUACGUC	AUAUACAUAUAUAUAUAUAUAUAC
Pos_579012_TGME49_chrV	GGCGUCACGUAUACGUAUAUCUAUGUAUAUGUAUAUAUAUAUAUAUAUAUAUACAUAUAUAUAUAUAUAUACGUAAACAUACGUCCGUC	AUAUACAUAUAUAUAUAUAUAUAC
mmu-miR-467g_580492	CCUACAUUUACGUAUAUGCAUUGAUAUAUAUGCACAUAUAUAUAUAUAUAUAUAUAUGUGUAUAUGUAUGCGUACUCGUAUGUGCAGG	UAUGUGUAUAUGUAUGCGUACUCG
Neg_580495_TGME49_chrV	CCUACAUUUACGUAUAUGCAUUGAUAUAUAUGCACAUAUAUAUAUAUAUAUAUAUAUGUGUAUAUGUAUGCGUACUCGUAUGUGCAGG	UAUGUGUAUAUGUAUGCGUACUCG
cin-miR-4194-3p_581907	AUGUAUAUAUGUAUAUAUAUGUGUGUGUAUACGUGGGAAUCUGAAAUAUAUAUACAUAUAUAUAUAUAUAUAUAUAU	UAUAUACAUAUAUAUAUAUAUAUA
cgr-miR-486-3p_583168	UGUUGUAUUGAGCUGACCCGGAAACCCUGCACUGGACGGCACUAAUCGCCAGUCAGUGUGGACCAUUCGGACGCUCUGUACAACA	CCAGUCAGUGUGGACCAUUCGGAC
ppy-miR-1322_583956	CAAGUCGUGGACCGCUCAAACGCCUAAAGGGAAGAGGUGAAGUUAGACUGCUGUUGCUGAUGCCUUAUACAGGUUAAGCAAAGCGUUUUAGGAUAAUUUUUUUCUGAGUUCGGAGACUUG	GAAGAGGUGAAGUUAGACUGCUGU
Pos_583959_TGME49_chrV	UGUGUCUUACUGUUAUAUUCAUAGGCGGACGUAAAUAUAUAUAUAUAUAUAUGUAUAUACAUCCGCCUAUGAAGACACA	UGUGUCUUACUGUUAUAUUCAUAG
Pos_584601_TGME49_chrV	GGUCCGAUGCGGCUCUCGGACGUCUCCACUUCUUCCGUCCCUGAGACGGACGGAAGAAGUGGAACGAGUGUCGUGGACGGGCC	AGAAGUGGAACGAGUGUCGUGGAC
Pos_584601_TGME49_chrV	GGUCCGAUGCGGCUCUCGGACGUCUCCACUUCUUCCGUCCCUGAGACGGACGGAAGAAGUGGAACGAGUGUCGUGGACGGGCC	AUGCGGCUCUCGGACGUCUCCACU
Pos_584601_TGME49_chrV	GGUCCGAUGCGGCUCUCGGACGUCUCCACUUCUUCCGUCCCUGAGACGGACGGAAGAAGUGGAACGAGUGUCGUGGACGGGCC	GACGGAAGAAGUGGAACGAGUGUC
Neg_585318_TGME49_chrV	GAAAACUCAGUCUGUUUGUGCGCUGUCUGGCGUCGCAGGAUGCUUCGACGUUGUUUCGCGGGCAUGCAUCGACGCUAAACGGCCACAUGCAGAUUCGAGGGUUUUU	GUCUGGCGUCGCAGGAUGCUUCGA
Neg_585318_TGME49_chrV	GAAAACUCAGUCUGUUUGUGCGCUGUCUGGCGUCGCAGGAUGCUUCGACGUUGUUUCGCGGGCAUGCAUCGACGCUAAACGGCCACAUGCAGAUUCGAGGGUUUUU	UCAGUCUGUUUGUGCGCUGUCUGG
Neg_585321_TGME49_chrV	GAAAACUCAGUCUGUUUGUGCGCUGUCUGGCGUCGCAGGAUGCUUCGACGUUGUUUCGCGGGCAUGCAUCGACGCUAAACGGCCACAUGCAGAUUCGAGGGUUUUU	GUCUGGCGUCGCAGGAUGCUUCGA
Neg_585321_TGME49_chrV	GAAAACUCAGUCUGUUUGUGCGCUGUCUGGCGUCGCAGGAUGCUUCGACGUUGUUUCGCGGGCAUGCAUCGACGCUAAACGGCCACAUGCAGAUUCGAGGGUUUUU	UCAGUCUGUUUGUGCGCUGUCUGG
mmu-miR-7063-3p_585890	CGCUGUUUCUUUCUCUUCUUUCUCUGUCUGUUUACAACCUCACGUCACGACAGAGGGGGAGAGAGCGAAGGAAGCGGUG	CGCUGUUUCUUUCUCUUCUUUCUC
mmu-miR-7063-3p_585890	CGCUGUUUCUUUCUCUUCUUUCUCUGUCUGUUUACAACCUCACGUCACGACAGAGGGGGAGAGAGCGAAGGAAGCGGUG	GACAGAGGGGGAGAGAGCGAAGGA
mmu-miR-7063-3p_585890	CGCUGUUUCUUUCUCUUCUUUCUCUGUCUGUUUACAACCUCACGUCACGACAGAGGGGGAGAGAGCGAAGGAAGCGGUG	UUCUUUCUCUUCUUUCUCUGUCUG
Pos_585892_TGME49_chrV	CGCUGUUUCUUUCUCUUCUUUCUCUGUCUGUUUACAACCUCACGUCACGACAGAGGGGGAGAGAGCGAAGGAAGCGGUG	CGCUGUUUCUUUCUCUUCUUUCUC
Pos_585892_TGME49_chrV	CGCUGUUUCUUUCUCUUCUUUCUCUGUCUGUUUACAACCUCACGUCACGACAGAGGGGGAGAGAGCGAAGGAAGCGGUG	GACAGAGGGGGAGAGAGCGAAGGA
Pos_585892_TGME49_chrV	CGCUGUUUCUUUCUCUUCUUUCUCUGUCUGUUUACAACCUCACGUCACGACAGAGGGGGAGAGAGCGAAGGAAGCGGUG	UUCUUUCUCUUCUUUCUCUGUCUG
Pos_590774_TGME49_chrV	CGAGGACCUUCUCUGUUAGAGCACUAAGCUCUCAGAUGAGGUCGUUG	CGAGGACCUUCUCUGUUAGAGCAC
Neg_591455_TGME49_chrV	GAUGGGACCUGGAGGCCCCAUGGGUCCAAUGGGCCCUCCUGGUCCUCGUC	GAUGGGACCUGGAGGCCCCAUGGG
Pos_591724_TGME49_chrV	GUGCGUUUGUGUGUGGUUGCUAGUCACAGUUCCGCCGAAAGACCGGUCACACGUAGAGCAACCCACACAAAGCAU	ACACGUAGAGCAACCCACACAAAG
Pos_591724_TGME49_chrV	GUGCGUUUGUGUGUGGUUGCUAGUCACAGUUCCGCCGAAAGACCGGUCACACGUAGAGCAACCCACACAAAGCAU	GUGCGUUUGUGUGUGGUUGCUAGU
Pos_591724_TGME49_chrV	GUGCGUUUGUGUGUGGUUGCUAGUCACAGUUCCGCCGAAAGACCGGUCACACGUAGAGCAACCCACACAAAGCAU	UUGUGUGUGGUUGCUAGUCACAGU
Pos_594528_TGME49_chrV	AAGACAUACGGACAGGCGUCUAAAGUGCUCAGACGACCUGCCGUACCUGUCUU	AAGACAUACGGACAGGCGUCUAAA
Neg_594533_TGME49_chrV	AAGACAUACGGACAGGCGUCUAAAGUGCUCAGACGACCUGCCGUACCUGUCUU	AAGACAUACGGACAGGCGUCUAAA
Pos_594913_TGME49_chrV	GGAGGUGACACAUCGCGGGAUAAGUCACUUGCAGCCGCAAAUCUUACUGGUUGUAAGUAGGCUUUGCUCUGUGUCUUCUCU	GACACAUCGCGGGAUAAGUCACUU
Pos_594913_TGME49_chrV	GGAGGUGACACAUCGCGGGAUAAGUCACUUGCAGCCGCAAAUCUUACUGGUUGUAAGUAGGCUUUGCUCUGUGUCUUCUCU	GGUUGUAAGUAGGCUUUGCUCUGU
Pos_594917_TGME49_chrV	GGAGGUGACACAUCGCGGGAUAAGUCACUUGCAGCCGCAAAUCUUACUGGUUGUAAGUAGGCUUUGCUCUGUGUCUUCUCU	GACACAUCGCGGGAUAAGUCACUU
Pos_594917_TGME49_chrV	GGAGGUGACACAUCGCGGGAUAAGUCACUUGCAGCCGCAAAUCUUACUGGUUGUAAGUAGGCUUUGCUCUGUGUCUUCUCU	GGUUGUAAGUAGGCUUUGCUCUGU
tch-miR-1277-5p_595631	AGUGUGCAUAUAUAUGUAUGCGUAUAUAUAUAUAUAUAUAUGUAUAUAUGUAUAUAUAUAUAUACGUAUAUAAAUACGUACGUGUACACU	UAUAUAUAUACGUAUAUAAAUACG
tch-miR-1277-5p_595631	AGUGUGCAUAUAUAUGUAUGCGUAUAUAUAUAUAUAUAUAUGUAUAUAUGUAUAUAUAUAUAUACGUAUAUAAAUACGUACGUGUACACU	UGUAUAUAUAUAUAUACGUAUAUA
Neg_595636_TGME49_chrV	AGUGUGCAUAUAUAUGUAUGCGUAUAUAUAUAUAUAUAUAUGUAUAUAUGUAUAUAUAUAUAUACGUAUAUAAAUACGUACGUGUACACU	UAUAUAUAUACGUAUAUAAAUACG
Neg_595636_TGME49_chrV	AGUGUGCAUAUAUAUGUAUGCGUAUAUAUAUAUAUAUAUAUGUAUAUAUGUAUAUAUAUAUAUACGUAUAUAAAUACGUACGUGUACACU	UGUAUAUAUAUAUAUACGUAUAUA
Neg_596594_TGME49_chrV	UUCUGUAUGCCUGUCCGCAGAUUUCACGAGUCUGCUGGACGGCAUGGACAGAA	UUCUGUAUGCCUGUCCGCAGAUUU
Neg_596597_TGME49_chrV	UUCUGUAUGCCUGUCCGCAGAUUUCACGAGUCUGCUGGACGGCAUGGACAGAA	UUCUGUAUGCCUGUCCGCAGAUUU
Pos_597902_TGME49_chrV	GAAGGAAAAGGAGACGCGGAGGCGUCACUUCGUCUCUCUCUCUUGUUCCUUC	GAAGGAAAAGGAGACGCGGAGGCG
Pos_597906_TGME49_chrV	GGAAGGAAAAGGAGACGCGGAGGCGUCACUUCGUCUCUCUCUCUUGUUCCUUCU	GGAAGGAAAAGGAGACGCGGAGGC
Pos_602249_TGME49_chrV	UUGUCUUCGUUACGCGCCUUGUUGACGUCUCUGUACGUGUUUACAAAUCCAAAAAGCGUAAGUGUGAAGCCAGGUACAAAGACGUAAAUGCACUUUAUAUUAAAAGGUGCUCUGUACUACGCAGGGCAA	UCGUUACGCGCCUUGUUGACGUCU
Pos_602249_TGME49_chrV	UUGUCUUCGUUACGCGCCUUGUUGACGUCUCUGUACGUGUUUACAAAUCCAAAAAGCGUAAGUGUGAAGCCAGGUACAAAGACGUAAAUGCACUUUAUAUUAAAAGGUGCUCUGUACUACGCAGGGCAA	UUGUCUUCGUUACGCGCCUUGUUG
mmu-miR-669i_602992	AUAUACAUAUAUCUAUAUAUAUGCAUGUAUGUGUAUGCCUGUGCAUAUCUAUGUAUGUAUGUUUAUAUAGAUGUAUGUAUGU	CUAUGUAUGUAUGUUUAUAUAGAU
mmu-miR-669i_602995	UAUAUACAUAUAUCUAUAUAUAUGCAUGUAUGUGUAUGCCUGUGCAUAUCUAUGUAUGUAUGUUUAUAUAGAUGUAUGUAUGUG	UCUAUGUAUGUAUGUUUAUAUAGA
Neg_604743_TGME49_chrV	UGGUUUCCUAAACCGUUGUGUCUGAUAAGAGGCAGAGGUUGGGUAGGAAACCA	UGGUUUCCUAAACCGUUGUGUCUG
hsa-miR-4320_605032	AGGAAUUAGAGGUUUUACCGUUAGCGUGUAUGGUUUGAAACAAGUUGUACUUCGUGCUGAAAAGGGCACACGGCUGUCCUGCAGACGAAGAGACAAAAAGAGCAUCAGGUUUCUGGUUCUCUAGCUUCCU	CUGCAGACGAAGAGACAAAAAGAG
hsa-miR-4320_605032	AGGAAUUAGAGGUUUUACCGUUAGCGUGUAUGGUUUGAAACAAGUUGUACUUCGUGCUGAAAAGGGCACACGGCUGUCCUGCAGACGAAGAGACAAAAAGAGCAUCAGGUUUCUGGUUCUCUAGCUUCCU	GCUGUCCUGCAGACGAAGAGACAA
Neg_605036_TGME49_chrV	AGGAAUUAGAGGUUUUACCGUUAGCGUGUAUGGUUUGAAACAAGUUGUACUUCGUGCUGAAAAGGGCACACGGCUGUCCUGCAGACGAAGAGACAAAAAGAGCAUCAGGUUUCUGGUUCUCUAGCUUCCU	CUGCAGACGAAGAGACAAAAAGAG
Neg_605036_TGME49_chrV	AGGAAUUAGAGGUUUUACCGUUAGCGUGUAUGGUUUGAAACAAGUUGUACUUCGUGCUGAAAAGGGCACACGGCUGUCCUGCAGACGAAGAGACAAAAAGAGCAUCAGGUUUCUGGUUCUCUAGCUUCCU	GCUGUCCUGCAGACGAAGAGACAA
Pos_605647_TGME49_chrV	GAGCCGAGCGGCAGUUGCUAUGGCAGUGCCUUUCACUGAAAGGGCCAGGGUCAACUGCUGAACGUCGGCUU	AGCGGCAGUUGCUAUGGCAGUGCC
Pos_605647_TGME49_chrV	GAGCCGAGCGGCAGUUGCUAUGGCAGUGCCUUUCACUGAAAGGGCCAGGGUCAACUGCUGAACGUCGGCUU	GAGCCGAGCGGCAGUUGCUAUGGC
Pos_607356_TGME49_chrV	UCUGGGUGUUCGUCUGAAAGCGGACCGGAGUCUGUCGAGACUUCUUCUGUGUUUCAGCGACAUCCGGA	UCUGGGUGUUCGUCUGAAAGCGGA
Pos_607356_TGME49_chrV	UCUGGGUGUUCGUCUGAAAGCGGACCGGAGUCUGUCGAGACUUCUUCUGUGUUUCAGCGACAUCCGGA	UGUUCGUCUGAAAGCGGACCGGAG
Pos_607563_TGME49_chrV	GUACGUACAAGAAAAGUGGAGCGUUUGCAGCACGCUGUACUUUUUGGUGUGUAC	CACGCUGUACUUUUUGGUGUGUAC
Pos_607563_TGME49_chrV	GUACGUACAAGAAAAGUGGAGCGUUUGCAGCACGCUGUACUUUUUGGUGUGUAC	GUACGUACAAGAAAAGUGGAGCGU
Pos_611832_TGME49_chrV	UAUAUAUAUGUAUAUGUAUAUGUAUAUAUAUGUAUAUAUAUGUAAAUGUAUAUAUAUGUAUAUAUAUAUAUAUAUAUGCAUAUAUAUAUAUAUA	UAUGUAUAUAUAUAUAUAUAUAUG
Pos_613734_TGME49_chrV	GAAGUAGUCUAACUAUGGGAGCAGUUACGUCAUGCUCCAGGGGUUGGACUCUUU	GAAGUAGUCUAACUAUGGGAGCAG
hsa-miR-5688_613895	CGUUUGUUUUGUUAACAGUUCUAGUAAAGGUUCGUCUCUAUAAGUGUGUCCAUGCGCUGCCUGAAGGAUGAUGUACUCGUUGUGUGGUACUGCUUCAAAACUCCUGUCAAACAGCAUGUGACACCUUUCUGAAACGACCCUCUACGGACGUCCUAAAGGAAACG	UCCAUGCGCUGCCUGAAGGAUGAU
Neg_614812_TGME49_chrV	CGCUGUCGACUUCUCUCGGUCGGCAGCGUCGACAGGAGGACGCGAGCGCUGUCGACCGAGAGAAGUCGACAGCG	CGACUUCUCUCGGUCGGCAGCGUC
Neg_614812_TGME49_chrV	CGCUGUCGACUUCUCUCGGUCGGCAGCGUCGACAGGAGGACGCGAGCGCUGUCGACCGAGAGAAGUCGACAGCG	CGCUGUCGACUUCUCUCGGUCGGC
Pos_618063_TGME49_chrV	UCGCAAGGCGGUACGAGCAGGCUUGCGCCCGUGAGUGCUUAGUCUCGGCGGGGCUCGAGCUUGCUUUACGCCUAUGCGA	CGGGGCUCGAGCUUGCUUUACGCC
Pos_618063_TGME49_chrV	UCGCAAGGCGGUACGAGCAGGCUUGCGCCCGUGAGUGCUUAGUCUCGGCGGGGCUCGAGCUUGCUUUACGCCUAUGCGA	GGCGGUACGAGCAGGCUUGCGCCC
Pos_618063_TGME49_chrV	UCGCAAGGCGGUACGAGCAGGCUUGCGCCCGUGAGUGCUUAGUCUCGGCGGGGCUCGAGCUUGCUUUACGCCUAUGCGA	UCGCAAGGCGGUACGAGCAGGCUU
mmu-miR-466l-3p_620036	UAUGUAUAUAUAUAUAUAUAUAUACAUGUACACAUAGGUGCAUAUAUAUAUAUAUAUAUAUAUACAUG	UAUGUAUAUAUAUAUAUAUAUAUA
Neg_620542_TGME49_chrV	CUUUCGUCAAAAGAAGCAUACUUUUCACAUGAAGUGAGAUCUCUAUUUCCUAGCGACGCGACAGGUAAAUCUUCGUGCGUGACGCUUUUGGGGGACGCAAAUUACUAAAUGGACUCCAGUAUGUCCUUCUUCGCGAGAG	UCGUGCGUGACGCUUUUGGGGGAC
Pos_621682_TGME49_chrV	CGGCCCUUGUCGUCUCCCAGAGAUGUUCCAUGCUUAUGAUCGUCUUCAUAAGCAUGUAGUAUUUUUGGUUAAGCCACAGUGGUUG	UAAGCAUGUAGUAUUUUUGGUUAA
Pos_623602_TGME49_chrV	CAAAGGUGAAGUAGGCGCCUGUUCCCGGGCUCUUUUCUACCUUUG	CAAAGGUGAAGUAGGCGCCUGUUC
Pos_623605_TGME49_chrV	CAAAGGUGAAGUAGGCGCCUGUUCCCGGGCUCUUUUCUACCUUUG	CAAAGGUGAAGUAGGCGCCUGUUC
Neg_623678_TGME49_chrV	UGUGUUCCACCGGCUGACGUGGAGCAUGAAACAGUGCUUCGGAUUAUGCAAGCCGUUUUGUGUUUUACCUUGAGUAGGUGGAACACA	CAAGCCGUUUUGUGUUUUACCUUG
Neg_623678_TGME49_chrV	UGUGUUCCACCGGCUGACGUGGAGCAUGAAACAGUGCUUCGGAUUAUGCAAGCCGUUUUGUGUUUUACCUUGAGUAGGUGGAACACA	CCACCGGCUGACGUGGAGCAUGAA
Neg_623678_TGME49_chrV	UGUGUUCCACCGGCUGACGUGGAGCAUGAAACAGUGCUUCGGAUUAUGCAAGCCGUUUUGUGUUUUACCUUGAGUAGGUGGAACACA	GUUUUGUGUUUUACCUUGAGUAGG
Neg_623678_TGME49_chrV	UGUGUUCCACCGGCUGACGUGGAGCAUGAAACAGUGCUUCGGAUUAUGCAAGCCGUUUUGUGUUUUACCUUGAGUAGGUGGAACACA	UGUGUUCCACCGGCUGACGUGGAG
Neg_623685_TGME49_chrV	UGUGUUCCACCGGCUGACGUGGAGCAUGAAACAGUGCUUCGGAUUAUGCAAGCCGUUUUGUGUUUUACCUUGAGUAGGUGGAACACA	CAAGCCGUUUUGUGUUUUACCUUG
Neg_623685_TGME49_chrV	UGUGUUCCACCGGCUGACGUGGAGCAUGAAACAGUGCUUCGGAUUAUGCAAGCCGUUUUGUGUUUUACCUUGAGUAGGUGGAACACA	CCACCGGCUGACGUGGAGCAUGAA
Neg_623685_TGME49_chrV	UGUGUUCCACCGGCUGACGUGGAGCAUGAAACAGUGCUUCGGAUUAUGCAAGCCGUUUUGUGUUUUACCUUGAGUAGGUGGAACACA	GUUUUGUGUUUUACCUUGAGUAGG
Neg_623685_TGME49_chrV	UGUGUUCCACCGGCUGACGUGGAGCAUGAAACAGUGCUUCGGAUUAUGCAAGCCGUUUUGUGUUUUACCUUGAGUAGGUGGAACACA	UGUGUUCCACCGGCUGACGUGGAG
Neg_625317_TGME49_chrV	GCUUCUAAGGUUCCUCUGGCCGUACGGGGUGUCGUACCGUCGGCCAGAGGGACAAGAGGC	GCUUCUAAGGUUCCUCUGGCCGUA
Pos_630096_TGME49_chrV	GUAUAUAUAUAUAUAUAUAUCUAUAUAUAUAUAGAUAUAUCUAUCUAUCUGUCUAUAUAUAUAUAUAUAUAUAUAUAUAUAUAUAC	CUGUCUAUAUAUAUAUAUAUAUAU
Pos_630102_TGME49_chrV	GUAUAUAUAUAUAUAUAUAUCUAUAUAUAUAUAGAUAUAUCUAUCUAUCUGUCUAUAUAUAUAUAUAUAUAUAUAUAUAUAUAUAC	CUGUCUAUAUAUAUAUAUAUAUAU
Pos_632436_TGME49_chrV	CAGCUGUAGAGGUUGAGCUUCGUUAGAAACGAAAACCUCUGCAGCUG	CAGCUGUAGAGGUUGAGCUUCGUU
Pos_632440_TGME49_chrV	CAGCUGUAGAGGUUGAGCUUCGUUAGAAACGAAAACCUCUGCAGCUG	CAGCUGUAGAGGUUGAGCUUCGUU
Pos_634174_TGME49_chrV	GGUAGCAUAUGCGUGGCGAUCUUUCCUCACAGGUUGUCAUAGCGAAUGUUACC	GGUAGCAUAUGCGUGGCGAUCUUU
Pos_634178_TGME49_chrV	GGUAGCAUAUGCGUGGCGAUCUUUCCUCACAGGUUGUCAUAGCGAAUGUUACC	GGUAGCAUAUGCGUGGCGAUCUUU
Pos_634284_TGME49_chrV	CUUUACGGCUCGUACUUGCGCUGUGUCAAGGACAUUUAGACGAAUCCAUGUCUGCACCUAGGCAUGGCUUGCGUCGUUGGCACUUAAGUGUAAGUACGAGACAAAAG	CACCUAGGCAUGGCUUGCGUCGUU
Pos_634284_TGME49_chrV	CUUUACGGCUCGUACUUGCGCUGUGUCAAGGACAUUUAGACGAAUCCAUGUCUGCACCUAGGCAUGGCUUGCGUCGUUGGCACUUAAGUGUAAGUACGAGACAAAAG	CUUUACGGCUCGUACUUGCGCUGU
Pos_634487_TGME49_chrV	CUCCAGUGAACUCCCCGCUUCCGGGAGGACCUCUUACCGGGAGCAAGGGGUGUUUGUGGAG	UGAACUCCCCGCUUCCGGGAGGAC
ptr-miR-1253_635666	GACCUUACUUAAACGACGUGUGCUAGCCUAGGUACAGGCUGGUCUUCUUCGUUAAGUAGGGUU	ACUUAAACGACGUGUGCUAGCCUA
ptr-miR-1253_635666	GACCUUACUUAAACGACGUGUGCUAGCCUAGGUACAGGCUGGUCUUCUUCGUUAAGUAGGGUU	GACCUUACUUAAACGACGUGUGCU
Pos_635670_TGME49_chrV	GACCUUACUUAAACGACGUGUGCUAGCCUAGGUACAGGCUGGUCUUCUUCGUUAAGUAGGGUU	ACUUAAACGACGUGUGCUAGCCUA
Pos_635670_TGME49_chrV	GACCUUACUUAAACGACGUGUGCUAGCCUAGGUACAGGCUGGUCUUCUUCGUUAAGUAGGGUU	GACCUUACUUAAACGACGUGUGCU
Pos_635776_TGME49_chrV	UUGUGACCAGUAGGUCUGUCUCGGCUACUGCUUGUCGAGAACAGACCGACUGACGUACACAA	UUGUGACCAGUAGGUCUGUCUCGG
mmu-miR-467g_636311	UAUGAAUGCAUACGUAUGUGCAUGUAAAUAUAUAUAUAUAUAUAUAUAUAUGUAUGUAUGUAUGCAAUCGUA	UGCAUACGUAUGUGCAUGUAAAUA
Pos_636985_TGME49_chrV	GGAGGCCAGAGAGCUCGCGGUGUACCCGGAGGGACUCCGGGUUGAGCUCUUCCGCGCCUCC	CAGAGAGCUCGCGGUGUACCCGGA
Pos_636985_TGME49_chrV	GGAGGCCAGAGAGCUCGCGGUGUACCCGGAGGGACUCCGGGUUGAGCUCUUCCGCGCCUCC	GGAGGCCAGAGAGCUCGCGGUGUA
Pos_636985_TGME49_chrV	GGAGGCCAGAGAGCUCGCGGUGUACCCGGAGGGACUCCGGGUUGAGCUCUUCCGCGCCUCC	GGGACUCCGGGUUGAGCUCUUCCG
mmu-miR-466l-3p_637236	UAGAAGUACCAAUCAUAUAUAUAUAUAUAUAUAUAUAUGCAUGUGCAUUUAUAUAUGUAUAUAUGUGUGCAGGUAUUUGUA	UAGAAGUACCAAUCAUAUAUAUAU
Neg_637239_TGME49_chrV	UAGAAGUACCAAUCAUAUAUAUAUAUAUAUAUAUAUAUGCAUGUGCAUUUAUAUAUGUAUAUAUGUGUGCAGGUAUUUGUA	UAGAAGUACCAAUCAUAUAUAUAU
Pos_637948_TGME49_chrV	AUAUGUGUACUUUUAUAUGUAUAUAUAUGUAUAUAUAUGUAUAUAUAUGUAUAUAUAUAUAUAUAUAUAUACAUGUAGAAACGCAUAU	AUAUAUAUAUAUAUAUACAUGUAG
Pos_637948_TGME49_chrV	AUAUGUGUACUUUUAUAUGUAUAUAUAUGUAUAUAUAUGUAUAUAUAUGUAUAUAUAUAUAUAUAUAUAUACAUGUAGAAACGCAUAU	GUAUAUAUAUAUAUAUAUAUAUAC
mmu-miR-7007-5p_640886	CUUCAUCGGAAGAAGAGGCAGAGGACGAGAGAACAAUCACUUCUUGUUCUGUGCCUCGACUCGAAGAAG	CUGUGCCUCGACUCGAAGAAG
mmu-miR-7007-5p_640886	CUUCAUCGGAAGAAGAGGCAGAGGACGAGAGAACAAUCACUUCUUGUUCUGUGCCUCGACUCGAAGAAG	CUUCAUCGGAAGAAGAGGCAGAGG
Neg_650409_TGME49_chrV	CACCUGUGUCGGUAUACUGUGGCAGACUCAAGUGUGUCUCAUGUAUGAUGCAGGUG	CACCUGUGUCGGUAUACUGUGGCA
Neg_650980_TGME49_chrV	UGCGUGCGGCUGCGUCACGUUUGUGAUGCAGUGCUCUGCAAGCGCAGAGUACUGCCCAAACGCUUUGACGGGUGCCGACAUGCA	CGGCUGCGUCACGUUUGUGAUGCA
Neg_650980_TGME49_chrV	UGCGUGCGGCUGCGUCACGUUUGUGAUGCAGUGCUCUGCAAGCGCAGAGUACUGCCCAAACGCUUUGACGGGUGCCGACAUGCA	GUACUGCCCAAACGCUUUGACGGG
Neg_650980_TGME49_chrV	UGCGUGCGGCUGCGUCACGUUUGUGAUGCAGUGCUCUGCAAGCGCAGAGUACUGCCCAAACGCUUUGACGGGUGCCGACAUGCA	UGCGUGCGGCUGCGUCACGUUUGU
Neg_650983_TGME49_chrV	UGCGUGCGGCUGCGUCACGUUUGUGAUGCAGUGCUCUGCAAGCGCAGAGUACUGCCCAAACGCUUUGACGGGUGCCGACAUGCA	CGGCUGCGUCACGUUUGUGAUGCA
Neg_650983_TGME49_chrV	UGCGUGCGGCUGCGUCACGUUUGUGAUGCAGUGCUCUGCAAGCGCAGAGUACUGCCCAAACGCUUUGACGGGUGCCGACAUGCA	GUACUGCCCAAACGCUUUGACGGG
Neg_650983_TGME49_chrV	UGCGUGCGGCUGCGUCACGUUUGUGAUGCAGUGCUCUGCAAGCGCAGAGUACUGCCCAAACGCUUUGACGGGUGCCGACAUGCA	UGCGUGCGGCUGCGUCACGUUUGU
Neg_651228_TGME49_chrV	ACUGUUGCCUUGAGGGACGACGUGUUGCAUGUUGAUCCCAGAAGCCGACAGU	ACUGUUGCCUUGAGGGACGACGUG
Neg_651228_TGME49_chrV	ACUGUUGCCUUGAGGGACGACGUGUUGCAUGUUGAUCCCAGAAGCCGACAGU	GCCUUGAGGGACGACGUGUUGCAU
mmu-miR-669f-3p_652140	UGUGUCUGUCUAUGUAUAUGUUUAUAUGUAUAUAUGUAUAUAUAUAUAUAUAUAUAACAUAUAUAUACAUACAGAUAUA	UAUAUAUAACAUAUAUAUACAUAC
mmu-miR-669f-3p_652140	UGUGUCUGUCUAUGUAUAUGUUUAUAUGUAUAUAUGUAUAUAUAUAUAUAUAUAUAACAUAUAUAUACAUACAGAUAUA	UGUCUAUGUAUAUGUUUAUAUGUA
mmu-miR-669f-3p_652140	UGUGUCUGUCUAUGUAUAUGUUUAUAUGUAUAUAUGUAUAUAUAUAUAUAUAUAUAACAUAUAUAUACAUACAGAUAUA	UGUGUCUGUCUAUGUAUAUGUUUA
tch-miR-1277-5p_653629	GUGUGUAUGUGUGUAUGUGUGUAUGUGUGUAUGUGUGUAUGUGUAUAUAUAUAUAUAUAUAUACGUAUAUAUAUAUAUAUAUAUAUAUAUAUAUAC	AUAUAUAUACGUAUAUAUAUAUAU
tch-miR-1277-5p_653633	GUGUGUGUGUAUGUGUGUAUGUGUGUAUGUGUGUAUGUGUGUAUGUGUAUAUAUAUAUAUAUAUAUACGUAUAUAUAUAUAUAUAUAUAUAUAUAUAUACUCAUAGACCUACAUACUUAUAUACGCAC	AUAUAUAUAUAUAUAUAUAUAUAU
mmu-miR-467g_653740	UGGUUGUGACACUCGCAUGUGUAUAUAUAUAUAUAUAUAAAUAUGUAUAUAUAUGUGUAUAUAUGUAUAUAUAUGUGUAUAUAUGUAUAUAUAUGUAUACAUAUAUGUAUAUAUAUCCAUAUACAUAAAUACUAAGUUUCUGACCA	AUAUAUGUAUAUAUAUGUAUACAU
Pos_656526_TGME49_chrVI	GUCUGGGUUGUUCCUUCGCUACCGUUUAGUGAGCCUACUGCCACUAGGUAGCGAGGAAGAACUACAGAC	GUCUGGGUUGUUCCUUCGCUACCG
Pos_656531_TGME49_chrVI	GUCUGGGUUGUUCCUUCGCUACCGUUUAGUGAGCCUACUGCCACUAGGUAGCGAGGAAGAACUACAGAC	GUCUGGGUUGUUCCUUCGCUACCG
Neg_658153_TGME49_chrVI	UGCAGGUCGGAGAUGUGCCUCUGAUAUACAGGAUGGCACCUCUCACCUGCA	UGCAGGUCGGAGAUGUGCCUCUGA
Neg_658383_TGME49_chrVI	GUUCAUCGGGUAAACUGCAGAGGCCUCUCGUGCGGGGACGCCCCGUCGCGAGGCUUCUGCGUUUCUUCGAUUUGAAU	CGAGGCUUCUGCGUUUCUUCGAUU
Neg_658383_TGME49_chrVI	GUUCAUCGGGUAAACUGCAGAGGCCUCUCGUGCGGGGACGCCCCGUCGCGAGGCUUCUGCGUUUCUUCGAUUUGAAU	CGGGUAAACUGCAGAGGCCUCUCG
Neg_658383_TGME49_chrVI	GUUCAUCGGGUAAACUGCAGAGGCCUCUCGUGCGGGGACGCCCCGUCGCGAGGCUUCUGCGUUUCUUCGAUUUGAAU	GUUCAUCGGGUAAACUGCAGAGGC
cin-miR-4194-3p_659593	AUACAUUUAUAUAUAUGUAUAUAUAUGUAUAUGUAUAUAGAUAUAUAUAUGGAUAUAUAUAUAUAUAUAUAUAUGUUUGUGUGU	AUGGAUAUAUAUAUAUAUAUAUAU
Neg_659597_TGME49_chrVI	AUACAUUUAUAUAUAUGUAUAUAUAUGUAUAUGUAUAUAGAUAUAUAUAUGGAUAUAUAUAUAUAUAUAUAUAUGUUUGUGUGU	AUGGAUAUAUAUAUAUAUAUAUAU
mmu-miR-467d-3p_661968	UAUGUGUGUACGUUUGUGUAUGUAUAUACGUACAUAUUCGUAUAUAUAUA	UAUGUGUGUACGUUUGUGUAUGUA
Neg_662059_TGME49_chrVI	GGCUUCAGGGACUUGCCCUUCGAGAAGCCCGGAGGGCGGUCCAGAAGCC	GGCUUCAGGGACUUGCCCUUCGAG
mdo-miR-7399-3p_663265	CCAGUUACACGUACAUAUAUAUAUAUAUAUAUAUGCAUGUAUAUGUAUACAUGCAUCUGUACAUAUGUGUAUGUGCACAUCAGUAACUGG	ACAUGCAUCUGUACAUAUGUGUAU
Neg_663268_TGME49_chrVI	CCAGUUACACGUACAUAUAUAUAUAUAUAUAUAUGCAUGUAUAUGUAUACAUGCAUCUGUACAUAUGUGUAUGUGCACAUCAGUAACUGG	ACAUGCAUCUGUACAUAUGUGUAU
Neg_663671_TGME49_chrVI	UACAUAUAUAUAUAUAUAUAUAUAUAUGAACAUGCAUAACACAUGCGCGUGCAUAUAUAUAUAUAUAUAUAUGUAGGUA	GUGCAUAUAUAUAUAUAUAUAUAU
Pos_664969_TGME49_chrVI	GCUUGAGCUUGAAAGGUUAGCUUCGAGUGUGGAAGUCCAAGCGAAGGGGCAGACGUUGACGUCUGUCUGCCCCUGUUUUGAGCUUGGACCAGCUCGCAGCUCGAACUUUCCAAGCUCUGC	GCUUGAAAGGUUAGCUUCGAGUGU
Pos_664969_TGME49_chrVI	GCUUGAGCUUGAAAGGUUAGCUUCGAGUGUGGAAGUCCAAGCGAAGGGGCAGACGUUGACGUCUGUCUGCCCCUGUUUUGAGCUUGGACCAGCUCGCAGCUCGAACUUUCCAAGCUCUGC	GCUUGAGCUUGAAAGGUUAGCUUC
tch-miR-1277-5p_665833	UGUAUAUAUAUAUAUAUAUAUAUAUAUAUAAACACGGACGGACGAAUGUACGUACGUAUAUAUAUAUAUAUAUAUAUAUAUAUACA	UACGUACGUAUAUAUAUAUAUAUA
Pos_665837_TGME49_chrVI	UGUAUAUAUAUAUAUAUAUAUAUAUAUAUAAACACGGACGGACGAAUGUACGUACGUAUAUAUAUAUAUAUAUAUAUAUAUAUACA	UACGUACGUAUAUAUAUAUAUAUA
Pos_666830_TGME49_chrVI	AUGAGUUCCUCUACGACACGGCGUUCGUUAUGUGUAGAUGGAAUUUAU	AUGAGUUCCUCUACGACACGGCGU
Neg_666834_TGME49_chrVI	AUGAGUUCCUCUACGACACGGCGUUCGUUAUGUGUAGAUGGAAUUUAU	AUGAGUUCCUCUACGACACGGCGU
Neg_667577_TGME49_chrVI	AUAUAUAUAUAUAUAUAUAUAUAUAUUUGUGCCUGCCUGCUUACAUGCAUGCAUAUAUAUAUAUAUAUAUAUAUAUAUAUGU	AUGCAUAUAUAUAUAUAUAUAUAU
Pos_670459_TGME49_chrVI	UUAUGCGGCUAACACAACUUAACGAAUGGCUUAAGAUGUGUUCGUCGCUGAA	UUAAGAUGUGUUCGUCGCUGAA
Pos_670459_TGME49_chrVI	UUAUGCGGCUAACACAACUUAACGAAUGGCUUAAGAUGUGUUCGUCGCUGAA	UUAUGCGGCUAACACAACUUAACG
Pos_670464_TGME49_chrVI	UUAUGCGGCUAACACAACUUAACGAAUGGCUUAAGAUGUGUUCGUCGCUGAA	UUAAGAUGUGUUCGUCGCUGAA
Pos_670464_TGME49_chrVI	UUAUGCGGCUAACACAACUUAACGAAUGGCUUAAGAUGUGUUCGUCGCUGAA	UUAUGCGGCUAACACAACUUAACG
mmu-miR-669b-3p_671522	GUGUGUGUAAGUACAUGUAUGUAUAUAUAUAUAUAUAUAUAUACAUAUAUAUGUAUGUGUAACUAUAUGUAUGUGUGUAUAUAUAUAUAUAUAUAUAUAUAUCCAAACAUACAUUUACAUAUAC	GUAAGUACAUGUAUGUAUAUAUAU
Pos_672211_TGME49_chrVI	GUCUGAGUCGCGGAACGAGAGCGGCGGCGGUUGCGUCAGUCGCCUCUGCCUUGUUCUGCGGUUCGAC	GUCGCGGAACGAGAGCGGCGGCGG
Neg_673367_TGME49_chrVI	CAGAGGCGGGAGGAGAGAGACCGAGGGCGACUCGGCUUUCUUCUCCUGCUCGUG	CAGAGGCGGGAGGAGAGAGACCGA
Neg_673369_TGME49_chrVI	CAGAGGCGGGAGGAGAGAGACCGAGGGCGACUCGGCUUUCUUCUCCUGCUCGUG	CAGAGGCGGGAGGAGAGAGACCGA
tch-miR-1277-5p_675114	UAUAUAUAUAUAUAUAUAUAUAUAUACGUAUAUAUAUCUACCUCCAUAUAUAUACGUAUAUAUAUAUAUAUAUAUAUACAUA	UAUAUAUAUAUAUAUAUAUACGUA
Pos_675119_TGME49_chrVI	UAUAUAUAUAUAUAUAUAUAUAUAUACGUAUAUAUAUCUACCUCCAUAUAUAUACGUAUAUAUAUAUAUAUAUAUAUACAUA	UAUAUAUAUAUAUAUAUAUACGUA
Pos_675365_TGME49_chrVI	CAUACGUAUACACAUGCAUACAUUUUUUGUUUAUAGCGAUACGUAUGUAUGUGUAUAUGUGUG	UAUACACAUGCAUACAUUUUUUGU
Neg_675645_TGME49_chrVI	UGCAUAUUUGUACCUACGCACAUAUAUAUAUAUAUAUACAUACAUGUAUAUAUAUGUAUAUGUAUAUGGAUGUAUAAAUAUGCG	UGCAUAUUUGUACCUACGCACAUA
Neg_675645_TGME49_chrVI	UGCAUAUUUGUACCUACGCACAUAUAUAUAUAUAUAUACAUACAUGUAUAUAUAUGUAUAUGUAUAUGGAUGUAUAAAUAUGCG	UUUGUACCUACGCACAUAUAUAUA
Neg_675745_TGME49_chrVI	GAAAGUCCGGUGACUGCAGGUUUGCGUUGUUUUCAGGCAGAUCUGUGGUCCCUGGGGUGCGUUC	GAAAGUCCGGUGACUGCAGGUUUG
Neg_675750_TGME49_chrVI	GUCCGGUGACUGCAGGUUUGCGUUGUUUUCAGGCAGAUCUGUGGUCCCUGGGGU	GUCCGGUGACUGCAGGUUUGCGUU
Neg_676566_TGME49_chrVI	UCGUGAGAGAUGGUCUUGUCGAGUUAGGUUUGGCGCGUGAUUCUCUCUCACGA	UCGUGAGAGAUGGUCUUGUCGAGU
Neg_676571_TGME49_chrVI	UCGUGAGAGAUGGUCUUGUCGAGUUAGGUUUGGCGCGUGAUUCUCUCUCACGA	UCGUGAGAGAUGGUCUUGUCGAGU
Neg_676878_TGME49_chrVI	GAUAUAUAUAUAUAUAUAUAUAUAUAUGCAUAUAUAUAGAUGGAGGUAUAUAUAUGCAUAUAUAUAUAUAUAUAUAUAUGUAUU	UAUAUAUGCAUAUAUAUAUAUAUA
Neg_676878_TGME49_chrVI	GAUAUAUAUAUAUAUAUAUAUAUAUAUGCAUAUAUAUAGAUGGAGGUAUAUAUAUGCAUAUAUAUAUAUAUAUAUAUAUGUAUU	UGCAUAUAUAUAUAUAUAUAUAUA
Neg_676881_TGME49_chrVI	AUAUAUAUAUAUAUAUAUAUAUAUAUGCAUAUAUAUAGAUGGAGGUAUAUAUAUGCAUAUAUAUAUAUAUAUAUAUAUGUAU	AUAUAUGCAUAUAUAUAUAUAUAU
Neg_676958_TGME49_chrVI	AUAUAUAUAUAUAUAUAUAUAUAUAUAUAUAUUUAUAUAUAUAUAUAUUUAUAUAUAUAUAAAUAUAUAUAUAUAUAUACAUAUAAAUAUAUAU	AUAUAUAAAUAUAUAUAUAUAUAU
Pos_678725_TGME49_chrVI	CGGUCGUCGUUUCGCAACUGGGCGUGUGGUACGCUCGCGCGCUCAUCAGUUGCUCGACGACGCCG	CGGUCGUCGUUUCGCAACUGGGCG
Pos_678725_TGME49_chrVI	CGGUCGUCGUUUCGCAACUGGGCGUGUGGUACGCUCGCGCGCUCAUCAGUUGCUCGACGACGCCG	UCGUUUCGCAACUGGGCGUGUGGU
Pos_678730_TGME49_chrVI	CGGUCGUCGUUUCGCAACUGGGCGUGUGGUACGCUCGCGCGCUCAUCAGUUGCUCGACGACGCCG	CGGUCGUCGUUUCGCAACUGGGCG
Pos_678730_TGME49_chrVI	CGGUCGUCGUUUCGCAACUGGGCGUGUGGUACGCUCGCGCGCUCAUCAGUUGCUCGACGACGCCG	UCGUUUCGCAACUGGGCGUGUGGU
mmu-miR-466m-3p_679113	GGCGUAGAGAAGGAUAUGUGUAUAUAUGUGUAUGUAAAUACAUAUAUAUGUAUAGACAUAUAUAUAUAUAUAUAUAUAUAUGUCUCCUCUUACGCC	GACAUAUAUAUAUAUAUAUAUAUA
mmu-miR-466m-3p_679113	GGCGUAGAGAAGGAUAUGUGUAUAUAUGUGUAUGUAAAUACAUAUAUAUGUAUAGACAUAUAUAUAUAUAUAUAUAUAUAUGUCUCCUCUUACGCC	UGUAUAGACAUAUAUAUAUAUAUA
Pos_679116_TGME49_chrVI	GGCGUAGAGAAGGAUAUGUGUAUAUAUGUGUAUGUAAAUACAUAUAUAUGUAUAGACAUAUAUAUAUAUAUAUAUAUAUAUGUCUCCUCUUACGCC	GACAUAUAUAUAUAUAUAUAUAUA
Pos_679116_TGME49_chrVI	GGCGUAGAGAAGGAUAUGUGUAUAUAUGUGUAUGUAAAUACAUAUAUAUGUAUAGACAUAUAUAUAUAUAUAUAUAUAUAUGUCUCCUCUUACGCC	UGUAUAGACAUAUAUAUAUAUAUA
Pos_679335_TGME49_chrVI	GUCCUUUGCGCGUUUUCUCUAGAGGUGGUUUUACCAGACUAGCCUAGAGAGCUACGCGCAAGUGGAC	GUCCUUUGCGCGUUUUCUCUAGAG
Pos_679335_TGME49_chrVI	GUCCUUUGCGCGUUUUCUCUAGAGGUGGUUUUACCAGACUAGCCUAGAGAGCUACGCGCAAGUGGAC	UGCGCGUUUUCUCUAGAGGUGGUU
Pos_679338_TGME49_chrVI	GUCCUUUGCGCGUUUUCUCUAGAGGUGGUUUUACCAGACUAGCCUAGAGAGCUACGCGCAAGUGGAC	GUCCUUUGCGCGUUUUCUCUAGAG
Pos_679338_TGME49_chrVI	GUCCUUUGCGCGUUUUCUCUAGAGGUGGUUUUACCAGACUAGCCUAGAGAGCUACGCGCAAGUGGAC	UGCGCGUUUUCUCUAGAGGUGGUU
Pos_681864_TGME49_chrVI	CGGUACUCUGACCAUCUGUAUGGAGUAUGCAUGAUGGUAGCUCCAUACAGACCUACGGCUUAGGUACUG	CGGUACUCUGACCAUCUGUAUGGA
Pos_681864_TGME49_chrVI	CGGUACUCUGACCAUCUGUAUGGAGUAUGCAUGAUGGUAGCUCCAUACAGACCUACGGCUUAGGUACUG	UCUGACCAUCUGUAUGGAGUAUGC
Neg_683772_TGME49_chrVI	CCGUACGUACCAGCCCAUCUGUGUUCAGGUUCGGCGAACGGAUACAUGGGCGGAACGUACGG	CCGUACGUACCAGCCCAUCUGUGU
Neg_683772_TGME49_chrVI	CCGUACGUACCAGCCCAUCUGUGUUCAGGUUCGGCGAACGGAUACAUGGGCGGAACGUACGG	GUACCAGCCCAUCUGUGUUCAGGU
Neg_683775_TGME49_chrVI	CCGUACGUACCAGCCCAUCUGUGUUCAGGUUCGGCGAACGGAUACAUGGGCGGAACGUACGG	CCGUACGUACCAGCCCAUCUGUGU
Neg_683775_TGME49_chrVI	CCGUACGUACCAGCCCAUCUGUGUUCAGGUUCGGCGAACGGAUACAUGGGCGGAACGUACGG	GUACCAGCCCAUCUGUGUUCAGGU
Neg_687185_TGME49_chrVI	UAGAGUCAUCGCCGUCCACUUUCAGCUCGACGUCCUCGUGCUGAUAGUGAGAAGCGACUGAUUCUA	CAUCGCCGUCCACUUUCAGCUCGA
Neg_687185_TGME49_chrVI	UAGAGUCAUCGCCGUCCACUUUCAGCUCGACGUCCUCGUGCUGAUAGUGAGAAGCGACUGAUUCUA	UAGAGUCAUCGCCGUCCACUUUCA
mmu-miR-467g_687221	GUAUGUACCUACGUAUAUGUAUAUGUAUAUGUAUGUAUAUAUAUAUAUAUAUAUAUAUGCUUACGCACGUACAUAC	AUAUAUAUAUGCUUACGCACGUAC
rno-miR-466b-3p_687524	CGUGUAUGUCGCAUGCUUACAUAUAUACAUACGUACACACAUGUACGUAUAGACAUACAUGUACGUAUGCGCAUAGACG	AUAGACAUACAUGUACGUAUGCGC
rno-miR-466b-3p_687524	CGUGUAUGUCGCAUGCUUACAUAUAUACAUACGUACACACAUGUACGUAUAGACAUACAUGUACGUAUGCGCAUAGACG	CGUGUAUGUCGCAUGCUUACAUAU
Pos_689508_TGME49_chrVI	UGUGUGUAAGUAGUGUGUGUUUAUAUUUAUAUAUAUAUAUAUAUAUAUGUAUAUAUAUGUAUGUAUAUAUAUGCGCACAUAUACACACA	AUAUGUAUGUAUAUAUAUGCGCAC
Pos_689715_TGME49_chrVI	AUAUAUGGAUGCGUACUUGGGUUGUAAUACAUUUACAUAUAUAUAUAUAUAUAUAUAUAAAUGUACCCAAGUAUGUACGUAUGCAUACAUAUAU	GGAUGCGUACUUGGGUUGUAAUAC
Neg_690364_TGME49_chrVI	UUUGUAGUUCAGAGUUCUUCGCAAACGAAGAGUCCCGAAGUGCAAA	UUUGUAGUUCAGAGUUCUUCGCAA
Neg_690661_TGME49_chrVI	GACGUAUGUCAAGGCGCCUGUGCAUAUACAUGCUUAUAUUUAUGUAUGUAUAUACACAGCCAUUUGUAGGUACGUC	GACGUAUGUCAAGGCGCCUGUGCA
Neg_690661_TGME49_chrVI	GACGUAUGUCAAGGCGCCUGUGCAUAUACAUGCUUAUAUUUAUGUAUGUAUAUACACAGCCAUUUGUAGGUACGUC	UAUAUACACAGCCAUUUGUAGGUA
Neg_690661_TGME49_chrVI	GACGUAUGUCAAGGCGCCUGUGCAUAUACAUGCUUAUAUUUAUGUAUGUAUAUACACAGCCAUUUGUAGGUACGUC	UGUCAAGGCGCCUGUGCAUAUACA
Neg_690663_TGME49_chrVI	GACGUAUGUCAAGGCGCCUGUGCAUAUACAUGCUUAUAUUUAUGUAUGUAUAUACACAGCCAUUUGUAGGUACGUC	GACGUAUGUCAAGGCGCCUGUGCA
Neg_690663_TGME49_chrVI	GACGUAUGUCAAGGCGCCUGUGCAUAUACAUGCUUAUAUUUAUGUAUGUAUAUACACAGCCAUUUGUAGGUACGUC	UAUAUACACAGCCAUUUGUAGGUA
Neg_690663_TGME49_chrVI	GACGUAUGUCAAGGCGCCUGUGCAUAUACAUGCUUAUAUUUAUGUAUGUAUAUACACAGCCAUUUGUAGGUACGUC	UGUCAAGGCGCCUGUGCAUAUACA
Neg_690801_TGME49_chrVI	CUGUUCUGCUGCUUCGUUUCUGCCGACGCCGGUAGCUCUCCACGCGGUAGAAGGCGAAGCGGUAGACCAG	UGCUGCUUCGUUUCUGCCGACGCC
Neg_690804_TGME49_chrVI	CUGUUCUGCUGCUUCGUUUCUGCCGACGCCGGUAGCUCUCCACGCGGUAGAAGGCGAAGCGGUAGACCAG	UGCUGCUUCGUUUCUGCCGACGCC
Pos_692200_TGME49_chrVI	GGCCUCAGGGUGUGUGGGUGCUGCCCGCAAGCCAUACACGCUGUGGUC	AGGGUGUGUGGGUGCUGCCCGCAA
Pos_692200_TGME49_chrVI	GGCCUCAGGGUGUGUGGGUGCUGCCCGCAAGCCAUACACGCUGUGGUC	GGCCUCAGGGUGUGUGGGUGCUGC
Pos_692205_TGME49_chrVI	GGCCUCAGGGUGUGUGGGUGCUGCCCGCAAGCCAUACACGCUGUGGUC	AGGGUGUGUGGGUGCUGCCCGCAA
Pos_692205_TGME49_chrVI	GGCCUCAGGGUGUGUGGGUGCUGCCCGCAAGCCAUACACGCUGUGGUC	GGCCUCAGGGUGUGUGGGUGCUGC
Neg_693824_TGME49_chrVI	GGAGAUGCACAUACGCGUUUGCAUGCAUGUAUGCAUGUAGACUUGGUUGUAUGUAUCUUU	GGAGAUGCACAUACGCGUUUGCAU
Neg_693935_TGME49_chrVI	ACGAAGGGAUUCUUGGUUGAAGCAAAUUAUUGUGACUAGGUAUCCCGUCGAAC	ACGAAGGGAUUCUUGGUUGAAGCA
mmu-miR-6990-3p_694031	GCAGAUUGCAUUUUUCGUCUGAUACGGAGCCCUGGCUCUUCCUGUCUUUAAGGGAAGGUUUGGAAUUUGUGCUGAUGAGAAAUCUUCAGUCUGU	AAGGUUUGGAAUUUGUGCUGAUGA
tch-miR-1277-5p_700249	GAUGUAUAUGCGUACGUAUAUAUAUGUAUAUAUAUAUAUAUAUACAUGUAUGUACGUAUGUAUGUAUGUU	UAUGCGUACGUAUAUAUAUGUAUA
tch-miR-1277-5p_700252	AUGUGUAUAUCUAGAUUUAUCGAUGUAUAUGCGUACGUAUAUAUAUGUAUAUAUAUAUAUAUAUACAUGUAUGUACGUAUGUAUGUAUGUUUCUGCGUAUAUGCAU	AUGUGUAUAUCUAGAUUUAUCGAU
Pos_703742_TGME49_chrVI	AGAAGCAUCCGCGUCUACGCGACACAAGACUCCCAGGGGUCCUGUGUUACUUAGACGCGUUUAGUGCUUUU	AGAAGCAUCCGCGUCUACGCGACA
Pos_703742_TGME49_chrVI	AGAAGCAUCCGCGUCUACGCGACACAAGACUCCCAGGGGUCCUGUGUUACUUAGACGCGUUUAGUGCUUUU	AUCCGCGUCUACGCGACACAAGAC
tch-miR-1277-5p_704149	AUAUAUAUAUAUAUAUAUAUAUAUACGUACAUACAUCCUCAUACGUAUAUAUAUAUAUAUAUAUAUAUAU	AUAUAUAUAUAUAUAUAUACGUAC
tch-miR-1277-5p_704153	GGAUAUAUAUAUAUAUAUAUAUAUAUAUACGUACAUACAUCCUCAUACGUAUAUAUAUAUAUAUAUAUAUAUAUUUAUACC	AUAUAUAUAUAUAUAUAUAUAUAC
Neg_704573_TGME49_chrVI	AGACAUAUAUAUAUAUAUAUAUGUAUAUGUAUAUAUUUGUAUAUAUAUAUAUAUAUAUAUAUGUUU	AUAUAUAUAUAUAUAUGUAUAUGU
Neg_704782_TGME49_chrVI	UAUAUGUAUCCUUCUUCGCAUGUGCAUAUAUAUAUAUAUAUAUAUAUAUAUAUAUAUGUACAAGCGUAUAGAUAAAUAUAUAUA	UAUAUAUAUGUACAAGCGUAUAGA
tch-miR-1277-5p_706448	UGGUAUGUGUCUCUACGUAUGUAUUUAUAUAUGUAUAUAUAUAUAUGUAUAUAAACAUAUAUCAUCAUAUGUUUUUCGUAUACGUAUAUAUAUAUAUAUAUAUAUAUAUAUACGGACGUAAUCCA	UGGUAUGUGUCUCUACGUAUGUAU
Pos_706452_TGME49_chrVI	UGGUAUGUGUCUCUACGUAUGUAUUUAUAUAUGUAUAUAUAUAUAUGUAUAUAAACAUAUAUCAUCAUAUGUUUUUCGUAUACGUAUAUAUAUAUAUAUAUAUAUAUAUAUACGGACGUAAUCCA	UGGUAUGUGUCUCUACGUAUGUAU
mmu-miR-466m-3p_706647	UAUAUAUAUAUAUACAUAUAUAUAUAUACAAAUGCACAUAUAUACAGAUGUGUGUAAGUGUGUGUGUAAAUGUAUAAAUAUAUAUA	UGUGUGUAAGUGUGUGUGUAAAUG
mdo-miR-7399-3p_707509	UGUAAAUAAGCGUAUGCAUAUAUAUUUGCACUUACAUAUAUAUAUAUAUAUAUGUAUAUAUAUAUGUAUAUAUAUAUAUAUAUAUAUAUAUAUACAUAUAAAUGCGUAUGUUUAUGUUUCA	UGUAAAUAAGCGUAUGCAUAUAUA
Pos_707783_TGME49_chrVI	GAGGUGUACGAAUAAAUAUAUAAAUAUAUAUAUAUAUAUAAACGUUUACCUU	GAGGUGUACGAAUAAAUAUAUAAA
Pos_707789_TGME49_chrVI	GAGGUGUACGAAUAAAUAUAUAAAUAUAUAUAUAUAUAUAAACGUUUACCUU	GAGGUGUACGAAUAAAUAUAUAAA
pta-miR952b_708127	GAGAGUGGAGACUGGAAGGUCGAGAGUGUGGAUAUUGUGACCGCCAACGGCCUUCUCAGUUUUCUCUUUC	GAGAGUGGAGACUGGAAGGUCGAG
pta-miR952b_708127	GAGAGUGGAGACUGGAAGGUCGAGAGUGUGGAUAUUGUGACCGCCAACGGCCUUCUCAGUUUUCUCUUUC	GGAGACUGGAAGGUCGAGAGUGUG
pta-miR952b_708127	GAGAGUGGAGACUGGAAGGUCGAGAGUGUGGAUAUUGUGACCGCCAACGGCCUUCUCAGUUUUCUCUUUC	GGCCUUCUCAGUUUUCUCUUUC
Neg_708289_TGME49_chrVI	UCCAUCUCGCCAGUUUUUGGUGAGGAGGCAGAAACUCCUCGCCACGACUGUGCCAAAGCUGGA	UCCAUCUCGCCAGUUUUUGGUGAG
Neg_708289_TGME49_chrVI	UCCAUCUCGCCAGUUUUUGGUGAGGAGGCAGAAACUCCUCGCCACGACUGUGCCAAAGCUGGA	UCGCCAGUUUUUGGUGAGGAGGCA
Neg_708293_TGME49_chrVI	UUCCAUCUCGCCAGUUUUUGGUGAGGAGGCAGAAACUCCUCGCCACGACUGUGCCAAAGCUGGAG	CUCGCCAGUUUUUGGUGAGGAGGC
Neg_708293_TGME49_chrVI	UUCCAUCUCGCCAGUUUUUGGUGAGGAGGCAGAAACUCCUCGCCACGACUGUGCCAAAGCUGGAG	UUCCAUCUCGCCAGUUUUUGGUGA
Neg_709055_TGME49_chrVI	GUAUAUAUAAACGUGAAUGUAUAUAUAUAUAUAUAUACAUAUAUAUAUACAUAUAUAUAUAUAUAUAUAUAUAUAUAUGUAUAUUUACGCAUACAAAUAC	ACAUAUAUAUAUAUAUAUAUAUAU
dme-miR-9388-5p_709387	ACAUCUUCUGCACAUGUUUGUGUACAUAUAUGUAUAUAUGUAUAUACAUAUAUAUAUAUAUAUAUAUGUACAUAUAUGGGCCUAGGUGU	ACAUCUUCUGCACAUGUUUGUGUA
dme-miR-9388-5p_709387	ACAUCUUCUGCACAUGUUUGUGUACAUAUAUGUAUAUAUGUAUAUACAUAUAUAUAUAUAUAUAUAUGUACAUAUAUGGGCCUAGGUGU	UAUAUAUAUAUAUGUACAUAUAUG
dme-miR-9388-5p_709387	ACAUCUUCUGCACAUGUUUGUGUACAUAUAUGUAUAUAUGUAUAUACAUAUAUAUAUAUAUAUAUAUGUACAUAUAUGGGCCUAGGUGU	UCUGCACAUGUUUGUGUACAUAUA
Neg_709389_TGME49_chrVI	ACAUCUUCUGCACAUGUUUGUGUACAUAUAUGUAUAUAUGUAUAUACAUAUAUAUAUAUAUAUAUAUGUACAUAUAUGGGCCUAGGUGU	ACAUCUUCUGCACAUGUUUGUGUA
Neg_709389_TGME49_chrVI	ACAUCUUCUGCACAUGUUUGUGUACAUAUAUGUAUAUAUGUAUAUACAUAUAUAUAUAUAUAUAUAUGUACAUAUAUGGGCCUAGGUGU	UAUAUAUAUAUAUGUACAUAUAUG
Neg_709389_TGME49_chrVI	ACAUCUUCUGCACAUGUUUGUGUACAUAUAUGUAUAUAUGUAUAUACAUAUAUAUAUAUAUAUAUAUGUACAUAUAUGGGCCUAGGUGU	UCUGCACAUGUUUGUGUACAUAUA
hsa-miR-1277-5p_714813	UAUUUUUAUGUGUAUAUGUAUGUAUACGUAUAGAUAGAUAGAUACGUAUACAUAUUUAUAUAUAUAGAAAUA	UAUGUGUAUAUGUAUGUAUACGUA
hsa-miR-1277-5p_714813	UAUUUUUAUGUGUAUAUGUAUGUAUACGUAUAGAUAGAUAGAUACGUAUACAUAUUUAUAUAUAUAGAAAUA	UAUUUUUAUGUGUAUAUGUAUGUA
Pos_714837_TGME49_chrVI	AUGUAUGCAGCUGUGCGUACGUAUAUAUAUAUAUAUAUAUAUAUAUAUAUAUAUAUAUAUAUAUAUAUAUAUAUGUAUGUAUAUAUGCAUACGU	AUAUAUAUAUAUAUAUAUAUGUAU
Pos_714837_TGME49_chrVI	AUGUAUGCAGCUGUGCGUACGUAUAUAUAUAUAUAUAUAUAUAUAUAUAUAUAUAUAUAUAUAUAUAUAUAUAUGUAUGUAUAUAUGCAUACGU	AUGUAUGCAGCUGUGCGUACGUAU
Pos_714837_TGME49_chrVI	AUGUAUGCAGCUGUGCGUACGUAUAUAUAUAUAUAUAUAUAUAUAUAUAUAUAUAUAUAUAUAUAUAUAUAUAUGUAUGUAUAUAUGCAUACGU	GCAGCUGUGCGUACGUAUAUAUAU
Neg_714839_TGME49_chrVI	AUGUAUGCAGCUGUGCGUACGUAUAUAUAUAUAUAUAUAUAUAUAUAUAUAUAUAUAUAUAUAUAUAUAUAUAUGUAUGUAUAUAUGCAUACGU	AUAUAUAUAUAUAUAUAUAUGUAU
Neg_714839_TGME49_chrVI	AUGUAUGCAGCUGUGCGUACGUAUAUAUAUAUAUAUAUAUAUAUAUAUAUAUAUAUAUAUAUAUAUAUAUAUAUGUAUGUAUAUAUGCAUACGU	AUGUAUGCAGCUGUGCGUACGUAU
Neg_714839_TGME49_chrVI	AUGUAUGCAGCUGUGCGUACGUAUAUAUAUAUAUAUAUAUAUAUAUAUAUAUAUAUAUAUAUAUAUAUAUAUAUGUAUGUAUAUAUGCAUACGU	GCAGCUGUGCGUACGUAUAUAUAU
mmu-miR-669l-3p_716017	ACAUGGAUGUGUCUAUAUGCGUAUGUAUGUAUAUAUAUAUAUAUAUACAUAUACAUAUAUACUCAUCUAUGU	AUGUGUCUAUAUGCGUAUGUAUGU
Neg_716019_TGME49_chrVI	ACAUGGAUGUGUCUAUAUGCGUAUGUAUGUAUAUAUAUAUAUAUAUACAUAUACAUAUAUACUCAUCUAUGU	AUGUGUCUAUAUGCGUAUGUAUGU
Pos_716298_TGME49_chrVI	CGAACUUUGAAGCUUCAGAGCGCUUUUCGCUCUGAAGCUUCAAAGUUCG	CGAACUUUGAAGCUUCAGAGCGCU
rno-miR-466b-3p_718264	AUGUGUCUGUGUGUAUGUAAGUAUAUACGUAUAUACGUAUAUACAUACAUACAUACAUUUAUACAU	AUGUGUCUGUGUGUAUGUAAGUAU
Pos_718267_TGME49_chrVI	AUGUGUCUGUGUGUAUGUAAGUAUAUACGUAUAUACGUAUAUACAUACAUACAUACAUUUAUACAU	AUGUGUCUGUGUGUAUGUAAGUAU
Neg_718916_TGME49_chrVI	GCAGAACGUCGAGAGGAAGGAAGUCGCCCGCGUUUCCUCUCGCGGGCAGAUCCCUUUCUCGCUCGCGGUUCUGC	CGUCGAGAGGAAGGAAGUCGCCCG
Neg_718918_TGME49_chrVI	GCAGAACGUCGAGAGGAAGGAAGUCGCCCGCGUUUCCUCUCGCGGGCAGAUCCCUUUCUCGCUCGCGGUUCUGC	CGUCGAGAGGAAGGAAGUCGCCCG
rno-miR-466c-3p_721131	AUCUCGUCCGUGUGUAUGUAUAGAUGUGUAUGUAUACAUGUAUAUAUAUAUAUAUAUAUAUAUACAGACGAAGGU	AUCUCGUCCGUGUGUAUGUAUAGA
rno-miR-466c-3p_721131	AUCUCGUCCGUGUGUAUGUAUAGAUGUGUAUGUAUACAUGUAUAUAUAUAUAUAUAUAUAUAUACAGACGAAGGU	UAUAUAUAUAUAUAUACAGACGAA
rno-miR-466c-3p_721131	AUCUCGUCCGUGUGUAUGUAUAGAUGUGUAUGUAUACAUGUAUAUAUAUAUAUAUAUAUAUAUACAGACGAAGGU	UCCGUGUGUAUGUAUAGAUGUGUA
rno-miR-1-5p_722284	AGGGGUGACAUAAAGACGUACGUGCGCGUAAGCAGGACUUUUUGUCACCCCU	AGGGGUGACAUAAAGACGUACGUG
Neg_723861_TGME49_chrVI	GCGAUGUAGUCAACGAGCGAAAGGUCGCUGACGUUGACAUCGUCGU	GCGAUGUAGUCAACGAGCGAAAGG
Pos_725007_TGME49_chrVI	GAACCUGGGUCUCUCCUUCUUUUAGCUCUUAAAGGAGAAGGGGAGAAUCGAGGUUC	GAACCUGGGUCUCUCCUUCUUUUA
Pos_725220_TGME49_chrVI	GCCUUCUUCUUGGGCACUUUCUGACUUUCAAGAGACAGUGUCAACGGGAAGAAGGU	GCCUUCUUCUUGGGCACUUUCUGA
Pos_727098_TGME49_chrVI	CAGGCAGAGUGGUUCUUCGUACCUGCACAAGGUAUAGGAACUGCUGUGAUUG	CAGGCAGAGUGGUUCUUCGUACCU
Pos_727098_TGME49_chrVI	CAGGCAGAGUGGUUCUUCGUACCUGCACAAGGUAUAGGAACUGCUGUGAUUG	GGUAUAGGAACUGCUGUGAUUG
Pos_728711_TGME49_chrVI	UUGCCCUGUGCCCUCGCUGUCCGCGGUAUCGGUGACACGGAGGAGGCGCAGGGCAA	UUGCCCUGUGCCCUCGCUGUCCGC
Neg_729150_TGME49_chrVI	GCUUGUCAAAGCGGCCAGGGAAGGUUCCUGGGUCGUAAUUGACGAGC	GCUUGUCAAAGCGGCCAGGGAAGG
Neg_729154_TGME49_chrVI	GCUUGUCAAAGCGGCCAGGGAAGGUUCCUGGGUCGUAAUUGACGAGC	GCUUGUCAAAGCGGCCAGGGAAGG
Pos_729427_TGME49_chrVI	UGAGUACGUACGUAGAUGUCGCUAGACGGAGAAAUUUGUCUGUGUCGGUUUGAGUGCGUAUUUA	CGUACGUAGAUGUCGCUAGACGGA
Pos_729427_TGME49_chrVI	UGAGUACGUACGUAGAUGUCGCUAGACGGAGAAAUUUGUCUGUGUCGGUUUGAGUGCGUAUUUA	UGAGUACGUACGUAGAUGUCGCUA
mmu-miR-467d-3p_729430	GUAUGUAUCUAUGUGUGUAUGUAUGUGUAUAUAUAUAUAUAUAUACAUACGCGCACGAAUACAUAC	AUCUAUGUGUGUAUGUAUGUGUAU
mmu-miR-467d-3p_729430	GUAUGUAUCUAUGUGUGUAUGUAUGUGUAUAUAUAUAUAUAUAUACAUACGCGCACGAAUACAUAC	GUAUGUAUCUAUGUGUGUAUGUAU
Neg_729434_TGME49_chrVI	GUAUGUAUCUAUGUGUGUAUGUAUGUGUAUAUAUAUAUAUAUAUACAUACGCGCACGAAUACAUAC	AUCUAUGUGUGUAUGUAUGUGUAU
Neg_729434_TGME49_chrVI	GUAUGUAUCUAUGUGUGUAUGUAUGUGUAUAUAUAUAUAUAUAUACAUACGCGCACGAAUACAUAC	GUAUGUAUCUAUGUGUGUAUGUAU
Neg_731684_TGME49_chrVI	CUAUACUAUAUAUAUAUAUAUAUAUAUGUAUAUGAAUAUAUAUAUAAAUAUAUGAAUAUAUAUACAUAUAUAUAUAUAUAUAUAUGGGAUAG	AAUAUAUAUACAUAUAUAUAUAUA
Neg_731952_TGME49_chrVI	UGUAUAUAUGUAGAUAUGCGUACAUACACAGAUAUAUUGAUGUGAAUCCUUUCGCAUAAUGCGGGGUAUGUAUGCUAUGUCUUCAUAUAUACA	UAUGUAGAUAUGCGUACAUACACA
Neg_732961_TGME49_chrVI	GAGAGGCGCAGCGUUCUGCGGGAGAUGCUGCAGAGGACGCGGUUCUC	GAGAGGCGCAGCGUUCUGCGGGAG
Pos_735533_TGME49_chrVI	CGCGGCUUCGAGGGAGAAGAAAGCGCAGGAGCGUUUUUUUCUUCUUCAGCGUGAAGUUGUG	CGCGGCUUCGAGGGAGAAGAAAGC
Pos_736350_TGME49_chrVI	AGCGUACCUGUGUCAAAGUCGUCCGGUCUAUGGAGCUUUGCGUGUCUUGGAAGAGUUCCUACACCUGAGACGCAGGACGCU	GGAAGAGUUCCUACACCUGAGACG
Pos_736350_TGME49_chrVI	AGCGUACCUGUGUCAAAGUCGUCCGGUCUAUGGAGCUUUGCGUGUCUUGGAAGAGUUCCUACACCUGAGACGCAGGACGCU	GUUCCUACACCUGAGACGCAGGAC
rno-miR-568_736596	GGAGCGUACGUAUGGAUGUAUAUAUGUAUAUAUAUAUGUAUAUAUGUAUACAUAUAUAUAUAUAUAUACAUAUAUAUUACGUGAAUUGGUCC	GGAGCGUACGUAUGGAUGUAUAUA
Pos_737435_TGME49_chrVI	GAAGAGGAAGAAGAGGUAGCGGCCUGCGACGUCUCUGCGGCUGCCUGCGUCUUCUUCUGCCUCUUC	GAAGAAGAGGUAGCGGCCUGCGAC
Pos_739837_TGME49_chrVI	GUGCUGUUCUCUUGUUUGCCUGACGAUCGACAGGCAGAGCGUAAAGGGGAGCAGGAGAACAGACAC	GUGCUGUUCUCUUGUUUGCCUGAC
Pos_739837_TGME49_chrVI	GUGCUGUUCUCUUGUUUGCCUGACGAUCGACAGGCAGAGCGUAAAGGGGAGCAGGAGAACAGACAC	UUCUCUUGUUUGCCUGACGAUCGA
Pos_739963_TGME49_chrVI	CACAUCUAUGUCUAUAUAUAUAUAUAUAUAUAUAUAACGUAAAUGCUAUAUAUAUAUAUAUAUAUGGACAUAUUGUG	UAUAUAUAUAUAUAUAUGGACAUA
Pos_739963_TGME49_chrVI	CACAUCUAUGUCUAUAUAUAUAUAUAUAUAUAUAUAACGUAAAUGCUAUAUAUAUAUAUAUAUAUGGACAUAUUGUG	UAUGUCUAUAUAUAUAUAUAUAUA
Pos_739967_TGME49_chrVI	CACAUCUAUGUCUAUAUAUAUAUAUAUAUAUAUAUAACGUAAAUGCUAUAUAUAUAUAUAUAUAUGGACAUAUUGUG	UAUAUAUAUAUAUAUAUGGACAUA
Pos_739967_TGME49_chrVI	CACAUCUAUGUCUAUAUAUAUAUAUAUAUAUAUAUAACGUAAAUGCUAUAUAUAUAUAUAUAUAUGGACAUAUUGUG	UAUGUCUAUAUAUAUAUAUAUAUA
tch-miR-1277-5p_740497	AUGUUUGUAUGUAUAUAUAUAUAUAUACGUAUAUGUGGAUACACGUGUGUAAGUAUAUAUAUAUAUAUAUAAAUAU	GUAUGUAUAUAUAUAUAUAUACGU
Pos_742983_TGME49_chrVI	UCCUUCUCAUGUAAGGUGGUUUUUCAACGGGCUUCGUAAUGUACGUUUAGGCUUGUUGAAGGUACUGACAUGAGGGGGA	AGGCUUGUUGAAGGUACUGACAUG
Pos_742983_TGME49_chrVI	UCCUUCUCAUGUAAGGUGGUUUUUCAACGGGCUUCGUAAUGUACGUUUAGGCUUGUUGAAGGUACUGACAUGAGGGGGA	UCAUGUAAGGUGGUUUUUCAACGG
Pos_742983_TGME49_chrVI	UCCUUCUCAUGUAAGGUGGUUUUUCAACGGGCUUCGUAAUGUACGUUUAGGCUUGUUGAAGGUACUGACAUGAGGGGGA	UCCUUCUCAUGUAAGGUGGUUUUU
Pos_743708_TGME49_chrVI	UCGUCUUUGCUUCUGCUGUCCCUGCCCGUUACUGCUAUGCAGAGACAGUAAAGCAAAGAUGA	UUGCUUCUGCUGUCCCUGCCCGUU
Pos_743711_TGME49_chrVI	GUGGUCGUCUUUGCUUCUGCUGUCCCUGCCCGUUACUGCUAUGCAGAGACAGUAAAGCAAAGAUGAGCGC	GUCUUUGCUUCUGCUGUCCCUGCC
Pos_743711_TGME49_chrVI	GUGGUCGUCUUUGCUUCUGCUGUCCCUGCCCGUUACUGCUAUGCAGAGACAGUAAAGCAAAGAUGAGCGC	GUGGUCGUCUUUGCUUCUGCUGUC
efu-miR-9235a_744917	CAGAGAUUCACGACCAACGAACGCAUCUCGAGAGGAUGUACUCGAGUCGUGUACUUCCUCUGAUGUGUUCGUGGGAGGAAUCAUUG	UUCCUCUGAUGUGUUCGUGGGAGG
Neg_746631_TGME49_chrVI	AGGGUUUCCAGCUUCCAUUCUACAGUGUGGGAUGGAUGGUGGGACCUCU	AGGGUUUCCAGCUUCCAUUCUACA
Neg_746631_TGME49_chrVI	AGGGUUUCCAGCUUCCAUUCUACAGUGUGGGAUGGAUGGUGGGACCUCU	UCCAGCUUCCAUUCUACAGUGUGG
Neg_746634_TGME49_chrVI	GGGUUUCCAGCUUCCAUUCUACAGUGUGGGAUGGAUGGUGGGACCU	CCAGCUUCCAUUCUACAGUGUGGG
Neg_746634_TGME49_chrVI	GGGUUUCCAGCUUCCAUUCUACAGUGUGGGAUGGAUGGUGGGACCU	GGGUUUCCAGCUUCCAUUCUACAG
Neg_750270_TGME49_chrVI	CAGAGGCGUGCACGUAUAUAUAUAUAUAUAUAUAUAUAUGUAUAUAUAUAUAUAUAUAUAUCGGUAGCCUUUG	CAGAGGCGUGCACGUAUAUAUAUA
Neg_750274_TGME49_chrVI	CAGAGGCGUGCACGUAUAUAUAUAUAUAUAUAUAUAUAUGUAUAUAUAUAUAUAUAUAUAUCGGUAGCCUUUG	CAGAGGCGUGCACGUAUAUAUAUA
Neg_751802_TGME49_chrVI	CAGUCUGUGUGCUAUUCCCUUGGUUCUGGAAUGAAAGCAGAGCCGAAGACCCGGGAAUGCACGAGGACUG	CAGUCUGUGUGCUAUUCCCUUGGU
Neg_751802_TGME49_chrVI	CAGUCUGUGUGCUAUUCCCUUGGUUCUGGAAUGAAAGCAGAGCCGAAGACCCGGGAAUGCACGAGGACUG	GUGUGCUAUUCCCUUGGUUCUGGA
Neg_752823_TGME49_chrVI	GCUGUUCUGUCGAAAGAAGGGGGGUUAGUUAGUUAGUCUGCUAUCUUUCGAGAGGACAGC	CUGUCGAAAGAAGGGGGGUUAGUU
Neg_752823_TGME49_chrVI	GCUGUUCUGUCGAAAGAAGGGGGGUUAGUUAGUUAGUCUGCUAUCUUUCGAGAGGACAGC	GCUGUUCUGUCGAAAGAAGGGGGG
Neg_752827_TGME49_chrVI	GCUGUUCUGUCGAAAGAAGGGGGGUUAGUUAGUUAGUCUGCUAUCUUUCGAGAGGACAGC	CUGUCGAAAGAAGGGGGGUUAGUU
Neg_752827_TGME49_chrVI	GCUGUUCUGUCGAAAGAAGGGGGGUUAGUUAGUUAGUCUGCUAUCUUUCGAGAGGACAGC	GCUGUUCUGUCGAAAGAAGGGGGG
rno-miR-466b-4-3p_754220	GUAUGUACGUGUGUAUGUAUAUGUAUUAAGUUAUGUACAUAUGCAUAUACAUAGGUGCGUAU	ACGUGUGUAUGUAUAUGUAUUAAG
rno-miR-466b-4-3p_754220	GUAUGUACGUGUGUAUGUAUAUGUAUUAAGUUAUGUACAUAUGCAUAUACAUAGGUGCGUAU	GUAUGUACGUGUGUAUGUAUAUGU
Neg_754224_TGME49_chrVI	GUAUGUACGUGUGUAUGUAUAUGUAUUAAGUUAUGUACAUAUGCAUAUACAUAGGUGCGUAU	ACGUGUGUAUGUAUAUGUAUUAAG
Neg_754224_TGME49_chrVI	GUAUGUACGUGUGUAUGUAUAUGUAUUAAGUUAUGUACAUAUGCAUAUACAUAGGUGCGUAU	GUAUGUACGUGUGUAUGUAUAUGU
Pos_754458_TGME49_chrVI	CUCCGGCGACGAGUUCCUUAAGCUUGCUUUCAUUUUGAAGCGCCUAAGGGGCGCGUUCGCCGGAG	CGACGAGUUCCUUAAGCUUGCUUU
Pos_754458_TGME49_chrVI	CUCCGGCGACGAGUUCCUUAAGCUUGCUUUCAUUUUGAAGCGCCUAAGGGGCGCGUUCGCCGGAG	CUCCGGCGACGAGUUCCUUAAGCU
sme-miR-2158-5p_754887	GAAUUUGAGUAUGUUUGCGUAUAUUUAUAAGUGUGCGCAGCAACGUAAGUUC	GUGUGCGCAGCAACGUAAGUUC
Neg_754891_TGME49_chrVI	GAAUUUGAGUAUGUUUGCGUAUAUUUAUAAGUGUGCGCAGCAACGUAAGUUC	GUGUGCGCAGCAACGUAAGUUC
Pos_756441_TGME49_chrVI	AUCUAAGGUAUCGUGCUUGCAAGUGCCGUAGAUACUUUCGGGCAGAUGCCUGUGAU	AUCUAAGGUAUCGUGCUUGCAAGU
Pos_756445_TGME49_chrVI	AUCUAAGGUAUCGUGCUUGCAAGUGCCGUAGAUACUUUCGGGCAGAUGCCUGUGAU	AUCUAAGGUAUCGUGCUUGCAAGU
mmu-miR-669l-3p_757564	CGUAUAUAUAUAUAUAUAUAUAAAUAAAUAUGUGUAUAUAAAUAUAUAUAUAUAUAUAAAUAUGUGUGUGUAUAUAUAUAUACG	UAUAUAUAUAAAUAUGUGUGUGUA
Pos_757568_TGME49_chrVI	CGUAUAUAUAUAUAUAUAUAUAAAUAAAUAUGUGUAUAUAAAUAUAUAUAUAUAUAUAAAUAUGUGUGUGUAUAUAUAUAUACG	UAUAUAUAUAAAUAUGUGUGUGUA
Pos_757658_TGME49_chrVI	GUGUGUGUGUGUUUGCUAAUUGUAUAUAUAUAUAUAUGUAUAUAUAUAUAUAUAUAUAUGUAUGCAUACACAUAU	GUGUGUGUGUGUUUGCUAAUUGUA
Pos_757658_TGME49_chrVI	GUGUGUGUGUGUUUGCUAAUUGUAUAUAUAUAUAUAUGUAUAUAUAUAUAUAUAUAUAUGUAUGCAUACACAUAU	GUGUGUUUGCUAAUUGUAUAUAUA
Pos_758034_TGME49_chrVI	GUUUAUAAACAUGUAUAUAUAUGUUUAUAAACAUGUAUAAAUAUGUUUAUAAACAUGUAUAAAUAUAUUUAUAAAC	AUAAACAUGUAUAAAUAUAUUUAU
tch-miR-1277-5p_759734	UGCGAAGUGUGUGUAUAUAUAUAUAUAUGUAUAUAUAUAUAUAUAUAUAUAUAUACGUAUACUUGGCA	UGCGAAGUGUGUGUAUAUAUAUAU
Neg_760372_TGME49_chrVI	CCAGAGUGGCGAGUGGACUUUUUCUGUCGAAGCCAAGUCCAAGCGGUGCUCUGG	AGCCAAGUCCAAGCGGUGCUCUGG
Neg_760372_TGME49_chrVI	CCAGAGUGGCGAGUGGACUUUUUCUGUCGAAGCCAAGUCCAAGCGGUGCUCUGG	CCAGAGUGGCGAGUGGACUUUUUC
mmu-miR-669l-3p_761527	UAUGUAUGUAUAUUUAUAUGUAUGUAUAUAUGUGUGUGUAUAUAUAUAUAUAUACAUACAUAUACAGAUAUCCAUACAUA	UAUAUACAUACAUAUACAGAUAUC
Pos_761530_TGME49_chrVI	UAUGUAUGUAUAUUUAUAUGUAUGUAUAUAUGUGUGUGUAUAUAUAUAUAUAUACAUACAUAUACAGAUAUCCAUACAUA	UAUAUACAUACAUAUACAGAUAUC
Neg_763043_TGME49_chrVI	AAAGUGGAGGGGCACUGGGGAAAUGGAGACGCAUGUAUGCAUAUGUGAUUCAUUUCUUCUGGUUCGCCUCUGCUUU	AAAGUGGAGGGGCACUGGGGAAAU
tch-miR-1277-5p_763940	AGGUAUGUAUGUAUGUACGUAUAUAUAUAUAUGUAUAUAUACGUAUAUGUAUAUAUAUAUAUAUAUAUAUAUGUAUAUAUAUACGUAUACCU	AUAUAUAUAUAUAUAUAUGUAUAU
dme-miR-9388-5p_764307	AUGUGUAUACGUACGUGUAUGGUUAUGCAUGUAUAUGUAUGUAUGUAUGUAUGUACGUAUAUACAUACGUAUACAUGCGUAUACGUAUACAUACGUACACGU	ACGUAUAUACAUACGUAUACAUGC
dme-miR-9388-5p_764307	AUGUGUAUACGUACGUGUAUGGUUAUGCAUGUAUAUGUAUGUAUGUAUGUAUGUACGUAUAUACAUACGUAUACAUGCGUAUACGUAUACAUACGUACACGU	AUACGUACGUGUAUGGUUAUGCAU
Pos_764452_TGME49_chrVI	GAGGGGAGACACAAGGGGAGCAUAAGCUCUCUUCUUUUGGUGUGUCUCUCCUU	AGACACAAGGGGAGCAUAAGCUCU
Pos_764452_TGME49_chrVI	GAGGGGAGACACAAGGGGAGCAUAAGCUCUCUUCUUUUGGUGUGUCUCUCCUU	GAGGGGAGACACAAGGGGAGCAUA
Pos_764457_TGME49_chrVI	GAGGGGAGACACAAGGGGAGCAUAAGCUCUCUUCUUUUGGUGUGUCUCUCCUU	AGACACAAGGGGAGCAUAAGCUCU
Pos_764457_TGME49_chrVI	GAGGGGAGACACAAGGGGAGCAUAAGCUCUCUUCUUUUGGUGUGUCUCUCCUU	GAGGGGAGACACAAGGGGAGCAUA
tch-miR-1277-5p_764629	GUGGUGGACGGAUAUAUAUAUAUAUAUAUAUAUAUACAUACGUAUAUAUAUGUAUAUAUAUAUAUAUAUAUAUAUACGUCCGUACCUCAC	UAUAUAUAUAUAUAUAUAUAUACG
dme-miR-9388-3p_766106	GCAUACAUAUAUAUGUAUGUAUAUGGGCCUUAAUCAUGUGUCUAUAUAUAUAUAUAUAUAUAUAUGC	AUAUAUAUGUAUGUAUAUGGGCCU
Neg_766597_TGME49_chrVI	CCACCUGCCUAUAUAUAUAUAUAUAUAUAUAUAUGUAUGCAUAUAUAUACAUAUAUAUAUAUAUAUAUAUAUAUGCAGGCAUGG	ACAUAUAUAUAUAUAUAUAUAUAU
mmu-miR-467g_767345	GUAUAUAUUUGUAUGUAUGUAUGUACGUAUGUAUGUAUACGCUUUGGGACAUAAAGAAGUACACACGCAUGUACAUACAUAUAUACAAUAUAUAU	AGAAGUACACACGCAUGUACAUAC
dme-miR-9388-5p_767351	UGUAUGUAUGUAUGUACGUAUGUAUGUAUACGCUUUGGGACAUAAAGAAGUACACACGCAUGUACAUACAUAUAUACA	AGUACACACGCAUGUACAUACAUA
dme-miR-9388-5p_767351	UGUAUGUAUGUAUGUACGUAUGUAUGUAUACGCUUUGGGACAUAAAGAAGUACACACGCAUGUACAUACAUAUAUACA	UAUGUAUGUACGUAUGUAUGUAUA
dme-miR-9388-5p_767351	UGUAUGUAUGUAUGUACGUAUGUAUGUAUACGCUUUGGGACAUAAAGAAGUACACACGCAUGUACAUACAUAUAUACA	UGUAUGUAUGUAUGUACGUAUGUA
Pos_770165_TGME49_chrVI	CCGACUCAAGGCUCUGCUUCUGAAGGGAAGCGGUGCUCGGGGUCGG	CCGACUCAAGGCUCUGCUUCUGAA
Neg_770480_TGME49_chrVI	UCUACUUCUUUGAGGGUGGAAAACUGGCAUAGUGUGCGCCUUCAUAGAGGAAGA	UCUACUUCUUUGAGGGUGGAAAAC
Pos_773092_TGME49_chrVI	AGUUUCGCGAAGACAUGUAAGGGUUCGCCCGCGGAAGCCUGUAGAUGUCGUUGAUGAAACU	AGUUUCGCGAAGACAUGUAAGGGU
mmu-miR-467g_773325	CGUCUAUGCACAUCUAUACAGAUCUGUGUAUAUGUAUAUAUAUAUAUAUAUAUGUAUAUAUAUAUGUGUAUAUAUGUAGAUAUAUGUAUAUAUGUAUAUAUAUACAUAUAUAUAUAGAUAUACAUAUAUAUGUGUAUAGCUAUCGAUAGAACUCUGUGUAUGCAAAAGGCG	CGUCUAUGCACAUCUAUACAGAUC
bta-miR-2390_774139	UGGCGUGUGUGUUUGUGUUUAUGGAGAUACUUAUAUAGUUAUAUGUACGUAUAUCCGUAGACGUAGACUCGCAACCA	GUAUAUCCGUAGACGUAGACUCGC
bta-miR-2390_774139	UGGCGUGUGUGUUUGUGUUUAUGGAGAUACUUAUAUAGUUAUAUGUACGUAUAUCCGUAGACGUAGACUCGCAACCA	GUGUGUUUGUGUUUAUGGAGAUAC
bta-miR-2390_774139	UGGCGUGUGUGUUUGUGUUUAUGGAGAUACUUAUAUAGUUAUAUGUACGUAUAUCCGUAGACGUAGACUCGCAACCA	UGGCGUGUGUGUUUGUGUUUAUGG
Pos_774312_TGME49_chrVI	GUAUAUAUAUAUAUAUAUAUAUGUAUAUAUACAAGGAUGUCUAUUUAAGACAAAUGUAUAUAUAUAUAUAUAUAUACAUAUAUAUAC	GACAAAUGUAUAUAUAUAUAUAUA
Pos_774316_TGME49_chrVI	GUAUAUAUAUAUAUAUAUAUAUGUAUAUAUACAAGGAUGUCUAUUUAAGACAAAUGUAUAUAUAUAUAUAUAUAUACAUAUAUAUAC	GACAAAUGUAUAUAUAUAUAUAUA
tch-miR-1277-5p_774887	UGUUUCGGGGGUGUGCGUGAGUAGAUUCGUACAUACGUUUAUAUAUAUAUAUAUAUAUAUACGUAUACAUAUAAAUCCAUGUAUUUACGUAUAUAUCUCUCUGAUACA	AUAUAUACGUAUACAUAUAAAUCC
tch-miR-1277-5p_776096	UAUACAUAUAUAUAUAUAUAUAUAUACAUAUGCGUAUACAACACUAUAUAUGUAUACGUAAAUAUAUAUAUAUAUAUAUGUAUA	UAUGUAUACGUAAAUAUAUAUAUA
tch-miR-1277-5p_778613	GUAUAUAUAUAUAUAUAUAUAUGUACUUAUAUGUAUAUAUAUGUAUCUAUAUAUGUAUAUAUAUAUACGUAUAUAUAUAUAUAUAUAUAC	AUAUAUGUAUAUAUAUAUACGUAU
tch-miR-1277-5p_778613	GUAUAUAUAUAUAUAUAUAUAUGUACUUAUAUGUAUAUAUAUGUAUCUAUAUAUGUAUAUAUAUAUACGUAUAUAUAUAUAUAUAUAUAC	GUAUAUAUAUAUACGUAUAUAUAU
Pos_778827_TGME49_chrVI	GAGUAGCCAUCGUUUUCCCCCUUAGCGCUGGACCUUUUUGUUCGCAAAAAGGUCCAGCGCUAAGGAGGGAAGUGGCACACCUC	AAGGUCCAGCGCUAAGGAGGGAAG
Pos_778827_TGME49_chrVI	GAGUAGCCAUCGUUUUCCCCCUUAGCGCUGGACCUUUUUGUUCGCAAAAAGGUCCAGCGCUAAGGAGGGAAGUGGCACACCUC	GAGUAGCCAUCGUUUUCCCCCUUA
Neg_779688_TGME49_chrVI	UUCUGGAAGGAGAGUAAGACGUGUGUCUGAGCAGGGAAAUGCGUCUUCCUCGCCUUCCAGAA	AAGGAGAGUAAGACGUGUGUCUGA
Neg_779688_TGME49_chrVI	UUCUGGAAGGAGAGUAAGACGUGUGUCUGAGCAGGGAAAUGCGUCUUCCUCGCCUUCCAGAA	UUCUGGAAGGAGAGUAAGACGUGU
[truncated: 2,235 more rows]
