# Supplementary material for: The Expressed MicroRNA—mRNA Interactions of Toxoplasma gondii
Source: Front Microbiol. 2018 Jan 4;8:2630. doi: 10.3389/fmicb.2017.02630 (PMC5759179; doi:10.3389/fmicb.2017.02630)
Supplement: Supplementary Table 4 — Raw and normalized gene and miRNA counts. All of the count values are presented in their respective samples in columns, in 4 different sheets for raw and normalized values. [file Table4.XLSX]

## Sheet: Raw Genes
Genes	SRR1542919		SRR1542920		SRR1542921		SRR1542922		SRR1542923		SRR1542924		SRR1542925		SRR1542926		SRR1542927		SRR1542928		SRR1542929		SRR1542930		SRR1542931		SRR1542932		SRR1542933		SRR1542934		SRR1542935		SRR1542936
	Mapped read	Mapped nucleotide	Mapped read	Mapped nucleotide	Mapped read	Mapped nucleotide	Mapped read	Mapped nucleotide	Mapped read	Mapped nucleotide	Mapped read	Mapped nucleotide	Mapped read	Mapped nucleotide	Mapped read	Mapped nucleotide	Mapped read	Mapped nucleotide	Mapped read	Mapped nucleotide	Mapped read	Mapped nucleotide	Mapped read	Mapped nucleotide	Mapped read	Mapped nucleotide	Mapped read	Mapped nucleotide	Mapped read	Mapped nucleotide	Mapped read	Mapped nucleotide	Mapped read	Mapped nucleotide	Mapped read	Mapped nucleotide
GRA12_275850	10	329	195	8428	94	4751	15	555	251	10976	140	7254	11	365	231	9857	191	9952	34	1210	287	12485	195	10013	63	2084	94	4055	1116	57654	5	172	88	3730	94	4716
GRA12_288650	11919	435521	53837	2363380	81475	4397999	8521	307708	61640	2697093	108660	6031821	6527	241353	43076	1886883	69989	3778330	10855	399860	43186	1897231	50325	2697977	43286	1584479	34174	1488667	386441	21231991	10244	373413	45523	2012769	48034	2579791
RPL22_313550	73	3029	337	14360	422	21874	46	1795	318	13781	577	30689	30	1134	292	12625	418	22187	75	3015	292	12544	410	21413	232	9285	185	7921	1868	98611	55	2157	347	15035	397	21014
RPL22_239760	252	8427	2683	112565	4455	212829	180	5988	3821	163578	5635	279887	138	4466	2692	113903	6129	288767	373	13033	2366	100938	4180	199416	820	27674	3522	148082	41149	1989713	326	10611	3768	160361	5650	275927
RPL24_216010	62	2354	261	11426	422	22119	44	1667	256	11021	526	27768	43	1706	304	13542	423	22597	75	2820	374	16319	342	17833	276	11351	184	8034	1859	99977	38	1526	219	9773	294	16233
RPL24_244320	473	17094	3206	142543	4128	222984	249	8774	4545	201053	4958	269053	241	8660	3410	149986	5609	297551	604	22245	3325	144681	4640	248125	3236	120486	3213	141104	40742	2210429	701	25633	5077	221614	6201	323933
RPL27_262690	1002	37237	5035	219954	7405	386836	784	29361	6509	282960	9166	485815	661	24491	4784	207832	9173	485751	1342	50890	4915	214431	7218	375158	6982	260911	7402	322265	78378	4228282	1511	56103	9438	412739	11172	588159
RPL27_293600	60	2185	279	12253	367	19508	31	1146	292	12912	427	23438	29	1038	251	10996	381	20598	60	2262	239	10449	276	14261	441	17417	174	7501	1731	93898	50	1955	288	12667	292	15549
RPL29_234550	387	13609	3344	149747	4862	251085	234	8237	4774	210385	4794	262213	229	8258	3463	152202	6142	330399	309	10971	3215	141481	3953	203156	3319	118527	4191	182365	47378	2606844	510	17902	6235	276065	7907	420547
RPL29_275330	89	3461	193	8280	407	22072	70	2694	209	9263	517	28966	129	5121	391	17261	971	53403	257	10239	504	21774	811	44018	466	18207	327	14312	2754	151071	71	2704	404	17888	459	25805
RPL35_250810	775	29233	2634	114253	4420	226802	545	20077	3330	143494	5298	276942	432	16226	2521	109508	5315	276130	819	30689	2568	110543	4254	220078	4164	153755	2786	120005	44273	2338553	1008	37397	4454	193311	6739	347266
RPL35_285530	78	3159	149	6584	209	11606	36	1356	130	5742	199	11454	30	1176	135	5901	314	16944	76	3011	146	6427	248	13745	238	8863	74	3151	578	31071	25	1018	69	2969	97	5320
RPS15_213350	464	16517	2005	86147	3367	176426	240	8555	3283	141885	3448	182786	279	9936	3438	147346	6560	341991	512	17785	3797	163259	4496	227463	3458	127948	3552	151940	42470	2241472	1022	37124	5586	241546	7791	408615
RPS15_316110	14	563	73	3109	92	5192	9	356	78	3385	103	5261	17	764	67	2966	143	8074	25	976	64	2902	143	7431	58	2183	53	2306	414	22609	22	888	73	3122	109	6025
RPS6_210690	1413	53637	6170	269898	8575	450158	920	34879	8738	381578	8754	466188	804	29999	8208	360062	13789	727216	1749	67918	7437	321250	9426	492814	6456	244580	6494	280744	71719	3807977	1724	65097	9896	430828	10452	541687
RPS6_217670	68	2712	258	11466	437	24541	55	2065	253	11035	533	29646	107	4512	322	14126	551	30247	130	5149	339	14892	453	24397	295	11372	251	11032	2647	148269	54	2119	375	16456	430	24178
RPS9_218850	12	401	107	4773	142	7699	9	324	122	5389	131	7119	7	221	130	5771	161	8644	24	872	161	7097	153	8118	82	2871	71	3171	744	41648	32	1174	161	7011	208	11193
RPS9_248480	569	20746	2680	117012	4221	226640	325	11685	3238	141992	5145	274637	261	9225	2712	119161	5262	282351	622	21943	3572	154144	5135	276097	2167	77037	2585	112237	43145	2313728	736	25458	5855	254877	8433	441305
S8ER97	372	13359	2943	130448	4262	227521	272	9840	3144	139141	5471	297703	335	12259	4426	195495	6527	352933	697	25887	3750	165230	5005	271546	959	33874	1166	51101	9197	488955	132	4592	1148	50442	1259	65306
A0A125YH64	1	44	0	0	0	0	0	0	0	0	0	0	0	0	1	50	0	0	0	0	1	44	0	0	0	0	0	0	7	393	0	0	1	41	1	45
A0A125YKY2	0	0	1	45	2	70	0	0	4	183	3	173	8	292	55	2409	36	1882	6	197	63	2681	27	1386	26	911	10	410	177	9184	8	310	30	1363	30	1586
MIC17C	0	0	6	274	9	421	0	0	6	286	8	500	0	0	5	213	9	492	3	121	18	802	5	283	0	0	0	0	3	171	0	0	0	0	0	0
MIC17B	0	0	8	362	12	565	0	0	10	441	11	508	1	31	15	640	23	1329	1	42	23	983	24	1264	0	0	1	50	27	1343	6	223	3	128	6	321
MIC17A	190	7105	1453	66036	1101	61711	106	4032	1929	87140	1345	77749	112	4134	938	42445	2299	132911	287	10699	1136	50703	1796	100814	388	14678	187	8365	2401	138593	115	4304	495	22235	535	31010
A0A125YUZ7	0	0	0	0	0	0	0	0	0	0	0	0	0	0	0	0	0	0	0	0	0	0	0	0	0	0	0	0	0	0	0	0	1	36	0	0
S8F0R5	102	3873	469	20837	602	34372	51	1964	587	26189	815	45711	64	2409	386	17533	946	54751	125	4679	402	18200	663	37770	349	13610	232	10408	2172	125106	53	1963	392	17855	322	17756
S8EXK6	27	917	474	20297	486	24782	19	671	526	22501	447	23458	27	1005	581	25208	766	38517	97	3543	565	23872	576	29645	158	5348	403	17094	3878	200229	49	1681	734	31836	622	31815
ROM1	535	20378	2406	107659	3007	166465	390	14797	2312	102854	3600	205023	702	27265	2761	123153	4796	267390	1147	44687	2740	121865	3815	213269	4154	159367	2489	109928	20113	1133025	717	27346	2387	107065	2699	151834
S8GIC5	118	4344	344	15838	473	26863	82	3067	391	17543	772	44130	118	4383	500	22561	691	39010	174	6586	526	23458	492	27731	527	18872	363	16053	3273	183980	70	2612	238	10422	447	25081
S8F400	3	121	13	551	28	1524	2	95	17	744	46	2479	3	111	39	1712	23	1242	23	811	45	1907	21	1127	70	2421	143	6226	893	48272	13	483	53	2413	124	6815
A0A125YGK0	297	11146	669	29168	1409	71546	166	5962	740	31700	1950	101728	164	6291	414	17923	1329	68102	303	11525	538	23162	1029	51730	656	24233	335	14030	5263	272061	103	3808	512	22043	738	37049
HXGPRT	808	30192	1300	58253	2532	141885	551	20190	975	43606	3740	212628	118	4309	557	24603	1056	59432	306	11223	760	33392	979	53736	925	34113	485	21069	8302	462500	149	5460	1058	47158	1225	68699
A0A125YJ55	97	3526	623	27702	603	32920	88	3192	482	21367	762	41915	90	3328	519	23037	708	38476	182	6766	461	20659	751	41583	373	13540	270	11997	3525	192719	84	3080	1020	45468	945	51377
S8GIB9	126	4642	658	29345	846	47563	118	4120	608	27404	1628	92290	66	2302	598	26816	790	45350	162	5637	631	28161	680	37902	281	9841	189	8385	2030	113931	27	932	101	4456	263	14823
SUB3	789	29176	3406	152666	5023	279443	641	23691	3210	142724	7320	413747	576	21410	3372	149470	4491	249466	913	33859	3121	138039	3209	178331	2685	100153	2087	93009	22078	1242506	589	21834	2263	101206	2627	146064
S8F0Q6	2541	89785	9786	432666	16441	899526	1819	65331	11952	527710	21260	1195451	1052	38160	9111	402102	15400	831614	2043	74387	7171	313895	10163	551508	8873	321876	6865	301660	76989	4238036	1870	66823	7647	339471	9394	510419
S8EXJ7	115	4111	485	21879	788	43349	102	3709	579	25557	946	53286	93	3492	437	19469	904	49804	156	5779	508	22890	645	34858	291	11015	475	20984	4139	231332	58	2226	489	22047	495	27176
S8G8V2	74	2506	574	25773	666	35411	78	2821	530	23174	811	43179	42	1468	538	23960	808	43255	21	663	491	21589	687	35569	392	14796	411	18375	2597	141583	71	2694	542	24280	383	21752
S8GIB3	1790	64649	10010	442838	8584	444164	1219	43466	8454	370966	9596	506721	643	23050	9349	409463	7651	400055	1656	60656	9182	402324	7755	405309	4748	173467	7150	310322	27799	1464533	943	34203	7625	335689	3717	193718
S8F3Y5	291	10482	1104	48874	1423	75524	160	5665	1105	48541	1670	90412	222	8227	3649	160857	3417	185483	409	15213	2695	118206	2308	123833	1672	62261	1554	67001	10594	570038	274	9938	1476	65132	1355	72555
S8F0Q1	26	969	138	5606	163	7519	14	483	113	4567	192	8531	10	393	286	11288	292	12833	32	1160	263	10721	282	13137	45	1630	81	3169	1013	48044	10	386	108	4541	118	5234
S8EXJ3	11	381	77	3302	62	3336	6	236	76	3333	97	5276	15	538	70	3038	121	6350	19	686	84	3656	123	6122	20	704	43	1916	343	18032	9	343	68	2918	85	4630
S8G8U8	50	1933	233	10330	298	15928	53	2045	228	9902	321	16896	49	1975	375	16348	400	21290	108	4269	301	13229	271	14107	136	5118	92	3928	739	38554	31	1193	98	4278	108	5667
S8GIA8	47	1790	204	8805	257	13411	32	1176	193	8296	338	17542	16	548	166	7221	374	19051	52	1858	110	4763	315	16351	200	7437	158	6837	995	51624	35	1272	180	7655	165	8393
S8F3X7	351	13366	819	36723	914	50342	194	7374	818	36206	1184	66635	217	8339	924	41049	1374	75216	367	14481	818	35847	1016	54915	1677	63510	730	32206	6536	361032	293	11274	1285	57010	1002	56655
S8F0P6	193	6954	1204	52474	1528	79562	138	4894	1145	49530	1975	105528	94	3401	1052	45480	1881	98252	220	8054	814	35741	1390	72573	895	32504	1123	48477	9187	488128	146	5029	1230	54184	1118	57837
S8EXJ0	1	30	5	234	1	40	0	0	5	222	14	885	0	0	4	135	11	605	5	186	3	130	8	383	0	0	3	136	45	2501	2	62	2	86	3	124
S8GFX6	173	6226	807	36009	1415	79755	112	4108	806	36171	1543	88229	55	2077	331	14866	634	36347	81	2946	327	14496	490	27242	919	33434	686	30858	3879	216515	162	5879	498	22557	558	32248
A0A125YRS1	18	651	42	1799	123	6647	9	331	67	2992	110	6028	1	50	10	454	4	156	2	80	12	533	6	323	0	0	5	222	20	1056	1	31	10	458	2	150
S8EV86	0	0	0	0	0	0	0	0	0	0	0	0	0	0	0	0	0	0	0	0	0	0	0	0	0	0	0	0	0	0	0	0	0	0	0	0
S8F1J9	11	423	11	454	17	976	9	361	7	288	19	1218	24	1017	213	9413	328	18639	71	2967	280	12742	336	19013	8	313	0	0	0	0	0	0	0	0	1	56
S8F6L1	2	76	8	355	5	297	2	92	10	467	22	1218	6	231	80	3646	82	4714	9	327	65	2945	52	2910	7	234	13	496	40	2459	1	46	4	184	7	363
S8F3J8	171	6206	327	14780	675	38568	110	4081	267	12045	884	50598	63	2349	242	10869	555	31938	124	4726	216	9530	345	19098	398	14820	256	11285	2875	161904	100	3764	244	10978	282	16255
S8GEU1	199	7547	1159	50090	1286	64855	152	5811	1209	51312	1573	78552	95	3669	1069	45657	1644	82484	201	7918	958	40790	1364	68711	542	19703	1047	43583	8257	415815	146	5270	1244	52891	1307	66676
ROP33	231	8555	1476	64382	1756	90347	185	6957	1364	58853	2199	114706	173	6409	1078	47012	2397	123124	407	15147	1355	58815	1806	92857	1134	42385	1298	55485	13159	691417	305	11012	1850	79849	1544	80928
S8F9Q8	152	5924	496	21553	551	29059	109	4188	612	26538	665	35802	95	3739	665	28718	1050	55212	199	7641	593	25639	704	36664	551	22286	475	20557	4427	234520	127	4909	702	30085	695	36470
S8F6K7	179	6867	788	34110	971	50927	123	4631	701	30378	1156	61969	69	2550	409	17718	807	42255	202	7636	498	21124	791	41596	476	20236	502	21533	3638	195145	103	3928	575	25077	525	27790
S8F3J4	4	135	27	1166	52	2657	1	34	32	1340	94	4795	0	0	17	661	7	301	2	66	14	592	23	1129	0	0	5	221	91	4719	0	0	14	604	14	599
A0A125YGF5	130	5010	1590	71646	857	48900	101	3946	1469	65681	1586	90768	196	7513	1447	64989	1549	88484	702	27653	1616	71663	2186	124396	1327	52005	601	26739	12330	711665	422	16447	3063	138287	3150	183215
S8GP38	98	3443	308	13614	667	34373	76	2701	324	14030	1072	55431	79	2895	489	21205	852	44639	138	4888	432	18978	669	34973	591	20835	828	35875	6820	361183	97	3497	832	36002	547	28393
S8F9Q4	7	222	31	1319	42	2209	4	124	33	1388	65	3418	8	268	37	1596	68	3602	9	334	36	1625	77	3996	18	590	39	1679	363	19653	9	303	63	2698	46	2355
S8F6K2	33	1281	181	7793	179	9496	18	690	173	7532	258	13020	16	592	160	6908	336	17134	55	2015	196	8362	282	14229	189	6849	175	7561	1300	67038	41	1532	213	9165	177	9230
S8F3J0	41	1564	139	6000	170	8920	20	746	128	5677	193	10843	24	904	160	6994	276	15253	51	2134	173	7554	209	10989	142	5336	165	7221	1185	63027	24	909	199	8829	151	8137
S8GET5	9	336	39	1661	41	2219	12	452	26	1117	61	3348	13	521	27	1217	81	4568	22	883	49	2271	89	5151	39	1337	17	732	223	11951	12	460	33	1418	84	4461
A0A125YV87	17	648	143	6188	150	7849	13	504	138	5724	212	10818	6	246	121	5235	225	11200	32	1216	140	5900	183	9180	78	2686	107	4519	804	40465	14	526	156	6593	132	6470
S8F9P8	15	529	175	7800	89	5052	21	788	160	6986	144	7697	26	925	180	7910	169	8963	65	2411	197	8481	196	10599	123	4088	138	6024	1630	88123	36	1289	319	13882	473	25805
A0A125YVH9	11	379	86	3733	53	2854	8	270	84	3750	114	6109	7	279	46	2038	83	4322	23	818	55	2505	66	3569	85	2671	37	1585	471	25108	9	331	64	2826	104	5519
S8F3I6	39	1484	284	12281	279	14025	28	1012	318	13385	308	15679	50	1932	469	19997	772	39494	124	4682	492	21175	661	34170	37	1279	182	7677	1673	86221	23	885	246	10561	271	13980
ST3	2577	97024	7485	332248	10628	581378	1592	59905	7211	319542	12224	677021	1616	62954	6795	301845	10295	566394	2491	95756	6014	267068	7183	392454	15044	581407	7154	314289	51198	2832014	1886	71268	8955	395779	6884	381009
S8GP32	69	2560	317	14164	561	30953	97	3687	282	12216	768	43422	76	2877	143	6213	499	27631	139	5358	236	10400	567	30025	262	9955	254	11106	4426	242370	77	2846	530	23289	701	38038
S8F9P4	1549	58739	4360	191257	6477	344949	1286	48946	3820	167690	11314	621761	292	11226	1227	53912	3419	183081	811	30499	1788	78866	3534	190120	1717	64674	1411	61415	21909	1184207	394	14838	2730	120297	3864	208588
S8F6J3	4982	181492	24742	1108567	34669	1928012	3446	124912	30863	1379606	44947	2581372	2447	88397	21174	935678	29106	1584376	3995	144788	18269	811907	20307	1105788	22327	824412	14028	619765	137737	7811493	4244	154335	19006	855434	18904	1055738
SAP18	266	9831	2008	86980	2277	114783	242	9047	2178	94118	3392	174576	87	3046	880	37175	1163	58007	152	5772	818	35393	928	46202	600	22158	758	31942	7663	392052	82	3035	686	29007	745	36831
S8GES5	167	6041	1190	53092	1315	71170	71	2652	1777	78042	1227	68191	107	3854	1132	49949	1447	78246	181	6769	1299	57724	1264	67930	870	31556	568	24842	5460	298208	221	8007	1797	79543	1722	94111
S8GP24	60	2339	545	24102	356	18788	33	1203	514	22919	591	32312	57	2175	244	10774	454	24433	147	5387	356	15520	537	28875	310	10860	129	5602	4246	227221	156	5578	1182	52248	1502	79812
S8F9J3	1	37	5	220	1	46	2	70	1	50	14	842	12	403	35	1586	55	3226	17	595	54	2386	55	2721	0	0	4	172	21	1222	0	0	1	34	6	350
S8F6D9	2	84	2	94	0	0	2	82	4	174	8	494	16	612	33	1427	40	2250	40	1601	44	1902	54	2953	0	0	2	91	13	736	2	77	1	46	2	136
S8F3H4	4	148	10	438	19	1065	5	168	7	350	40	2415	7	268	10	450	25	1454	7	240	10	474	25	1340	0	0	6	236	45	2477	1	40	5	222	18	1184
S8GER5	39	1446	156	6662	273	14345	24	880	158	6776	343	18440	20	737	176	7414	382	20054	56	2026	251	10775	287	15448	49	1917	99	4191	1106	57973	18	635	131	5715	127	6530
S8GP08	535	20537	1424	61883	2262	118825	317	12335	1529	66384	2450	129570	242	9318	1336	58583	2986	157880	445	17120	1746	76280	2812	146728	1341	49972	1543	66411	17218	902705	274	10092	2868	123973	3019	155859
S8F9H7	39	1631	154	6904	219	11667	36	1423	144	6263	380	20845	143	5751	246	10658	984	53303	212	8328	275	12047	790	42923	149	5493	10	438	368	19947	17	663	39	1752	43	2212
S8F6C0	81	3198	287	12580	430	23408	74	2906	296	12783	550	29828	70	2853	308	13326	655	35350	153	6029	365	15611	615	33160	502	21401	179	7744	2110	111570	77	3028	296	12809	504	27010
S8F3F2	65	2486	218	9471	382	20185	53	2178	257	11205	460	24800	53	2264	274	11956	639	34327	93	3794	291	12345	434	23560	383	14632	254	10984	3473	184936	62	2447	407	17566	422	22361
S8GEP7	65	2596	105	4671	173	9128	46	1898	125	5507	217	12101	30	1209	135	5824	276	15149	60	2434	137	5966	203	11040	152	5474	91	3840	1111	59470	40	1587	126	5436	110	5816
S8GP02	2	77	29	1222	35	1776	3	106	37	1592	36	1838	5	181	24	1029	56	2738	12	451	32	1428	43	2243	75	2717	29	1201	284	14416	8	309	60	2564	59	2889
S8F9H3	11	394	128	5454	112	6009	9	340	123	5392	152	8095	11	449	92	3919	157	8277	35	1275	111	4791	145	7390	71	2914	80	3451	1187	63236	39	1504	231	10120	223	11811
A0A125YNM8	2	60	1	37	5	279	0	0	3	110	11	580	0	0	4	184	10	574	1	34	9	366	17	916	0	0	1	34	18	974	0	0	1	44	5	260
A0A125YUC9	63	2369	584	25691	502	27812	66	2602	716	31707	611	34192	206	7713	1013	44784	1513	83489	363	13919	1303	57538	1306	70400	796	30137	391	17396	6213	348650	197	7513	1348	60711	1661	91021
S8GEN8	290	10986	893	38922	1078	57706	284	11020	796	34556	1765	96148	670	25445	3492	153294	3918	212536	859	33068	3050	133850	2669	144119	1082	40931	709	30647	6715	360638	153	5716	809	35575	764	40447
A0A125YFU5	45	1626	79	3641	102	5924	51	1904	60	2651	292	18124	195	7192	1201	54650	957	58605	272	10191	962	43757	656	40143	130	3932	29	1238	176	10470	1	31	9	418	13	875
MIC2	2912	101281	30958	1343123	40601	2056800	1830	63879	38208	1666194	49981	2599610	1174	41782	23187	1003742	30410	1563824	1997	69889	20897	910806	22964	1174150	10327	370514	16960	728224	162065	8459543	2061	72217	19381	844625	16195	821089
S8F6B2	2355	87976	10088	439596	14988	794844	1621	59634	11912	517547	20115	1108141	1391	52356	7231	313983	12525	655683	1915	71797	6855	299320	7638	397815	8513	320179	5711	246008	59831	3218571	1621	60847	8375	367430	6556	347013
S8F3D9	164	6015	606	26362	1020	53598	134	5036	757	32975	1431	76997	170	6328	700	30413	1742	93711	283	10847	798	34897	1200	62847	578	21698	591	25389	8886	467459	125	4494	884	38482	1165	61595
A0A125YM53	73	2729	264	11578	474	24161	56	2165	360	15724	672	36412	72	2815	378	16418	1041	54106	135	5400	534	23179	900	47754	406	15600	308	13450	4350	236170	107	4143	572	25088	800	42878
S8GEN2	76	2716	676	29540	929	48571	48	1754	712	31149	1271	65980	91	3372	621	27217	1667	87159	248	9093	1043	45106	1482	76611	292	10345	415	17563	5139	273723	102	3682	1381	59873	1233	64839
S8F9G0	64	2387	271	11761	300	14845	43	1602	182	7872	626	31737	22	819	232	9915	686	33947	94	3517	288	12478	621	31148	262	10189	477	20081	3813	191315	52	1795	619	26614	583	28814
S8F6A8	71	2636	121	5504	215	11922	54	2011	133	5834	284	15374	58	2222	169	7409	299	16189	98	3733	157	7026	193	10244	132	4837	116	5238	1261	67866	28	1000	89	3770	164	8955
ASP1	917	34023	2904	127582	5222	273728	558	20788	2903	126256	6132	326723	313	11691	1390	61315	5184	274072	1012	38163	1400	61437	4080	213293	1915	71013	1586	69424	12008	644905	342	12596	2015	88439	2509	132555
S8GEM4	20	746	50	2118	65	3498	19	702	40	1782	85	4643	186	7010	920	40093	1546	83251	297	11132	1097	48099	1129	60758	675	26085	356	15553	3691	201143	137	5283	319	14043	421	22679
A0A125YR16	374	14034	3153	136300	3612	192821	108	3913	4829	209500	3145	170774	309	11064	6175	271901	7524	409147	1010	36812	6545	285868	7079	373495	2823	107642	1206	51771	25102	1336619	785	29031	6146	266122	9836	523492
S8F9F5	40	1434	234	10294	261	13620	29	1115	268	11639	318	16600	33	1122	284	12589	418	21679	66	2333	276	12073	352	18240	164	6261	147	6333	1994	106551	31	1132	410	17936	443	22982
A0A125YZ21	196	7114	1252	55920	1524	82710	139	4873	1476	65753	1977	112016	179	6322	1697	74877	2870	160424	379	13423	1995	88239	2398	130782	1305	45589	911	40299	11885	664350	325	12013	1879	83238	2348	128713
S8F3C3	2	79	0	0	2	110	1	33	1	50	6	245	9	316	8	349	16	894	37	1441	19	858	22	1159	0	0	0	0	28	1620	0	0	2	94	2	130
S8GEL6	0	0	0	0	1	30	0	0	0	0	1	50	3	115	1	50	2	112	8	315	2	100	4	219	0	0	0	0	0	0	0	0	0	0	0	0
S8GNY5	120	4539	336	14497	528	26956	65	2553	428	18781	553	29586	72	2779	415	17862	731	38896	112	4492	318	13813	424	22250	360	13238	320	13984	3265	171601	67	2639	455	19762	522	27492
S8F9F0	40	1462	649	28296	583	30591	71	2627	467	20641	1456	77215	56	2101	153	6714	368	19255	204	7682	294	12543	523	27201	208	7290	367	15719	8048	428741	89	3340	821	35898	1204	63476
S8F6A1	32	1170	24	1063	175	9184	12	463	21	871	185	10467	156	5666	1089	47961	2486	131269	357	13042	1209	53324	1113	57714	3200	115669	704	30700	10986	581490	522	18942	3427	150814	1455	75728
S8F3B5	4	140	6	262	23	1213	3	100	4	160	22	1080	5	193	69	3023	222	11141	37	1278	149	6320	143	7299	51	1745	39	1695	365	19206	18	645	260	11416	96	5031
S8GEK9	156	5562	648	28367	1071	56085	106	3870	673	29627	1248	67385	193	7067	708	30895	2125	111152	308	11419	791	34730	1379	73279	1240	45721	1299	56074	10653	568573	189	6817	1548	67993	1247	66908
S8GNY1	185	6808	871	38107	854	45536	127	4802	899	39421	1014	56022	168	6328	1152	50662	1656	89240	382	14268	1230	54470	1308	71012	1116	42625	624	27663	6575	356828	170	6442	1282	56395	1365	73249
S8F9E4	4	157	34	1502	30	1604	13	468	13	584	171	9326	13	530	193	8369	178	9366	40	1549	130	5674	141	7297	18	733	24	1002	540	28471	3	115	30	1258	61	3040
S8F695	8	304	24	1041	31	1408	12	481	15	648	214	11598	31	1180	83	3641	129	7101	42	1549	76	3357	80	4299	58	2360	19	784	715	38545	2	70	41	1877	71	3776
A0A125YQJ9	6	232	9	450	16	1007	3	147	6	271	34	1706	9	336	56	2587	70	3834	15	590	77	3355	53	3013	19	727	9	386	99	5279	1	29	6	300	9	464
S8GEK1	97	3657	693	29539	725	36961	56	2082	603	25670	791	40660	54	2049	849	36483	1292	64967	165	6397	906	38581	1373	69401	333	12587	323	13741	2240	111194	89	3385	708	30210	756	37670
S8GNX4	141	5473	498	21908	518	27914	122	4739	459	20079	642	34285	104	4157	573	25001	767	41767	205	8123	509	22075	600	32294	761	29612	471	20344	2878	154607	102	3920	452	19589	369	19375
S8F9E0	4	152	4	184	19	974	5	185	9	407	30	1704	4	147	19	822	33	1679	7	248	12	466	21	1126	53	1892	8	361	168	9429	0	0	6	256	21	1087
S8F691	3	97	1	50	12	662	3	93	1	50	24	1484	7	253	3	142	13	867	15	580	9	399	12	634	0	0	5	193	211	11939	1	31	6	284	22	1303
S8F3A1	1	32	0	0	3	163	7	283	0	0	4	207	11	437	71	3066	55	3099	13	491	42	1804	30	1771	0	0	0	0	22	1120	0	0	0	0	3	190
S8GEJ5	95	3688	536	23718	740	39261	79	3038	482	20972	858	45893	44	1724	453	19725	855	44838	111	4250	537	23252	870	46153	205	7487	308	13516	2807	151828	92	3461	850	37506	897	47848
S8GNW8	1	32	1	45	4	183	2	68	0	0	5	223	14	531	20	928	60	2975	14	511	27	1120	91	4571	61	2089	58	2412	1052	54385	4	152	49	2121	128	6228
S8F9D6	85	3157	381	16714	432	22004	54	2004	350	15143	480	25484	103	3945	733	32424	1143	61584	159	6221	633	27933	851	44748	311	11227	362	15744	3281	171972	87	3336	501	21852	408	21083
S8F686	53	2050	166	7073	272	14091	36	1383	200	8748	341	17536	175	6487	1603	70620	1750	92440	181	6804	1523	65963	1146	61595	255	10539	184	7890	1851	97918	45	1723	174	7580	251	13637
S8F394	100	3710	413	18276	691	36750	49	1781	370	16382	719	39453	273	10296	1210	53566	1716	91278	299	11609	1349	58960	1283	68390	252	9947	196	8411	1683	91032	55	2094	313	13829	379	20377
S8GEJ0	73	2665	437	18939	633	33291	46	1637	571	24712	705	38140	43	1568	573	24829	852	43979	87	3064	538	23626	568	29219	384	14314	338	14540	3390	180949	74	2703	607	26290	599	31151
S8GNW3	131	4632	2292	101649	1555	84640	40	1481	3750	166641	1092	60365	103	3675	2427	107963	2360	127802	319	11560	2872	126462	2164	113932	734	28113	442	19293	7085	392167	281	9944	3230	143594	2687	146513
S8F9D3	8	292	10	482	15	788	10	402	11	530	15	908	13	464	26	1204	55	3306	19	705	50	2292	50	2908	0	0	5	206	32	2014	0	0	6	284	4	250
A0A125YJL6	1	31	11	487	17	881	1	39	9	399	19	1151	7	249	22	972	47	2823	15	539	41	1895	33	1790	11	398	4	179	22	1305	0	0	3	134	4	238
S8F387	24	824	343	14703	174	9220	20	707	304	13129	206	10377	20	762	223	9767	258	13314	53	1917	308	13458	300	15501	107	4026	108	4577	1787	92188	44	1585	414	17868	404	20249
HDAC5	228	8500	803	34709	735	37759	158	5873	838	35825	1089	57431	125	4597	854	36969	1209	63217	263	9957	787	34052	850	43966	689	26233	683	29561	5664	289645	123	4601	851	36824	684	34183
S8GNV8	69	2701	485	21121	409	21110	47	1734	460	20095	488	26166	67	2525	661	28587	684	36524	157	5927	505	22033	567	30313	597	22704	445	19377	3040	161063	80	3099	482	21081	385	20268
S8F9C9	110	4029	544	23753	567	29608	74	2794	586	25573	642	34427	126	4905	824	35736	1398	72909	222	8605	632	27506	937	47691	610	23363	540	23217	3773	195191	90	3436	482	20727	448	23348
S8F675	94	3527	358	16109	515	28372	80	3006	393	17471	530	30326	109	4081	778	34864	928	52038	153	5848	613	27538	513	28098	108	4178	61	2735	465	27228	3	130	48	2159	66	3716
S8F379	0	0	1	50	0	0	0	0	0	0	1	54	10	339	31	1384	18	975	10	372	25	1098	13	613	0	0	1	50	2	145	0	0	1	36	1	47
S8GEH7	23	872	15	651	22	1099	14	518	16	670	25	1482	33	1235	131	5721	78	4209	87	3360	127	5598	93	4884	460	17586	927	40561	4423	249621	69	2487	1186	52385	578	32177
S8GNV4	2	61	3	122	3	174	0	0	0	0	6	376	15	584	8	340	17	1015	27	1039	19	849	16	854	1	34	64	2718	421	21716	3	128	115	4935	58	3071
A0A125YUR2	113	4227	321	14545	571	31964	77	2913	327	14677	606	34861	71	2817	284	12771	633	34893	134	5278	283	12478	455	24940	551	21119	368	16522	3207	184780	140	5290	451	20316	549	31359
A0A125YMV5	182	6546	763	33212	1191	63275	135	4941	801	34733	1497	80993	142	5225	625	27320	1287	69664	245	9031	550	24177	756	40504	659	25171	558	24280	5023	273593	111	4040	607	26995	636	34855
S8F373	276	10013	1090	47730	1332	71440	181	6495	1355	59961	1333	75475	270	9717	2039	89988	2324	127708	318	11610	1505	66944	1350	74944	1602	57176	1634	71533	11552	635890	182	6529	1482	66148	1067	58473
TGME49_202320	0	0	0	0	0	0	0	0	0	0	0	0	0	0	0	0	0	0	0	0	0	0	0	0	0	0	0	0	0	0	0	0	0	0	0	0
S8GEH0	0	0	0	0	0	0	0	0	0	0	0	0	0	0	0	0	0	0	0	0	0	0	0	0	0	0	0	0	0	0	0	0	0	0	0	0
S8GNU8	4	124	1	30	0	0	2	75	0	0	10	602	4	145	0	0	5	252	8	275	6	282	4	207	0	0	4	166	26	1423	1	38	3	140	4	231
S8F9B8	150	5618	423	18634	547	29653	86	3465	415	18757	668	36562	65	2567	449	20105	697	39025	120	4549	333	14794	480	26449	478	18112	332	14586	2853	157743	90	3294	422	18876	388	21327
S8F669	32	1190	71	3188	156	8266	30	1229	99	4239	192	10931	21	811	67	3003	149	8302	32	1191	104	4676	119	6180	101	4008	64	2801	688	37204	16	619	145	6377	133	7436
S8F368	156	5597	1024	45261	1406	75497	92	3310	1305	57419	1348	72557	69	2598	845	36868	1266	68760	127	4646	966	42747	1033	55345	592	20960	592	25772	6215	338829	124	4306	1588	70401	1390	74142
S8GEG5	49	1860	245	10444	315	17338	27	1069	180	7653	330	17837	32	1208	137	5984	306	16322	50	1847	208	8996	304	16457	41	1537	66	2865	511	26983	25	980	125	5366	126	6617
A0A125YTR8	476	18175	1391	61512	1779	96081	364	14244	1361	59737	2303	126031	281	11173	1185	52508	2371	127277	518	20386	1260	55268	1673	88867	1793	68729	956	41726	9683	520623	364	13895	1801	79005	2145	114915
S8F9B5	89	3266	625	27781	458	24955	53	1943	501	22079	680	38740	84	3071	738	32477	1107	60795	297	11094	800	34978	1072	57204	528	19394	302	13148	5603	307128	152	5419	1173	51954	1405	77197
S8F666	7	292	18	823	44	2715	10	409	22	1021	68	3791	35	1304	86	3923	91	5075	59	2177	87	3830	66	3415	27	993	21	900	301	16400	5	214	39	1716	49	2620
S8F363	119	4528	626	27040	647	34032	55	2040	731	31642	702	36802	96	3468	975	41747	1356	69482	186	6910	935	39717	1091	55549	755	28384	568	24461	4241	217602	108	4044	764	33040	735	38969
S8GEG0	12	417	224	9870	184	10044	7	256	327	14545	128	7544	22	810	345	15021	454	25066	80	2956	404	18023	373	20743	215	7816	78	3389	780	43158	50	1839	277	12189	324	17658
S8GNT8	71	2513	100	4357	524	27501	38	1342	131	5788	650	35472	72	2773	370	16162	1047	54593	155	5823	376	16210	838	43164	401	14921	360	15580	3254	170976	84	3170	493	21264	590	30192
S8F9B1	36	1456	116	5158	207	11043	18	665	116	5040	203	11131	12	488	35	1549	96	5414	20	795	59	2598	72	3944	2	73	30	1354	273	14438	10	343	98	4262	121	6440
S8F663	4	168	3	113	5	215	0	0	3	131	12	760	8	308	3	133	14	825	7	239	6	288	6	315	0	0	1	32	34	1953	1	39	0	0	2	92
A0A125YKV7	133	4962	373	16597	433	23828	92	3507	343	15162	641	35947	99	3745	373	16841	782	42755	147	5748	341	15115	474	25525	721	26973	377	16560	4438	249900	131	5026	406	18115	595	33762
S8GEF4	45	1705	307	13283	295	15361	34	1247	287	12511	339	17642	63	2420	263	11429	368	19654	78	3049	317	13673	340	17966	103	3730	112	4961	1435	76363	33	1237	336	14863	398	21052
S8GNT1	71	2661	502	21473	655	32528	75	2790	617	26089	862	45110	51	1779	660	28433	1148	57895	136	4914	554	23946	873	44471	273	9723	451	18908	4789	249952	62	2309	722	31193	633	32997
S8F9A6	99	3975	249	10916	255	13567	51	1968	218	9253	319	17589	71	2995	357	15774	586	31002	125	5067	388	17102	434	22791	428	17642	183	7743	2215	119141	70	2820	271	11520	356	19565
AP2VIIA7	345	12808	2301	99616	2570	130772	267	10033	2500	107524	3244	169407	150	5608	1977	85727	2327	119848	402	15459	1861	80251	2127	108680	404	15920	667	28739	3740	195046	156	5817	1210	51830	1075	54893
A0A125YZ77	97	3594	1901	84964	671	35930	64	2405	1725	75576	940	52392	285	10563	2859	126939	3404	189309	983	36916	3441	151390	3698	202390	1691	64362	474	20636	14474	797090	598	22286	4152	183497	5641	307993
S8GEF1	50	1971	187	8189	274	14983	25	976	234	10163	319	17445	49	1844	228	10300	365	20486	89	3361	279	12169	320	18001	554	22527	202	9126	2185	123015	118	4707	378	16776	482	27092
S8GNS6	213	7993	1125	49716	1413	75494	166	6181	1229	53648	1957	106725	183	6968	1642	71104	2514	132532	339	12711	1670	72602	2054	109524	819	30423	1198	51759	14912	796125	220	8309	1956	85752	2005	106834
S8F9A0	235	9141	675	29068	983	53024	157	6064	628	27452	1289	70281	157	6063	401	17249	863	45814	331	12856	665	28559	971	51852	1241	49582	565	24486	8057	426763	228	9080	1099	48297	1173	61184
S8F656	587	22141	2105	92255	2515	132768	351	13464	2129	92134	2857	155071	387	14615	3311	144210	3366	176996	699	27171	3076	134216	2990	157950	2072	78379	1722	74497	12272	654579	386	14782	2737	119410	2149	114529
S8F348	36	1400	270	11466	268	12954	32	1183	270	11358	330	16716	13	459	197	8418	362	17944	52	1933	179	7726	358	18255	59	1849	127	5351	902	44984	18	666	193	8139	213	10985
S8GEE7	17	596	112	4899	134	6602	4	152	110	4598	193	9736	9	348	161	6905	339	16897	39	1490	151	6381	256	12809	108	3807	64	2601	921	45382	11	422	122	5181	127	6027
S8GNS1	25	865	186	8138	171	8891	36	1325	186	8085	206	11161	34	1302	169	7531	290	15636	59	2235	160	6846	266	14452	109	4439	131	5596	1248	67765	29	1122	168	7302	176	9587
S8F997	30	1111	100	4074	129	6224	37	1424	98	4240	234	12101	102	3896	1426	62341	661	34423	151	5844	1010	43832	562	28923	1091	40113	1937	82450	12551	634352	185	7227	1151	49612	1000	50058
S8F343	61	2365	233	10160	360	18819	33	1329	279	12150	355	19002	56	2200	357	15502	540	29110	76	3155	286	12618	396	20615	253	9132	176	7702	1872	98479	36	1325	251	10986	244	12868
A0A125YWF2	39	1520	42	1814	75	4214	15	569	55	2503	64	3664	28	1098	133	5832	172	10058	32	1251	107	4697	126	7085	166	6145	20	874	337	19510	6	231	30	1339	52	2951
S8GEE0	453	16871	3402	146844	3836	195142	330	12225	3870	165762	4299	219454	297	11101	3488	149409	3888	198847	575	21926	3008	129671	2917	148025	2463	96067	2620	111567	21493	1095941	450	16790	2898	124046	2519	128126
S8GNR6	1399	50288	6574	293060	11220	596099	845	30541	8621	380929	11080	605576	537	19181	5596	248086	8240	444838	961	34956	6144	270266	6008	324919	6280	235779	5233	227663	46158	2503033	1134	40911	5380	237784	5302	286392
S8F993	180	6622	923	39943	834	42187	116	4288	856	36867	1217	64166	132	4802	1587	68154	2067	106399	337	12798	1339	57729	1703	86710	1079	39230	815	34810	8419	429450	165	6139	1258	54714	1301	66945
S8F651	26	954	150	6518	177	9492	41	1592	168	6981	262	14193	46	1751	266	11523	306	15800	83	3090	329	14214	315	16452	127	4611	39	1701	721	38654	13	491	146	6303	150	7584
S8F339	72	2739	269	11828	409	21643	60	2389	220	9661	597	32203	104	3890	396	17491	818	45112	185	7205	424	18583	633	33707	391	16302	297	13176	2765	149289	104	4109	384	17012	560	29910
TGME49_202660	0	0	0	0	0	0	0	0	0	0	0	0	0	0	0	0	0	0	0	0	0	0	0	0	0	0	1	37	0	0	0	0	0	0	0	0
TGME49_202670	0	0	1	40	0	0	0	0	0	0	0	0	0	0	2	86	1	66	0	0	2	72	4	156	0	0	1	39	6	242	0	0	0	0	1	62
S8GED8	269	10023	1233	53009	1556	80405	140	4998	1420	61131	1949	102984	199	7397	1495	64425	2492	130433	393	14531	1521	65612	1861	96117	894	32798	1095	46841	12366	645151	286	10508	2019	87509	1895	98140
POLR2I	81	3175	265	11409	407	21507	54	2195	271	11825	495	27000	84	3304	334	14678	686	35975	105	4214	291	12557	455	23473	536	22073	253	10981	2693	143358	83	3237	300	13071	413	22814
S8F989	54	2148	225	9515	302	15489	27	1006	242	10614	365	18870	41	1601	266	11510	473	23685	44	1649	240	10082	397	20006	150	5604	168	7232	1561	78879	35	1278	214	9127	209	10557
S8F645	35	1323	151	6548	188	9507	17	651	151	6312	157	7942	22	934	230	9689	363	18930	33	1344	225	9747	265	13481	150	5434	119	5037	859	44127	27	1065	168	7174	149	7766
S8GED2	7	299	34	1417	38	1861	3	113	75	3167	37	1859	6	203	117	4947	91	4556	11	397	179	7800	101	5062	68	2762	19	796	399	20009	12	473	144	6171	150	7786
S8F336	4	137	14	651	15	743	2	64	18	788	18	861	9	326	80	3617	45	2413	7	258	97	4238	72	3677	11	475	6	262	102	5379	3	113	22	935	26	1203
S8GNQ5	43	1661	130	5403	143	7139	15	626	152	6337	190	9381	32	1341	196	8316	234	11972	48	1838	176	7545	183	9274	52	1784	84	3464	758	38184	21	781	97	4067	115	5783
S8F984	76	3028	389	17215	452	24429	66	2664	381	16706	618	33286	102	4088	537	23806	818	44237	180	7252	492	21446	666	36359	453	17188	226	9905	2927	158478	40	1474	391	17368	442	23949
S8F641	44	1756	129	5383	242	12596	26	964	173	7454	359	18979	51	1996	219	9455	493	26482	94	3776	264	11260	387	20494	187	6980	159	6677	1848	96471	24	879	227	9808	203	10547
A0A125YU00	1152	42119	4386	190050	6243	320094	768	28352	4795	208160	7110	372501	795	29185	5200	225493	9748	505718	1586	58957	4798	207666	6867	353897	5496	205217	5130	219979	45937	2377541	1020	37707	5912	257483	5185	264463
ROP25	395	14667	1709	72242	2849	142449	264	9778	1836	77865	3553	178944	230	8764	1598	68654	4022	201533	505	18875	1615	69341	2979	150827	1682	63568	1654	69528	14475	733086	296	10867	1785	76126	1679	83436
S8GNQ0	87	3153	317	13852	523	27431	57	2043	365	15663	534	28391	56	2059	244	10715	454	23581	65	2544	249	10728	328	17589	386	15294	300	13050	2961	160446	45	1645	252	10963	296	15554
S8F980	86	3478	124	5505	199	10670	59	2235	109	4856	254	13755	87	3515	148	6644	358	19967	93	3873	153	6633	275	15380	458	17465	109	4716	1399	76565	50	1950	181	7912	232	12633
S8F640	115	4441	187	8199	361	20202	67	2598	172	7314	426	23817	103	3933	232	10298	835	45439	190	7658	222	9618	709	39526	555	22245	194	8441	2258	124839	70	2756	277	12329	406	22507
A0A125YRV8	211	7869	835	36284	1472	78285	190	7137	870	37719	1821	98887	126	4656	470	20380	1379	73828	249	9350	706	30692	1229	65223	1898	72174	930	40349	9349	501797	330	11990	1257	54719	1393	72803
S8GEC0	1319	49033	5398	242415	7991	445021	836	31198	5907	262887	10348	593582	789	30398	4524	202209	9176	519234	1142	43327	4934	221727	6798	382493	8560	323235	6381	282685	47849	2685881	1660	61982	6449	289261	6225	344275
S8GNP4	688	25128	3004	130454	3278	173784	445	16026	3202	138734	3849	205222	427	15630	3691	159869	6883	356999	908	33307	3398	147807	4886	254184	3603	134658	3323	142777	26227	1408115	756	27589	4355	189193	3801	201361
S8F976	40	1471	145	6296	201	10328	34	1334	182	7976	248	13123	55	2248	263	11622	400	21462	73	2936	306	13094	279	14504	207	7517	170	7134	1629	86220	32	1221	200	8771	253	13561
S8F637	33	1292	130	5683	178	9000	23	835	154	6606	254	13003	43	1709	289	12496	564	28682	64	2450	284	12204	418	21655	183	7186	174	7415	1666	85311	30	1153	325	14224	276	13975
S8F324	40	1461	144	6310	117	6310	31	1251	160	6942	146	7905	36	1509	195	8548	246	12647	52	2190	156	6859	196	10375	158	6390	138	6116	1153	61447	40	1554	190	8137	179	9322
S8GEB6	74	3001	142	6313	222	11963	43	1747	96	3926	290	15254	21	859	86	3759	180	9436	44	1775	82	3525	137	7250	66	2510	39	1633	354	19057	15	592	72	3093	84	4334
S8GNN9	286	10143	1634	70796	2068	110742	175	6153	1864	80975	2432	131740	157	5678	1179	51037	2129	111987	364	13013	1174	51074	1527	79689	1195	43488	1036	44628	10157	539003	224	7884	1232	53802	1446	76860
TGME49_202895	0	0	0	0	0	0	0	0	0	0	0	0	0	0	0	0	0	0	0	0	0	0	0	0	0	0	0	0	0	0	0	0	0	0	0	0
S8F973	275	10074	1056	45848	1822	96132	148	5452	1222	54038	1684	90896	97	3626	470	20297	1686	89404	270	10006	695	30421	1344	70182	1411	52482	1629	70915	10745	573068	300	10977	2236	97219	1471	77174
S8F316	0	0	0	0	0	0	0	0	0	0	0	0	0	0	0	0	0	0	0	0	0	0	0	0	0	0	0	0	0	0	0	0	0	0	0	0
S8F631	222	7960	558	24721	1145	60510	152	5293	606	26572	1269	69277	100	3534	671	29732	994	52450	201	7462	761	32968	804	42803	591	20621	625	27122	4736	250979	100	3505	733	31965	739	38879
S8GEB0	25	916	69	3069	172	9146	25	946	64	2739	277	14710	42	1643	125	5366	422	21825	110	4179	172	7453	272	14581	156	6129	153	6537	2732	144651	24	932	218	9508	268	13836
S8GNN2	131	4769	508	22206	709	38460	83	2997	600	26304	854	46182	218	7979	1043	45540	2701	144790	464	16898	954	41767	1755	94703	1025	36520	662	28769	6790	361424	218	8033	907	40267	925	49824
S8F626	157	5912	613	26757	711	37720	110	4261	572	25087	853	46758	111	4254	587	25738	852	46734	174	6556	521	22717	777	41359	354	12668	307	13350	2712	148514	84	3161	577	25436	643	34474
S8F968	0	0	0	0	0	0	0	0	0	0	0	0	0	0	0	0	0	0	0	0	0	0	0	0	0	0	0	0	0	0	0	0	0	0	0	0
S8F312	36	1292	146	6225	175	9212	29	1127	152	6757	216	11716	68	2356	438	19185	926	49076	126	4628	394	17206	724	37947	145	5004	3316	143151	6955	375870	52	1954	2940	127620	801	42808
S8GEA4	19	678	9	417	42	2310	19	755	14	581	62	3831	156	5860	248	10967	562	31642	276	10583	295	13102	366	20365	224	7890	77	3544	1366	76502	29	1046	42	1881	109	6031
S8GNM8	98	3692	524	22958	753	39640	65	2393	508	22168	785	42718	76	2764	477	20764	1111	58557	170	6554	538	23202	1012	52440	576	22256	744	32171	6455	342772	143	5434	927	40752	1027	53000
S8F963	1	31	2	100	6	335	1	38	2	100	7	382	3	133	4	188	4	202	4	180	6	246	3	154	1	46	9	389	53	3339	1	32	3	150	14	849
S8F622	0	0	3	140	4	233	1	33	4	144	5	205	3	105	21	908	9	438	3	100	37	1610	14	768	0	0	2	67	13	631	2	82	0	0	4	275
S8F307	67	2480	731	32055	501	26921	39	1413	628	27472	519	28831	108	3990	724	32039	1005	53959	266	9907	891	39345	1037	56055	230	8319	204	8984	2203	119872	102	3625	699	30798	663	35995
S8GE99	79	3063	328	14540	365	20177	51	1874	296	13160	423	22818	19	707	264	11710	353	19269	67	2561	215	9293	314	16352	276	9728	244	10931	1924	102847	40	1489	290	12673	293	15551
S8GNM2	448	16958	1336	59739	1780	98656	337	13065	1297	57521	2108	121367	275	10296	1189	52501	2518	139296	565	21370	1232	55116	1776	99922	2517	97170	1327	59022	11622	654656	412	15514	1774	79452	1763	99612
S8F959	94	3411	464	20430	581	30815	62	2253	478	20677	670	35813	55	1978	359	15631	712	36119	118	4418	377	16376	564	28783	316	12702	300	13022	2553	134754	83	2962	335	14513	345	17809
AP2VIIA6	324	11994	1615	70446	1795	92342	221	8281	1234	53964	2371	127522	184	6891	1171	51424	1903	100578	349	12800	1271	55938	1771	93499	786	28415	1219	52478	7789	416686	159	5902	1051	45956	735	39228
S8F618	1475	52589	6099	269443	9960	523230	1111	39723	5979	260757	13389	710228	915	33227	6082	266127	10919	584933	1440	52527	5584	243233	6853	362206	5859	215649	4802	207560	42608	2271865	786	28342	3754	163966	3759	199531
S8GE93	38	1353	214	9411	399	21902	39	1346	240	10488	606	35638	43	1472	148	6359	222	11202	37	1288	187	8066	120	6238	203	6834	114	4829	966	52730	12	383	87	3613	97	5324
S8GNL6	195	7301	591	26072	927	51704	134	4965	617	27413	1189	67472	119	4486	620	27327	1133	62079	230	8720	607	26999	744	40309	724	25933	509	22526	5454	302727	95	3436	678	30837	750	42267
S8F956	69	2697	114	5015	147	8175	40	1438	109	4851	229	13101	69	2596	377	16778	270	15044	82	3194	275	12315	158	8925	30	1146	54	2417	511	28086	14	510	45	2029	47	2604
A0A125YMD6	3	97	10	401	25	1237	2	60	15	661	38	1955	1	31	51	2346	53	2693	2	79	37	1636	31	1623	2	61	7	292	112	5517	0	0	16	688	9	500
S8F2Z2	1	33	7	327	13	743	2	69	16	669	24	1237	34	1265	321	14487	23	1321	22	882	330	14888	15	856	64	1925	8	370	105	5748	0	0	8	370	8	464
S8GE87	51	1856	170	7396	223	11746	25	883	222	9685	214	11402	16	572	130	5775	240	12703	30	1072	166	7284	171	8657	199	7390	160	7131	1144	60096	31	1170	181	7858	129	6684
S8GNL0	13	469	37	1621	66	3593	12	448	41	1891	112	6154	51	1878	123	5475	151	8484	69	2526	125	5400	121	6732	43	1644	198	8686	1128	62383	11	436	278	12303	144	7623
S8F953	67	2523	420	18207	417	21520	45	1749	323	13588	612	31881	55	1998	447	18842	788	40529	104	3783	422	17853	671	34584	181	6681	349	15230	2983	156217	55	2051	529	22796	420	21476
S8F610	217	8145	912	40329	1009	55352	180	6817	927	40841	1259	67698	363	13544	1485	65641	2223	120339	545	20286	1275	55981	1577	83685	1596	60286	990	43188	7437	401244	270	9979	1036	46030	1072	57832
S8F2Y7	47	1692	450	19600	518	27628	38	1374	571	24909	642	34356	55	1970	456	20116	756	40328	142	5264	698	30208	923	48004	278	9974	258	11317	3698	194427	90	3346	1124	49153	1170	61372
S8GE82	4	153	32	1373	23	1288	5	190	24	1057	27	1526	8	353	36	1510	88	4936	21	817	43	1958	64	3468	2	65	22	967	143	8092	11	490	42	1864	23	1231
S8GNK5	53	1978	368	15867	346	17861	33	1180	366	15658	392	20074	52	2087	478	20234	1335	67453	173	6818	570	24354	1052	53581	196	7804	250	10671	1695	87376	61	2360	422	17847	461	23403
S8F951	5	177	13	559	27	1516	10	361	21	992	52	2669	9	330	12	490	33	1776	33	1239	22	1019	57	2844	21	901	9	360	169	8894	0	0	25	1049	33	1558
S8F605	175	6676	609	26338	592	31016	119	4503	586	25131	785	41609	117	4494	702	30125	1186	62076	212	8063	562	24265	908	46765	576	21807	532	22731	5584	292073	146	5563	753	32728	732	38369
A0A125YW77	18	679	28	1234	51	2685	14	519	31	1352	158	8336	36	1346	101	4377	352	18934	75	2873	100	4479	252	13493	59	2130	43	1848	491	26497	6	237	38	1694	54	2680
S8GE76	309	11299	1650	71521	1867	94175	208	7461	1653	71151	2471	128030	122	4527	1093	47227	2043	104017	327	11778	1032	44781	1578	81809	531	18713	721	30672	5775	305863	112	4098	813	35107	772	39963
S8GNJ9	9	342	30	1323	39	2119	12	424	34	1441	74	4047	25	928	167	7285	174	9248	61	2221	171	7518	124	6546	43	1464	19	792	178	9684	3	95	17	826	19	1062
S8F948	80	3080	257	11141	286	14901	67	2730	287	12507	314	16721	50	1900	452	19680	521	27655	130	5167	331	14274	358	19124	121	4697	129	5581	719	37382	18	755	142	6215	130	6906
S8F600	49	1917	129	5645	199	10416	42	1718	128	5468	209	11540	62	2552	123	5336	274	14482	67	2715	110	4828	211	10871	194	6958	92	4036	1008	54362	24	988	105	4630	163	8680
A0A125YQY2	79	3055	310	13445	476	24567	53	2064	388	16845	568	31075	97	3881	513	22431	796	41057	165	6545	443	18917	571	29760	514	20520	300	13141	3916	204155	93	3626	489	21015	513	26508
S8GE72	463	16959	1509	65936	3306	168339	338	12427	1692	73138	4423	236085	352	12978	3585	153413	12651	628198	1077	39027	3980	169951	7407	377354	892	32898	850	36682	10993	583399	195	6989	1793	77457	1886	99226
S8GNJ1	2454	93121	11309	482369	10769	557660	2207	83412	11251	477376	20759	1076984	935	35551	10070	426083	10972	552545	2123	80465	10235	431841	8508	426571	4728	177832	5081	213639	56157	2853379	913	34031	5671	242545	5429	270643
GRA7	7165	247078	78659	3412618	123925	6208117	4040	140586	97457	4199715	153872	7866710	3693	128994	95348	4119254	119938	5983235	6640	233069	72604	3129822	83021	4182192	17119	585616	40232	1709436	377740	19151167	5340	180625	42649	1840083	45340	2259836
S8F5Z3	319	12289	1345	57145	1333	67417	280	10945	1298	55370	1898	97840	345	13291	3320	142971	2896	148060	663	25457	3066	131261	2206	113314	1206	48307	1170	49745	8324	430561	244	9491	1409	60807	1316	67893
S8F2X0	9	323	19	854	32	1732	16	640	17	706	65	3213	23	840	133	5780	138	7421	59	2174	124	5491	96	5027	28	1083	66	2980	699	39592	3	105	37	1619	62	3480
S8GE66	12	502	9	418	22	1148	10	341	5	193	54	2995	23	878	27	1239	39	2176	25	902	29	1328	27	1502	15	573	4	200	124	7155	0	0	1	50	12	699
S8GNI5	53	2084	157	6866	213	11563	35	1321	128	5499	279	15006	45	1806	66	2879	209	11470	56	2242	105	4692	243	13315	252	9582	152	6661	1747	96026	44	1675	262	11362	310	16849
S8F940	72	2624	413	18193	451	22977	50	1739	416	18112	652	34178	47	1731	460	20391	909	48644	149	5515	392	17236	623	34153	429	15675	380	16473	3903	209845	61	2229	632	27719	556	29747
A0A125YPX9	121	4546	295	12920	459	25099	85	3230	331	14771	588	33355	96	3649	267	11917	732	40413	120	4441	286	12545	481	25867	445	16189	403	17546	3511	194370	103	3791	493	22011	438	23510
S8F2W4	41	1470	421	18450	519	27755	33	1169	408	17744	580	31883	45	1667	197	8515	582	31116	58	2154	235	10273	423	22045	533	19788	767	33241	9109	486086	127	4544	1021	45174	1076	56940
S8GE62	5	186	21	913	27	1508	6	197	22	994	32	1671	6	259	19	837	42	2301	6	178	28	1259	32	1707	0	0	10	413	209	11462	0	0	24	1021	26	1505
S8GNH8	92	3436	543	23453	637	32758	77	2815	567	24281	838	43658	49	1735	548	23872	658	32942	155	5942	583	25252	634	31415	306	11741	309	13304	3640	182838	66	2431	692	29693	722	35679
S8F936	48	1822	477	20153	434	21102	45	1762	395	16520	552	26472	99	3961	516	21854	879	43597	151	6113	450	18993	827	41145	450	18382	381	15921	5284	259733	113	4218	764	31647	888	42205
S8F2W0	131	5148	403	17177	564	29017	58	2247	375	16350	735	39088	77	3018	355	15468	773	39491	127	4935	380	16203	631	32153	327	13163	246	10541	2421	125182	75	2980	438	18848	445	22971
S8F5Y4	57	2208	246	10483	255	13078	44	1623	212	8868	377	19587	20	821	273	11653	330	17014	50	1951	236	9837	301	15589	206	7039	233	9979	1171	58394	30	1099	300	12662	194	9463
S8GE57	10	439	12	544	31	1544	11	442	25	1104	54	2956	3	111	37	1697	63	3524	15	664	25	1103	39	2231	89	3943	24	1056	203	10534	7	294	45	1861	41	2167
APC10	10	362	47	2098	74	3902	11	441	52	2192	81	4158	8	261	73	3173	73	3837	16	618	68	2903	79	4161	10	351	67	2885	395	20367	9	340	87	3731	78	4235
S8F935	30	1196	132	5786	209	11160	27	1102	185	8101	212	11224	29	1074	268	11785	394	20340	31	1177	274	11950	353	18482	126	4756	131	5733	934	49584	16	656	242	10742	214	10736
S8F5X9	13	452	34	1433	55	2688	5	222	28	1216	62	3131	5	208	25	1114	46	2378	4	200	22	991	41	2083	15	593	22	941	203	10838	2	58	30	1263	32	1646
S8GE52	0	0	0	0	0	0	0	0	0	0	0	0	0	0	0	0	0	0	0	0	0	0	0	0	0	0	0	0	0	0	0	0	0	0	0	0
S8F2V7	102	3849	284	12173	377	19265	46	1803	271	11640	432	22331	35	1267	220	9370	409	20503	59	2307	214	9177	318	15807	248	9137	148	6355	1275	65811	36	1242	207	8984	166	8280
S8GNG8	51	1922	190	8243	287	15172	28	1013	231	9966	301	16038	37	1405	232	9976	444	23792	52	2118	227	9832	295	15765	309	12341	229	9857	3265	172338	58	2139	365	15885	441	23549
A0A125YFM6	1	29	3	120	3	149	0	0	4	181	4	201	5	165	10	421	11	606	11	409	3	121	12	746	1	40	8	373	53	2987	0	0	11	458	7	314
A0A125YRW8	0	0	6	238	9	417	10	360	3	119	4	240	20	797	14	596	50	2541	30	1168	20	844	31	1764	5	175	4	186	132	7230	2	72	9	394	14	827
S8F2V3	176	6743	687	29850	799	41321	132	5045	771	32881	1003	52860	91	3664	584	25584	903	47389	227	8596	535	22761	730	37992	929	35442	686	29572	7330	392732	146	5644	1106	47700	1127	58366
S8GE47	78	2975	328	14324	353	18545	54	2161	294	12650	444	23804	102	3694	608	26404	769	40304	144	5446	544	23553	519	26674	284	11281	169	7298	1280	67186	44	1605	128	5491	140	7088
S8GNG2	997	35454	7430	326055	6110	318599	578	20243	7688	337608	6855	367648	322	11426	6386	279607	3827	200725	779	27510	5144	224183	3658	191693	2478	88843	4793	207970	21356	1127704	476	16696	4323	190079	2436	126787
S8F927	487	18346	1922	84521	1992	108537	362	13719	1715	74777	2486	134134	238	9531	1643	73008	1585	87887	409	16017	1539	67789	1170	64874	1734	70225	1372	60310	7555	416383	327	12517	1472	65862	1114	62642
S8F5W8	2	72	7	274	13	735	10	415	12	527	20	1048	19	709	11	459	17	960	37	1452	14	622	19	1022	7	224	11	482	150	8219	1	47	15	630	17	900
S8F2U9	0	0	0	0	5	227	1	50	0	0	3	196	5	218	4	194	9	530	9	332	14	579	9	507	5	182	10	408	98	5151	1	41	5	234	10	525
S8GE42	17	598	53	2274	66	3691	17	616	67	2950	145	8014	51	1893	139	6136	329	17602	86	3372	154	6786	240	12968	69	3078	47	2051	733	40821	15	547	48	2161	78	4228
S8GNF7	313	11296	1327	58915	2268	121890	266	9673	1407	62037	2808	154502	303	11143	1045	46426	3603	195270	554	20407	1295	57221	2374	129175	2756	104781	1492	65498	19725	1070808	364	13479	2681	118688	2589	139846
S8F921	200	7194	829	36550	1252	68455	127	4446	849	37529	1592	90394	124	4653	718	31760	1409	77972	176	6322	758	33298	886	47939	851	31188	683	30202	6620	367861	158	5687	981	43836	832	45486
S8F5W4	63	2377	150	6614	247	13293	34	1306	147	6439	258	13904	31	1271	79	3493	265	13976	49	1894	109	4792	238	12580	103	3783	105	4442	1260	68098	40	1604	233	10274	276	15048
RPL44	237	8328	1682	72547	2227	110337	145	5023	2397	103477	2546	137551	114	3893	1478	64917	2204	113433	255	9366	1621	70025	1763	91646	1758	61513	1733	74026	22820	1211635	328	11553	2936	128940	3768	200090
S8GE38	122	4751	580	25492	486	26605	93	3620	492	21504	554	30851	108	4199	656	28616	711	37567	204	7926	872	38059	774	41455	511	19824	464	20164	2746	149333	105	4162	694	30349	586	31538
S8GNF3	32	1203	34	1487	125	6967	37	1394	37	1623	148	8015	11	379	25	1146	85	4583	29	1050	27	1237	43	2461	92	3221	45	2007	1178	64997	18	704	41	1836	61	3345
S8F918	19	684	26	1204	65	3237	5	219	31	1314	73	3836	6	238	0	0	12	621	7	275	3	112	8	381	166	6033	26	1136	175	9200	0	0	6	283	6	326
S8F5V7	3	113	5	213	16	741	2	65	5	227	21	1119	0	0	0	0	4	189	0	0	3	133	5	316	0	0	1	33	19	947	0	0	1	50	1	41
AP2VIIA5	250	9237	1729	75386	1373	70884	194	7381	1588	69344	1613	85624	241	8866	2487	108718	2118	113272	462	17261	2009	87917	1677	87658	1371	50889	1617	70239	10284	548989	307	11359	2128	93034	1449	76404
A0A125YYM2	38	1393	241	10535	292	16003	27	1028	270	11984	318	18189	16	637	154	6636	319	17555	70	2798	214	9572	323	17827	185	7253	156	6731	1626	89791	81	3058	355	15747	439	25167
A0A125YR33	3	116	14	595	8	490	2	81	13	592	10	580	0	0	11	460	19	1033	11	445	25	968	25	1258	10	313	6	280	47	2744	0	0	39	1681	48	2604
AP2VIIA4	157	5808	468	20269	530	27204	64	2414	352	15019	714	37245	46	1804	364	15779	639	32653	210	7833	682	29522	1128	58604	382	14438	396	16851	5589	294815	115	4288	1799	78001	1682	86884
A0A125YRZ8	109	4127	143	6522	548	30350	43	1704	170	7598	630	35486	127	4763	670	29884	1125	63150	167	6339	762	33826	593	32828	3216	119094	2339	103433	23187	1323865	561	21156	2158	96513	2645	150552
S8F2T8	110	4303	327	14433	493	26574	73	2815	313	13405	542	29456	63	2445	251	11151	578	31034	121	4582	247	10901	450	23410	276	10346	262	11338	1914	103380	68	2587	356	15553	313	17007
S8GE30	23	851	50	2250	54	3049	10	383	42	1854	55	3077	12	431	29	1334	62	3326	11	412	46	2063	69	3777	133	4795	36	1651	168	9355	12	412	30	1332	35	1778
S8GNE4	170	6372	296	13135	633	33898	92	3371	312	13936	612	33702	107	4051	699	30624	1272	68757	247	9352	680	30019	972	53432	907	35658	758	33363	6421	347908	240	8960	919	40562	1220	64457
S8F914	131	4915	314	13976	381	20652	87	3281	377	16544	462	26166	69	2729	372	16316	457	25224	116	4483	232	10539	352	18995	364	13872	240	10708	1413	79370	40	1472	223	9838	232	12856
S8F5U9	67	2379	459	19780	566	29531	66	2430	428	18300	583	30945	49	1762	315	13706	887	45956	85	3063	294	12621	602	31007	277	9811	397	17073	3981	208551	62	2271	480	20528	428	22308
S8F2T2	12	422	16	706	37	2000	13	471	18	805	73	4102	24	936	23	1022	83	4444	26	980	47	2068	81	4297	188	7428	75	3278	1029	56062	19	707	37	1625	116	6649
S8GE26	83	2999	444	19412	509	26074	66	2431	413	18009	658	35295	50	1942	602	25761	613	32415	177	6715	578	25046	581	30547	448	17394	589	25496	4222	219021	106	3971	746	32069	612	31522
S8GNE0	488	17134	2143	93607	2566	133104	205	7101	3247	140863	2125	114443	225	8337	2864	124715	4138	215160	507	18312	3101	134463	3175	163723	1085	39403	751	32323	8578	444986	328	11527	2258	99531	2277	118365
S8F912	37	1338	83	3575	84	4260	28	995	76	3434	193	9921	43	1501	689	30087	542	28734	110	4149	746	32426	461	24900	17	684	23	979	633	34595	3	107	53	2362	89	4790
S8F5U3	121	4384	869	38105	1020	52388	79	2861	806	34787	1449	75419	143	5193	688	30366	1366	71170	279	10209	670	29408	1102	57410	542	19283	871	37574	7590	395913	135	4823	1188	51902	1142	58121
S8F2S8	101	3575	566	25623	558	30496	84	2963	707	32111	959	54006	164	5782	1061	47710	1795	104590	286	10327	1198	53738	1144	66164	226	7821	163	7169	1810	97516	31	1077	198	8636	222	12107
S8GE22	304	10723	1653	72646	1615	83977	277	9933	1701	74157	2463	131929	287	10276	1240	53832	2676	139765	690	24851	1660	72006	2508	132420	1082	38010	1029	44522	11246	598442	200	7046	1726	75683	1865	96683
S8GND7	55	2023	151	6624	165	8335	39	1469	155	6528	245	13043	28	1096	62	2758	130	6861	82	3225	95	4021	186	9861	120	4724	92	3824	912	48777	22	854	200	8733	193	10873
S8F909	62	2347	294	12818	296	15386	47	1841	301	13263	315	17028	38	1490	436	19091	636	33577	124	4864	373	16070	462	24216	312	12145	205	8790	2179	114949	46	1724	371	16210	366	19227
S8F5T7	27	1037	149	6362	204	10003	11	400	172	7288	232	11829	19	752	139	6095	232	12290	33	1330	116	4945	189	9996	127	4787	120	5168	1336	71138	18	700	196	8533	171	8874
A0A125YPV6	600	22656	493	21587	1398	76319	672	25615	509	22535	1967	106644	295	11362	846	37407	1525	81926	780	29749	1206	53241	1385	75660	330	12579	258	11296	3784	198617	80	3299	431	18539	434	22726
S8GE17	691	25487	558	25091	808	44477	461	17484	570	25191	1160	65708	474	17656	2455	109110	3352	187482	1212	45320	2657	117983	2436	133839	829	31334	344	15065	2684	152297	75	2815	409	18267	366	21044
S8GND1	1278	48446	3104	137027	3766	204291	958	35636	3126	136930	4472	245749	719	27309	3473	152749	5129	277740	1880	71211	3674	161142	4230	227726	3437	127466	2759	120833	19132	1051903	557	20864	3670	162746	2644	143680
S8F904	23	819	125	5579	163	8766	29	991	108	4814	219	11985	33	1211	67	2913	171	8950	51	1827	85	3829	139	7698	174	6194	82	3557	923	50950	11	417	84	3606	100	5371
S8F5T4	8	288	27	1211	34	1847	10	353	27	1276	67	3958	40	1485	84	3714	84	4565	64	2444	117	5186	115	6438	8	282	6	235	173	9271	2	65	11	465	30	1898
S8F2S1	186	6949	961	41392	1037	53380	102	3738	1058	45834	1121	57384	129	4753	1190	51524	1711	88214	284	10636	1213	52204	1480	74617	1048	40998	1094	46580	7339	380858	181	6519	1694	72425	1378	71067
S8GE12	54	1961	616	27800	374	20647	22	854	913	40370	293	16527	127	4873	1816	80976	1392	77099	380	14531	1900	84486	1358	74700	945	36025	241	10626	4737	266152	380	14305	2359	106130	2337	127806
S8GNC9	103	3986	288	12798	364	20344	79	2994	244	10649	392	21311	53	2118	312	13803	496	26766	92	3557	352	15229	364	19559	271	10853	215	9406	1294	69816	42	1522	212	9275	230	12658
S8F903	122	4441	518	21932	659	32941	79	2978	546	23254	653	33124	131	4941	786	33681	1418	71614	204	7938	583	24867	931	47318	508	19473	517	21665	3864	196996	101	3770	547	23484	647	32722
S8F5T2	90	3380	284	12225	318	16375	52	1932	330	14233	400	20721	57	2006	348	15465	584	30704	119	4467	250	10895	410	21503	184	6614	269	11675	2037	107043	58	2150	271	11726	305	16311
S8F2R5	60	2374	185	8125	293	14976	34	1234	191	8174	337	17762	23	855	146	6358	283	14160	35	1408	181	7741	224	11740	136	5213	62	2645	577	30157	24	944	110	4748	127	6600
S8GE08	271	9825	1910	82328	2153	108738	171	6263	1738	74289	2832	145842	138	4794	2011	86114	3471	174134	467	17188	1970	83422	3038	152540	1216	41903	2184	92935	19111	973694	307	11080	2850	122826	2422	121868
S8GNC5	2	85	10	413	6	276	1	31	12	510	15	827	6	242	68	2950	51	2573	11	401	59	2593	49	2344	1	30	11	485	98	5241	2	66	7	335	10	506
ROP12	42	1573	537	23895	369	20428	22	803	757	33410	353	19624	65	2356	637	28107	688	36901	132	4953	808	36005	763	41344	343	12498	89	3873	2059	110549	96	3547	745	32716	825	44664
S8F5S9	1	36	13	556	11	558	2	66	3	121	37	1725	22	879	101	4359	150	8084	44	1712	57	2511	103	5546	18	638	12	518	325	16441	2	63	14	557	18	873
S8F2R2	21	780	24	1075	59	3320	20	738	42	1915	172	8853	110	3976	337	15036	820	44241	156	5794	274	11873	516	27123	309	10747	228	9755	3000	158621	41	1500	98	4204	248	12919
RPL8	459	15869	4209	180063	4713	231596	296	10466	5718	245231	5161	254795	297	10208	4781	203615	8626	426938	662	22899	4863	206723	6181	304473	2788	97102	5146	216275	59170	2971242	791	27576	8630	366955	9588	467681
S8GNC2	82	3025	302	13214	443	23313	54	1991	337	14653	458	24604	14	496	108	4600	177	9355	34	1299	68	3016	114	5848	67	2236	91	4102	679	36668	11	399	72	3112	112	5826
S8F8Z6	25	913	128	5773	232	12467	27	965	172	7497	296	15820	33	1255	45	1983	131	7034	18	646	30	1367	57	2938	94	3105	51	2241	511	28823	7	283	45	1932	62	3512
SUB1	6792	250379	56525	2498625	68848	3696583	4857	180423	65289	2873490	98537	5445206	7171	269771	64092	2826865	85443	4614198	8769	328916	47708	2098207	55552	3003934	46548	1717014	43641	1905137	372977	20525509	8911	327249	39617	1756625	34826	1879864
S8F2Q7	102	3617	325	14156	437	23443	74	2620	413	18186	592	31871	110	4136	624	27469	915	49656	143	5419	633	28438	582	32031	266	9393	399	17429	3230	168749	66	2402	559	24356	441	23203
S8GE00	95	3526	546	23688	564	28833	56	2042	450	19122	602	30517	47	1829	435	18848	653	33078	112	4136	425	18131	504	25251	319	12094	439	18552	3387	169574	64	2350	487	20723	415	20117
S8GNB9	196	7311	1029	44565	1703	86148	162	6164	1157	49525	2293	116553	162	6179	1029	44187	2279	114750	267	10068	1114	47842	1759	88836	1068	39760	821	35542	10572	543565	119	4392	1051	45378	1264	64322
S8F8Z3	167	6231	949	40885	1293	67211	110	4141	1124	47520	1374	70494	99	3904	1097	47170	1813	93687	231	8855	1268	54407	1519	78593	478	17556	673	28690	5708	294693	127	4921	940	40344	875	46042
S8F5R9	23	874	105	4647	104	5541	24	909	73	3167	133	7110	17	676	79	3444	142	7620	32	1240	87	3955	112	5909	65	2479	61	2573	393	20926	23	884	76	3325	84	4300
S8F2Q3	107	4039	943	39873	967	48205	101	3759	865	36087	1388	70012	71	2753	753	32229	1287	64730	190	7334	873	36599	1182	59000	395	15660	555	23121	4539	228679	96	3656	747	31720	772	37935
S8GDZ7	17	700	232	10044	283	13725	13	468	260	10980	360	17796	20	661	169	7445	310	15555	35	1248	169	7204	241	12446	71	2276	164	6795	1391	70770	17	558	260	11255	246	12303
S8GNB2	26	951	160	6667	208	10109	10	356	168	7177	249	12920	27	989	276	11845	397	19893	51	1868	275	11992	253	13228	57	1939	126	5288	1380	67833	14	495	186	7753	180	8747
PLP1	2833	103341	21742	960401	19853	1070446	1867	67707	23004	1018034	24652	1375673	1735	63344	18404	814346	20785	1129110	3484	129627	17373	768944	16171	883309	15075	558261	11783	515754	98091	5376873	2759	100481	15695	698088	12975	704706
S8F5R4	36	1429	264	10992	253	12264	21	807	277	11744	336	16890	33	1316	288	12212	526	25631	84	3147	306	12755	393	19588	147	5517	164	6841	2014	99373	30	1127	246	10164	273	13354
S8F2Q1	65	2496	167	7082	192	10339	40	1559	192	8218	275	14661	37	1429	243	10710	279	14896	64	2515	209	9161	229	11881	204	7811	173	7472	1274	67170	65	2424	215	9293	197	10438
S8GDZ2	142	5104	753	32171	753	37825	78	2878	946	40483	922	47298	42	1552	754	32513	961	48563	140	5322	693	30022	749	37185	603	23010	857	36006	5488	278386	94	3447	1057	44845	807	40229
S8GNA6	22	791	205	8979	138	7248	17	636	119	5165	314	15968	18	608	133	5593	272	14085	80	2935	209	8882	287	14436	80	2848	110	4701	1814	91255	26	931	432	18343	412	20585
S8F8Y6	230	8611	1066	46140	1208	62736	199	7521	845	36579	1713	90161	168	6360	928	40001	1615	83066	431	16707	950	41015	1440	72970	1018	37910	1119	48198	9015	461548	258	9471	1945	83633	1484	76403
S8F5R1	2	66	8	345	4	155	0	0	15	570	14	670	6	230	23	926	32	1563	31	1210	30	1228	49	2250	1	50	2	79	59	2638	1	35	2	100	13	691
S8F2Q0	1	50	6	243	7	380	1	45	5	229	8	405	4	137	21	931	49	2486	18	693	19	860	48	2345	0	0	4	187	59	3023	0	0	17	700	8	382
S8GDY9	443	16570	2318	100093	2824	144928	308	11587	2243	96554	3236	169962	272	10239	2321	100480	3911	203154	538	20328	2081	89481	3112	160611	1448	54870	1779	75678	10468	543254	310	11500	2073	89593	1621	82429
S8GNA2	141	5540	426	18399	448	22799	85	3264	342	14996	521	28701	60	2198	365	16001	507	27710	120	4642	394	17280	414	21652	280	10886	308	13469	1350	72320	112	4288	303	13094	227	12403
S8F8Y3	56	2038	403	17474	483	24743	46	1673	367	16059	588	31273	37	1338	262	11261	544	28113	84	3154	341	14744	393	20313	345	13558	445	18974	3957	202845	81	2880	473	20567	464	23915
S8F5Q7	81	2937	135	6062	276	15185	79	2773	105	4635	660	37135	43	1540	224	10001	328	17979	83	3041	274	12447	232	12850	63	2447	23	1011	220	11561	1	31	7	316	14	848
S8GDY3	179	6571	244	10716	592	34810	124	4570	261	11632	1003	58246	85	3153	320	14178	458	26272	173	6520	400	17770	339	18602	70	2534	48	2089	489	28853	11	367	30	1339	37	2149
S8F2P8	1811	64279	8080	357325	11760	622442	1220	42354	8550	374079	15825	865934	855	30389	7176	315042	10520	555339	1874	67039	6382	280548	7548	405035	7058	254207	6566	285691	67543	3633798	1148	40744	7256	319115	7097	382999
S8GN97	31	1213	210	9194	216	11230	18	704	221	9403	293	15230	20	771	180	7795	362	19480	58	2112	180	7796	293	15165	201	7592	150	6374	990	52315	34	1230	257	11191	230	11880
SUB4	71	2732	168	7479	312	16981	39	1456	192	8358	437	24014	458	17431	2221	98225	4389	243491	653	24937	2119	93408	2867	156459	1387	53130	1767	77484	14772	820294	345	13247	1615	71470	1414	78077
A0A125YZA0	196	7299	752	33146	1051	54457	127	4827	904	39137	1327	71505	169	6596	710	30825	1420	74229	302	11884	690	29765	1044	55094	685	25663	642	27197	7030	377098	124	4464	883	38455	1122	59487
S8F2P4	75	2898	358	15248	503	25628	70	2672	316	13300	565	28175	41	1592	301	12640	754	38014	72	2785	225	9335	639	31401	84	2839	230	9585	2102	105247	26	962	267	11223	326	15948
S8GDX7	18	757	83	3519	142	7537	16	626	105	4599	157	8181	6	203	80	3331	159	8353	22	815	94	4041	115	5879	251	10608	133	5578	1009	52393	29	1103	154	6698	152	8061
S8GN95	31	1172	156	6787	170	8650	23	948	142	6220	231	11718	33	1405	212	9350	408	21651	72	2763	281	12187	333	17234	141	4915	183	7819	1411	72720	28	1125	130	5652	144	7285
S8F8X7	205	7315	1483	64043	1767	86674	104	3771	1644	69683	2110	106179	101	3711	1079	46339	1808	89855	265	9702	1542	65498	1935	96043	899	32176	1465	62033	17542	879500	224	8294	2673	113573	2880	144089
S8F5P9	129	4980	397	17396	425	22945	82	2944	318	14032	566	31101	82	3135	307	13494	759	40019	214	8323	361	15467	702	37318	382	13611	344	14763	2932	157937	110	4238	523	22487	414	22346
OWP1	265	9290	106	4563	720	40235	166	5924	106	4596	842	48688	584	21358	1390	62248	8859	513740	1208	43507	1470	65442	4968	282944	1207	41663	671	29903	6220	351474	115	4164	439	19672	621	34659
S8GDX4	271	10001	536	23118	1101	58013	173	6673	456	19829	1259	65894	316	11681	964	42092	2619	139775	768	28813	1080	46945	1528	81283	1099	40770	4752	207499	10939	587624	130	4771	2938	127937	1003	53870
S8GN88	17	643	13	573	11	572	12	419	11	468	25	1418	75	2874	61	2788	148	8475	124	4477	92	4167	142	7881	9	295	83	3659	398	21977	2	72	99	4393	36	2140
S8F8X4	1	29	0	0	5	229	0	0	1	44	3	175	18	674	85	3757	46	2435	20	724	77	3421	42	2212	0	0	2	77	0	0	0	0	0	0	0	0
A0A125YWH8	0	0	0	0	0	0	0	0	0	0	0	0	0	0	13	589	6	353	1	50	12	562	4	184	0	0	0	0	5	210	0	0	0	0	0	0
S8F2N8	263	9874	1290	57347	1744	93710	196	7452	1431	62868	2031	110854	552	21288	3453	152027	5965	315564	902	34577	3589	157126	4257	225673	1446	53063	987	43470	9362	509532	295	10809	1472	65178	1540	82251
A0A125YI66	48	1838	225	9795	475	23506	42	1627	283	12160	719	36545	78	3216	694	29811	1240	60387	133	5082	652	27556	908	44616	104	4152	224	9386	2768	138974	39	1457	273	11645	321	15888
S8GN83	26	872	122	5281	185	9629	25	915	77	3421	371	20034	94	3665	118	5143	299	16256	102	3781	137	6151	206	11283	163	5578	51	2124	1793	100086	14	521	83	3707	160	8621
A0A125YXJ9	17	609	9	411	23	1193	10	395	12	518	43	2231	50	1848	118	5286	295	16545	62	2368	96	4297	129	6946	131	5133	53	2340	551	30865	8	278	23	1036	22	1240
S8F5P3	510	19001	1811	79668	2472	131651	391	14481	1615	70986	3119	170766	284	10504	1094	48564	2071	112148	369	13756	952	41820	1334	71793	2176	81638	1622	70625	12276	672023	332	12512	1460	64408	1216	66481
S8F2N5	480	18466	880	38847	1612	89756	359	13752	753	33431	2943	167618	615	24191	1544	68899	3398	186354	768	29903	1553	69085	2035	113266	1412	53465	549	24562	5911	330442	137	5306	386	17058	542	30577
MIC11	4282	153392	26467	1164664	43489	2329779	2781	99580	33157	1463455	56381	3144473	3534	127865	25891	1145397	40707	2223589	4984	178918	22966	1014964	26739	1427976	24177	872249	17482	762991	193671	10796509	4654	166853	20171	897194	23682	1322905
S8GN79	158	5629	1786	79637	1891	100109	108	3797	1899	83829	3037	168057	254	9387	1649	73823	2589	143036	309	11331	1665	73619	1714	90990	1321	49122	1170	51412	11971	653872	226	8449	1424	63065	1579	85801
S8F8W6	115	4119	414	18155	664	35401	92	3365	463	20487	864	47487	77	2706	375	16564	524	28270	95	3438	330	14648	383	20810	383	13423	483	20983	4143	222662	69	2491	549	24150	559	29103
S8F5N9	5	201	3	131	6	370	8	323	2	100	12	695	186	6835	1369	60633	1013	56145	278	10374	1135	50461	491	27415	84	2853	81	3526	841	48942	15	572	23	1041	44	2496
A0A125YIJ4	2	78	12	538	12	676	1	29	8	334	21	1134	5	178	42	1904	36	2019	28	1099	67	3123	51	2871	7	279	1	43	66	3743	2	67	11	476	20	1039
S8GDW1	20	690	212	9161	80	3945	8	286	185	8096	117	6255	35	1223	312	13575	276	14268	83	3081	356	15394	341	18215	112	4126	64	2779	1348	70921	51	1888	434	18973	438	22301
S8GN75	134	4878	598	26740	616	34400	82	2897	612	27304	862	48782	76	2733	515	22853	982	53890	175	6497	472	20909	715	39955	796	29414	667	29390	7326	399980	139	5101	1030	45726	1055	57107
S8F8W2	338	12576	1355	59085	1418	75557	239	8970	1574	68506	1723	94038	270	10400	1420	61468	2144	113277	495	18724	1308	56434	1622	85266	2193	85469	1502	65159	13064	689676	376	14277	2233	97918	1891	102342
S8F5N5	54	1954	279	12460	462	25355	55	1957	231	10254	695	40046	85	3117	265	11680	590	32594	140	5071	276	12038	459	25578	215	7841	306	13584	3504	197752	60	2211	388	17215	457	25370
A0A125YLH1	220	8156	692	30329	1304	69613	194	7709	660	29176	1984	110912	173	6725	586	25938	1447	81019	334	12654	550	24519	1031	56306	1290	48925	891	39363	10328	571965	233	8695	959	42511	1261	67861
S8GDV6	330	12036	1701	73076	2014	103603	224	8526	1709	73719	2262	117876	158	5970	1638	70815	1985	103008	397	15210	1477	63843	1635	84650	1337	50229	1575	67256	10734	564011	408	15473	1916	82992	1600	82882
S8GN69	180	6588	303	13339	650	34674	119	4476	324	13985	885	48100	883	32525	6771	296097	10305	560956	1492	55185	7186	316800	7549	409255	3366	122319	3903	170544	33391	1815887	672	24252	2153	95316	2989	161747
S8F8V8	124	4461	357	15648	583	30959	79	2936	416	18182	691	37973	310	11848	2442	109850	3326	187825	520	19633	2139	95441	2250	127912	1442	54693	994	43717	8881	501742	232	8844	502	22039	575	31095
S8F5N2	25	909	31	1340	85	4551	14	483	29	1353	78	4112	59	2090	221	9776	340	17546	96	3513	235	10375	235	12052	240	9038	93	4026	803	42674	34	1219	47	2014	65	3480
A0A125YVY2	19	698	5	241	32	1860	5	154	14	613	57	3146	24	913	138	5968	194	10462	42	1558	145	6261	126	6823	3	138	16	714	244	13821	4	121	10	481	23	1340
A0A125YVR8	16	605	8	305	21	1238	2	74	14	599	25	1451	30	1163	36	1596	69	3735	29	1089	62	2734	29	1486	2	72	9	374	98	5567	4	169	5	200	9	471
S8GN62	27	1023	94	4046	162	8676	24	897	99	4419	220	11655	60	2167	216	9250	661	34676	152	5768	327	14045	508	27135	94	3662	76	3140	946	49057	23	906	148	6397	175	8811
S8F8V4	23	1013	27	1162	71	4030	9	352	22	981	60	3585	29	1137	69	2976	269	14570	23	936	84	3706	187	9941	89	3499	19	840	417	22609	12	524	70	3033	83	4835
S8F5M9	30	1223	118	5027	155	7980	14	549	81	3375	191	9726	40	1674	65	2693	221	12015	50	2084	91	3973	213	11338	96	3862	138	6013	1056	54009	24	939	149	6412	109	5797
S8F2M0	367	13644	1993	85532	2534	127418	230	8923	2074	88736	3400	174880	212	8171	2645	114816	3729	190275	496	18911	2369	101309	2954	151882	1062	40643	1075	45572	8891	454889	162	5906	1363	58387	1332	68073
S8GDV0	15	569	61	2787	53	2947	9	355	60	2652	97	5497	44	1610	95	4153	230	13131	73	2782	126	5607	169	9177	89	3217	43	1949	750	41260	6	222	51	2179	82	4361
S8GN60	90	3325	518	22675	499	27007	50	1803	643	28329	551	29638	50	1828	514	22319	772	41448	123	4622	541	23291	518	27792	356	13419	333	14375	3248	176399	64	2344	406	17811	443	23503
S8F8U4	77	2987	324	14078	435	23335	53	1994	364	15661	509	26548	90	3434	550	23859	1108	58073	131	4932	543	23353	736	38314	879	33818	725	30912	6878	360818	192	7072	780	33850	780	40693
A0A125YRS0	223	7928	980	42388	2124	109863	215	7581	934	40359	3411	175097	96	3450	451	19487	1253	62723	271	9769	629	27142	1090	55627	2234	80359	2531	108435	44125	2275599	531	18622	3320	145662	5372	278907
A0A125YJ39	341	12658	940	41404	1906	102155	240	8611	1090	46986	2890	155812	345	12863	2995	132757	4291	231895	567	20999	2510	109857	2743	147184	2180	81705	1834	79292	25517	1350134	386	14203	2045	88846	2898	153258
S8GDU4	90	3436	403	17706	463	24301	46	1735	400	17079	609	31848	66	2537	592	25416	901	47061	147	5590	498	21317	671	34568	546	21521	690	29250	5926	308452	136	5101	801	34756	676	35190
S8GN56	189	7194	971	42446	1243	65995	145	5632	919	40012	1405	75372	199	7602	864	37840	2120	112555	441	16737	738	31920	1477	76950	1075	40662	1044	45079	8556	456231	232	8898	848	36846	802	43293
S8F8U2	18	634	61	2665	101	5424	23	826	59	2622	228	12172	32	1253	56	2397	427	21626	65	2288	79	3400	270	13512	75	2482	93	4093	1922	99845	4	164	120	5306	121	6110
S8F2L2	120	4438	657	28220	662	33366	71	2559	566	23919	816	41914	99	3677	685	29456	1170	60170	168	6359	619	26451	912	46624	293	10710	567	24366	5386	274652	79	2929	720	31141	703	35669
S8F5M4	46	1857	67	2903	89	5016	40	1663	53	2264	149	8067	38	1614	137	6091	166	8422	62	2460	121	5357	122	6541	133	5578	39	1735	548	31296	35	1413	77	3373	100	5850
S8GDU1	137	5339	472	21026	599	32491	87	3425	485	21079	610	33608	110	4339	591	26239	835	46061	266	10632	735	32336	780	42519	493	19034	324	14102	2549	137311	113	4571	601	26560	563	31002
ROP18	199	7114	5835	259758	3848	208844	87	3160	9443	418728	2756	150446	203	7303	3752	166348	3665	203851	681	24701	4065	180500	3292	182111	88	3091	15	615	111	5715	3	109	13	580	16	971
S8F8T8	53	2132	328	14812	405	22414	50	1916	565	25276	370	21006	219	8249	1131	50203	1580	85898	506	19056	1479	64912	1222	66365	1904	72254	1379	60443	12583	692716	386	14802	2033	90237	1898	104663
S8F5M0	587	21638	4418	196033	3759	207089	504	18742	4640	207062	5071	288648	609	22968	3837	171644	5102	285123	1071	40346	3734	166407	3959	219752	3794	143298	2391	106238	21014	1165997	634	23313	3500	156716	2496	138517
S8F2K7	246	9007	1010	44153	1521	80953	199	7437	1146	49628	1998	107644	202	7338	1235	54287	2343	124900	382	14309	1246	54257	1560	83938	488	17245	534	22953	6101	320287	95	3507	580	25580	643	32977
S8GDT7	93	3454	755	33749	948	51269	101	3785	743	32930	1365	74480	154	5802	705	30521	1307	70391	301	11431	660	28896	993	52475	1172	42963	1002	43657	8841	481666	193	7126	1218	53979	1179	63338
TGME49_205310	0	0	0	0	0	0	0	0	0	0	0	0	0	0	0	0	1	29	0	0	0	0	0	0	0	0	0	0	0	0	0	0	0	0	0	0
S8GN45	398	14734	2221	97274	1934	102552	286	10351	1988	87713	2908	155786	358	13050	2004	87366	3083	161327	768	28603	2101	92239	2810	147710	1718	62965	1456	64005	19706	1035557	387	13712	2998	132119	3584	186210
A0A125YNT4	452	17120	1292	57679	2052	116487	390	15267	1171	52945	3193	182440	419	16088	1847	82687	3308	183439	860	33290	1880	83669	2460	135718	3310	127327	1687	74977	19584	1093430	563	21139	2329	104624	2944	164371
RPS12	356	12221	3905	166879	5899	277924	177	5986	5865	250491	5662	285761	257	8629	5599	238657	7762	378094	372	12859	4538	194133	4695	230860	3030	103408	6194	259024	63826	3272140	546	18603	7469	322444	8078	400552
A0A125YTU8	1081	40259	3327	149233	4392	244444	653	25072	3594	161650	4950	281392	1027	38994	4331	193446	7068	397080	1570	60347	4310	192927	4769	265742	5112	192104	2459	109226	23526	1328447	964	36146	3247	144871	3615	200529
S8GDT3	63	2334	921	40673	449	24093	46	1712	1170	51443	536	29402	113	4253	1298	57128	1194	64511	258	9725	1662	72722	1133	60166	526	19777	407	17830	5082	276151	222	8276	1799	79199	1470	79864
S8GN41	32	1129	303	13539	113	6422	18	607	217	9607	212	11810	44	1622	399	17798	393	21529	148	5507	571	25320	476	25883	292	10952	258	11577	3100	170626	77	2745	721	31898	676	37114
A0A125YRB2	213	7871	630	27777	1029	54861	123	4478	731	31925	1080	59889	147	5254	777	34325	1561	85444	334	12555	924	40550	1221	65119	1121	40626	1047	45442	10816	589124	280	10377	1760	77573	1774	96347
A0A125YVT7	79	2873	244	10921	553	30750	58	2177	267	11931	743	42177	95	3537	410	18193	641	36235	131	5056	449	19854	444	24791	117	4132	187	8360	2195	123910	62	2302	246	10949	367	20306
A0A125YGP8	3	96	1	50	11	546	1	31	9	404	6	323	13	462	19	815	28	1541	13	530	21	909	25	1378	67	2545	7	265	75	4485	1	50	11	462	5	229
A0A125YVF6	6	248	0	0	4	249	1	39	4	156	5	246	29	1082	40	1784	67	3723	30	1148	20	929	30	1693	52	1675	39	1673	278	14993	2	69	7	309	8	400
S8GN37	30	1099	54	2251	109	5606	10	389	84	3636	87	4593	14	582	57	2523	81	4193	31	1128	31	1313	58	3001	6	194	10	397	62	3231	4	135	24	1044	43	2287
S8F8S9	1	31	1	34	8	365	1	36	4	196	4	155	29	1081	35	1624	142	7756	37	1361	38	1686	93	4719	12	395	1	45	31	1723	0	0	4	181	3	140
S8F5L1	0	0	0	0	0	0	0	0	0	0	0	0	5	184	4	177	17	970	5	184	5	219	6	279	1	35	0	0	14	931	0	0	0	0	0	0
A0A125YMQ3	6	233	13	596	11	550	0	0	4	184	26	1369	43	1595	55	2394	119	6671	146	5299	75	3207	75	4089	32	1076	33	1491	248	13865	5	173	26	1183	34	1883
S8GDS3	137	4980	624	27619	981	52390	80	2917	872	38446	1056	57809	92	3378	675	29631	1022	54379	155	5816	758	33458	950	49155	729	27481	500	21732	4872	259415	101	3801	1087	47518	1220	64420
A0A125YGQ4	20	790	28	1295	52	3026	16	604	26	1197	63	3588	7	253	33	1458	46	2593	17	637	24	1100	38	2166	63	2586	24	1120	313	18136	4	135	23	1038	32	1893
A0A125YQ65	174	6350	591	26166	846	46581	131	4820	653	28524	1233	69348	91	3297	569	25247	895	50444	181	6777	596	26434	686	37862	927	32520	533	23131	5838	326089	130	4812	721	32148	876	47624
S8F5K7	432	15536	4101	178338	4613	236693	306	11164	4727	205355	5130	266710	229	8215	3146	136523	5422	281568	630	23027	5254	225687	6202	319510	2894	102415	4987	213618	50775	2639033	1100	38896	11665	504322	10875	556108
ISP4	52	1901	281	12455	363	19079	66	2373	268	11791	613	33069	126	4713	569	25153	993	54769	197	7428	642	28174	587	31368	349	12315	350	15153	3370	180718	44	1680	249	10902	321	16679
A0A125YYS2	542	19558	3255	141842	3404	175180	307	11052	3911	168865	3348	176201	773	28718	5552	239302	8757	456736	1612	59807	5824	253260	6242	323949	4325	160859	3187	137629	26831	1414267	952	35080	4461	193694	3751	195161
S8GN30	132	4959	605	25996	858	42862	102	3803	689	29110	1006	50841	138	5250	1634	71378	1487	76552	209	8052	1796	77944	1199	61582	723	26728	872	36731	11240	555848	142	5272	1395	58576	1293	63098
S8F8S4	131	5005	513	22274	733	38295	93	3438	625	27275	776	42136	113	4295	736	31906	1439	76740	223	8323	874	38078	1098	57273	1193	46130	1082	46707	12727	683433	239	8926	1721	75209	1622	86201
S8F2J1	23	900	40	1757	91	4919	27	984	54	2335	145	7869	29	1112	142	6123	215	11502	53	2005	196	8336	189	10063	787	30565	706	30848	6878	382882	115	4271	538	23690	620	33912
S8F5K3	10	374	34	1520	73	3908	10	379	32	1478	100	5447	24	940	71	3009	123	6692	39	1535	87	3900	106	5792	222	9491	295	12625	2785	153050	36	1319	316	13760	273	14696
S8GDR3	113	4393	493	20631	666	32453	76	2944	511	21369	930	46983	48	1798	279	11696	682	33430	90	3319	309	12951	589	28154	272	10262	370	15259	4542	224010	63	2423	484	20142	509	24493
S8GN25	102	3901	366	15932	441	23232	63	2418	315	13591	474	24639	71	2844	347	15064	580	30271	123	4583	381	16280	484	25620	539	21856	339	14373	2734	142865	91	3318	391	16945	445	23817
A0A125YY47	157	6041	799	34284	1310	67618	95	3736	1085	45582	1326	69501	128	4915	906	38753	2099	105301	239	9246	1078	46540	1771	90654	1040	41549	824	34966	11457	587184	165	6247	1373	58616	1821	94083
S8F5J9	65	2460	275	11769	450	23162	46	1605	274	11508	552	28450	112	4159	1708	73587	2283	117347	203	7724	1842	79183	1946	98527	306	12225	365	15466	2962	152334	79	2943	642	27720	787	40752
A0A125YGM2	38	1323	298	13153	425	21642	27	964	340	14594	552	29134	17	643	200	8815	347	18015	45	1651	179	7687	287	14714	72	2723	161	6710	1665	86839	25	943	234	10436	258	13286
A0A125YNJ5	100	3691	524	22840	670	35058	66	2455	639	27583	913	47327	84	3158	626	27019	1077	55364	202	7358	645	27932	814	41957	469	18685	549	23694	5919	305123	120	4406	858	37131	723	37497
S8GN22	9	366	11	464	26	1408	8	298	16	676	33	1619	114	4417	183	7961	344	19160	190	7243	248	10860	268	13878	199	7269	31	1383	619	34673	10	397	39	1701	81	4823
S8F8R8	81	3040	293	12635	359	18726	58	2196	284	12165	433	22849	50	1936	340	14638	646	34280	108	4220	259	10858	409	21262	273	10501	208	9056	2081	108997	52	1957	281	12173	290	15573
S8F5J7	51	2008	302	12742	516	25010	30	1186	268	11349	568	28213	28	1176	324	13632	613	30774	79	3163	278	11828	556	28560	224	9213	196	8219	2105	104747	33	1216	352	14948	437	21632
S8F2I6	84	3152	507	21554	637	33115	87	3274	408	17311	737	37884	88	3585	311	13235	985	50465	169	6695	325	13927	823	42195	552	21826	475	20161	3290	170021	116	4509	406	17035	339	17217
S8GDQ6	12	441	97	4040	196	10047	10	341	113	4827	230	11621	14	477	72	3087	351	17633	35	1159	76	3144	221	11500	197	6642	154	6537	1353	70039	43	1424	153	6602	175	8943
S8GN19	8	287	206	8860	166	8414	9	320	223	9459	185	9599	14	467	314	13748	448	22680	97	3457	430	18388	475	24042	170	6836	136	5924	2320	119385	54	1947	809	34509	802	39841
AP2VIIA3	203	7002	1587	69913	1476	78124	79	2830	2188	96725	1131	61346	127	4707	1838	80592	2140	113651	298	11007	2095	92308	2026	107005	938	34031	771	33705	9481	511711	243	8646	3287	144550	3065	163074
S8F5J1	29	969	77	3511	147	8012	38	1464	151	6737	234	12815	64	2327	123	5351	221	12168	91	3406	178	7821	203	11180	187	7140	73	3202	1274	69499	22	779	102	4541	175	9590
A0A125YIC4	2	78	41	1824	71	3818	15	546	81	3523	127	6952	31	1119	102	4570	174	9251	49	1844	130	5811	127	6711	82	2779	91	3913	781	40804	6	215	77	3298	88	4667
A0A125YS14	288	11303	736	32607	1360	72012	141	5360	868	37907	1501	80554	247	9680	1127	49338	2497	132553	388	15341	1180	51498	1618	84990	1767	69622	898	38987	10016	534644	381	14639	1216	53181	1553	81594
S8GN16	1219	45341	3756	164172	6563	347634	767	28747	4037	175649	7681	421041	548	20430	3621	157948	4999	267902	737	27153	2899	126326	3296	176019	3646	133925	2462	106164	28073	1511249	621	22843	2295	100991	2230	120496
S8F8R1	129	5073	524	23037	654	35736	87	3244	694	30542	777	42114	132	4995	675	30032	982	52068	236	8805	740	32481	723	39518	841	31638	605	26475	5703	310923	157	5825	573	24924	696	37394
S8F5I7	869	31428	5100	227443	7825	426978	542	18922	5723	249388	9521	533744	727	26357	5636	251984	10536	573077	1158	42710	6247	277042	8120	443982	4987	176053	5774	253221	51019	2781968	1380	49075	7829	348636	9092	483969
S8F2I2	101	3554	558	24517	655	34847	56	2015	611	26475	685	36468	91	3334	702	31315	1032	54516	202	7402	732	32450	935	49960	570	19989	407	17609	3919	207154	97	3427	1010	44203	894	46489
A0A125YQM0	72	2737	219	9910	388	22903	34	1237	213	9612	404	24317	66	2536	182	8413	520	29604	98	3676	211	9483	350	20014	259	9948	217	9681	1852	106655	33	1105	213	9580	258	15099
A0A125YFK3	60	2156	269	11789	365	19303	30	1013	252	11120	444	24095	46	1666	201	8782	378	20370	80	2949	183	8037	307	15895	110	3887	108	4648	1218	64867	41	1484	160	7031	244	12802
S8F8Q7	92	3466	410	18004	525	28474	74	2777	544	23894	531	29038	34	1286	296	12937	393	21163	58	2181	361	15979	405	21637	113	4316	112	4995	1069	59124	34	1263	449	19666	454	25076
SIN3	219	8324	600	26210	989	51099	122	4542	601	26422	997	52364	137	5166	677	29788	1706	90033	282	10622	748	32683	1231	63763	723	26301	668	28633	6502	338415	197	7242	1139	49829	1156	60351
A0A125YHR6	5	149	4	173	12	659	5	186	9	392	30	1698	5	192	56	2581	71	4079	25	841	55	2441	53	2770	5	156	5	217	59	3511	0	0	3	140	12	733
S8GDP4	1	29	14	586	46	2257	2	64	5	205	76	3940	0	0	2	94	11	550	3	118	9	371	10	585	0	0	9	383	78	4029	0	0	6	277	11	469
S8GN10	17	616	72	3121	103	4941	13	468	23	966	190	9777	3	107	16	700	26	1330	11	357	20	882	53	2588	14	455	11	477	188	9636	0	0	18	729	32	1497
S8F8Q5	48	1795	203	8618	306	15463	34	1189	181	7707	341	17668	22	815	157	6870	348	17384	61	2302	142	6178	269	13766	150	5527	148	6321	2256	116282	45	1632	249	10684	272	13499
S8F5H4	187	6861	578	25787	650	34626	119	4200	614	27323	763	42387	98	3613	732	32446	986	52315	228	8394	635	28024	672	36457	610	22554	577	25280	3468	189281	127	4567	666	29653	553	29749
S8F2H8	58	2146	242	10710	274	15194	40	1462	296	13253	335	18928	32	1273	129	5697	251	14279	59	2166	156	7030	255	14090	85	3380	39	1722	549	30816	10	353	286	12590	311	17265
S8GDP1	148	5481	747	32577	851	43571	89	3351	742	32252	1005	53121	103	3976	484	20965	1113	57708	184	6986	414	18006	709	36331	726	27539	815	34658	8229	430462	130	4795	968	41955	796	41391
A0A125YKD8	700	27035	3725	168063	4850	263960	562	21374	4674	209205	6544	376913	651	25269	3230	144898	4451	250573	763	29318	2801	125249	2808	156571	3783	142618	2314	103190	23323	1325785	793	30219	2685	120637	2970	166261
A0A125YR12	232	8480	1274	56891	1733	93161	176	6362	1375	61558	2092	117350	160	5972	1015	44814	1783	96088	284	10596	1034	46137	1465	79035	1229	45906	779	34118	8279	454295	218	7944	1359	60866	1412	77610
S8F5H0	173	6386	679	30396	934	52864	105	3788	710	31955	1075	61031	83	3084	698	31717	1317	74147	242	9041	627	27983	905	50065	965	35712	584	25803	5356	302006	127	4752	754	34092	728	41504
S8F2H4	197	7223	1593	68572	1269	64451	113	4285	1733	74253	1257	64382	108	4035	1622	70005	1706	86616	272	10213	1240	53416	1284	65488	563	21279	1032	44248	5978	310550	160	5813	989	42358	713	36747
A0A125YU14	80	2833	261	11688	399	22320	49	1776	241	11112	450	25682	63	2307	239	10592	509	29034	109	3991	210	9255	348	19754	318	11111	168	7528	1213	68712	44	1550	184	8079	232	13315
S8GN02	79	2976	157	7115	271	15052	49	1761	226	10219	374	21350	72	2818	179	8103	433	24096	117	4482	166	7387	287	16030	474	17045	373	16408	5265	297786	73	2688	357	15735	439	24172
S8F8P7	25	928	178	7601	137	7472	22	849	203	8711	205	10886	76	2955	340	14649	572	29148	154	5751	479	20642	621	31596	39	1420	70	2869	1287	68344	30	1157	395	17042	399	20462
FRM1	201	7616	788	34248	1150	58763	122	4749	616	26687	1231	64917	305	11989	3771	164228	3898	203772	794	30532	3679	159593	3348	173301	666	24449	669	28646	4780	246306	178	6711	1234	53117	1215	62334
A0A125YLH7	89	3318	112	4978	262	13596	47	1756	139	6038	374	20713	371	13920	4927	216540	4137	223545	522	19522	3743	164650	2220	120319	224	8560	120	5169	1162	63696	24	878	200	8646	160	8347
S8F2H1	629	23387	3894	163987	4037	194519	423	15894	4010	168080	4043	196607	242	8628	4808	202803	6212	298364	586	21499	4065	170315	5145	249206	1859	68369	2973	123168	14414	699932	406	15068	3187	133514	2295	110677
S8GMZ9	279	10162	1156	49665	1772	90299	191	6999	1120	48333	2069	105105	243	9178	1232	53668	2814	145056	314	12130	1094	46815	1697	87943	1295	46735	1080	46067	7441	383499	225	8676	1447	63018	1087	55474
PDHE3II	379	14270	2173	93936	2974	151061	288	10877	2596	111424	3706	191821	254	9365	1849	80036	4274	220544	461	17237	1805	77731	3049	159346	1927	69635	2542	108591	25350	1317368	332	12188	3089	133500	2961	152510
A0A125YZ97	166	6200	598	25609	935	47523	110	4206	698	29785	1173	60875	126	5062	408	17729	1204	61684	195	7492	487	20836	904	46820	799	30283	488	20725	7136	376001	143	5408	724	31098	929	47678
S8F2G8	33	1215	211	9006	299	15144	29	1132	274	11937	299	16131	21	777	127	5517	291	15835	41	1561	170	7114	261	13732	422	16267	314	13470	1648	86194	68	2587	429	18778	336	17680
S8GDM8	99	3824	356	15606	479	25252	57	2295	372	16076	633	32915	78	3100	356	15496	646	33650	107	4175	292	12798	524	27291	351	13565	253	10846	2685	140990	54	2079	275	12028	290	15098
TLN4	1567	59518	8700	374133	9218	467450	1074	40783	8685	373059	11012	567629	861	32724	10006	428946	10243	524966	1977	75016	8356	358107	7828	403652	5475	206336	7432	317195	51273	2674432	1274	47716	7911	340681	5611	290480
S8F5F7	0	0	1	50	4	184	0	0	4	168	1	50	0	0	2	76	0	0	1	34	0	0	0	0	0	0	3	122	1	41	0	0	1	41	0	0
S8F8P1	642	24961	1980	86734	2897	155137	381	14901	1863	80617	3244	178225	345	13470	2549	111430	4623	251591	807	32537	2324	100762	3265	175166	1611	65475	1229	52593	10814	575281	331	12711	1645	71666	1632	88258
S8F2G6	97	3499	212	9096	385	20189	71	2601	248	10537	478	24691	84	3321	348	15055	520	26075	162	6248	449	19611	483	24634	294	11582	242	10389	2132	109534	26	1032	278	11793	290	15172
A0A125YWD4	1	32	2	87	0	0	1	32	1	50	4	240	0	0	0	0	1	70	1	36	2	100	6	331	23	898	1	44	6	377	0	0	1	44	3	185
S8GMZ2	0	0	2	81	1	31	0	0	0	0	4	198	3	117	1	50	5	220	3	120	3	142	9	546	1	33	1	50	18	1016	3	110	4	182	8	457
FRM2	84	3066	883	38025	727	36942	48	1706	936	40165	886	46128	45	1797	562	24496	837	43533	106	3892	561	23970	729	36039	115	4537	248	10654	1327	68632	27	966	383	16675	285	14581
CDPK2A	449	16947	2126	92555	2593	136671	403	14872	2120	92695	3656	189075	350	13241	2097	90982	3593	188684	711	27125	1973	85551	2746	143678	2166	83978	1811	78398	17440	917936	468	17391	2159	93448	2268	121045
S8F2G3	16	569	186	8076	217	10739	14	487	206	8867	237	11616	15	557	200	8560	369	18464	37	1369	237	10137	346	17780	62	1988	109	4586	985	50305	23	834	227	9648	183	9435
S8GDM0	1	31	22	1011	28	1494	3	88	21	899	27	1416	0	0	19	891	17	926	7	308	35	1584	31	1628	0	0	4	176	93	4740	0	0	25	1120	35	1894
PDHE2	18	686	142	6252	98	4921	18	680	161	7040	143	7943	21	732	90	3876	111	5936	29	1139	181	7941	150	8171	15	550	34	1516	658	35917	7	269	178	7807	174	9072
S8F8N5	5	179	15	663	27	1528	14	516	10	431	61	3474	49	1924	21	897	159	8313	79	3116	56	2480	139	7513	101	3286	19	832	417	23096	6	206	25	1042	52	2985
S8F5F0	277	10668	784	34842	1186	64888	191	7283	784	34148	1752	96877	200	7594	537	23743	1288	71375	349	13269	626	27377	968	52416	739	27155	465	20343	4724	257721	126	4740	571	25253	667	36618
S8F2F9	166	5944	1045	45464	1191	62608	102	3649	1176	51357	1390	74781	82	2941	989	43230	1468	75377	203	7586	944	41031	1236	64191	432	16318	533	22956	4880	258442	91	3424	1062	46172	797	42138
S8GDL5	26	1002	108	4758	79	4169	25	930	53	2280	208	10865	18	614	93	4119	220	11779	70	2629	169	7290	235	12321	75	2882	176	7430	2202	116261	21	758	205	9001	215	11169
S8GMY5	51	1935	81	3667	160	9228	46	1752	76	3440	283	16058	284	10981	953	42690	1856	104383	389	14562	1051	47215	1113	62168	577	20722	158	7087	2022	113107	34	1262	97	4370	200	11316
S8F8N1	363	13989	1432	61779	1732	89245	256	9902	1462	62726	2053	105171	366	13949	2162	92062	3656	187532	723	28169	1971	84187	2865	145234	2514	95885	1907	81173	16012	826649	403	15196	2617	112193	2457	123749
S8F5E6	55	1971	185	8135	390	21218	33	1168	241	10629	557	29442	41	1550	176	7737	601	32718	78	2858	123	5371	342	18552	170	6361	128	5401	1261	67878	25	956	129	5722	172	9104
GAPM2B	59	2149	570	25097	360	19196	52	2015	414	18308	676	36510	84	3136	438	18732	641	34040	176	6602	477	20481	723	37401	355	13075	232	10204	4458	238130	141	5186	907	40186	1009	53112
S8GDL2	23	850	179	8202	112	6546	18	714	119	5332	187	10873	27	1047	140	6274	143	8052	89	3375	192	8335	184	10265	150	6193	66	2808	976	55533	59	2279	155	6908	230	12963
A0A125YI19	10	390	58	2498	67	3912	4	149	62	2644	80	4504	18	639	63	2804	158	8466	37	1400	90	3892	124	6542	7	240	7	331	186	10335	4	165	40	1769	66	3586
S8F8M9	41	1662	302	13410	284	15532	30	1110	317	13905	390	21823	62	2539	211	9120	592	31366	94	3724	208	9023	337	17914	132	5395	63	2751	1042	55429	30	1158	240	10363	218	11558
S8GSP8	0	0	0	0	0	0	0	0	0	0	0	0	0	0	0	0	1	41	1	35	0	0	1	75	0	0	7	322	17	1058	0	0	6	281	0	0
SRS48Q	0	0	0	0	0	0	0	0	0	0	0	0	0	0	0	0	0	0	0	0	1	30	0	0	0	0	0	0	0	0	0	0	0	0	0	0
SRS48K	0	0	0	0	0	0	0	0	0	0	0	0	0	0	0	0	1	61	0	0	0	0	2	70	0	0	0	0	3	142	0	0	0	0	0	0
S8GDA0	0	0	0	0	0	0	0	0	0	0	0	0	1	35	0	0	4	224	2	67	2	76	0	0	0	0	0	0	0	0	0	0	0	0	0	0
A0A125YKH4	15	572	55	2360	60	3231	9	345	33	1342	120	6245	10	408	32	1371	53	2951	9	318	28	1211	60	3063	3	127	16	661	157	8164	3	126	17	779	31	1399
S8EVM3	4	134	10	430	13	673	7	313	10	447	26	1345	3	106	9	374	19	1074	4	164	7	279	11	641	25	1091	1	50	40	2242	0	0	8	304	7	311
S8ESL3	47	1842	178	7733	241	12381	42	1693	104	4486	312	15609	33	1286	98	4239	367	18861	68	2855	99	4194	276	13841	39	1337	115	4833	795	40206	16	644	114	4925	138	7030
S8G449	0	0	1	50	2	150	3	97	7	319	36	1877	8	337	2	76	23	1069	5	180	12	496	22	1029	0	0	14	585	352	18936	6	203	22	992	26	1260
A0A125YW11	99	3346	1210	53457	1190	63663	77	2717	1275	55684	1811	98155	148	5256	1113	48700	2168	117074	385	14011	2031	89393	2329	122059	892	31899	916	40186	14329	775964	239	8689	3062	134963	3630	190222
S8EZ75	49	1832	181	7839	236	12292	37	1402	196	8459	303	15657	47	1679	278	12220	454	23891	114	4209	411	18009	473	24687	259	9341	168	7338	2314	122424	78	2741	427	18546	550	29175
S8EVL8	39	1541	113	4907	151	7998	17	691	118	5168	164	9033	30	1104	260	11464	356	18532	49	1894	235	10125	273	14370	73	2699	135	5649	1026	54726	28	1074	158	6898	140	7204
MYSTB	66	2501	308	13161	357	17962	39	1533	318	13771	502	25481	52	1918	500	21655	699	35999	87	3335	528	22814	562	28764	177	6249	347	14610	2229	115569	43	1565	333	14421	332	17104
S8G444	32	1222	89	3861	167	9001	28	1044	102	4566	202	10877	7	284	46	2077	143	7571	40	1553	64	2749	184	9724	65	2560	42	1864	600	31806	19	815	126	5607	168	8786
S8GD93	4	133	17	687	18	917	6	271	21	913	16	936	3	114	27	1206	37	2092	10	338	22	895	37	2089	9	366	13	587	151	8666	13	576	23	982	47	2569
S8EZ73	64	2445	358	15585	416	21202	40	1446	345	14768	509	26544	54	2060	419	18090	840	43326	125	4687	452	19486	736	37291	454	17406	418	17851	2965	152281	93	3433	640	27969	538	27721
SRS49A	1	33	2	95	2	93	0	0	1	29	6	364	6	239	15	658	73	4215	20	725	48	2122	103	5773	0	0	3	150	62	3482	7	270	97	4322	52	2836
SRS49B	4	164	5	239	16	914	4	142	7	334	25	1438	3	118	3	134	14	863	10	366	14	643	28	1648	49	1887	2	80	77	4394	13	454	66	2927	55	3121
SRS49C	0	0	0	0	5	240	0	0	0	0	4	221	0	0	1	50	23	1299	4	146	10	447	26	1409	0	0	0	0	11	687	1	30	11	460	7	376
SRS49D	0	0	4	159	17	921	0	0	0	0	26	1441	12	434	56	2505	208	12248	147	5728	280	12600	209	11906	149	5731	13	596	362	19651	22	773	422	18859	255	14395
A0A125YZP0	256	9910	701	30906	790	41811	167	6533	760	33886	1058	56770	161	6122	835	36797	1617	87415	332	13342	1016	44480	1339	73471	1339	49489	496	21251	6025	316399	251	9577	948	41635	1139	59193
S8EVL1	24	859	446	18881	523	26904	22	824	473	20766	605	30885	50	1832	329	14252	482	24821	58	2112	275	12043	389	20351	168	5737	300	13071	2303	121226	35	1244	411	17518	292	14808
S8ESK3	59	2197	257	11216	310	16827	39	1451	287	12392	396	21699	33	1202	249	10848	448	23797	69	2426	240	10638	350	18583	162	5645	235	10315	1778	98025	44	1653	251	11129	210	11634
A0A125YH00	0	0	0	0	20	1030	1	29	1	44	13	627	11	372	88	3862	2040	99724	141	4680	454	19242	1955	92457	187	6208	50	2065	1626	80408	35	1143	930	39161	597	28705
S8EZ65	204	7648	571	25301	687	36865	133	5039	588	25998	888	47743	73	2720	316	13827	913	49345	293	10690	462	20178	878	47510	553	20376	321	13994	4614	250841	87	3377	688	30197	594	32399
S8GD86	247	9217	991	43918	1224	66504	136	5091	1121	49630	1387	77370	145	5332	1029	45818	1829	100096	343	12579	1119	49098	1397	74524	967	37708	403	17314	5953	325494	230	8445	1522	67856	1324	71309
S8EVK1	14	536	43	1980	55	2932	11	393	34	1522	85	4925	13	541	38	1757	51	2826	16	574	58	2573	42	2321	9	290	4	173	92	5381	3	102	13	616	8	457
S8FC88	0	0	3	141	4	139	0	0	6	244	10	520	49	1692	129	5645	550	27750	180	6319	207	8878	392	19670	80	2649	52	2287	416	20880	10	372	37	1645	41	2140
S8F972	1	39	2	95	3	200	3	144	5	239	6	314	18	633	46	2021	148	8070	53	1903	82	3605	87	4585	10	357	3	123	127	7221	1	31	7	302	21	1203
TGME49_207365	0	0	0	0	0	0	0	0	0	0	0	0	0	0	0	0	0	0	0	0	0	0	0	0	0	0	0	0	0	0	0	0	0	0	0	0
S8GKV7	568	21000	2307	100467	3761	195868	432	15692	2721	118557	4346	234023	427	15870	1370	60041	4749	249833	960	35638	1896	82563	3649	190966	2426	88536	2931	126458	24581	1314796	449	16649	2947	130205	2630	139508
TGME49_207380	0	0	0	0	0	0	0	0	0	0	0	0	0	0	0	0	0	0	0	0	0	0	0	0	0	0	0	0	0	0	0	0	0	0	0	0
A0A125YV19	158	6084	585	25967	701	37690	121	4592	646	28336	965	53868	191	7278	590	26135	1142	63423	262	10169	613	26861	861	48045	800	29540	446	19593	4282	235910	135	5139	604	27046	618	34020
S8FF78	2246	82683	15000	660983	20746	1112586	1327	48206	20909	918067	22144	1217698	1360	49918	14127	621454	21273	1136288	2052	74882	9982	437023	10766	573551	10259	376456	10626	463883	79218	4334922	1918	71273	6894	303962	7315	388702
S8FC85	38	1450	66	2999	158	8741	23	890	93	4079	230	12909	30	1056	353	15617	366	20715	45	1702	234	10437	169	9163	23	1033	12	522	72	3727	6	223	4	182	9	513
S8F969	3	99	10	435	12	720	6	205	16	706	21	1216	27	1140	111	5010	104	5555	24	941	95	4129	60	3407	6	215	3	150	53	2707	1	50	4	191	6	396
S8GKV2	13	481	51	2227	73	3851	7	310	60	2572	97	5082	213	7918	976	43334	2742	148334	333	12232	1131	49769	1533	82382	454	17658	254	10748	3015	163365	48	1758	123	5399	237	12797
S8GV07	115	4601	205	9243	299	17024	70	2684	219	9445	397	22487	65	2685	291	12781	448	24675	144	5825	385	16864	393	21368	843	33893	246	10770	3154	173598	160	6349	373	16719	581	32355
S8FF75	125	5114	494	21324	678	34887	106	4243	393	16873	967	50903	110	4456	392	16948	965	51278	194	7979	501	21573	898	46761	790	31773	677	29229	7609	397628	130	5130	1020	44353	1053	55124
RPS4	387	14165	2764	119885	3632	187757	148	5477	3848	166035	3986	208726	200	7225	3078	132645	3659	187895	401	14776	3950	170747	4265	221744	2122	78354	3607	153171	47775	2527516	757	28040	6797	294518	8305	425037
A0A125YNQ5	41	1442	355	15334	482	23870	14	480	383	16411	585	30267	45	1721	330	14285	594	30460	59	2230	353	14766	563	28514	167	5987	266	11161	3486	178032	31	1198	501	21922	506	25365
A0A125YXV4	108	4189	442	19233	615	31409	78	2995	480	20427	859	45853	231	9238	769	33230	1758	92804	355	14222	676	29197	1108	58609	953	35336	596	25706	7271	389804	196	7513	899	39157	942	50838
A0A125YTD4	54	1984	112	4955	294	15550	46	1691	142	6213	425	23854	66	2558	259	11398	751	40583	111	4280	208	9091	556	30038	320	11890	195	8428	1980	111479	34	1239	105	4616	220	12296
S8FF71	119	4311	523	22521	574	28857	92	3632	670	28683	602	30410	88	3339	652	28129	924	47558	254	9340	920	39459	1020	52100	176	6224	144	6305	1949	101870	26	902	721	31061	566	29410
S8FC78	79	2720	397	17780	476	25110	58	2103	335	14689	479	26308	100	3645	393	17452	1033	55612	165	5985	368	16216	684	36709	475	18103	218	9537	2813	154207	50	1842	373	16586	458	25296
S8F962	163	6106	379	16762	679	36026	82	3040	392	17122	692	37780	167	6301	352	15429	1253	68697	312	11782	312	13704	842	45184	670	26126	276	12045	2922	157398	62	2261	234	10304	323	17844
ROP36	7	254	17	764	32	1636	7	259	22	938	49	2709	35	1182	44	1882	169	8919	70	2515	42	1804	100	5590	4	136	7	327	130	7245	1	35	14	651	7	394
A0A125YZL8	116	4159	974	42923	992	52404	89	3292	1010	44549	1033	54788	57	2132	869	37883	1842	97288	187	6956	1025	44823	1534	80357	464	17517	563	24315	6354	339898	137	4987	1456	63847	1394	73694
A0A125YQX6	23	925	120	5066	126	6592	20	843	108	4643	199	10158	7	305	111	4744	209	10849	33	1343	135	5701	184	9729	40	1659	51	2190	516	26250	17	682	135	5832	166	8643
S8FC74	144	5336	701	30830	925	49427	78	3051	862	37951	858	46630	130	4890	513	22841	1451	76545	161	6098	591	25499	1103	58676	672	25373	1000	43737	6727	363184	182	7019	1152	50570	908	48729
A0A125YKQ3	1	50	5	213	6	337	0	0	7	324	20	1170	4	173	23	1045	50	2921	16	669	25	1136	31	1600	37	1600	33	1435	372	21573	3	114	24	1098	27	1629
S8GKU0	1	30	10	475	36	2025	5	176	17	778	42	2224	28	1004	228	10337	145	7965	64	2351	394	17328	162	8737	142	5159	18	799	672	37190	10	393	220	9679	322	17052
A0A125YIV5	223	8604	647	28447	1026	55990	139	5336	761	33539	1371	76595	157	6048	619	27250	1441	78108	229	8845	662	29129	973	51801	1063	41196	560	24312	6962	382587	223	8509	889	39090	1185	65213
PDCD5	72	2827	285	12517	367	19313	44	1868	330	14309	402	21191	65	2676	361	15794	655	34443	124	5107	336	14515	464	24978	623	24275	290	12714	2962	159152	54	2056	425	18788	492	27339
ROP22	2	76	28	1221	36	1797	9	309	43	1895	78	4070	8	273	67	2727	80	4012	25	914	68	2864	77	4002	50	1649	52	2241	381	20091	8	277	47	2113	57	2756
A0A125YUF8	151	5728	319	13901	573	30953	94	3601	359	15703	718	38190	174	6570	809	36537	1429	79262	267	10249	806	35938	1147	65092	304	10803	93	4060	871	47261	35	1351	276	12054	245	13325
S8GKT4	52	1886	294	12762	393	20772	17	659	289	12459	386	21144	86	3185	398	17358	840	44397	103	3873	343	14660	518	27124	265	9291	382	16495	2911	157576	95	3544	364	15903	347	19047
S8GUZ3	0	0	2	90	15	768	5	174	6	267	23	1304	24	829	13	554	51	2821	22	801	17	780	34	1866	0	0	16	694	137	7727	3	150	3	118	15	874
A0A125YG54	4	148	5	215	9	494	7	257	0	0	14	728	68	2565	61	2682	372	20254	59	2154	76	3292	297	16166	47	1638	2	77	18	1030	0	0	0	0	5	284
S8FC68	932	33357	4782	210860	6075	329464	486	17919	5449	240024	6042	330935	685	25272	914	40129	11934	641270	970	34890	1107	48595	7452	399132	954	34028	968	42513	6885	377331	128	4564	987	43469	688	37335
A0A125YH97	107	4175	509	22281	694	37270	100	3990	597	25871	755	41056	86	3158	409	17745	1443	77874	184	7102	589	25540	1225	65234	1012	39326	569	24747	5117	276729	131	4873	1184	51728	930	50530
A0A125YQR0	141	5077	588	25757	756	40547	99	3515	605	26381	901	48164	62	2408	612	27050	1037	54676	139	5133	699	30620	911	48476	487	17507	508	22199	5058	273142	120	4292	960	42347	1040	55184
A0A125YV07	18	666	7	329	41	2414	14	493	9	386	44	2367	27	959	52	2312	227	13128	44	1662	108	4864	167	9279	15	538	13	638	226	12381	2	60	8	372	25	1409
A0A125YLP5	19	646	9	418	42	2252	11	394	12	521	59	3409	34	1163	96	4168	243	13749	45	1632	154	7019	198	11373	22	737	32	1480	356	19993	2	63	11	479	24	1329
A0A125YG13	119	4177	397	17633	603	30829	63	2230	534	23397	703	36966	64	2370	536	23152	586	30584	93	3379	392	17155	339	17308	527	18726	507	22098	5535	293428	88	3187	708	31062	732	37660
TGME49_207810	0	0	0	0	0	0	0	0	0	0	0	0	0	0	0	0	0	0	0	0	0	0	0	0	0	0	0	0	0	0	0	0	0	0	0	0
A0A125YQE4	197	7066	966	42668	1258	69093	130	4710	1119	49159	1464	80904	168	6111	948	41952	1659	92628	285	10437	882	38897	1522	82603	1439	51982	943	41480	10006	552649	194	7054	1635	72778	1657	90442
A0A125YVG8	68	2523	458	20027	553	30433	49	1779	528	23427	637	35868	77	2787	612	27112	1099	59406	162	5866	553	24220	763	40393	588	21220	464	20499	5103	278760	94	3293	642	28613	657	35537
RPS17	667	24254	2708	117345	4316	225925	351	12986	4029	174237	5200	280783	563	20824	3632	158060	7838	408973	757	28547	4044	174464	5686	292952	6195	230679	4480	191834	60720	3232700	1024	36987	6848	298621	9354	486105
S8FF51	23	863	51	2317	137	7764	10	333	47	2027	180	10303	71	2602	536	23679	503	27527	141	5208	574	25460	333	17332	221	8295	288	12820	2193	121255	43	1551	310	13960	263	14293
S8FC63	7	273	44	1948	49	2321	6	206	37	1595	82	4294	30	1138	351	15296	62	3057	57	2218	338	14987	63	3223	133	5337	172	7520	544	28226	17	642	215	9341	93	4743
S8F946	452	16087	1162	51161	1626	85532	291	10505	1027	45301	2644	140711	268	9912	9669	425689	1514	79425	412	15486	8191	357571	1120	58990	3156	113941	4358	188180	56307	2962060	581	20891	3535	153880	5241	269948
TFIIIB	235	8936	869	38347	1034	56479	194	7545	875	38083	1395	76055	272	10349	1013	44895	1604	86421	396	15191	942	40972	1245	67332	2051	79332	933	41164	9504	520841	245	9314	1244	54525	1247	68286
S8GUY2	280	10437	800	35596	1114	60636	202	7547	707	31436	1416	78448	183	7066	678	29545	1546	84208	417	15965	804	35404	1323	71610	1440	56417	881	38662	7737	426706	265	9911	928	41185	1050	57217
S8FF48	37	1345	181	7822	236	12281	26	1023	164	7062	390	21030	44	1700	195	8445	326	17028	69	2685	197	8428	369	19142	98	3908	188	8068	1771	95387	26	1019	269	11681	345	18851
A0A125YWH5	266	9546	1120	49239	1787	94156	158	5835	1283	55543	2228	119094	148	5396	1017	43952	2783	147367	267	9591	1027	45169	1600	83955	754	26989	925	39848	9801	525513	170	6074	894	39409	923	48246
S8F943	99	3916	333	14419	1005	40064	53	2074	317	13677	1101	45580	99	3819	460	19667	1472	62251	189	7437	464	19462	946	40066	378	14617	444	18043	11620	432678	94	3667	434	18712	896	37402
A0A125YH43	149	5404	639	27934	960	50167	113	4134	699	30562	1307	70174	38	1430	485	21223	753	40397	113	4125	415	18215	588	31446	254	9389	314	13623	2096	112080	67	2326	275	12173	251	13089
A0A125YW82	11	397	28	1311	50	2973	19	696	39	1774	79	4973	13	507	17	778	62	3604	15	592	14	628	41	2396	3	101	13	609	78	4368	1	37	6	273	5	355
S8FF43	146	5322	584	25808	739	39593	106	3980	577	25557	894	49632	85	3278	464	20715	935	50462	182	6892	409	17936	694	37206	509	18062	399	17536	3149	171992	70	2485	455	20249	513	27858
S8FC56	1	44	6	257	9	426	4	167	4	153	21	1150	24	898	68	2903	106	5867	54	2146	84	3746	89	4681	8	258	5	193	107	5715	4	133	15	662	12	530
S8F939	26	916	161	7120	177	9335	28	991	163	7088	198	10637	41	1472	210	9178	338	17368	95	3438	257	11289	294	15455	132	4478	150	6495	1031	54761	22	784	216	9312	148	8103
A0A125YY92	27	1064	64	2824	79	4341	15	619	58	2501	104	5829	16	611	94	4066	137	7458	33	1332	118	5186	116	6070	84	3485	41	1735	383	20580	28	1197	80	3460	96	5385
S8GUX4	65	2460	319	13880	498	25650	44	1644	331	14172	389	20760	61	2391	219	9493	569	29949	67	2686	277	11749	472	24219	792	31771	491	20991	5142	269341	98	3715	687	29913	598	31562
S8FF39	120	4452	479	20692	693	34963	68	2496	611	26206	831	43334	58	2185	539	23306	1014	51708	112	4288	480	21274	675	35288	538	20099	455	19327	3359	176344	70	2683	484	21089	429	21898
AP2IB1	111	3960	388	16525	737	36489	112	3990	165	7032	1872	94662	145	5340	1717	74807	1666	85050	304	11232	1389	60092	1295	66476	297	11243	995	42434	9838	499629	45	1567	708	30526	657	33305
MIC4	1318	46046	19637	861034	24810	1308304	1133	39788	20576	900023	37079	1997130	1117	39633	15637	689600	22689	1202696	2436	87776	16221	709251	19441	1034098	7193	262179	9650	419021	105742	5706735	1310	45385	13923	614891	14661	780080
S8GKQ4	73	2963	424	18479	462	24613	54	2097	407	17748	658	35809	50	1978	274	11960	610	33013	130	4867	342	15036	548	28978	145	5016	183	7682	1507	82754	42	1499	352	15506	343	18433
S8GUX0	58	2275	288	12370	317	16220	74	2797	336	14249	447	23517	55	2208	216	9526	292	15543	103	3967	367	15781	434	21941	118	4260	103	4317	1102	58390	35	1389	476	20545	463	24048
S8FF35	85	3170	715	30342	746	37185	75	2889	666	28260	964	48927	91	3573	1066	45505	1382	68625	195	7524	906	38431	1282	63571	460	17242	579	23865	4958	252326	92	3391	791	33288	848	42696
A0A125YLK5	4	129	18	778	26	1287	2	59	17	740	30	1403	1	50	37	1586	33	1651	2	83	18	754	22	1030	1	30	19	805	100	4917	5	180	15	649	14	780
S8F928	32	1263	69	3035	89	4310	12	474	67	2919	100	5525	10	442	95	4050	124	6698	18	719	85	3640	78	4010	67	2405	52	2247	510	27396	17	674	99	4316	59	3050
A0A125YX64	134	4977	505	21976	674	34531	73	2868	519	22107	696	35686	53	1921	491	21126	925	48195	108	4057	513	22023	702	36374	372	15194	401	17096	4133	215482	67	2410	646	28028	561	28882
A0A125YLY9	136	5382	363	16266	572	32092	113	4490	409	18036	776	44787	81	3166	348	15737	439	24516	134	5178	276	12428	443	25788	470	18856	205	9257	1813	102364	67	2485	329	14799	394	22444
A0A125YSE8	85	3365	377	16157	444	21944	37	1380	335	14387	559	28748	41	1468	314	13472	699	34520	68	2629	242	10401	438	21157	152	5917	275	11674	4076	206792	42	1658	346	14945	457	23206
S8FC50	99	3634	414	18407	490	26437	67	2365	379	16843	748	40952	36	1323	351	15507	520	28978	102	3764	285	12493	388	21129	396	14476	378	16628	3449	188152	45	1621	400	17844	427	23316
S8F926	2	79	3	138	9	519	4	173	8	381	13	877	39	1572	142	6373	240	14096	45	1694	131	5940	153	8702	25	917	12	516	115	6502	3	118	7	315	17	931
S8GKP6	73	2795	469	20615	663	33925	53	1920	477	20864	700	37312	130	4894	738	31803	1581	83449	261	9827	820	35817	1313	69796	980	36554	715	30627	8010	424933	204	7530	1447	63072	1461	76115
A0A125YXM8	128	4724	638	28123	872	45592	99	3639	641	28281	1236	66961	120	4399	706	31070	1308	69418	190	6907	651	28844	828	43882	677	24778	531	22995	6249	332130	117	4145	623	27350	788	42137
A0A125YIZ2	62	2399	317	14094	350	19563	56	2208	227	10058	454	25377	63	2351	638	27814	531	27873	118	4526	548	23864	420	22493	254	9883	145	6490	1899	105457	43	1652	259	11459	254	13895
S8FC47	1671	59096	9160	404537	13269	701928	1364	48518	9597	423245	20341	1096818	1116	40217	7243	318066	13055	684794	1955	70391	7494	329527	10415	547380	8011	282788	9216	400839	85914	4614598	1121	39666	8653	381874	8919	477164
A0A125YQ46	0	0	0	0	0	0	0	0	0	0	0	0	0	0	0	0	0	0	0	0	0	0	0	0	0	0	0	0	0	0	0	0	0	0	0	0
A0A125YI27	201	7642	432	19147	652	36745	148	5698	447	19759	907	52378	154	5882	413	18422	960	51662	232	8846	430	18825	695	37817	538	19717	324	13937	3554	199727	79	2912	608	26734	598	32487
S8GUV7	248	9488	1634	69334	1751	87802	193	7318	1645	70721	1986	102084	201	7967	1599	68389	2366	119307	412	16006	1696	72407	2204	110841	822	30980	1399	59800	9876	506735	258	9972	1908	81322	1613	82267
S8FF24	159	6065	559	24560	577	31776	158	6022	461	20259	876	48777	192	7570	1292	57297	1356	74121	402	15568	1175	51785	1075	58634	702	27028	564	24752	4976	269504	151	5675	891	39441	905	49302
A0A125YRX4	747	27826	2405	106047	2822	150487	576	21643	2468	108639	3582	198765	690	26189	3084	135677	5138	274343	1324	50128	2822	124777	3699	198282	3996	150320	3035	131909	24065	1305416	727	27422	3752	165991	3243	175916
S8F923	147	5194	445	19586	1198	63327	103	3699	496	21950	1384	75986	53	1951	187	8304	463	25010	59	2203	177	7739	337	18733	349	13002	316	13750	2657	149116	34	1186	146	6410	246	13537
A0A125YPQ5	137	4834	462	20355	874	44502	99	3459	581	25052	1138	60542	58	2047	399	17289	912	46808	160	5641	545	23517	825	41603	340	12359	282	12002	4134	215499	82	2978	643	27916	854	44486
PI2	1625	55750	13421	590047	21122	1097274	970	33209	17605	773331	23655	1258191	906	32881	13206	578694	19755	1016680	1297	46006	8002	345435	10295	539513	7354	263350	11026	478650	94757	5024289	1541	55775	6894	303049	7659	397965
TGME49_208460	0	0	0	0	0	0	0	0	0	0	0	0	0	0	0	0	0	0	0	0	0	0	0	0	0	0	0	0	1	42	0	0	0	0	0	0
TGME49_208470	0	0	0	0	0	0	0	0	0	0	0	0	0	0	0	0	0	0	0	0	0	0	0	0	0	0	0	0	0	0	0	0	0	0	0	0
TGME49_208480	0	0	0	0	0	0	0	0	0	0	0	0	0	0	1	39	0	0	0	0	0	0	0	0	0	0	0	0	0	0	0	0	3	111	0	0
A0A125YT36	111	4300	609	26098	785	39257	73	2935	627	26574	888	45044	119	4483	809	34982	1320	68497	208	8109	774	33634	905	45999	530	20731	486	20186	5287	267684	91	3469	653	28122	715	35642
A0A125YN39	416	16480	1078	46236	1778	90472	279	11046	947	40609	1926	100290	74	2895	397	17012	778	39906	177	7056	571	24718	839	42371	442	18042	408	17418	5357	276579	117	4621	882	37881	850	43585
S8F915	188	7137	736	31769	934	48750	136	5136	579	25179	1227	65955	30	1073	461	20092	547	28443	105	3939	513	22430	555	28790	240	9119	329	14173	3295	176164	86	3138	666	28900	669	36368
A0A125YMB6	196	7546	876	38062	966	51489	204	7713	726	31682	1171	63773	222	8824	854	37546	1625	86791	470	18336	873	37991	1365	72906	908	34200	686	29921	6663	363142	192	7176	1186	51960	1343	72597
S8GUV1	96	3617	440	19132	539	29050	73	2780	515	21919	555	29872	50	1830	312	13521	596	31171	83	3093	300	13125	476	25046	362	13156	391	16845	4199	226589	62	2376	479	20983	428	22199
S8FF16	482	18697	2047	91647	2465	134433	397	15194	2034	90117	3178	180514	335	13178	1540	68312	2986	164007	615	24041	1828	81236	2270	123305	2202	85303	1890	83320	16439	901221	545	20974	2406	107191	2051	110790
S8FC35	55	1907	330	14405	439	22811	55	1966	348	15229	432	22289	33	1223	468	20360	617	32273	116	4369	506	21963	625	32596	190	6654	223	9571	1534	81195	28	1018	573	25026	620	32782
S8F908	739	26907	2854	127158	4026	218284	323	11467	3346	148950	3818	213767	267	9556	2551	113419	4119	226563	435	16329	1997	88091	3001	163948	2664	102505	2645	116612	16190	890440	425	15842	2708	120868	2023	110345
S8GKM6	46	1729	382	16256	383	19023	30	1121	404	17455	531	27759	26	983	328	14159	582	30329	82	3121	574	24486	648	33476	177	6162	162	6783	2227	115991	38	1489	674	29247	718	37163
A0A125YWH0	232	8801	1148	50137	1387	72412	141	5323	1122	49208	1884	99154	111	4264	787	34459	1515	78916	230	8791	764	32659	1299	67518	913	35504	895	38262	10555	553602	205	7664	1375	59496	1574	82457
S8FF13	27	959	195	8639	254	13615	24	901	216	9472	357	19232	28	1045	111	4819	296	15423	39	1541	120	5203	250	12848	216	8663	132	5666	1559	82859	13	492	156	6848	234	12164
S8FC31	61	2067	817	34278	950	44965	30	991	899	37431	1198	58950	22	725	773	32348	1423	68790	96	3224	674	28414	1065	52307	117	4024	677	28032	7953	396186	52	1752	1246	52478	1093	50778
A0A125YL55	45	1768	306	13240	416	21289	29	1135	362	15283	506	26359	28	1059	288	12057	500	25248	57	2130	280	11695	389	18018	162	5836	289	12180	3014	154771	51	1828	312	13221	437	21550
S8GKM2	1614	57162	2433	107684	5674	305742	919	32556	3091	136460	8055	443401	897	31773	19790	874003	13695	736686	2160	76722	17324	761833	10300	554927	2170	76098	1396	60581	19356	1050423	290	10173	3425	150902	2865	153264
A0A125YV89	840	30687	642	28787	4170	220039	433	16245	744	33072	3796	209776	576	21816	3118	138080	6490	353006	1211	44267	3930	173841	5292	286467	2209	77799	2778	120811	29320	1588930	421	14739	2634	116713	3091	159884
S8FF09	147	5440	421	18574	808	42642	96	3526	478	20915	1046	56166	108	4071	359	15896	858	44957	135	5103	344	15116	619	32332	376	13777	411	17612	3943	210427	113	4186	520	22907	619	32470
S8FC27	36	1277	29	1281	105	5838	46	1826	41	1869	184	10544	47	1775	163	7341	155	8998	87	3278	167	7305	113	6448	69	2394	36	1546	412	24177	4	162	35	1591	53	3053
A0A125YFI5	5	217	21	882	24	1321	7	239	8	375	65	3527	17	619	115	5077	76	4439	22	764	99	4437	65	3669	0	0	7	311	65	3473	2	65	4	189	5	293
A0A125YLA6	126	4686	352	15576	610	33627	89	3419	430	19387	767	42686	91	3443	382	16936	764	41357	144	5481	342	15203	529	28421	634	23710	350	15688	3667	199788	127	4813	365	16126	563	31469
A0A125YYK4	213	8203	683	30015	953	51418	126	4634	631	28003	1403	78089	149	5575	413	18458	1016	57277	254	9854	407	17994	839	46171	580	22316	365	15930	3291	185377	119	4644	646	28897	786	44093
MED18	100	3662	467	20404	784	41620	83	3049	485	20959	1059	55158	68	2493	323	14072	744	40155	102	3928	300	12846	611	32375	214	8145	272	11860	3946	213604	54	1936	363	15935	487	25383
A0A125YYM3	21	859	70	3099	56	2886	26	951	71	3123	167	9317	22	892	70	3157	123	6662	34	1322	69	3145	108	5844	189	7357	132	5639	1446	77770	28	1027	131	5814	154	8172
S8F8Z5	78	2909	618	27134	694	37783	82	3171	708	31242	721	39484	128	4879	620	26937	1540	83559	169	6686	516	22163	1019	54049	1668	65613	1027	44900	9619	522642	343	13113	922	40244	957	51230
A0A125YUV5	173	6347	2853	124728	3611	190654	128	4727	3774	166027	3560	191509	97	3414	1248	54875	2489	135225	201	7262	1571	68547	2306	121592	3031	108942	3265	142516	37843	2031535	845	30315	4694	205711	4422	233609
S8GUT9	107	4115	827	36279	983	53785	69	2609	910	39798	996	55569	114	4110	1061	47439	1632	90890	205	7737	1360	59384	1665	90862	452	18091	324	14048	3779	206054	145	5542	1086	47881	1022	55239
SRS11	36	1290	55	2431	223	12170	29	1043	92	4027	282	15894	17	625	114	4872	261	14284	43	1554	115	5133	229	12266	20	676	19	815	766	42431	9	313	54	2311	144	7907
S8FC20	5	199	140	6001	83	4280	6	260	209	8952	42	2252	27	1033	436	19231	489	26229	81	3150	578	25215	493	26380	122	4531	87	3709	1617	87312	68	2551	700	30106	678	35726
A0A125YWZ4	155	6092	627	27148	809	43055	115	4460	797	34556	967	51697	98	3835	773	33360	1483	77389	286	10941	878	37980	1251	65480	975	39159	604	25974	8094	423157	207	7710	1393	60544	1517	80263
A0A125YYV0	22	795	143	6436	188	9814	15	621	123	5362	182	9498	34	1245	252	11092	337	17880	64	2259	254	11127	201	11053	86	3214	83	3553	753	40878	14	505	97	4320	127	6810
A0A125YNM4	82	3060	235	10235	280	13878	58	2137	187	8001	387	20063	64	2521	250	11004	478	25302	85	3282	236	10178	363	18897	382	14130	225	9569	2619	137603	79	2966	346	14878	366	19160
S8FEZ8	165	6079	1491	64210	1707	87742	95	3733	1421	60796	1977	101448	125	4841	2023	86990	3771	190807	342	12548	2075	88149	3130	158847	765	29365	1372	58391	9604	495557	281	10366	2270	97327	2634	132875
S8FC17	9	406	11	484	12	712	3	139	0	0	12	684	3	94	28	1250	45	2473	11	403	41	1816	35	1907	25	921	1	50	23	1102	0	0	2	94	3	184
S8F8Y8	63	2506	136	5971	165	8658	28	1104	148	6393	143	8059	16	675	94	4142	129	6870	36	1450	106	4583	136	7371	125	4494	75	3288	637	34702	16	584	165	7484	150	7994
S8GKK4	37	1361	109	4647	206	10891	16	595	116	4995	192	10405	30	1152	152	6703	264	13639	45	1688	158	6750	186	9698	51	1865	75	3188	509	27223	17	571	95	4149	123	6637
ACT1	2146	79325	13658	602688	14421	772916	1361	50620	15788	692885	18950	1043382	1470	54114	15942	702257	20948	1100020	3502	132169	17228	746834	18866	1017168	9553	354726	7695	333242	95604	5220633	2685	100150	19813	871289	23273	1265163
S8FEZ5	6	233	12	537	16	829	9	338	15	703	38	2230	8	265	16	731	21	1095	12	455	23	936	22	1024	7	228	9	421	107	5703	2	67	6	285	12	637
S8FC13	0	0	9	391	6	370	1	29	4	182	12	703	7	264	17	786	20	970	27	928	35	1602	23	1233	51	1548	7	315	158	9031	4	138	12	574	21	1081
A0A125YN48	6	206	279	12233	72	3585	10	344	200	8638	139	7215	47	1717	477	20610	280	14503	107	3997	524	22640	458	23421	148	5104	63	2677	1833	97370	50	1771	561	24498	636	33002
S8GKK0	44	1658	177	7567	294	15405	36	1362	203	8893	334	18065	38	1483	127	5527	308	16331	66	2559	189	8128	337	17024	35	1307	62	2727	677	36182	25	922	289	12328	359	19368
S8GUS6	151	5572	1044	45554	1539	79623	122	4709	1162	50636	1990	105928	64	2550	419	18089	1068	55538	128	4781	500	21433	783	40958	678	26280	540	23057	4293	224205	95	3433	500	21567	502	26044
A0A125YV90	87	3302	488	20711	649	33687	122	4678	509	21675	790	42727	55	2087	280	12400	495	26288	78	3098	303	13145	379	19789	392	15099	277	11895	2238	120093	67	2612	270	11947	269	14832
A0A125YUZ1	4	131	37	1525	53	2520	2	59	30	1172	65	2818	6	267	45	1906	37	1758	7	274	45	1832	69	3105	70	2759	27	1041	237	11689	1	40	64	2612	83	3731
S8F8Y4	51	1977	241	10658	341	18548	40	1571	325	14222	450	24873	65	2545	305	13389	627	33380	103	3871	411	17897	468	24172	404	15714	201	8885	2279	121418	64	2384	442	19038	591	32236
S8GKJ4	108	4117	495	21661	553	29302	52	2090	633	27242	567	29778	78	3168	526	23196	1027	53650	164	6239	704	30664	969	51469	375	14915	365	15959	3513	186670	101	3833	752	32637	798	42275
S8GUS3	27	1012	109	4618	178	8965	9	332	152	6443	248	12370	17	649	196	8329	337	16268	37	1424	158	6680	284	13868	111	4662	146	6110	1401	67702	13	499	248	10431	224	10781
S8FC06	30	1168	60	2423	94	4868	26	1053	40	1773	136	7024	24	862	135	5972	215	11275	37	1454	113	4864	194	10293	72	2510	74	3222	1021	54464	21	831	119	5186	166	8977
S8FEY9	67	2621	120	5344	205	11335	48	1976	129	5719	260	14310	44	1721	221	9712	486	26577	105	4238	279	12433	320	17035	299	11230	128	5485	1790	97055	84	3276	221	9696	384	21528
S8F8Y1	42	1732	171	7380	223	11754	23	949	206	8735	207	10859	39	1604	308	13562	408	21235	58	2348	324	14263	346	18104	195	7709	131	5617	763	39645	58	2199	221	9635	214	11563
S8GKJ0	40	1580	155	6621	196	10305	21	795	182	7826	192	10404	29	1202	129	5524	193	10299	61	2375	215	9218	294	15492	44	2019	24	1054	678	35951	22	914	303	13176	342	17929
NDH2-I	78	2909	487	20731	423	21567	51	2003	482	20665	512	26408	68	2614	681	29256	825	42174	150	5916	680	28737	749	38007	561	21147	415	17638	5400	274889	135	5010	1009	43159	832	41742
A0A125YVL2	55	1993	330	14487	423	23330	60	2356	353	15436	571	30649	70	2777	456	20025	754	40973	161	6249	540	23778	632	34027	573	22307	269	11696	2727	151152	87	3263	778	34676	760	41016
A0A125YYQ0	23	826	259	11601	177	9412	12	438	222	9660	202	10625	19	691	333	14619	520	27300	114	4108	427	18759	503	26826	233	9172	111	4818	2090	111725	97	3409	803	35510	876	47331
A0A125YN33	3	111	15	640	23	1197	5	183	9	380	37	1980	2	80	15	623	34	1767	10	387	21	914	41	2056	3	100	12	499	153	8148	2	60	22	966	14	775
A0A125YYJ9	97	3526	407	17581	927	47138	62	2233	341	14406	1150	58815	44	1610	506	21851	722	36566	92	3336	485	21192	643	32521	357	13455	415	17805	3203	166623	74	2725	494	21077	432	22224
S8GUR6	106	4016	396	16920	497	25727	52	1953	311	13092	559	29250	37	1337	309	13289	766	39155	155	5782	420	18091	760	38256	301	11829	198	8482	2953	153816	115	4350	715	30324	779	40779
S8FEY2	209	7894	756	32422	1175	60368	162	6119	788	33825	1699	87423	169	6339	864	36978	1678	85347	276	10708	909	39114	1401	71065	963	38387	742	31569	7567	388062	117	4338	1006	42756	1136	57461
TGME49_209230	0	0	0	0	0	0	0	0	0	0	0	0	0	0	0	0	2	102	0	0	1	50	0	0	0	0	0	0	0	0	0	0	3	129	1	60
S8FC00	19	695	90	3962	156	8232	13	480	114	5092	176	9148	42	1643	239	10615	417	21917	71	2719	258	11360	347	18701	260	10423	211	9337	1935	105933	57	2213	273	11874	376	20338
A0A125YX26	105	3688	1382	59912	1072	54289	58	2069	1296	56158	1239	64015	55	1900	1511	65115	2078	104251	315	11331	1713	73511	2375	121174	624	22550	732	31127	11321	584914	204	7202	3403	147313	3434	175283
A0A125YN86	199	7025	1101	48821	1460	78657	145	5464	1397	61584	1838	101061	217	8115	1498	65885	2995	159036	461	17015	1703	74937	2406	127547	932	34972	1458	63235	17570	949725	349	12914	2747	121209	3256	171980
S8GUR2	91	3571	343	14830	376	20010	43	1688	417	17805	466	24406	56	2261	530	23031	717	36980	117	4627	437	18769	598	30773	238	9466	326	13956	2916	152442	56	2238	378	16177	378	19938
S8FEX8	65	2341	409	17721	455	22865	40	1539	402	17035	511	26324	50	1863	433	18621	648	31996	77	3034	416	17668	563	27989	354	13273	390	16413	2886	144769	49	1760	412	17601	460	22888
RPS28	593	20292	4542	193771	6873	319748	273	9439	5404	227107	7331	354466	300	10452	4067	171994	9295	452856	594	20350	4159	175982	5971	287736	1522	50917	3577	147057	51146	2465494	555	18464	4915	208119	7100	333500
S8F8W5	76	2828	224	9897	281	15174	87	3239	229	10139	505	27809	179	7050	918	40269	933	51526	215	8051	869	38185	639	34539	202	7670	81	3467	1271	69029	26	945	114	5134	170	8896
S8GKH9	6	218	25	1115	30	1581	6	221	25	1096	50	2635	22	799	106	4516	153	8950	39	1421	110	4980	128	7168	18	625	9	402	203	10641	5	187	33	1443	16	774
A0A125YUC5	104	3899	702	29873	1048	51747	53	1921	1067	45149	1152	59057	90	3307	1063	44632	2349	116900	137	5075	865	36605	1446	70944	682	25103	722	30128	10039	498693	103	3810	966	40653	1351	65408
A0A125YJC0	114	4294	314	13501	599	32519	51	1895	373	16424	694	37445	107	4062	414	18018	809	44035	160	6086	413	18053	542	29147	500	18900	469	20437	6867	378215	131	5008	634	27578	844	45869
S8FBZ3	122	4466	699	29839	863	44027	75	2762	647	27308	918	46518	74	2855	666	28843	1524	76300	225	8532	680	28803	1390	69433	728	28214	836	35681	5788	290571	147	5519	976	41510	853	42000
S8F8W3	224	8423	1130	48825	1483	77210	143	5422	1198	51556	1907	101684	289	10869	1573	68942	3184	162348	554	21453	1374	60097	2258	115847	1159	43867	1005	43748	9389	494429	275	10237	1872	81475	1614	83926
S8GKH5	66	2560	158	6959	296	16277	42	1544	166	7203	338	18323	42	1641	236	10589	323	17231	90	3446	182	7881	278	15013	329	12434	173	7569	1817	99652	51	1947	209	9438	236	12511
S8GUQ6	2	71	15	675	16	899	5	181	18	755	21	1242	11	408	19	822	46	2467	30	1101	23	1033	24	1398	0	0	15	640	185	10186	0	0	11	484	25	1400
S8FEX2	0	0	0	0	0	0	0	0	0	0	2	107	3	104	5	234	7	405	3	104	4	150	1	54	0	0	3	126	24	1464	0	0	0	0	1	64
S8FBY8	8	267	118	5136	150	8210	15	530	117	5097	263	14091	24	870	81	3493	225	12265	26	995	63	2740	170	9006	175	6889	95	4140	1313	70339	13	467	179	7895	160	8634
S8F8V2	250	9443	1338	59654	1598	88722	232	8609	1226	54596	2094	121106	241	8781	720	32323	1817	101939	478	17693	611	27399	1335	74973	1367	51343	1009	44945	10912	622581	216	8056	1056	47626	1281	71049
S8GKG9	245	9154	1913	82782	1716	86725	182	6585	1588	68112	2190	114200	235	8628	1809	78281	3210	165762	551	20802	1903	81694	2559	131312	1400	51633	1689	71930	12789	658373	280	10267	2598	111762	1694	85796
S8GUQ4	2	64	9	395	10	531	4	133	8	355	22	1229	7	273	9	408	26	1411	9	342	14	650	24	1454	30	1116	11	501	169	9637	1	34	15	647	14	775
S8FEW7	0	0	2	100	1	31	0	0	0	0	3	186	0	0	1	44	6	301	0	0	4	188	2	107	0	0	0	0	11	568	0	0	1	50	1	60
S8FBY5	165	6044	803	35229	801	43304	118	4712	828	35801	1080	58885	149	5759	950	41803	1303	70083	303	11560	810	35198	1045	55101	1071	40747	715	31021	4805	256508	149	5607	846	36687	659	35151
S8F8V0	44	1604	160	6818	237	12563	19	693	161	6977	277	14562	27	1043	164	7186	287	15385	51	2032	139	6234	204	10981	54	1954	125	5542	884	46841	31	1190	118	4997	139	7184
S8GKG6	69	2792	198	8720	216	11273	23	927	190	8269	249	13969	26	1117	132	5630	197	10618	30	1206	138	5823	118	6115	122	4413	78	3455	608	31402	25	945	122	5388	82	4179
S8GUQ2	77	2958	273	12197	283	14959	44	1747	237	10444	313	17672	42	1652	210	9283	399	21511	53	2092	203	9016	304	16839	420	15834	195	8671	1600	89840	58	2234	282	12184	202	10835
S8FEW2	0	0	2	82	0	0	1	45	0	0	2	82	2	77	6	282	2	115	4	180	5	219	4	207	0	0	2	79	7	424	1	32	1	39	0	0
XPMC2	104	3738	463	20829	574	31052	40	1414	472	20969	666	36857	52	1892	594	26524	967	51698	116	4206	490	21679	588	31604	470	17462	406	17817	3826	213003	69	2377	468	20813	453	24851
S8F8U8	130	4850	524	23306	562	30983	107	4004	532	23271	772	42229	126	4747	675	30001	1051	57491	220	8437	586	25706	770	41403	537	19856	377	16492	3559	193223	113	4110	559	24749	577	31503
S8GKG2	0	0	5	207	4	169	0	0	4	181	3	122	1	31	2	86	2	98	4	144	1	44	3	140	0	0	1	50	25	1424	0	0	4	174	1	54
A0A125YXZ1	0	0	9	407	11	637	3	112	13	612	9	499	6	211	12	577	21	1092	11	419	6	253	10	635	6	223	4	190	35	2087	2	82	3	131	6	365
S8FEV9	45	1677	372	16549	381	20281	13	451	495	21978	467	26020	22	846	375	16162	637	34481	43	1525	397	17464	531	27469	213	7737	239	10350	2776	147064	58	2086	699	30809	627	32854
A0A125YSN3	154	5327	1384	61395	1696	90016	116	4190	1674	73189	1826	100378	109	3965	1409	61857	2370	126934	310	10987	1590	70184	2049	108733	1114	37948	893	38782	11239	607142	217	7590	2404	106502	2538	135390
OWP2	159	5916	341	15412	580	32152	78	2953	299	13330	743	42216	89	3484	318	14100	648	36664	213	8319	327	14569	473	26687	470	18095	298	13157	3639	203103	90	3229	451	20299	564	32005
S8GKF9	40	1406	119	5491	173	10037	23	859	147	6693	221	12851	36	1349	101	4589	224	12888	57	2213	111	4920	127	7134	223	8428	123	5418	1043	59055	25	945	135	6146	137	8000
S8FEV1	98	3771	264	11665	319	16477	52	2024	295	13048	350	19544	39	1552	252	11169	357	19490	73	2865	167	7316	252	13775	205	7637	240	10436	2108	115060	45	1704	169	7508	223	12087
S8GUP6	43	1844	146	6216	166	8413	29	1177	151	6586	235	12871	13	469	155	6687	243	12702	33	1399	117	5123	140	7302	103	3854	73	3065	838	44918	30	1231	66	2801	75	3952
S8FBR2	64	2517	307	13239	362	18681	56	2211	229	9668	517	26824	44	1758	623	27203	482	23931	64	2554	626	26664	583	29697	136	5685	166	6980	1642	84565	39	1455	410	17405	416	20497
S8F8R4	46	1847	69	2940	112	5794	47	1937	50	2177	154	8408	15	595	102	4477	100	5352	53	2023	85	3687	93	4913	255	11002	67	2886	786	41659	43	1735	92	4026	127	6447
S8GKF2	101	4021	377	16580	465	24607	82	3254	393	17365	717	39418	63	2341	427	18805	624	33621	166	6333	418	17980	417	22332	461	19200	299	12891	3550	191998	88	3383	474	20775	489	26598
A0A125YM14	240	9111	448	19996	605	32944	104	3859	475	21169	699	38875	132	5126	474	20972	832	44087	218	8102	409	17962	610	33300	736	27353	339	15068	4053	226531	185	7140	552	24721	686	39561
S8FET7	101	3462	484	21179	809	42045	60	2096	598	25846	1001	51074	18	654	357	15579	470	24237	55	1904	299	13107	371	18671	106	3681	179	7743	1378	71060	13	437	281	12120	329	16907
S8FBP9	3	110	5	227	12	698	2	77	12	570	22	1252	2	70	15	674	21	1236	13	520	15	625	16	967	0	0	9	417	72	3912	1	30	2	81	8	443
RPl28	29	1036	168	7558	341	17762	22	835	225	9834	399	21463	17	643	88	3871	152	7995	29	1128	124	5399	176	8913	107	4076	92	3994	862	45938	28	1053	180	8023	205	10544
A0A125YSM4	47	1637	328	14264	488	24607	45	1618	404	17524	675	36650	41	1350	330	14524	714	36793	89	3205	486	21295	715	36933	144	5005	203	8760	2217	118144	56	2011	503	22399	727	38615
S8GUN0	37	1356	190	8212	253	13139	19	707	151	6546	269	14096	24	846	240	10523	402	21194	91	3538	285	12338	414	21508	163	5820	229	9793	2782	144894	55	2052	455	19518	469	24342
S8FET1	64	2390	237	10150	345	18312	34	1184	242	10477	489	26537	22	771	231	10129	347	18183	64	2333	241	10507	195	10348	268	10795	169	7161	2695	141629	58	2089	235	10100	282	14475
S8FBP4	2	66	7	301	27	1404	1	46	8	346	62	3156	23	803	153	6732	2621	133727	190	6656	976	42060	3469	179756	194	6984	87	3766	2540	132119	68	2443	2246	97065	1182	60224
S8F8P4	18	664	94	4139	92	4797	6	230	107	4623	106	5731	27	959	412	17670	344	18084	77	2840	352	15075	314	16777	40	1330	55	2313	571	29583	7	264	129	5490	128	6746
S8GKA9	4	167	7	321	7	428	1	37	11	487	11	599	11	436	49	2191	29	1510	15	568	33	1465	32	1610	18	729	5	195	49	2623	3	107	10	417	15	876
S8GUM4	52	1989	184	7925	236	11889	22	913	189	8125	257	13172	81	3194	752	32623	513	26512	89	3428	604	26440	403	21117	226	8402	182	7681	1935	99239	21	739	249	10668	183	9123
A0A125YSC7	186	6838	1811	77838	2485	128365	109	3913	2222	96053	2555	134745	74	2580	863	37755	1896	100220	225	8195	1058	45887	1684	87374	1132	42845	1106	47349	10610	557098	219	8268	1402	61036	1823	93692
S8FBP1	0	0	0	0	1	75	0	0	0	0	0	0	0	0	1	37	0	0	1	36	0	0	2	93	2	59	1	50	12	627	0	0	1	50	2	65
S8F8N8	17	563	57	2471	111	5854	7	286	101	4393	72	4035	23	853	77	3338	202	11229	30	1262	111	4835	148	8042	104	4135	38	1712	491	26356	14	468	119	5153	120	6567
S8GKA1	19	739	83	3706	95	5003	12	433	128	5631	89	4528	25	956	161	7059	295	16143	38	1501	149	6558	228	12064	69	2591	64	2885	603	31538	18	653	95	4080	102	5085
S8GUL9	137	5241	665	28270	938	46841	96	3738	673	28321	1128	57436	77	3023	585	24999	1680	83004	250	9632	697	29628	1642	83075	483	18452	493	20542	5644	280834	102	3861	1013	43012	964	47063
S8FER8	41	1591	107	4555	275	13697	34	1290	113	4940	344	17598	31	1246	236	10251	569	28538	77	2838	224	9491	528	26396	143	5628	125	5280	1829	94494	28	1114	145	6274	179	9144
S8FBN4	59	2285	296	12869	414	20582	42	1641	326	13992	545	29172	46	1905	480	20880	557	29382	109	4405	489	21043	490	25693	44	1692	142	5990	993	52649	21	844	175	7733	171	9084
S8F8N4	121	4633	805	34307	909	46104	66	2633	841	36111	1156	60612	83	2940	953	41204	1709	87575	241	9276	1153	49790	1587	80905	583	21649	468	20100	4784	246402	152	5915	1372	59467	1453	74516
A0A125YZQ5	478	17462	2557	112180	3387	174188	339	12277	2655	115513	4352	228700	375	13965	2701	116740	6029	311881	870	32675	2534	109810	4190	216375	2125	79042	2039	87891	18922	1004484	422	15318	2425	106110	2732	142167
S8GUL3	22	777	70	3096	101	5156	12	427	92	3965	113	6089	57	2184	273	11966	499	28091	99	3641	298	13125	375	20200	168	6081	64	2669	668	36453	18	619	212	9370	273	14541
A0A125YMF5	471	17497	2589	114635	3852	204741	262	9424	3279	145626	4751	259365	434	15846	3478	153502	6717	357854	877	32169	3933	172892	5541	296184	3844	142604	2336	101953	31887	1717050	958	35062	5642	249001	7519	401189
S8FBN1	2	70	11	463	15	899	2	97	5	205	18	1011	12	423	7	310	18	974	16	620	13	598	10	570	3	140	10	478	209	11792	2	85	8	347	20	1041
S8F8M7	75	2719	225	10019	377	20190	51	1880	242	10543	463	25358	42	1532	186	8261	365	20401	73	2689	212	9520	348	19064	162	6038	104	4520	929	50773	40	1486	191	8468	260	14008
S8GK87	78	2868	330	14570	417	22442	43	1585	319	14010	429	23565	95	3391	583	25658	720	39801	158	5742	604	26660	625	34739	229	7934	308	13411	1584	88638	45	1575	334	15011	333	17817
S8GUK7	82	3347	188	8631	246	14837	61	2426	171	7956	394	24717	66	2657	85	3984	198	12116	92	3882	97	4480	199	11365	343	12961	154	6907	2183	130390	83	3224	217	10022	317	18996
A0A125YN61	823	31144	2603	115502	4267	235614	481	18897	3022	133185	4714	266008	343	13416	2314	102500	4749	263468	692	27130	2640	116779	3454	190203	2316	91526	1731	76241	14984	829391	556	21225	3081	137902	3307	183012
S8FBM5	77	2795	586	25451	604	30807	61	2296	448	19127	933	48534	37	1373	342	14903	721	36876	102	3881	437	18716	896	44456	60	2102	213	9042	2654	138012	63	2328	713	30814	780	39702
S8F8M2	67	2494	340	14697	400	21389	45	1701	311	13461	464	24981	33	1277	273	11815	509	26909	103	3962	303	13174	485	25571	220	8336	220	9404	1754	93350	63	2394	405	17319	386	20474
S8GK81	9	315	439	19344	118	6590	12	429	295	13190	538	29708	21	762	62	2739	307	17556	207	7759	130	5833	603	33271	73	3103	7	284	793	45733	14	494	141	6145	291	16357
S8GUJ9	0	0	0	0	0	0	0	0	0	0	1	46	0	0	0	0	2	109	0	0	1	44	3	169	0	0	0	0	0	0	0	0	0	0	0	0
S8FEP8	0	0	0	0	0	0	0	0	0	0	1	39	0	0	0	0	4	251	0	0	2	100	0	0	0	0	0	0	0	0	0	0	1	45	0	0
S8G8U3	10	359	3	133	8	452	0	0	2	85	9	575	5	168	14	645	46	2545	6	220	12	532	16	824	10	349	2	100	13	815	1	50	1	50	2	119
A0A125YSY2	13	425	72	3084	112	5749	7	259	75	3436	102	5477	8	284	80	3468	88	4510	10	317	66	2833	83	4267	83	2756	47	2029	395	20669	12	428	66	2986	58	3065
S8F3X2	231	8288	703	31512	917	49701	111	4068	822	36259	1140	64665	83	3155	785	34726	1180	65126	159	6035	712	31698	848	45785	656	24946	516	22629	4129	227354	111	4198	576	25854	482	26423
S8F0P0	11	375	22	986	79	4017	11	378	30	1313	79	4378	42	1527	58	2495	226	12122	60	2330	66	2852	186	9862	93	4143	0	0	83	4713	0	0	7	277	9	484
S8EXI5	46	1710	64	2865	125	7042	19	700	69	2967	119	6805	62	2280	115	5137	170	9197	128	4877	139	6143	246	13476	3	98	5	209	118	6436	3	116	11	474	15	893
S8G8T8	154	5398	568	25153	846	44216	81	2837	653	28866	958	51394	117	4255	529	23357	1353	71497	203	7314	559	24850	973	50790	1064	40055	777	33577	9170	489223	222	8015	1238	54541	1230	65051
A0A125YII4	94	3573	189	8429	288	16239	52	1999	248	10935	341	19248	63	2444	143	6258	214	11937	72	2688	147	6681	173	9417	174	6472	145	6533	1571	87936	40	1496	109	4818	152	8793
S8F3W6	19	671	411	17720	385	19496	20	750	264	11537	370	18779	33	1206	251	10910	419	21551	91	3477	315	13498	464	23551	83	2910	173	7210	1616	84029	40	1394	451	19664	468	23743
A0A125YY40	3	129	75	3228	75	3929	8	303	105	4571	91	4889	20	714	130	5720	218	12231	71	2734	190	8270	227	12253	130	5004	58	2601	1079	59502	58	2229	316	14075	364	20220
S8EXI1	286	10425	2291	99296	2247	115175	168	6259	1879	80995	2741	143685	100	3699	753	32025	1353	70125	210	7906	837	36634	1345	68367	518	18663	960	40916	5921	312335	158	5791	1338	57968	941	48841
A0A125YNX3	114	4234	1037	44574	697	33710	116	4176	842	36030	1280	65069	94	3350	815	35199	1142	56140	210	7887	627	27003	969	48670	471	17442	591	24801	4443	227382	106	3921	661	28372	452	22554
SRS37A	15	580	120	5380	143	7765	30	1031	114	5057	317	17927	39	1480	127	5666	323	17973	70	2620	111	4875	196	10676	180	6447	114	5082	1197	67344	19	684	153	6765	141	8057
SRS37B	0	0	3	129	9	424	9	373	5	230	6	318	4	166	4	194	13	747	7	250	3	150	17	959	66	2853	4	178	71	3696	4	145	8	361	12	639
S8F0M9	7	272	143	6315	74	3730	13	478	124	5310	95	4809	17	671	167	7151	236	12680	49	1861	248	10437	260	13454	67	2458	49	2138	926	48212	31	1147	394	17063	443	22999
A0A125YWJ2	91	3530	465	20180	679	35950	72	2835	415	17984	959	49565	98	3805	501	21759	963	51430	179	7027	411	17830	743	39633	948	35839	540	23250	6642	354465	114	4364	758	32265	784	41242
A0A125YV61	265	9504	3045	134846	2941	157669	103	3654	4119	179686	2496	134912	161	5970	3398	148875	4276	230040	379	13717	3486	151725	3360	178040	611	22328	529	23153	8131	438202	262	9580	2513	110246	2445	130201
A0A125YQI6	124	4794	860	37895	826	43356	83	3367	1122	48755	732	38723	125	4790	1167	50887	1751	94539	311	12249	1278	55459	1345	70401	759	30127	412	17884	4140	220345	143	5425	783	33973	847	45380
S8F3V3	129	5184	207	8891	373	19977	71	2864	224	9532	411	22641	85	3487	239	10494	555	29366	88	3584	238	10468	387	20118	593	23726	262	11126	2839	147792	76	2852	369	16120	309	15948
S8F0M3	24	851	41	1869	42	2274	24	923	36	1523	115	6129	34	1343	124	5523	129	7052	73	2812	158	6951	91	4838	98	4003	18	758	367	20468	8	276	33	1438	75	4127
A0A125YGR9	472	17385	2025	88472	3072	159946	300	11166	1790	77873	4922	271368	257	9377	2527	109523	3272	172288	563	20840	3827	164681	4453	228523	1155	42934	494	21025	15417	832951	460	17017	4423	194489	6319	337200
A0A125YTX1	4	149	43	1794	25	1271	1	40	41	1831	35	2002	18	631	236	10351	213	11371	42	1513	255	11442	164	9073	25	947	25	1022	385	20369	18	688	130	5813	126	6528
S8GI79	13	474	245	10631	215	11376	1	50	299	13100	196	10677	28	986	387	16743	389	20748	74	2782	487	21093	513	27086	257	10969	59	2486	1392	72913	74	2911	380	16774	486	26137
S8F3U9	47	1796	368	15936	367	18693	37	1508	303	12849	406	20863	48	1849	445	19116	677	34387	143	5737	537	22797	672	34219	202	8371	115	4842	2065	107009	64	2501	721	30869	883	46468
S8EXG8	117	4525	459	19759	573	29554	74	2852	403	17465	671	35531	44	1663	359	15557	725	36790	155	5959	337	14413	488	25551	245	8849	296	12871	2285	120406	71	2687	369	16043	357	18876
S8F0L7	12	417	24	911	31	1518	4	133	36	1455	53	2596	27	1007	83	3629	105	5324	29	1058	110	4728	79	4010	9	296	21	825	180	9223	4	139	16	665	26	1255
S8G8S0	0	0	0	0	0	0	0	0	0	0	0	0	0	0	2	94	1	51	1	29	1	41	0	0	0	0	0	0	1	59	0	0	0	0	0	0
S8GI74	0	0	0	0	0	0	0	0	2	77	0	0	4	155	15	696	3	155	7	261	19	900	10	566	1	29	4	149	18	1025	3	96	8	355	5	312
S8F3U3	4	139	11	474	13	663	1	36	10	369	20	1067	18	685	216	9164	139	6554	24	898	219	9275	146	7180	3	91	8	336	43	2166	9	337	53	2309	21	947
A0A125YN44	2	81	14	614	13	670	0	0	5	204	20	1062	21	818	210	9397	170	9337	52	1954	208	9145	149	8054	1	32	3	124	44	2552	6	227	36	1567	16	825
S8EXG4	74	2829	298	13159	358	19406	37	1364	253	11049	439	24254	28	1043	164	7245	301	15665	96	3650	202	8646	344	18320	196	6846	122	5352	1367	75555	40	1569	333	14389	309	17097
S8G8R6	1	35	4	182	3	170	0	0	7	322	6	332	0	0	25	1146	45	2405	4	163	43	1889	29	1456	17	612	19	778	133	6820	4	162	65	2924	41	2281
A0A125YIF9	3	109	2	100	1	51	0	0	3	150	1	44	0	0	0	0	1	54	2	71	0	0	2	97	0	0	2	100	24	1357	0	0	0	0	1	52
A0A125YHA1	73	2609	22	949	133	7623	34	1188	37	1643	89	5442	187	6664	426	19352	1397	81075	274	9773	421	19065	656	36960	881	31365	1314	58213	10650	618229	86	3016	266	11847	362	21030
S8F991	343	12900	2205	95462	1897	100783	214	8093	2188	95532	2264	121705	242	9101	2549	110001	2787	146749	562	21043	2362	101860	2437	127483	1060	39645	1399	60273	7257	391281	310	11223	1823	78698	1362	71754
A0A125YXX2	70	2499	121	5347	137	7533	46	1712	106	4539	186	10360	47	1758	134	5831	219	11826	83	3039	108	4826	204	10838	213	8700	89	3872	896	48235	38	1358	124	5435	165	9065
A0A125YG24	153	5667	736	32684	772	41084	86	3253	637	28067	871	47133	66	2560	542	23577	971	51575	162	5901	488	21495	755	39289	344	12348	460	19833	3612	189619	81	2844	554	24129	468	24404
S8GHL1	1	42	11	500	20	1030	4	159	16	718	30	1651	8	292	38	1697	48	2494	15	581	48	2099	29	1426	22	774	6	257	93	5328	1	34	8	344	13	704
A0A125YNX0	92	3501	283	12329	355	18597	51	1879	297	12877	441	23591	44	1611	366	15991	529	27567	98	3650	299	13092	320	17130	244	8745	188	8011	1823	96193	51	1893	224	9899	265	13344
A0A125YN81	77	2847	385	16974	614	32146	57	2091	365	16036	807	42334	67	2435	258	11265	718	37166	136	5122	364	15638	552	29104	644	23810	445	19433	5298	279231	84	3220	695	30345	826	43166
S8FCF3	48	1910	112	4989	179	10424	32	1215	111	4900	208	11809	71	2788	380	17010	445	24714	74	2795	343	15279	296	15965	148	5796	81	3562	744	42975	15	594	124	5528	128	7282
S8GS10	92	3412	481	21062	597	33067	49	1861	550	24825	646	36900	54	2005	504	21985	692	38207	101	3698	533	23474	532	28711	324	12855	276	12324	2136	118081	52	1914	397	17600	395	21750
S8GHL5	127	4504	827	34978	644	32125	65	2393	936	39586	731	36862	46	1725	1104	47368	1093	54082	157	5553	919	38979	878	43525	421	15472	792	33159	4903	252837	102	3584	1160	49459	784	38176
A0A125YNR3	2	68	5	223	2	73	1	30	4	183	7	451	4	138	58	2581	44	2443	14	515	58	2459	29	1551	0	0	1	44	19	898	1	39	5	223	5	235
A0A125YR09	14	486	58	2554	105	5562	7	249	43	1879	141	7802	12	455	37	1549	106	5974	31	1204	63	2818	118	6377	24	806	24	1063	547	30524	5	183	78	3554	105	5985
A0A125YJK1	163	6071	494	21688	707	37820	81	3022	452	19692	768	42224	60	2179	449	19385	955	49802	140	5104	458	20094	765	40416	345	12657	308	13296	2403	129148	82	2981	396	17073	360	18903
A0A125YRE9	49	1716	264	11326	337	17144	46	1785	279	12097	549	28782	53	1979	299	12693	554	28612	59	2186	275	11821	474	24877	117	4081	221	9491	3121	161353	46	1658	286	12231	373	18030
A0A125YQ78	113	3945	690	30269	929	49467	62	2153	705	31019	1598	83363	68	2438	710	31010	1570	82631	214	7518	617	26943	1195	62363	741	26094	558	24208	6895	368735	100	3478	960	41636	1045	54944
A0A125YVI6	1	43	26	1100	21	1131	1	34	30	1373	25	1355	17	649	86	3841	61	3427	16	579	64	2791	73	4073	1	29	22	1000	143	7936	0	0	27	1198	23	1318
A0A125YKS3	33	1237	349	15104	335	17793	14	597	444	19212	220	11463	36	1501	670	29183	843	43178	143	5488	679	29566	715	37165	249	9747	190	8006	2043	106204	136	5233	715	30825	747	39685
A0A125YJL9	8	294	64	2699	136	6758	4	177	76	3314	115	5620	4	141	67	2966	103	5082	6	213	61	2535	78	3760	14	582	37	1597	389	19411	4	157	86	3483	102	4948
A0A125YIM5	63	2390	552	24117	645	33601	45	1583	653	28927	735	38086	35	1235	420	18350	884	45624	92	3353	571	24778	800	41236	390	14623	313	13266	4234	219642	84	3100	828	36017	983	51562
A0A125YSI0	2	68	15	602	10	589	2	62	14	619	23	1182	2	71	13	549	25	1436	8	280	23	1003	31	1739	22	753	6	238	81	4595	2	67	10	424	13	669
A0A125YWJ7	34	1315	165	7041	299	16335	23	919	175	7645	331	18253	44	1782	152	6462	323	16646	87	3384	198	8643	300	15712	150	5920	106	4688	1168	62643	39	1506	247	10859	190	9914
S8F9A7	1	36	0	0	1	62	1	43	1	31	6	285	0	0	6	234	20	996	5	180	7	250	9	508	3	98	2	87	41	1868	0	0	2	75	2	74
A0A125YV02	0	0	0	0	0	0	0	0	0	0	0	0	0	0	0	0	0	0	0	0	0	0	0	0	0	0	0	0	0	0	0	0	0	0	0	0
A0A125YRL4	198	7260	896	39352	1085	56680	148	5593	999	43353	1378	72513	144	5439	941	40938	1674	86801	300	11536	923	39961	1421	73439	1023	37882	994	43034	9323	486393	226	8058	1482	64823	1426	73034
A0A125YT81	1	38	10	474	13	654	3	96	15	664	21	1173	7	262	14	608	13	675	15	572	20	927	16	913	6	193	7	313	152	8260	3	100	14	599	16	846
A0A125YLW6	7	253	39	1720	48	2587	5	167	45	1987	63	3373	8	347	48	1994	65	3314	25	966	60	2653	72	3677	3	104	37	1597	448	23898	8	317	77	3458	105	5596
S8F9B0	217	8678	1238	52763	1802	88970	134	5347	1351	57142	2213	111250	186	7393	1601	67857	2552	125177	264	10533	1462	61452	2001	99610	659	26905	1094	45782	12012	597330	242	9355	1954	82629	1924	95913
A0A125YW45	460	18606	333	14904	976	55354	325	13373	282	12551	1124	64394	100	4143	269	11813	628	35228	197	8222	253	11061	399	22583	502	20564	234	10247	1669	94945	121	4807	204	8977	203	11314
A0A125YMJ8	186	6759	856	37279	1415	72342	124	4479	818	35316	1557	82684	55	2024	560	24759	1166	59781	145	5323	593	25975	753	37541	486	17387	584	25326	3998	209860	63	2376	711	31236	488	25730
A0A125YG59	83	3000	433	19228	599	32216	72	2629	590	26009	776	43372	91	3485	401	17945	563	30503	233	8795	762	34072	875	47970	303	12092	37	1623	2109	116707	82	3135	850	37614	1148	62487
A0A125YP59	113	4221	700	30608	833	44403	105	4034	841	36973	975	52972	85	3192	529	23122	1008	52091	206	7796	737	32098	828	43359	390	14875	345	14811	5241	278478	159	5871	964	42040	1530	79273
A0A125YKL6	1	30	3	133	4	233	5	193	7	340	15	861	28	1027	72	3192	91	5116	56	2122	91	4203	119	6547	1	36	5	227	122	6780	2	79	6	282	12	700
A0A125YZK0	0	0	0	0	0	0	0	0	0	0	0	0	0	0	0	0	0	0	0	0	0	0	0	0	0	0	0	0	0	0	0	0	0	0	0	0
A0A125YU15	0	0	0	0	0	0	0	0	0	0	0	0	0	0	0	0	0	0	0	0	0	0	0	0	0	0	0	0	0	0	0	0	0	0	0	0
A0A125YJ77	0	0	0	0	0	0	0	0	0	0	0	0	0	0	0	0	0	0	0	0	0	0	0	0	0	0	0	0	0	0	0	0	0	0	0	0
A0A125YX27	392	15122	1116	49041	1728	91728	238	9231	1239	53203	1868	99988	300	11431	1022	44418	2566	134757	442	17061	1003	43851	1861	96659	1481	55774	924	39698	8832	464510	250	9335	1184	51530	1475	77280
S8F9B7	140	5559	480	20809	697	36439	92	3550	483	20698	875	46975	71	2671	550	23646	929	48852	170	6628	614	26365	839	44083	322	13121	395	17069	2101	110312	86	3358	471	20166	465	24782
A0A125YUR8	123	4804	349	15016	515	27085	106	4166	308	13387	733	38976	87	3440	404	17358	759	38911	190	7434	491	21059	549	28887	407	16404	158	6588	1718	90360	37	1369	290	12423	340	18097
A0A125YGI6	199	7570	880	38174	1135	59500	124	4810	958	41296	1232	66287	116	4512	821	35470	1253	64933	217	8443	879	37446	987	51097	578	22876	529	22826	4748	247736	147	5499	792	33845	729	37526
A0A125YMW6	146	5804	180	7782	356	19408	97	3980	169	7381	480	26538	52	2184	207	9140	374	19958	92	3746	149	6639	251	13444	312	12742	156	6505	1777	94634	51	2018	238	10415	263	14352
A0A125YVR5	181	6742	1001	43064	1354	71114	104	3926	1318	57445	1544	83899	123	4635	1247	54821	1791	94452	244	8985	1174	51102	1328	68942	524	18974	613	26016	6755	349576	124	4603	1048	45063	1179	60416
ROP26	1160	42099	3503	157370	4610	254377	454	16271	5047	226716	4350	250855	448	16518	4228	188568	6627	370133	1364	49653	5112	226536	5679	317002	2553	93921	1275	56636	16387	936128	763	27398	5767	258820	5744	324708
S8FCI1	96	3488	488	21059	610	31162	109	4086	489	20768	875	46060	231	8475	5050	218170	2337	120500	435	15985	4321	185889	1565	81127	3573	128705	6514	279632	62897	3347933	658	24249	7103	309960	6439	337472
S8GS32	48	1698	450	20325	256	13720	25	897	376	16930	432	24643	140	5156	2515	112536	1236	69643	375	13508	2846	127815	1532	85306	155	5247	63	2694	1031	57650	22	727	82	3711	194	10609
ROP15	311	11448	2687	120267	3246	183072	105	3913	4227	190009	2087	119900	353	13153	4596	206253	3887	219745	850	32364	5122	230118	4282	241214	1701	63666	654	29066	10133	570903	639	23972	4021	181621	4284	244915
A0A125YY70	83	3360	189	8337	271	15167	56	2282	205	8940	374	21283	60	2297	274	11780	368	20230	81	3198	294	12969	295	16185	228	8765	90	4082	913	50597	42	1575	143	6433	188	10294
S8F9C3	183	6753	825	35815	967	49993	115	4214	860	37409	1153	61239	76	2731	780	33769	729	37832	143	5361	566	24381	617	31369	624	23916	714	31237	4199	217816	124	4666	624	27483	506	26312
A0A125YXA7	2	100	2	85	6	297	0	0	5	234	11	626	30	1039	80	3489	115	6638	45	1758	49	2124	80	4367	2	62	3	129	73	4179	2	67	11	513	6	312
A0A125YJJ1	5	194	14	636	10	601	2	67	13	596	21	1287	10	421	118	5045	71	3902	31	1173	132	5770	84	4364	58	2216	10	389	294	16546	12	541	171	7582	144	8109
A0A125YL95	444	17093	1494	65240	1674	89672	304	11824	1501	65169	1844	99298	278	10809	1354	59391	2044	107841	486	19291	1200	51946	1677	87836	1119	43027	751	32579	4865	259644	250	9472	916	40029	835	44320
A0A125YWU7	314	12066	1207	53101	1420	75395	210	8104	1302	56505	1628	86766	220	8591	1666	73126	1771	93302	420	16062	1338	58128	1428	76081	1213	46943	1025	43915	6921	372276	242	9237	1354	58982	1170	61271
A0A125YYZ1	36	1370	52	2336	66	3728	21	841	30	1334	93	5058	66	2667	230	10363	368	20836	57	2156	176	7798	204	10960	126	4779	38	1645	296	15840	12	457	35	1548	28	1588
S8FCJ1	6	221	2	84	6	288	1	42	5	225	12	679	1	33	6	251	11	564	17	620	19	883	15	895	0	0	4	177	15	733	0	0	1	46	3	179
A0A125YH94	0	0	0	0	0	0	0	0	0	0	0	0	0	0	0	0	0	0	1	50	0	0	0	0	0	0	0	0	0	0	0	0	0	0	0	0
A0A125YK99	0	0	0	0	0	0	0	0	0	0	0	0	0	0	1	40	0	0	3	123	2	77	1	75	0	0	0	0	2	138	0	0	0	0	1	41
A0A125YLK3	25	977	51	2287	122	6629	16	627	59	2541	145	8228	11	394	22	956	112	6091	10	399	31	1429	61	3074	17	593	22	923	161	9072	4	131	31	1419	57	3332
A0A125YUM7	17	637	98	4270	175	8861	13	472	105	4336	202	10701	15	574	123	5182	244	12061	28	1098	109	4774	199	9685	82	3199	99	4256	900	46090	20	740	140	5979	126	6265
S8FCJ4	66	2584	228	10092	336	17381	28	1033	234	10139	348	18610	26	1037	115	4988	287	15150	36	1310	204	8841	278	14900	93	3540	138	5861	1407	74293	30	1136	329	14508	268	13742
S8GS44	466	18282	1568	67914	2425	128366	277	10811	2043	88289	2670	143776	387	15163	2173	94144	3426	178464	517	20680	2226	96706	2733	143419	2586	103690	1352	58190	14955	799606	511	20047	2234	97479	2286	122791
S8GHR5	17	635	98	4367	116	6349	19	744	131	5723	170	9461	29	1079	90	3925	144	7737	62	2225	122	5320	119	6470	245	8947	117	5091	1907	102465	24	873	238	10577	238	13092
A0A125YVG2	132	4932	568	24333	653	34220	85	3235	626	26472	877	46024	43	1634	351	15071	472	23769	116	4646	451	19418	539	27794	390	14429	530	22117	4733	238649	97	3639	777	33052	698	34411
A0A125YYR9	66	2662	240	10330	331	17710	42	1676	248	10712	358	19510	23	889	161	6918	212	11508	40	1634	194	8449	240	13144	125	5088	102	4418	914	47967	39	1590	209	8964	230	12248
A0A125YMI0	364	13424	3472	153623	3864	209035	259	9381	3860	170631	4636	256406	277	10422	2405	106948	4060	222970	498	18195	2331	103077	3024	163483	2858	106976	2419	105742	21400	1163988	551	19856	2634	116322	2533	139447
A0A125YR87	27	968	71	3124	72	3620	10	352	47	2003	110	5940	101	3628	1982	86206	911	47186	206	7153	1601	69024	696	35658	160	5968	143	6166	2074	111066	32	1270	179	7891	222	11470
A0A125YXC6	73	2724	285	12460	410	22355	54	2025	306	13386	534	29962	240	9416	2418	105894	1803	96483	407	16092	1982	86411	1329	70388	614	23867	452	19840	4305	229138	117	4361	495	21550	580	31128
A0A125YKY7	235	9030	1648	71975	1781	93056	192	7514	1417	61070	1953	104005	185	7107	1409	60804	2046	106719	350	13806	1348	59018	1603	83657	992	38567	1053	45309	9188	475335	216	8367	1323	57686	996	50911
S8F6F1	171	6473	1138	49946	1242	67196	120	4408	1033	45429	1621	88755	136	5132	885	39227	1272	67901	233	8692	866	38339	1017	53999	1177	45602	1117	48395	9490	515155	257	9635	1363	59751	1091	59194
A0A125YSJ3	1164	40928	8255	359320	14240	742260	670	23845	10240	445860	17995	951187	424	14957	5896	255744	12721	654613	655	23511	4633	201215	7974	412505	3964	139817	8444	361452	81173	4163160	615	21253	6261	271023	7467	375772
S8GS54	352	13743	980	42411	1294	67875	244	9501	916	40191	1475	78616	335	13167	2356	102250	2660	138345	593	23234	2198	94898	1992	104081	787	29573	706	30250	4981	259480	185	7190	948	40990	786	41392
A0A125YXE6	170	6851	547	24095	545	30084	120	4828	454	20043	725	40385	185	7562	776	34200	1078	58804	362	14449	815	35930	958	52541	529	20259	356	15742	3285	179936	132	5213	609	26671	549	29878
A0A125YY71	22	849	42	1755	37	1932	5	177	38	1625	66	3098	10	348	48	2030	77	3936	8	330	45	1851	49	2383	29	1195	25	1049	197	10146	3	117	37	1525	26	1218
A0A125YJ44	98	3485	668	29530	827	43022	60	2054	648	28133	1203	64658	69	2501	676	29503	1271	66931	116	4133	636	27593	911	47537	386	15137	602	25908	5128	271197	54	1937	606	26920	587	30000
A0A125YFS6	65	2352	360	15784	596	32688	66	2433	489	21956	866	50392	85	3099	424	19026	911	51455	170	6404	473	20986	708	39806	331	12519	365	15999	3643	206000	61	2157	429	19193	531	29762
A0A125YQJ0	728	25705	5175	225278	7208	368985	499	17653	6515	283898	8371	430823	363	12547	5546	240364	10378	535401	1034	36898	7038	303384	8569	440045	2545	90755	4105	176250	38618	2010801	878	30836	9106	392338	8943	455727
S8GHS9	183	7195	630	27740	756	40557	89	3452	754	32739	895	47820	95	3704	649	28649	912	48163	188	7594	734	32006	874	46001	812	30565	507	21652	3951	208725	87	3217	634	27577	543	28603
A0A125YZ57	25	988	118	5258	184	9902	25	1091	102	4507	242	13299	40	1615	130	5729	344	19316	107	4438	136	5953	240	13231	267	11005	105	4523	1337	73216	73	2946	156	6748	214	11864
A0A125YXH3	157	5683	1011	43611	1113	57331	126	4832	1001	43190	1277	67374	115	4416	1296	55754	1800	92010	260	9831	1255	53496	1494	77687	674	26111	809	33989	6590	338418	148	5464	1113	47403	1087	54878
A0A125YSH5	460	17495	1203	53421	2027	114063	283	10749	1333	58722	2361	136270	347	13287	1636	73275	3318	187585	693	26750	1614	72313	2473	138106	1477	55760	654	28615	8183	458767	299	11242	986	44082	1453	84135
AP2IV5	174	6413	2590	114400	2360	128159	154	5708	2079	91317	2694	150270	250	9429	1036	45852	2831	153092	509	19437	1928	84898	3171	170176	1239	45862	1022	44513	13469	727357	391	14773	3858	170198	3029	165314
SET8	43	1603	320	14208	317	16642	42	1569	287	12456	566	29490	33	1269	139	6081	219	11646	125	4698	295	12709	429	22749	275	9784	315	13648	4036	209313	84	3077	985	42947	1143	60037
A0A125YRD9	176	6506	557	24615	715	39215	115	4348	658	29168	833	46773	159	5941	892	39830	1595	88965	339	12999	856	37812	1041	56844	1175	43948	553	23925	6092	334126	239	8835	664	29488	970	54200
S8GEI6	100	3512	690	29867	1018	53684	99	3650	861	37796	1243	67094	110	3960	899	39491	1623	86366	209	7619	1044	46092	1162	61168	558	18756	669	29182	5769	309957	108	3900	827	36499	869	44882
S8G5C3	35	1246	245	10811	343	18558	15	523	244	10681	403	21614	19	681	207	9194	314	16693	23	823	182	8017	229	12116	76	2619	183	7921	1511	79700	27	940	214	9117	204	10639
S8ETW9	23	829	108	4933	109	6139	15	528	104	4603	160	9314	19	674	95	4201	121	6899	23	810	73	3234	90	4983	51	2068	79	3558	423	23915	24	866	102	4510	59	3319
S8EWW2	257	9380	1391	60866	1423	74847	172	6337	1201	52442	1711	93633	179	6512	1244	54495	1896	101449	329	12354	1145	50095	1571	83530	1337	49750	1342	57986	5900	320933	221	7947	1226	53583	859	45821
S8F054	0	0	0	0	1	44	1	32	2	75	0	0	9	317	22	980	26	1480	23	885	26	1122	40	2137	9	304	6	272	55	3072	6	213	12	531	18	1052
S8GEJ1	0	0	0	0	0	0	0	0	0	0	0	0	0	0	0	0	0	0	1	39	0	0	0	0	0	0	0	0	2	138	0	0	0	0	0	0
S8G5C6	0	0	0	0	0	0	0	0	0	0	0	0	1	33	0	0	2	78	0	0	1	31	0	0	0	0	0	0	0	0	0	0	0	0	0	0
S8ETX3	0	0	0	0	0	0	0	0	0	0	0	0	5	178	31	1342	22	1245	7	259	39	1806	18	1063	0	0	1	50	9	457	0	0	1	37	2	82
S8EWW5	0	0	0	0	0	0	0	0	0	0	0	0	1	35	18	797	4	205	3	104	11	463	7	436	0	0	1	50	2	150	0	0	0	0	0	0
S8F056	6	219	1	50	16	887	5	169	1	44	22	1201	28	1037	78	3463	89	4672	73	2782	94	4208	101	5566	55	2244	63	2841	343	19184	2	72	5	231	17	917
S8GEJ3	233	9386	736	32707	889	49271	125	5034	785	34719	1211	67610	245	9734	778	34623	1768	99126	356	14327	780	34272	1211	67602	1295	52510	641	28141	7054	387700	201	7760	900	40182	869	48022
S8ETX6	104	4073	266	11391	419	21591	51	1992	279	12049	423	21283	55	2237	248	10766	391	20032	62	2511	209	8994	254	13280	432	18329	189	8085	1837	95027	41	1499	191	8035	197	10293
JMJD5	41	1613	104	4557	175	8933	29	1161	138	5878	172	9242	24	984	129	5617	211	11031	47	1887	110	4871	169	8783	419	17565	117	4870	769	40702	33	1352	107	4624	97	4971
S8EWW8	166	6186	792	35056	1097	58349	152	5745	825	36109	1165	63789	167	6291	959	42110	1773	95586	447	17171	894	39256	1329	72762	1212	46120	861	37474	6752	363207	207	7549	999	44293	1161	62537
S8F060	110	3893	577	24926	637	32880	78	2794	619	26463	905	47052	35	1276	393	16861	735	37129	104	3776	334	14337	562	29358	179	6505	765	32296	2162	112111	29	1115	710	30580	437	22354
S8GEJ9	7	281	7	273	36	1994	9	387	24	1101	47	2747	17	647	59	2676	40	2017	27	1002	64	2844	26	1321	5	148	14	644	48	2477	2	76	14	599	11	575
S8G5D3	102	3649	283	12569	446	22832	78	2749	337	14910	537	29739	176	6374	1444	63622	1570	83710	328	12100	1462	64388	1170	63253	190	7238	176	7896	1079	58489	29	1094	263	11684	213	11328
S8ETY0	255	9439	506	23104	1089	63278	141	5286	564	25284	1412	81255	220	8423	1343	60782	1921	108459	340	13036	1289	57781	1202	67937	757	27942	402	18112	3747	213196	86	3097	286	12846	347	20131
S8EWX3	46	1770	268	11675	361	18372	59	2196	365	15742	406	21346	88	3545	337	14841	607	31414	155	5863	380	16503	435	22890	231	8705	242	10334	2327	120701	68	2656	482	20807	452	23785
S8F062	11	387	43	1922	42	2234	13	487	36	1680	45	2425	19	788	77	3435	132	7198	56	2227	83	3586	102	5518	113	3985	38	1608	345	19103	11	414	45	1981	38	2253
A0A125YRI9	726	26679	2270	98357	2813	149918	533	19224	2036	89162	4196	227768	435	16177	2345	102130	4201	226697	924	34317	2344	102431	3030	161756	2408	89298	2499	107249	16513	895510	451	16389	2861	125562	2169	114656
A0A125YGL8	674	25785	1053	46806	1625	90643	484	18708	817	36439	1872	105251	305	11742	863	38799	1892	105745	430	16539	712	32006	1213	67121	2654	101260	1180	52484	10327	577291	348	13271	1189	52995	958	53847
S8ETY3	124	4651	745	32617	691	37011	57	2129	856	37468	893	48844	48	1788	694	30529	793	40739	165	6071	720	31749	674	36391	521	19855	419	18214	4566	242254	115	4236	774	34160	827	43533
A0A125YVV8	350	12756	1517	66031	1733	89955	235	8653	1481	64338	2216	117462	193	7122	1786	78176	2045	107197	467	17349	1764	76576	1775	90299	858	29997	1316	56924	10900	571126	303	11325	2353	102745	2133	111187
TGME49_212230	0	0	0	0	0	0	0	0	0	0	0	0	0	0	0	0	0	0	0	0	0	0	0	0	0	0	0	0	0	0	0	0	0	0	0	0
A0A125YJU4	7	280	14	633	31	1632	11	420	14	660	60	3404	92	3561	413	18322	223	11916	112	4269	399	17868	224	12222	83	3115	60	2665	1100	62186	26	1015	168	7364	263	14952
S8G5D9	590	22059	2315	101788	2688	146304	379	13956	2477	109036	3180	175211	390	14323	2651	116793	3738	202714	926	34988	2546	112218	2743	147260	2923	107851	1979	86222	18356	994907	683	25081	3285	144677	2639	142944
S8GEK6	228	8225	812	35528	1273	66453	129	4657	849	37244	1654	89945	70	2622	489	21475	759	39325	115	4269	471	20186	671	35067	581	20687	788	33320	8876	465061	160	5842	1287	55676	1418	73754
S8ETY6	1570	55352	10064	434269	14178	731861	946	33327	11885	515377	18912	1002270	1642	58788	13658	593002	24030	1259745	2957	106065	11909	517197	15440	811847	9298	330997	8899	379722	99757	5238747	1935	68607	9138	397208	9932	524250
A0A125YN97	39	1394	181	8330	188	10573	59	2297	227	10245	301	17681	204	7838	1208	54071	1076	64048	283	10691	1245	56035	667	37444	107	3573	55	2484	580	33667	9	354	67	3009	72	4139
S8GEL1	90	3432	125	5454	248	13684	55	1933	113	5185	420	23402	78	2777	341	15460	649	36565	122	4448	322	14353	389	21083	214	7555	118	5129	1419	77310	24	894	66	2944	111	6364
RPS19	587	19908	3523	151589	4671	239967	255	8567	5590	242116	4684	235173	371	12715	4746	206850	8027	413999	647	21735	4678	201145	6031	307359	3168	109208	4840	210430	53263	2680002	1095	37269	7844	335994	10105	517190
S8G5E3	2184	79034	11212	495647	15146	819018	1590	58066	13212	580612	18609	1008903	1354	50236	11209	495118	14444	782435	2353	87608	10185	450446	10172	550257	8360	302422	8676	380046	78483	4303961	1495	53988	8615	378896	8240	448941
S8ETZ0	857	33099	2202	99044	2802	160108	683	26765	2247	100767	4402	261461	561	22017	2129	95937	3273	182730	1168	46408	2710	122668	3125	176257	3341	130732	1439	63645	17986	1030632	812	30578	2902	131667	3973	228616
S8GRW6	13	460	135	5932	105	5052	20	788	80	3361	242	11950	6	224	16	647	52	2489	25	1077	21	849	71	3486	103	4034	41	1694	1038	51598	12	467	73	3049	71	3442
S8FCB1	0	0	9	395	15	890	0	0	9	410	35	1782	0	0	1	44	16	891	1	33	3	122	13	727	0	0	4	171	188	10416	1	35	10	368	20	1191
S8ETY4	0	0	2	92	2	136	0	0	0	0	2	100	2	64	4	192	13	777	1	44	8	358	4	265	16	780	5	186	11	707	4	173	0	0	3	135
A0A125YG66	64	2420	282	12440	391	21243	40	1655	289	12539	389	20249	89	3675	621	27338	917	48774	155	6308	544	23736	659	34842	449	17722	225	9777	2320	125060	62	2385	371	16242	317	17477
S8EML2	17	677	78	3429	109	6015	7	280	86	3762	123	6635	12	482	73	3235	155	8334	38	1546	155	6869	248	12990	2	63	17	743	211	11220	13	536	72	3074	92	5043
AAH2	0	0	0	0	0	0	0	0	1	50	0	0	0	0	7	346	6	349	1	37	3	136	6	378	0	0	0	0	4	255	1	50	0	0	0	0
TGME49_212750	0	0	0	0	0	0	0	0	0	0	0	0	0	0	1	50	0	0	0	0	0	0	0	0	0	0	0	0	0	0	0	0	0	0	0	0
A0A125YGB4	40	1478	113	4966	182	9921	19	677	112	4997	192	11115	32	1195	160	7254	211	12079	54	1966	130	5829	166	8968	438	17367	148	6386	1281	71811	50	1882	157	7051	164	9218
S8GH25	20	781	1367	60023	159	8506	18	691	983	43027	485	27036	62	2299	1139	49952	673	35617	357	13422	1335	59130	1601	85377	760	28824	145	6095	6624	352752	242	8786	2286	101133	2599	138047
S8F5Q8	2	68	4	160	2	101	1	34	0	0	2	107	11	396	165	7343	28	1523	22	836	207	9122	58	3209	0	0	0	0	4	228	0	0	0	0	1	30
S8F8U1	6	235	151	6624	51	2718	11	399	123	5461	64	3515	25	897	742	31727	384	19550	94	3468	1082	47020	729	37750	74	2624	36	1661	953	50929	24	876	446	19310	497	25514
S8FBW9	30	1252	121	5110	161	8336	16	590	105	4550	186	10281	6	239	38	1610	107	5738	28	1064	70	3035	122	6552	216	8766	84	3587	951	49887	44	1726	231	9987	229	12155
S8GRG1	14	545	33	1454	64	3390	23	866	27	1154	108	5446	41	1663	269	11813	335	17858	90	3476	365	15741	400	21442	48	1776	457	19458	2076	107830	23	994	704	30212	452	23264
S8GH27	100	3765	480	20834	566	29116	61	2311	557	24074	677	35821	56	2080	454	19373	915	47332	130	4858	391	16888	648	33283	318	11511	310	13270	2776	144241	58	2253	422	18364	465	24323
S8F5R2	19	693	80	3429	79	4003	16	596	76	3174	157	8373	20	755	103	4597	178	8903	20	747	78	3325	116	5951	29	1054	44	1916	485	23773	2	59	67	2874	89	4492
S8F8U6	162	5684	391	17076	599	30464	87	3142	431	18738	684	35738	47	1727	373	16061	715	36612	126	4616	312	13722	570	28566	264	9374	348	14850	3079	159822	63	2258	471	20437	413	20999
S8FBX3	113	4201	830	35938	912	46124	76	2755	859	37028	1272	66700	80	2906	783	33821	1494	77010	166	6249	681	29556	1080	54250	583	21500	556	23393	6071	312352	87	3133	729	31165	835	42485
S8GRG7	70	2531	422	17972	639	31635	54	2080	368	15726	883	43810	55	2048	411	17318	971	48097	138	5128	384	16111	844	40679	549	19665	622	25982	6208	307402	80	2922	854	36047	847	41485
S8GH32	117	4307	1349	56430	1257	58649	73	2721	1308	54759	1457	69602	75	2854	1833	76325	2491	115731	216	7998	1777	73078	2355	110927	505	18248	919	38110	9502	453736	142	5329	2241	93354	2155	100039
S8F5R7	272	9891	2644	115587	2834	145432	269	9897	2207	97028	4209	219837	279	9958	2050	89086	4084	213062	643	23454	2105	91277	3010	156296	2290	82194	2832	122214	25391	1354888	397	14190	3439	149878	3110	162858
ROM3	8	289	18	793	20	1185	4	167	15	694	74	4529	66	2449	296	13386	222	13230	76	2887	289	13294	142	8334	80	2927	7	340	165	9820	2	77	2	88	15	884
S8FBX6	139	4912	523	23055	916	47706	103	3694	532	23128	1339	71897	53	1898	496	21885	947	50203	124	4401	451	19558	645	33599	120	4210	316	13378	3774	196120	58	1999	440	19395	469	23337
S8GRH2	54	1995	199	8578	292	15758	59	2304	201	8633	329	18288	49	1882	221	9651	310	16495	120	4501	195	8588	215	11498	258	9496	73	3181	903	49267	21	750	125	5338	203	10822
S8GH35	2	63	16	703	23	1389	1	36	14	591	24	1366	12	425	35	1611	31	1664	8	316	24	1122	25	1346	0	0	5	205	75	3687	0	0	3	139	9	478
S8F5S0	13	487	47	2046	63	3309	9	342	70	2958	104	5504	49	1900	850	37225	74	3745	87	3317	833	35966	109	5621	68	2218	37	1575	266	13220	6	222	82	3536	83	4110
A0A125YQC2	39	1517	148	6532	224	11546	18	635	178	7846	259	13927	12	484	168	7201	187	9649	42	1505	152	6405	175	8994	68	2348	40	1739	422	22166	11	391	129	5760	103	5371
S8FBX9	54	2219	122	5521	192	10997	44	1760	129	5692	176	10132	30	1133	133	5927	237	12909	80	3266	114	5036	180	10107	236	8624	62	2692	936	51768	46	1790	110	4810	151	8431
S8GRH6	70	2574	348	15296	453	24203	27	1004	359	15607	592	31678	29	1031	440	18823	772	40363	47	1682	385	16636	598	32296	213	7288	294	12662	3834	202237	48	1666	461	20185	471	24054
S8GH41	12	506	33	1378	57	2934	10	364	50	2213	91	5080	41	1520	113	4818	118	6141	67	2605	195	8704	131	7194	87	3171	15	723	462	25048	7	239	116	5073	128	6831
S8F5S4	251	9292	3082	133844	2534	130558	181	6732	3282	142023	3477	182930	477	17697	4241	184723	6598	343371	860	32351	4203	181610	5469	284544	2113	77791	2221	94990	26936	1420456	380	13708	4742	205547	4577	235953
S8F8V6	308	11805	891	39261	1271	69920	191	7256	789	34311	1724	95835	201	7749	1107	48479	2091	113350	445	17285	1293	56733	1661	90266	1357	52559	881	38243	5871	318739	328	12919	983	42870	975	53158
S8FBY4	45	1737	141	6222	226	12030	33	1222	177	7712	316	16489	66	2651	242	10701	550	29952	100	3866	301	13283	496	26387	163	6255	135	5846	1142	60742	20	798	242	10592	170	8607
S8GRI2	54	2116	184	7878	242	12439	34	1316	219	9367	380	19312	131	4948	228	9755	2023	106391	368	14742	382	16328	1725	88719	171	6403	87	3670	1060	54244	31	1202	246	10150	333	16707
S8GH47	80	3015	487	20775	603	31861	57	2159	331	14159	774	39479	115	4522	324	13766	1722	89215	219	8303	373	15950	1521	79209	489	19406	510	22012	4242	220490	64	2373	490	20753	424	22033
A0A125YZ92	104	4040	367	15589	524	26939	60	2269	425	18167	658	34015	69	2672	413	18095	960	50403	173	6892	546	23132	839	43164	450	17973	231	9788	4200	220256	99	3810	729	31782	985	51868
S8F8V9	113	4195	550	23666	621	32247	112	4378	500	21725	1012	53576	176	6763	1377	59988	1216	63828	326	12587	1577	68591	1068	55913	423	17037	393	16631	4085	212226	86	3211	632	26798	769	39164
A0A125YHQ8	3271	119272	10742	479079	18482	1016268	1830	65797	15051	670549	20410	1145259	1437	52456	14095	624011	14485	800384	2188	80083	10736	479617	7765	427400	4409	159464	3019	132892	26644	1455666	786	28583	2147	95642	2690	143256
S8GRI9	205	7423	1071	45811	1433	72318	140	5114	1186	50952	1785	92347	143	5162	2181	93507	2532	129821	316	11434	2253	96638	2530	129540	938	34680	949	40519	7399	377314	140	4977	1048	44888	1148	58663
S8GH50	32	1140	173	7460	231	11873	16	526	160	7033	180	9048	17	616	255	11079	276	14370	26	898	263	11608	270	14306	144	5228	100	4193	687	35997	16	526	143	6247	117	6257
S8F5T5	197	7399	395	17153	632	33702	97	3555	415	18146	551	30354	69	2595	702	30958	1384	72839	211	7803	787	34314	1145	59784	777	28775	914	39815	7062	384518	202	7424	1263	55010	1054	55496
S8F8W4	149	5555	322	13906	518	26355	92	3535	269	11754	632	34432	24	923	443	19201	608	31665	119	4501	508	22226	494	26065	90	3256	139	5844	724	37557	18	673	84	3663	91	4772
S8FBZ4	345	13328	894	38483	1427	72191	199	7806	766	32519	1967	100179	118	4835	989	42846	1565	80687	246	9743	1008	42815	1365	69696	320	11884	441	18824	3082	157762	84	3210	485	21216	561	28251
S8GH56	78	3160	193	8280	357	19152	52	2088	181	7943	344	19117	50	1893	270	11903	315	16630	74	2959	282	12204	290	15658	256	9713	117	5049	1253	67788	34	1327	165	7077	204	10934
S8GRJ4	36	1439	172	7402	249	12788	55	2179	204	8692	288	15516	40	1635	248	10829	339	18045	65	2574	219	9354	275	14515	131	4672	158	6484	1365	68743	48	1812	337	14164	335	16680
S8F5T8	81	3369	213	9370	290	15286	47	1892	172	7172	408	21631	66	2597	236	10115	539	29083	113	4578	340	14728	519	27093	124	5012	158	6809	1353	71586	55	2290	359	15361	353	18257
S8F8W9	145	5760	604	26130	631	32786	113	4382	719	30887	1212	63909	157	6196	1332	57802	1369	72487	334	13266	1291	55943	1118	57783	936	35612	673	29062	6027	314267	110	4216	787	34310	753	39876
SRS25	1808	61919	14195	638975	16657	914388	1238	43141	17365	778422	23479	1340902	1460	51919	16739	747382	21512	1166561	2498	88612	12492	556680	14501	801347	8636	303887	8891	393899	84958	4773958	2363	81492	8254	368889	10481	576111
S8GRK0	14	546	21	927	37	2021	5	194	24	1095	74	4268	60	2238	580	25573	653	36259	119	4468	454	19865	390	20901	33	1357	22	925	238	13374	2	81	14	603	16	823
S8GH61	45	1770	222	9325	332	16292	35	1319	232	9881	295	15030	25	923	431	18600	554	27768	55	2102	340	14576	442	21852	108	3889	160	6799	1182	60149	26	976	240	10062	260	13199
S8F5U2	93	3653	276	12037	303	16483	77	3066	251	10717	441	24381	49	1832	318	13958	412	21983	106	4110	281	12180	356	18580	151	5791	139	5907	774	41338	38	1480	173	7535	216	11618
S8F8X3	120	4709	493	21149	617	32523	79	3009	483	20678	646	33979	58	2198	596	26017	806	42553	112	4452	489	21242	707	37289	274	11393	497	21051	2217	114978	89	3420	595	25590	428	22021
S8FC02	6	184	50	2114	52	2488	6	213	81	3443	66	3616	20	708	52	2221	103	5362	36	1259	44	1878	90	4803	89	2976	119	5017	1784	93613	30	1058	98	4212	153	7868
S8GH67	2	68	0	0	1	75	2	70	2	80	3	176	23	829	34	1524	146	8246	26	912	37	1705	75	4082	4	152	5	234	69	3764	1	38	2	100	7	328
FRM3	77	2841	520	21990	567	27956	49	1930	422	18033	679	34258	65	2502	759	32432	952	47967	130	5164	677	28785	839	41222	303	11699	380	15859	2712	135374	97	3711	719	30496	580	28829
S8FC08	6	241	97	4214	94	5248	16	586	68	2976	98	5405	16	614	110	4832	86	4664	19	676	87	3799	95	5210	54	2047	40	1677	303	16452	15	535	79	3429	47	2642
S8F8Y2	35	1251	244	10548	266	13606	22	799	234	9996	306	16678	28	1061	296	12857	440	22886	57	2155	297	12816	358	18213	63	2122	134	5799	1153	60545	33	1184	263	11418	202	10243
S8GRL1	172	6402	1352	56498	1623	79867	107	4009	1355	57815	2193	107378	114	4206	1499	63918	1988	97697	223	8350	1192	49980	1476	71933	534	19286	859	36105	6206	301413	89	3160	1338	56185	936	45240
S8GH71	102	3837	583	25135	689	36474	64	2475	627	26984	612	32851	63	2486	623	27613	891	46866	149	5675	734	31989	886	47850	364	14701	293	12585	2819	148017	88	3222	734	32086	625	32883
A0A125YSB4	142	5570	495	21560	868	47541	71	2754	539	23664	994	54671	153	6156	434	18943	1249	68290	237	9453	561	24366	988	53238	927	36118	474	20655	6775	376581	178	7082	822	36043	1087	60926
S8F8Z4	15	533	77	3415	106	5515	11	388	79	3413	114	6438	6	207	79	3267	172	8380	13	470	75	3134	111	5895	68	2372	58	2504	508	26400	5	165	94	4009	71	3469
S8FC14	110	4256	287	12729	333	18133	72	2823	317	13974	420	23668	54	1996	260	11522	381	20917	97	3766	196	8523	275	15064	188	7368	219	9663	1561	86619	41	1548	224	10141	227	12563
S8GRL9	0	0	0	0	0	0	0	0	0	0	0	0	0	0	1	45	2	144	1	30	1	36	1	75	0	0	0	0	10	493	0	0	0	0	0	0
S8GH76	2302	84055	5431	238084	8276	439934	1589	58329	4911	214346	11260	601329	19	740	128	5539	126	6593	103	3810	220	9400	114	5588	999	36455	1525	67140	7592	405718	218	8062	1269	55836	916	49047
S8F5W0	6	206	8	328	39	2072	5	167	13	570	29	1566	13	490	98	4251	87	4766	46	1697	175	7792	85	4498	278	10223	351	15436	2531	137418	33	1196	714	31616	432	22905
S8F8Z7	14	506	9	409	23	1235	4	151	5	230	25	1257	20	755	86	3788	122	6518	56	1948	127	5452	117	6294	576	21043	471	20551	4094	219446	54	1959	384	16843	275	14616
S8FC19	71	2591	334	14643	485	26247	54	1925	421	18421	498	27737	47	1732	258	11438	649	36491	89	3274	343	14983	460	25370	479	17649	284	12286	3720	207146	86	3124	474	21148	492	26528
TGME49_213500	0	0	0	0	0	0	0	0	0	0	0	0	0	0	0	0	0	0	0	0	0	0	0	0	0	0	0	0	0	0	0	0	0	0	0	0
TGME49_213510	0	0	0	0	0	0	0	0	0	0	1	46	0	0	0	0	1	51	3	126	0	0	1	61	0	0	1	44	0	0	0	0	2	92	3	137
A0A125YWV7	246	8941	825	36986	1338	74982	111	4137	936	41628	1305	73615	117	4280	715	31682	1368	76595	208	7695	663	29705	838	46245	855	31291	541	24064	4075	227284	146	5265	714	32135	600	33317
S8GH81	5	210	19	860	25	1524	4	142	26	1202	40	2322	23	834	40	1744	86	4699	27	1033	42	1867	74	4135	28	922	24	1000	377	20315	3	123	36	1579	35	2264
S8F5W6	114	4161	750	32410	783	39496	71	2687	773	33355	846	43734	54	2001	751	32624	958	48743	124	4667	724	31125	761	38433	398	14355	659	28033	4498	232537	140	5210	984	42439	751	37895
S8F901	26	920	97	4322	135	7540	13	463	157	6937	170	8853	56	2053	176	7920	278	15265	80	3040	206	9140	166	9010	250	9714	229	9925	2652	144940	47	1736	243	10644	319	17361
S8FC25	616	24022	1425	62590	2290	124637	306	11910	1878	81792	2292	123327	286	11028	1163	51056	2326	125101	505	19331	1247	54182	1717	91103	3363	126295	2685	117298	33686	1812409	930	35473	3762	164097	4628	248796
S8GRN3	356	12267	1796	78728	3556	185221	133	4684	2827	124208	4091	217368	242	8350	3789	165625	5520	279979	305	10764	4351	189966	4743	247824	2090	75151	3381	147252	42410	2201273	723	24850	6956	307813	8544	435510
S8GH86	115	4274	572	24747	740	37800	77	2948	647	27839	984	51831	81	2950	683	29778	1194	62050	224	8393	738	32225	985	51081	539	19944	562	24526	6606	348686	162	6057	952	41001	1079	54991
S8F5X0	70	2619	321	14389	429	22888	58	2150	275	12000	512	28084	72	2857	265	11569	547	29986	86	3379	261	11591	383	20583	206	7971	229	9966	2742	150171	66	2425	267	11854	273	14627
S8F907	694	24867	3043	134016	4118	213975	422	15093	3081	135125	4990	263198	304	11226	2252	97953	4316	225686	638	22931	2108	91579	3553	186475	2408	88422	1995	85830	17938	956738	328	11724	2957	129300	3007	157329
S8FC30	663	24672	3366	147962	3332	177573	598	22413	2870	125581	4895	262026	312	11801	2097	91314	2592	138239	673	25852	2427	105559	2126	111958	1109	41665	2117	91535	11080	612945	220	8314	2490	109863	1142	62025
S8GRN8	65	2479	190	8358	240	13623	60	2359	195	8468	302	17290	90	3477	411	18335	194	10786	89	3323	359	16031	145	7718	4640	179763	3783	165663	21702	1206356	1014	38923	3324	147654	2105	118472
S8GH90	285	10809	1004	44743	1511	84893	188	6994	1207	53791	1814	105627	131	4947	945	42349	1465	81428	289	10788	891	39811	1001	55944	1278	47641	904	39714	8567	481814	226	8401	1179	52926	1126	63571
S8F5X5	1123	40034	5494	242935	6586	354566	633	22699	6088	269439	6303	347777	511	17879	6338	278813	6766	364798	1188	42702	7524	331111	6231	336807	4624	163674	5986	260497	34401	1878213	1054	37047	10045	445319	6708	366601
S8F910	106	3922	465	20023	611	31800	66	2447	505	22074	780	41167	84	3140	803	35352	686	35660	124	4683	703	30397	631	33398	394	15036	454	19504	4236	224482	105	3855	774	33604	701	36357
A0A125YIL6	202	7525	541	24335	715	39924	146	5474	578	25989	822	47286	117	4258	549	24267	823	46135	165	6043	510	22660	558	30737	790	29738	510	22964	3280	182112	105	3820	492	22079	467	25273
S8FC34	90	3339	279	12426	380	20990	72	2646	360	15749	517	29357	64	2297	347	15368	599	32451	118	4375	279	12182	428	22706	226	7921	155	6951	1211	67510	46	1624	285	12920	275	15248
S8GH95	60	2194	140	6204	234	12776	46	1761	157	6752	203	11668	55	2040	99	4320	550	30131	112	4226	100	4532	385	21064	185	6650	111	4874	971	53813	63	2365	186	8179	121	6433
S8F5Y1	171	6504	566	24362	802	42086	115	4199	571	24991	970	51610	79	2924	430	18737	773	40962	131	4978	282	12395	594	31310	246	9042	394	16933	2881	154101	91	3388	482	21180	481	25717
S8F913	50	1806	109	4807	161	8468	51	1906	102	4535	258	13885	37	1417	54	2445	107	5626	50	1845	52	2262	119	6345	28	990	32	1425	502	26632	6	221	39	1787	79	4375
S8FC38	462	16387	1865	81178	2946	153464	366	13045	2048	89155	3981	213685	125	4494	852	37019	1393	72765	207	7476	579	24950	900	46663	1330	46915	1222	52382	13054	680862	220	7971	1247	54250	1415	72488
S8GRP9	179	6687	633	27409	1162	60088	164	6216	640	27581	1456	77325	66	2506	255	11173	629	33423	126	4693	315	13519	390	19976	647	24535	474	20162	6743	352947	86	3130	675	29277	741	38189
S8GHA1	70	2533	280	12237	295	15411	39	1415	238	10484	355	18612	20	662	207	9251	323	16926	63	2237	249	10985	256	13692	244	8893	255	11048	1977	107213	57	2067	319	14092	292	15753
S8F5Y6	50	2023	84	3601	129	7024	29	1261	85	3644	214	11557	29	1046	93	4005	158	8803	48	1926	102	4505	111	6060	77	2874	70	3064	628	34161	10	404	102	4485	109	5952
S8F916	2	84	14	570	30	1504	10	386	12	582	28	1483	2	72	18	786	50	2740	5	219	23	1054	78	3962	4	133	11	478	207	10980	5	160	78	3324	95	4991
S8FC44	0	0	3	114	11	619	6	252	18	774	19	1142	6	239	2	82	20	1091	7	234	12	520	18	1033	11	506	8	348	165	9400	2	71	16	738	37	2013
S8GRQ6	135	5115	558	24138	665	33900	63	2371	648	27758	807	41616	43	1687	462	19936	765	40118	120	4409	470	19934	642	32928	322	11049	502	21305	4637	240403	87	3328	684	29385	696	36570
S8GHA7	63	2316	98	4431	242	12982	49	1928	93	4168	254	13856	12	491	48	2088	111	6323	42	1642	83	3624	78	3877	81	3041	130	5650	516	29043	19	744	170	7632	123	6930
S8F5Z2	103	3610	324	13917	587	30773	72	2791	408	17707	707	37810	74	2858	606	26466	1128	59566	180	6649	657	28378	834	44323	336	12648	204	8735	2090	110019	85	3299	452	19572	530	27883
A0A125YFW8	148	5460	844	36980	1025	54301	113	4133	914	39721	1467	77553	193	7481	916	39625	2128	110872	353	13288	1058	46043	1728	90452	495	18520	423	18196	5125	269932	157	5732	850	36593	1083	56414
ISCA	20	769	105	4471	115	5751	15	548	106	4603	170	8799	45	1662	241	10476	341	17849	68	2698	259	11290	300	15665	77	2997	98	4243	1029	54682	25	887	140	6055	144	7129
S8GRR2	92	3398	543	23922	744	38654	82	3026	551	23956	808	43783	77	2843	452	19684	984	52272	148	5532	381	16637	653	34506	578	21818	419	17957	3426	183854	126	4665	551	24293	601	31792
A0A125YNM2	98	3489	331	14391	468	24017	59	2140	396	17488	582	30374	51	1915	370	16229	687	34917	91	3530	333	14499	495	24769	269	10201	188	8198	1620	83779	32	1168	280	12068	330	17133
S8F5Z7	2	74	0	0	4	182	2	83	0	0	5	268	31	1144	113	4862	140	7513	18	664	132	5882	69	3752	0	0	5	211	35	1884	2	75	10	429	7	398
S8F922	17	632	11	507	83	4504	12	430	22	995	104	5841	63	2320	446	20209	503	28144	74	2684	400	17583	330	18169	27	974	38	1654	478	26551	2	62	29	1299	33	1812
S8FC57	2	84	2	89	3	165	2	68	2	66	10	516	7	273	11	488	17	964	9	342	16	714	12	743	0	0	2	94	46	2601	1	35	3	131	2	96
S8GRR9	127	4690	812	35727	945	49838	111	4295	666	29093	1249	66739	108	4125	626	27302	1478	77926	187	7202	551	24111	1078	56137	1208	44479	1307	57342	10571	566496	267	9964	1526	67312	1475	79595
S8GHB7	11	428	26	1108	55	2665	16	579	12	542	103	5418	19	751	12	537	141	7163	29	1130	27	1226	119	5505	77	2914	91	3857	972	48381	14	512	60	2654	73	3476
S8F602	8	306	38	1704	45	2283	10	367	34	1496	93	4722	22	798	114	4906	132	7173	32	1258	109	4749	97	5178	22	683	25	1094	300	15958	2	83	39	1649	41	2179
S8F930	41	1546	168	7171	248	12435	26	1062	198	8499	272	14169	38	1453	282	11902	354	17901	67	2592	256	10722	308	15126	56	2153	149	6246	1205	61163	17	610	211	8991	208	10403
A0A125YSM6	275	10492	1077	45888	1537	78655	191	7332	1067	45414	1966	99517	201	7876	1208	51961	2787	138052	376	15002	1170	50391	2209	111947	1260	47962	1108	46120	11874	602961	222	8298	1617	69168	1670	83720
S8FC61	47	1919	196	8455	306	16754	37	1426	193	8446	312	17170	81	3270	328	14422	736	39970	140	5808	272	11703	512	27690	198	8376	113	4861	906	47074	35	1405	217	9396	197	10392
S8GHC3	73	2838	457	19693	350	18222	76	2933	380	16160	543	28152	93	3629	812	34878	1074	55033	238	9407	862	37007	1009	51929	420	16312	234	9952	2940	147004	97	3631	827	34972	847	41825
S8F606	110	4236	379	16469	454	24043	55	2057	407	17571	564	29416	110	4280	746	32795	1088	57736	206	8041	596	26203	737	38813	613	24363	511	21992	3414	180939	107	4079	442	19273	417	22114
S8F934	668	24328	3438	150894	5132	272999	398	14186	4132	181583	6177	333486	320	11469	3713	162629	6576	348667	839	30168	3531	155646	4941	261567	2593	94173	2707	118477	31911	1729950	642	23414	3934	173962	4892	268108
S8GRT2	185	6838	562	24424	817	44808	156	5762	482	20716	1233	67456	143	5391	980	43063	1445	79394	366	13407	1031	45411	1079	57970	689	25553	451	19453	4673	252796	131	4800	657	28428	780	42497
S8FC67	0	0	0	0	0	0	0	0	0	0	0	0	0	0	0	0	0	0	0	0	0	0	0	0	0	0	0	0	0	0	0	0	0	0	0	0
A0A125YFC7	261	9458	733	32341	1120	61288	175	6499	698	30945	1322	74186	236	8872	1051	46478	1561	86549	300	11100	907	40606	1079	59367	923	34795	562	24278	5410	300191	118	4286	662	29606	681	38090
S8GDS4	7	261	48	2082	52	2548	7	253	39	1759	84	4624	18	709	126	5478	272	14054	45	1692	151	6486	241	12519	4	135	5	222	162	8199	7	231	38	1647	36	1733
S8G4J8	66	2369	1573	69138	1317	69201	36	1257	2192	95660	1142	60182	157	5721	1687	75550	3066	170370	454	15993	1960	86762	2854	155790	288	9587	37	1550	635	25970	56	1766	302	12615	280	12062
S8EZH5	342	12463	1800	77622	2210	110099	178	6670	1765	75562	2364	120033	119	4412	1937	82678	3307	162949	375	13797	1765	75584	2815	139716	982	34129	2037	86038	12967	651521	221	7994	2192	93915	1875	92548
A0A125YFJ4	164	5879	980	42394	1432	71815	98	3608	1063	45681	1646	85345	98	3507	1157	49481	2675	136587	204	7387	1034	44286	1730	88282	839	31165	1035	43664	8234	422361	128	4570	1575	67713	1177	59322
S8ET38	195	7805	328	14325	511	28024	143	5725	318	13862	600	32480	170	6839	403	17679	868	47455	270	10836	546	24125	748	40295	850	33653	330	14401	3987	212404	156	6155	633	27754	656	35152
S8GDR9	16	683	36	1520	20	1175	16	724	31	1396	31	1704	10	428	47	2011	51	2990	19	778	44	1912	36	1917	23	834	9	404	144	7823	16	744	30	1296	34	1902
S8G4J4	35	1409	120	5093	126	6500	21	814	111	4690	198	10497	20	842	206	8843	263	13647	60	2448	214	9278	237	11951	107	4316	72	3025	717	36990	17	616	175	7683	161	8501
S8EZH3	187	7075	461	20176	705	38920	145	5520	393	16968	1291	69731	165	6359	623	27442	1364	72122	247	9618	773	33639	1181	63445	397	14962	381	16749	4481	239459	98	3858	707	30721	860	45972
S8EW31	351	12690	1985	85008	2170	108831	249	9298	1798	76736	3232	167383	212	7680	2788	119468	3483	176528	447	16091	3122	133198	3293	166756	1821	65969	2561	109429	17081	875098	356	12934	2876	123522	2441	124620
A0A125YMS9	54	2028	185	7997	329	17742	41	1609	185	8210	384	20450	43	1664	257	10980	352	18971	71	2750	337	14408	305	16689	239	9712	174	7490	1670	87124	43	1672	207	9041	263	14367
S8GDR6	0	0	0	0	0	0	0	0	0	0	0	0	0	0	0	0	0	0	0	0	0	0	0	0	0	0	0	0	0	0	0	0	0	0	0	0
S8G4J0	141	5289	413	18221	585	32243	137	5218	429	18876	1036	58632	175	6723	941	41459	1617	89744	250	9822	995	44178	1153	63161	422	16361	372	16006	4139	218930	68	2541	554	24524	638	33959
S8EZH1	396	15168	1407	60379	1747	89193	245	9562	1552	66835	2369	121552	192	7390	1328	57773	2933	148133	471	18103	1304	55683	2071	105504	1104	42208	1075	46170	11305	585376	243	9086	1538	66670	1428	74549
SRS46	14	465	46	1961	54	2927	13	549	37	1609	160	8515	59	2234	67	3005	211	11328	142	5370	129	5396	317	17058	112	4196	124	5335	1873	98536	36	1243	168	7383	419	22193
S8ET28	54	2087	271	11588	397	20600	42	1615	285	12233	416	21928	112	4545	247	10666	705	36229	102	4182	340	14518	591	30921	266	10080	276	11823	3216	166835	67	2542	380	16258	464	23800
A0A125YRK1	364	13471	1474	63624	2531	134170	316	11668	1484	64385	3134	165619	290	11034	1461	63411	3983	213486	606	23634	1625	70235	3075	162632	2853	109526	1799	77260	21672	1132547	433	16226	2529	109880	2963	156386
S8GDR1	2303	84669	4654	196261	9717	472867	1594	59781	5597	235586	11450	566176	777	28925	4353	184347	10377	501454	1809	68419	4203	178445	6968	342972	2803	102181	3082	128484	27600	1350925	717	25691	3507	146796	3952	192201
S8EZG7	114	4355	425	18273	534	28178	73	2850	374	15998	666	34398	56	2194	446	19287	817	41909	110	4206	470	20593	658	34393	379	14285	451	19218	3150	163220	101	3793	547	23565	616	32236
S8EW24	111	4259	732	31691	820	41818	72	2746	773	33077	931	48212	160	6201	1523	66393	1625	83762	356	13857	1608	69277	1479	76070	374	14848	500	21459	3824	196284	102	3921	738	31755	638	32465
A0A125YPC9	112	3999	741	32599	823	42326	98	3463	840	36348	1165	62961	68	2353	796	34374	1415	74900	227	8266	923	40100	1120	57351	504	18042	510	21645	7332	385062	159	5798	1028	45057	1328	67288
S8G4I1	173	6313	728	31812	747	38635	109	4058	654	28158	966	51649	109	4168	770	33563	1163	61306	305	11399	705	30607	1064	56376	590	21955	813	34958	4683	244529	121	4329	932	40310	756	38712
S8GDQ5	94	3345	725	30947	1171	57786	71	2548	857	36337	1406	70917	65	2419	444	19169	1255	62643	124	4348	616	26113	1230	60544	593	21829	1305	55284	13217	669731	143	5109	2101	90636	2274	114724
S8EZG3	136	5405	352	15405	425	22263	112	4436	259	11340	536	29911	86	3217	328	14457	572	31621	209	8342	365	15912	489	26824	698	27226	298	13022	3529	192490	136	5502	592	25619	556	30935
S8EW18	173	6451	579	25705	1013	55423	103	3745	615	27100	1235	68737	85	3191	522	23116	1225	66808	177	6454	823	36238	1070	57738	481	17685	469	20496	5631	306416	166	6166	1172	51834	1342	75018
S8ET20	3	97	23	1029	42	2184	5	193	39	1763	51	2825	10	364	33	1493	48	2617	20	750	51	2314	40	2302	36	1188	17	779	217	12525	4	125	22	947	24	1446
S8G4H4	148	5547	935	40958	1039	54008	115	4394	908	39098	1318	71053	106	4049	955	41188	1442	75412	264	10154	1006	43481	1356	71084	635	24223	717	30720	4887	257099	169	6310	1272	55875	995	52581
S8GDQ1	400	14773	882	39277	1247	65792	283	10322	832	36958	2018	110806	146	5105	758	33409	1540	83821	405	14881	640	28337	1197	65055	606	22979	623	27343	7156	392459	156	5694	684	30405	724	39374
GT1	1160	42064	4448	192660	6017	310610	863	31499	3988	173772	8893	475720	516	18775	3816	165968	6467	342370	1585	58127	3932	171085	5504	286655	3841	137619	4491	193259	51721	2718674	1049	38065	8078	352205	7863	410242
S8EW13	0	0	0	0	0	0	0	0	0	0	0	0	0	0	0	0	0	0	0	0	0	0	0	0	0	0	0	0	0	0	0	0	0	0	0	0
A0A125YKF5	105	3831	540	24303	757	40573	79	3026	524	23482	907	49195	70	2518	524	23366	1123	58712	183	6684	554	24239	821	44154	471	18138	474	21042	5325	287292	65	2411	591	26167	637	34206
A0A125YQA6	67	2505	408	18327	614	32284	47	1796	482	21353	542	29440	31	1195	354	15501	536	28421	79	3041	465	20354	518	27638	238	8850	248	10795	3250	178328	71	2641	717	31636	792	40901
TGME49_214360	0	0	0	0	0	0	0	0	0	0	0	0	0	0	0	0	0	0	0	0	0	0	1	46	0	0	0	0	0	0	0	0	0	0	0	0
S8GDP5	181	6742	562	24604	892	46846	150	5566	593	25976	932	50961	125	4753	541	23717	1172	61499	266	9989	457	19938	798	41898	1294	47619	598	26126	5849	311867	153	5547	753	32958	713	38082
A0A125YKQ1	141	5684	327	14541	569	29993	100	4138	327	14421	823	45958	88	3497	251	10948	563	31413	170	7059	297	12947	428	22856	864	33229	212	9124	3380	185147	95	3823	294	13069	424	23145
A0A125YMW7	136	5317	322	14296	611	34000	115	4340	295	13239	706	41151	91	3645	258	11466	510	28506	186	7205	368	16410	415	23064	684	26033	224	10145	2426	140607	118	4533	277	12348	346	20049
S8ET11	65	2602	121	5362	182	11081	55	2410	115	5295	222	13900	56	2280	128	5875	207	12671	88	3653	157	7131	201	12235	428	17825	78	3502	1110	66470	65	2531	135	6265	151	8948
S8G4G6	92	3393	206	9167	249	14032	54	2085	182	8057	415	23936	80	2909	529	23732	588	34219	163	5909	644	28752	529	29034	199	6881	58	2615	925	51539	37	1328	124	5502	221	11967
S8GDN9	2848	106016	7543	328798	13087	679159	1493	56061	9037	392994	14869	786117	758	28837	4620	201020	7960	414993	1238	46459	4647	201300	4979	256006	5519	206010	4702	203806	30520	1586379	946	35250	3967	172446	3282	171637
S8EZF8	30	998	186	7990	180	8781	26	842	270	11848	232	11279	23	800	313	13441	271	13953	38	1402	354	15303	220	11341	129	4447	175	7613	1064	55092	12	443	120	5281	97	5011
S8EW05	135	4854	994	44189	1176	64862	168	6145	1430	63155	2001	111874	159	5764	1249	55331	1952	107893	367	13514	1429	63793	1291	71449	769	29318	745	32580	8629	479220	114	4056	712	31735	803	44047
S8ET05	1375	51054	6900	303638	10574	572066	958	35857	7163	313615	12520	683534	643	24183	5437	238093	9470	507866	1456	55094	5515	240472	6820	366569	6027	227817	5532	239571	58931	3185902	1244	46207	7337	321272	7544	407799
TGME49_214450	0	0	0	0	0	0	0	0	0	0	0	0	0	0	0	0	0	0	0	0	0	0	0	0	0	0	0	0	0	0	0	0	0	0	0	0
S8G4G1	141	5303	507	22472	675	34917	78	2931	503	21790	902	48591	99	3658	546	23812	870	46150	163	6204	544	23705	688	36645	397	15074	439	18910	3572	190300	85	3086	550	24028	587	31495
S8GDN4	134	4987	397	17569	512	27169	87	3356	342	14829	784	42984	138	5550	468	20561	929	50043	202	7955	508	22364	724	38524	551	20517	330	14257	2975	159612	91	3397	448	19533	514	27262
S8EZF6	44	1605	256	11134	322	17850	49	1881	284	12132	406	22212	14	574	151	6700	216	11581	60	2330	181	7953	212	11096	153	5188	168	7231	1507	80085	37	1430	345	15129	293	15181
S8EW00	87	3393	250	10859	460	23339	41	1632	293	12810	551	29083	23	868	173	7654	343	17519	39	1529	151	6458	266	13880	142	5117	150	6385	2050	108689	33	1295	227	9725	286	15096
A0A125YVZ3	12	418	49	2228	65	3578	18	690	52	2392	88	4964	12	448	32	1415	63	3400	34	1261	26	1140	74	4123	13	464	39	1742	405	22259	8	316	47	2148	59	3202
GTF2H4	68	2637	302	13125	323	16931	52	2045	241	10588	460	24721	44	1740	157	6741	469	24029	115	4539	173	7512	486	25716	248	9582	158	6875	1520	80191	49	1886	241	10554	217	11602
S8GDN0	164	6253	640	28130	834	44929	102	3825	606	26033	1020	55975	267	10044	677	30027	2127	113471	511	19294	760	33409	1913	102405	710	26023	485	21117	3814	207376	92	3412	636	27772	528	28570
S8EZF4	27	962	212	9188	252	12918	19	697	266	11601	226	12224	15	560	147	6478	225	12114	36	1415	248	10810	272	14569	167	6034	98	4237	1077	55768	49	1834	385	16760	424	22649
S8EVZ5	5	203	19	849	21	1077	2	88	11	485	27	1429	21	789	14	658	60	3246	31	1180	39	1741	62	3267	15	576	10	450	116	6694	4	159	9	441	16	941
S8ESZ6	5	195	2	100	7	421	3	96	0	0	8	394	2	82	3	137	19	1032	11	423	8	322	28	1556	0	0	3	145	60	3372	1	43	3	144	9	566
S8G4F4	213	7994	425	18750	685	35826	151	5732	468	20649	867	45950	56	2116	354	15658	934	48584	194	7200	512	22046	777	40768	512	19978	394	17102	6370	339461	99	3789	1040	45121	1065	56839
S8GDM4	20	738	8	363	33	1709	8	321	6	262	26	1256	128	4771	1061	46585	786	41652	177	6537	1043	46264	478	25722	51	1712	18	806	197	10492	1	32	9	396	12	661
A0A125YQL5	337	11698	1634	71232	2547	135956	240	8477	1799	78956	3899	211700	377	13073	3686	160571	5421	279568	635	22418	3738	164021	3709	196169	1194	42738	872	38148	12203	661164	163	5697	618	27189	1001	53455
S8EVY9	46	1643	200	8983	226	12635	43	1605	186	8276	312	17063	87	3130	256	11418	266	15011	119	4331	322	14524	229	13033	16	526	27	1195	881	51235	9	332	36	1599	87	4980
A0A125YVK8	142	5557	473	20525	767	40793	105	4086	582	25416	942	51299	134	5062	644	28003	1305	68316	272	10736	532	23170	969	50971	732	28188	498	21277	6992	375425	171	6373	827	36476	1004	52979
S8G4F0	177	6803	782	34110	884	46476	135	5134	871	37609	1030	55290	100	3999	1097	47407	1219	63251	280	11208	898	38410	978	51552	443	16194	575	24582	3991	209754	118	4724	724	30803	743	38111
S8GDL9	43	1601	281	12143	304	15293	58	2113	295	12541	510	25836	39	1524	422	18152	781	39478	108	3965	522	22604	739	37455	137	4778	178	7462	1565	79036	35	1240	436	18463	492	24720
S8EZF0	169	6501	528	22826	752	39325	106	3979	547	24222	978	52267	109	4116	800	34604	1232	65341	253	9945	711	30992	953	50605	360	14173	313	13473	3076	160982	121	4503	579	25100	594	31184
S8EVY4	73	2927	295	12666	392	20516	42	1666	246	10610	451	23958	71	2855	647	28004	997	52980	166	6477	721	31122	801	41771	268	10288	155	6691	1680	88209	67	2678	359	15316	483	24945
S8ESY9	124	4749	691	30076	982	51475	99	3813	758	32574	1129	58660	146	5466	2517	108106	2652	136147	342	12803	2374	101544	2053	104241	337	12364	303	12827	3085	159642	80	3135	408	17506	493	25055
S8G4E7	153	5669	1065	46002	1244	65157	133	5015	1060	45775	1650	88416	101	3850	1242	54150	1223	63836	290	10716	1093	47457	1079	56743	976	38230	810	34646	7118	377504	188	7105	1121	48578	1103	57674
S8GDL4	56	2089	195	8566	352	19290	43	1660	204	9007	473	26259	44	1903	181	7829	221	12048	65	2611	199	8801	218	11682	40	1753	28	1276	261	14097	5	172	31	1321	40	2363
A0A125YLS2	134	5089	533	23440	733	38918	122	4733	576	24939	938	50770	92	3498	515	22489	1198	63774	273	10438	584	25879	934	49087	403	14414	303	12838	3453	187461	114	4252	623	27578	747	38883
S8EVY1	86	3140	242	10762	441	23723	50	1882	222	9750	485	25834	35	1364	87	3900	336	17717	72	2684	108	4716	286	15090	97	3487	112	4983	1094	58567	26	1053	177	7909	264	13909
S8ESY4	0	0	0	0	0	0	0	0	0	0	3	179	1	29	2	71	1	65	2	85	3	150	2	134	0	0	0	0	6	222	0	0	3	114	2	124
S8G4E2	0	0	0	0	0	0	0	0	0	0	0	0	0	0	1	50	0	0	0	0	0	0	0	0	0	0	0	0	3	110	0	0	0	0	2	125
A0A125YXQ7	166	6081	1092	47301	1524	76144	105	3826	1325	57077	1694	88468	77	2773	911	39168	2147	109265	196	7092	1232	51818	1970	101503	667	24137	780	32616	10849	552460	212	7809	1811	78043	1959	98585
S8EZE3	23	788	174	7384	151	7888	16	573	161	6804	306	15512	15	505	137	5952	259	13104	42	1510	139	5946	233	11998	158	5532	127	5427	1331	68280	21	777	192	8167	194	9907
A0A125YP96	54	2206	187	8208	211	11041	33	1311	185	7991	196	10087	57	2196	254	11010	413	22035	78	3114	342	14708	310	16227	248	10381	108	4723	1098	58461	60	2365	229	9943	294	15734
A0A125YSV9	156	6221	575	25259	880	46118	139	5423	639	27740	917	49824	189	7366	662	29192	1720	89527	252	9720	571	24631	1236	64600	973	37815	702	30402	7373	394928	212	8287	839	36465	952	50512
S8G4D8	113	4135	358	15568	493	25192	76	2732	380	16297	591	30250	120	4328	503	21674	755	39269	165	6359	542	23662	545	28200	475	17232	273	11620	1909	97859	63	2367	313	13527	313	16034
S8EZE1	400	15244	2170	93301	2173	109769	266	9965	2110	90301	2498	128435	373	14625	3059	133254	3024	157669	610	23684	2809	120223	2637	135369	1705	66037	1741	74144	7897	408834	431	16471	1800	77301	1263	64738
AP2X7	1581	59868	7771	331543	8336	422132	943	35338	7270	309337	10102	523890	730	27345	7315	313998	11487	588094	1618	61786	6963	297213	8900	454669	4188	156284	5587	236268	39978	2082281	1152	43475	7924	340931	5957	306505
S8ESX0	25	895	142	6329	182	10191	26	963	178	7799	217	12014	34	1307	120	5106	134	7301	42	1616	187	8289	164	9163	35	1287	20	896	470	25439	7	261	105	4642	109	5888
S8EVX1	0	0	0	0	0	0	0	0	0	0	0	0	0	0	0	0	0	0	0	0	0	0	0	0	0	0	0	0	0	0	0	0	0	0	0	0
S8G4D4	32	1215	161	7053	196	10646	31	1093	190	8404	271	14137	24	929	159	6913	352	19221	62	2262	121	5162	212	11905	293	10444	162	7158	1866	101054	43	1622	218	9715	230	12225
S8GDJ8	257	10063	1219	53389	973	52187	182	7025	1025	44484	1687	89498	201	7759	1110	47878	1934	104416	600	23178	1353	58828	2009	107473	1003	38710	787	34121	7879	416466	285	10928	1993	86865	2162	115498
S8EZD9	103	3939	558	23612	706	36461	65	2504	567	24123	851	44244	67	2539	498	21149	1022	51609	176	6946	712	30230	945	48375	380	15113	501	21165	5100	264048	81	3050	920	39456	728	37061
S8EVW8	50	2002	114	4915	199	10473	33	1293	116	4960	259	14081	29	1124	163	7016	260	13653	66	2683	118	5119	165	8643	148	6272	174	7521	1373	72741	60	2231	227	9789	200	10973
S8ESW8	500	19445	1467	63842	2174	115304	437	16872	2027	88556	3247	176090	798	31581	3831	166137	5024	266990	1071	42146	4546	197602	3769	197226	2112	83341	915	39566	12233	641192	295	11518	1142	49004	1776	93717
A0A125YMA8	0	0	0	0	0	0	0	0	0	0	0	0	0	0	0	0	0	0	0	0	0	0	0	0	0	0	0	0	0	0	0	0	0	0	0	0
S8GDJ1	4917	177232	27736	1220091	43889	2353111	3578	131296	33290	1457205	58699	3211112	2565	92190	30494	1343283	41782	2256108	5191	188848	25972	1141965	29515	1589410	16540	597194	18850	822384	205170	11042373	3107	111529	19725	865315	22952	1218820
A0A125YG18	1144	44209	3381	149602	5280	286526	897	34577	3757	165369	7002	384173	1376	54129	5033	220081	8421	460003	2051	80436	5437	238002	5856	314725	4426	174507	2280	99606	27027	1441666	595	22890	3064	134584	3370	180890
AP2X8	303	10944	1475	62892	1887	94955	196	7247	1429	60646	2395	122416	168	6252	2068	87511	2786	139832	355	13373	1684	71165	2027	101563	736	27117	1661	70495	11082	566912	209	7765	1436	61442	1341	67771
S8ESW0	66	2436	456	19894	579	30345	61	2349	468	20469	977	52507	83	3221	313	13516	602	31043	222	8697	639	28159	949	49860	374	14408	208	8833	4453	230196	114	4441	1242	54061	1267	64464
S8G4C8	745	27566	4887	210021	7511	381491	518	19530	5716	244879	8474	440529	503	18555	5984	256649	9582	488625	847	31581	5209	221747	6136	310684	2150	79522	4016	170110	34665	1772305	414	15354	4489	193868	3630	183852
S8GDI6	49	1732	551	22695	494	23074	45	1567	604	25068	547	26646	29	1079	631	26568	692	32619	101	3874	580	24198	525	25039	103	3770	391	15915	2468	118580	36	1321	419	17262	386	18553
S8EZD4	89	3353	350	15004	529	28265	54	2134	331	14166	721	38536	66	2448	434	18498	922	48279	198	8015	415	17898	824	43188	258	9966	164	6903	2269	119816	90	3397	485	20963	605	32111
S8EVV8	61	2337	160	7057	226	12651	24	930	155	6888	260	14663	34	1298	174	7733	281	15865	48	1888	169	7314	224	12284	228	8109	109	4715	982	54235	36	1364	166	7267	158	8810
S8ESV7	67	2538	280	11832	363	18248	39	1486	397	17264	439	22305	31	1258	380	16384	471	24016	52	2036	287	12432	381	19691	121	4661	154	6669	986	50949	35	1352	195	8379	188	9930
S8G4C3	86	3174	539	23091	562	28030	52	2003	649	27538	591	30007	55	2080	458	19558	1105	54764	108	3968	494	21160	853	43440	185	6122	306	13015	2045	103604	53	1960	621	26448	475	23764
S8EZD3	8	303	36	1491	44	2189	5	188	60	2575	50	2775	6	198	34	1517	97	4675	11	429	31	1381	93	4658	2	80	25	1063	161	8170	5	196	53	2198	46	2203
S8GDH9	13	531	40	1758	60	3229	11	421	34	1460	62	3342	13	477	60	2433	171	9148	26	968	56	2482	105	5481	19	577	10	387	106	5548	5	195	15	664	20	1122
A0A125YHR0	157	6205	310	13695	590	32925	100	3863	386	17277	790	44280	98	3945	334	14843	873	48824	212	8629	406	17917	697	39341	614	24418	225	9987	2992	167838	148	5789	558	25050	849	47465
FD	53	1979	382	16637	442	22385	33	1270	393	17137	511	25980	35	1275	349	14923	695	36447	85	3429	349	15285	564	29690	190	7443	249	10811	2086	111395	44	1622	528	22809	443	23340
S8G4B9	115	4647	449	19487	613	31416	67	2634	391	16327	794	40880	91	3563	606	26042	1628	84362	176	6984	607	25734	1384	70789	330	13399	265	11304	2091	107510	74	2929	358	15380	424	21855
S8GDH4	234	9133	451	20214	517	29871	134	5288	328	14396	621	35139	134	5229	462	20776	797	45769	187	7402	523	23052	664	36888	859	32395	291	12837	3082	175460	128	4990	492	21948	490	28333
S8EZD0	31	1123	116	4939	125	6253	24	879	104	4321	192	9863	11	411	135	5804	194	9909	54	2057	153	6595	231	11754	20	739	32	1345	504	25559	15	573	134	5865	139	6954
TGME49_215110	0	0	0	0	0	0	0	0	0	0	0	0	0	0	0	0	0	0	0	0	0	0	0	0	0	0	0	0	0	0	0	0	0	0	0	0
TGME49_215120	0	0	0	0	0	0	0	0	0	0	0	0	0	0	0	0	0	0	0	0	0	0	0	0	0	0	0	0	0	0	0	0	0	0	0	0
S8EVV1	96	3469	252	11199	479	24833	38	1400	360	15580	476	25718	28	970	270	11820	484	25562	90	3169	264	11474	319	16826	244	9220	203	8755	1805	95480	52	1849	299	12977	364	19180
S8ESU5	15	523	40	1801	71	4001	8	288	42	1930	81	4905	12	408	40	1830	86	4784	19	703	43	1958	52	2920	41	1495	54	2379	413	23483	6	199	28	1304	39	2259
AP2X9	159	5784	1788	76864	1835	94675	136	4930	1824	78294	1724	89892	159	5880	3154	135645	2832	145130	455	16882	3480	149267	2584	133186	953	34766	1108	47390	9779	508199	288	10630	2732	118075	2346	122940
A0A125YPS2	1010	37794	6258	274842	7346	393703	805	29840	6553	287907	10669	584722	724	26880	4359	192978	6941	373965	1387	52354	4438	195798	5587	300995	5651	207902	5521	239669	54229	2947140	1200	44265	7195	317174	7413	398141
S8EZC7	0	0	2	100	5	257	5	154	6	213	15	865	0	0	0	0	5	246	2	63	3	94	5	284	1	30	5	208	70	3567	1	32	3	124	7	404
S8EST9	128	4597	867	38021	1030	54131	91	3256	968	42291	1303	68545	250	8827	1803	79067	2505	131108	534	19186	2075	90413	2093	109675	638	23076	533	22887	6161	325096	136	4869	1068	46587	1302	67425
S8EVU7	82	3055	228	10089	322	17406	64	2331	241	10791	592	32229	328	12399	2135	95343	2011	110979	491	18591	1995	88510	1484	82490	157	6343	24	1060	276	14816	3	99	25	1173	50	2569
S8G4B3	3	93	7	290	21	1191	1	29	15	629	27	1396	20	745	87	3864	48	2539	21	828	100	4423	48	2480	0	0	1	39	9	371	0	0	3	129	2	81
S8GDG0	25	903	92	4125	139	7684	24	890	79	3524	278	15638	123	4445	575	25400	491	28031	157	5883	706	30935	450	25595	64	2357	41	1772	638	36294	4	173	56	2441	77	4393
S8EVU3	268	9580	1560	69356	2062	109229	227	8124	1445	62925	3427	184717	392	14289	1526	67151	4474	240731	624	22976	1700	75403	3293	175249	743	26564	1130	49000	12020	646812	165	5978	859	37771	1129	60054
S8EZC4	1212	45507	7753	345000	9601	516899	1171	43835	7361	324696	14733	815253	1304	48868	7640	336581	11588	626749	2042	75433	8218	363157	9616	514869	6302	236795	4937	215478	54465	2982875	1470	54771	7451	330058	8807	482788
S8EST1	53	1986	474	20508	612	31044	72	2624	494	21037	942	49174	105	4086	500	21325	1055	52675	125	4782	487	21352	780	40116	239	8337	335	14335	4564	232836	50	1799	511	21815	692	34685
S8G4A8	134	5326	382	17128	443	24398	87	3450	338	14696	661	37211	150	6233	371	16399	759	40978	249	10038	352	15772	658	35166	706	27766	244	10506	2398	130082	116	4496	390	17256	375	19992
S8EZC1	139	5090	482	21001	828	44210	72	2641	538	23680	796	43857	71	2807	305	13477	836	44804	148	5548	440	19343	888	48589	644	23563	718	31154	6752	367221	119	4529	1125	50100	993	52991
S8GDF5	0	0	0	0	0	0	0	0	0	0	0	0	0	0	0	0	0	0	0	0	0	0	0	0	0	0	0	0	0	0	0	0	0	0	0	0
A0A125YH79	176	6312	853	36129	1120	56027	98	3505	1168	50030	1205	62641	75	2813	1149	49151	1967	100583	220	8170	1157	49727	1515	77456	595	21869	751	32138	8357	421128	141	5063	1197	51136	1174	58375
S8ESS6	139	5240	612	26651	931	48127	99	3701	527	22775	1325	69175	104	4160	430	18558	1017	51977	207	7858	501	21628	834	42504	389	14460	372	15822	3407	178373	67	2510	382	16445	489	25250
S8G4A5	34	1236	221	9532	227	10924	21	768	255	10986	339	16856	28	1022	322	14163	401	19841	71	2615	339	14947	308	15677	121	4127	162	6896	1661	83013	16	585	222	9335	201	10327
S8GDF0	3	92	1	31	5	302	0	0	3	129	5	244	78	2981	487	21968	231	13223	156	5737	504	22761	135	7394	117	4250	202	8935	1181	66831	6	262	89	4047	58	3311
S8EZB8	0	0	0	0	1	49	0	0	2	81	5	314	10	383	4	182	10	538	16	633	9	376	9	558	0	0	0	0	21	1073	0	0	3	136	4	254
AP2X10	9	283	54	2391	69	3789	6	195	63	2864	111	6395	36	1376	80	3468	231	12743	82	2934	97	4315	193	10776	99	3779	6	264	103	5229	1	50	4	184	15	864
S8ESS3	21	801	47	2089	51	2887	22	765	63	2823	90	5044	40	1421	83	3589	139	7600	109	4036	99	4401	150	8093	15	538	12	503	154	8350	4	142	5	226	19	1056
A0A125YK45	91	3355	264	12040	417	23753	85	3207	261	11563	606	34670	74	2752	210	9315	425	23973	131	4815	219	9709	332	17963	307	11396	212	9318	2132	121713	49	1884	253	11373	276	15577
A0A125YJP3	374	13558	1356	59446	2159	118164	246	8852	1481	65267	2353	130000	174	6411	869	38658	2157	116748	290	10772	917	40243	1582	86193	1925	73546	1511	66134	13631	750896	311	11122	1725	76287	1908	104528
S8EZB6	132	4769	1149	51403	1738	94696	94	3420	1440	63834	2008	112644	151	5571	1166	51949	1375	73471	188	6955	1000	44309	819	45977	1513	55058	1320	58360	16714	928110	271	9982	1356	60307	1413	77949
S8EVS5	127	4882	441	19563	514	27819	58	2227	516	22308	520	28032	33	1340	365	16039	467	25362	101	3891	267	11577	341	17895	457	17214	279	12166	2383	130529	53	1996	221	9758	243	13097
S8ESR9	113	3946	639	28340	667	35988	98	3477	587	26148	872	48129	81	2959	548	24342	790	42822	168	5959	563	24887	647	34798	445	15920	395	17200	2856	159195	75	2770	363	16217	340	18386
S8G497	70	2674	92	4111	304	16442	39	1411	95	4183	369	20725	47	1726	142	6462	280	15554	71	2675	150	6609	163	9255	182	6603	117	5313	1478	81273	28	1056	102	4541	179	10143
S8GDE0	8	282	38	1660	129	6407	4	134	49	2250	158	8669	7	256	33	1406	76	4320	8	280	34	1428	50	2576	17	589	47	1960	830	45383	3	98	53	2264	85	4606
S8EZB3	47	1775	172	7627	292	15167	24	847	217	9359	358	20111	31	1180	121	5373	307	16516	31	1145	128	5732	232	12454	255	9616	294	12751	4366	237369	63	2395	397	17715	486	26717
A0A125YRH3	1	38	23	1060	44	2385	9	314	19	804	73	4095	28	1084	72	3235	115	6244	59	2278	88	4031	80	4586	22	880	16	719	201	10847	4	141	8	338	21	1118
A0A125YV39	53	1947	185	8169	302	16496	33	1165	240	10776	313	17739	39	1445	215	9816	415	23635	47	1650	174	7708	246	13995	250	9996	145	6375	1105	62827	19	713	196	8981	215	12245
S8G494	153	6169	509	22893	734	41237	132	5187	604	26839	894	50430	113	4597	562	25576	1063	60651	171	6706	588	26453	818	46132	1070	40094	492	22179	4733	260905	159	5967	935	41753	843	46220
A0A125YME7	99	3568	981	43658	894	46072	76	2612	1169	51244	989	52997	50	1727	640	27949	914	47212	108	3765	698	30009	778	39966	747	26961	844	36731	6385	331824	100	3512	1433	62423	1029	52245
S8EZB0	211	7702	1386	59924	1714	87957	122	4681	1628	70497	1860	98213	150	5431	1163	50920	2656	139030	375	13825	1023	43754	1949	101597	1296	47194	1424	61315	11003	581900	246	9038	1491	64905	1251	65495
A0A125YZH9	74	2617	365	15987	601	32170	31	1068	306	13572	617	32855	47	1742	290	12469	899	48008	125	4500	279	12244	598	32233	254	9171	241	10584	2090	109440	72	2487	310	13550	306	16429
RPS24	356	13062	2620	113712	3541	184967	191	6995	3710	160244	3798	202747	188	6594	3622	156718	5934	310630	503	18585	3940	169249	4387	226841	2319	82433	3009	129645	40823	2133090	627	22604	5472	239032	7281	379464
RPL10A	1102	41692	3348	146333	4702	244980	663	25449	4687	201183	4842	258405	667	25551	5046	219578	7542	389199	1396	54750	5123	223109	6285	324131	6125	233839	4290	185127	51265	2673375	1642	62310	7805	341414	8922	466948
S8GDD1	87	3124	380	16773	511	26256	69	2508	361	15728	903	48869	104	3672	173	7514	737	38244	151	5469	235	10361	632	32593	237	8664	288	12390	4875	257387	52	1941	420	18653	519	26596
S8EZA7	352	12949	2641	117836	3919	208741	282	10416	2871	126225	4804	263206	363	13750	2759	121593	4774	257000	681	25229	3035	133205	3601	191871	2564	94894	2944	127757	29610	1592922	661	24554	5205	229269	5490	293708
S8EVR3	40	1506	273	12247	366	20748	47	1718	364	16084	489	27740	67	2421	325	14382	345	19344	91	3473	389	17106	277	15179	105	4201	136	5983	1700	91551	29	1059	127	5755	186	10359
S8ESQ6	339	12543	1440	63633	1867	100386	202	7555	1670	74134	1944	109177	199	7327	1639	72472	1741	97087	326	12083	1698	75802	1251	68762	679	25304	549	23753	4539	247812	160	5904	670	29902	715	39846
S8GDC8	76	2748	412	18233	407	22782	67	2419	633	28239	453	25563	206	7563	1649	73334	1750	97233	493	18498	2040	91248	1519	83258	828	31253	230	10033	3509	194429	117	4256	923	41145	1041	58016
A0A125YUY8	113	4169	1228	55078	1692	90155	49	1790	1954	86559	1517	84475	122	4432	2493	111341	4018	215176	387	14167	3244	144806	3640	199626	1150	40970	982	43275	9426	523213	268	9651	2786	124316	2935	163367
A0A125YHI5	3	100	1	46	8	354	0	0	2	83	18	906	2	68	18	771	12	570	2	97	20	884	14	724	0	0	1	50	29	1526	1	36	5	233	12	565
S8EVR0	4	172	40	1763	46	2315	6	247	80	3417	65	3484	22	876	154	6582	182	9211	40	1572	222	9571	234	12023	119	3880	67	2901	1063	56334	16	611	288	12436	291	15028
PRMT5	7	298	67	2810	77	3838	5	193	50	2019	67	3408	6	237	46	2003	82	4080	7	289	85	3639	126	6360	46	1700	33	1406	434	21541	8	311	129	5539	129	6682
AP2X11	23	834	184	7753	87	4670	13	552	146	6236	128	6282	14	497	211	8927	158	7880	43	1637	217	9183	225	11076	147	5887	129	5346	1263	63989	21	769	255	10610	272	13069
A0A125YIF6	2	62	39	1693	27	1419	3	106	27	1182	48	2617	3	99	43	1813	20	960	7	261	44	1865	34	1551	4	169	17	715	264	13903	3	100	67	2906	45	2250
A0A125YI83	188	6827	1690	71668	1708	82567	86	3165	1936	82311	2343	116402	91	3278	1448	61505	2561	125097	273	9990	1525	64468	2303	113157	677	24609	1269	53549	14591	719523	158	5883	2477	105617	1913	92309
S8EVQ7	65	2449	250	10551	508	25646	40	1597	268	11463	548	28004	24	919	133	5655	446	22632	59	2332	181	7748	340	16927	206	8095	302	12970	3816	192335	57	2196	416	17814	476	23991
S8ESP4	22	799	137	6068	160	7638	22	844	195	8489	167	8108	8	326	104	4392	206	10872	35	1299	125	5555	175	9157	103	3522	111	4629	1199	62452	23	822	176	7549	176	9477
S8G480	74	2856	390	16561	418	20494	50	1922	290	12200	549	27814	27	1013	173	7403	249	12144	38	1540	226	9645	271	13887	90	3767	157	6758	1451	72926	21	766	259	11049	273	13955
S8EZA1	104	3962	708	30584	570	29005	64	2441	614	26388	885	46364	78	2976	708	30807	1016	52193	209	8083	632	27198	1003	51688	525	20097	392	16731	4419	226267	91	3381	803	34486	884	44597
S8GDC2	0	0	0	0	0	0	0	0	0	0	0	0	0	0	0	0	0	0	0	0	0	0	0	0	0	0	0	0	0	0	0	0	0	0	0	0
S8EVQ4	45	1788	144	6059	171	9224	14	508	135	5764	217	11422	39	1584	238	10639	400	21488	63	2507	188	8135	263	14091	106	4125	63	2723	505	27521	21	783	90	3950	108	5667
S8ESP0	1	35	5	226	6	380	2	62	9	360	13	741	14	591	16	766	36	1873	25	994	14	639	22	1271	0	0	4	173	73	4039	0	0	5	246	19	1081
SRS18	168	6086	752	33277	1241	66253	98	3667	759	33479	1703	93147	91	3393	587	26139	1044	55435	197	7440	455	20224	685	36363	160	5415	117	5135	1565	84101	36	1306	85	3879	204	10216
S8GDC0	60	2327	352	15082	425	21353	33	1243	371	15887	471	24891	34	1287	327	14244	502	25200	63	2438	382	16347	421	21782	330	13766	230	9666	1934	100848	57	2129	450	19699	447	22887
S8EZ97	91	3488	415	17657	540	27501	45	1737	453	19393	496	26276	19	774	251	10977	392	20556	47	1857	241	10415	281	14078	103	3798	174	7302	1073	54694	45	1824	340	14757	269	14170
S8EVP9	120	4821	257	11109	486	25849	73	2816	291	12660	506	27478	64	2696	285	12463	494	26528	103	4152	281	12051	442	23919	672	26564	279	11911	3080	164722	81	3224	515	22583	476	25282
A0A125YVF1	49	1835	255	11061	333	16876	35	1393	306	13000	444	22857	69	2636	451	19567	661	34328	103	4049	402	17155	551	28226	131	4663	238	9978	2420	125371	26	1021	429	18634	453	23571
S8G472	109	4463	394	17114	625	33603	85	3342	347	15018	731	39780	96	3911	467	20562	743	39878	148	5777	413	18020	577	30876	645	24611	380	16439	3991	217893	105	4056	444	19642	501	26757
S8GDB6	35	1287	157	6706	233	11790	21	744	177	7664	316	16229	20	727	161	6810	244	12308	17	587	141	5972	206	10570	118	4208	126	5285	1925	97732	19	731	251	10690	216	10770
ROP8	29	979	434	18650	250	12917	12	411	455	20098	314	16432	19	700	676	30011	608	33327	97	3465	1013	44502	835	45739	185	6379	265	11319	6975	354056	163	5609	1875	79796	2218	110374
ROP2A	0	0	0	0	0	0	0	0	0	0	0	0	0	0	1	45	5	307	0	0	0	0	4	280	1	29	0	0	1	45	0	0	0	0	0	0
A0A125YN72	1	39	2	95	11	595	3	108	3	124	23	1070	2	100	3	150	12	625	1	33	3	135	9	503	1	36	9	388	70	3860	0	0	3	129	3	207
A0A125YIH4	76	2774	396	17133	626	31407	48	1791	428	18145	827	42484	22	815	251	10851	750	37690	75	2790	268	11568	631	31229	163	6088	410	17194	3434	174671	58	2157	422	18124	431	21848
A0A125YW92	1058	39829	2169	97011	4609	254612	880	33010	2073	92057	6497	364120	363	13512	1735	76933	1933	104023	534	20224	1317	58133	1319	72087	1993	75063	993	43683	12729	709898	239	8871	660	29196	829	45792
A0A125YPL1	11	438	29	1324	41	2395	13	461	33	1526	59	3302	28	975	239	10311	137	7530	57	2043	203	8916	116	6145	26	1008	17	797	240	13035	0	0	21	891	33	1950
A0A125YHY7	1106	40027	4058	172438	5710	287344	680	24554	3502	148915	7879	407615	252	9208	2716	115440	5598	285355	817	29970	3588	152366	5622	282702	1668	61849	3704	156226	22691	1165236	493	17723	5414	231913	3128	157281
A0A125YXG9	292	10582	676	29364	1444	74358	223	8196	533	22742	2513	129564	158	5753	916	39870	2539	130316	436	16014	1233	53243	2589	133167	408	14523	713	30478	8728	453070	92	3373	646	27516	970	50491
MED21	358	15027	162	7198	490	27960	311	13220	101	4415	980	54955	174	7223	194	8597	492	27444	311	12691	231	10124	403	21867	381	16428	142	6203	2154	119177	70	2935	147	6713	270	15020
A0A125YUW9	62	2393	285	12452	295	16135	47	1823	290	12588	410	22174	63	2427	337	14633	575	29714	102	4015	482	20709	520	27285	191	7768	248	10599	2174	113604	68	2587	427	18686	458	24399
A0A125YHY4	103	3710	807	33329	900	43060	60	2191	858	35347	1235	61609	56	1980	824	34439	970	44803	103	3678	725	29974	841	40106	348	12726	715	29085	5934	285408	100	3505	853	35058	781	37984
A0A125YGM6	48	1700	171	7590	199	10786	48	1816	123	5407	402	21611	79	2890	566	24900	721	37991	94	3530	596	25918	455	23985	172	6563	207	8869	1576	84427	28	1018	72	3159	156	8025
A0A125YZ35	8618	320142	52314	2314967	65080	3533871	6104	226176	53743	2367066	101272	5498405	4858	176135	47825	2107548	71903	3898648	11552	433861	44875	1968072	57227	3048827	17959	650856	19994	877869	290816	15809311	4256	157742	26093	1150099	43680	2308083
A0A125YVK1	0	0	0	0	0	0	0	0	0	0	0	0	0	0	0	0	0	0	0	0	0	0	0	0	0	0	0	0	0	0	0	0	0	0	0	0
A0A125YHJ4	0	0	0	0	0	0	0	0	0	0	0	0	0	0	0	0	0	0	0	0	0	0	0	0	0	0	0	0	0	0	0	0	0	0	0	0
S8GB10	428	15416	1138	50792	1717	91133	395	14417	1093	48269	3323	184183	710	26286	6772	298912	7739	425896	1009	37026	6476	285309	4846	262395	1026	36960	776	33779	9196	503292	122	4451	746	33328	919	49852
ALV3	40	1464	1953	84562	448	22882	26	964	1663	72241	798	42102	95	3438	1871	81113	1444	74483	395	14701	2147	91729	2415	125165	644	22527	341	14832	11648	609261	298	10703	3853	166445	4271	219109
A0A125YI57	51	2072	272	12026	539	29133	53	1990	219	9439	732	39048	68	2743	168	7147	460	24193	100	3972	271	11660	514	26703	236	9400	285	12658	2894	152340	79	3098	510	22167	565	29762
S8EWR5	119	4658	420	18233	423	22961	109	4396	321	13942	795	43023	103	4050	408	17866	739	39683	189	7605	403	17411	576	30285	253	9765	199	8650	2152	115243	62	2651	260	11217	303	16464
A0A125YGX6	143	5380	568	24804	694	37222	119	4743	490	21208	947	51634	68	2650	574	25177	1004	53310	186	7258	562	24609	745	39268	553	20752	439	19157	4520	243511	106	4118	698	30454	711	38456
A0A125YPN9	76	3026	306	13283	370	20459	41	1619	327	13985	484	26862	43	1580	247	10553	419	22264	72	2766	235	10185	290	15217	233	9150	256	10873	2513	135229	41	1707	311	13679	271	14304
A0A125YTR4	9	313	45	1907	43	2333	3	94	48	2098	92	4895	8	273	64	2917	102	5572	21	739	66	3011	50	2411	39	1367	40	1766	354	18062	7	249	41	1751	28	1450
A0A125YQP5	97	3516	420	18656	585	30289	52	1931	469	20351	779	41549	55	2117	384	16984	799	41716	111	4148	301	13158	537	28193	313	10778	323	13956	2538	133644	80	2909	418	18494	470	24019
A0A125YJI6	108	3757	944	40617	1155	59081	62	2168	1165	50580	1247	67175	55	1890	656	28513	1171	58844	117	4228	696	30085	898	46821	260	9227	581	24862	6233	326110	101	3490	1018	44154	845	44077
A0A125YIN1	40	1507	227	9952	205	10318	20	834	229	9915	254	13001	32	1246	298	12867	426	21504	97	3556	287	12364	370	19381	112	4061	145	6091	636	32355	20	701	209	9105	181	9117
A0A125YQK8	250	9288	1023	45168	876	45560	129	4891	942	41399	1058	56743	101	3760	1266	55087	1412	75176	403	15118	1340	58674	1349	73160	1151	42791	734	31713	8397	452597	192	7067	1943	85857	1769	92448
A0A125YVZ8	98	3467	504	22276	577	32424	65	2377	553	24630	740	40781	101	3777	690	30998	1195	66871	192	7070	743	33327	936	51097	601	23185	412	18145	5387	300306	113	4078	1207	53781	1134	63034
A0A125YSL7	110	4156	532	22983	692	35364	48	1768	626	27024	772	40403	64	2365	514	22304	958	48751	120	4500	482	20802	686	34717	687	25489	609	26160	7057	366023	115	4195	962	41569	1037	53520
A0A125YWQ3	378	15056	1065	47375	1693	91485	219	8504	1111	48997	1802	100289	217	8889	676	30223	1373	74911	251	9800	775	34422	1059	56321	1466	59714	881	38510	8368	455044	259	10011	1056	46742	1247	67160
A0A125YUL2	72	2539	119	5361	485	24911	44	1527	91	4084	519	28245	68	2536	181	7978	2514	132908	205	7327	600	26465	1558	81179	1228	44940	275	11850	5163	273848	205	7235	1805	78517	974	51297
A0A125YY31	0	0	2	77	0	0	0	0	1	43	4	206	11	415	5	225	8	484	14	578	19	875	8	532	0	0	6	269	48	2323	0	0	6	247	8	427
A0A125YYK1	0	0	0	0	4	245	1	42	1	50	5	298	2	83	2	93	9	530	9	306	5	196	3	181	9	306	33	1412	90	4695	1	31	12	542	4	288
A0A125YMZ1	3	127	2	95	1	59	0	0	8	389	4	201	5	168	14	636	14	819	24	950	27	1217	29	1706	160	6203	267	11790	1176	66433	11	438	117	5292	76	4486
A0A125YTW2	161	6210	568	24932	689	36743	131	5022	505	22349	938	50306	137	5370	435	19184	831	44500	300	11747	555	24299	718	38430	652	26333	340	14762	2707	146234	120	4639	618	27588	510	27296
A0A125YZ88	256	9581	1754	78683	2369	131898	222	8305	1909	84901	3155	178516	219	8167	1581	70498	3153	175095	680	25470	2267	100552	3050	168291	1838	70938	823	35987	10532	592064	446	16257	2420	107426	3294	184992
S8G1S5	76	2790	307	13112	285	14584	61	2272	260	10931	376	18648	40	1375	285	12258	282	13857	108	3962	313	13466	367	17737	406	16048	400	16960	2885	143546	39	1445	567	23870	306	15116
A0A125YIA9	56	2058	34	1486	70	3440	51	1814	11	500	233	12755	42	1527	72	3136	204	10284	112	3986	123	5240	291	15039	72	2612	28	1216	902	48861	4	136	54	2403	102	5242
S8ETA5	99	3738	365	15576	620	32159	75	2928	460	19558	671	34723	74	2764	530	22761	997	51017	150	5650	486	20873	828	42519	490	18408	780	33798	5283	270942	126	4741	1002	42863	835	42572
AP2XI5	28	998	415	17801	326	16678	20	687	574	24461	361	18142	20	744	489	20852	574	28715	57	2007	432	18208	442	22098	154	5325	480	20330	3575	183797	32	1117	621	26612	527	26950
A0A125YSF6	35	1242	335	14357	352	16946	25	902	462	19587	393	19922	34	1215	366	15502	708	34572	76	2787	436	18829	518	27099	350	12988	358	15004	3930	201774	88	3149	668	28507	599	29789
S8G1T0	38	1455	250	11015	224	11738	19	722	265	11239	225	12038	33	1210	238	10270	361	18716	67	2540	289	12247	366	18801	152	5450	92	3914	1419	74397	49	1904	384	16854	421	21596
A0A125YPN4	47	1744	136	5741	189	10212	34	1273	158	6906	270	14369	21	784	155	6859	257	13173	65	2480	153	6573	235	11889	66	2473	109	4609	936	49195	20	752	200	8644	224	11839
A0A125YNU3	285	11236	715	31383	877	47110	204	8212	650	28275	1277	70050	199	8000	739	32657	1268	68048	319	12889	672	29252	858	46253	987	39328	547	23751	5600	305340	163	6419	754	32706	904	48933
A0A125YYH0	36	1205	159	6969	209	10826	13	412	214	9227	300	16070	14	511	206	8965	319	16154	30	1017	196	8564	246	12517	92	2862	133	5772	1302	67898	22	748	154	6783	141	7118
A0A125YL61	48	1743	158	7089	165	8920	36	1406	172	7461	235	13250	25	949	166	7239	253	14425	53	1935	159	7111	175	9441	133	5211	124	5481	989	56651	18	691	118	5219	122	7044
A0A125YNV2	3	109	2	87	13	716	2	73	3	125	23	1193	62	2325	491	22027	772	41292	102	3725	413	18210	494	25856	1	43	33	1471	233	13014	6	218	22	970	13	727
A0A125YJ21	67	2513	137	6169	240	13534	64	2339	100	4295	371	20433	104	3915	416	18238	692	39142	176	6483	395	17428	431	23429	207	7386	245	10876	1716	96516	38	1412	128	5520	127	7092
S8ETB7	550	21088	2482	109581	3408	188023	385	14821	2252	99242	4077	228346	50	1819	365	16095	371	19756	138	4972	413	17632	336	17897	266	9949	582	25494	1673	93038	38	1411	650	28607	249	14018
S8EWT7	1162	44406	7069	305933	7888	413095	690	26856	7132	309301	8494	452259	99	3734	935	40338	960	49661	291	11437	1079	46494	1055	55925	233	8785	1627	70020	4522	239990	94	3502	2139	92368	870	45565
A0A125YY23	1	33	29	1225	43	2115	2	65	28	1137	44	2185	3	117	52	2218	110	5331	10	398	55	2386	99	4913	9	261	48	2013	615	30125	4	133	108	4673	122	5864
A0A125YXP6	21	893	60	2675	90	5243	13	486	65	2840	126	7253	21	820	93	4039	199	11634	36	1447	103	4497	157	8688	87	3485	42	1865	517	29042	26	1041	108	4680	112	6576
A0A125YXJ8	158	6068	699	30395	801	42900	107	4158	697	30355	925	49842	87	3303	702	30489	743	39974	200	7480	579	25110	697	37819	555	20462	505	22013	3157	169495	95	3550	624	27397	569	29991
A0A125YFK7	58	2173	293	12935	332	18197	17	654	296	12829	381	20498	30	1129	311	13739	455	24302	62	2336	249	10640	335	17559	200	7566	311	13538	2500	131904	51	1862	409	17978	319	16541
A0A125YFK2	10	355	67	3053	63	3702	6	190	76	3447	95	5468	22	769	88	3896	217	12316	42	1513	113	5072	151	8487	131	4716	71	3062	865	48900	11	380	112	5013	144	8147
A0A125YJI0	2	75	88	3918	135	7078	3	97	107	4701	144	7786	15	465	104	4640	276	14662	19	640	146	6378	227	11952	111	4017	116	5053	1491	82030	10	350	180	7915	234	13044
A0A125YQ16	10	379	30	1339	55	2863	3	98	67	3045	68	3717	14	510	77	3425	104	5750	12	422	112	5041	109	6034	123	4462	78	3485	572	32970	23	803	75	3432	143	7852
A0A125YHB8	0	0	0	0	0	0	0	0	0	0	0	0	0	0	0	0	0	0	0	0	0	0	0	0	0	0	0	0	0	0	0	0	0	0	0	0
S8G1U3	389	14285	2867	123139	2492	127555	226	8363	2809	119447	3032	156800	221	8294	3206	136273	2937	148783	509	19115	2573	109407	2572	131158	1565	57229	1804	76961	12543	645184	339	12593	2308	99353	2169	113239
A0A125YYC6	70	2677	366	16180	448	24055	36	1280	440	19169	566	30461	33	1195	308	13478	749	40185	78	2806	309	13664	600	31389	238	8788	223	9454	2947	157563	49	1722	370	16201	448	23954
A0A125YKY0	123	4553	592	25803	681	34854	73	2718	596	25915	714	37628	69	2608	659	28730	938	49173	136	5038	624	27228	656	33891	593	22778	503	21459	3291	175266	100	3684	690	30234	508	25921
A0A125YSB6	172	6624	453	20121	793	43398	108	4129	702	30843	906	49357	109	4274	715	31339	1066	57203	240	9301	699	30424	866	46488	652	24026	347	15396	3778	204286	168	6209	726	31937	1000	53632
A0A125YQW4	15	544	391	17006	164	8781	11	449	305	13374	249	13733	71	2652	555	24651	565	29776	179	6559	604	26516	728	38596	296	11531	146	6472	2574	138827	149	5480	795	34755	849	45899
A0A125YTD1	32	1244	186	8052	208	11474	26	891	200	8663	271	14941	25	1015	223	9761	319	17436	42	1514	228	9994	289	15423	164	6015	146	6315	1660	91638	43	1558	202	8970	316	16530
S8EWU8	23	865	112	4838	213	10874	13	471	128	5604	244	12784	10	358	105	4533	201	10247	17	636	107	4481	187	9317	82	2858	142	6136	1656	83685	20	783	235	10117	206	10326
A0A125YPD0	89	3092	246	11148	564	31851	60	2080	283	12621	642	35431	30	1121	178	7904	529	30125	82	3032	171	7634	343	18792	357	13246	343	15137	2664	148744	74	2751	307	13786	423	23648
S8G1V5	43	1643	242	10487	385	19180	39	1497	254	10922	459	23797	41	1517	297	12726	597	30849	115	4522	404	17610	534	27257	195	7464	194	8018	1605	84553	48	1901	344	14912	414	21597
S8EQ99	88	3403	358	15268	499	25270	55	2202	339	14560	655	34391	59	2275	472	20439	875	45256	134	5307	534	23106	666	34207	498	19459	357	15254	3449	178631	86	3282	565	24429	583	30376
S8ETD3	52	2038	210	8930	242	12003	33	1327	201	8270	332	17067	46	1831	260	11350	570	29292	98	3984	291	12479	476	25519	280	10588	216	9284	2534	132969	76	3030	377	16625	435	23020
S8EWV3	14	542	64	2732	119	6178	4	155	92	3923	109	5641	12	438	157	6737	247	12473	29	1143	112	4827	190	9606	53	2088	64	2641	636	33076	22	914	192	8173	196	9970
TGME49_216550	0	0	0	0	0	0	0	0	0	0	0	0	0	0	0	0	0	0	0	0	0	0	0	0	0	0	0	0	0	0	0	0	0	0	0	0
S8GB62	61	2269	219	9446	335	17248	38	1467	211	9052	336	17988	20	826	258	11419	395	20969	56	2182	263	11391	362	18549	234	9039	206	8571	2656	138755	53	2012	357	15523	423	22324
TGME49_216570	0	0	0	0	1	34	0	0	0	0	0	0	0	0	1	34	0	0	0	0	0	0	0	0	0	0	0	0	4	141	0	0	0	0	1	39
A0A125YUQ2	100	3948	348	14774	428	20872	49	2046	378	16065	514	26148	54	2064	444	18516	616	30359	122	4923	414	17389	507	24981	511	19942	294	12228	3040	151565	82	3185	550	23453	557	28155
S8EQA3	3	103	13	580	11	529	2	65	12	476	26	1296	6	214	86	3762	78	4400	15	596	83	3653	70	3713	0	0	10	424	100	5557	2	76	29	1274	12	542
S8ETD7	334	12495	1672	72622	1729	90349	213	8304	1577	68257	2050	109672	220	8728	1708	74278	2410	127886	523	20342	2074	90378	2285	119930	1954	79060	1412	60742	12104	639245	416	15883	2830	123199	2471	130716
APE	72	2812	272	11898	340	18765	27	1095	321	14292	403	22909	26	1039	208	9011	237	12379	63	2523	329	14258	292	15687	350	13168	125	5362	1714	93349	47	1734	425	18399	345	19026
S8GB66	1	33	21	925	17	1002	12	426	17	745	46	2636	14	494	15	605	30	1682	18	705	23	941	32	1560	64	2544	94	4118	827	44467	3	116	156	6585	141	7560
A0A125YJZ8	42	1552	668	29359	371	20074	38	1470	789	34114	383	20527	138	5137	1622	71165	1703	91236	362	13607	1867	81346	1687	90304	742	29129	468	20104	4861	261699	283	10578	2243	98317	1893	102957
S8EQA6	27	1050	142	6156	179	9737	17	572	103	4552	192	10602	33	1284	165	7284	413	22508	51	1995	234	10279	310	17207	112	4060	113	4944	997	54189	47	1759	182	8171	196	11133
S8ETE1	8	294	46	2003	42	2150	14	508	43	1867	78	4021	25	894	137	5914	151	8206	69	2594	191	8364	128	6998	80	2946	88	3759	1079	58550	22	828	136	6042	201	10984
A0A125YPG1	405	14584	1924	85567	2417	131441	291	10723	1989	88569	3003	165828	289	10694	2200	97616	4102	224498	688	25266	2272	100682	2967	161365	1864	67650	1645	72052	16128	888581	435	15931	2829	126664	2472	136453
A0A125YFT1	97	3665	341	15078	522	27593	92	3387	354	15193	718	38604	98	3628	332	14643	653	35012	187	7171	407	17778	609	31762	583	22308	404	17406	4040	217391	100	3662	538	23901	507	27454
FUBP2	185	6848	1173	49358	1584	78314	153	5757	1150	48279	2326	119076	98	3738	867	36603	1677	83112	226	8526	919	38660	1692	83099	663	24618	1266	52931	12736	644867	166	6263	2223	92959	2358	118679
S8EQB0	2395	91482	7946	345623	14043	746390	1646	63254	8840	386231	16933	937287	103	3817	346	15306	674	35621	157	5874	456	20073	504	27432	374	13332	329	14481	3503	193689	55	2137	650	29049	720	39230
S8ETE4	14	527	37	1626	61	3110	6	251	52	2287	77	4174	11	367	50	2196	63	3392	22	853	35	1508	66	3689	41	1441	31	1369	250	13325	14	573	63	2676	86	4646
S8EWX2	62	2267	191	8495	261	14057	74	2685	259	11428	487	26638	270	10160	643	28232	1168	63118	392	14928	701	30656	774	41385	1208	45845	835	35997	7539	407152	179	6683	532	23499	666	36589
A0A125YMF1	0	0	0	0	0	0	0	0	0	0	0	0	0	0	0	0	0	0	0	0	0	0	0	0	0	0	0	0	0	0	0	0	0	0	0	0
S8GB78	1501	56294	7183	318135	10472	552751	978	36679	7926	346554	14033	754080	1004	37395	9145	398970	13647	719592	1699	62968	8038	348657	10082	528486	5925	214212	6546	284264	65807	3504813	1471	54892	7584	329939	8659	457022
A0A125YH87	50	1881	291	12477	371	19070	34	1213	285	12140	510	26027	44	1722	365	15684	597	30739	54	2036	434	18452	424	21098	105	3740	152	6463	1850	94739	16	554	271	11476	276	13677
LEO1	214	8232	831	35859	1227	61977	105	3959	971	41481	1231	65120	105	4100	630	27442	1355	69011	165	6281	621	26338	993	50634	591	23695	617	26158	5820	307790	115	4303	782	34049	841	43256
S8EWX7	65	2502	241	10468	377	19698	38	1488	326	14129	416	21555	53	2068	383	16110	587	30956	92	3457	405	17246	419	21199	416	15988	309	13470	3373	178683	55	2114	369	15984	351	17963
S8GB83	45	1506	464	20392	690	35988	22	768	730	31616	536	29180	8	269	388	16879	450	23103	24	839	297	12772	378	19340	142	4817	502	21202	4394	235823	34	1169	357	15545	373	19247
S8EQB5	266	10055	895	39358	1424	76643	195	7512	1064	47011	1612	87592	229	8780	1380	60409	2209	119684	367	14023	1579	69331	1741	93688	802	29651	686	29875	7177	399499	135	5135	885	38690	1074	57466
S8G1X7	46	1823	174	7626	206	11155	43	1682	165	7268	258	14562	32	1232	161	7116	185	9634	62	2440	127	5642	184	9419	321	11800	116	5086	1312	71872	71	2840	160	7011	249	13899
A0A125YMA1	86	3199	440	19427	588	31140	69	2522	475	20967	782	43449	33	1225	342	15044	553	30049	96	3447	372	16381	454	24673	408	14950	431	18914	4011	219001	103	3758	594	26300	601	32600
A0A125YFR6	273	10037	1104	48795	1317	72416	235	8545	1257	56116	1850	104867	363	13574	1911	85026	2507	135989	500	18699	1783	79334	1634	88501	1658	61491	914	40229	9153	511216	255	9434	830	37382	843	46196
A0A125YHM3	261	9249	1772	75820	2384	115552	145	4935	1844	78942	2848	140662	110	3780	1450	61664	2799	138248	206	7250	1309	56070	1846	91879	796	27588	1708	72066	15845	794081	188	6548	2131	91598	1848	92071
A0A125YJW4	1205	45003	4970	217930	6338	330114	821	30393	5181	224966	7384	390681	714	26529	4452	195102	6979	364937	1400	52628	3829	165689	4735	245921	4599	169931	4410	190561	35648	1880281	1054	39396	4757	208255	4096	215371
A0A125YG52	109	4177	318	13963	556	28876	87	3295	372	16330	925	50260	112	4356	503	22095	898	47141	222	8530	557	24059	680	35337	531	20400	334	14448	3430	184238	90	3512	419	18354	418	22232
S8ETF4	12	399	155	6583	214	11034	24	911	146	6320	315	15931	33	1258	142	6055	949	46161	57	2086	167	7176	564	27786	57	1950	117	5070	1411	74256	23	799	168	7333	188	9685
S8EWY6	22	859	38	1670	93	5161	14	528	91	3931	114	6370	43	1625	94	4077	243	13285	71	2801	138	6092	183	10136	102	3833	97	4248	1016	55386	34	1299	124	5462	165	9182
DDX39	501	18037	4538	199009	5893	309225	315	11484	6317	274321	6503	351167	333	12089	5262	227993	7507	392334	645	23564	4874	210647	5504	285909	2918	102694	3876	167444	37769	1988788	598	21424	6335	276541	6030	317508
A0A125YY42	106	4013	362	16215	469	25775	79	2982	360	15947	488	27509	69	2536	415	18348	504	27932	143	5497	368	16468	454	24884	514	19259	273	12123	2267	125376	62	2341	299	13489	316	17739
S8EQC2	9	344	11	499	16	850	6	204	16	680	57	3455	28	1070	149	6558	184	10501	44	1679	113	5105	123	6772	0	0	4	178	120	6158	3	119	9	408	10	578
A0A125YYS0	516	19083	3008	129950	3713	198114	303	11449	4431	191739	3540	192624	265	10030	3299	141975	5305	284453	753	28896	4280	186951	5100	271217	3695	138882	3378	145205	41431	2230285	958	35582	8370	365551	8619	457934
S8GB98	161	6033	822	36531	969	52217	150	5719	794	34819	1240	69660	145	5377	579	25685	1049	57541	306	11741	657	29165	986	54508	701	26514	652	28529	6089	340549	137	5181	1152	51400	1021	56571
S8EWZ2	78	2988	465	19882	557	27726	61	2312	499	21163	721	35847	44	1739	412	17495	962	48694	135	5115	525	22466	810	40841	463	18648	454	19281	5540	284350	112	4216	887	38300	962	49015
S8G1Y9	193	6738	619	27275	1195	63387	102	3556	704	31027	1397	75848	139	5017	646	28290	2138	116512	229	8143	561	24644	1338	72402	694	25162	702	30874	6557	360315	111	3951	765	33882	842	45284
MED8	103	3738	455	20095	606	32848	51	1890	473	20908	778	41721	64	2384	470	21019	757	41753	101	3680	497	22037	642	35807	294	10771	326	14282	3989	223560	69	2518	750	33641	797	43465
A0A125YYB4	151	5508	744	32855	1010	54074	107	3731	739	32419	1413	77115	88	3162	560	24543	1167	63249	159	5690	503	22005	922	48939	567	20081	603	26285	4723	254343	122	4614	849	37200	758	40922
S8EWZ5	16	554	78	3432	144	7976	17	584	115	5050	184	10354	27	931	101	4402	203	10185	48	1828	124	5448	141	7347	156	5710	82	3429	752	41730	22	822	119	5253	148	8077
S8GBA3	93	3470	294	13061	390	21141	50	1920	315	13913	374	20376	50	1881	334	14627	516	28336	73	2796	265	11742	319	17447	329	12195	305	13275	2883	156696	60	2203	309	13679	332	17917
A0A125YUJ5	56	2081	258	11169	316	16693	38	1433	287	12644	314	17170	49	1817	382	16459	579	30695	88	3239	335	14571	422	22462	438	16605	275	11997	2279	122251	70	2652	345	15172	343	17951
S8EQD0	3	114	27	1221	28	1514	1	31	24	1013	64	3738	23	881	67	2907	75	4176	23	850	65	2898	77	4225	0	0	0	0	45	2569	0	0	1	41	3	165
A0A125YW79	179	6528	1277	55728	1277	65205	138	5187	1124	49083	1852	96836	180	6558	1492	65073	2302	119661	366	13414	1259	54358	1899	97838	759	28121	883	37861	9489	492203	206	7270	1608	69477	1988	102294
S8EX01	61	2316	265	11766	336	17892	57	2200	280	12240	405	22632	55	2220	295	12914	466	25330	96	3727	329	14545	474	25842	244	8516	233	10214	1789	98431	67	2614	324	14181	304	16353
A0A125YQ62	55	2075	211	9014	252	13081	47	1845	179	7598	282	15558	53	2266	286	12801	420	23052	80	3132	227	9796	331	17807	286	11344	160	6971	1641	88964	47	1754	232	9906	226	12116
A0A125YLH8	158	5860	559	23757	707	35208	84	3106	697	29697	877	44686	84	3139	658	28246	826	41548	109	4159	575	24528	663	33523	439	16726	442	18766	3848	194082	74	2820	632	26591	539	27316
S8EQD6	131	4919	477	20649	602	31639	83	3086	617	26814	937	48838	81	3197	680	29264	1087	56315	149	5790	609	26583	813	43210	413	16697	412	17588	4788	253563	88	3396	668	29254	660	35227
A0A125YK82	2492	90035	8055	348916	13564	689802	1830	67709	8010	345412	20074	1034645	784	29086	5776	250852	6966	362098	1131	42032	5085	221584	4862	254755	1015	36512	442	18662	3339	172875	70	2543	492	21153	415	21111
A0A125YTH6	96	3626	353	15778	431	23724	69	2573	217	9717	1045	58898	90	3645	279	12629	599	34072	115	4343	270	12061	346	19239	310	12063	125	5466	2292	130937	50	1938	224	10189	305	16948
S8GBB2	120	4419	362	16494	560	31262	114	4176	286	12723	1107	62651	60	2112	311	13649	670	37172	90	3117	290	12757	438	23756	203	7421	187	8324	2554	139786	42	1475	222	9769	291	15332
A0A125YNL9	251	9505	1004	43236	1436	72240	178	6670	992	41621	1800	92280	105	4245	936	39545	1487	76251	243	9490	893	37923	1286	64573	929	36774	666	28109	5689	287450	125	4813	995	41968	929	46619
A0A125YQQ8	120	4675	408	18082	424	23369	61	2412	334	14635	548	31273	53	2086	307	13665	317	17466	106	4104	318	13846	277	15269	292	11766	236	10104	1387	76551	74	2830	259	11668	156	8423
A0A125YXL0	4	166	8	336	13	665	5	216	6	262	24	1485	2	61	30	1319	31	1735	8	369	34	1488	32	1510	3	98	6	251	55	2987	1	50	16	629	8	402
S8EX12	6	194	12	542	23	1130	7	309	9	402	30	1708	39	1542	174	7597	246	13167	44	1783	175	7740	188	10218	94	3554	30	1333	618	32751	9	344	43	1947	81	4349
S8GBB7	419	16130	1965	86856	1755	94146	339	13208	1684	73722	2178	119253	516	19963	3149	138604	5691	307387	933	35808	2941	128677	4250	227517	4048	157155	3413	148404	21930	1200753	704	26912	4421	195582	3182	172035
A0A125YVQ7	345	12881	1403	62013	1951	105355	276	9964	1471	64934	2168	117474	285	10768	1866	81963	3287	179390	579	21900	1689	74662	2522	135684	2818	108017	1995	87889	14652	798046	332	12386	2452	108548	1787	96799
A0A125YID3	55	2076	236	10414	363	18736	41	1603	216	8873	517	26240	60	2401	359	15519	843	44800	122	4823	311	13482	605	30851	200	8789	302	12992	2902	149649	60	2392	439	18762	413	21726
A0A125YLJ5	90	3407	339	14658	415	20926	55	2136	292	12589	484	25470	107	4252	356	15790	795	41359	209	8387	408	17463	723	37610	323	13055	432	18564	3380	178137	78	3038	663	28572	591	31023
S8G8W5	5	208	96	4182	74	3624	17	660	74	3064	97	5109	23	820	242	9962	456	22619	87	3330	281	11886	482	23976	40	1425	154	6553	1972	98025	19	756	412	17405	440	21975
A0A125YGJ3	1	34	2	100	0	0	0	0	1	50	1	61	1	33	4	160	14	708	3	93	7	296	14	651	8	310	3	118	114	5919	0	0	10	401	19	982
A0A125YNV7	0	0	0	0	0	0	0	0	0	0	4	300	1	39	7	330	23	1330	3	93	21	966	12	617	11	440	5	227	57	3072	0	0	7	341	15	783
A0A125YM47	0	0	0	0	0	0	0	0	0	0	0	0	0	0	3	103	0	0	1	45	2	70	0	0	2	85	1	45	2	65	0	0	0	0	1	51
S8EUT0	92	3502	413	18465	498	27634	57	2115	468	20942	703	39954	100	3706	461	20468	652	36842	155	5835	431	19139	537	29619	764	28667	400	17743	5622	315475	153	5563	423	19038	1014	57672
S8G8X0	11	411	148	6489	50	2503	14	494	75	3280	177	9327	39	1389	68	2912	104	5558	71	2738	99	4289	140	7354	171	6161	229	9981	3450	185899	38	1413	226	10156	472	25513
S8FZS1	7	251	25	1092	34	1704	7	247	36	1662	51	2743	41	1464	139	6149	94	5152	79	2906	194	8662	88	4629	427	15835	147	6394	4368	238206	139	4935	320	14164	904	50097
PI1	77	2759	450	19647	551	28974	48	1581	589	25966	750	39750	90	3247	457	19940	793	42955	151	5411	387	16929	536	28937	622	21989	434	18843	5092	281246	113	3947	472	21048	569	30621
A0A125YFS5	177	6779	726	31746	832	44971	128	4860	755	33003	960	51169	139	5353	650	28087	1292	70678	253	9543	673	29212	905	47671	992	38403	746	32750	7329	392368	180	6818	972	42206	867	46139
GTF2H5	124	4721	376	16998	529	28737	71	2664	442	19675	575	32210	78	2978	499	22265	749	40898	127	4751	335	14887	396	21638	519	20400	412	18163	4224	234112	98	3785	391	17540	535	29940
A0A125YXL3	227	8261	1958	85970	1934	103229	190	6858	1913	84242	2559	137792	195	7298	1038	45683	2340	123945	399	14611	1207	52651	1985	103216	1302	47929	1541	66551	16318	869817	317	11454	2275	100434	2062	109057
S8FZS6	83	3101	455	19728	375	20027	53	1921	404	17744	495	26556	68	2467	449	19824	521	28174	119	4456	422	18425	461	23756	336	12702	322	13924	2783	147332	63	2303	358	15797	280	14449
A0A125YJJ2	109	3779	709	30380	1060	54953	70	2525	767	33195	1215	63618	78	2920	670	28866	1403	71437	142	4924	606	26405	1017	51693	480	17250	767	32741	6838	352633	84	2936	884	37820	874	43696
A0A125YXV2	6	209	19	879	36	1944	7	243	15	653	52	2922	47	1798	217	9661	658	34827	125	4688	200	8730	352	19039	235	9058	179	7961	2090	110748	35	1248	81	3612	185	10365
S8EUT7	57	2014	294	12824	421	21884	42	1500	325	14294	569	32092	73	2602	632	27865	1087	58235	101	3534	656	28836	786	41398	423	15387	485	20875	5344	284104	77	2762	747	32938	787	42288
S8G8Y2	680	25235	3960	177048	4534	243605	367	13962	4246	189087	5080	282477	561	21273	4289	188653	6801	371535	1009	38071	4405	194079	5728	313053	4230	160104	3472	151046	35852	1955244	957	35333	5552	246363	5830	316662
A0A125YV04	153	5470	1339	58698	1415	70875	117	4175	2152	94444	1483	76575	379	14703	2679	116892	3881	202389	736	26938	3231	141400	2997	158458	2020	74820	950	40475	13741	724454	363	12913	2795	122565	3404	179429
S8EN88	655	23618	3780	167221	5128	281763	422	15216	4846	214924	6241	350316	523	18650	4368	193689	9003	494025	1005	36604	3490	154217	4937	267989	5945	215164	5899	260225	58596	3195512	1345	48430	5535	245916	5193	282242
A0A125YG07	323	11550	1487	64586	2136	107575	208	7396	1678	72049	2696	143940	139	4817	1341	58133	2752	137696	276	9894	1105	47551	2058	104111	650	23141	1187	50258	9368	475512	113	3896	1229	53034	1145	56990
S8EUU1	360	13352	1634	73117	2872	155479	264	9777	1858	82421	3771	207667	166	5995	1279	56381	3169	169623	298	11037	1105	48079	1806	96236	1567	56960	1782	77671	15691	845662	287	10321	1818	80062	1772	93532
A0A125YUZ8	331	12187	970	42352	1598	84746	240	9021	1014	44343	2148	115407	248	9231	1023	45350	2580	139117	484	18447	1199	52662	2195	116293	1369	49838	759	33382	9268	501297	256	9379	1312	57808	1767	94228
POLR2L	176	6560	892	39319	1463	76876	126	4352	963	42475	2058	116639	123	4460	735	32843	1388	72473	170	6072	646	28521	860	46979	832	30361	726	31520	11978	665429	144	5305	926	41401	1326	73785
RPS27	1430	53420	5401	237566	7030	368118	704	26833	6497	280150	7960	415132	871	32877	5419	235189	10717	559900	1857	70422	5236	226827	7809	411894	8417	323987	7515	324511	84793	4511775	2290	85512	8593	372412	12057	632606
POLR3F	154	5686	493	21905	654	36062	83	3120	493	21618	816	44823	90	3499	380	17020	715	38385	144	5348	407	18112	550	30007	634	23688	431	19003	3917	214572	103	3728	574	25360	568	31452
A0A125YV74	117	4379	415	17990	551	29533	74	2740	439	19034	569	29722	56	2165	417	18084	611	32377	105	4111	318	13879	438	22522	240	8736	372	16261	2653	141699	80	3012	359	15808	345	18629
CDPK9	367	13363	2055	90813	1852	99383	233	8628	1994	87506	2464	136121	198	7465	1454	63645	2112	113243	408	15055	1236	54569	1667	89173	1088	41253	1065	46437	8058	440406	233	8480	1755	77624	1408	76649
S8FZT8	386	14084	1560	68046	2499	130685	290	10495	1565	67551	3330	179897	556	20034	2948	129223	6259	335321	890	32836	2674	116584	3957	209908	2640	96820	2464	106821	25742	1367342	447	16201	1825	79892	2345	123319
A0A125YGC8	25	962	97	4294	146	7988	33	1224	103	4651	258	14618	49	1753	248	11044	362	19682	109	4067	240	10513	270	15095	234	7689	113	4969	1708	94837	26	917	148	6577	234	13125
S8EN95	178	6493	466	20652	696	39420	124	4449	603	26499	811	46840	141	4951	639	28115	947	52916	197	7396	634	28286	581	32438	576	21362	356	15614	3803	213213	70	2505	408	18330	391	21613
A0A125YJD9	192	7242	796	35159	1067	57758	113	4313	979	42990	1104	61185	157	5880	870	38234	1623	86979	246	9222	809	35385	989	52492	1355	49188	969	41814	9644	513592	287	10578	1043	45863	1036	56184
A0A125YK51	1	50	3	142	13	673	1	39	11	466	21	1132	61	2379	154	6895	259	14986	61	2226	169	7497	161	9412	7	229	6	260	131	7590	3	111	7	333	8	487
A0A125YNW5	515	19231	1700	76229	3666	211772	339	12916	1973	87324	4109	236960	457	17168	2217	99359	3979	229683	620	23393	2163	97165	2726	155736	1408	55948	642	28772	7944	466829	204	7918	600	27490	872	52652
A0A125YPL7	72	2629	213	9523	314	17141	51	1894	260	11669	461	26436	97	3734	387	17136	572	31671	120	4645	441	19677	408	22023	243	8916	235	10309	2739	148758	52	1966	274	12297	358	19166
S8EUV4	1302	47660	11035	478736	11560	598081	928	33960	11998	520089	13722	720892	803	29055	9513	412398	12162	624505	1721	63737	8381	362640	10166	525926	5501	201922	7730	332427	56018	2975881	1151	41714	8947	387900	7028	368365
S8FZU9	38	1442	255	10963	250	13296	47	1755	162	7138	386	20816	40	1465	299	12950	567	30214	149	5546	356	15482	450	24701	292	12126	236	10133	2847	153303	74	2865	422	18472	403	22275
S8G902	79	2878	191	8438	149	7878	60	2295	166	7251	250	13498	74	2737	806	35650	469	25027	152	5752	622	27727	358	18569	78	2491	78	3401	728	37542	19	688	158	7001	155	8098
AP2XII2	0	0	43	1929	4	239	3	124	29	1201	43	2393	7	236	80	3426	32	1587	26	960	200	8575	89	4726	3	129	2	84	419	22741	11	450	197	8784	214	11708
A0A125YJI9	0	0	0	0	0	0	0	0	1	41	0	0	2	63	3	131	17	934	6	215	2	86	11	588	39	1334	0	0	12	779	0	0	1	30	2	110
S8EUW0	64	2374	142	6153	308	16424	50	1853	132	5578	371	19732	20	715	54	2328	641	33245	76	2938	80	3428	494	25360	91	3516	112	4740	1107	57021	12	441	137	5959	102	5326
S8G908	6	204	22	934	45	2481	2	69	17	742	30	1678	0	0	1	32	5	261	2	79	1	50	2	104	0	0	2	83	5	198	0	0	2	59	0	0
S8FZV4	27	1008	43	1898	62	3218	29	1026	28	1305	60	3111	4	143	6	264	23	1167	1	35	8	327	9	478	21	730	11	504	25	1227	1	34	7	331	5	253
S8ENA3	31	1126	67	2892	104	5093	33	1195	69	3073	132	6820	7	272	32	1369	172	8887	23	859	26	1192	115	6441	30	1069	38	1604	341	19281	7	296	52	2349	35	1951
S8ER67	11	442	38	1613	41	2119	2	61	48	2145	46	2370	4	134	7	253	36	1635	8	274	7	308	16	839	1	34	13	538	113	5807	1	29	12	510	10	450
S8EUW4	27	1063	195	8219	186	9647	24	863	194	8322	285	15291	33	1321	190	8370	643	33150	82	3149	267	11280	476	24970	220	8350	294	12611	1397	73363	29	1049	339	14722	273	14295
A0A125YUN8	2	63	36	1582	19	1047	4	141	44	1818	36	1938	5	175	40	1688	116	6303	7	244	126	5408	134	6767	25	923	63	2597	306	15685	10	342	146	6488	149	8010
A0A125YK28	0	0	5	220	2	81	0	0	11	455	10	542	0	0	10	419	61	3191	3	124	38	1625	61	3114	4	128	24	985	134	6503	2	63	67	2866	53	2593
S8ENA6	144	5449	525	22850	850	44385	111	4213	428	18366	1137	59456	56	2159	245	10442	419	21482	115	4424	397	17115	493	25198	242	9715	321	13623	3823	197834	64	2436	679	29057	649	33539
A0A125YVD4	93	3525	788	33081	991	49190	93	3676	695	29336	1409	72606	41	1580	344	14400	870	42593	93	3470	502	20905	879	42635	503	19865	658	27620	6951	345922	102	3841	1009	42555	1120	55758
S8EUW8	80	2994	325	14092	401	20458	54	1922	363	15388	475	24768	53	2098	449	19378	583	29690	90	3320	417	17983	558	29392	335	12754	264	11267	1771	91249	65	2432	410	17907	325	16405
S8G921	39	1416	211	8701	252	11945	20	797	237	9935	252	11990	24	980	278	11824	535	26423	32	1209	248	10376	420	20463	128	4754	193	7956	1368	67759	40	1585	255	10693	235	11372
A0A125YQG6	2	100	2	84	3	130	2	75	1	50	6	272	11	449	98	4327	106	5640	24	933	89	3875	91	4821	27	1056	1	50	14	734	0	0	5	211	8	436
A0A125YQV4	50	2078	53	2392	102	5751	39	1656	59	2557	125	6987	22	828	74	3384	147	8549	47	2034	76	3423	136	7174	233	9333	64	2853	1056	58876	77	3238	123	5536	220	12838
A0A125YQV0	55	1954	370	16031	487	24508	36	1264	407	17476	474	24486	25	968	379	16432	748	38365	80	2904	480	20352	718	36544	419	15485	394	16632	4380	228218	83	2969	930	40213	937	49165
S8EUX2	91	3301	638	27032	599	29955	44	1620	738	31435	849	43664	69	2463	810	34633	1363	69545	167	6255	735	31151	1002	51523	360	12382	677	28677	6364	324231	113	4232	792	33943	799	40393
S8G927	79	3086	209	9096	283	15263	47	1759	200	8822	417	22057	85	3249	434	18855	606	33073	134	5066	335	14649	433	23139	291	11184	208	9054	1600	86929	37	1420	203	8899	210	11535
S8ENB6	0	0	3	133	3	204	0	0	0	0	4	161	5	195	3	135	9	475	2	72	2	86	10	549	7	265	22	982	226	12338	2	64	41	1831	12	577
A0A125YG53	0	0	17	716	15	834	6	229	28	1200	34	1783	29	1124	83	3580	110	5953	47	1835	108	4718	76	4314	138	5709	400	16925	2313	122095	23	870	352	15054	189	10065
A0A125YSQ2	116	4376	892	39789	806	43493	88	3317	859	38283	722	39818	144	5442	1029	46155	1297	70927	308	11761	951	42059	924	49979	1226	46815	727	31516	6021	336478	304	11719	945	42117	952	51651
S8EUX7	62	2253	257	11392	371	20637	42	1510	216	9442	421	24775	32	1179	191	8367	273	15498	73	2667	168	7309	185	10163	278	9995	264	11522	1828	101628	68	2473	203	8935	274	15479
A0A125YKW1	15	494	231	9487	215	9481	8	265	202	8262	228	10471	3	109	119	4843	158	7594	13	432	101	4041	141	6486	41	1422	176	7176	1137	53031	12	417	142	5796	148	6567
A0A125YNG8	362	13343	2617	116930	3978	214172	277	10091	3067	135548	5158	285001	386	13383	2686	118605	6060	325583	722	25647	3243	143380	4405	230122	2087	72654	2255	97952	26319	1415141	521	18370	3928	173667	4877	259928
A0A125YN84	17	680	140	6253	146	8307	5	161	260	11596	131	7466	35	1275	276	12417	403	22592	86	3209	269	12065	361	20403	318	11751	101	4427	1934	111310	70	2657	324	14828	473	27223
A0A125YRL3	64	2255	582	25493	657	33443	37	1304	703	30257	789	41380	31	1068	515	22392	700	36417	86	3137	509	22011	657	33343	111	3810	238	10149	1910	100930	32	1140	666	28605	743	38922
S8EUY1	74	2759	174	7728	320	17698	60	2176	196	8600	435	24527	93	3434	287	12818	475	25283	157	5843	268	11817	308	16864	283	10560	99	4265	1401	76567	19	639	61	2638	136	7312
S8G940	7	289	16	715	28	1489	4	176	9	393	35	1949	25	898	136	5947	33	1760	22	844	154	6577	37	2219	25	957	12	577	127	6890	1	37	3	127	8	466
S8FZY1	30	1115	47	2135	54	2887	15	585	30	1242	83	4625	56	2092	491	21516	273	14325	102	3757	524	23026	184	10021	467	17463	346	15022	2880	156009	92	3342	285	12620	307	16098
S8ENC3	58	2136	260	11749	352	19685	50	1807	270	12029	593	33089	101	3670	506	22593	313	17399	164	6266	582	25628	232	12668	875	33324	475	20883	5012	286825	130	4832	512	22980	601	34114
S8EMV8	567	22228	907	40866	1476	85957	462	18435	724	32339	2156	127958	147	5832	506	22806	759	44751	362	14594	440	19637	510	29140	21	728	1	31	1	59	0	0	2	80	1	45
S8EQQ1	101	3832	317	14414	279	15371	102	3945	382	17111	415	22584	77	2847	592	26349	341	18891	144	5544	544	23832	216	11822	173	7352	129	5613	1018	56506	30	1137	91	3990	88	4672
S8EN77	147	5843	449	19236	644	32446	101	3966	546	23228	947	47749	67	2606	859	37024	1301	65065	174	6867	731	31402	1068	54215	726	28430	579	24465	5331	273385	135	5249	719	30689	794	40828
A0A125YPZ6	44	1746	355	14982	405	20664	46	1701	427	17915	489	24433	33	1201	517	22227	748	38527	103	3921	471	19667	677	34226	361	13556	515	21474	5375	275682	77	2887	810	34058	826	43017
S8G8W0	2	83	14	609	6	328	4	132	9	386	16	826	21	803	111	4748	187	9321	47	1725	147	6154	207	10250	25	1044	55	2312	609	31515	6	238	46	2013	70	3473
S8EUR8	9	300	21	875	34	1844	6	220	18	737	46	2274	90	3411	648	28087	847	43874	185	7097	704	30670	826	43533	190	7631	241	10457	2140	113436	34	1373	285	12272	284	14879
S8ER20	7	232	14	677	21	980	4	163	16	712	37	1968	111	4215	623	26829	1489	76041	211	7955	605	26210	1343	69060	175	6186	253	10804	2797	143381	38	1429	373	16264	450	23829
A0A125YT15	48	1783	197	8640	174	9254	22	829	205	8900	268	14020	25	927	261	11647	311	16204	65	2452	280	12295	253	13490	128	5227	137	6065	1156	61786	35	1193	169	7265	180	9727
S8FZQ5	79	2978	511	22397	428	21931	47	1795	491	21525	510	25578	53	1985	537	22925	572	28720	96	3515	417	17986	459	23472	458	16955	379	15928	2585	134673	46	1734	482	20878	445	22999
A0A125YGL5	4	152	30	1304	39	2039	8	298	46	2116	70	4074	13	462	37	1598	35	1900	36	1324	59	2633	38	2091	25	1025	29	1242	275	15068	1	32	28	1206	23	1272
S8EUR3	0	0	0	0	0	0	0	0	0	0	1	75	5	193	15	670	18	922	7	243	27	1204	14	757	6	210	4	165	72	3882	0	0	4	161	5	325
A0A125YRL7	217	7827	967	41951	1032	51763	158	5801	1002	43593	1143	59721	190	6822	1263	54100	1460	74613	427	15961	1232	53245	1089	54978	1048	38737	1253	52894	10296	527777	289	10352	1753	75889	1472	75680
A0A125YHX3	75	3013	255	11277	326	17066	65	2407	257	11401	424	23380	64	2412	363	15981	571	30447	142	5398	430	18853	498	26266	230	8930	211	9274	1863	102062	65	2476	422	18857	417	23192
A0A125YRT6	45	1697	660	28398	572	29602	25	943	739	31897	461	23701	46	1697	700	29829	1060	53556	137	4992	848	36751	1051	53114	197	7537	291	12253	3557	185303	156	5881	1434	61882	1297	65929
S8G8U9	132	4919	739	32641	903	47276	106	3811	754	33246	1230	66926	110	3992	726	31616	1569	81166	216	7754	808	35185	1055	54372	645	23386	567	24426	6315	334125	110	4044	645	28320	765	39806
A0A125YLK8	2018	72391	7091	312468	12259	659856	1170	41364	7978	351099	15496	844817	1342	49312	8165	358661	17363	944236	2701	98538	8364	367360	13034	700523	10274	374981	7219	315717	86860	4771249	2027	72239	11484	506198	14278	781887
A0A125YIV8	9	333	459	19917	203	10161	15	508	520	22635	273	14399	44	1538	654	28126	684	36123	171	6050	834	36586	765	39771	71	2659	82	3529	2360	126618	80	2832	798	35292	1088	57160
A0A125YIH2	176	6654	981	42880	1258	65923	115	4337	1271	55248	1359	73175	87	3210	684	30054	1352	70804	191	7208	761	32840	1205	63563	641	23430	975	42487	10959	577514	222	8280	1981	87196	1894	100903
S8FZP7	27	1021	30	1275	69	3826	33	1234	30	1333	136	7973	140	5292	586	25975	807	44600	188	6880	586	26074	544	30422	80	2966	38	1793	369	20148	3	104	17	757	34	1985
S8G8U4	480	17212	2152	93306	2453	127013	324	11638	2245	97248	2940	156687	256	9335	2288	99622	3142	164615	504	18442	2069	89912	2466	127315	1492	53897	2161	92922	17351	911063	325	11516	2936	128125	2266	117225
MIC14	1087	38543	4195	183363	7317	382523	802	28477	4290	187235	9002	479207	404	14593	4744	208208	7255	379711	761	27475	3486	152257	4885	253171	2666	95577	4110	177325	20625	1093243	371	13306	2922	128196	2322	120827
S8ER04	10	357	15	725	13	699	8	289	14	583	31	1895	56	2091	502	22237	329	18348	121	4510	506	22562	303	16593	187	7275	45	1989	622	33655	1	34	79	3452	89	4787
S8EN63	1	41	0	0	1	35	0	0	1	32	0	0	1	41	41	1802	14	763	2	60	16	710	9	521	0	0	1	41	6	233	0	0	0	0	1	66
A0A125YVH5	71	2503	442	19947	610	32930	29	1022	383	16539	737	38866	19	698	270	11722	658	35237	56	2020	219	9476	477	25607	101	3394	344	14878	3383	182905	34	1163	276	12102	309	16181
S8G8T9	20	740	169	7350	102	5259	12	403	121	5264	159	8145	11	343	203	8870	177	8991	45	1620	300	13036	249	12629	133	5234	71	3047	1124	58177	24	864	461	20069	358	18505
S8EUP9	86	3263	243	10762	436	23879	56	2235	238	10564	485	26618	35	1290	231	10180	348	18653	64	2454	196	8842	274	15110	185	6593	120	5273	1527	83946	58	2208	211	9184	309	17282
TGME49_218380	0	0	0	0	0	0	0	0	0	0	1	49	0	0	0	0	0	0	0	0	0	0	0	0	0	0	0	0	0	0	0	0	0	0	0	0
S8ER00	0	0	4	159	4	160	0	0	3	115	13	575	1	50	7	321	6	312	2	87	18	757	1	52	0	0	2	89	33	1471	0	0	5	212	6	292
S8EN59	11	442	44	1966	61	3332	15	604	52	2300	109	5491	9	366	82	3631	47	2401	37	1467	207	8920	66	3613	21	823	38	1601	477	24845	10	377	69	2988	99	5086
RPP0	869	31534	3495	152614	5299	272134	633	23601	4845	207526	5315	281854	339	12879	2945	127274	5576	286861	775	29220	3406	145643	4546	230131	3765	140488	3570	152608	39641	2038893	1074	38792	5600	242513	6310	329550
S8G8T4	242	9376	1054	46781	1479	81592	158	6091	1062	47239	1863	105930	128	4932	778	34436	1856	101404	316	12125	970	42669	1416	76681	1942	79634	1186	52616	11863	658528	223	8582	1798	80321	1746	97658
TGME49_218430	0	0	0	0	1	41	0	0	0	0	0	0	0	0	0	0	0	0	0	0	0	0	0	0	0	0	0	0	2	87	0	0	0	0	0	0
TGME49_218440	0	0	0	0	0	0	0	0	0	0	0	0	0	0	0	0	0	0	0	0	0	0	0	0	0	0	0	0	0	0	0	0	0	0	0	0
S8EUP3	0	0	2	91	3	150	3	103	2	86	3	196	9	345	9	388	10	499	10	384	7	309	6	341	69	2341	5	236	125	6841	6	207	23	999	13	655
A0A125YVQ1	0	0	0	0	0	0	0	0	0	0	0	0	0	0	0	0	2	95	2	72	1	50	1	53	2	90	0	0	20	1113	0	0	3	131	2	103
S8EN54	0	0	1	30	3	154	1	31	2	80	2	98	22	848	14	662	54	2851	41	1486	21	931	59	3360	1	29	6	244	51	2712	0	0	9	396	2	90
TGME49_218480	0	0	0	0	0	0	0	0	0	0	0	0	0	0	0	0	0	0	0	0	0	0	0	0	0	0	0	0	0	0	0	0	0	0	0	0
S8FZN1	152	6115	386	16822	571	30453	82	3339	452	19476	526	28692	124	4872	651	28802	1170	63373	182	7120	576	24602	761	40772	525	19976	293	12533	2076	109997	60	2475	255	11226	298	16033
S8G8S9	32	1189	75	3265	70	3557	24	908	89	3830	268	13826	95	3571	1107	47629	856	44575	202	7759	1180	50636	765	38323	34	1089	39	1669	408	21717	11	483	62	2636	51	2800
S8EQZ1	0	0	0	0	0	0	0	0	0	0	0	0	0	0	0	0	0	0	0	0	0	0	0	0	0	0	0	0	0	0	0	0	0	0	0	0
MIC6	2641	93859	19399	846290	28376	1481174	1763	62578	24619	1075180	37069	1968821	2499	90911	26809	1171989	38528	2051881	4230	155080	22006	958822	24497	1284555	9627	341631	13071	564698	132015	6968748	1931	68226	13016	567613	14031	754357
S8FZM8	20	723	101	4515	119	6303	10	325	155	6975	142	8035	25	903	172	7696	206	11321	51	1824	325	14290	355	19637	62	2274	34	1485	1290	70986	25	939	568	25608	710	39669
S8EN43	23	886	164	7383	150	7916	22	855	153	6798	299	16646	28	1056	136	5931	233	12626	94	3538	260	11529	294	15745	90	3156	141	6053	2226	123142	58	2162	636	28099	670	35258
S8G8S5	588	21383	3292	141784	2710	136728	375	13694	3292	141568	3704	192903	218	7981	2729	117493	3659	187191	705	25708	2874	123121	3910	200833	1053	37842	1430	60668	17799	921983	370	13343	3717	160189	3097	159264
ACC2	221	8067	1452	62607	1517	77419	184	6589	1362	58480	1888	98840	213	7906	2004	86584	2278	117601	476	17614	2137	91835	2171	110239	1198	44013	1926	82551	10440	544336	295	10623	2243	97091	1539	77664
S8EQY7	205	7844	553	24499	791	42036	125	4767	674	29533	891	47820	105	3975	515	22328	1118	60685	192	7138	409	17889	749	39966	962	36914	589	25285	7756	420298	177	6742	791	34409	942	50134
S8EN39	88	3425	442	19196	545	28299	66	2429	381	16390	587	30516	29	1017	406	17554	598	30945	105	4075	336	14786	480	24757	259	9324	331	14180	2328	123065	61	2325	418	18201	309	15574
S8FZM1	135	5132	572	25276	588	31088	89	3400	532	23309	646	34830	137	5186	671	29545	1742	92017	222	8537	590	25994	1032	54762	656	24868	576	24556	4311	228697	94	3551	666	28995	549	29645
S8G8S2	162	6072	478	21008	618	33258	102	3916	482	21326	757	40854	93	3496	352	15359	808	43670	153	6005	461	19787	604	32558	692	26221	498	21710	4454	241044	101	3756	608	26745	543	29740
S8EUM7	120	4370	563	24718	666	35418	125	4860	601	26364	858	46059	99	3732	455	20066	886	49031	234	9046	616	26892	829	44850	859	32466	577	24865	6381	342047	132	4900	897	38808	827	43807
CDPK6	389	15134	1503	65334	1936	104568	204	7908	1600	69410	2241	122375	408	15755	2346	102173	3761	199892	705	27418	2076	90804	2561	134899	2210	86027	1532	66596	12011	629905	338	12773	1406	61049	1340	70061
A0A125YIP1	183	6912	888	38856	1282	70010	149	5883	872	38573	1599	84886	139	5467	1007	44174	2157	115520	283	11221	1015	43904	1479	78650	554	21331	683	29831	6726	369209	112	4494	826	35895	919	49861
A0A125YFW4	290	10587	1653	74141	1859	102383	205	7711	1929	85846	2103	119111	232	8368	1928	86196	2026	111973	424	15639	1935	86421	1414	77688	1984	71856	1081	47835	8375	469347	418	15008	1073	48517	1120	62636
S8G8R7	46	1647	409	18344	360	20494	26	966	547	24301	474	27681	109	4040	810	36029	500	27699	211	7895	930	41538	449	24498	374	13615	281	12419	1774	97989	31	1080	366	16283	213	11317
S8EUM1	110	4019	566	24899	854	45085	75	2787	685	30269	856	47052	85	3207	489	21481	1177	61010	156	5962	618	26530	881	45832	368	13228	399	17429	3849	208716	68	2574	580	25262	624	33375
S8EQX7	34	1338	68	2953	110	5494	18	738	60	2467	139	7000	20	820	65	2818	122	6651	38	1482	44	1894	99	5131	55	2125	39	1625	525	27542	16	634	26	1141	60	3284
S8EN29	157	5879	831	36794	1126	59628	126	4831	876	37950	1284	70313	56	2103	445	19485	597	31810	145	5426	845	36733	1023	53548	226	8510	190	8133	3859	206290	100	3728	1239	54479	1511	80375
S8FZL1	148	5720	538	22956	642	34279	84	3260	511	21749	843	44240	114	4666	561	24596	1091	57883	190	7596	656	28197	995	51954	615	23827	350	14725	2947	154031	110	4206	570	24592	497	25771
S8G8R3	21	832	130	5583	231	11510	15	571	117	4834	222	11231	16	569	110	4648	204	9953	35	1433	141	6054	170	8513	138	5435	170	7232	1385	71053	26	948	208	8837	203	10022
S8EUL6	34	1320	156	7014	235	12832	20	770	133	5905	228	12845	32	1277	145	6545	313	17591	40	1629	172	7615	295	16087	208	8344	155	6718	1415	78026	53	2090	249	11071	296	16505
A0A125YFQ8	385	14036	1783	77162	2869	148756	230	8424	2420	103845	3026	156954	215	7975	2032	87661	4546	233841	392	14179	2118	91202	3267	168505	1308	46084	1804	77427	20785	1072888	361	13222	2652	114200	3667	187475
S8EN26	69	2769	334	14517	388	21180	67	2664	278	12265	516	27636	65	2690	373	16183	770	40333	171	7008	365	15885	482	25548	243	9456	255	11072	1703	90419	63	2435	273	11722	210	11215
MSH1	53	2025	313	13521	302	15761	31	1142	335	14280	318	16603	44	1662	246	10484	1026	53750	117	4290	326	14099	686	35735	210	7812	185	7905	1716	89590	47	1701	361	15795	396	21006
S8EUL1	26	953	89	4005	141	7373	15	511	153	6678	101	5419	13	520	95	4402	202	10441	26	945	113	4916	139	7544	65	2119	39	1732	689	39193	23	864	163	7091	174	9241
S8EQW8	72	2743	319	14166	396	21048	24	964	384	16877	303	16858	44	1639	278	12208	604	32714	81	2944	306	13417	366	19685	430	15537	228	9817	2183	121109	91	3439	445	19856	382	20971
A0A125YP87	32	1209	400	17915	388	20905	39	1578	543	24121	367	20499	77	2886	527	23628	915	51278	194	7595	765	33655	846	46842	767	30054	267	11648	4713	260063	177	6549	1294	57707	1553	85195
S8FZK0	0	0	1	37	2	115	0	0	2	100	1	49	1	29	8	351	6	373	10	392	25	1122	8	443	0	0	7	290	61	3197	0	0	26	1116	21	1046
S8G8Q5	0	0	0	0	0	0	0	0	0	0	2	79	2	67	3	113	2	118	0	0	2	100	1	70	1	34	4	177	41	2168	0	0	4	172	3	188
S8EUK6	13	461	60	2541	90	4848	15	564	69	3059	122	6716	75	2817	353	15649	473	25334	115	4181	435	19122	462	25021	284	10013	328	14452	8257	447158	63	2244	637	28224	1482	78416
A0A125YL46	240	8964	512	22518	873	46553	121	4680	515	22551	1073	58190	88	3573	555	24066	885	48041	211	8238	638	28181	897	48147	361	14152	284	12355	2287	122997	105	4054	623	26755	797	43177
A0A125YRW7	15	579	24	1097	43	2493	9	348	35	1557	62	3528	50	1928	73	3279	127	7129	61	2394	69	2944	92	5205	220	8351	98	4158	1062	58222	27	956	62	2711	111	5822
S8G8Q0	40	1558	255	10774	385	18103	26	1032	253	10398	422	20148	23	876	210	8693	373	17790	41	1523	221	9316	284	13779	80	3057	154	6443	2220	107829	48	1815	338	14242	384	18678
S8FZJ5	123	4397	619	26810	887	45092	89	3153	594	25558	1239	63730	113	4219	514	22712	1017	53278	181	6715	526	22775	846	44055	443	16883	492	20718	5294	270215	61	2130	528	22778	559	28619
A0A125YSX7	60	2221	349	15118	326	16846	52	1895	307	13343	322	16322	39	1455	351	15324	390	19550	93	3530	372	16275	365	18468	157	5884	285	12464	1692	88395	45	1629	364	15835	276	15267
AP2XII1	299	10517	3589	152276	3379	160629	213	7427	3497	146326	4177	200570	125	4358	4064	169891	4768	225758	332	11533	4003	167078	4301	205545	905	31143	3181	132371	20309	979408	220	7588	3947	165515	3038	145641
S8EN17	108	4086	1052	45928	764	39274	140	5265	934	40528	1325	69002	149	5634	1698	73230	1463	76135	321	11992	1819	78881	1402	72255	749	28692	680	29352	7081	367946	129	5000	1407	61613	1106	57277
S8G8P6	116	4271	285	12724	368	19968	78	2983	331	14755	433	23614	107	4027	494	21555	566	30793	177	6824	522	23345	447	24901	463	17558	172	7520	1952	107498	63	2351	391	17227	394	21930
S8FZJ0	21	838	21	903	28	1666	10	425	30	1316	22	1257	9	335	26	1144	42	2274	15	571	15	611	29	1628	12	421	23	1048	204	11607	10	374	25	1121	26	1435
S8EUJ6	9	315	62	2729	67	3741	12	399	92	4074	90	4914	20	718	83	3629	120	6499	60	2163	156	6946	160	8396	117	3865	56	2492	1308	69338	20	664	303	13428	421	22842
S8EQW1	0	0	0	0	0	0	0	0	0	0	0	0	0	0	0	0	0	0	0	0	0	0	0	0	0	0	0	0	0	0	0	0	0	0	0	0
S8EN13	1012	35519	6092	266426	7917	406385	740	26355	7116	310362	8658	455355	630	22334	6987	304107	10074	518765	1080	38894	6105	263687	6417	333061	3592	127306	6377	274848	30502	1587224	608	21499	5207	226880	3092	161050
S8FZI4	13	460	63	2796	100	5380	5	189	45	2017	152	8191	14	519	135	6025	153	7782	24	834	142	6101	147	7843	5	184	52	2315	330	17400	6	215	49	2116	46	2586
S8G8P1	146	5385	664	29603	1048	56703	105	3734	690	30592	1384	76617	107	3820	663	28995	1411	74886	279	10289	776	34383	1199	65187	370	13244	482	21125	3925	214822	120	4327	669	29465	547	29604
A0A125YHV2	203	7565	690	29607	1305	69804	111	4126	910	40058	1504	81679	122	4686	1064	46684	2086	111866	221	8096	943	41263	1312	70852	864	32639	608	26539	7692	412295	163	6085	772	34160	1036	55528
S8EQV9	93	3475	512	22308	738	38933	66	2471	464	20385	887	48987	42	1537	575	24935	1020	52868	107	4121	451	19552	773	40821	409	15796	406	17567	4666	250756	67	2485	480	21026	623	33033
S8EN08	63	2334	154	7072	302	17084	44	1656	178	7902	421	24154	51	1912	221	9911	425	24219	69	2638	218	9902	304	17188	180	6388	140	6160	1488	85761	28	1016	167	7585	190	11180
S8FZH9	24	861	271	11904	201	11126	22	793	296	13098	231	12731	31	1114	278	12116	413	22093	81	2917	284	12566	396	21064	337	11783	69	3097	1580	87673	36	1292	327	14519	408	21597
S8G8N7	12	449	61	2726	36	1906	5	172	64	2775	40	2344	13	470	75	3304	75	4221	21	798	59	2547	77	4226	27	1052	23	999	271	14915	14	536	60	2725	75	4110
S8EUI5	56	2151	379	16885	414	21945	25	871	368	15868	546	29476	110	4063	340	14910	672	36419	157	5865	351	15129	460	24665	292	10224	342	14790	2824	148632	73	2464	370	16218	340	17705
S8EQV7	264	10166	802	36224	991	54907	175	6551	866	38607	1400	79777	397	14993	1262	56200	2665	150384	531	20237	1016	45690	1562	88519	2879	111341	1555	69902	13090	745628	460	17681	1173	52937	1144	66535
S8EN05	141	5315	475	20544	754	39514	95	3629	529	23228	946	50736	75	2692	535	23259	1153	59591	176	6678	464	19802	908	47465	732	27972	640	27960	7946	420962	147	5464	878	38169	918	47648
S8FZH5	188	7002	498	22273	753	40708	116	4308	500	22086	972	52924	83	3167	348	15356	578	31343	177	6927	244	10713	371	19893	366	13759	270	11845	2370	128579	77	3014	239	10616	337	18178
S8G8N3	19	726	7	266	25	1316	8	280	14	605	21	1099	133	5033	210	9235	484	26358	356	13390	315	13952	268	13922	443	16660	213	9248	3014	158404	84	3050	684	30180	444	23269
A0A125YPA3	0	0	1	31	0	0	0	0	1	50	4	238	13	456	31	1436	25	1173	18	625	25	1125	20	998	57	1964	29	1289	230	12669	6	233	31	1395	32	1747
S8EQV4	634	23266	2165	94961	3502	192605	375	13705	2394	105577	4079	226077	377	13985	2378	105267	2715	147627	566	20816	2089	91803	1997	110454	2291	84747	1424	62444	12794	699745	349	12783	1612	71883	1496	81430
S8EN04	377	14617	921	41084	1171	64646	208	7954	1080	47997	1580	87643	175	6723	521	23499	982	55279	225	9097	409	18371	612	33792	920	35991	434	19357	4312	244995	162	6480	552	24640	647	37096
S8FZH0	349	13212	1566	68383	1979	101905	198	7332	1804	77957	2245	117245	249	9340	2181	94809	3219	169798	541	20617	1823	78194	2459	128390	1420	51652	1462	63258	13674	714766	279	10562	1660	72795	1538	80798
S8G8M6	148	5659	671	28579	834	42423	73	2952	650	28056	962	50094	178	6916	2057	89224	981	50321	271	10261	2026	87725	900	46502	515	19391	593	25226	4062	210996	131	4989	785	33912	646	33183
A0A125YRY4	254	9526	2349	103233	1283	69516	143	5397	2151	94808	1861	103769	307	11562	2875	126414	2867	158390	1111	43006	3726	163383	3694	201275	2216	83549	906	39635	17988	978183	765	28413	5039	220722	5952	324037
ALP1	199	7523	688	29656	747	37816	121	4518	628	27224	838	43259	111	4443	669	29081	1256	64727	223	8414	750	32344	1097	55498	598	22215	537	23316	6375	329549	144	5513	952	41540	1059	54822
S8EN02	130	4915	483	21260	635	33526	94	3643	512	22137	695	36966	81	3287	460	19915	653	34076	93	3535	417	18150	452	23208	394	15052	266	11522	2136	111662	72	2602	403	17383	421	21829
S8FZG5	11	411	60	2545	108	5326	13	544	80	3405	143	7126	11	387	94	4073	180	9166	31	1271	137	5747	207	10625	89	3499	73	2987	1304	68572	19	714	226	9678	240	12298
A0A125YW69	376	14183	1452	63087	2089	109999	254	9543	1536	66879	2636	140167	198	7483	1246	54435	2064	109774	391	14985	1329	57019	1937	100655	1504	58582	1238	52902	11530	605196	190	7133	1527	65923	1493	79694
GAP50	243	8927	3895	170370	1943	99356	165	6037	3673	159074	2726	142597	315	11506	4223	182208	4238	219371	1200	44959	5028	218253	5108	261556	2045	75617	1612	68781	29066	1526624	896	32523	7852	340864	8968	458186
SRS55M	6	208	7	311	2	88	0	0	6	246	11	583	7	279	7	302	63	3396	19	787	13	581	36	1809	25	958	17	769	134	7058	5	181	6	287	12	753
S8EQV0	9	340	24	1036	23	1097	2	74	19	827	41	2172	18	667	43	1810	120	5907	34	1265	25	1059	120	6078	88	3001	78	3384	1223	62926	12	456	54	2232	112	5862
S8EMZ9	38	1479	114	4879	178	9165	22	939	162	7001	182	9468	37	1480	258	11257	371	19294	66	2701	195	8495	304	15993	146	5771	112	4627	775	40812	23	903	160	6867	143	7186
S8FZG0	133	5249	421	18150	532	27654	82	3309	516	21852	649	34346	64	2446	536	22771	744	38377	167	6541	473	20123	602	31175	287	10724	355	14986	3520	181141	112	4290	535	23012	478	24642
S8G8L8	3	89	11	453	4	151	2	86	14	613	19	1020	6	214	32	1404	38	1962	13	464	22	1023	36	1849	11	439	20	872	231	12226	2	79	32	1461	34	2007
S8EUG3	38	1411	295	12429	200	9399	23	898	299	12527	305	14256	22	804	238	10161	319	15283	28	1019	220	9083	252	11822	109	4178	271	11053	1653	77795	39	1469	312	12775	175	8420
S8EQU8	31	1124	137	5993	108	5551	27	1094	118	4904	169	8388	16	596	79	3391	152	7838	35	1442	93	3774	84	4329	67	2803	107	4420	649	32837	40	1552	85	3480	89	4596
S8EMZ7	176	6709	555	24013	785	41648	149	5877	434	18494	1042	55258	89	3622	378	16417	1164	63841	225	8923	488	21065	1057	55202	606	22913	329	14274	2595	137120	73	2754	436	19019	450	23466
S8FZF3	49	1754	644	27931	517	26472	36	1331	582	25328	638	34766	66	2486	513	22433	901	47071	119	4543	531	23008	698	36061	527	19134	387	16677	4540	238948	116	4332	1111	48661	1046	54352
S8G8L3	62	2531	263	11435	322	16591	46	1746	256	11290	552	29090	106	4149	775	33746	1089	57652	220	8604	758	32662	955	49542	542	21041	258	11257	3264	169276	98	3832	490	21295	513	26832
PRMT1	141	5349	459	20065	743	39596	78	3029	495	21704	949	51871	130	5154	577	25282	1383	74390	197	7674	597	25992	1035	55936	606	23025	623	27365	6885	381160	141	5206	964	43056	1090	60389
S8EQU6	194	7430	291	12488	623	33615	173	6626	210	9022	1118	60011	208	8292	1297	57257	1537	82107	347	13698	1364	59255	1259	67469	213	8102	85	3621	1331	69552	31	1192	151	6711	186	10133
S8EMZ1	176	6582	1131	48152	1364	68654	92	3402	1232	52275	1529	79949	104	4016	844	36160	1863	92545	220	8303	1132	48505	1880	94490	527	19827	593	25012	7500	383402	155	5644	1679	73160	1517	76809
A0A125YJF1	190	6970	1089	47223	1188	62312	148	5438	1174	51159	1551	82786	164	6143	1090	47050	2191	114234	303	11107	1177	51113	1593	82943	893	33395	840	36431	9215	487443	178	6499	1383	60309	1319	69605
TGME49_219560	0	0	0	0	0	0	0	0	0	0	0	0	0	0	0	0	0	0	0	0	0	0	0	0	0	0	0	0	0	0	0	0	0	0	0	0
S8G8K9	30	1122	27	1177	73	4152	21	836	42	1889	113	6170	70	2736	257	11361	331	17756	102	4069	182	7987	255	13639	69	2739	39	1668	323	17510	16	613	27	1213	45	2443
TGME49_219580	0	0	0	0	0	0	0	0	0	0	0	0	0	0	0	0	1	31	0	0	0	0	0	0	0	0	0	0	2	150	0	0	0	0	0	0
A0A125YW15	55	1944	336	14774	411	20604	33	1176	409	17572	589	29743	61	2322	574	24667	930	48427	87	3326	638	27391	716	36484	242	8718	518	22103	4820	247217	64	2287	865	37330	744	38318
S8EQU4	141	5143	698	30512	834	42768	92	3257	748	32056	939	48867	168	6251	833	36261	2713	139880	380	14502	869	37613	1777	90968	694	25119	847	36149	9361	490251	160	5923	861	37289	1175	60335
S8EMY8	132	4960	44	1967	291	15986	122	4651	54	2351	381	21473	524	19959	769	34203	3106	176202	759	29261	909	40305	1750	98601	1046	40009	544	23990	5883	326688	159	6057	387	17139	594	33638
S8FZE3	137	5212	515	22870	716	38627	112	4190	528	23143	876	46985	189	7338	511	22005	1245	67320	304	11430	534	23444	811	43913	511	19796	443	19378	3826	206338	100	3806	372	16360	518	28023
S8G8K4	372	14377	1643	71283	1848	96228	224	8561	1688	72987	1826	97314	189	7356	1260	54423	2221	115155	330	12765	1204	51760	1640	83532	1618	62926	1188	51232	11292	587972	355	13453	1699	74536	1607	82442
S8EUE5	91	3304	662	28043	964	48130	91	3256	557	23519	1494	74322	50	1945	367	16050	842	43233	137	5051	467	20043	636	32319	246	8688	354	14661	3734	188371	46	1658	452	19284	369	18279
S8EQU2	392	14851	1103	48900	1568	84830	317	11928	1089	47980	2433	133627	237	9376	2788	123519	1316	71965	444	17217	2469	109015	1041	56485	672	25124	606	26689	5123	284241	133	5140	510	22256	658	35704
S8EMY5	10	327	59	2444	41	2018	9	324	37	1586	113	5495	4	130	82	3398	69	3551	27	977	87	3670	62	3004	8	253	68	2793	1086	52083	2	71	105	4342	132	6553
S8FZD8	5	161	15	611	16	748	5	205	9	395	20	1000	3	135	7	328	35	2021	5	182	8	339	25	1370	68	1999	14	639	107	5752	1	33	5	220	12	674
S8G8K0	78	3011	250	10817	302	16097	44	1715	222	9440	343	18781	34	1392	256	11113	373	19542	57	2421	185	8095	238	12279	366	14341	175	7630	1345	71927	46	1838	236	10314	193	10550
S8EUE1	91	3394	451	19930	544	28783	49	1822	476	21101	629	33721	71	2750	419	18108	881	45977	138	5285	369	16248	625	33180	510	18563	387	16933	3286	172856	79	2949	575	25019	516	27066
S8EQU0	198	6667	2892	123863	4222	209006	191	6277	3681	156730	5852	290308	186	6521	2978	127519	7350	364396	529	18573	3090	132556	5669	282186	1250	41682	2686	113616	35232	1764851	324	10692	4224	180930	6157	305177
S8EMY3	65	2398	446	18958	547	27845	16	604	532	23191	542	28201	20	683	283	12309	527	26829	72	2675	784	33705	840	43024	76	2982	213	9168	2902	150774	73	2654	1205	52530	1076	54739
S8FZD4	201	7374	868	37044	879	45470	106	3993	953	40890	1029	55331	97	3567	886	37677	1132	58939	227	8843	931	39973	1104	57416	360	12993	523	22427	4361	226471	101	3835	855	36868	892	45915
S8G8J6	209	7986	680	30110	1023	55694	124	4804	835	36930	1321	75037	202	7977	516	22531	1146	65296	354	13699	656	28726	918	51198	642	25473	402	17769	4646	258204	156	6108	566	25026	777	42872
S8EUD6	487	17260	4274	189295	4184	225216	477	17360	4023	176233	6447	350162	374	13455	3878	170542	5773	310444	806	28872	3562	156162	4404	236986	2139	76302	2279	100058	21106	1122471	386	13824	3084	136779	2783	148738
S8EQT6	750	29368	2239	96071	3315	171110	563	22212	1907	82045	5296	276929	488	19021	4349	189127	4741	247008	1018	39310	3892	168388	3888	202735	1211	46056	1313	56402	14220	741009	192	7281	1474	63504	1682	87531
S8EMY0	15	502	18	749	31	1634	29	1133	11	480	108	5829	17	601	60	2736	54	2948	22	802	53	2311	41	2271	11	347	11	507	213	11683	0	0	19	833	20	1123
A0A125YIF5	162	5939	970	42699	1279	67443	91	3258	1474	65055	1696	90788	92	3318	1219	53794	1814	97449	197	7086	1050	45899	1373	73969	751	27635	869	37809	14145	776980	178	6323	1657	73620	1901	101005
S8G8J1	148	5812	291	12873	436	24135	91	3650	319	14314	611	35059	93	3578	368	16521	656	36880	167	6722	316	13901	454	24734	378	15038	192	8440	2963	165451	97	3927	283	12644	368	20312
S8EUD1	107	4257	259	11047	342	18329	62	2448	243	10481	396	21215	70	2852	282	12198	458	24453	119	4954	227	9946	347	19353	314	13433	155	6567	1715	90730	62	2420	242	10596	268	14039
S8EMX7	0	0	0	0	0	0	0	0	0	0	0	0	0	0	0	0	0	0	0	0	0	0	0	0	0	0	0	0	0	0	0	0	0	0	0	0
S8EQT4	95	3678	459	19903	479	24831	75	2793	474	20610	703	37767	112	4597	436	18973	825	43179	144	5754	498	21515	742	38038	319	12136	415	17844	3844	203751	105	3988	603	26129	554	29719
A0A125YPJ1	572	22300	1610	70678	2303	126455	392	15320	1649	71638	2958	161477	297	11495	1146	50680	2544	136026	658	26279	1236	53883	2233	119958	2200	85631	1611	70393	15026	818746	451	17505	1940	84812	2112	114766
S8G8I6	1989	72147	5960	260765	9470	491711	1160	42593	6467	282252	11883	630456	1125	41607	8085	354643	13870	747150	2041	75985	7923	348439	9473	497686	5603	201198	4555	197287	40999	2147531	1115	40357	4986	219388	4757	251695
S8EUC5	288	10683	1074	46789	1428	73444	190	6906	1162	50649	1860	101101	371	13907	1001	43325	2397	130258	444	16289	1244	54238	1638	87166	2536	94617	1146	48902	14364	791863	531	19465	1843	80573	2168	117118
S8EQS8	0	0	0	0	1	51	0	0	2	95	2	125	9	389	3	140	1	32	3	109	2	94	6	346	0	0	5	219	93	5279	0	0	12	480	30	1704
S8FZB9	32	1109	141	6124	336	17236	30	1116	152	6574	338	17487	38	1426	206	8823	433	21947	112	4308	223	9607	342	17460	147	5368	494	21453	2050	107694	36	1354	490	21325	362	18397
S8EMX4	36	1489	96	4164	192	9989	20	863	63	2690	228	12042	17	717	98	4298	208	11044	39	1619	104	4409	173	8855	218	9654	89	3636	666	34560	22	926	81	3451	153	7943
S8G8I1	139	5024	1030	45487	1235	65848	63	2176	1113	48634	1340	73046	60	2045	911	39887	1525	81645	188	6927	1383	60502	1426	76526	715	25486	745	32296	7934	427242	127	4479	2000	87845	1793	97213
S8EUC0	72	2675	608	26345	744	38232	55	2015	570	24502	948	49245	49	1853	523	22693	1159	60231	165	6354	1002	43390	1453	76221	320	12457	515	22089	6309	328330	170	6483	1817	78406	1671	86472
S8G5W9	63	2391	339	15227	375	21216	65	2378	466	20890	503	28740	175	6553	417	18703	659	38728	140	5302	467	20566	360	20004	388	14966	303	13171	2683	145487	51	1936	337	14947	265	15598
S8F8M6	2	65	64	2868	87	4311	0	0	39	1785	83	4878	0	0	3	144	3	147	0	0	3	124	6	366	0	0	7	308	8	422	0	0	1	44	3	210
A0A125YWJ1	0	0	2	91	3	148	0	0	0	0	4	209	0	0	28	1213	3	164	8	330	34	1487	2	105	38	1315	91	4111	313	17440	14	542	68	3034	37	2149
S8GR95	0	0	1	50	1	55	0	0	1	50	2	68	3	104	6	300	0	0	1	31	9	384	3	150	72	2925	65	2812	440	23385	8	287	25	1105	25	1372
S8GGW3	151	5461	649	29031	770	42563	143	5245	730	32354	1013	57505	106	3981	586	25908	949	52691	205	7539	588	25870	693	37563	500	18507	417	18461	4223	233214	94	3443	565	25190	661	35946
S8F5K6	167	6358	534	23494	676	36674	96	3749	547	23929	740	40785	94	3509	270	11854	695	37556	152	5891	292	13010	580	31853	940	35886	638	28625	7785	428600	183	6838	976	43228	890	48265
S8F8N2	65	2306	410	17742	440	22644	48	1822	414	17730	534	27850	30	1146	256	11201	387	20022	76	2813	221	9342	410	21604	220	8218	286	12123	2439	126691	38	1332	331	14467	278	14018
S8FBR7	38	1447	104	4626	159	8691	23	821	116	4968	206	11705	38	1402	137	5950	238	13325	76	2866	138	5964	195	10659	145	5318	130	5726	1248	70186	36	1341	233	10395	261	14857
S8GR99	14	507	55	2410	75	3723	10	410	76	3357	67	3616	7	255	74	3150	80	4086	17	588	68	2990	72	3871	97	3228	65	2850	227	12006	9	364	83	3543	60	2966
S8GGW8	6	222	19	812	22	1091	6	253	20	946	19	954	3	104	31	1370	19	948	4	178	26	1124	32	1673	6	208	16	664	60	3021	4	158	12	523	24	1242
S8F5L0	29	1128	133	5653	144	7270	15	532	141	5978	175	8391	6	195	161	6926	164	8094	28	1047	171	7333	129	6406	133	5016	99	4281	719	36064	9	344	182	7622	142	7171
A0A125YIP9	27	1003	60	2650	98	5185	10	404	74	3291	130	7089	21	804	57	2430	112	6269	23	873	48	2217	96	5037	64	2467	56	2424	379	19939	12	423	83	3563	95	4972
S8FBS2	2	76	2	88	4	200	1	29	7	302	10	505	9	372	21	912	47	2729	4	155	14	584	23	1136	0	0	3	131	29	1553	1	42	3	122	4	229
A0A125YNI9	93	3553	123	5415	212	11404	44	1742	152	6759	300	16815	40	1563	190	8183	278	15137	54	2014	153	6738	155	8551	350	14415	101	4420	992	55717	50	1913	119	5099	201	11278
S8GGX3	107	4171	320	13670	385	19663	81	3201	249	10655	515	26563	73	2898	303	13155	549	28327	109	4315	240	10335	449	23044	198	7366	250	10589	2278	117006	53	2188	275	11706	280	14932
S8F8P2	118	4388	489	21353	759	40294	120	4633	525	22966	1125	60686	109	4178	523	22680	1241	65762	182	7295	504	21515	971	50989	602	24964	524	22702	4793	257107	101	3830	598	26256	567	30177
S8F5L4	78	3133	271	11695	316	16674	62	2416	207	8975	415	21348	52	2053	200	8650	422	22634	88	3433	213	9123	323	16438	525	20063	312	13426	1695	92128	64	2480	235	10164	183	9537
S8FBS4	14	600	71	3241	93	4875	15	561	43	1889	128	6519	17	762	74	3192	120	6502	30	1329	78	3475	88	4760	62	2657	95	4197	614	32083	14	556	103	4469	90	4601
S8GRA9	29	1069	149	6456	172	9218	17	667	123	5268	299	15391	29	1101	113	5007	234	12280	46	1768	149	6567	203	10487	216	8181	225	9864	1737	91236	27	992	303	13052	189	9797
S8GGX8	77	3231	216	8999	326	16623	69	2865	249	10531	475	25058	40	1742	214	9275	314	16576	73	3150	248	10675	279	14349	177	6907	130	5412	1670	86975	37	1438	246	10363	310	16410
S8F5L6	108	4175	303	13023	334	16704	55	2257	350	14714	462	23559	48	1871	579	24767	754	37604	130	5115	554	23838	609	31796	258	9642	252	10560	2511	125165	60	2247	407	17248	413	20971
S8F8P6	38	1516	100	4350	183	9842	37	1415	147	6363	308	16046	64	2504	205	8744	312	15910	58	2176	260	11271	280	14832	139	5645	97	4119	1122	57459	24	962	119	5196	156	8033
S8FBS8	461	17994	1621	70344	1956	102729	359	14132	2138	92510	2728	146237	192	7455	1404	61113	1751	92976	357	13986	1339	57540	1288	67548	790	29411	646	27685	7142	378108	167	6604	621	27073	754	40196
S8GRB2	1375	50004	8491	375041	9150	486940	816	28609	9415	415074	11146	612239	431	15351	5049	221655	6887	367396	830	30611	5354	235022	5219	278921	4172	152235	4615	200120	35735	1934009	1159	42063	6440	284332	5070	269375
A0A125YNK6	503	18618	1612	71174	2524	135523	408	15289	2061	90944	2986	164517	754	28550	6225	272923	7355	399283	1263	48078	6080	267570	4723	257578	3585	134049	2187	95520	19613	1076523	507	18853	1665	73560	1755	94365
S8F5M1	83	3136	456	19547	626	32816	89	3487	603	25460	719	37071	185	7337	1431	61764	1820	93113	235	9413	1458	62603	1074	54864	511	19285	584	24734	6853	359138	88	3317	628	26461	610	31080
IMC6	78	2912	1601	70102	865	46342	92	3493	1548	68227	1306	71293	197	7340	1714	75458	1738	92645	422	16240	2128	92502	1957	103929	724	27914	465	20270	9336	502923	281	10786	2327	101882	2532	135023
S8FBT3	13	474	72	3200	65	3634	16	588	166	7440	84	4987	71	2758	224	10023	237	13618	94	3506	231	10298	178	9643	135	5395	26	1188	952	52960	12	406	92	4085	98	5549
S8GRB7	21	789	190	7841	285	13641	30	1129	171	7024	378	18533	121	4872	1135	49019	986	50311	240	9409	897	39069	907	46803	537	20258	739	31270	4867	251885	113	4278	792	33677	609	31082
S8GGY6	43	1722	199	8545	239	12037	20	773	159	6846	290	15188	58	2211	748	31841	857	43787	139	5486	695	29266	756	37946	376	15274	1135	47758	5743	291669	79	2848	1377	59185	787	40451
S8F8Q6	13	508	35	1528	51	2820	15	579	27	1078	57	3045	13	598	50	2129	79	4443	31	1301	57	2354	68	3416	121	4354	29	1263	209	11426	14	538	37	1626	50	2596
S8F5M5	17	636	87	3670	104	5344	13	478	86	3696	161	8372	14	599	79	3391	238	12648	25	973	84	3584	153	7766	73	2729	73	3044	486	24508	16	569	112	4810	97	4994
S8FBT7	8	263	61	2467	63	2972	6	231	42	1719	204	9782	31	1134	97	4042	471	23384	36	1278	132	5600	365	17567	11	373	72	3049	796	40506	6	207	150	6247	127	6133
S8GRC2	2	83	5	215	6	322	6	183	6	224	47	2480	51	1794	439	18798	1340	67486	148	5560	423	18009	1189	60710	83	3021	194	8161	1243	62775	23	892	180	8012	178	9188
S8GGZ1	68	2520	336	14719	471	24669	47	1748	330	14056	528	27545	87	3204	687	30018	1702	88936	217	8289	716	31056	1410	74025	279	10088	242	10372	2057	109448	49	1758	439	19140	467	24042
S8F5M8	124	4517	606	26351	585	30132	92	3457	586	24977	736	38812	113	4092	578	24827	1367	71783	346	12653	738	31763	1096	56047	432	16382	415	17613	4435	230024	83	3059	670	28856	553	28142
S8F8Q9	93	3376	815	36060	937	49250	71	2608	804	34931	1135	61413	137	5396	999	43432	1864	98340	288	10835	947	41075	1164	61273	561	20862	766	33056	6297	332017	101	3514	942	40746	749	39752
S8FBU1	266	9729	1938	83254	2011	103337	175	6608	1939	83481	2576	133566	200	7632	1833	78814	2479	128136	479	17658	1587	68238	1930	99096	2032	76951	1860	79875	17031	881055	303	10953	1787	77055	1763	89332
S8GRC7	358	13692	1210	53289	1613	88659	284	11152	1193	53185	2033	113957	349	13746	1525	67112	2590	144083	499	19413	1372	60910	1925	104609	1690	65250	1274	55494	10926	606358	317	11929	1387	61421	1329	73154
ADF	265	9205	2144	92256	2493	124125	153	5368	2478	106562	3797	196675	110	3843	1902	81466	3221	162530	313	11098	2168	93099	2796	141107	622	21499	1358	57265	19076	959103	128	4237	2486	106828	2983	143641
A0A125YGB5	19	743	78	3410	64	3415	22	814	73	3286	99	5525	78	2869	237	10637	366	20307	213	8081	379	16955	393	22681	202	7993	29	1315	770	43055	12	426	36	1651	223	12381
TGME49_220425	0	0	0	0	0	0	0	0	0	0	0	0	0	0	0	0	0	0	0	0	0	0	0	0	0	0	0	0	0	0	0	0	0	0	0	0
S8F8R2	52	1962	261	11361	286	14541	41	1491	277	12017	352	18516	36	1456	280	12037	466	24040	80	2938	244	10597	338	17436	80	3084	145	5995	851	44560	26	888	205	8799	160	8291
S8FBU5	7	235	42	1741	44	2329	4	156	56	2396	79	4401	33	1369	105	4413	258	14193	86	3203	160	6831	279	14991	73	2926	55	2363	865	44892	16	596	196	8697	198	10062
S8GRD1	2	59	20	939	30	1551	4	158	31	1353	36	1895	8	325	50	2230	69	3514	22	895	69	2875	60	2950	48	1645	59	2417	488	24460	1	35	86	3617	93	4675
S8GH01	107	4063	215	9507	329	18487	72	2690	308	13635	422	23907	123	4765	293	13001	400	22428	181	6887	362	16021	292	16113	426	16535	354	15191	2665	144906	100	3853	437	19430	441	23838
S8F5N3	314	11470	2170	93723	2252	113306	190	7013	2440	105811	2458	128364	175	6237	2339	100298	3168	161240	369	13564	1920	82652	2223	113225	1456	54271	2211	94219	15615	807761	262	9564	2149	92389	1759	88825
S8F8R9	40	1515	262	11379	347	17566	17	636	270	11670	422	21917	46	1887	381	16379	472	23900	84	3316	345	14647	387	20048	125	5095	148	6251	1689	85806	46	1787	278	11982	279	14683
S8FBU7	105	3814	389	16816	446	24192	49	1922	362	15650	517	26896	109	4103	674	28975	813	42538	151	5625	567	24699	635	33199	525	20892	339	14444	3489	184835	87	3132	453	19556	495	25841
S8GRD5	277	10239	969	41886	1468	74729	140	5244	1128	49002	1857	96984	97	3497	878	37918	2008	101196	289	10857	793	34086	1489	75320	829	30863	640	27561	6424	332003	129	4927	822	35720	1007	51942
S8GH04	230	8867	992	43982	1237	67698	160	6097	929	40714	1421	78292	287	11108	978	43095	2011	110454	468	18033	1072	47110	1537	84429	1588	62133	993	42788	8549	463518	271	10543	1195	52527	1006	54291
S8F5N7	263	9696	1569	67280	1330	65860	155	5647	1698	73531	1354	67738	140	5491	2292	98759	1754	90049	326	12093	1867	80332	1640	83317	597	21972	1040	44076	5576	282672	146	5527	1372	58918	753	38306
S8F8S1	32	1268	61	2737	88	4795	24	954	89	3986	69	3867	11	444	104	4617	130	6839	36	1388	112	4955	99	5397	20	827	52	2319	367	20844	11	392	57	2460	41	2283
AP2V1	220	8596	621	27331	913	50558	138	5299	679	30072	874	48801	138	5350	808	35852	1330	73058	223	8746	727	32482	888	49382	968	38580	528	23310	3984	225625	155	6079	673	29647	502	28425
S8GRE0	180	7019	432	18959	576	31925	90	3477	390	17324	722	40340	83	3323	281	12228	681	37996	172	6756	214	9250	450	25073	880	34916	554	24650	3376	190697	113	4381	652	29461	374	21497
TGME49_220550	0	0	0	0	0	0	0	0	0	0	0	0	0	0	0	0	1	64	0	0	0	0	0	0	0	0	0	0	0	0	0	0	0	0	0	0
S8GH09	24	868	40	1861	54	2973	14	544	37	1657	97	5712	52	2021	78	3560	110	6266	48	1864	49	2325	89	5024	262	10430	45	1999	560	31904	47	1865	162	7034	46	2717
S8F5P1	146	5430	533	23807	720	38870	110	4275	578	25180	907	50712	109	4155	500	22064	1028	56974	201	7681	528	23455	762	42020	423	15642	438	19235	4800	264553	130	4748	779	34563	755	41377
S8F8S5	12	483	53	2342	36	1737	8	317	29	1208	68	3462	3	114	41	1791	72	3330	10	393	45	1899	50	2532	40	1272	45	1897	405	20567	11	369	60	2413	56	2642
S8FBV5	23	979	42	1902	72	4012	27	1050	27	1207	166	9363	59	2454	84	3774	397	21999	111	4502	106	4764	284	15887	345	14548	122	5217	707	38849	27	1072	72	3246	87	4953
A0A125YKT5	254	10015	661	29065	1215	65379	163	6451	697	30771	1416	78177	195	7347	768	33758	1479	79605	430	16765	836	36991	1291	70280	1434	56823	1026	44707	9035	486829	269	10292	1663	72806	1645	89068
S8GH13	383	14977	512	22590	1132	61667	284	11548	573	24748	1414	77511	132	5358	230	10108	612	32963	197	7876	286	12275	396	20568	554	21788	402	17442	3242	174091	57	2238	509	22358	440	23317
TGME49_220620	0	0	0	0	0	0	0	0	0	0	0	0	0	0	0	0	0	0	0	0	0	0	0	0	0	0	0	0	0	0	0	0	0	0	0	0
S8F5Q0	2302	81784	6495	289436	12213	667083	1797	64468	6799	301404	14624	822364	162	5760	1257	55831	1540	85000	399	14610	1813	80141	1082	59307	2251	82127	2967	130877	18811	1048507	310	11159	3203	142497	2187	120943
S8F8T0	325	11175	1330	57431	3783	196563	192	6573	1397	60352	4951	260218	112	3959	1076	46926	1986	99433	247	8698	1112	48210	1539	77462	474	16720	971	42211	8946	458476	120	4179	1358	59229	1213	61739
S8FBV8	0	0	9	401	11	600	2	64	5	240	8	422	1	30	81	3555	11	632	6	188	84	3720	4	227	3	112	195	8426	418	22519	4	161	115	4920	30	1737
S8EQN3	2	89	68	2969	83	4110	1	50	67	3125	111	5409	0	0	11	451	10	549	2	75	12	547	4	244	1	34	8	364	16	843	0	0	4	194	6	327
S8EMU7	21	772	107	4660	147	7678	12	436	119	5288	202	10733	1	36	43	1796	35	1698	4	129	41	1764	21	1085	0	0	23	1029	56	3157	3	106	20	808	7	381
S8FZ66	0	0	0	0	1	46	0	0	1	50	3	140	0	0	25	1134	6	284	1	32	32	1338	7	402	0	0	3	117	14	800	0	0	12	532	4	161
S8FDY1	16	569	54	2443	41	2290	12	434	38	1663	88	5039	108	3898	804	35835	918	50542	193	7024	730	32293	555	30108	100	3722	60	2519	385	20932	2	68	20	848	17	954
S8GJA9	174	6941	227	9976	332	18616	105	4252	232	10507	352	19967	105	4017	295	12853	466	26416	191	7387	271	12183	401	22446	436	17504	244	10860	2508	137856	165	6424	363	16026	382	21548
A0A125YVU3	154	5649	586	25175	753	39017	92	3370	695	30340	908	48333	112	4206	661	28881	1216	65448	207	7753	620	27051	930	49040	418	15248	565	24151	6390	337499	144	5279	964	41855	940	48760
A0A125YJM3	111	4249	672	29036	953	48060	104	3751	788	34422	1378	72438	110	3971	609	26724	1249	64377	150	5589	546	24037	861	43887	548	20522	669	28920	7462	382153	125	4468	716	31631	782	40213
A0A125YIC9	159	5715	741	32865	745	38778	116	4295	807	35632	1073	58348	127	4567	695	30430	1382	72401	249	9472	736	31861	1095	57341	811	29071	520	22451	6611	354709	130	4790	742	32969	839	44471
S8FDY4	294	10481	1876	82372	2226	118354	218	8009	2277	98906	2822	155051	384	13930	2650	117613	4407	241909	534	19453	2359	104752	2858	154365	1680	60405	1913	83603	17328	950144	464	16977	1778	79145	1922	105312
S8GTQ4	294	11397	1978	85710	1859	101250	178	6731	1810	78141	2356	128630	261	9963	1814	78359	3184	166988	548	20976	2082	90009	3002	155457	2771	105203	1541	66519	19218	1020918	524	19820	3556	155743	3909	206041
S8GJB4	141	5383	561	24307	793	40431	93	3712	511	21726	961	48470	51	2077	510	22184	850	42808	120	4405	529	22571	844	42406	184	7312	384	16500	2925	147254	74	2866	695	29647	612	31651
S8F7U5	43	1697	178	7688	228	11795	24	971	158	6730	354	18240	30	1165	154	6741	209	10934	61	2409	174	7491	256	13679	219	8751	147	6097	1187	61745	36	1354	255	11154	238	12597
S8FAW6	40	1540	317	13661	262	13145	40	1519	282	12434	408	21118	46	1709	527	22763	574	29800	140	5480	746	32185	680	35125	246	9604	184	7795	2989	153648	119	4474	976	42050	1218	62971
S8FDY8	127	4747	801	36762	1190	74065	98	3647	920	42313	1784	109584	96	3640	992	43562	921	50117	163	6130	1104	48297	699	38233	222	8027	200	8786	2787	153739	35	1249	391	17421	418	22301
S8GTQ9	3269	119261	19742	860171	25296	1290992	2279	83630	23984	1039006	31090	1628430	1206	44429	13874	610678	13748	731237	2607	94495	14102	619610	10520	558509	6337	230855	8207	350844	79177	4073256	1670	59795	10147	440808	9962	511945
S8F7U8	66	2539	420	18123	519	26951	59	2284	428	18398	800	40844	81	3299	484	21050	767	40178	151	5922	528	23105	703	35953	197	7119	360	15526	4479	228407	62	2343	416	17944	518	26217
A0A125YGE3	232	8909	715	30982	1032	55297	162	6217	764	33030	1210	66564	151	5663	575	24990	1142	62373	335	13310	716	31545	1039	55554	1009	39894	562	24598	6622	359242	189	7144	766	34078	1004	54020
S8FDY9	1979	75826	4722	207365	6552	353985	1277	49859	4553	198814	8043	432393	837	32541	5388	237637	5965	321027	1818	70884	5268	231385	4766	258092	5734	220050	3481	150715	31071	1682574	912	34557	5159	226127	4094	220093
S8GTR1	307	11915	607	26314	1144	60204	215	8256	616	26875	1516	80089	107	4199	364	15760	779	40071	154	6183	342	14702	715	37680	613	22601	429	18433	4643	246385	76	2808	434	19042	582	30783
S8GJC2	123	4483	720	30463	889	44231	88	3348	724	30468	1242	62367	62	2332	804	33922	1334	65774	136	5132	731	30700	1078	53110	326	12265	719	30128	6098	303174	94	3530	1072	44812	1142	56951
S8F7V1	693	24942	2708	119590	5086	277895	467	17121	3375	148576	5937	324394	363	13068	2780	122067	3987	217160	610	22010	2954	130608	3364	179175	3075	112099	2691	118464	29460	1623736	753	27582	4477	198609	5404	290507
S8FAX5	48	1821	69	3092	94	4979	38	1498	35	1587	150	8206	47	1768	127	5628	178	9574	100	3713	153	6663	150	8322	57	1985	131	5806	798	42314	12	449	129	5699	91	4934
S8FDZ3	117	4228	636	27576	717	35523	62	2179	630	26622	859	42948	58	2253	686	29886	1268	63052	135	4936	827	35459	1018	51508	182	6550	518	22484	4232	216259	66	2382	932	40341	674	33191
S8GTR6	0	0	1	36	0	0	1	42	0	0	0	0	5	191	36	1638	14	826	6	220	52	2426	11	665	0	0	0	0	10	644	0	0	0	0	0	0
S8GJC7	10	367	299	12975	78	3921	6	229	257	10846	132	6823	45	1808	479	20707	615	32506	153	5620	790	34462	843	44267	305	11540	96	4073	3562	186514	121	4261	1325	57293	1478	75954
S8F7V5	85	3214	286	12751	498	26053	46	1664	296	12938	526	27495	57	2172	198	8628	665	35267	104	3976	228	9905	477	25181	774	30023	457	19885	4973	262228	94	3579	529	23432	506	26651
S8FAX9	0	0	2	96	3	163	2	67	2	94	20	973	9	322	4	163	22	1022	13	476	7	306	16	911	17	648	3	141	148	8366	0	0	6	258	24	1389
S8FDZ6	120	4293	687	30618	596	33283	97	3468	587	25781	1108	61154	178	6420	730	32077	1514	84362	513	18964	856	38548	1548	84594	971	36008	442	19448	8681	475463	199	7122	1236	54971	1595	86790
S8GTS2	1	31	3	139	7	411	1	34	1	31	4	208	0	0	11	502	20	1043	6	207	16	704	39	2124	16	493	1	37	15	885	1	35	4	184	2	99
S8GJD2	15	567	156	6695	89	4653	7	239	137	5824	140	7138	20	744	238	10297	291	14807	95	3674	325	13815	417	20625	233	8419	62	2722	1373	71623	46	1762	450	19366	570	28875
TGME49_221290	0	0	0	0	0	0	0	0	0	0	1	48	0	0	0	0	0	0	0	0	1	43	0	0	0	0	0	0	0	0	0	0	1	50	0	0
S8F7W0	193	7173	359	16008	662	35439	129	5104	320	14168	1087	60255	118	4283	345	15301	749	40183	224	8361	415	18489	578	31356	775	30912	417	17906	4420	236948	101	3600	703	30981	890	47168
S8FAY3	37	1297	219	9839	269	14856	46	1661	190	8534	387	21612	85	3215	117	5172	248	13837	127	4836	199	8712	212	11570	327	12185	432	19071	2717	148676	114	4244	492	21601	582	31609
ACC1	50	1887	558	24381	486	25606	38	1294	594	25897	543	29002	61	2156	428	18658	719	37160	141	5246	945	40911	1149	59805	495	17791	910	39370	6820	355120	141	5054	2528	110170	1666	86647
S8GTS7	77	2926	794	34780	1140	59953	70	2612	688	29591	1378	72656	111	4248	663	28696	1182	61601	206	8235	1103	48179	1257	65974	646	23512	532	22840	5884	307076	135	5086	1245	53596	1294	67151
S8GJD8	108	3947	514	22715	746	40993	77	2811	346	15179	990	54604	38	1334	295	12874	518	28080	114	4301	512	22520	480	25941	346	12355	285	12331	2645	141971	66	2293	486	21705	411	22095
S8F7W3	42	1557	135	5903	233	12380	54	2084	126	5514	353	19345	29	1038	101	4291	213	11409	83	3104	142	6141	219	11497	73	2670	86	3826	852	46845	23	914	213	9374	260	13594
S8FAY8	96	3369	472	20600	509	26269	63	2283	430	18620	564	28886	73	2717	552	23952	1257	64139	187	7052	478	20347	918	46668	426	15657	442	18872	4360	222713	71	2537	690	29502	820	41830
S8FE04	66	2431	224	9992	216	11901	59	2255	162	6955	368	20123	120	4471	296	13241	909	49031	292	11419	411	18196	690	36922	672	26013	248	10881	3246	174790	72	2808	438	18997	543	29062
S8GTT2	304	11003	1957	86528	3266	171326	256	9230	2010	88340	4357	228424	343	12586	1948	85994	5493	288410	576	21134	2239	96959	4335	227596	2146	79379	2742	119693	33121	1775078	403	14241	4633	204081	5117	268932
S8GJE3	182	6488	358	15546	524	26986	125	4476	376	16075	912	48295	64	2338	241	10523	773	40403	103	3832	312	13647	701	35656	269	9497	223	9528	2754	142255	41	1469	391	17205	442	22562
S8FAZ4	1380	49333	5297	227136	8481	428613	940	33730	4761	204572	10188	522789	442	16397	6106	262470	7610	387627	1236	45522	6243	267946	6912	350078	2409	89828	4291	182509	23873	1228050	401	14370	3939	168788	2712	137598
ALP4	427	16516	626	27595	1158	61640	234	9202	663	28984	1182	62954	1059	41820	7079	311842	8591	467385	1573	61554	6420	283210	6009	327644	1275	49297	556	24298	4576	251199	124	4585	524	23126	594	32709
A0A125YT39	11	424	15	644	57	3094	9	321	22	1008	48	2478	23	911	57	2487	172	9533	17	679	58	2574	97	5428	82	3523	20	843	166	9068	6	283	5	230	12	736
S8GTT5	51	1805	116	5072	246	13912	40	1434	154	6821	330	18862	69	2522	191	8531	274	15436	84	3238	184	7941	202	10991	102	3816	48	2028	577	31429	7	261	46	1954	60	3301
S8GJE7	38	1367	93	3959	82	3912	14	576	91	3931	80	4397	12	486	137	6001	129	6943	24	853	99	4305	79	4179	97	3669	106	4481	825	43083	24	880	128	5616	91	4849
S8F7X3	69	2658	280	12288	376	19763	47	1891	271	11553	458	24522	32	1280	215	9385	351	18583	67	2702	274	11696	369	19377	203	8457	247	10475	2669	139477	69	2694	415	18045	469	24303
S8FAZ8	128	5139	262	11453	374	20116	86	3483	250	11072	539	29715	39	1582	243	10762	416	22603	108	4326	254	11317	389	20757	340	13766	214	9369	2300	124350	79	3243	403	17794	419	22820
S8FE10	2	62	10	438	10	449	0	0	6	260	19	880	0	0	11	511	13	580	1	36	20	884	31	1373	0	0	7	267	100	4812	4	147	28	1122	38	1786
S8GTU1	62	2347	423	18141	716	36839	54	1996	407	17524	864	44890	43	1560	370	16123	549	28538	149	5613	603	26116	621	32784	446	17114	357	15181	3565	184969	70	2549	990	43161	835	43932
S8GJF4	487	18379	1868	82695	2384	128622	293	11117	2328	102530	2522	136971	214	7903	1515	66764	2782	149830	466	17460	1617	71589	2183	117169	899	34489	718	31328	5218	284126	164	5952	1697	74697	1929	104221
S8F7X7	621	23090	3904	172750	5218	273431	468	17206	3807	166701	7421	401313	734	27643	4523	199937	7041	376832	1372	52351	4557	201016	5027	268244	5863	219968	3895	167911	44138	2345466	1089	40343	4810	212268	6211	328166
S8FB03	213	8188	493	21999	708	38359	136	5229	417	18270	949	52279	167	6452	766	33644	1630	87820	245	9239	858	37944	916	48878	1201	48443	521	22518	4722	257540	150	5800	550	24238	581	31397
S8GTU4	76	2892	320	13922	319	15745	38	1506	274	11409	413	19971	60	2306	436	18534	930	46618	146	5677	396	16777	743	37018	357	14052	419	17847	5387	273395	55	2139	672	28340	702	34230
A0A125YPT9	132	5137	710	31271	985	52082	75	2818	867	37616	1000	53357	127	5171	897	38897	1757	93148	189	7678	948	41343	1324	70102	770	31839	678	29416	7885	416620	278	11185	1011	43682	1452	75762
S8GJF8	97	3766	149	6611	187	10260	70	2776	199	8830	238	13114	91	3487	240	10414	398	21776	173	6940	246	10835	383	20781	153	5870	156	6877	1312	72314	78	3048	213	9405	235	12816
S8F7Y2	110	3911	590	25768	556	29054	90	3310	492	21323	924	49265	95	3427	555	24313	1160	60581	176	6441	546	23762	884	45669	559	20798	493	21217	5876	313928	106	3827	872	38163	855	44378
S8FB08	62	2418	322	14329	329	17842	45	1789	333	14770	387	21438	65	2509	371	16552	644	36997	133	5092	369	16581	534	29898	337	13601	149	6569	1925	108880	121	4753	477	21182	557	31689
S8FE16	98	3683	341	14862	471	24828	69	2725	218	9492	737	39222	58	2233	183	7820	613	32397	159	5909	199	8633	549	28948	188	7617	245	10397	3054	158154	56	2183	385	16702	369	18600
S8GTU8	4	139	1	39	8	405	4	139	3	121	15	811	39	1401	38	1623	196	10449	54	2135	53	2330	143	7559	63	2328	20	799	528	28426	17	683	155	6567	85	4730
S8GJG3	4	129	7	330	19	977	7	282	7	314	33	1983	8	282	15	670	31	1804	20	721	22	1020	12	668	5	213	9	387	48	2545	0	0	1	31	5	283
S8F7Y7	67	2503	153	6793	205	10733	32	1229	168	7513	286	15633	30	1108	161	7084	260	13215	38	1347	132	5807	157	7904	167	6458	117	4960	1508	78681	20	689	140	6140	178	9290
S8FB13	180	6616	1120	48317	1291	63392	108	3933	1191	50848	1433	73166	80	2946	1137	48376	1559	77599	168	6251	1106	47065	1393	70007	251	9057	623	26178	3578	180131	59	2031	752	32295	642	31966
A0A125YG15	133	4883	406	18017	614	33472	105	3870	428	19111	764	43709	171	6291	1005	44948	1250	70085	260	9498	1048	47072	877	48759	330	11616	251	11261	1906	107550	48	1740	381	17164	324	18256
A0A125YN05	2125	79743	7003	314351	11657	653358	1418	54520	7205	321537	14077	804378	620	23715	4635	206876	7503	417685	1224	47028	5328	237209	5976	333742	5927	224757	4704	207558	52980	2987122	1403	52474	6621	296511	6768	380843
S8GJG7	62	2407	201	8722	224	11833	37	1390	183	7918	288	16046	22	855	137	5859	226	11402	42	1597	183	7789	213	11347	179	6891	129	5513	997	52520	39	1438	181	7850	186	9763
S8F7Z1	89	3147	463	19896	556	29353	70	2579	595	26212	705	37379	48	1828	513	22443	667	35435	105	3803	457	19958	474	24953	369	14127	351	14947	2296	121149	61	2231	493	21619	480	24910
A0A125YYZ6	67	2495	1109	48428	406	21211	40	1517	956	42013	816	44433	91	3418	1372	60379	893	48453	385	14749	1843	80137	1746	92596	734	27976	272	11931	9874	526663	286	10917	3371	149385	3963	210892
S8FE23	89	3191	596	25962	629	32282	134	5013	326	14337	1508	80681	89	3348	251	10871	878	45967	175	6527	285	12319	813	42873	311	11546	384	16560	4412	231115	72	2557	675	29612	641	33103
S8GTV6	167	6343	721	31235	887	45671	137	5381	658	28267	1305	68951	203	8148	586	25424	1535	80196	436	17457	787	33806	1339	69197	1180	44948	895	38459	9091	476558	269	10059	1281	55230	1200	63521
S8GJH3	188	6971	773	33504	892	47421	137	5294	856	37418	1169	62996	144	5402	1000	44040	1360	72486	337	13108	794	34814	1198	63494	719	28260	925	40053	6960	372365	154	5839	1098	47807	942	49873
S8F7Z6	5	176	20	866	40	2195	6	200	20	884	83	4400	43	1567	39	1741	155	8076	105	3950	46	2064	130	6935	33	1301	42	1948	477	25422	8	342	36	1567	61	3448
FACT140	461	17440	1502	67010	2084	112095	239	9340	1411	61630	2612	144408	341	13032	1723	76183	3382	181589	628	24127	1737	77422	2969	159460	1591	61244	1075	47175	10438	575269	252	9622	1645	73296	1745	95271
S8GTW2	382	13845	1700	74836	2461	131435	259	9485	1925	84054	3055	168037	312	11328	2030	88831	4745	256460	724	27184	2032	89147	3476	185345	1290	47298	1376	59688	14322	776758	346	12691	2227	97873	2495	133692
A0A125YWB7	102	3721	271	11924	493	26927	111	4086	254	11113	824	45087	158	5839	408	18105	919	50327	227	8450	359	15635	586	32085	115	4193	150	6458	1750	97757	24	947	216	9642	204	10996
S8GJH8	92	3467	491	21230	470	23723	51	1977	525	22660	574	29607	36	1390	474	20419	615	32205	105	4159	410	17633	471	24516	470	18003	376	16134	3017	158813	83	3123	560	24224	430	22536
A0A125YGT7	148	5888	409	17880	653	34721	126	5025	454	19561	836	44870	121	4704	466	20350	1014	54644	197	7958	429	18755	766	40565	700	27816	373	16400	3814	202236	106	4270	438	19157	519	28170
S8FE28	87	3406	421	18229	445	23032	58	2181	425	18606	577	30567	70	2653	668	29106	934	48736	180	7135	556	23897	748	39829	247	9166	335	14479	2853	150565	77	2930	506	22001	486	26047
S8FB26	164	6272	772	32979	893	44723	88	3354	783	33339	1025	52513	107	4148	1004	43005	1492	75099	267	10495	849	35997	1203	60574	438	17263	509	21352	3787	191815	129	4832	692	29643	720	35994
S8FB41	92	3377	478	20355	497	25173	85	3085	456	19413	812	42195	65	2378	297	12646	540	28050	119	4406	327	14127	344	17851	407	14369	343	14814	3038	153343	50	1796	290	12540	313	15488
SUB12	4	146	1	29	7	410	3	114	5	233	29	1725	30	1210	37	1601	45	2174	75	3001	49	2142	87	4424	187	7361	129	5650	871	47647	15	585	173	7571	173	9555
S8GJI4	7	232	5	214	13	682	6	209	13	594	23	1203	29	1140	57	2523	497	26640	95	3482	123	5319	383	20124	247	9131	49	2058	1033	53459	35	1384	229	9876	139	7334
S8F805	90	3735	145	6544	154	8738	56	2206	108	4875	175	9752	76	3133	310	13716	373	20952	120	4907	251	11079	288	16443	404	17039	110	4910	867	48321	40	1518	197	8985	180	10130
S8FB31	15	616	28	1154	18	881	9	333	29	1243	25	1236	5	170	24	1033	25	1249	12	447	42	1692	28	1422	1	29	30	1300	151	7865	3	114	34	1406	12	580
S8FE32	0	0	5	221	6	304	1	45	7	314	3	111	1	30	8	385	12	615	2	81	5	208	6	255	7	295	4	165	40	1954	0	0	3	131	4	165
S8GTX1	10	361	25	1121	18	921	9	338	14	636	19	1019	2	80	42	1696	56	3266	8	314	45	1960	27	1659	79	3010	14	668	125	7346	4	157	12	533	14	888
S8GJI9	291	11113	1073	45692	1251	62307	182	6964	1207	51443	1278	65503	193	7595	1409	59808	1836	92683	290	10982	1139	48598	1405	69709	888	36026	762	32226	5575	279796	186	7232	1008	42559	861	43077
S8F809	26	990	120	5232	182	9041	19	721	173	7322	258	13338	44	1738	334	14569	387	19278	70	2750	310	13382	260	12900	118	4696	309	13289	2039	105499	30	1087	517	21982	398	20782
S8FB35	10	377	45	1995	44	2264	9	341	45	1952	85	4488	35	1423	288	12501	173	8996	68	2857	344	14751	144	7436	89	3325	213	9127	918	49799	15	616	283	12637	143	7972
S8FE35	0	0	3	136	6	295	2	87	9	376	14	621	3	119	23	1015	17	847	4	164	24	1058	11	555	23	766	17	740	55	2651	0	0	11	425	6	283
S8GTX6	89	3413	264	11762	479	25733	81	3334	302	13128	588	32284	82	3276	274	11912	603	31946	129	5219	337	14815	498	27116	486	19683	251	11033	2860	151389	113	4492	370	16137	437	23817
S8GJJ5	351	13390	1165	50270	1576	82214	240	9315	1069	46658	1925	101509	331	13000	1619	70415	2713	138913	623	24178	1479	64397	2007	102145	1820	72535	1201	51626	10870	560564	391	15145	1355	58394	1652	85066
A0A125YPM1	143	4775	2201	94706	2956	151204	84	2887	2432	104222	3638	183920	108	3684	2878	124777	5285	269602	250	9086	2530	107948	4126	211688	609	20766	2408	103705	25208	1309762	156	5163	3436	147958	3652	183659
S8FE38	124	4825	504	22123	627	32953	112	4360	523	22633	841	45845	121	5014	245	10739	552	29388	146	5764	327	14294	424	22637	442	18205	299	12752	3643	194252	58	2295	388	16702	399	21507
A0A125YY56	2	87	8	349	9	500	2	66	6	280	15	819	3	110	2	70	9	512	6	212	1	45	5	321	5	186	0	0	21	1037	1	30	0	0	3	127
S8GJK1	167	6300	725	31460	715	36170	108	4024	738	31811	916	47694	108	3913	773	33831	1279	65540	248	9073	671	29136	937	48496	451	16011	567	24291	4531	235454	138	5124	769	33376	667	34265
A0A125YUB5	299	11654	920	39971	999	52110	199	7792	1058	45732	1138	60250	263	10249	1323	57961	1653	87140	436	17066	1191	51791	1387	71782	1048	39962	746	31941	7391	385572	241	9170	1226	53418	1048	55176
S8FB45	81	3333	217	9363	317	16257	54	2150	208	8999	388	19929	36	1359	229	9979	465	23678	87	3398	259	10979	348	17957	243	9952	243	10346	2858	145257	61	2304	305	13379	434	23095
S8FE42	91	3489	272	11842	414	22048	67	2658	296	13065	429	23146	80	3106	585	25765	831	45067	156	6214	590	25604	603	32711	480	19252	260	11394	2919	157509	75	2885	506	22098	466	24571
S8GTY5	13	476	267	11508	157	7523	10	358	211	9001	213	10629	24	886	253	10985	338	16707	50	1862	295	12532	377	18607	30	1124	103	4241	1693	86096	24	868	447	18819	501	24362
S8GJK5	62	2332	247	10737	346	18210	45	1692	224	9659	412	22245	60	2200	250	10888	561	29737	102	3834	288	12559	490	26055	366	13969	217	9547	2655	143158	67	2556	409	17605	392	21078
S8F823	96	3671	285	12406	390	20214	44	1742	271	11863	401	20687	55	2032	369	16340	414	21358	58	2176	303	13298	301	15442	166	6383	234	10235	1294	67773	43	1602	242	10601	233	11785
PGKII	5	186	37	1581	50	2422	6	232	28	1178	50	2811	4	153	28	1218	62	3301	11	379	63	2733	82	4613	19	807	3	123	203	10721	6	209	154	6615	140	7153
S8FE48	50	1893	204	8906	279	14015	34	1285	244	10479	329	16682	15	602	130	5682	135	7127	44	1769	109	4619	132	6738	50	1941	100	4332	688	36432	16	583	126	5326	125	6194
S8GTY7	70	2605	331	14634	454	24008	51	1864	333	14680	585	30811	58	2099	382	16688	660	34353	87	3166	355	15498	489	25618	354	13081	335	14648	2388	128455	63	2246	377	16663	345	18325
S8GJL0	155	5482	2291	98822	2113	107476	134	4767	2397	102629	2682	138946	300	10566	3697	160895	3402	176085	502	18190	3006	130053	2703	140228	2300	82200	3420	145801	27149	1398744	393	13869	3847	165752	2919	148876
S8F827	65	2497	176	7728	282	15438	60	2249	181	7912	306	16818	252	9628	1205	53614	1427	75754	302	11463	1130	49426	1082	58645	2866	110240	2388	104797	21123	1157683	410	15036	2574	113410	2490	136387
S8FB55	911	34258	2314	103488	4763	266640	641	24020	2159	95915	5521	320751	146	5704	595	26406	901	50127	149	5743	452	19991	538	29655	1123	42939	887	38952	6189	343640	182	6863	764	33762	646	35862
S8FE52	1	46	0	0	1	75	1	33	0	0	0	0	2	63	14	580	23	1301	4	146	11	481	19	996	0	0	0	0	25	1251	1	38	2	90	2	100
A0A125YPV7	20	768	6	286	28	1702	32	1176	4	160	68	3938	2	82	2	80	8	484	1	47	4	196	6	291	2	94	3	135	115	6648	0	0	5	225	4	213
A0A125YWQ9	195	7599	551	24780	949	53767	157	6086	494	21446	1082	61742	112	4405	465	20910	808	45560	199	7612	407	18166	540	30554	853	33277	396	17502	4029	228076	111	4325	329	14724	527	30030
S8F831	114	4104	759	33609	559	30459	100	3745	811	36185	781	43015	187	6853	1330	58475	1464	79785	348	12794	1579	69707	1177	63440	698	25813	281	12297	2843	158063	162	5821	1009	44638	826	44367
S8FB61	523	19379	1327	57816	2444	129188	316	11764	1406	61298	2769	149282	278	10352	1667	72723	2716	146289	480	18094	1407	61868	1760	94292	1291	47064	859	37256	6736	355597	228	8350	929	40528	811	42761
S8FE54	161	5984	717	31339	971	51774	116	4506	752	32472	1099	58110	137	5429	818	35633	1168	62750	227	8708	789	34381	843	45300	573	21725	499	21305	4252	221707	107	3987	553	23925	549	29004
S8GTZ6	101	3634	629	27214	909	45629	72	2639	688	29315	1234	63865	83	3093	889	38627	1581	78366	143	5352	952	41126	1235	61674	474	17585	544	22571	8419	411785	110	3922	958	41337	1127	55317
S8GJM0	94	3621	545	24018	670	35108	76	2834	538	23489	750	38656	53	2183	835	36689	399	20940	66	2509	806	35322	315	16423	218	7816	167	7249	1162	61855	26	980	217	9450	209	10654
S8F835	18	769	12	543	27	1693	13	544	13	574	26	1563	4	156	29	1250	39	2124	17	722	20	847	37	2022	0	0	14	633	77	4520	9	374	7	289	14	840
S8FB66	50	1819	215	9375	334	17079	37	1384	226	9852	405	21225	57	2232	619	26638	1006	51643	171	6323	713	30631	761	38726	49	1779	64	2769	824	43370	21	784	175	7642	224	11473
S8FE58	86	3141	254	11271	296	15380	59	2084	255	11141	429	23690	138	5013	871	39267	976	54165	284	10610	951	42769	816	45074	68	2361	18	745	491	27545	14	529	129	5827	208	10965
S8GTZ8	480	17494	3907	170583	5391	278270	421	15864	4285	186759	7060	382497	371	13531	2684	117212	5486	291831	532	19482	2649	115916	3686	194739	3794	142506	4724	204860	47245	2557769	791	29058	7170	316432	5681	303012
S8GJM3	27	1074	119	5121	211	10669	15	586	130	5590	287	14901	40	1473	231	10037	473	25271	97	3653	214	9409	301	15708	144	5466	112	4944	1573	83124	32	1167	147	6330	207	11436
S8F839	6	239	27	1146	38	2005	2	80	21	920	66	3662	25	868	97	4107	161	8473	24	849	106	4562	123	6484	116	4964	26	1141	382	20354	5	186	20	876	25	1332
S8FB69	121	4781	351	15128	558	28797	61	2333	318	13797	559	30406	94	3655	477	21001	808	43368	131	4933	347	14986	570	30458	720	27056	315	13440	3130	162600	75	2817	259	11084	330	17041
S8FE62	60	2349	211	9350	258	14068	35	1321	177	7803	312	17056	108	4234	581	25556	940	49232	116	4476	625	27292	673	35451	387	15312	180	7618	1586	85620	47	1854	284	12634	333	17926
S8GU03	57	2148	219	9811	238	13387	25	942	202	8912	361	20439	49	1885	373	16467	659	36690	134	4965	353	15625	485	25826	241	9170	198	8809	1800	100716	71	2573	308	13526	315	17514
IMC7	405	14163	2513	107733	3322	163291	241	8500	3105	132261	3803	190970	215	7714	2113	91011	4765	239270	533	19057	3114	134340	5021	252109	1494	51839	2246	95928	27653	1395415	431	15296	5659	241137	5747	285730
S8F843	106	4035	483	21014	543	26608	63	2408	531	22546	672	34116	81	2984	603	25905	1037	52647	159	6172	531	22777	679	34190	529	20196	528	22117	4403	225970	98	3588	614	26292	610	31045
S8FB73	154	5807	1374	58697	1621	81330	91	3426	1346	56645	1497	75659	59	2241	1037	43877	1078	54641	154	5882	929	39176	1052	52757	316	11194	914	38373	5225	266081	162	6030	954	40601	655	32946
S8FE65	158	5884	1531	66315	2387	121308	92	3376	1598	69022	2262	117637	82	3127	1006	43654	1845	94557	118	4477	1065	46445	1302	67059	810	32663	1065	45790	7773	406453	122	4578	1457	63848	955	48127
S8GU06	11	350	71	3136	117	6101	10	377	88	3743	77	4068	18	649	261	11187	278	14656	50	1927	300	13021	237	12210	16	626	60	2592	335	17587	8	281	52	2213	42	2302
A0A125YH33	1	37	3	144	5	209	1	50	4	185	14	784	0	0	13	602	18	1000	5	180	15	655	18	1064	0	0	5	226	33	1839	1	37	1	36	4	212
S8F848	12	400	119	5193	157	8081	12	408	139	5854	188	9306	15	509	159	6893	275	14356	26	854	207	9029	249	12477	125	4481	33	1354	633	33051	13	459	141	5921	189	9889
S8FB77	103	3841	288	12594	348	18129	66	2481	276	11904	426	22838	69	2637	439	19204	505	26738	89	3450	272	11909	394	20613	281	10899	226	9552	2448	130932	85	3303	374	16295	385	20664
A0A125YPL3	108	4185	294	12683	365	19634	51	2128	286	12220	435	23274	61	2486	478	20888	811	44049	123	4927	372	16078	480	25648	328	11994	257	11266	2542	136314	67	2464	396	17205	485	26217
S8GU09	32	1246	112	4985	130	6722	20	792	112	4953	186	9805	27	1055	190	8160	227	11481	47	1861	175	7501	220	11135	107	4396	69	2884	727	36784	9	377	118	4963	133	7019
S8GJN7	20	702	50	2287	75	3745	22	822	54	2397	121	6242	21	812	148	6550	204	10649	24	904	136	5875	149	7751	62	2408	32	1385	474	24076	11	435	58	2426	53	2854
S8F851	171	6699	467	20552	576	31253	125	4929	477	20784	741	40834	143	5733	746	32403	960	51608	313	12555	591	25394	700	37234	908	35265	409	17657	3610	194604	122	4744	565	24505	483	26007
S8FB81	4	158	75	3142	30	1403	4	148	70	3050	85	4537	37	1423	133	5625	462	23619	84	3311	174	7497	357	18193	30	1179	45	1846	617	31346	22	809	168	7204	170	8814
S8FE72	1	50	12	529	24	1199	1	50	8	341	37	1920	15	576	90	3871	229	11830	27	930	124	5281	221	11346	22	742	122	5286	500	25769	4	179	156	6837	94	5229
S8GJP0	55	2227	404	17240	330	16975	37	1442	296	12612	528	27438	126	4977	500	21616	1137	57849	314	12302	700	30571	968	49576	634	25006	335	14543	3631	187143	116	4527	947	41454	918	47726
S8GU11	109	4208	328	14086	383	20348	85	3339	229	9893	715	39096	81	3345	289	12881	570	30066	212	8525	377	16532	712	36063	218	8734	129	5568	1957	103805	73	2851	430	18523	572	29771
SRS13	160	5524	380	16631	1170	60980	148	5108	243	10600	2008	108720	57	2038	170	7377	1047	54147	222	7724	431	18953	1099	57715	188	6580	261	11236	3306	175536	61	2206	809	35843	630	32929
A0A125YMQ9	437	16476	1464	64342	1860	99999	262	10014	1412	61643	2079	113336	406	15500	2229	97555	3243	173565	708	27110	2081	91526	2498	133494	1644	62725	1232	53517	9990	540600	365	14021	1794	78602	1555	83530
S8FE78	0	0	1	40	0	0	0	0	2	92	2	150	7	284	25	1112	18	963	9	345	19	848	15	789	4	165	5	239	49	2522	0	0	4	169	4	220
S8GU15	21	773	71	3079	113	5863	6	222	47	2023	150	7537	16	631	34	1457	104	5387	34	1210	56	2363	127	6783	9	320	63	2717	682	36815	17	638	121	5290	121	6345
S8GJP5	36	1289	202	8746	304	14985	37	1407	263	11306	454	22664	32	1222	309	13110	582	28998	107	3911	380	15999	440	22047	309	11398	359	15011	3907	197199	55	2020	668	28321	593	30311
A0A125YYE1	159	6003	349	15731	543	28953	103	3917	317	13767	656	37123	70	2698	192	8616	399	21043	136	5381	289	12909	417	22905	164	6170	78	3440	831	45891	38	1456	259	11332	267	14432
S8FB89	1	50	8	341	6	285	0	0	5	217	10	558	20	760	41	1764	263	14202	40	1554	96	4104	239	12285	1	35	22	949	295	15470	8	332	51	2135	43	2143
S8FE80	74	2805	632	27661	502	25277	56	2085	548	23762	644	32865	44	1738	509	21969	573	29306	86	3299	493	21373	549	27881	39	1277	135	5762	897	46743	25	896	263	11217	230	11838
S8GU18	56	2282	120	5370	175	9473	36	1443	105	4637	206	11034	40	1664	230	10342	168	9207	72	2845	210	9143	160	8893	129	4311	12	502	173	9282	12	532	23	990	31	1711
S8GJQ0	202	7567	1868	82030	1494	80408	106	4021	1727	75636	1505	81845	128	4697	1470	64596	1655	88487	287	10967	1670	73284	1661	88103	641	23646	616	27079	5227	284451	226	8542	1661	72918	1373	73492
TGME49_222680	0	0	0	0	0	0	0	0	0	0	0	0	0	0	0	0	0	0	0	0	0	0	0	0	0	0	0	0	0	0	0	0	0	0	0	0
TGME49_222690	0	0	0	0	0	0	0	0	0	0	0	0	0	0	0	0	0	0	0	0	0	0	0	0	0	0	0	0	0	0	0	0	0	0	0	0
S8F863	8	291	11	486	24	1369	10	364	11	512	47	2649	29	1143	158	6857	173	9583	81	3060	139	6127	139	7899	34	1139	6	264	149	8111	1	38	6	291	13	714
S8FB93	201	7826	769	33624	1064	56436	134	5165	852	37046	1236	65762	162	6335	1027	44295	2231	116671	426	16256	959	41766	1560	81859	826	29483	549	23695	5583	290839	205	7721	969	42243	979	51073
S8FE85	197	7596	682	29806	569	30269	145	5534	609	26410	702	38173	123	4555	760	33151	895	47265	212	8036	837	36628	866	45459	653	24304	572	24479	3048	163198	111	4120	788	34202	583	30579
S8GJQ4	990	36450	3971	175120	6167	325620	631	23072	4353	191464	7802	422803	332	12148	2510	109438	5237	279510	787	28712	2293	100015	3529	187116	3285	121924	2821	122367	28092	1517594	566	20941	2897	127299	3208	170920
A0A125YS65	429	15054	2517	110934	3786	201206	352	12705	2730	120194	5124	275439	292	10997	2289	101576	3393	183516	679	25433	2208	97442	2711	147778	2100	78078	1594	69087	19109	1037258	358	12933	1828	80272	2465	130890
A0A125YS99	456	17021	1916	83437	3015	159542	329	12335	2326	101625	3337	180221	283	10639	1760	76934	3414	181486	520	19910	1964	85399	2819	147380	2757	103099	2249	97462	29167	1557229	591	22277	3845	167091	4301	227701
A0A125YHM5	200	7469	375	16599	633	34173	120	4512	485	21394	733	40991	211	7979	915	40434	1721	93631	326	12811	920	41097	1124	62456	816	32260	351	15141	4497	246750	128	4766	501	22462	681	37832
S8FE88	175	6269	541	23813	810	43008	117	4303	573	25525	1090	60362	106	3870	616	27249	1346	73182	265	9830	539	24020	966	51980	505	18788	504	21960	3754	203801	96	3233	579	25926	669	36066
S8GU25	314	11718	1462	63595	1432	74097	249	9379	1206	52685	1941	103666	200	7429	1491	64854	2131	111317	464	17759	1232	53616	1930	100181	1243	47499	1156	50199	7145	375857	225	8400	1218	52953	1222	63626
S8GJQ9	184	6825	573	25394	751	41192	118	4304	540	24055	1040	58481	148	5522	741	33298	1432	79278	321	12170	640	28413	1021	56179	676	25835	480	20935	3952	216576	117	4261	579	25608	583	32264
A0A125YKI2	195	6976	652	28867	1019	53548	148	5297	656	28531	1388	75750	124	4455	904	39665	1176	63211	193	7110	766	33364	818	42588	679	25233	280	12079	2602	139303	73	2662	392	17593	403	21168
S8FBA0	76	2884	820	36164	799	43438	51	1811	892	39194	947	53164	100	3634	1193	52391	1362	73937	299	11127	1232	54650	1197	64949	579	21610	311	13471	4753	261787	147	5302	897	39870	1370	74758
S8FE91	9	315	47	2097	39	2212	8	307	72	3282	122	7249	4	149	45	2071	48	2923	19	688	95	4155	52	2827	85	2783	11	470	281	16260	5	220	23	1058	53	3241
S8GU29	41	1414	329	14750	430	22898	38	1337	410	18640	562	31247	51	1845	400	17890	940	52200	110	3998	409	17925	702	38427	487	17103	379	16902	3488	194908	39	1367	636	28581	481	26157
A0A125YPE0	59	2172	482	21169	666	35733	63	2296	594	26219	764	41353	79	2915	447	19739	1097	57942	176	6431	513	22474	711	36554	641	23426	408	17854	3287	174441	71	2588	603	26301	449	23894
S8F876	145	5533	908	40132	798	42553	166	6447	925	40465	983	52987	194	7595	681	29654	1182	62828	324	12203	782	34497	938	49951	1216	46367	614	26606	4392	231180	225	8774	792	34402	629	33840
S8FBA4	64	2357	368	16304	351	19449	56	2091	391	17265	429	23643	77	2922	261	11407	516	26809	96	3569	246	10736	396	21172	275	10289	206	9113	1738	94518	67	2527	355	15476	357	18866
A0A125YMJ0	203	7666	813	35892	1048	56892	164	6211	804	35141	1276	70247	176	6655	633	28050	1642	89694	337	12541	525	23056	1124	60638	1205	45870	720	31449	7085	384044	216	8205	712	31320	879	49165
S8GU33	9	333	36	1549	66	3411	6	221	43	1867	116	6175	11	386	25	1072	64	3467	28	1055	22	999	40	2017	7	241	30	1222	292	15560	3	108	27	1153	35	1784
S8GJR8	1	32	1	46	8	412	2	84	3	128	17	947	6	203	0	0	9	594	5	193	4	166	6	283	0	0	0	0	43	2594	0	0	9	395	15	777
S8F879	174	6610	703	31389	795	44273	123	4749	691	30437	913	50437	125	4770	667	30095	1185	65439	258	9697	640	28433	895	48724	1001	38253	551	24259	4863	272188	148	5446	760	33921	778	42730
A0A125YL67	50	1718	226	9800	347	18471	42	1509	265	11592	425	22771	45	1637	244	10694	447	23372	101	3628	410	18092	499	26139	277	9978	132	5901	1889	100890	89	3207	481	21070	700	37836
A0A125YYF6	22	753	222	9869	247	13748	18	607	185	8237	338	19187	17	564	199	8693	383	20875	74	2647	323	14337	404	22474	89	3023	85	3675	1686	92716	38	1288	501	22203	654	36286
S8GU38	101	3688	615	27171	787	42252	78	2888	619	26943	1034	56240	150	5661	747	33201	1184	63013	210	7710	728	32167	857	45447	1269	46312	956	41896	8780	476950	263	9744	1242	54425	1156	62885
A0A125YKX4	7	270	6	281	20	1077	9	357	6	287	46	2479	16	542	46	2084	93	5263	37	1467	45	2012	71	3990	66	2470	54	2410	475	27973	18	673	15	657	31	1750
S8F883	2	63	3	125	9	445	3	123	1	46	23	1305	15	572	36	1597	76	4342	21	832	49	2233	56	3160	0	0	6	295	58	2939	0	0	1	31	6	301
S8FBB2	239	8976	613	27188	1016	54770	135	4946	770	34211	1194	66916	117	4543	553	24288	968	53310	204	7867	758	33192	1035	55649	657	23361	390	17423	5616	314533	147	5352	927	41308	1251	70590
S8FEA5	16	549	26	1113	31	1774	3	93	30	1329	31	1662	18	656	60	2651	40	2205	12	444	100	4437	74	4169	0	0	2	96	30	1748	0	0	6	279	2	150
RPS20	855	30690	3760	162702	5398	264420	370	12753	4968	214218	6196	321523	353	12463	3284	142060	6046	302475	560	19695	3409	146870	4461	228825	3494	125220	3804	160961	42394	2202174	803	28816	5757	251456	6740	349793
S8GJS7	316	11580	1791	77715	1922	97524	192	7255	1824	79363	2336	121206	45	1672	478	20678	335	17654	118	4378	453	19690	287	14839	170	6064	249	10522	1893	100595	27	978	290	12581	184	9682
A0A125YZP2	978	37776	2477	110200	3733	209623	686	26815	2684	118069	4497	251265	370	14185	2383	107089	3131	172890	698	27290	2179	96812	2346	129313	2221	86831	1145	50636	9509	530645	374	14203	1495	66172	1555	86686
S8FBB5	1035	38451	5728	248776	6797	350355	678	25417	5424	234132	7563	396639	641	23490	4320	185890	10196	529832	1350	50684	4845	209614	7737	399711	4590	170337	6291	267279	37090	1940789	1117	41662	7467	322079	5428	284193
S8FEA6	121	4570	142	6145	258	14092	85	3292	164	7236	318	17722	86	3274	560	24572	1352	74984	198	7434	586	25687	841	45646	287	10487	119	5215	1134	63313	21	816	95	4263	113	6206
GLTP	182	6855	1137	50330	1558	81254	117	4482	1180	51228	1920	104748	171	6337	1152	50789	2448	129309	350	13355	1442	62725	2045	106759	717	26811	497	21697	7091	386675	198	7591	1495	66112	2027	107788
S8GJT2	18	691	61	2797	92	5173	21	751	82	3699	137	8090	30	1162	124	5562	154	8509	46	1814	110	4960	131	7264	40	1361	23	1030	287	16358	9	374	23	1000	46	2546
S8F891	148	5337	583	25733	814	44002	87	3296	710	31187	946	52140	96	3439	694	30399	961	51117	168	6222	638	28485	772	41304	573	22565	378	16411	2992	160699	106	3873	575	25148	594	31984
S8FBC0	77	2728	248	10973	298	15590	57	2159	277	12228	362	19376	57	2075	350	15347	547	28572	96	3688	203	8893	364	19320	301	11208	320	13942	2199	116621	39	1454	267	11806	255	13413
S8FEB0	422	16426	1062	47834	1608	93362	282	10671	1121	49954	1760	105316	182	7110	689	30660	1296	74072	252	9784	787	35622	953	53917	1783	72208	735	32975	8402	479326	216	8281	1209	54932	1061	61345
S8G8A6	133	4993	336	15116	543	29852	68	2523	306	13749	683	39672	41	1523	158	6932	401	21938	80	3037	152	6682	378	21389	176	6697	202	8803	1789	99881	35	1251	325	14823	221	12169
S8EWY5	47	1696	67	3033	299	15625	33	1183	57	2469	282	15755	80	3049	147	6484	313	16549	101	3937	199	8640	229	12221	39	1397	16	679	242	12994	4	151	10	439	33	1808
S8F072	373	13118	249	11010	1165	63540	205	7393	201	8925	1394	77781	211	7702	623	27012	1466	79634	303	11136	600	26483	858	46581	205	7300	129	5729	1537	84585	31	1082	46	2026	115	6081
S8GEL4	99	3756	522	22390	624	32055	87	3189	558	24149	714	36616	33	1226	372	15748	479	24292	84	3147	307	13305	348	17794	153	5444	278	11898	2007	103388	63	2395	272	11816	273	13729
S8G5E6	460	17010	2324	100160	2337	120847	320	12042	2682	116103	3093	163882	272	10109	2758	119548	4117	216573	635	23452	2648	114351	3410	175993	1587	58131	2318	98945	19617	1034562	375	13696	3197	138524	2540	132200
S8ETZ4	27	1068	17	722	56	3200	31	1143	15	662	68	3783	27	992	58	2541	134	7718	50	1895	44	2018	91	5197	2	74	9	386	77	4237	2	75	2	83	5	258
A0A125YS62	269	9766	1379	60512	1934	99989	184	6705	1876	82406	1984	106345	150	5586	1478	65029	2676	139701	349	12991	1544	67057	1984	104075	1622	61803	1368	58917	16509	884509	344	12306	2617	115384	2876	154343
S8F076	27	973	147	6543	280	14300	14	502	178	7627	236	12781	13	469	148	6583	566	29304	42	1513	129	5437	345	18232	167	5891	135	5831	1898	99561	23	846	166	7269	245	13009
S8GEL7	17	611	19	806	46	2358	9	396	28	1294	63	3578	44	1643	34	1477	837	46237	128	4899	86	3688	473	25753	145	5577	246	10774	2127	117332	41	1593	291	13042	268	14525
S8G5E9	67	2573	405	17742	532	28051	40	1479	440	18712	539	28409	53	2007	363	15864	695	36699	102	3893	354	15347	479	24540	327	13131	303	13056	2558	134835	83	3203	301	13237	394	20813
S8ETZ6	504	19602	1120	48275	1632	85288	331	12951	1239	53053	1972	102818	199	7784	1677	71802	2460	125258	487	19100	1433	61124	1978	100799	1022	39895	1095	46881	9100	467667	314	12155	1669	71322	1940	100165
S8EWZ4	134	5402	274	11985	488	25571	96	3863	306	13392	586	30765	77	3032	405	17408	712	37241	182	7761	388	16527	592	30539	449	18584	385	16463	3631	192714	149	6026	635	27458	672	35967
S8F081	38	1465	87	3847	92	4707	18	708	119	4985	151	8026	43	1544	254	11130	194	9997	51	2046	318	13348	229	11242	792	29254	2259	95063	9572	489167	224	8314	1932	82336	1215	61104
S8GEM0	178	6784	716	32070	969	52609	111	4095	882	39322	1074	62564	87	3261	755	33671	1459	80789	180	6755	771	34013	1055	56989	856	30760	472	20550	5185	286478	139	5146	858	38246	940	51746
S8G5F3	48	1691	294	12929	424	22277	25	897	299	12799	445	23074	19	720	194	8413	635	33992	53	1864	193	8513	416	21253	144	5030	280	12013	3590	189218	47	1677	319	13780	470	24185
S8EU00	61	2303	239	10453	288	14960	39	1485	236	10037	331	17795	109	4099	458	20145	1328	70583	241	9222	405	17574	940	49984	192	7762	165	7084	1138	61040	34	1305	152	6473	152	8087
A0A125YJT8	79	2804	505	21909	493	25954	44	1612	584	25292	478	25601	58	2044	538	23674	1117	58310	126	4758	506	22132	744	38874	274	9324	321	13751	2741	144779	55	2045	507	22184	397	20776
S8F085	80	2901	338	14956	389	21761	41	1499	396	17629	462	26470	82	3058	434	19426	1242	68885	177	6663	527	23554	773	43251	284	10992	243	10640	2254	129935	65	2296	456	20630	319	18193
A0A125YZA2	141	4993	717	31632	1137	61549	89	3053	855	37906	1437	78982	58	2063	576	25488	784	41887	116	4182	574	25240	739	39851	270	9412	293	12693	2736	147850	63	2253	566	25058	831	45699
S8G5F5	204	7656	780	33757	1087	55707	129	4801	859	37132	1281	67705	117	4391	729	31751	1292	66678	251	9276	747	32391	1012	52127	574	21350	620	26640	4616	242133	150	5610	862	37760	824	43519
S8EU02	104	3914	316	13988	636	34529	111	4218	188	8207	1132	62179	70	2639	84	3644	713	38065	188	7236	124	5344	543	28606	620	23066	428	18926	6515	357261	116	4408	472	20857	563	30924
S8F090	39	1422	185	8150	249	13096	26	985	175	7653	388	20782	70	2518	188	8227	645	33282	148	5282	296	12911	652	34388	314	12726	249	10618	2259	118200	50	1810	319	14045	286	14574
S8EX03	238	9179	806	34683	1295	67436	174	6522	867	37845	1313	68999	113	4132	367	15892	1351	71039	277	10999	382	16968	935	48119	1351	52602	689	29238	7348	384432	222	8414	730	31467	745	38775
MED4	61	2367	220	9577	279	14731	49	1832	194	8460	394	21832	63	2500	113	4861	688	37124	83	3154	177	8019	467	24576	126	4824	124	5441	1066	57761	32	1228	188	8399	171	9469
S8GEM6	91	3447	555	23609	808	40538	57	2144	745	31890	1072	55431	170	6338	805	35005	3746	190183	288	10724	967	41286	2496	126865	500	17879	570	24401	7661	393667	130	4577	1669	72060	2276	115663
S8EU05	138	5314	287	12654	530	28659	117	4570	303	13319	829	45249	158	6020	538	23659	823	44302	284	11165	563	24574	733	39694	483	17571	458	19553	2037	108383	67	2698	473	20447	342	18026
S8EX07	19	716	279	11714	246	11966	11	381	212	8960	342	17251	25	894	288	12323	527	25624	48	1834	286	11865	562	27755	186	7220	218	9223	3009	149274	43	1595	414	17388	560	27984
A0A125YTL1	125	5302	234	10227	316	18296	63	2663	199	8623	346	20293	63	2654	220	9787	293	16424	100	4339	224	10097	241	13159	232	10010	139	6107	1531	84423	77	3207	270	11836	324	17160
S8F092	44	1729	191	8302	245	12696	33	1277	170	7123	255	13609	68	2754	313	13555	555	29810	90	3718	257	11033	406	21888	297	11087	158	6683	1799	94262	43	1654	283	11951	284	14662
S8G5G2	46	1849	246	10562	324	16595	21	807	245	10303	356	18350	40	1582	316	13663	545	27486	84	3307	276	11521	443	22414	176	6689	176	7320	1120	56461	28	1023	206	8537	238	12123
S8EU08	31	1225	116	4935	102	5369	19	731	93	3990	126	6639	13	451	131	5758	224	11544	40	1614	136	5923	158	8042	39	1533	105	4518	604	31933	14	566	90	3775	90	4659
S8EX11	151	5595	484	21179	661	35046	86	3185	573	25263	783	42106	400	14870	1199	52354	1126	60696	765	28988	1135	49838	710	37742	719	26935	525	22895	5555	296381	89	3331	587	25785	665	35151
S8F097	39	1403	157	6967	219	11925	20	749	159	7023	319	18501	34	1246	95	4278	162	9173	28	1048	106	4883	144	7782	366	12830	224	10012	2555	141889	50	1856	257	11536	304	16613
S8GEN4	53	2002	305	13520	369	20089	33	1174	243	10695	598	33113	36	1374	127	5611	189	10239	85	3237	220	9708	265	14410	144	6121	103	4444	1445	80335	21	799	271	11929	298	16388
A0A125YP03	160	5563	797	35712	1090	57882	98	3547	975	42703	1472	80149	135	4839	919	40440	2154	114940	226	8145	1011	44714	1684	90066	553	19622	719	31400	8893	485283	195	7099	1285	57387	1507	80239
A0A125YGC6	23	792	131	5729	228	11883	16	562	147	6518	243	12571	11	375	149	6578	287	14535	21	788	150	6548	174	8879	124	4175	107	4650	1418	76046	23	808	152	6675	170	8891
S8EX14	112	3938	309	13330	625	32359	37	1351	417	18091	775	40776	83	2947	614	26479	991	52716	120	4212	469	20580	633	33978	343	11818	367	15749	4557	237956	81	2932	409	17949	559	29107
S8F0A1	10	364	31	1463	69	3768	9	331	34	1557	58	3257	63	2317	163	7266	276	15693	65	2462	109	4896	117	6387	60	2210	38	1682	255	14618	5	187	21	950	38	2040
A0A125YL51	113	4204	336	14858	494	26190	79	3056	421	18456	515	27007	35	1335	178	7758	331	17678	68	2609	159	6957	246	12939	301	11733	367	15870	2532	135730	52	1922	272	11909	340	17870
S8G5H0	25	909	156	6638	88	4510	25	897	98	4274	237	11987	28	1056	217	9480	390	20033	103	3893	279	12239	487	25037	193	7204	155	6559	1370	71409	26	890	285	12375	293	14747
S8EU13	310	11598	1432	62827	1802	96574	225	8305	1257	55213	2535	137780	184	7127	1063	46548	1843	99056	326	12237	933	41102	1340	70760	1164	44235	1048	45417	8856	475137	215	7907	1085	47256	1124	58954
S8EX17	164	6215	641	28085	655	33950	121	4599	726	31586	855	45907	89	3326	774	33731	1001	53257	238	9071	643	27921	728	38796	624	23810	621	26767	4179	221468	131	4943	576	25150	652	33701
S8F0A4	0	0	1	44	2	75	0	0	0	0	6	327	0	0	6	269	3	146	2	76	5	217	4	214	0	0	2	91	10	569	0	0	0	0	0	0
S8GEN9	64	2608	261	11319	287	15426	50	1962	255	11181	276	15141	91	3681	415	18052	721	38136	191	7680	431	18897	627	33835	412	15993	201	8668	1898	99944	104	3916	535	23572	510	26843
S8G5H2	198	7460	983	43541	1022	56202	129	5003	936	41136	1472	82810	275	10545	1089	48181	2407	133220	472	17804	1187	51820	1676	90625	1837	72262	1080	47458	10457	575247	306	11552	1628	72306	1411	76455
S8EU16	50	1989	231	10000	292	15946	36	1504	183	7858	358	19529	37	1411	265	11606	260	13797	77	2932	258	11228	310	16948	110	4082	34	1481	748	40131	20	847	177	7588	262	14077
S8EX21	329	11898	948	41417	1567	81566	194	7122	888	38527	1895	99985	194	7246	908	39661	2334	120661	454	16646	1005	43990	1558	81861	1289	47370	774	33326	8678	466534	254	9283	1334	58064	1268	67714
A0A125YJQ4	22	887	46	2078	65	3667	15	566	40	1823	93	5296	57	2062	100	4376	285	16043	99	3735	147	6605	191	10694	178	7036	66	2946	765	42488	6	239	38	1705	55	3115
S8GEP4	167	5972	1557	67199	1328	66286	119	4228	1807	77708	1524	78495	75	2721	1355	58108	1391	71144	218	7868	1359	58621	1235	61940	642	23108	1310	55737	8364	429915	175	6186	1801	77802	1075	53487
A0A125YR02	62	2333	158	6923	271	15471	52	2028	120	5349	439	25195	44	1725	92	4069	278	15908	90	3519	91	4084	221	12081	86	3224	89	3926	994	56928	28	1104	95	4336	129	7110
S8EU20	80	2755	524	22259	897	43620	37	1329	503	21649	1260	61741	24	821	190	8284	543	27042	38	1332	210	8861	370	18441	88	3307	238	10131	3016	152057	21	735	283	12175	313	15133
S8EX25	9	324	51	2249	46	2464	15	610	44	1993	125	6899	21	744	108	4858	141	7666	69	2543	121	5427	114	6299	46	1736	31	1373	614	34106	18	660	84	3639	86	4762
S8F0B3	703	26399	2577	110011	2665	137893	373	14157	2887	123890	2791	146038	257	9726	3214	137978	3590	184323	680	26187	3202	136495	2910	147696	1440	54540	1656	70208	7972	411253	298	11232	1844	79517	1306	65782
S8GEP8	5	207	13	583	23	1300	13	462	13	556	40	2097	30	1127	95	4228	221	11447	65	2464	140	6020	235	12091	84	3073	77	3197	683	35426	22	785	195	8495	140	7176
A0A125YL01	257	10164	741	33087	1113	61121	195	7917	640	28689	1508	84223	210	8577	733	32941	1365	76688	398	15471	731	32669	1109	61413	1123	46321	638	28346	5599	312887	239	9390	885	39286	1105	61182
S8EU24	3	114	11	503	14	797	4	170	12	527	32	1668	8	320	5	245	14	835	10	370	11	541	14	823	29	1121	7	314	99	5808	5	182	12	548	13	754
RON3	238	8704	4545	201452	2487	136516	111	4075	7365	326017	1780	99226	379	13911	6751	299574	5410	293730	1196	44461	8350	369842	5382	292463	3815	141486	1684	73776	21599	1193916	1188	43339	10401	463303	8091	443029
A0A125YNA1	511	18335	1916	83267	2960	152519	380	14085	2246	98089	3840	203326	279	10349	1630	70305	3519	180816	488	18128	1616	69891	2524	132034	1763	64256	2081	89488	24866	1310936	395	14322	2861	123536	2885	148446
S8GEQ1	263	10046	1797	78054	1490	76408	180	6833	1592	68719	2213	118506	194	7124	1843	79672	2321	121091	547	20745	2117	92716	2997	155891	826	29371	725	31438	13999	738246	383	14767	3193	139389	3892	205673
S8G5I1	27	1027	157	6917	189	9985	26	905	169	7304	244	13521	39	1422	260	11513	350	18010	138	5204	434	18831	515	27211	223	8288	108	4803	1913	102235	43	1595	393	17183	434	23815
A0A125YXU8	74	2784	323	14169	428	23061	49	1932	324	13970	493	26054	55	2087	355	15471	757	39845	109	4039	344	15124	579	30308	221	8073	229	9975	2498	136375	95	3518	419	18522	588	32109
S8F0C1	17	626	109	4622	181	9570	15	557	113	4781	145	7644	24	835	118	5097	223	12032	46	1824	149	6431	171	8870	71	2921	51	2240	594	31345	21	807	118	5109	105	5603
S8EX35	186	7076	1246	53223	1439	73676	130	4923	1164	50021	1760	90482	181	6824	1464	63283	3064	156660	330	12476	1360	57877	2229	113108	1147	45293	1253	53044	8692	443159	240	9185	1405	60236	1495	75502
S8GEQ4	10	395	566	24329	67	3266	4	131	457	19877	190	9233	49	1803	427	18289	437	21826	150	5554	513	22237	761	38760	121	4513	90	3893	2791	145292	95	3520	914	39433	984	49248
S8G5I6	3	122	7	322	7	328	1	30	4	174	8	490	12	468	9	410	14	756	12	449	30	1300	28	1602	2	72	15	639	133	7205	4	150	11	489	16	902
S8EU29	147	5960	273	12098	546	28969	62	2512	290	12818	659	36737	78	3077	414	18076	799	43102	145	5639	395	17107	536	28206	869	33300	251	10847	2787	152017	102	4057	350	15494	500	26806
S8EX37	214	8268	544	23680	1025	54730	138	5375	408	17829	1444	77565	187	7259	572	24961	1886	100881	457	17602	702	30564	1536	81140	527	19992	641	27429	4787	259114	143	5408	721	31503	702	37761
S8F0C6	0	0	0	0	0	0	0	0	0	0	0	0	0	0	0	0	0	0	0	0	0	0	0	0	0	0	0	0	0	0	0	0	0	0	0	0
AP2X4	202	7699	725	31503	844	44943	138	5564	781	33908	979	51590	176	6721	901	38438	1528	78940	315	12091	829	35842	1132	58750	890	33783	677	28957	6475	338573	191	7319	986	42516	1000	51598
A0A125YVC1	274	10772	1803	77264	1944	102552	177	6912	2124	90630	2273	119558	278	11121	1996	86028	2599	136753	506	20173	1913	82186	1997	104864	1515	61366	1593	68697	11522	611354	505	20242	2224	96354	2270	120290
S8EU33	44	1657	250	10791	284	13792	35	1337	285	12291	434	22716	41	1564	298	13078	512	25898	47	1787	278	12174	319	15955	219	8724	244	10356	1871	95038	54	2113	290	12584	372	19087
S8EX41	2	82	4	151	4	264	1	38	5	239	18	906	11	469	33	1412	30	1433	12	483	17	733	31	1489	41	1274	5	201	89	4620	2	74	5	207	19	1038
S8GER1	198	7087	947	42006	1114	58897	114	4196	964	42475	1333	72025	168	6248	1005	43901	2003	106341	355	13525	1070	47059	1502	79552	856	31390	583	25149	4745	255013	170	6184	802	35186	657	35624
S8F0C9	59	2296	58	2357	199	10504	52	1963	51	2141	325	17270	26	1015	45	1956	91	4852	53	2120	56	2330	109	5588	122	4400	32	1278	266	14130	26	1025	33	1362	35	1707
S8G5J3	76	2785	358	15442	516	26614	67	2516	368	15958	535	28491	52	1888	300	12854	532	28066	112	4129	368	16190	450	24178	410	15939	254	10994	2711	142933	92	3401	534	22990	737	37641
TGME49_224120	0	0	0	0	0	0	0	0	0	0	0	0	0	0	2	64	2	60	0	0	1	29	0	0	0	0	2	73	5	189	0	0	2	59	1	46
A0A125YI46	265	9728	1998	88396	1246	67939	191	7080	2247	99262	1904	108562	381	14084	3019	133375	3273	176205	1103	40051	3762	164620	4589	250535	1994	74729	801	34802	17606	962409	667	24096	5287	234532	6589	366611
S8EX45	3	107	55	2341	37	1900	6	203	47	2140	59	3374	70	2609	293	12933	236	12757	197	7410	288	12746	215	11784	135	4510	52	2263	894	49396	6	212	24	1094	90	4957
S8F0D4	10	342	47	1906	52	2656	1	33	58	2515	49	2459	15	576	73	3105	108	5333	28	1049	104	4440	91	4461	28	1012	37	1478	465	23759	11	387	75	3279	70	3582
S8GER6	12	426	48	1986	75	3807	8	271	52	2193	78	4371	14	535	145	6213	253	12991	63	2443	198	8539	203	10333	15	514	65	2877	350	18136	10	368	107	4732	107	5219
SRS60A	26	978	2	84	31	1755	9	345	1	50	68	3818	69	2596	192	8610	1306	72984	238	8828	439	19298	1058	57168	216	8805	34	1518	771	42896	53	2009	212	9606	290	15986
S8EU39	26	933	6	259	37	2063	23	796	12	483	38	2252	156	6024	532	23679	1235	68737	593	22962	611	26959	847	46457	198	6994	28	1293	479	26283	21	804	202	8889	96	5470
S8EX48	127	4889	451	19660	599	31671	66	2509	497	21648	668	34960	63	2415	408	17673	653	34050	131	5029	439	18801	594	30640	429	15784	220	9550	1985	103787	88	3389	539	23329	442	22927
S8F0D8	40	1521	164	6912	256	13494	31	1168	166	7031	277	14659	38	1507	345	14908	363	19041	65	2391	330	14208	268	13811	143	5589	160	7007	1735	90300	30	1110	222	9435	206	10764
S8GES0	308	11685	1003	43705	1178	60760	252	9575	1029	44739	1574	83530	162	6168	878	38133	1674	87159	447	17252	1020	44486	1526	80318	1783	68417	1068	46410	10155	541083	346	13140	1790	78221	1764	92163
S8G5J9	37	1344	271	11412	288	14096	33	1175	284	11967	365	18280	34	1282	162	6948	277	13537	60	2247	256	10642	332	16487	26	979	73	3117	751	37023	9	329	208	8889	209	10291
A0A125YNB3	155	5833	556	24349	715	37500	107	3959	532	22786	857	44924	129	5018	715	31404	1166	61297	221	8499	660	28745	864	45442	495	18802	404	17631	3257	174690	92	3547	512	22332	572	30081
AP2X3	21	760	219	9306	197	9493	34	1215	225	9372	307	15634	7	261	120	4877	194	9609	35	1280	124	5243	152	7553	40	1377	176	7477	1682	85012	13	446	242	10134	125	6223
S8F0E3	53	1900	212	9595	317	17412	26	1064	234	10434	275	15429	15	568	101	4566	290	15352	43	1634	154	6881	243	13053	64	2124	61	2708	600	33342	26	949	177	7924	245	13459
S8GES2	150	5452	867	37500	865	45348	120	4362	877	37855	1164	61893	71	2542	907	38863	1438	73382	229	8324	867	37347	1101	56306	444	15553	745	31735	6986	366610	105	3680	1110	47989	921	46975
S8G5K2	47	1763	81	3570	103	5069	26	945	86	3733	184	9773	26	1053	229	9817	266	13464	68	2632	197	8413	250	12699	43	1644	82	3336	896	45922	24	933	98	4181	140	7518
S8EU48	182	6570	1556	65638	1716	84315	107	3920	1543	65062	1994	95594	110	4096	2848	120484	3511	171307	400	14729	2616	110323	3177	157028	923	34970	1839	76970	12674	627061	254	9177	2396	100590	2065	99402
S8EX56	172	6314	1677	71644	1498	75194	128	4767	1636	70051	2038	103635	139	5144	1556	66390	1970	99501	270	10359	1383	58721	1717	86664	691	25976	1169	49182	7160	365927	154	5733	1433	60971	1048	52733
S8F0E6	17	591	32	1490	71	3857	10	353	36	1561	97	5511	31	1188	109	5040	240	13214	40	1518	103	4645	176	10146	43	1590	67	2892	326	18619	11	440	55	2511	41	2481
S8GES7	104	3911	495	21386	505	25817	81	3180	480	20448	591	30565	55	2077	744	32248	757	39750	167	6499	657	28343	593	30656	492	18788	372	15822	3024	158288	102	3916	601	25945	575	30380
A0A125YSQ1	595	22613	3339	146075	4645	247058	416	15689	3312	144379	5893	321333	105	4174	712	31109	1428	76073	224	8649	706	31064	1271	67680	546	20770	1006	43717	8326	445865	198	7540	975	43028	1121	59864
S8EU53	226	8802	482	21428	849	45995	135	5248	453	20283	1180	65959	64	2441	329	14653	786	43302	154	6073	465	20589	667	36524	689	28148	369	15723	2070	113774	123	4825	493	21785	377	20363
S8EX59	17	626	103	4506	123	5924	12	398	103	4323	138	7179	18	706	158	6916	225	11484	37	1361	148	6285	217	11395	62	2392	122	5183	1053	54949	21	700	154	6607	126	6491
S8F0F1	198	7608	738	31693	1050	55365	155	5784	670	29044	1489	80103	166	6185	786	33954	1873	99826	335	12813	680	29250	1311	68465	1320	49128	1064	45392	11063	582430	237	8924	1293	56115	1384	73054
S8GET1	43	1648	151	6431	239	11770	40	1637	162	6809	294	15297	59	2274	216	9096	369	18684	116	4623	231	10030	261	13197	137	5144	106	4351	1541	77951	44	1678	212	9116	263	13260
S8G5K8	296	11121	1235	53742	1776	92003	235	8832	1445	62545	2329	121555	134	5197	1339	57738	2218	111569	333	12420	1475	63864	1792	92156	774	28858	910	38717	8334	433701	171	6337	1706	73860	1563	79139
S8EU57	2911	105310	9789	427016	13604	711165	1422	51103	12456	543472	12462	669553	1052	37963	12551	547196	17762	936988	2339	84824	13021	565461	12387	644202	7841	281055	8330	359611	71723	3793598	1774	63916	12168	531988	10371	537448
S8EX60	487	17639	2079	90678	2382	127108	308	10912	1996	87419	3216	173419	132	4836	1291	56791	1692	88682	239	8751	1238	54149	1222	66150	802	29598	1014	43572	6794	368020	132	4793	921	40658	727	37891
S8F0F6	305	11822	1291	55516	1508	77122	248	9483	1277	54772	2281	118886	200	7697	1047	45074	2039	105540	397	15532	1289	55804	1467	76212	843	32221	726	30954	5819	300644	159	6171	764	32879	861	43657
S8GET6	61	2343	170	7688	183	9862	33	1197	162	7207	196	10609	56	2127	197	8631	273	14704	114	4473	172	7624	246	13560	190	6797	88	3920	848	46137	35	1354	234	10354	219	11765
TGME49_224500	0	0	0	0	0	0	0	0	0	0	0	0	0	0	0	0	3	179	2	79	0	0	0	0	0	0	0	0	0	0	0	0	0	0	0	0
S8G5L2	81	2982	336	14393	430	22630	54	2124	327	14434	468	24712	62	2426	467	20329	698	36439	137	5312	461	19813	526	27686	309	11770	339	14460	2487	129958	109	4081	449	19311	426	22308
ALV10	1007	38117	1546	67782	3550	192011	516	19399	1903	83206	3153	175195	362	13620	1191	52677	3461	187784	636	24288	1054	46928	2127	113348	2291	88211	1284	55595	9530	521331	398	15139	1326	57835	1381	75311
ALV11	129	4724	1080	47541	824	44474	99	3604	1004	44246	1006	55092	133	4944	1026	45534	1817	95994	321	11809	1004	43415	1460	77734	700	26033	584	25597	6484	353515	159	5762	1357	59564	1332	72473
S8F0G0	93	3404	943	41083	630	32202	63	2209	758	32424	842	44728	68	2496	770	33349	1147	59603	194	7008	799	34365	966	50245	387	14528	436	18825	2942	154479	109	3941	803	34917	731	38787
S8GEU0	12	455	26	1204	24	1471	12	435	23	1075	20	1231	4	148	20	909	46	2665	20	736	17	752	33	1834	25	870	8	332	118	6912	4	146	31	1399	16	878
S8G5L4	27	1053	316	14090	303	17213	17	581	361	15912	290	15611	39	1433	323	14258	379	20683	92	3523	389	17110	425	23276	207	7139	137	6079	1839	101660	63	2329	524	23094	562	30256
S8EU66	9	356	20	891	33	1796	4	149	25	1148	20	1187	19	721	110	4938	98	5463	36	1400	99	4464	74	4217	11	439	14	607	161	8610	3	99	17	768	25	1337
S8EX69	158	5926	517	22580	688	36824	114	4388	577	25197	898	48895	143	5472	514	22342	1036	54912	205	7909	505	21898	767	40125	915	34624	557	24326	6649	358987	165	6247	819	35698	807	43828
POLR3C	119	4587	478	21111	595	32735	62	2401	470	20636	637	35072	75	2968	456	20078	724	38898	182	7451	442	19954	565	30597	494	18511	349	15248	3799	207778	121	4534	562	25176	464	24441
A0A125YQW7	125	4738	541	23986	567	31181	76	2942	430	18958	690	38117	77	3071	337	14701	704	37590	123	4873	332	14602	548	30089	425	17823	331	14629	3168	172536	82	3125	469	20794	405	22504
S8G5L8	40	1551	236	10149	292	15778	36	1384	241	10302	330	17138	37	1484	258	11007	453	23342	78	3084	241	10372	412	20867	213	8746	152	6452	1120	58026	45	1739	254	10955	288	15215
A0A125YRS4	532	20117	1506	66610	2066	112513	418	15484	1297	56856	2984	162905	329	12429	808	35542	1932	105847	636	24102	834	36645	1450	78347	1810	67663	1091	48019	9596	521200	362	13620	1085	48049	1144	63235
S8EX73	560	20418	469	20561	876	45621	405	14630	491	21659	910	48861	92	3428	210	9078	814	43558	340	12494	391	17129	697	36004	651	22552	196	8690	1711	91412	143	5155	556	24632	250	13194
S8F0G9	259	9937	601	26326	919	49257	147	5669	645	28065	1152	63614	74	2774	576	25250	1062	58072	173	6455	506	22057	669	36168	508	19862	483	20879	4038	222774	88	3266	567	24854	511	28033
S8GEU8	116	4193	734	31787	906	44929	73	2601	923	39445	1018	52198	68	2440	653	28035	1096	55087	157	5608	683	29524	768	38507	399	14516	676	28693	5072	258245	130	4680	713	31123	636	32168
S8G5M2	177	6657	456	20011	592	31666	87	3409	480	21076	653	35280	87	3325	523	22867	684	36304	106	4153	300	12897	435	22940	428	16446	394	17127	2241	120867	59	2331	281	12288	255	13431
S8EU74	5	190	6	264	7	423	5	159	7	286	18	1002	55	2073	162	7267	205	11643	65	2477	189	8469	131	7103	32	1194	13	579	178	9775	5	182	8	379	16	817
S8EX77	38	1461	17	719	107	5974	29	1098	26	1113	160	9258	148	5734	397	17677	550	31339	223	8402	510	22663	443	24611	174	6425	115	5169	2401	134553	40	1548	105	4563	254	14450
S8F0H4	389	14707	1546	67943	1241	66606	278	10446	1205	52749	1923	105083	305	11298	1681	74166	2521	136162	799	30494	1396	61060	2223	119610	1745	67693	1155	50392	8830	482743	325	12236	1611	70882	1539	83060
S8GEV4	62	2354	238	10701	297	15924	51	1932	193	8604	509	28544	87	3226	394	17392	515	28117	173	6456	423	18608	328	17878	101	3492	109	4759	1603	87653	28	1010	182	8189	222	11891
S8G5M4	99	3640	377	16157	410	20883	42	1557	410	17468	439	22630	48	1959	429	18490	503	26240	116	4367	385	16711	389	20312	329	12895	329	14222	2538	135089	67	2509	408	17751	337	17802
A0A125YY39	206	8063	514	22388	821	44644	143	5863	580	25118	935	51324	129	4813	620	27003	1003	53571	187	7679	520	22992	677	35981	747	28433	451	19624	3767	199439	92	3470	516	22323	617	32588
S8EX80	165	6273	436	18631	755	39746	122	4695	486	20810	859	45845	81	3188	383	16573	724	38345	145	5592	368	15808	518	26798	426	16770	261	11023	3344	177365	65	2394	380	16475	464	24223
SRS40F	12	449	67	3036	62	3403	27	988	77	3326	159	9233	34	1307	84	3839	124	7278	33	1276	111	5057	84	4687	181	6854	56	2395	1229	66650	13	477	50	2263	109	6124
SRS40E	25	845	48	2114	164	8918	20	677	51	2267	303	16530	10	361	68	3012	42	2352	17	586	43	1901	56	3304	312	10895	485	21376	4736	260730	39	1360	221	9990	340	18211
SRS40D	1	44	1	50	3	149	0	0	1	50	6	304	0	0	3	115	5	270	8	311	5	225	21	1063	7	252	8	330	213	10466	0	0	4	183	31	1478
SRS40B	0	0	0	0	1	66	1	44	0	0	2	78	0	0	0	0	3	183	0	0	3	123	1	41	10	319	4	180	82	4452	1	40	6	283	13	700
SRS40A	0	0	0	0	0	0	0	0	0	0	1	55	1	41	1	39	0	0	1	31	3	146	1	75	15	528	8	345	81	4339	0	0	2	78	5	277
A0A125YY69	35	1410	173	7717	236	13797	33	1289	108	4649	293	16973	38	1459	136	6037	249	14044	67	2465	184	8119	231	13069	209	8621	97	4329	1302	72727	71	2881	280	12325	329	18163
S8GEW2	54	2068	101	4478	182	9945	40	1643	100	4277	272	15143	45	1710	110	4889	179	9633	92	3526	180	7836	162	9312	452	16638	377	16262	3990	217916	83	3181	638	28137	591	32465
S8EU85	99	3850	324	14382	524	28379	84	3239	355	15867	698	39478	66	2679	266	11894	461	26171	144	5669	315	13935	381	21198	272	10518	145	6468	2189	121083	58	2258	346	15412	386	21276
S8G5N2	196	7438	661	29140	1052	56974	129	4935	582	25748	1340	75154	34	1390	85	3757	172	8798	47	1856	65	2806	141	7437	204	7545	289	12671	2217	118396	44	1743	264	11702	277	15107
S8F0J0	58	2180	347	15268	335	17739	103	3926	181	7924	778	40847	167	6617	197	8557	987	52282	363	13916	398	17207	1023	53797	930	35573	597	25721	6557	350408	176	6722	1177	51462	1149	62164
A0A125YGQ1	32	1177	151	6716	155	8079	37	1351	137	6149	373	19990	40	1462	41	1813	182	10719	71	2682	90	3983	183	10307	153	5206	94	4141	1334	73908	23	828	131	5844	202	10880
S8GEW7	512	19350	3223	139762	3474	178578	430	16127	3410	146827	5241	279842	286	10681	1855	80879	4532	236130	628	23301	2298	100278	4035	209847	3296	126664	3771	160227	44303	2342389	796	30029	8621	377731	6197	324406
S8G5N6	99	3754	237	10193	311	16334	47	1741	319	13833	403	21443	47	1700	364	15870	463	24938	120	4486	250	10645	320	16641	668	25750	261	11230	2846	150155	65	2413	306	13446	379	20370
S8EU89	97	3607	719	30947	930	46214	55	2079	769	32904	1092	55227	64	2339	1084	46896	1490	75046	144	5347	1028	43880	1437	71470	479	18295	618	26478	4079	206936	99	3650	880	37808	917	46444
S8EX90	19	696	358	15783	44	2429	8	306	228	10186	114	6344	35	1227	358	15782	291	15978	120	4486	363	16056	441	23446	148	5968	50	2140	770	43048	45	1646	312	13884	247	13419
S8F0J5	384	14162	2288	100138	2354	122613	287	10585	2602	113918	2748	148027	296	10803	2091	90967	2755	145506	478	17887	1740	75733	1765	92839	1759	66823	1674	72668	10026	528669	284	10251	1411	62255	1210	64694
A0A125YJX9	195	7263	960	42426	1556	86210	125	4762	1311	57954	1675	92749	164	6119	1125	49954	2175	123517	244	9088	1255	55744	1660	91863	1206	44362	1064	47248	10938	604722	271	10006	1435	63883	1580	84608
S8G5N9	1	50	2	100	0	0	0	0	0	0	4	242	4	163	4	189	1	75	1	50	1	50	4	229	0	0	1	50	12	711	1	36	1	44	2	122
S8EU94	24	948	83	3618	104	5322	9	415	76	3251	90	4753	23	1026	62	2634	150	7846	24	971	98	4223	168	8430	27	1150	33	1435	441	23309	29	1206	174	7434	193	10101
S8EX92	89	3581	383	16704	474	24636	62	2408	351	15084	522	27636	81	3340	520	22696	715	39137	176	6990	534	23147	560	28894	210	7697	238	10301	1263	68273	89	3396	308	13394	271	14098
JMJD4	52	1924	187	8052	200	10434	19	677	220	9488	207	11175	13	455	230	10060	325	16948	53	2184	187	8211	231	12140	144	5373	127	5510	978	52185	29	1088	143	6127	134	6959
A0A125YMP1	3	124	10	407	25	1395	4	133	13	572	25	1406	12	440	34	1419	75	4052	19	743	43	1927	38	2274	45	1797	10	425	262	14315	8	276	46	2031	30	1633
S8G5P2	394	15223	598	26540	1017	55515	265	10072	523	22979	1195	65946	252	9953	694	30694	1434	76815	658	25734	650	28827	1208	66499	1372	54974	765	33772	5353	291280	210	8039	811	35952	766	42078
S8EU98	37	1388	163	7103	221	11571	30	1082	111	4813	330	17744	91	3569	188	8216	547	29475	129	4985	164	7154	346	18423	177	6137	212	9367	1406	73539	22	859	238	10370	225	11775
CDPK5	457	16946	2065	90471	2525	130540	326	12173	1972	85770	3207	172058	379	14052	1639	71725	4150	218081	767	28303	1553	67997	2924	152568	2309	86300	2132	91985	15754	829153	445	16556	2303	100420	1849	98819
S8F0K5	300	10989	990	43866	1388	76470	223	8352	1093	48449	2024	114539	243	9000	1157	51794	1976	108142	587	22227	1104	49141	1344	71940	1387	50495	922	40728	8863	491067	293	10941	1218	54331	1408	77292
S8GEY4	243	9133	1059	45468	1517	76669	161	5989	1001	42384	1975	101122	162	5949	779	34045	2838	144800	299	11076	885	37944	1682	85158	1009	38855	973	40689	9106	454969	161	5938	1354	57584	1096	55190
S8G5P6	89	3336	513	22284	679	34552	70	2834	514	21839	1105	57062	126	4964	696	29951	1361	70215	241	9490	648	27920	1087	56720	609	23847	360	15386	3976	208693	62	2373	521	22701	600	30827
S8EUA2	77	2866	504	22071	679	36055	78	2896	584	25922	921	49006	157	5691	1455	64189	2085	114018	251	9208	1375	61223	1664	89189	754	28588	420	18307	4492	238075	109	4075	605	26580	636	33676
S8EXA0	191	7322	609	25891	979	48229	88	3527	600	24987	1117	56662	43	1628	432	18200	548	26879	55	2177	467	19606	508	25171	207	7675	365	15208	3694	183685	78	3003	612	26095	536	26974
S8F0L0	12	413	42	1609	58	2908	10	374	48	1932	58	2805	11	377	77	3318	60	3146	21	797	63	2708	87	4991	12	449	17	731	243	12198	2	67	55	2330	28	1464
S8GEY9	258	10104	907	39198	1149	61108	196	7973	884	38748	1404	75857	162	6410	775	34145	1191	63357	390	15715	977	42554	1225	65063	709	27459	380	16404	4967	263690	234	9289	1062	46363	1196	65062
S8G5Q1	33	1195	385	16662	291	15138	28	1026	454	19486	403	20511	37	1358	412	17746	474	24043	109	4039	514	22157	503	24850	197	7506	115	4914	2407	122609	44	1633	546	23265	580	29330
TGME49_225024	0	0	0	0	0	0	0	0	0	0	0	0	0	0	0	0	0	0	0	0	0	0	0	0	0	0	0	0	0	0	0	0	0	0	0	0
S8EUA7	12	457	5	180	20	1053	4	135	12	515	27	1569	65	2575	137	5988	270	14630	77	2851	133	5900	200	10985	73	2263	23	969	139	7465	1	41	17	745	27	1419
A0A125YUV8	2	62	0	0	4	233	1	50	0	0	4	197	13	491	19	820	44	2311	23	883	33	1469	62	3610	24	797	10	430	67	3891	4	182	12	489	6	305
S8F0L4	52	2054	190	8222	347	18316	28	1106	279	11791	268	14274	44	1725	186	8158	349	18153	93	3688	319	13703	439	22758	215	8297	232	9630	2798	145464	73	2706	554	23699	611	31658
S8GEZ4	90	3403	359	15794	541	28934	50	1743	389	16901	634	34142	20	823	258	11551	446	23470	48	1773	365	16045	332	17533	153	5509	285	12471	2268	122808	59	2126	485	21385	511	26967
A0A125YGH3	12	442	46	2043	71	4164	8	264	59	2655	148	8312	40	1507	112	5135	242	13493	53	1835	126	5705	170	9321	31	1060	43	1876	528	29103	5	162	38	1665	63	3223
RPS18	1003	37160	4118	178028	6681	351834	643	24060	5844	254492	7305	396637	407	14896	4473	197135	8527	452362	822	31071	4204	182936	5730	303215	3315	124159	4103	177782	45795	2434438	902	33137	6216	272443	7054	370760
S8EXA8	44	1686	230	9804	463	23133	26	982	184	7841	628	31775	88	3536	796	34143	1222	61945	223	8613	906	38293	1261	64741	209	8771	161	6829	2015	104332	25	953	280	11933	423	21003
A0A125YYT7	11	429	28	1252	54	2899	8	298	29	1342	56	3155	66	2498	291	12878	524	29502	137	5324	340	15389	431	24315	222	8251	117	5016	1392	75261	19	686	49	2197	74	3936
S8GF01	10	375	26	1187	38	2139	7	246	23	1038	66	3672	61	2156	384	17256	822	44463	115	4148	460	20070	573	31463	149	5495	148	6395	1739	98235	20	775	84	3679	143	7840
S8G5Q7	66	2422	338	14618	378	19888	65	2399	586	25448	620	32813	66	2344	459	19937	706	36378	142	5292	473	20727	526	27475	910	33571	807	35005	10106	544327	162	5829	605	26651	891	48310
S8EUB6	160	6124	521	22636	652	33865	129	5200	779	33674	759	40641	106	4118	459	19579	661	34674	129	5085	527	22747	565	29145	520	20542	367	15555	3756	194212	113	4419	636	27535	525	27878
AP2X2	196	7301	1314	55224	1365	65347	153	5596	1340	56370	1861	91696	96	3617	1046	43820	1734	83660	189	7155	1067	44363	1181	57203	690	24816	1200	49697	8900	434440	173	6352	1140	47726	848	41630
S8F0M5	2222	77343	9735	426615	15993	828683	1247	43338	9836	430488	17010	902100	567	20599	6001	263040	7647	399835	837	30103	4798	209333	5291	281115	11184	394766	12381	534239	95288	4990431	1669	58254	11241	492312	9532	498265
S8GF05	31	1119	387	16419	532	26344	27	942	491	21001	531	26505	28	1036	534	23259	983	48184	77	2878	492	21225	799	39347	221	7784	690	28520	5447	269720	63	2240	824	35065	668	32538
S8G5R0	107	4126	249	10817	523	27843	104	4036	243	10401	742	39516	43	1658	176	7743	437	22870	82	3125	149	6441	338	17855	96	3520	167	7096	1327	69228	24	902	201	8368	189	9794
S8EUC1	5	206	4	168	20	1145	2	81	12	566	35	1792	10	389	12	547	14	861	13	479	15	659	17	944	0	0	4	164	113	6256	1	50	10	454	15	865
S8EXB9	369	13474	3210	140942	2567	134512	201	7282	3867	169246	2364	130836	228	8236	2925	129321	3592	191376	594	21516	3557	156437	3090	164916	2149	80626	1165	50407	14376	776835	608	21825	4744	210277	4518	244627
S8F0M7	1145	41368	3462	152697	6254	333316	731	26560	4110	181541	8185	453561	471	17295	3005	132437	5758	303766	564	20803	2550	112349	3525	187914	2223	80746	2810	123283	22433	1213995	444	16111	1911	85328	2028	108714
A0A125YSF8	496	18646	1034	45450	1928	105365	332	12180	870	38413	2561	143741	216	8154	897	39362	1833	100050	344	13204	817	36223	1043	56479	1323	50689	873	38027	6558	359756	220	8310	726	32468	683	36533
S8G5R4	56	2044	260	11319	254	13691	48	1826	269	11751	439	23658	45	1721	257	11220	318	16682	49	1870	273	11883	264	13872	269	10731	141	6098	1491	78790	28	1074	237	10373	269	13687
S8EXC3	121	4472	1329	57647	1082	54641	81	3029	1556	67169	1205	61424	152	5733	2931	125757	3955	203241	488	18045	3100	132800	3330	171251	943	34482	870	36792	10902	563222	325	12048	3106	134857	2994	152986
S8EUC6	3	115	115	4938	87	4134	6	207	118	4953	118	5686	13	467	228	9657	185	8909	43	1680	258	10811	199	9754	64	2417	60	2432	619	29837	20	697	182	7737	155	7394
S8F0N2	130	4737	865	38170	810	43774	154	5501	974	42543	1276	69341	223	8251	1837	81050	2500	134571	468	16985	2254	99501	2324	123983	1043	39275	889	38793	9151	489140	233	8520	2108	92512	1699	91181
S8GF15	130	4648	987	41807	1324	65736	91	3360	972	41003	1818	91422	27	954	631	26177	572	28677	82	3066	652	27223	633	31430	149	5577	392	16304	3010	149762	27	953	494	20799	416	20414
A0A125YJY5	186	7366	430	19262	582	31169	121	4635	491	21456	903	48997	108	4247	420	18402	669	35429	170	6677	433	19097	649	34426	556	20810	326	14349	3982	215403	126	4962	483	20941	681	36556
A0A125YQP1	63	2295	197	8607	258	13974	52	1915	204	9039	388	20563	67	2515	297	13217	510	27872	95	3545	234	10386	334	18114	261	9160	211	9415	1639	88591	45	1667	222	9681	264	13890
POLR2A	332	12289	1473	64165	1745	92065	191	7028	1676	72598	2082	111402	299	10848	2197	95739	3252	175151	622	23305	2066	90046	2547	134802	1427	53777	1499	64462	13541	721110	280	10353	2234	97324	1919	101100
S8F0N7	11	376	286	12276	223	10895	4	125	309	13283	207	10400	24	932	513	21584	523	26027	37	1338	481	20482	466	23636	117	4081	156	6515	1284	64293	33	1148	406	17333	406	19908
S8GF20	9	325	30	1304	38	1943	0	0	42	1869	45	2569	6	229	42	1751	86	4113	25	919	56	2361	53	2852	2	68	20	875	304	15244	3	110	59	2495	58	2891
S8G5S0	64	2294	16	721	272	14495	29	1020	10	479	275	15102	62	2241	104	4691	772	42251	223	8056	308	13424	613	33171	216	7504	72	3106	1223	66478	52	1830	475	20781	384	20722
A0A125YJN5	125	4475	693	30621	556	30198	86	2948	614	26856	822	46220	67	2461	396	17488	752	39987	227	8165	490	21529	822	42468	436	15778	258	11188	3937	210836	113	4010	833	36500	883	46772
S8EXD0	113	4223	658	28756	891	47787	79	2823	836	36924	1063	59529	73	2801	812	36587	1330	73239	151	5522	743	32971	956	52143	316	11806	466	20150	3849	213110	81	3045	668	29645	742	40511
A0A125YTL6	14	489	20	840	44	2463	10	361	23	1077	36	2221	11	388	54	2390	93	5410	25	979	45	2086	40	2475	15	492	13	545	114	6311	5	203	7	328	13	720
S8GF26	25	972	309	13872	268	14792	16	566	491	22032	174	9502	47	1793	409	18195	787	43749	86	3329	449	19922	591	32547	331	12679	119	5358	1302	70483	110	4247	459	20044	484	26745
S8G5S4	22	833	435	18795	327	16458	10	385	543	23792	288	14620	36	1393	513	22608	1042	53995	93	3569	555	24101	740	37793	192	7148	226	9692	2458	127732	71	2594	824	35729	760	38476
S8EUD9	64	2227	664	28670	788	40005	52	1934	728	30983	789	39614	144	5265	992	42598	3659	182008	281	10260	970	41692	2233	112525	690	25177	849	36544	5739	293360	125	4425	1123	48718	999	49707
A0A125YUU5	108	4350	165	7110	279	14375	50	1922	178	7896	371	20290	19	752	148	6496	320	17340	53	2246	120	5202	202	10423	83	3023	99	4194	590	31354	35	1490	133	5699	211	10931
S8F0P5	28	1084	107	4477	170	8244	18	636	118	5075	212	10591	3	103	56	2381	184	9257	25	1005	51	2236	92	4544	60	2261	102	4395	1145	58288	17	604	117	5108	110	5363
S8GF31	1	36	7	252	8	364	0	0	2	82	6	326	11	485	4	181	26	1385	11	460	3	130	13	742	2	92	11	475	52	2769	2	61	1	34	5	179
S8G5S9	31	1088	157	6971	187	10058	18	610	153	6770	204	11473	16	580	111	4947	202	10625	26	1035	93	4176	143	7675	67	2494	139	6032	1333	73219	23	820	156	6885	170	9257
S8EUE3	4	144	12	530	18	1074	5	189	7	331	30	1481	24	862	107	4772	202	10882	36	1335	113	5141	113	5894	9	292	8	349	115	6014	3	102	8	364	6	337
S8EXE0	22	736	106	4730	150	8172	14	471	98	4414	159	8952	13	533	119	5276	134	7270	37	1398	157	6938	155	8327	148	5966	55	2439	882	46738	22	860	166	7239	223	12136
S8F0Q0	1	33	0	0	6	356	2	70	3	137	6	370	39	1463	15	677	322	17353	54	2047	15	666	204	10849	150	5596	77	3249	1700	92902	26	1026	23	980	132	7111
A0A125YGY7	53	1866	187	8322	260	13600	21	826	234	10116	294	15536	21	770	212	9375	381	20196	32	1133	224	9889	268	13653	143	5152	125	5484	1147	59510	19	705	200	8876	234	12272
S8G5T3	65	2544	154	6735	196	11113	47	1744	150	6647	301	17087	28	1048	98	4446	177	9696	34	1378	91	4097	113	6176	210	7802	170	7375	1702	96322	34	1286	135	5987	156	8726
S8EXE4	0	0	0	0	0	0	0	0	0	0	0	0	0	0	0	0	0	0	0	0	0	0	0	0	0	0	0	0	0	0	0	0	0	0	0	0
S8EUE8	46	1770	170	7467	326	17289	44	1733	198	8637	362	19656	49	1964	173	7434	398	21268	69	2813	191	8419	283	15139	249	10233	132	5752	1678	89512	27	1048	193	8206	233	12981
S8GF40	82	3154	223	9907	309	16499	61	2265	210	9314	434	24185	62	2542	270	11899	411	22515	95	3715	239	10547	338	18355	482	18269	204	8907	2112	114965	58	2195	270	11882	317	16885
S8F0Q5	11	397	11	466	18	925	11	403	13	578	30	1737	17	573	42	1936	61	3192	13	486	42	1819	35	1964	51	1851	15	647	136	7981	4	141	16	748	15	840
A0A125YIM7	167	6284	763	33860	854	45898	127	4882	756	32888	972	52719	128	4866	715	31586	1262	68794	263	9907	631	28124	935	49750	640	25037	412	18207	4568	246565	124	4560	579	25452	715	39362
S8EUF3	63	2325	362	15844	383	21057	64	2325	320	13983	600	32671	58	2202	337	14914	648	35080	133	4814	270	11809	572	31142	450	16956	283	12509	2801	151742	75	2729	428	18730	429	22736
CDPK2	1077	39626	5228	230159	5568	293822	743	27822	5805	253238	6550	348187	790	29264	5111	223884	6982	372755	1390	52416	4678	203813	4806	255097	4468	164804	3612	156055	32601	1723401	854	31024	4849	210850	4288	221483
S8F0Q9	268	9923	1178	52171	1520	81543	237	8644	1070	47105	2414	131960	195	7236	1026	45176	1866	99533	357	13349	950	41354	1373	71355	1130	41375	937	40878	11467	609817	222	8272	967	42775	1296	68874
S8GF44	1491	55951	6089	270442	9017	498794	1165	43712	5928	262802	12800	714397	1108	41972	5143	228787	9206	509939	1590	60663	4304	190571	5573	306733	6439	246368	4891	216636	40445	2242773	1124	42250	4030	180176	4242	235351
S8G5T9	20	748	74	3281	81	4036	24	838	68	2907	128	6666	29	1130	111	4878	150	8302	43	1621	116	4949	126	6926	118	4410	46	1934	408	22925	24	909	59	2541	61	3222
S8EUF8	187	6681	765	33450	1068	55778	147	5381	734	31994	1397	74572	228	8343	865	37685	1790	93759	417	15054	1013	44178	1447	76635	771	27480	830	36000	7243	388180	176	6518	1289	56414	1018	54447
S8EXF3	1280	45914	4241	187334	7809	408610	723	25896	4616	203329	11367	613474	512	18657	2250	99493	7871	415819	967	34759	2944	128969	6017	312525	3625	135195	2500	108369	36456	1955059	412	14616	3499	154108	3564	186942
S8F0R8	501	18725	1429	63150	1939	106048	338	12528	1609	71084	2371	132240	429	15931	1740	77107	2639	142322	792	30006	1754	77880	1981	107715	2015	74639	1531	67393	15479	849682	490	18382	2256	100206	2283	125133
A0A125YN67	339	12278	1440	63717	2114	113236	196	6981	1967	86732	2914	162280	232	8486	1642	71634	2706	148619	406	14833	1773	78516	2191	121287	1481	54639	998	43560	14145	786972	368	13182	2007	88042	2710	148302
S8G5U2	913	33671	7366	322653	6935	363978	600	22040	7467	327767	8235	444859	802	29664	6750	296775	11278	598997	1405	51627	6189	269420	8818	470419	6582	245895	6401	277836	37191	1984504	1061	39198	7002	309273	5323	284165
S8EUG2	24	968	29	1280	69	3679	27	1068	60	2729	107	6084	10	352	25	1130	49	2863	23	829	33	1475	48	2605	95	4032	26	1155	481	27752	14	547	24	1089	60	3476
A0A125YLC7	133	4909	505	22488	748	40306	77	2915	590	25740	985	53435	41	1508	272	11873	427	23042	59	2096	237	10623	368	19885	343	12117	284	12562	3456	187916	69	2573	377	16716	477	25431
S8F0S3	1	37	0	0	1	54	0	0	1	35	9	475	9	362	17	779	69	3581	39	1476	43	1953	37	1987	8	285	7	329	159	9581	5	184	36	1590	18	1104
A0A125YVT2	128	4518	331	14893	991	53765	73	2789	455	20032	1079	59609	66	2463	571	25252	234	12844	80	2953	450	19933	136	7525	468	16753	479	20907	4240	232522	91	3351	404	18121	550	30273
S8G5U5	41	1585	999	44550	294	15926	48	1723	667	29777	716	39523	74	2769	786	34832	702	38905	336	12676	981	43271	1029	55876	389	14911	147	6243	3676	202006	132	4969	1176	52339	1136	62009
A0A125YKI7	66	2494	158	7249	223	12627	64	2559	147	6551	251	14156	68	2809	196	8602	219	12641	135	5499	232	10424	250	14191	176	7678	73	3337	839	47680	58	2221	124	5558	146	8260
S8EXG3	103	3974	188	8447	299	16838	79	3007	168	7267	386	21896	38	1426	209	9158	466	25478	139	5497	176	7625	371	20332	245	9735	113	5000	1361	75630	50	1954	197	8624	250	14166
A0A125YLN5	580	21526	944	41324	1547	84039	296	10863	1026	45272	2061	111811	248	9088	1097	48168	2340	128582	671	25594	1110	48544	1759	95006	1730	66175	665	28856	9364	511323	368	13815	1253	55148	1816	100291
S8GF57	200	7543	1421	62024	1104	58652	188	7037	1105	48552	1458	78845	160	5988	1098	47882	1608	84847	362	13406	1017	43477	1565	82894	659	24633	823	35532	3597	191541	121	4530	974	42518	735	38523
S8G5U9	160	5875	638	28428	817	43680	125	4703	643	28545	904	49518	85	3343	340	14725	525	27718	160	6130	337	14652	438	23485	379	14084	516	22589	2880	154249	108	4060	611	27010	413	22611
S8EUG9	209	7852	970	42532	986	54063	174	6602	911	39598	1543	84055	137	5332	862	37912	1057	55866	307	11992	826	36380	865	45798	962	36312	531	22970	5712	306787	213	8095	858	37428	944	51182
A0A125YFI4	738	27894	3724	165364	6271	344654	514	19563	3895	172370	7494	422290	453	16900	2643	117526	5449	298769	802	30229	2589	115073	4039	222979	3315	126386	2848	125730	23535	1315783	605	22942	2071	91832	3191	177879
S8F0T3	157	6060	529	23577	796	44948	93	3556	545	24150	852	48571	126	5081	678	29979	1118	63704	202	7837	630	27669	757	41832	677	25595	352	15579	2423	134661	117	4693	374	16616	437	24772
S8GF62	307	11748	582	25635	920	50438	162	6260	536	23666	1103	60741	159	6283	592	26100	1163	64995	279	10800	474	20747	818	43823	817	30446	330	14214	4135	224379	157	5927	523	22957	620	33678
S8G5V2	257	9345	989	43885	1237	67790	155	5746	915	41045	1814	102249	117	4206	521	23441	1459	79155	236	8704	482	21047	922	50154	488	17294	458	20026	5227	287933	95	3473	564	25027	499	27991
S8EUH2	145	5577	1012	44663	1076	56836	90	3466	1101	48239	1263	68199	149	6065	891	38945	1099	58743	247	9635	974	42761	952	49280	606	24057	539	23526	5680	304062	176	6721	1147	50184	1064	57180
S8EXH1	82	3098	446	19426	515	26955	56	2159	427	18460	585	30517	58	2159	471	20484	755	39996	110	4300	481	20952	581	31156	520	18624	345	14998	3093	164564	80	2912	589	25665	557	29856
[truncated: 6,922 more rows]

## Sheet: NKMN Genes
Gene	SRR1542919	SRR1542920	SRR1542921	SRR1542922	SRR1542923	SRR1542924	SRR1542925	SRR1542926	SRR1542927	SRR1542928	SRR1542929	SRR1542930	SRR1542931	SRR1542932	SRR1542933	SRR1542934	SRR1542935	SRR1542936
	NKMN	NKMN	NKMN	NKMN	NKMN	NKMN	NKMN	NKMN	NKMN	NKMN	NKMN	NKMN	NKMN	NKMN	NKMN	NKMN	NKMN	NKMN
GRA12_275850	1.89753	8.57219	2.98487	4.74043	9.97124	3.54157	2.97344	8.70081	4.86491	5.07325	11.0115	6.31041	3.07159	5.34633	6.42832	1.23748	3.29771	3.4181
GRA12_288650	1747.21	1672.03	1921.94	1828.13	1704.29	2048.38	1367.61	1158.52	1284.72	1166.14	1163.91	1182.7	1624.41	1365.23	1646.65	1868.72	1237.77	1300.58
RPL22_313550	12.1895	10.191	9.58877	10.6975	8.73535	10.4543	6.44574	7.77572	7.56758	8.82028	7.71947	9.41597	9.54865	7.28684	7.67163	10.8282	9.27472	10.6271
RPL22_239760	324.868	765.266	893.744	341.86	993.28	913.362	243.179	672.035	943.526	365.247	595.05	840.031	272.634	1304.99	1482.86	510.28	947.641	1336.74
RPL24_216010	16.2716	13.9282	16.6548	17.0645	11.9994	16.2478	16.6562	14.3262	13.2388	14.1704	17.2498	13.4695	20.0508	12.6949	13.3598	13.1582	10.3553	14.1007
RPL24_244320	133.055	195.663	189.065	101.139	246.497	177.277	95.2095	178.674	196.301	125.872	172.213	211.038	239.662	251.073	332.614	248.89	264.422	316.857
RPL27_262690	162.786	169.571	184.212	190.085	194.842	179.78	151.225	139.052	179.982	161.728	143.35	179.209	291.481	322.055	357.342	305.948	276.586	323.115
RPL27_293600	14.2998	14.1415	13.9072	11.107	13.3102	12.9845	9.59509	11.0138	11.4255	10.7617	10.4573	10.1983	29.129	11.222	11.8798	15.9604	12.7076	12.7879
RPL29_234550	251.676	488.37	505.807	225.589	612.835	410.484	215.707	430.783	517.877	147.493	400.11	410.532	560.153	770.957	931.981	412.987	782.597	977.348
RPL29_275330	9.26847	3.91032	6.43867	10.6841	3.90725	6.56631	19.3702	7.07449	12.1212	19.933	8.91681	12.8807	12.46	8.76152	7.82102	9.03299	7.3431	8.68419
RPL35_250810	186.742	128.71	157.821	189.933	144.383	149.756	146.404	107.063	149.505	142.515	107.985	153.62	250.999	175.243	288.797	298.006	189.294	278.773
RPL35_285530	17.5345	6.4448	7.01739	11.1465	5.0202	5.38181	9.21988	5.01294	7.97137	12.1497	5.45529	8.33663	12.5718	3.99821	3.33408	7.04873	2.52619	3.71086
RPS15_213350	197.509	181.665	229.808	151.498	267.242	185.022	167.819	269.66	346.611	154.603	298.536	297.212	390.987	415.336	518.16	553.768	442.757	614.028
RPS15_316110	3.30745	3.22093	3.32252	3.09719	3.13225	2.61625	6.33946	2.66673	4.02019	4.16815	2.60704	4.77017	3.27727	3.09683	2.56769	6.50754	2.81144	4.44796
RPS6_210690	380.951	338.049	348.272	366.861	426.876	280.28	300.944	391.386	437.765	350.67	348.91	382.463	443.915	455.815	522.848	576.746	469.051	483.473
RPS6_217670	10.7877	8.04319	10.6336	12.1645	6.91395	9.98237	25.3503	8.59969	10.1975	14.8892	9.05856	10.6042	11.5598	10.0315	11.4016	10.5145	10.0341	12.0859
RPS9_218850	4.34578	9.12201	9.0888	5.19998	9.19909	6.53085	3.3829	9.57189	7.93982	6.86988	11.7615	9.61334	7.95117	7.85584	8.72557	15.8712	11.647	15.2437
RPS9_248480	360.033	358.108	428.443	300.31	388.137	403.454	226.125	316.494	415.308	276.83	409.072	523.566	341.65	445.264	776.241	551.126	678.032	962.423
S8ER97	61.0528	105.134	113.267	66.5978	100.161	115.171	79.1336	136.738	136.709	86.0048	115.474	135.605	39.5615	53.3868	43.1993	26.179	35.3375	37.5063
A0A125YH64	1.68784	0	0	0	0	0	0	0.293543	0	0	0.258105	0	0	0	0.291439	0	0.241087	0.216925
A0A125YKY2	0	0.116242	0.111692	0	0.42222	0.21451	6.0413	5.4005	2.3365	2.09773	6.00532	2.21839	3.41009	1.37287	2.60065	5.66441	3.06042	2.91942
MIC17C	0	0.413264	0.392222	0	0.385284	0.361991	0	0.278807	0.356647	0.752308	1.04892	0.264478	0	0	0.0282731	0	0	0
MIC17B	0	0.663538	0.639704	0	0.721994	0.446964	0.455111	1.01809	1.17079	0.317351	1.56243	1.43559	0	0.118802	0.269857	2.89138	0.20394	0.419282
MIC17A	61.5824	100.937	58.2644	51.7542	118.966	57.0445	50.61	56.3043	97.6395	67.4131	67.2034	95.4805	32.5112	16.5741	23.2225	46.5354	29.5421	33.7764
A0A125YUZ7	0	0	0	0	0	0	0	0	0	0	0	0	0	0	0	0	0.110066	0
S8F0R5	33.4382	31.7253	32.3258	25.1113	35.6145	33.4074	29.3769	23.1672	40.0645	29.3668	24.0288	35.6323	30.0281	20.5417	20.8809	21.1414	23.6301	19.2646
S8EXK6	4.99162	19.4841	14.6946	5.40913	19.2924	10.8091	7.72702	21.0007	17.7704	14.0201	19.8713	17.633	7.43939	21.271	21.0705	11.4145	26.5645	21.7632
ROM1	155.8	145.155	138.636	167.538	123.863	132.689	294.432	144.103	173.27	248.368	142.479	178.17	311.371	192.126	167.464	260.807	125.477	145.879
S8GIC5	26.2664	16.8883	17.6935	27.4636	16.7081	22.5877	37.4332	20.8782	19.9922	28.9496	21.6904	18.3222	29.161	22.1891	21.5059	19.7017	9.65992	19.0579
S8F400	2.48041	1.99189	3.40307	2.88399	2.40228	4.30171	3.21392	5.37112	2.1579	12.0856	5.97797	2.52443	12.6826	29.1756	19.1298	12.351	7.5824	17.5559
A0A125YGK0	174.656	80.6019	122.123	138.353	78.2413	134.937	139.238	42.983	90.4473	131.284	55.5015	88.5742	97.0386	50.2567	82.4149	74.4353	52.9475	72.9557
HXGPRT	297.267	101.146	152.174	294.391	67.6261	177.216	59.9246	37.0737	49.5961	80.3291	50.2762	57.8125	85.8319	47.4211	88.0325	67.0604	71.1741	85.0011
A0A125YJ55	23.8828	33.0895	24.2891	32.0184	22.7961	24.0326	31.8391	23.881	22.0885	33.3154	21.3982	30.7766	23.4367	18.5759	25.2351	26.0239	47.2086	43.7312
S8GIB9	63.5504	70.8472	70.9302	83.5302	59.0936	106.953	44.5136	56.1863	52.6215	56.101	58.9558	56.6992	34.4292	26.2415	30.1531	15.9165	9.35125	25.5017
SUB3	155.379	143.379	162.11	186.846	119.723	186.521	161.049	121.827	112.603	131.084	112.417	103.776	136.303	113.231	127.921	145.05	82.6198	97.7527
S8F0Q6	1269.56	1078.89	1385.52	1368.05	1175.32	1430.89	762.134	870.178	996.652	764.637	678.733	852.123	1163.09	975.079	1158.48	1178.67	735.806	906.974
S8EXJ7	33.2342	31.1918	38.1738	44.4045	32.5432	36.4651	39.8736	24.0882	34.1251	33.9625	28.2975	30.7923	22.756	38.7792	36.1534	22.4482	27.3211	27.6085
S8G8V2	193.217	350.432	297.406	322.107	281.435	281.814	159.869	282.731	282.665	37.1609	254.543	299.665	291.529	323.865	211.033	259.107	286.962	210.757
S8GIB3	147.837	178.584	110.641	147.199	133.619	98.0884	74.4504	143.304	77.538	100.834	140.69	101.277	101.371	162.221	64.7437	97.5675	117.671	55.6687
S8F3Y5	46.32	38.087	36.3544	37.0729	33.7867	33.8202	51.3499	108.789	69.4705	48.8706	79.8783	59.7946	70.3095	67.6828	48.6972	54.7825	44.1194	40.2912
S8F0Q1	5.39404	5.50325	4.55931	3.98172	4.00437	4.01992	3.08999	9.6168	6.05468	4.69416	9.12622	7.99076	2.31874	4.0326	5.17018	2.68038	3.87484	3.66137
S8EXJ3	3.8217	5.84095	3.64507	3.50571	5.26599	4.47984	7.62232	4.66382	5.39855	5.00224	5.60793	6.71005	1.80459	4.39339	3.49664	4.29185	4.48671	5.83621
S8G8U8	10.4124	9.81286	9.34608	16.3135	8.40148	7.70425	15.0266	13.4774	9.72004	16.7169	10.8971	8.3034	7.04521	4.83687	4.01481	8.01639	3.53242	3.83612
S8GIA8	7.01578	6.08594	5.72576	6.82595	5.12159	5.82008	3.03373	4.33155	6.32868	5.29392	2.85475	7.00275	7.44894	6.12578	3.91157	6.21912	4.59917	4.13389
S8F3X7	50.8316	24.6289	20.855	41.5306	21.6883	21.4517	44.794	23.8923	24.2446	40.035	20.8473	22.8205	61.7232	27.999	26.5432	53.4846	33.2349	27.0763
S8F0P6	33.7095	44.8577	42.0118	35.1329	37.818	43.3024	23.2861	33.7412	40.3674	28.3817	26.4941	38.4409	40.265	53.7187	45.7432	30.4101	40.2624	35.2324
S8EXJ0	0.922466	1.26888	0.133979	0	1.07522	2.30356	0	0.63531	1.57673	4.15768	0.611277	1.28685	0	0.955963	1.48669	2.37815	0.405358	0.479148
S8GFX6	61.6925	62.923	86.0854	60.2818	56.4543	74.005	29.0692	22.5445	30.5256	21.2209	21.9653	29.496	84.6614	69.8978	41.4751	72.6683	34.2622	40.1555
A0A125YRS1	26.4799	12.9045	29.4516	19.9386	19.1694	20.7556	2.87262	2.82627	0.537814	2.36556	3.31533	1.43562	0	2.06424	0.830376	1.57295	2.85569	0.766735
S8EV86	0	0	0	0	0	0	0	0	0	0	0	0	0	0	0	0	0	0
S8F1J9	15.6081	2.95421	3.92291	19.7265	1.67385	3.80438	53.0036	53.1571	58.2915	79.5861	71.8974	76.6589	2.9514	0	0	0	0	0.259667
S8F6L1	0.661688	0.545059	0.281673	1.18621	0.640427	0.897664	2.8407	4.85824	3.47858	2.06965	3.92094	2.76843	0.52063	0.987175	0.41388	0.499593	0.245566	0.39716
S8F3J8	68.6489	28.8318	46.4726	66.853	20.9866	47.3785	36.701	18.4007	29.9434	38.0036	16.1205	23.084	41.8932	28.5362	34.6223	51.9386	18.6147	22.5958
S8GEU1	14.395	16.8486	13.475	16.4142	15.4159	12.683	9.88457	13.328	13.3346	10.979	11.8975	14.3207	9.60379	19.0032	15.3325	12.5391	15.4643	15.9818
ROP33	22.7528	30.1964	26.1744	27.4012	24.6545	25.8242	24.0757	19.1358	27.7543	29.2853	23.9204	26.9855	28.8072	33.7336	35.5493	36.5342	32.5533	27.0478
S8F9Q8	18.3101	11.7479	9.78373	19.1697	12.9198	9.36719	16.3232	13.5848	14.4638	17.1686	12.1183	12.3827	17.6028	14.5247	14.013	18.9272	14.254	14.1654
S8F6K7	15.3565	13.4519	12.4058	15.3368	10.7004	11.7308	8.05453	6.06407	8.00898	12.4137	7.22384	10.1643	11.5645	11.0079	8.43646	10.9576	8.59634	7.80969
S8F3J4	2.04712	3.11805	4.38883	0.76352	3.20057	6.15494	0	1.53403	0.386855	0.727548	1.37276	1.8707	0	0.76608	1.38336	0	1.40397	1.14144
A0A125YGF5	52.0739	131.326	55.3655	60.7396	107.531	79.8623	110.298	103.382	77.9506	208.946	113.905	141.283	138.134	63.5331	142.999	213.249	220.331	239.311
S8GP38	9.19484	6.41163	9.99938	10.6823	5.90171	12.531	10.9202	8.66699	10.104	9.48959	7.75038	10.2057	14.2192	21.9014	18.6471	11.6499	14.7382	9.52878
S8F9Q4	6.18782	6.48344	6.70701	5.11846	6.09379	8.06462	10.551	6.80833	8.50944	6.76769	6.92633	12.1706	4.20253	10.6981	10.5899	10.5353	11.5276	8.24888
S8F6K2	9.39972	10.0843	7.59023	7.49804	8.70541	8.0873	6.13566	7.75784	10.6561	10.7485	9.38299	11.4088	12.843	12.6829	9.50962	14.0231	10.3088	8.51112
S8F3J0	6.30377	4.26472	3.91631	4.45282	3.60409	3.69947	5.14642	4.31432	5.21064	6.25269	4.65592	4.83975	5.49608	6.65325	4.91096	4.57031	5.45489	4.12142
S8GET5	7.68014	6.69538	5.52505	15.3003	4.02158	6.47802	16.8206	4.25739	8.8497	14.6724	7.93802	12.8654	7.80972	3.82485	5.28093	13.1162	4.96841	12.8139
A0A125YV87	4.79119	8.06853	6.32166	5.51864	6.66625	6.77083	2.56908	5.9239	7.01874	6.53598	6.67092	7.41673	5.07514	7.63807	5.78394	4.85147	7.47245	6.01162
S8F9P8	1.60057	4.16189	1.66507	3.53085	3.32937	1.97137	3.95308	3.66285	2.29851	5.30306	3.92403	3.50418	3.16086	4.16656	5.15449	4.8651	6.43848	9.81167
A0A125YVH9	1.66295	2.8885	1.36409	1.75443	2.59169	2.26901	1.72909	1.36857	1.6073	2.60916	1.68078	1.71115	2.99493	1.5898	2.12974	1.8117	1.90074	3.04312
S8F3I6	3.48299	5.08309	3.58567	3.51748	4.94823	3.11504	6.40471	7.183	7.85637	7.98838	7.59989	8.76324	0.767119	4.11892	3.91208	2.59108	3.79957	4.1233
ST3	364.957	220.394	238.215	333.702	189.323	215.572	334.472	173.768	180.573	261.841	153.621	161.307	558.878	270.249	205.937	334.407	228.206	180.101
S8GP32	8.79092	8.5774	11.5783	18.75	6.60749	12.6221	13.9543	3.26527	8.04199	13.3754	5.46126	11.2662	8.73594	8.71816	16.0898	12.1912	12.259	16.4146
S8F9P4	310.684	178.396	198.745	383.391	139.705	278.383	83.867	43.6416	82.0744	117.27	63.7892	109.881	87.417	74.2574	121.087	97.9008	97.5345	138.644
S8F6J3	1175.37	1266.06	1360.11	1197.99	1407.3	1415.12	808.59	927.398	869.656	681.646	804.06	782.511	1364.38	917.523	977.974	1246.81	849.21	859.196
SAP18	58.4408	91.1829	74.3267	79.6445	88.1261	87.8476	25.5754	33.8215	29.2261	24.9433	32.1737	30.011	33.6607	43.4064	45.0545	22.5059	26.4322	27.5138
S8GES5	52.1269	80.7901	66.8958	33.8891	106.071	49.8089	46.972	65.9634	57.2253	42.4607	76.1684	64.0496	69.584	49.0019	49.7449	86.187	105.212	102.05
S8GP24	16.9623	30.8236	14.8417	12.9197	26.1797	19.8356	22.2786	11.9579	15.0177	28.3995	17.2112	22.8812	20.1261	9.28691	31.8552	50.4606	58.0813	72.7348
S8F9J3	0.152178	0.159568	0.0206089	0.426363	0.0323916	0.293148	2.34114	0.998332	1.12457	1.779	1.50067	1.22287	0	0.161715	0.0971619	0	0.0214358	0.180899
S8F6D9	0.308846	0.0609488	0	0.446487	0.100768	0.15375	3.17824	0.802988	0.70116	4.2792	1.06939	1.18639	0	0.076485	0.0523138	0.35316	0.0259257	0.0628377
S8F3H4	0.763776	0.398615	0.598691	1.28395	0.284502	1.05499	1.9535	0.355418	0.635977	0.900377	0.374066	0.755632	0	0.278413	0.247119	0.257503	0.175618	0.767848
S8GER5	4.06702	3.30437	4.39498	3.66542	3.00189	4.39032	2.92785	3.19142	4.78059	4.14244	4.63437	4.74768	1.37786	2.69463	3.15217	2.22793	2.46397	2.30802
S8GP08	66.4171	35.2931	41.86	59.0765	33.8158	35.4711	42.5637	28.996	43.2755	40.2491	37.7241	51.851	41.2994	49.0971	56.4371	40.7135	61.4584	63.3423
S8F9H7	5.21591	3.89361	4.06428	6.73929	3.1548	5.64293	25.9773	5.21645	14.4478	19.3609	5.89143	14.9992	4.48911	0.320201	1.23319	2.6449	0.858859	0.888956
S8F6C0	13.5783	9.41939	10.8263	18.2724	8.54895	10.7206	17.1097	8.65943	12.7212	18.6089	10.1359	15.3845	23.2207	7.51632	9.15778	16.0377	8.33669	14.4115
S8F3F2	12.0021	8.06354	10.6153	15.572	8.52079	10.1352	15.4385	8.83412	14.0463	13.3156	9.11404	12.4289	18.0523	12.1224	17.2605	14.7369	12.9999	13.5664
S8GEP7	16.1572	5.12679	6.18849	17.494	5.39869	6.37541	10.6282	5.54759	7.99129	11.0126	5.67818	7.50811	8.70641	5.46342	7.15541	12.3213	5.18622	4.54887
S8GP02	1.14301	3.19894	2.87178	2.33023	3.72234	2.30957	3.795	2.33775	3.44481	4.86681	3.24155	3.63823	10.3068	4.07545	4.13695	5.72185	5.8343	5.38922
S8F9H3	4.61526	11.2665	7.66744	5.89809	9.94862	8.02682	7.42882	7.02584	8.21761	10.8572	8.58205	9.45901	8.72295	9.24097	14.3199	21.9769	18.1715	17.3862
A0A125YNM8	2.49959	0.271828	1.2661	0	0.72181	2.04537	0	1.17316	2.02675	1.02969	2.33165	4.16978	0	0.323794	0.784426	0	0.280983	1.36116
A0A125YUC9	15.656	29.9415	20.0215	25.4658	33.0054	19.1279	71.9969	45.2963	46.7647	66.8704	58.1483	50.8383	50.8968	26.2808	44.5433	61.9368	61.5029	75.5923
S8GEN8	25.415	15.8789	14.5418	37.7541	12.5918	18.8285	83.1431	54.2747	41.673	55.6118	47.3515	36.4311	24.1978	16.2073	16.1286	16.4953	12.6155	11.7586
A0A125YFU5	89.3575	35.2863	35.4629	154.957	22.9474	84.3124	558.257	459.646	272.972	407.133	367.725	241.058	55.2202	15.5526	11.1233	2.12516	3.52126	6.04279
MIC2	679.479	1589.06	1503.1	634.656	1760.7	1476.33	395.923	1030.61	889.218	340.852	934.413	860.741	635.223	1116.83	1097.16	604.374	868.606	692.241
S8F6B2	605.418	533.483	595.829	607.74	560.989	645.525	508.899	330.689	382.435	359.175	314.987	299.14	563.064	387.002	428.184	522.335	387.594	300.093
S8F3D9	46.1242	35.649	44.7704	57.1889	39.8283	49.9797	68.5384	35.6924	60.9055	60.4661	40.921	52.6598	42.5194	44.5053	69.2968	42.9878	45.2337	59.3551
A0A125YM53	18.1903	13.6096	17.5429	21.3711	16.5087	20.5451	26.5026	16.7487	30.5671	26.1661	23.6264	34.7815	26.5727	20.4942	30.4325	34.4485	25.6339	35.9162
S8GEN2	9.66721	18.542	18.832	9.24557	17.4634	19.8797	16.9525	14.8264	26.294	23.5281	24.5511	29.7964	9.4097	14.2904	18.8347	16.3483	32.6673	29.0019
S8F9G0	3.1416	2.72972	2.12827	3.12244	1.63191	3.53583	1.5225	1.99717	3.7868	3.36496	2.51136	4.47951	3.42692	6.04167	4.8677	2.94701	5.36933	4.76564
S8F6A8	21.0573	7.75375	10.3742	23.7905	7.3407	10.3961	25.0712	9.05817	10.961	21.6783	8.58285	8.94188	9.87434	9.56525	10.4806	9.96499	4.61648	8.98965
ASP1	151.167	99.965	132.48	136.782	88.3585	122.882	73.3683	41.6939	103.21	123.264	41.7425	103.553	80.6297	70.5124	55.393	69.8127	60.2335	74.0114
S8GEM4	3.9377	1.97154	2.01128	5.48749	1.48158	2.07457	52.2631	32.3888	37.2448	42.7155	38.8244	35.0436	35.1859	18.7668	20.5251	34.7859	11.3625	15.0434
A0A125YR16	107.669	184.408	161.143	44.4581	253.166	110.906	119.893	319.258	266.048	205.308	335.381	313.108	211.04	90.7962	198.24	277.836	312.968	504.705
S8F9F5	5.81458	7.36086	6.01582	6.6954	7.43358	5.69776	6.42593	7.81238	7.45042	6.8769	7.48599	8.08156	6.48764	5.87018	8.35223	5.72577	11.1482	11.7105
A0A125YZ21	73.5482	101.953	93.1461	74.6083	107.075	98.0313	92.318	118.476	140.572	100.883	139.503	147.743	120.446	95.2413	132.78	154.927	131.914	167.224
S8F3C3	0.604591	0	0.0917014	0.374008	0.0602723	0.158718	3.41582	0.408774	0.579889	8.01692	1.00412	0.969214	0	0	0.239677	0	0.110274	0.125025
S8GEL6	0	0	0.0823483	0	0	0.106655	4.09314	0.192831	0.239208	5.77038	0.385345	0.603018	0	0	0	0	0	0
S8GNY5	18.5895	10.4704	12.0258	15.4843	12.1155	10.257	16.0757	11.196	13.5016	13.3739	8.65091	9.95726	13.8549	13.0922	13.5864	13.4824	12.4065	14.1493
S8F9F0	4.72321	16.1209	10.7655	12.5685	10.5035	21.1163	9.58716	3.31966	5.27237	18.0415	6.19665	9.60232	6.01854	11.6088	26.777	13.4603	17.7775	25.7702
S8F6A1	3.07114	0.492065	2.62599	1.79981	0.360118	2.32575	21.007	19.2675	29.2044	24.8867	21.4043	16.5537	77.5897	18.4215	29.5075	62.0237	60.6829	24.9798
S8F3B5	0.599679	0.19791	0.565979	0.634343	0.10795	0.391599	1.16768	1.98177	4.04471	3.97952	4.13974	3.4163	1.91012	1.65972	1.59039	3.44643	7.49577	2.7081
S8GEK9	13.2712	11.9363	14.5773	13.6749	11.1348	13.6104	23.8171	11.2821	22.4787	19.807	12.6722	19.1056	27.8786	30.5855	26.2267	20.2905	24.8689	20.0622
S8GNY1	22.2541	21.967	16.2141	23.2458	20.2969	15.5015	29.2166	25.3452	24.7242	33.9049	27.2278	25.3643	35.6064	20.671	22.5489	26.2681	28.258	30.0892
S8F9E4	1.65742	2.79627	1.84453	7.31665	0.971091	8.33404	7.90284	13.5217	8.38031	11.8876	9.15985	8.41743	1.97748	2.4181	5.81049	1.51443	2.03576	4.03298
S8F695	16.1898	9.77671	8.16804	37.9354	5.43569	52.2849	88.7611	29.6763	32.0523	59.969	27.339	25.017	32.1183	9.54456	39.6836	4.65033	15.3229	25.2707
A0A125YQJ9	5.23348	1.79016	2.47446	4.91081	0.96291	3.25768	10.7057	8.93146	7.3304	9.67529	11.5734	7.42683	4.19094	1.9905	2.30213	0.816056	1.03737	1.31535
S8GEK1	2.39343	3.40932	2.63505	2.01795	2.64628	2.25263	1.89414	3.65435	3.60381	3.04356	3.86131	4.96322	2.1052	2.05583	1.40687	2.76359	3.03081	3.09821
S8GNX4	18.7483	13.2347	10.4162	24.0412	10.8341	9.94187	20.1137	13.1074	12.1267	20.2284	11.5639	12.0882	25.9226	15.9311	10.2386	16.751	10.2863	8.34061
S8F9E0	1.21989	0.260418	0.851501	2.19878	0.5145	1.15764	1.66636	1.00965	1.14209	1.4469	0.571911	0.987455	3.88036	0.662304	1.46292	0	0.314941	1.09629
S8F691	1.35306	0.122996	1.00589	1.92115	0.109857	1.75229	4.98471	0.30315	1.02503	5.88143	0.851106	0.966354	0	0.615426	3.21951	0.539419	0.607261	2.28407
S8F3A1	0.373713	0	0.20736	4.8945	0	0.204638	7.20849	5.48004	3.06749	4.1685	3.22174	2.26	0	0	0.252862	0	0	0.278844
S8GEJ5	10.516	11.9265	12.1947	12.8286	9.41918	11.0773	6.94338	8.60796	10.8362	8.80964	10.1388	14.3801	5.45559	8.81011	8.36928	12.3106	16.3935	17.1452
S8GNW8	0.274139	0.0679844	0.170774	0.862706	0	0.161716	6.42524	1.21672	2.16013	3.18237	1.46725	4.27892	4.57334	4.72358	9.00692	1.62436	2.78531	6.70485
S8F9D6	13.0922	12.2234	9.94001	12.3074	9.89149	8.94604	23.1077	20.5791	21.646	18.7545	17.7141	20.2774	11.898	14.9254	13.787	17.2576	13.8912	10.9872
S8F686	12.2568	7.45768	9.1773	12.2456	8.23847	8.87528	54.7826	64.6212	46.8443	29.5732	60.3101	40.2413	16.1027	10.7839	11.3178	12.8508	6.94713	10.2462
S8F394	10.1997	8.86071	11.0057	7.25117	7.09401	9.1816	39.981	22.5384	21.2692	23.2015	24.7876	20.545	6.9884	5.28606	4.83818	7.18137	5.82792	7.03997
S8GEJ0	9.93282	12.4482	13.5161	9.03559	14.5076	12.0332	8.25458	14.1631	13.8929	8.30181	13.4658	11.8999	13.6336	12.3883	13.0379	12.5672	15.0202	14.5904
S8GNW3	17.786	68.8315	35.4024	8.42163	100.787	19.621	19.9315	63.4463	41.5928	32.2682	74.2564	47.8031	27.5861	16.9348	29.1109	47.6309	84.5194	70.6975
S8F9D3	5.3808	1.56634	1.58175	10.9704	1.53834	1.41637	12.0769	3.39557	5.16344	9.44413	6.45868	5.85544	0	0.867768	0.717463	0	0.80222	0.578926
A0A125YJL6	0.320708	0.88849	0.992824	0.59751	0.650181	1.00798	3.63849	1.53899	2.47532	4.05364	2.99794	2.0235	1.05222	0.423325	0.260996	0	0.212502	0.309417
S8F387	2.49023	7.83598	3.03523	3.1642	6.24966	2.65467	3.25267	4.51748	3.4103	4.21156	6.21953	5.11885	3.10928	3.16203	5.38595	5.9753	8.2775	7.69014
HDAC5	19.6991	14.1855	9.53229	20.1568	13.0776	11.2668	15.0479	13.1126	12.4175	16.7751	12.068	11.1339	15.5364	15.661	12.9769	13.3015	13.0819	9.95537
S8GNV8	5.57519	7.68821	4.74649	5.30051	6.53336	4.57193	7.36157	9.03081	6.38979	8.89364	6.95463	6.837	11.976	9.14313	6.42699	7.9795	6.67019	5.25733
S8F9C9	12.4035	12.8956	9.92897	12.7381	12.4006	8.97165	21.3285	16.8374	19.0239	19.2578	12.9491	16.043	18.3801	16.339	11.6167	13.1953	9.78125	9.03265
S8F675	17.2809	13.9189	15.1426	21.8113	13.4832	12.5777	28.2424	26.1433	21.6099	20.8294	20.6328	15.0431	5.23122	3.06331	2.57901	0.794553	1.62153	2.288
S8F379	0	0.108451	0	0	0	0.0562224	5.88929	2.60524	1.0164	3.32614	2.06517	0.823856	0	0.140583	0.0344773	0	0.0678739	0.0726451
S8GEH7	2.36917	0.311915	0.325257	2.08422	0.286727	0.340844	4.73937	2.37889	0.969241	6.63634	2.32583	1.44996	12.2102	25.1919	13.111	8.42897	21.8172	10.9861
S8GNV4	0.510996	0.180228	0.158776	0	0	0.266626	6.90995	0.435903	0.720653	6.32721	1.08758	0.781713	0.0727848	5.20488	3.51677	1.33757	6.33704	3.23286
A0A125YUR2	24.4432	14.8325	20.1342	24.9458	13.3683	17.0644	23.0084	11.3025	17.1016	22.1872	11.0341	15.7588	31.2084	21.8404	20.6565	38.1592	18.0084	22.788
A0A125YMV5	45.5528	40.7577	47.9645	50.9199	38.0711	47.7105	51.357	29.0967	41.0885	45.6861	25.7281	30.7992	44.7625	38.6243	36.8062	35.0703	28.7961	30.4806
S8F373	45.7746	38.4793	35.5754	43.9716	43.176	29.2072	62.7431	62.9604	49.4824	38.5835	46.799	37.4368	66.7956	74.7548	56.1976	37.2328	46.3541	33.5919
TGME49_202320	0	0	0	0	0	0	0	0	0	0	0	0	0	0	0	0	0	0
S8GEH0	0	0	0	0	0	0	0	0	0	0	0	0	0	0	0	0	0	0
S8GNU8	1.31803	0.056234	0	1.18058	0	0.541658	2.17693	0	0.227026	2.12493	0.45837	0.240422	0	0.403351	0.292404	0.503854	0.228109	0.308555
S8F9B8	32.5475	19.0378	18.7134	29.7284	17.1164	17.9305	21.0056	17.8264	19.1625	19.1585	13.1065	16.7435	26.8149	19.3172	17.667	23.8056	16.7632	15.5269
S8F669	6.7086	3.16941	5.07609	10.2605	3.7641	5.21641	6.45773	2.59097	3.9668	4.88097	4.03111	3.80693	5.77413	3.6097	4.05463	4.35306	5.51078	5.26797
S8F368	28.4111	40.5166	41.7456	24.8825	45.9094	31.1773	18.6271	28.6421	29.5829	17.1444	33.1821	30.6982	27.1893	29.9057	33.2498	27.2663	54.7801	47.2951
S8GEG5	7.16333	7.09323	7.2736	6.09694	4.64244	5.81501	6.57117	3.52709	5.3278	5.17104	5.29805	6.92554	1.51269	2.52231	2.00895	4.70811	3.16784	3.20245
A0A125YTR8	73.7538	44.0195	42.4714	85.6002	38.1827	43.2926	64.0403	32.6106	43.7756	60.1383	34.2964	39.4051	71.2728	38.707	40.8422	70.3376	49.1446	58.6011
S8F9B5	18.879	28.3195	15.7134	16.6329	20.1028	18.9561	25.0736	28.7317	29.7854	46.6187	30.9188	36.1319	28.6487	17.3738	34.3209	39.0752	46.0355	56.0767
S8F666	0.770386	0.382914	0.780269	1.59802	0.424292	0.846655	4.85934	1.58404	1.13484	4.17535	1.54522	0.984505	0.669497	0.542802	0.836461	0.704301	0.693992	0.868653
S8F363	8.16432	8.59797	6.68421	5.44724	8.98651	5.6171	8.83216	11.5203	10.6184	9.05734	10.951	10.9444	13.0786	10.0823	7.58495	9.09586	9.13199	8.82983
S8GEG0	2.0252	8.45329	5.31359	1.84122	11.1265	3.10143	5.55638	11.1649	10.3179	10.4363	13.3852	11.0079	9.70044	3.76251	4.05201	11.1412	9.07428	10.7769
S8GNT8	10.8031	3.30307	12.8781	8.54358	3.91919	12.9082	16.8375	10.6334	19.8913	18.1974	10.6562	20.2758	16.3918	15.3107	14.2091	16.9994	14.0123	16.3104
S8F9B1	10.2939	6.43096	8.50462	6.96263	5.61258	6.66162	4.87318	1.67608	3.24422	4.08597	2.80882	3.04689	0.131891	2.18832	1.97334	3.02505	4.61896	5.72169
S8F663	2.72625	0.323378	0.380052	0	0.334843	1.04399	7.05961	0.330317	1.1347	2.81944	0.714684	0.558558	0	0.118708	0.612681	0.789477	0	0.187613
A0A125YKV7	42.7926	25.2416	22.3845	44.7899	20.5959	26.2422	45.6181	22.2281	31.2515	36.0361	19.9336	24.0535	59.4449	32.6471	41.6633	54.0696	23.9476	36.5897
S8GEF4	5.72053	7.85929	5.6141	6.19599	6.61176	5.01056	11.4683	5.86871	5.58901	7.43666	7.01521	6.58665	3.19812	3.80499	4.95303	5.17726	7.64416	8.87614
S8GNT1	8.70749	12.3913	11.5946	13.5203	13.4468	12.4953	8.22238	14.2395	16.0569	11.6894	11.9825	15.9011	8.13059	14.1438	15.8118	9.4252	15.6465	13.5688
S8F9A6	27.0779	13.1135	10.0672	19.8535	9.92828	10.1425	28.817	16.4453	17.8995	25.0922	17.8152	16.9646	30.7114	12.0576	15.6897	23.9633	12.0293	16.7485
AP2VIIA7	15.8022	21.674	17.5751	18.3315	20.8956	17.6927	9.77276	16.1874	12.5325	13.8652	15.1409	14.6517	5.01941	8.1055	4.6521	8.95268	9.8023	8.51082
A0A125YZ77	20.1439	83.9798	21.9367	19.9624	66.7209	24.8574	83.623	108.889	89.9308	150.414	129.756	123.952	92.1867	26.4401	86.367	155.817	157.654	216.932
S8GEF1	14.3271	10.4973	11.8637	10.5064	11.6361	10.7342	18.9325	11.4586	12.6212	17.7603	13.5267	14.2978	41.8456	15.1644	17.2865	42.6811	18.6927	24.7476
S8GNS6	20.8082	22.8242	21.4084	23.8295	21.9984	23.5189	25.6216	28.3296	29.2427	24.0554	28.9026	31.1555	20.2395	30.8023	40.0665	26.9831	34.22	34.9504
S8F9A0	38.1735	21.4072	24.1207	37.5025	18.0574	24.8447	35.7627	11.0244	16.2158	39.0287	18.238	23.6611	52.9135	23.3754	34.4534	47.3013	30.9172	32.1089
S8F656	37.7687	27.7524	24.6704	34.0127	24.7553	22.392	35.2134	37.649	25.59	33.6938	35.011	29.4412	34.1671	29.05	21.586	31.4548	31.2239	24.551
S8F348	3.26802	4.72003	3.29389	4.08954	4.17611	3.30306	1.51336	3.00738	3.55017	3.28018	2.75789	4.65629	1.10298	2.85539	2.02998	1.93932	2.91232	3.22238
S8GEE7	13.9103	20.1639	16.7848	5.25373	16.9034	19.2353	11.4721	24.6648	33.4252	25.2806	22.7743	32.6669	22.7064	13.8773	20.4763	12.2863	18.536	17.6771
S8GNS1	3.77826	6.26858	4.23034	8.57087	5.56249	4.12673	8.03269	5.03445	5.78861	7.0968	4.57276	6.89772	4.9549	5.58762	5.72213	6.11347	4.8891	5.26233
S8F997	3.58328	2.3172	2.18668	6.80157	2.154	3.3038	17.7484	30.7725	9.40995	13.702	21.6184	10.1932	33.0617	60.7897	39.5524	29.0766	24.5281	20.2889
S8F343	11.3648	8.60992	9.85088	9.45775	9.19643	7.72958	14.9323	11.4009	11.8562	11.0214	9.27226	10.8247	11.2142	8.4607	9.1485	7.94263	8.09247	7.7707
A0A125YWF2	12.49	2.62864	3.77191	6.9241	3.23961	2.54859	12.7437	7.3343	7.0049	7.47282	5.90206	6.3615	12.9037	1.64173	3.09921	2.36782	1.68659	3.04724
S8GEE0	43.2232	66.3449	54.4597	46.3829	66.892	47.5934	40.1709	58.5836	43.1785	40.8361	50.8024	41.4393	62.8962	65.3409	54.28	53.6594	48.7158	41.2508
S8GNR6	281.348	289.143	363.285	253.044	335.689	286.797	151.574	212.425	210.938	142.171	231.226	198.635	337.1	291.169	270.721	285.521	203.927	201.354
S8F993	19.8537	21.1188	13.7778	19.0389	17.4102	16.2849	20.3352	31.2728	27.0373	27.8936	26.4675	28.4069	30.057	23.8578	24.891	22.9599	25.1457	25.2226
S8F651	2.18836	2.63669	2.37179	5.40812	2.52232	2.75595	5.67323	4.04537	3.07185	5.15273	4.98599	4.12373	2.70296	0.891964	1.71412	1.40498	2.2163	2.18619
S8F339	9.06029	6.89981	7.79859	11.703	5.03368	9.01723	18.175	8.85498	12.6478	17.3258	9.40007	12.1835	13.7805	9.96338	9.54672	16.9553	8.62615	12.4333
TGME49_202660	0	0	0	0	0	0	0	0	0	0	0	0	0	1.84619	0	0	0	0
TGME49_202670	0	1.5397	0	0	0	0	0	2.87291	1.22101	0	2.40325	3.72072	0	1.94598	1.02116	0	0	1.70064
S8GED8	40.6093	37.8751	35.4862	29.9887	39.0124	35.3203	42.3309	39.949	44.7907	42.7989	40.6515	42.553	33.9586	43.3838	50.5319	53.1089	54.3491	49.9682
POLR2I	20.9916	13.3023	15.4893	21.4916	12.3145	15.111	30.8543	14.8522	20.1593	20.2538	12.6956	16.9579	37.2939	16.5965	18.3232	26.6971	13.2471	18.9549
S8F989	8.27043	6.46068	6.4963	5.7362	6.43704	6.15025	8.70681	6.78254	7.72929	4.61555	5.93616	8.41696	5.51399	6.36539	5.87126	6.13823	5.38683	5.10803
S8F645	2.47891	2.16364	1.94041	1.80641	1.86287	1.25967	2.47185	2.77846	3.00625	1.83067	2.79279	2.7601	2.60193	2.15748	1.59839	2.48926	2.06051	1.8286
S8GED2	0.790604	0.660744	0.536022	0.442486	1.31901	0.416097	0.758155	2.00195	1.02104	0.763111	3.1539	1.46255	1.86632	0.481143	1.0228	1.56016	2.50124	2.58715
S8F336	6.26297	5.24827	3.69996	4.33284	5.67413	3.33188	21.05	25.3065	9.34953	8.5741	29.6269	18.3677	5.54916	2.738	4.75376	6.44402	6.55214	6.91106
S8GNQ5	7.00251	4.01693	3.27846	3.90833	4.20805	3.3478	7.98522	5.36564	4.27783	5.63299	4.86417	4.27221	1.922	3.33837	3.11202	4.10728	2.62827	3.06377
S8F984	9.93148	9.95727	8.72795	12.9397	8.63065	9.24158	18.9384	11.95	12.2975	17.2912	10.7565	13.0308	14.4065	7.42652	10.0485	6.03079	8.73211	9.87107
S8F641	11.0087	5.95129	8.60186	8.94996	7.36061	10.0719	17.6744	9.07185	14.0713	17.2089	10.7948	14.0391	11.1825	9.56898	11.6919	6.87415	9.42547	8.3092
A0A125YU00	108.645	86.4516	89.9406	108.304	84.5747	81.3362	106.332	89.0196	110.563	110.554	81.9144	99.7489	135.275	129.713	118.559	121.331	101.81	85.7262
ROP25	47.2755	41.0639	50.0153	46.6743	39.5322	48.8246	39.8999	33.8676	55.0572	44.2274	34.1783	53.1222	52.361	51.2304	45.68	43.6942	37.6131	33.7962
S8GNQ0	19.5688	15.161	18.5452	18.7777	15.3119	14.9159	18.0498	10.1779	12.4044	11.478	10.1818	11.9284	24.2569	18.515	19.2507	12.7358	10.4299	12.1312
S8F980	17.2591	4.81749	5.76767	16.4247	3.79559	5.77797	24.6369	5.04592	8.39794	13.9715	5.03342	8.3396	22.1478	5.34976	7.34504	12.0709	6.01846	7.87795
S8F640	38.172	12.428	18.915	33.0701	9.90221	17.3292	47.7487	13.5469	33.1028	47.8507	12.6419	37.1234	48.8619	16.5856	20.7439	29.5503	16.2444	24.3109
A0A125YRV8	32.8704	26.7286	35.6216	44.1504	24.8176	34.9665	27.4709	13.0291	26.1384	28.3927	19.6054	29.7706	77.0443	38.5293	40.5219	62.4775	35.0377	38.2168
S8GEC0	138.64	120.875	137.066	130.635	117.08	142.072	121.4	87.5031	124.433	89.0569	95.8702	118.175	233.557	182.716	146.812	218.617	125.372	122.328
S8GNP4	69.826	63.9281	52.6038	65.9503	60.7233	48.2736	61.3468	67.9902	84.0811	67.2827	62.8086	77.1807	95.6236	90.6964	75.6438	95.6343	80.5889	70.3159
S8F976	3.25342	2.45566	2.48824	4.36934	2.7786	2.4569	7.0226	3.93397	4.02319	4.72055	4.42859	3.50523	4.2486	3.6069	3.68648	3.3687	2.97364	3.76911
S8F637	10.9653	8.50574	8.32051	10.4949	8.83102	9.34177	20.4868	16.2313	20.632	15.1159	15.8389	20.0825	15.5855	14.3861	13.9972	12.2069	18.5051	14.9049
S8F324	14.8861	11.338	7.00339	18.8765	11.1411	6.81803	21.7167	13.3296	10.9217	16.2212	10.687	11.551	16.6382	14.2453	12.1034	19.7515	12.7088	11.936
S8GEB6	11.4495	4.24748	4.97174	9.87064	2.3593	4.92641	4.629	2.1949	3.05127	4.92297	2.05657	3.02245	2.44719	1.42423	1.40556	2.81748	1.80889	2.07791
S8GNN9	39.8051	48.9956	47.3406	35.7596	50.0538	43.764	31.4733	30.6535	37.2488	37.1244	30.6505	34.1722	43.613	40.0362	40.8921	38.5956	32.3655	37.9046
TGME49_202895	0	0	0	0	0	0	0	0	0	0	0	0	0	0	0	0	0	0
S8F973	22.0978	17.7355	22.9702	17.7107	18.6707	16.8779	11.2344	6.814	16.6218	15.9557	10.2044	16.8219	29.4193	35.5597	24.3013	30.0365	32.6896	21.2734
S8F316	0	0	0	0	0	0	0	0	0	0	0	0	0	0	0	0	0	0
S8F631	21.6155	11.8384	17.899	21.2856	11.3655	15.9246	13.5548	12.3566	12.0717	14.7305	13.6902	12.7007	14.3099	16.8363	13.1754	11.8729	13.3057	13.2674
S8GEB0	5.3048	3.13434	5.7697	8.1133	2.4985	7.21129	13.4396	4.75606	10.7127	17.5936	6.6004	9.22704	9.07062	8.65416	16.1946	6.73299	8.44062	10.0694
S8GNN2	22.3015	18.3127	19.5914	20.7552	19.375	18.2813	52.7023	32.5929	57.3876	57.4449	29.868	48.3919	43.6427	30.7542	32.6739	46.8602	28.8648	29.2796
S8F626	10.5022	8.38218	7.29902	11.2096	7.0195	7.03116	10.6737	6.99748	7.03638	8.46627	6.17107	8.02815	5.75077	5.42123	5.1002	7.00466	6.92635	7.69582
S8F968	0	0	0	0	0	0	0	0	0	0	0	0	0	0	0	0	0	0
S8F312	2.44149	2.07447	1.89625	3.15391	2.01122	1.87413	6.28843	5.54853	7.86022	6.35763	4.97208	7.83559	2.41649	61.8387	13.7311	4.60613	36.9677	10.1657
S8GEA4	2.98163	0.323397	1.10658	4.91704	0.402451	1.42614	36.3995	7.38133	11.794	33.8331	8.81103	9.7861	8.86696	3.56279	6.50388	5.73818	1.26801	3.33298
S8GNM8	8.66917	9.5066	10.1391	8.3213	8.1989	8.49089	9.16701	7.4619	11.6538	11.1875	8.33118	13.4549	13.3548	17.2684	15.5596	15.9167	14.6682	15.6391
S8F963	0.365339	0.207831	0.430058	0.663209	0.18563	0.381087	2.21391	0.33909	0.201771	1.54211	0.443337	0.198315	0.138537	1.04799	0.760723	0.470438	0.27098	1.25736
S8F622	0	0.152376	0.156645	0.30162	0.139987	0.107101	0.915327	0.857673	0.229118	0.448665	1.51951	0.517935	0	0.0945281	0.0752867	0.631314	0	0.213287
S8F307	3.76579	8.58372	4.45291	3.17745	6.57064	3.70587	8.55758	7.44571	6.94449	10.9359	9.13606	9.30079	3.22812	3.11851	3.51883	6.86643	7.16866	6.86855
S8GE99	9.06236	7.58637	6.50278	8.21101	6.13286	5.71477	2.95452	5.30242	4.83199	5.50824	4.20451	5.28648	7.35515	7.39311	5.8825	5.49551	5.74758	5.78191
S8GNM2	110.608	68.7142	70.0947	126.199	59.0953	67.0102	94.854	52.4087	77.006	101.327	54.9739	71.2157	161.964	88.0035	82.5472	126.228	79.4382	81.6477
S8F959	22.4752	23.7392	22.1174	21.9845	21.4597	19.9751	18.4087	15.7628	20.1711	21.162	16.5004	20.7233	21.3879	19.6143	17.1649	24.3459	14.6585	14.7462
AP2VIIA6	15.4113	15.9628	12.9248	15.7577	10.9218	13.8704	12.5064	10.1127	10.9535	11.9563	10.9913	13.1276	9.33035	15.4144	10.3505	9.46007	9.0517	6.3342
S8F618	323.154	291.983	350.232	361.484	252.385	369.436	288.39	250.28	304.644	234.642	228.561	243.205	338.638	291.562	269.882	217.252	154.447	154.079
S8GE93	22.3778	27.4493	39.4596	32.9684	27.3229	49.8954	34.3876	16.0965	15.7032	15.4862	20.4006	11.2737	28.8848	18.2579	16.8599	7.90201	9.16008	11.0657
S8GNL6	38.9758	24.545	30.0667	39.2523	23.0506	30.4904	33.8256	22.3269	28.0886	33.8406	22.0407	23.5134	35.3785	27.4897	31.2421	22.8815	25.2346	28.3552
S8F956	15.5089	5.08566	5.12079	12.246	4.39385	6.37723	21.0853	14.766	7.33224	13.352	10.8293	5.60803	1.68407	3.17724	3.12224	3.65839	1.78852	1.88175
A0A125YMD6	3.04919	2.22296	4.23576	2.79317	3.27286	5.20219	1.37641	11.2866	7.175	1.8053	7.86432	5.57484	0.490023	2.0983	3.35268	0	3.31522	1.97516
S8F2Z2	0.169511	0.296215	0.41574	0.524888	0.541282	0.537874	9.17801	11.389	0.575122	3.29353	11.6946	0.480463	2.52691	0.434469	0.570791	0	0.291338	0.299517
S8GE87	13.015	9.14618	8.97235	9.16982	10.6975	6.76823	5.66549	6.19787	7.54999	5.46476	7.81093	6.6334	13.243	11.4312	8.14684	10.2346	8.44677	5.8901
S8GNL0	0.532242	0.32441	0.444163	0.752917	0.338019	0.591181	3.01027	0.950918	0.816036	2.08391	0.93712	0.834799	0.476773	2.25335	1.36861	0.617222	2.14022	1.08713
S8F953	5.18568	6.59937	4.81814	5.32367	4.39903	5.54686	5.8004	5.92705	7.06036	5.65241	5.61132	7.76721	3.50916	7.15585	6.20716	5.25863	7.18221	5.54703
S8F610	28.423	24.8183	21.0407	35.2294	22.4486	19.9978	66.7574	35.0572	35.5924	51.4617	29.8734	31.9101	53.7612	34.452	27.0685	43.4395	24.6224	25.361
S8F2Y7	8.38556	17.1302	14.9152	10.0844	19.4447	14.4132	13.7902	15.258	16.9399	18.9652	22.8939	25.9962	12.6321	12.8214	18.6279	20.686	37.3416	38.2227
S8GE82	2.91649	4.61546	2.67444	5.36359	3.17364	2.46235	9.50425	4.40523	7.97474	11.3214	5.70751	7.22353	0.316633	4.21375	2.98196	11.6516	5.44661	2.94881
S8GNK5	2.30862	3.26586	2.27081	2.03959	2.87857	1.9833	3.44051	3.61436	6.67269	5.78486	4.34673	6.83344	2.32765	2.84712	1.97149	3.43604	3.19303	3.43256
S8F951	0.57627	0.320952	0.537651	1.74058	0.508719	0.735577	1.51754	0.244158	0.490081	2.93247	0.507332	1.01177	0.749638	0.267934	0.559791	0	0.523528	0.63744
S8F605	18.8935	13.1448	9.5616	18.8726	11.2026	9.96805	17.964	13.0481	14.8899	16.5883	10.5013	14.4617	15.7713	14.7058	15.9795	19.6392	14.198	13.6457
A0A125YW77	5.2958	1.69728	2.28115	5.99462	1.66093	5.50359	14.8279	5.2247	12.5163	16.2895	5.34205	11.4993	4.24537	3.29486	3.99516	2.30584	2.02529	2.62673
S8GE76	34.49	38.5001	31.3139	33.7274	34.2095	33.0819	19.5181	22.0631	26.911	26.1356	20.9031	27.287	14.5972	21.4027	18.0491	15.6043	16.427	15.3296
S8GNJ9	1.6154	1.10202	1.09027	2.96587	1.07209	1.61813	6.19121	5.2663	3.70232	7.62625	5.43026	3.37855	1.76713	0.855168	0.884269	0.559752	0.59806	0.630372
S8F948	6.29877	4.01795	3.31947	8.268	4.02876	2.89464	5.48823	6.15961	4.79348	7.68162	4.46392	4.27352	2.45471	2.6091	1.4779	1.92606	1.94831	1.77481
S8F600	7.21958	3.74912	4.27306	9.58177	3.24363	3.67894	13.5751	3.07559	4.62265	7.43308	2.7805	4.47364	6.69651	3.47467	3.95787	4.64158	2.6729	4.10798
A0A125YQY2	16.1862	12.5623	14.1786	16.1948	14.0578	13.9371	29.0437	18.1889	18.4371	25.2088	15.3268	17.2293	27.7834	15.916	20.9108	23.9652	17.0677	17.6494
S8GE72	76.5349	52.4756	82.7547	83.0536	51.9895	90.1892	82.7258	105.961	240.286	128.036	117.287	186.084	37.9405	37.843	50.8981	39.3453	53.5835	56.2735
S8GNJ1	289.032	264.03	188.546	383.406	233.384	282.966	155.856	202.402	145.358	181.557	204.969	144.674	141.053	151.583	171.212	131.762	115.399	105.564
GRA7	734.665	1789.45	2010.78	619.056	1966.93	1980.05	541.75	1874.55	1507.87	503.789	1423.12	1358.82	444.982	1161.93	1100.85	669.965	838.695	844.406
S8F5Z3	10.3826	8.51418	6.20451	13.6942	7.36847	6.99733	15.8606	18.4867	10.6023	15.6353	16.9586	10.461	10.4297	9.60753	7.03235	10.0028	7.87507	7.20831
S8F2X0	2.11746	0.987292	1.23683	6.21334	0.729004	1.78299	7.77795	5.79913	4.12332	10.3605	5.50464	3.601	1.81432	4.46582	5.0176	0.858658	1.62694	2.86689
S8GE66	2.65429	0.389759	0.661202	2.67012	0.160736	1.3405	6.55711	1.00262	0.975159	3.46704	1.07376	0.867791	0.774234	0.241739	0.731357	0	0.0405252	0.464451
S8GNI5	11.4042	6.62591	6.89264	10.7054	4.73984	6.95117	13.9591	2.41119	5.31989	8.9189	3.92636	7.96176	13.3997	8.33257	10.1585	11.434	9.53087	11.5867
S8F940	25.2893	30.921	24.1221	24.8202	27.495	27.8835	23.5638	30.077	39.7352	38.6392	25.4024	35.967	38.606	36.2927	39.0975	26.798	40.9508	36.0276
A0A125YPX9	31.5218	15.7987	18.9578	33.1679	16.1326	19.5781	35.738	12.6465	23.7507	22.3858	13.302	19.5988	28.6864	27.8121	26.0548	32.791	23.3956	20.4858
S8F2W4	6.14215	13.5949	12.6326	7.23353	11.678	11.2769	9.83812	5.44516	11.0194	6.54271	6.56395	10.065	21.129	31.7504	39.2638	23.6843	28.9336	29.8978
S8GE62	2.17713	1.88459	1.92274	3.41484	1.83262	1.65567	4.28199	1.49941	2.28276	1.51461	2.25353	2.18327	0	1.10508	2.59363	0	1.83193	2.21374
S8GNH8	16.01	19.2713	16.6266	19.4244	17.8204	17.2198	11.4185	17.0235	13.0095	20.127	17.9928	15.9947	13.9803	14.1707	16.4695	14.13	21.2082	20.8915
S8F936	11.272	21.9871	14.2208	16.1432	16.0981	13.8633	34.6123	20.6922	22.8603	27.4926	17.9685	27.8144	29.0615	22.5162	31.0638	32.552	30.0121	32.8122
S8F2W0	28.8642	16.9842	17.7224	18.6577	14.4395	18.552	23.9009	13.2733	18.7669	20.1149	13.8926	19.699	18.8604	13.5107	13.5687	20.8428	16.1994	16.1853
S8F5Y4	8.83282	7.39539	5.69889	9.61505	5.58778	6.63277	4.63892	7.13445	5.76871	5.6737	6.01766	6.81428	7.1959	9.12557	4.5159	5.48424	7.7645	4.75716
S8GE57	18.7421	4.09569	7.18041	27.9453	7.42396	10.6828	6.69345	11.0881	12.7515	20.6077	7.20102	10.4077	43.0184	10.306	8.69406	15.6574	12.179	11.626
APC10	3.10635	3.17485	3.64735	5.6042	2.96276	3.02032	3.16342	4.16711	2.79066	3.85513	3.80938	3.90159	0.769703	5.65927	3.37867	3.63948	4.90771	4.56683
S8F935	8.52181	7.27033	8.6619	11.6283	9.09185	6.76978	10.8088	12.8515	12.2835	6.09658	13.0207	14.3897	8.65997	9.33803	6.82996	5.83073	11.7327	9.61307
S8F5X9	19.4579	10.8787	12.6048	14.1528	8.24525	11.4095	12.6472	7.33948	8.67644	6.25887	6.52373	9.79824	6.52358	9.26019	9.0195	3.11461	8.33435	8.90443
S8GE52	0	0	0	0	0	0	0	0	0	0	0	0	0	0	0	0	0	0
S8F2V7	10.6727	5.95249	5.81893	7.40379	5.08384	5.24156	4.96222	3.97638	4.81854	4.65031	3.89127	4.78935	6.47445	4.02823	3.52777	4.29602	3.81862	2.88519
S8GNG8	10.6607	8.06295	9.16695	8.321	8.70698	7.53026	11.0074	8.46862	11.185	8.5402	8.33951	9.55496	17.4927	12.4983	18.4795	14.8	13.5062	16.4144
A0A125YFM6	0.241497	0.176226	0.13516	0	0.237413	0.141689	1.94076	0.53656	0.427719	2.47597	0.154086	0.678818	0.0851231	0.71006	0.480867	0	0.584642	0.328596
A0A125YRW8	0	0.238259	0.257859	3.02644	0.106404	0.115328	6.39042	0.517805	1.22257	4.82002	0.732664	1.0942	0.253869	0.24137	0.793435	0.509857	0.34285	0.589959
S8F2V3	25.4442	19.8635	16.9846	28.1922	19.5431	16.8845	19.5283	14.775	15.156	23.5798	13.1338	15.6649	34.1765	25.5087	28.6489	26.5669	27.5908	27.6767
S8GE47	6.48725	5.50824	4.40503	6.97848	4.34487	4.3939	11.3774	8.81183	7.44893	8.63297	7.85389	6.35569	6.2863	3.6379	2.83223	4.36583	1.83542	1.9423
S8GNG2	162.366	263.327	158.936	137.289	243.532	142.524	73.909	195.975	77.9118	91.586	156.999	95.9262	103.974	217.722	99.8391	95.3807	133.437	72.9664
S8F927	644.707	523.795	415.477	713.964	413.907	399.013	473.079	392.658	261.769	409.177	364.289	249.111	630.648	484.488	282.872	548.707	354.787	276.634
S8F5W8	0.486618	0.326574	0.541117	4.15371	0.561021	0.599575	6.76824	0.474779	0.54992	7.13397	0.642852	0.754758	0.386881	0.74469	1.07387	0.396253	0.652691	0.764394
S8F2U9	0	0	0.212657	0.636807	0	0.142688	2.64811	0.255346	0.386325	2.07564	0.761463	0.476447	0.399991	0.802118	0.856392	0.439853	0.308484	0.567392
S8GE42	6.80431	4.56298	4.57483	10.38	5.2871	7.71896	30.4233	10.6854	16.9753	27.892	11.8076	16.1234	8.95004	5.33484	8.9793	7.76406	3.7692	6.04556
S8GNF7	29.9246	27.5236	35.1739	37.9488	25.8862	34.6469	41.6946	18.823	43.8442	39.3	23.1806	37.3924	70.935	39.6648	54.8393	44.5431	48.1972	46.5557
S8F921	47.4217	42.4884	49.1542	43.402	38.9661	50.4398	43.3225	32.0413	43.563	30.295	33.5653	34.5301	52.5374	45.5109	46.8778	46.7637	44.2945	37.6794
S8F5W4	13.0815	6.41899	7.9689	10.644	5.5816	6.47729	9.87976	2.94204	6.51902	7.57733	4.03282	7.565	5.32031	5.58828	7.24499	11.0116	8.66718	10.407
RPL44	405.857	623.487	585.737	362.517	794.309	567.444	267.973	484.188	468.538	331.815	521.856	488.031	766.079	824.688	1141.51	702.338	963.234	1225.4
S8GE38	2.49216	2.35814	1.52021	2.81211	1.77674	1.36989	3.11107	2.29732	1.6702	3.02241	3.0529	2.37612	2.65739	2.41791	1.51434	2.7234	2.44032	2.07895
S8GNF3	8.45506	1.84305	5.33391	14.5093	1.79673	4.7685	3.76239	1.2327	2.73007	5.36475	1.32949	1.89001	5.78517	3.22457	8.83122	6.17224	1.97804	2.95438
S8F918	28.043	8.70502	14.4564	13.2967	8.48548	13.3129	13.7822	0	2.1579	8.19614	0.702184	1.70685	63.2085	10.6468	7.29175	0	1.77855	1.67959
S8F5V7	6.63337	2.20501	4.7383	5.6507	2.09892	5.56048	0	0	0.940351	0	1.19391	2.02696	0	0.442836	1.07469	0	0.449922	0.302454
AP2VIIA5	15.8212	22.7705	13.2253	18.7221	18.7081	12.4145	21.4491	28.4991	16.4438	21.4923	23.0274	16.4059	22.2743	27.5016	18.178	24.2698	24.4264	16.4453
A0A125YYM2	12.2311	16.3127	15.3061	13.3672	16.5741	13.5192	7.90002	8.91752	13.0644	17.8596	12.8524	17.1039	16.2745	13.5104	15.2414	33.4943	21.1945	27.7693
A0A125YR33	4.19045	3.79049	1.92818	4.33331	3.36851	1.77361	0	2.54322	3.16283	11.6861	5.3474	4.96575	2.88949	2.31224	1.9163	0	9.30854	11.8212
AP2VIIA4	7.05124	4.33957	3.59766	4.34019	2.87206	3.82766	3.09349	2.93185	3.35996	6.91315	5.48087	7.77441	4.4794	4.67668	6.91934	6.494	14.5161	13.2555
A0A125YRZ8	27.3324	7.61728	21.8953	16.7127	7.92604	19.8943	44.5552	30.2904	35.4478	30.5192	34.2578	23.7569	201.562	156.594	169.498	174.782	97.9808	125.3
S8F2T8	17.276	10.2189	11.6219	16.7372	8.4772	10.0109	13.8652	6.85187	10.5605	13.3732	6.69274	10.2701	10.615	10.406	8.02389	12.9565	9.57189	8.58063
S8GE30	14.8183	6.9092	5.7833	9.87646	5.08502	4.53549	10.6004	3.55507	4.90868	5.21526	5.49331	7.18651	21.3369	6.57188	3.14912	8.94923	3.55537	3.89064
S8GNE4	52.1106	18.9433	30.1976	40.8265	17.9515	23.331	46.7936	38.3297	47.6584	55.5986	37.5415	47.7478	74.5215	62.3718	55.0036	91.4065	50.8489	66.2429
S8F914	12.9938	6.51587	5.94736	12.8456	6.88918	5.85569	10.1904	6.60162	5.65198	8.61572	4.26068	5.48725	9.37188	6.47135	4.05645	4.85445	3.98687	4.27109
S8F5U9	6.31416	9.25812	8.53784	9.55125	7.65042	6.95246	6.60543	5.56743	10.338	5.90986	5.12248	8.99254	6.65439	10.3587	10.7006	7.51895	8.35178	7.44048
S8F2T2	2.80924	0.828814	1.45029	4.64334	0.844084	2.31153	8.80089	1.04124	2.5074	4.74255	2.1052	3.12567	12.6364	4.98837	7.21475	5.87104	1.65822	5.56227
S8GE26	7.81385	8.91938	7.40023	9.38008	7.3908	7.78446	7.1468	10.2725	7.15826	12.7187	9.97912	8.69678	11.5814	15.1857	11.0319	12.9065	12.8081	10.321
S8GNE0	88.0123	84.7946	74.4773	54.0178	113.971	49.7623	60.4878	98.0451	93.6739	68.38	105.622	91.8958	51.7235	37.955	44.1883	73.8617	78.3708	76.4059
S8F912	4.02398	1.89606	1.39559	4.43155	1.62672	2.5257	6.37608	13.8485	7.32433	9.07093	14.9128	8.18277	0.52569	0.673062	2.01136	0.401423	1.08891	1.81031
S8F5U3	34.9669	53.5975	45.5163	33.7938	43.7036	50.9207	58.5031	37.0678	48.1123	59.1942	35.8689	50.0352	39.3039	68.5089	61.0468	47.9869	63.4574	58.2558
S8F2S8	161.998	204.757	150.531	198.837	229.193	207.158	370.071	330.876	401.695	340.186	372.375	327.61	90.567	74.2617	85.4251	60.8791	59.9871	68.9428
S8GE22	26.9509	32.1991	22.9914	36.9717	29.3577	28.0688	36.4799	20.7071	29.7733	45.4056	27.6752	36.3673	24.4134	25.5802	29.0773	22.0911	29.1585	30.5369
S8GND7	3.67671	2.12305	1.65013	3.95383	1.86877	2.00663	2.81351	0.767151	1.05687	4.26091	1.11754	1.95833	2.19405	1.58875	1.71378	1.93615	2.43298	2.48332
S8F909	5.84109	5.6257	4.17114	6.78527	5.19919	3.58733	5.2377	7.27164	7.08264	8.80002	6.11592	6.58544	7.72418	5.00084	5.53047	5.35226	6.18408	6.01328
S8F5T7	5.62114	6.08156	5.90642	3.21099	6.22253	5.42776	5.75754	5.05641	5.64638	5.2409	4.09899	5.9207	6.63106	6.40385	7.45458	4.73328	7.0902	6.04483
A0A125YPV6	170.856	28.7088	62.6945	286.072	26.7682	68.0787	121.025	43.1741	52.3651	163.091	61.3987	62.347	24.242	19.4736	28.9561	31.0348	21.4312	21.5372
S8GE17	222.526	38.6327	42.3005	226.066	34.6434	48.5631	217.735	145.797	138.737	287.647	157.524	127.687	69.9119	30.0679	25.7057	30.659	24.4478	23.0892
S8GND1	118.29	59.0028	54.3362	128.858	52.6627	50.7937	94.1826	57.0811	57.4781	126.4	60.1679	60.7582	79.5352	67.445	49.6527	63.5488	60.9134	44.0866
S8F904	9.97046	11.9774	11.6247	17.8664	9.23104	12.3508	20.8233	5.42744	9.23479	16.1688	7.12823	10.2403	19.2698	9.89893	11.9909	6.33266	6.72928	8.21685
S8F5T4	1.56277	1.15883	1.09173	2.83667	1.0906	1.81804	11.3816	3.08437	2.09949	9.64077	4.30328	3.81728	0.391043	0.291502	0.972533	0.439981	0.386782	1.29425
S8F2S1	12.3599	12.9833	10.3423	9.8461	12.8408	8.63992	11.9408	14.0257	13.2985	13.7524	14.1991	14.5021	18.635	18.9393	13.0958	14.4641	19.7466	15.8847
S8GE12	9.33081	23.3272	10.7016	6.01773	30.2562	6.65676	32.7501	58.9686	31.093	50.2628	61.4741	38.8386	43.8046	11.5581	24.4821	84.908	77.409	76.4209
S8GNC9	10.745	6.08394	5.97382	11.9523	4.52157	4.86293	8.06431	5.69461	6.11538	6.97044	6.27775	5.76123	7.47638	5.79623	3.6383	5.11801	3.83259	4.28797
S8F903	7.7235	6.72647	6.24049	7.66992	6.37007	4.87644	12.1373	8.96481	10.5561	10.0358	6.61336	8.9921	8.65446	8.61321	6.62318	8.17887	6.26061	7.15142
S8F5T2	12.4126	7.9172	6.55054	10.5072	8.23298	6.44147	10.4052	8.69201	9.55685	11.9254	6.11843	8.62875	6.20705	9.80115	7.59944	9.84928	6.60098	7.52743
S8F2R5	15.3937	9.29096	10.5781	11.8498	8.34852	9.74946	7.83072	6.30965	7.78211	6.63703	7.67581	8.31824	8.6382	3.92067	3.7803	7.63576	4.71937	5.37805
S8GE08	21.6867	32.0467	26.1451	20.4727	25.8285	27.2502	14.9463	29.0909	32.5774	27.5801	28.1583	36.7914	23.6363	46.8935	41.5489	30.5084	41.5587	33.8041
S8GNC5	3.54108	3.03419	1.25249	1.91254	3.34657	2.91641	14.2399	18.8088	9.08509	12.1442	16.519	10.6703	0.319383	4.61882	4.22092	3.42988	2.13931	2.64903
ROP12	14.9555	40.064	21.1566	11.3063	50.0336	15.7938	31.6389	40.8987	29.736	34.2334	52.348	42.9523	30.3659	8.41768	20.319	42.068	47.6808	53.364
S8F5S9	0.735056	2.00202	1.24108	1.9957	0.38915	2.98149	25.3502	13.6216	13.99	25.4115	7.84025	12.3737	3.32899	2.4178	6.48967	1.60464	1.74335	2.24002
S8F2R2	5.60668	1.36268	2.59955	7.85598	2.16817	5.38677	40.3674	16.5412	26.9531	30.276	13.0508	21.3035	19.7411	16.0292	22.0418	13.45	4.63218	11.6697
RPL8	160.006	320.174	254.37	156.279	389.47	217.472	145.379	314.209	364.857	167.846	318.742	335.456	250.2	498.5	579.162	346.845	567.166	592.59
S8GNC2	19.6067	15.1039	16.4599	19.111	14.9596	13.4993	4.54083	4.56311	5.13921	6.12066	2.98935	4.1418	3.70362	6.07783	4.59456	3.22605	3.09194	4.74537
S8F8Z6	25.9142	28.8964	38.5458	40.5627	33.5172	38.0102	50.3135	8.61415	16.9216	13.3293	5.93336	9.11214	22.5218	14.5406	15.8155	10.0201	8.40593	12.5268
SUB1	1143.6	2012.58	1839.18	1220.4	2067.28	2105.31	1740.38	1976.08	1786.26	1092.12	1465.51	1499.23	2004.12	1989.18	1812.37	1864.55	1229.89	1079
S8F2Q7	78.8386	54.4134	55.6611	84.5715	62.4368	58.8048	127.334	91.6338	91.7348	85.8654	94.7882	76.289	52.3201	86.8431	71.1062	65.3103	81.3781	63.5555
S8GE00	35.8556	42.4794	31.9384	30.7513	30.6282	26.269	26.2701	29.3334	28.5093	30.5748	28.1943	28.0579	31.4281	43.1259	33.3357	29.81	32.3027	25.7073
S8GNB9	32.6518	35.0994	41.9106	40.7686	34.8392	44.0636	38.9782	30.2028	43.4366	32.6876	32.6742	43.3531	45.3785	36.2865	46.9308	24.4687	31.0661	36.1001
S8F8Z3	17.7868	20.5816	20.8992	17.5056	21.3663	17.0341	15.7407	20.6077	22.6669	18.3754	23.7498	24.5146	12.8068	18.7216	16.2624	17.5231	17.6535	16.5163
S8F5R9	30.5062	28.6039	21.0675	46.9865	17.4116	21.0074	33.3271	18.3977	22.5426	31.4635	21.11	22.5368	22.112	20.53	14.1201	38.49	17.7902	18.861
S8F2Q3	6.37674	11.1014	8.29022	8.78881	8.97406	9.35674	6.13911	7.78744	8.6617	8.41734	8.83608	10.1784	6.31816	8.34458	6.97955	7.20029	7.67661	7.52635
S8GDZ7	7.28556	18.4352	15.5606	7.21346	18.0003	15.6788	9.71718	11.8591	13.7217	9.44254	11.4658	14.1546	6.05356	16.1669	14.2394	7.24466	17.9565	16.0914
S8GNB2	6.76368	8.36197	7.83176	3.7496	8.04005	7.77843	9.93511	12.8932	11.9915	9.65803	13.0425	10.2801	3.52415	8.59739	9.32652	4.39164	8.45247	7.81773
PLP1	246.92	404.679	278.61	239.579	383.141	278.243	213.778	297.793	228.661	225.158	280.959	230.62	340.874	281.707	248.364	299.492	255.684	211.597
S8F5R4	2.62671	3.56314	2.45562	2.19678	3.40024	2.62807	3.41673	3.4355	3.99318	4.2052	3.58531	3.93434	2.59154	2.87457	3.53122	2.58418	2.86389	3.08469
S8F2Q1	18.1009	9.05705	8.16737	16.743	9.38717	9.00006	14.6373	11.8869	9.15582	13.2587	10.1593	9.41477	14.4756	12.387	9.41687	21.9284	10.3305	9.51243
S8GDZ2	13.2672	14.7471	10.7101	11.0788	16.575	10.4073	5.69814	12.9344	10.6991	10.0566	11.9336	10.5618	15.2847	21.3952	13.9891	11.1771	17.8687	13.1409
S8GNA6	3.48351	6.97339	3.47702	4.14792	3.58281	5.95275	3.78197	3.76971	5.25738	9.39631	5.98159	6.94686	3.20519	4.73264	7.76915	5.11457	12.3829	11.3923
S8F8Y6	19.3769	18.3098	15.3778	25.0633	12.9651	17.1741	20.2144	13.776	15.8426	27.3298	14.1136	17.9422	21.8	24.7931	20.0781	26.5855	28.8482	21.6052
S8F5R1	0.416292	0.383751	0.106496	0	0.566295	0.357731	2.04907	0.893899	0.835576	5.54816	1.18445	1.55074	0.0805932	0.113908	0.321666	0.275386	0.0966865	0.547711
S8F2Q0	0.346699	0.297142	0.287021	0.462091	0.25011	0.237719	1.34177	0.987995	1.46102	3.49321	0.911897	1.77675	0	0.296413	0.405225	0	0.744032	0.332862
S8GDY9	36.4296	38.8071	34.7083	37.7256	33.4361	31.6308	31.7953	33.8092	37.8556	32.489	30.0835	38.5841	30.8277	38.0342	23.0893	31.5391	30.1938	22.7736
S8GNA2	81.3799	47.6625	36.4814	71.0052	34.6973	35.6887	45.6046	35.9731	34.4998	49.5703	38.8165	34.7542	40.8648	45.2288	20.5372	78.5743	29.4843	22.8957
S8F8Y3	15.4747	23.3983	20.4653	18.8125	19.2065	20.1008	14.3498	13.0863	18.0924	17.4095	17.1197	16.8536	26.3079	32.9343	29.7754	27.279	23.9386	22.8195
S8F5Q7	37.5235	13.6581	21.1331	52.4664	9.32743	40.1614	27.7903	19.5553	19.4687	28.2439	24.3181	17.9392	7.98926	2.95272	2.85542	0.49406	0.618867	1.36149
S8GDY3	84.16	24.2037	48.5654	86.6809	23.4662	63.1491	57.039	27.7915	28.5194	60.7059	34.8038	26.0337	8.29383	6.11626	7.144	5.86353	2.62885	3.45883
S8F2P8	186.337	182.671	196.552	181.827	170.808	212.492	124.429	139.773	136.446	141.276	124.366	128.299	188.318	189.322	203.642	147.337	141.804	139.524
S8GN97	3.94261	5.26991	3.97605	3.38867	4.81397	4.19035	3.53958	3.8776	5.36642	4.9903	3.8749	5.38601	6.30599	4.73596	3.2872	4.98709	5.57576	4.85243
SUB4	8.6195	4.16122	5.83597	6.80292	4.15353	6.41346	77.6779	47.4293	65.1114	57.1945	45.0662	53.9391	42.8366	55.8838	50.0319	52.136	34.565	30.9559
A0A125YZA0	56.8135	45.4983	46.1733	55.6415	47.9832	47.1142	72.5175	36.721	48.9705	67.245	35.4291	46.8591	51.047	48.393	56.7439	43.3442	45.8831	58.1875
S8F2P4	4.22022	3.91584	4.06537	5.76243	3.05071	3.47318	3.27456	2.81713	4.69194	2.94829	2.07882	4.99668	1.05652	3.19081	2.96294	1.74755	2.50528	2.91851
S8GDX7	10.5405	8.64091	11.4317	12.9084	10.0865	9.64268	3.9924	7.09843	9.85779	8.24957	8.60436	8.94478	37.7461	17.7548	14.1031	19.1584	14.2962	14.105
S8GN95	6.65555	6.79688	5.35083	7.97255	5.56365	5.63296	11.2695	8.12626	10.4209	11.4063	10.5832	10.6941	7.13269	10.1503	7.98337	7.96943	4.92005	5.19882
S8F8X7	44.2309	68.2902	57.0885	33.7676	66.3668	54.3471	31.6939	42.8826	46.0496	42.6463	60.5626	63.4568	49.7184	85.7446	102.807	62.5596	105.268	109.487
S8F5P9	11.5604	7.12145	5.80203	10.1208	5.13069	6.11145	10.2791	4.7941	7.87376	14.0453	5.49054	9.46593	8.07435	7.83413	7.08767	12.2722	8.00177	6.51872
OWP1	24.6147	2.13208	11.6126	23.2448	1.9181	10.9201	79.9305	25.2422	115.37	83.8004	26.5155	81.9181	28.21	18.112	18.0031	13.7628	7.98984	11.5402
S8GDX4	20.5475	8.37609	12.9834	20.3034	6.41696	11.4601	33.8976	13.2354	24.3398	43.0341	14.7493	18.2481	21.4057	97.4551	23.3395	12.2277	40.2924	13.9085
[truncated: 8,572 more rows]

## Sheet: Raw MiRNAs
miRNAs	SRR1542919		SRR1542920		SRR1542921		SRR1542922		SRR1542923		SRR1542924		SRR1542925		SRR1542926		SRR1542927		SRR1542928		SRR1542929		SRR1542930		SRR1542931		SRR1542932		SRR1542933		SRR1542934		SRR1542935		SRR1542936
[truncated: 4,590 more rows]

[truncated: 1 more sheets: NKMN miRNAs]
