# Supplementary material for: The Expressed MicroRNA—mRNA Interactions of Toxoplasma gondii
Source: Front Microbiol. 2018 Jan 4;8:2630. doi: 10.3389/fmicb.2017.02630 (PMC5759179; doi:10.3389/fmicb.2017.02630)
Supplement: Supplementary Table 5 — List of differentially expressed genes. All of the comparisons are given in different excel sheets and the significant differential expressions are gathered in extra sheets for each comparison. [file Table5.XLSX]

## Sheet: PLK vs CTG
Gene	Log2 fold chage	p adjusted
GRA12_275850	0.818872	0.225575
GRA12_288650	-0.291558	0.0963327
RPL22_313550	-0.204704	0.292265
RPL22_239760	-0.599763	0.453712
RPL24_216010	0.111786	0.653548
RPL24_244320	-0.795318	0.0295952
RPL27_262690	-0.977691	0.000154818
RPL27_293600	-0.476932	0.192919
RPL29_234550	-1.12814	0.0494666
RPL29_275330	0.491808	0.254428
RPL35_250810	-0.862039	0.00669034
RPL35_285530	0.700058	0.269181
RPS15_213350	-0.979929	0.0190825
RPS15_316110	0.122038	0.816102
RPS6_210690	-0.419951	0.0126838
RPS6_217670	0.152553	0.733092
RPS9_218850	-0.490509	0.330331
RPS9_248480	-0.765148	0.0913654
S8ER97	1.5496	0.000795763
A0A125YKY2	0.298278	0.675722
MIC17B	0.934392	0.464104
MIC17A	1.2824	0.00816401
S8F0R5	0.411255	0.0992024
S8EXK6	-0.10588	0.878094
ROM1	-0.00752986	0.989104
S8GIC5	0.30542	0.484663
S8F400	-1.79038	0.0249384
A0A125YGK0	0.266002	0.617788
HXGPRT	-0.416404	0.188448
A0A125YJ55	-0.113284	0.802541
S8GIB9	1.31649	0.0310635
SUB3	0.0911246	0.742813
S8F0Q6	-0.303654	0.154272
S8EXJ7	0.140732	0.623961
S8G8V2	-0.517993	0.537183
S8GIB3	0.134103	0.794787
S8F3Y5	0.334179	0.337155
S8F0Q1	0.844367	0.0913867
S8EXJ3	0.589237	0.167385
S8G8U8	1.2744	0.00744331
S8GIA8	-0.210292	0.650129
S8F3X7	-0.359903	0.435403
S8F0P6	-0.369825	0.169142
S8EXJ0	0.386535	0.699352
S8GFX6	-1.07987	0.0218617
A0A125YRS1	0.509648	0.546687
S8F6L1	2.77784	0.000771809
S8F3J8	-0.276794	0.592073
S8GEU1	-0.23332	0.365082
ROP33	-0.366806	0.0485696
S8F9Q8	-0.121441	0.51433
S8F6K7	-0.1913	0.518121
S8F3J4	-0.102525	0.883987
A0A125YGF5	-0.373197	0.519828
S8GP38	-0.621066	0.0676276
S8F9Q4	-0.0752957	0.883102
S8F6K2	-0.284554	0.319502
S8F3J0	-0.0298021	0.898829
S8GET5	0.474971	0.490281
A0A125YV87	-0.0833971	0.866474
S8F9P8	-0.517302	0.237016
A0A125YVH9	-0.316083	0.321288
S8F3I6	1.43034	0.061919
ST3	-0.441712	0.354265
S8GP32	-0.552908	0.359342
S8F9P4	-0.34588	0.390248
S8F6J3	-0.332252	0.126112
SAP18	-0.137236	0.66399
S8GES5	-0.349237	0.35701
S8GP24	-0.804345	0.316114
S8F9J3	2.8506	0.0815502
S8F6D9	3.66814	0.0263091
S8F3H4	0.925962	0.283517
S8GER5	0.796518	0.0243203
S8GP08	-0.351475	0.158467
S8F9H7	3.30596	0.00854908
S8F6C0	0.138088	0.811778
S8F3F2	-0.294073	0.2603
S8GEP7	0.193482	0.692617
S8GP02	-0.692604	0.0780544
S8F9H3	-0.734349	0.0798172
A0A125YNM8	1.32281	0.0979146
A0A125YUC9	0.135547	0.757801
S8GEN8	1.69781	0.000902811
A0A125YFU5	5.40771	0.00491109
MIC2	-0.251293	0.658116
S8F6B2	-0.229989	0.406348
S8F3D9	0.0598646	0.869175
A0A125YM53	-0.141554	0.668427
S8GEN2	0.255984	0.637202
S8F9G0	-0.687332	0.135607
S8F6A8	0.55644	0.297453
ASP1	0.129881	0.812374
S8GEM4	0.917786	0.0702918
A0A125YR16	0.0662094	0.934147
S8F9F5	-0.101939	0.774221
A0A125YZ21	-0.117233	0.678696
S8GNY5	-0.176503	0.440434
S8F9F0	-1.00017	0.17587
S8F6A1	-0.874926	0.155922
S8F3B5	0.096432	0.913563
S8GEK9	-0.494399	0.141171
S8GNY1	0.034962	0.893153
S8F9E4	1.86905	0.00814547
S8F695	1.21742	0.173909
A0A125YQJ9	2.45573	0.00674258
S8GEK1	0.533826	0.185578
S8GNX4	0.0955105	0.863555
S8F9E0	0.0457436	0.966954
S8F691	0.389585	0.789787
S8GEJ5	-0.12377	0.820384
S8GNW8	-0.688124	0.403636
S8F9D6	0.571106	0.00851051
S8F686	2.11546	0.000401653
S8F394	2.0117	0.000219079
S8GEJ0	-0.248161	0.335582
S8GNW3	0.106387	0.90228
S8F9D3	2.99945	0.000795763
A0A125YJL6	2.57407	0.00709361
S8F387	-0.26397	0.588059
HDAC5	0.0023145	0.993243
S8GNV8	-0.0220852	0.952214
S8F9C9	0.458083	0.140572
S8F675	3.28192	0.00283935
S8F379	3.63604	0.0339497
S8GEH7	-2.50398	0.00908889
S8GNV4	-0.2741	0.904808
A0A125YUR2	-0.613955	0.114687
A0A125YMV5	0.0303958	0.934147
S8F373	-0.0500131	0.909973
S8GNU8	0.798374	0.47067
S8F9B8	-0.151734	0.564364
S8F669	-0.183852	0.602735
S8F368	-0.465445	0.212937
S8GEG5	0.999981	0.0347532
A0A125YTR8	-0.269849	0.459547
S8F9B5	-0.104131	0.836313
S8F666	1.45799	0.0600225
S8F363	0.112834	0.592806
S8GEG0	0.435137	0.429557
S8GNT8	0.00255206	0.995009
S8F9B1	0.724492	0.61745
S8F663	1.35182	0.315288
A0A125YKV7	-0.467769	0.269172
S8GEF4	0.435001	0.320024
S8GNT1	0.0337726	0.936034
S8F9A6	0.199572	0.659046
AP2VIIA7	0.905149	0.0211349
A0A125YZ77	0.136732	0.878767
S8GEF1	-0.754226	0.119845
S8GNS6	-0.135002	0.604649
S8F9A0	-0.702663	0.185578
S8F656	0.198247	0.339431
S8F348	0.424712	0.403089
S8GEE7	0.462624	0.275338
S8GNS1	0.17873	0.42838
S8F997	-1.03532	0.0656623
S8F343	0.394102	0.0461739
A0A125YWF2	1.30749	0.10925
S8GEE0	-0.243553	0.241028
S8GNR6	-0.46873	0.0800638
S8F993	0.0787186	0.654009
S8F651	1.34209	0.0108698
S8F339	0.126808	0.757709
S8GED8	-0.156188	0.380745
POLR2I	-0.152725	0.761594
S8F989	0.266099	0.282652
S8F645	0.298607	0.20066
S8GED2	-0.127557	0.894012
S8F336	1.68445	0.0125585
S8GNQ5	0.836972	0.0164749
S8F984	0.598882	0.0864611
S8F641	0.521161	0.0891486
A0A125YU00	-0.203416	0.297233
ROP25	-0.0313402	0.919137
S8GNQ0	-0.355467	0.327322
S8F980	0.0496375	0.957397
S8F640	0.215571	0.782441
A0A125YRV8	-1.00339	0.0239704
S8GEC0	-0.662883	0.0421029
S8GNP4	-0.272677	0.0966286
S8F976	0.322168	0.209533
S8F637	0.273735	0.132264
S8F324	-0.0735178	0.843078
S8GEB6	0.698777	0.10323
S8GNN9	-0.212447	0.0913867
S8F973	-1.20858	0.0109612
S8F631	-0.0602463	0.66988
S8GEB0	0.00204897	0.998347
S8GNN2	0.372746	0.26177
S8F626	0.315426	0.171768
S8F312	-0.951394	0.438099
S8GEA4	1.80956	0.0514532
S8GNM8	-0.61869	0.0250622
S8F963	0.0357047	0.982247
S8F622	1.00841	0.427418
S8F307	0.850249	0.0675254
S8GE99	-0.442682	0.0912555
S8GNM2	-0.444202	0.224937
S8F959	0.0267514	0.921967
AP2VIIA6	0.260924	0.370136
S8F618	0.176312	0.624064
S8GE93	0.353337	0.558278
S8GNL6	-0.0698601	0.795356
S8F956	2.18927	0.00284831
A0A125YMD6	1.43506	0.167261
S8F2Z2	2.3854	0.138616
S8GE87	-0.510755	0.104002
S8GNL0	0.141798	0.880888
S8F953	0.145465	0.631567
S8F610	0.264537	0.543029
S8F2Y7	-0.191122	0.741171
S8GE82	1.28493	0.298677
S8GNK5	0.809472	0.0314696
S8F951	0.477475	0.640648
S8F605	-0.113588	0.62029
A0A125YW77	1.7445	0.00961176
S8GE76	0.493809	0.0152411
S8GNJ9	2.64502	0.000718363
S8F948	1.4262	0.000732174
S8F600	0.321128	0.636255
A0A125YQY2	-0.00700534	0.98657
S8GE72	1.56783	0.00564285
S8GNJ1	0.345145	0.115097
GRA7	0.410951	0.528145
S8F5Z3	0.738275	0.0178804
S8F2X0	1.31232	0.0819116
S8GE66	2.16213	0.112962
S8GNI5	-0.807061	0.211781
S8F940	-0.187225	0.462769
A0A125YPX9	-0.397104	0.325801
S8F2W4	-1.84107	0.00064505
S8GE62	0.538682	0.30787
S8GNH8	-0.0799638	0.795253
S8F936	-0.255713	0.319882
S8F2W0	0.132428	0.650081
S8F5Y4	-0.0725824	0.836757
S8GE57	-0.424587	0.536254
APC10	0.135352	0.874106
S8F935	0.403976	0.272881
S8F5X9	0.225875	0.657797
S8F2V7	0.153343	0.597919
S8GNG8	-0.703943	0.00309629
A0A125YFM6	0.728107	0.580631
A0A125YRW8	1.93438	0.0867633
S8F2V3	-0.762995	0.00908889
S8GE47	1.38642	0.020823
S8GNG2	-0.0718779	0.90646
S8F927	-0.227695	0.595025
S8F5W8	1.10732	0.394607
S8F2U9	0.536186	0.602921
S8GE42	1.43228	0.012663
S8GNF7	-0.619624	0.11023
S8F921	-0.340449	0.0618366
S8F5W4	-0.381354	0.463543
RPL44	-1.14377	0.00432264
S8GE38	0.160182	0.622386
S8GNF3	-0.8536	0.248802
S8F918	-0.941485	0.629205
AP2VIIA5	-0.0686028	0.824005
A0A125YYM2	-0.698739	0.119516
A0A125YR33	0.137526	0.923389
AP2VIIA4	-0.722444	0.235668
A0A125YRZ8	-2.20632	0.000173666
S8F2T8	-0.00540244	0.990322
S8GE30	-0.0868912	0.926272
S8GNE4	-0.534647	0.0370489
S8F914	0.318843	0.46637
S8F5U9	-0.289245	0.360649
S8F2T2	-0.850338	0.350186
S8GE26	-0.418769	0.0965921
S8GNE0	0.544091	0.127592
S8F912	3.37963	0.00201816
S8F5U3	-0.232582	0.403219
S8F2S8	2.29743	7.45766e-05
S8GE22	0.254136	0.373623
S8GND7	-0.285998	0.689869
S8F909	0.194841	0.363003
S8F5T7	-0.269822	0.159949
A0A125YPV6	1.62814	0.0163283
S8GE17	2.45564	0.000791273
S8GND1	0.275224	0.464143
S8F904	0.103515	0.886442
S8F5T4	3.14446	0.0027034
S8F2S1	-0.288872	0.10788
S8GE12	0.0351539	0.97339
S8GNC9	0.402758	0.167534
S8F903	0.320471	0.165067
S8F5T2	0.211021	0.451179
S8F2R5	0.452536	0.20132
S8GE08	-0.380997	0.303772
S8GNC5	2.56555	0.0344461
ROP12	0.402243	0.584864
S8F5S9	2.52517	0.00230739
S8F2R2	0.816804	0.202182
RPL8	-0.802536	0.100622
S8GNC2	0.12018	0.744403
S8F8Z6	-0.00802598	0.993842
SUB1	-0.0463879	0.902695
S8F2Q7	0.434406	0.0643549
S8GE00	-0.178959	0.300828
S8GNB9	0.0265049	0.936034
S8F8Z3	0.330223	0.100301
S8F5R9	0.220246	0.586754
S8F2Q3	0.172347	0.343354
S8GDZ7	-0.0446105	0.936433
S8GNB2	0.766714	0.088412
PLP1	-0.143942	0.476123
S8F5R4	0.368489	0.0152546
S8F2Q1	-0.141474	0.71934
S8GDZ2	-0.597739	0.0854647
S8GNA6	-0.256461	0.697782
S8F8Y6	-0.426355	0.12827
S8F5R1	3.07772	0.00669034
S8F2Q0	1.42092	0.0434468
S8GDY9	0.231027	0.271613
S8GNA2	0.151765	0.787442
S8F8Y3	-0.748922	0.00143094
S8F5Q7	3.69142	0.0138079
S8GDY3	2.82894	0.000655281
S8F2P8	-0.330704	0.0794805
S8GN97	-0.131352	0.653548
SUB4	0.386585	0.176487
A0A125YZA0	-0.0260101	0.942479
S8F2P4	0.562752	0.258144
S8GDX7	-1.28091	0.013164
S8GN95	0.56439	0.0698267
S8F8X7	-0.8242	0.0394047
S8F5P9	-0.0031665	0.995628
OWP1	1.97095	0.0170792
S8GDX4	-0.233227	0.810886
S8GN88	2.05269	0.105391
S8F2N8	1.20605	0.000330074
A0A125YI66	1.27779	0.00595512
S8GN83	0.84362	0.312638
A0A125YXJ9	1.57779	0.0924785
S8F5P3	-0.570213	0.165237
S8F2N5	1.49252	0.0348053
MIC11	-0.173145	0.414304
S8GN79	-0.0485173	0.819821
S8F8W6	-0.555617	0.0267293
S8F5N9	3.63926	0.00146358
A0A125YIJ4	2.53026	0.0225916
S8GDW1	0.228227	0.744343
S8GN75	-0.823682	0.00201816
S8F8W2	-0.56006	0.0489473
S8F5N5	-0.0701102	0.88292
A0A125YLH1	-0.628401	0.150734
S8GDV6	-0.4647	0.0707023
S8GN69	0.74737	0.0764374
S8F8V8	1.00771	0.113528
S8F5N2	1.10085	0.1658
A0A125YVY2	3.02673	0.00709361
A0A125YVR8	2.78093	0.0211782
S8GN62	1.46082	0.00651673
S8F8V4	0.795177	0.226523
S8F5M9	-0.0116771	0.988881
S8F2M0	0.738147	0.00242405
S8GDV0	1.26021	0.0476583
S8GN60	0.0522494	0.747031
S8F8U4	-0.735896	0.0150724
A0A125YRS0	-2.474	0.000276906
A0A125YJ39	-0.102894	0.679242
S8GDU4	-0.593798	0.00529445
S8GN56	-0.0201434	0.972645
S8F8U2	0.562679	0.57164
S8F2L2	0.140994	0.626256
S8F5M4	0.465513	0.533044
S8GDU1	0.363354	0.298222
ROP18	6.86154	0.000346853
S8F8T8	-0.690396	0.0339073
S8F5M0	0.0997296	0.733092
S8F2K7	1.02462	0.000795763
S8GDT7	-0.605803	0.0497553
S8GN45	-0.209994	0.360979
A0A125YNT4	-0.387758	0.275088
RPS12	-0.973081	0.135607
A0A125YTU8	0.22943	0.590082
S8GDT3	0.0169462	0.979767
S8GN41	-0.322374	0.378999
A0A125YRB2	-0.721921	0.00640017
A0A125YVT7	0.740188	0.0753649
A0A125YGP8	1.27087	0.27933
A0A125YVF6	1.36904	0.276903
S8GN37	1.90836	0.025965
S8F8S9	4.04273	0.00340132
A0A125YMQ3	1.78762	0.0961847
S8GDS3	-0.346312	0.16031
A0A125YGQ4	-0.037829	0.959287
A0A125YQ65	-0.491962	0.0249494
S8F5K7	-1.19906	0.030952
ISP4	0.847414	0.03001
A0A125YYS2	0.267514	0.254664
S8GN30	-0.0376335	0.923739
S8F8S4	-0.961071	0.000102301
S8F2J1	-2.24753	0.000401653
S8F5K3	-1.63796	0.00570962
S8GDR3	-0.431207	0.0855049
S8GN25	-0.260603	0.43711
A0A125YY47	-0.365898	0.128433
S8F5J9	1.25569	0.00740483
A0A125YGM2	-0.0679611	0.880888
A0A125YNJ5	-0.218437	0.0710202
S8GN22	2.06255	0.0312314
S8F8R8	0.168878	0.510745
S8F5J7	0.0785178	0.813676
S8F2I6	-0.0594755	0.929663
S8GDQ6	-0.806768	0.120241
S8GN19	-0.471004	0.529871
AP2VIIA3	-0.272961	0.604728
S8F5J1	0.463224	0.455182
A0A125YIC4	0.708002	0.162153
A0A125YS14	-0.233823	0.570984
S8GN16	-0.0801039	0.848399
S8F8R1	-0.160945	0.646103
S8F5I7	-0.441124	0.0336353
S8F2I2	0.0209092	0.936034
A0A125YQM0	0.189718	0.685426
A0A125YFK3	0.426053	0.189524
S8F8Q7	0.242594	0.654026
SIN3	-0.190317	0.448976
A0A125YHR6	2.77154	0.00249137
S8GDP4	-0.265694	0.728145
S8GN10	0.266048	0.58405
S8F8Q5	-0.43553	0.10899
S8F5H4	-0.00192207	0.995628
S8F2H8	0.621132	0.41177
S8GDP1	-0.707677	0.0351745
A0A125YKD8	-0.241813	0.515242
A0A125YR12	-0.285374	0.0719587
S8F5H0	-0.21875	0.393591
S8F2H4	0.239675	0.452732
A0A125YU14	0.357895	0.379891
S8GN02	-0.858656	0.123962
S8F8P7	1.40543	0.0965921
FRM1	1.5836	0.000329812
A0A125YLH7	3.91877	5.73387e-05
S8F2H1	0.262311	0.558349
S8GMZ9	0.0374541	0.917036
PDHE3II	-0.51572	0.0500252
A0A125YZ97	-0.418604	0.289182
S8F2G8	-1.26301	0.0053331
S8GDM8	0.217261	0.532457
TLN4	-0.0558163	0.852861
S8F8P1	0.580192	0.0195107
S8F2G6	0.621516	0.117632
A0A125YWD4	0.257489	0.898021
S8GMZ2	0.446443	0.784125
FRM2	1.01391	0.0206209
CDPK2A	-0.15594	0.482865
S8F2G3	0.392522	0.385841
S8GDM0	0.817863	0.532031
PDHE2	0.693527	0.42118
S8F8N5	1.23326	0.304279
S8F5F0	0.281208	0.556404
S8F2F9	0.213976	0.390805
S8GDL5	-0.286232	0.597931
S8GMY5	2.33571	0.00983599
S8F8N1	-0.166132	0.47422
S8F5E6	0.496687	0.296229
GAPM2B	-0.34736	0.45142
S8GDL2	-0.108984	0.883102
A0A125YI19	2.05554	0.0274315
S8F8M9	0.828958	0.0863816
A0A125YKH4	1.23444	0.0894013
S8EVM3	0.766684	0.482337
S8ESL3	0.765404	0.204635
S8G449	-1.05197	0.389568
A0A125YW11	-0.427022	0.37693
S8EZ75	-0.121052	0.736905
S8EVL8	0.595546	0.0403687
MYSTB	0.453336	0.0909908
S8G444	-0.3338	0.598983
S8GD93	-0.143325	0.869315
S8EZ73	-0.24694	0.21901
SRS49A	1.10779	0.382831
SRS49B	-0.997672	0.534901
SRS49C	0.649572	0.596925
SRS49D	0.455992	0.757615
A0A125YZP0	-0.0262518	0.957506
S8EVL1	-0.0154376	0.970523
S8ESK3	-0.000228333	0.999148
A0A125YH00	0.480813	0.767397
S8EZ65	-0.0998971	0.849267
S8GD86	0.0146805	0.977243
S8EVK1	2.20833	0.00249137
S8FC88	2.30363	0.00482762
S8F972	3.25139	0.00263228
S8GKV7	-0.336809	0.423276
A0A125YV19	0.167995	0.713289
S8FF78	-0.038747	0.936034
S8FC85	3.89627	0.00529173
S8F969	3.88576	0.000335062
S8GKV2	2.07342	0.0100358
S8GV07	-0.650028	0.274832
S8FF75	-0.696564	0.0719169
RPS4	-1.16831	0.0268409
A0A125YNQ5	-0.0764557	0.879212
A0A125YXV4	0.0171088	0.976929
A0A125YTD4	0.641947	0.271666
S8FF71	1.28973	0.0486853
S8FC78	0.38812	0.304804
S8F962	0.713069	0.325799
ROP36	3.40738	0.00433054
A0A125YZL8	-0.178856	0.728605
A0A125YQX6	0.258067	0.605345
S8FC74	-0.574316	0.086496
A0A125YKQ3	-0.156584	0.815435
S8GKU0	0.766819	0.427735
A0A125YIV5	-0.426744	0.221378
PDCD5	-0.2051	0.589877
ROP22	0.183235	0.499396
A0A125YUF8	2.17031	0.00235936
S8GKT4	0.0430004	0.917036
S8GUZ3	1.14004	0.378086
A0A125YG54	4.09231	0.0147281
S8FC68	1.63367	0.105073
A0A125YH97	-0.502995	0.204543
A0A125YQR0	-0.376393	0.0792469
A0A125YV07	2.83861	0.00171545
A0A125YLP5	2.71884	0.00684747
A0A125YG13	-0.839153	0.00766211
A0A125YQE4	-0.51378	0.019101
A0A125YVG8	-0.157083	0.269181
RPS17	-0.929244	0.00224289
S8FF51	0.500313	0.133207
S8FC63	0.0895143	0.941786
S8F946	-0.989993	0.340461
TFIIIB	-0.349274	0.421148
S8GUY2	-0.316207	0.486877
S8FF48	0.0606489	0.895262
A0A125YWH5	0.112595	0.737674
S8F943	-0.0662114	0.897136
A0A125YH43	0.360124	0.217907
A0A125YW82	2.23267	0.0217185
S8FF43	0.126527	0.657797
S8FC56	3.07321	0.00101333
S8F939	0.60247	0.028916
A0A125YY92	0.199828	0.730563
S8GUX4	-1.20135	0.00595512
S8FF39	-0.0480019	0.872541
AP2IB1	0.840158	0.204425
MIC4	0.0577734	0.897579
S8GKQ4	0.552248	0.0742635
S8GUX0	0.386868	0.530907
S8FF35	0.291512	0.0639617
A0A125YLK5	0.446218	0.748981
S8F928	-0.0580101	0.861689
A0A125YX64	-0.177791	0.351482
A0A125YLY9	0.0287956	0.957506
A0A125YSE8	-0.22374	0.557915
S8FC50	-0.442759	0.104598
S8F926	3.31023	0.000633251
S8GKP6	-0.452721	0.0360933
A0A125YXM8	-0.0683663	0.75006
A0A125YIZ2	0.725207	0.0157126
S8FC47	-0.34189	0.183693
A0A125YI27	0.176429	0.715381
S8GUV7	0.021484	0.930656
S8FF24	0.441185	0.103546
A0A125YRX4	-0.177302	0.620917
S8F923	-0.228363	0.709618
A0A125YPQ5	-0.10948	0.748936
PI2	-0.274496	0.580928
A0A125YT36	0.250776	0.0390371
A0A125YN39	-0.412828	0.122087
S8F915	-0.425577	0.232406
A0A125YMB6	0.0419539	0.925104
S8GUV1	-0.518542	0.017598
S8FF16	-0.408665	0.146776
S8FC35	0.375826	0.481969
S8F908	-0.373909	0.199898
S8GKM6	0.0291264	0.969185
A0A125YWH0	-0.656521	0.00334828
S8FF13	-0.224165	0.679025
S8FC31	-0.286421	0.80558
A0A125YL55	-0.378599	0.173699
S8GKM2	2.03694	0.00281923
A0A125YV89	0.371109	0.147893
S8FF09	-0.236278	0.510488
S8FC27	1.84034	0.0114329
A0A125YFI5	3.48261	0.000173666
A0A125YLA6	-0.325713	0.423605
A0A125YYK4	0.00353755	0.995628
MED18	0.0373463	0.926838
A0A125YYM3	-0.899362	0.052133
S8F8Z5	-0.975119	0.0549999
A0A125YUV5	-1.97254	0.00426779
S8GUT9	0.497103	0.196971
SRS11	1.33801	0.0918111
S8FC20	0.192189	0.822513
A0A125YWZ4	-0.477942	0.057269
A0A125YYV0	1.057	0.000322303
A0A125YNM4	-0.352347	0.308043
S8FEZ8	0.00392264	0.994807
S8FC17	3.05533	0.0291864
S8F8Y8	-0.20255	0.532722
S8GKK4	0.871481	0.00506307
ACT1	-0.164164	0.595025
S8FEZ5	1.13868	0.0892797
S8FC13	0.500731	0.609987
A0A125YN48	0.371237	0.651026
S8GKK0	0.629212	0.420698
S8GUS6	-0.261816	0.410292
A0A125YV90	-0.191798	0.566941
A0A125YUZ1	-0.0324302	0.979512
S8F8Y4	-0.111166	0.749303
S8GKJ4	0.0730238	0.758051
S8GUS3	-0.0309802	0.943184
S8FC06	0.17066	0.543154
S8FEY9	-0.0536864	0.927364
S8F8Y1	0.408209	0.345443
S8GKJ0	0.587572	0.519684
NDH2-I	-0.406143	0.0431522
A0A125YVL2	-0.158989	0.660007
A0A125YYQ0	-0.432835	0.572518
A0A125YN33	0.807664	0.271218
A0A125YYJ9	-0.17847	0.385939
S8GUR6	-0.310399	0.547871
S8FEY2	-0.00624767	0.984797
S8FC00	-0.267556	0.1658
A0A125YX26	-0.473038	0.546626
A0A125YN86	-0.386289	0.230268
S8GUR2	0.256282	0.0486344
S8FEX8	-0.118546	0.580733
RPS28	-0.296988	0.629326
S8F8W5	2.32881	0.000587892
S8GKH9	2.42572	0.0012471
A0A125YUC5	-0.172473	0.698832
A0A125YJC0	-0.575121	0.0862437
S8FBZ3	-0.279772	0.325984
S8F8W3	0.194291	0.395649
S8GKH5	-0.184457	0.654009
S8GUQ6	0.731734	0.370901
S8FBY8	-0.514827	0.319882
S8F8V2	-0.363845	0.457819
S8GKG9	-0.0387505	0.862973
S8GUQ4	0.363528	0.701249
S8FBY5	0.0673479	0.866474
S8F8V0	0.433641	0.280852
S8GKG6	0.201141	0.642974
S8GUQ2	-0.34698	0.40152
S8FEW2	0.649037	0.678774
XPMC2	-0.0683569	0.79896
S8F8U8	0.262048	0.260398
S8GKG2	-0.445173	0.767968
A0A125YXZ1	1.28764	0.159816
S8FEV9	-0.522664	0.319882
A0A125YSN3	-0.365265	0.318196
OWP2	-0.181035	0.702683
S8GKF9	-0.216959	0.681321
S8FEV1	-0.137646	0.71845
S8GUP6	0.206946	0.695794
S8FBR2	0.574319	0.151663
S8F8R4	-0.632882	0.383725
S8GKF2	-0.254178	0.345099
A0A125YM14	-0.298545	0.558997
S8FET7	0.396558	0.511827
S8FBP9	1.43075	0.0903525
RPl28	-0.48512	0.0482631
A0A125YSM4	0.121174	0.83488
S8GUN0	-0.411731	0.243067
S8FET1	-0.583451	0.0663403
S8FBP4	0.431304	0.797448
S8F8P4	1.83106	0.00331843
S8GKA9	1.68112	0.0332239
S8GUM4	1.09278	0.0234893
A0A125YSC7	-0.724064	0.0640545
S8F8N8	0.353751	0.41379
S8GKA1	0.842325	0.000708284
S8GUL9	0.0919713	0.820384
S8FER8	0.59434	0.0664135
S8FBN4	1.58249	0.00921699
S8F8N4	0.0350238	0.93874
A0A125YZQ5	0.167583	0.374474
S8GUL3	1.14398	0.0390645
A0A125YMF5	-0.482408	0.0997344
S8FBN1	0.531929	0.680751
S8F8M7	0.346819	0.272609
S8GK87	0.874752	0.00328991
S8GUK7	-0.851154	0.282123
A0A125YN61	-0.131997	0.55337
S8FBM5	0.236571	0.802962
S8F8M2	-0.0805344	0.783808
S8GK81	1.30348	0.351556
S8G8U3	2.44229	0.0289958
A0A125YSY2	-0.282901	0.403441
S8F3X2	0.0796113	0.763605
S8F0P0	2.78445	0.0383562
S8EXI5	4.28594	0.000846205
S8G8T8	-0.853375	0.00796725
A0A125YII4	0.0172932	0.981949
S8F3W6	0.193928	0.739345
A0A125YY40	-0.35232	0.59185
S8EXI1	-0.255907	0.354399
A0A125YNX3	0.198194	0.423276
SRS37A	0.172479	0.732459
SRS37B	-0.524243	0.721718
S8F0M9	0.0322129	0.97288
A0A125YWJ2	-0.551023	0.0901778
A0A125YV61	0.719658	0.243217
A0A125YQI6	0.531041	0.0614148
S8F3V3	-0.350745	0.521793
S8F0M3	1.43991	0.0710864
A0A125YGR9	0.0732738	0.93686
A0A125YTX1	1.25637	0.076864
S8GI79	0.135862	0.877475
S8F3U9	0.253252	0.705292
S8EXG8	0.103056	0.740708
S8F0L7	2.26342	0.00169356
S8GI74	1.43279	0.265218
S8F3U3	3.10956	0.0281667
A0A125YN44	4.12746	0.0213013
S8EXG4	-0.154819	0.705806
S8G8R6	-0.197748	0.725889
A0A125YHA1	-0.0870768	0.936034
S8F991	0.41235	0.120239
A0A125YXX2	0.0899443	0.899397
A0A125YG24	0.118359	0.503136
S8GHL1	1.82999	0.0124037
A0A125YNX0	0.25007	0.198386
A0A125YN81	-0.800876	0.0227282
S8FCF3	1.3785	0.00235936
S8GS10	0.221429	0.151443
S8GHL5	-0.227051	0.625291
A0A125YNR3	3.42114	0.000746749
A0A125YR09	0.479267	0.492923
A0A125YJK1	0.295669	0.185578
A0A125YRE9	0.121602	0.790549
A0A125YQ78	-0.252968	0.424908
A0A125YVI6	2.60389	0.0846201
A0A125YKS3	0.136354	0.834757
A0A125YJL9	-0.0773542	0.925104
A0A125YIM5	-0.512986	0.212937
A0A125YSI0	0.640076	0.21133
A0A125YWJ7	0.2263	0.59212
S8F9A7	1.46168	0.0501537
A0A125YRL4	-0.415823	0.0173785
A0A125YT81	0.679583	0.427418
A0A125YLW6	0.477265	0.718546
S8F9B0	-0.119364	0.654026
A0A125YW45	0.261985	0.769821
A0A125YMJ8	-0.0781014	0.814836
A0A125YG59	0.622681	0.59011
A0A125YP59	-0.301841	0.478414
A0A125YKL6	3.85801	0.00513387
A0A125YX27	0.0143156	0.977688
S8F9B7	0.372185	0.143858
A0A125YUR8	0.806924	0.0661659
A0A125YGI6	0.101295	0.505312
A0A125YMW6	-0.185827	0.732459
A0A125YVR5	0.254441	0.154761
ROP26	0.259332	0.603032
S8FCI1	-1.57308	0.0227282
S8GS32	3.49948	0.000322303
ROP15	0.4938	0.454057
A0A125YY70	0.666071	0.118859
S8F9C3	-0.371082	0.236184
A0A125YXA7	3.84966	0.00105512
A0A125YJJ1	0.346865	0.749412
A0A125YL95	0.505082	0.218077
A0A125YWU7	0.0690885	0.818448
A0A125YYZ1	2.10048	0.0137874
S8FCJ1	1.19919	0.44473
A0A125YLK3	0.570434	0.327677
A0A125YUM7	-0.0366266	0.845968
S8FCJ4	-0.275725	0.481669
S8GS44	-0.158332	0.636394
S8GHR5	-0.796148	0.106996
A0A125YVG2	-0.78513	0.00576413
A0A125YYR9	-0.139598	0.662624
A0A125YMI0	-0.460428	0.0370728
A0A125YR87	2.02451	0.00734288
A0A125YXC6	1.32109	0.00308367
A0A125YKY7	0.0561603	0.784382
S8F6F1	-0.710577	0.00605856
A0A125YSJ3	-0.584392	0.321288
S8GS54	1.15863	0.00172492
A0A125YXE6	0.639173	0.113563
A0A125YY71	0.597674	0.0901778
A0A125YJ44	0.0667107	0.879661
A0A125YFS6	0.231435	0.31466
A0A125YQJ0	-0.240473	0.65046
S8GHS9	0.0698321	0.831128
A0A125YZ57	-0.124409	0.880045
A0A125YXH3	0.138386	0.284519
A0A125YSH5	0.618773	0.114039
AP2IV5	-0.33626	0.457218
SET8	-1.29854	0.0422594
A0A125YRD9	-0.00673605	0.989293
S8GEI6	0.189063	0.232252
S8G5C3	-0.189585	0.700761
S8ETW9	-0.0208956	0.967971
S8EWW2	-0.0405217	0.922567
S8F054	1.3414	0.0935752
S8ETX3	3.09529	0.0517528
S8F056	2.03847	0.11053
S8GEJ3	0.0140405	0.981608
S8ETX6	-0.092837	0.883167
JMJD5	-0.237081	0.778891
S8EWW8	-0.0609889	0.868556
S8F060	-0.130981	0.864343
S8GEJ9	2.34843	0.0143058
S8G5D3	2.46514	3.07571e-05
S8ETY0	1.34585	0.0193363
S8EWX3	0.178783	0.637694
S8F062	0.82671	0.17035
A0A125YRI9	-0.0354018	0.908338
A0A125YGL8	-0.508181	0.409888
S8ETY3	-0.35151	0.172341
A0A125YVV8	-0.183911	0.517909
A0A125YJU4	1.11449	0.0965173
S8G5D9	-0.262909	0.304279
S8GEK6	-1.18844	0.00148074
S8ETY6	0.128315	0.561477
A0A125YN97	3.64233	9.0712e-05
S8GEL1	1.40532	0.024304
RPS19	-0.842479	0.0490872
S8G5E3	-0.0650697	0.760064
S8ETZ0	-0.218885	0.670263
S8GRW6	-1.25296	0.128663
S8FCB1	-1.22104	0.268536
S8ETY4	-0.438758	0.754498
A0A125YG66	0.639502	0.0436405
S8EML2	1.95301	0.179639
A0A125YGB4	-0.577423	0.30484
S8GH25	-0.290293	0.800371
S8F8U1	1.36595	0.164297
S8FBW9	-1.6241	0.00983574
S8GRG1	0.0624547	0.952214
S8GH27	0.157641	0.34289
S8F5R2	1.11309	0.160093
S8F8U6	-0.0861121	0.711111
S8FBX3	-0.0112248	0.968013
S8GRG7	-0.644595	0.0325818
S8GH32	-0.0380676	0.956327
S8F5R7	-0.530682	0.0151455
ROM3	4.03536	0.0170792
S8FBX6	0.384516	0.398232
S8GRH2	0.680349	0.215896
S8GH35	2.16035	0.00550509
S8F5S0	2.20918	0.0888406
A0A125YQC2	0.741489	0.0381062
S8FBX9	0.0729894	0.924908
S8GRH6	-0.229786	0.669249
S8GH41	1.16382	0.145644
S8F5S4	0.190174	0.457352
S8F8V6	0.11878	0.806584
S8FBY4	0.978127	0.0108698
S8GRI2	1.95953	0.0417733
S8GH47	0.370828	0.574704
A0A125YZ92	-0.13722	0.752785
S8F8V9	0.943455	0.0118467
A0A125YHQ8	1.36494	0.00987791
S8GRI9	0.567345	0.0909908
S8GH50	0.481022	0.282648
S8F5T5	-0.616691	0.0185729
S8F8W4	1.74654	0.00224289
S8FBZ4	0.979194	0.000945703
S8GH56	0.391293	0.254428
S8GRJ4	0.00644685	0.987477
S8F5T8	0.477815	0.249879
S8F8W9	0.380482	0.157931
SRS25	0.0947167	0.757791
S8GRK0	4.24659	0.000867494
S8GH61	0.611073	0.0775944
S8F5U2	0.758118	0.0289054
S8F8X3	0.0675238	0.847538
S8FC02	-0.993941	0.093067
S8GH67	3.60533	0.000945202
FRM3	0.20919	0.401509
S8FC08	0.41195	0.271168
S8F8Y2	0.60699	0.156069
S8GRL1	0.323254	0.33026
S8GH71	0.216628	0.368336
A0A125YSB4	-0.407952	0.365528
S8F8Z4	0.0275939	0.965817
S8FC14	0.108214	0.758051
S8GH76	-3.15251	0.0017508
S8F5W0	-1.98688	0.00398318
S8F8Z7	-2.02147	0.00267638
S8FC19	-0.569233	0.0250622
A0A125YWV7	-0.0165909	0.959521
S8GH81	0.960369	0.124819
S8F5W6	-0.404682	0.171345
S8F901	-0.522826	0.220464
S8FC25	-1.57706	0.000948447
S8GRN3	-0.942696	0.123068
S8GH86	-0.319191	0.0857614
S8F5X0	0.064259	0.879661
S8F907	-0.18659	0.319238
S8FC30	0.249142	0.530237
S8GRN8	-3.88846	0.000962043
S8GH90	-0.489726	0.0157126
S8F5X5	-0.461616	0.139477
S8F910	-0.16774	0.468993
A0A125YIL6	-0.114661	0.786725
S8FC34	0.542836	0.0396316
S8GH95	0.336191	0.703614
S8F5Y1	-0.0487093	0.899606
S8F913	1.00449	0.184896
S8FC38	-0.987258	0.00180539
S8GRP9	-0.995507	0.0108698
S8GHA1	-0.679804	0.0131503
S8F5Y6	0.382215	0.34686
S8F916	-0.111989	0.934582
S8FC44	-0.497618	0.688604
S8GRQ6	-0.443319	0.0618013
S8GHA7	-0.666814	0.182891
S8F5Z2	0.636636	0.052582
A0A125YFW8	0.632109	0.0347572
ISCA	0.918906	0.000936746
S8GRR2	-0.294704	0.280045
A0A125YNM2	0.456208	0.0530077
S8F5Z7	3.60278	0.000333854
S8F922	3.41725	0.00268347
S8FC57	2.17535	0.0184679
S8GRR9	-1.13009	0.00260776
S8GHB7	-0.638229	0.543029
S8F602	1.82804	0.00290759
S8F930	0.75122	0.0812907
A0A125YSM6	-0.118134	0.583838
S8FC61	1.13165	0.019184
S8GHC3	0.504407	0.167828
S8F606	0.28154	0.423988
S8F934	-0.281013	0.238851
S8GRT2	0.478682	0.0297546
A0A125YFC7	0.445964	0.161749
S8GDS4	3.08903	0.014306
S8G4J8	3.37729	0.00703556
S8EZH5	-0.150704	0.736851
A0A125YFJ4	-0.15171	0.711116
S8ET38	-0.0530901	0.938642
S8GDR9	0.606352	0.476123
S8G4J4	0.590206	0.0393175
S8EZH3	0.449329	0.123446
S8EW31	-0.234269	0.423522
A0A125YMS9	0.0749306	0.777168
S8G4J0	0.92237	0.000554628
S8EZH1	0.0164443	0.939952
SRS46	-0.090554	0.931632
S8ET28	0.0779069	0.884591
A0A125YRK1	-0.502397	0.105073
S8GDR1	0.472739	0.076864
S8EZG7	-0.26255	0.111293
S8EW24	1.05869	0.000420479
A0A125YPC9	-0.247464	0.448863
S8G4I1	0.0209777	0.945334
S8GDQ5	-1.33908	0.0152489
S8EZG3	-0.465461	0.339341
S8EW18	-0.381121	0.261525
S8ET20	0.758954	0.101231
S8G4H4	-0.0219718	0.931632
S8GDQ1	0.156024	0.683297
GT1	-0.665833	0.0108698
A0A125YKF5	-0.0372568	0.900331
A0A125YQA6	-0.496438	0.185335
S8GDP5	-0.418229	0.342476
A0A125YKQ1	-0.27594	0.710195
A0A125YMW7	-0.107554	0.887326
S8ET11	-0.0680332	0.944099
S8G4G6	1.70046	0.00688936
S8GDN9	-0.0928306	0.821785
S8EZF8	0.629219	0.208073
S8EW05	0.457285	0.103197
S8ET05	-0.529336	0.00082974
S8G4G1	0.0813299	0.588165
S8GDN4	0.321034	0.398601
S8EZF6	-0.619283	0.0422594
S8EW00	-0.394589	0.0815502
A0A125YVZ3	0.236967	0.782552
GTF2H4	0.122056	0.832912
S8GDN0	0.98468	0.0747801
S8EZF4	-0.604574	0.232948
S8EVZ5	1.61036	0.0913867
S8ESZ6	0.908648	0.364189
S8G4F4	-0.620281	0.0775944
S8GDM4	5.36356	0.00115541
A0A125YQL5	1.43391	0.00908889
S8EVY9	2.56176	0.00813027
A0A125YVK8	-0.243574	0.468795
S8G4F0	0.372785	0.0789689
S8GDL9	0.706118	0.0905133
S8EZF0	0.576298	0.0296584
S8EVY4	0.926183	0.02468
S8ESY9	1.88777	0.000948447
S8G4E7	-0.276672	0.176487
S8GDL4	2.41844	0.000447548
A0A125YLS2	0.297716	0.358469
S8EVY1	0.0541174	0.934147
A0A125YXQ7	-0.474588	0.282326
S8EZE3	-0.314819	0.174216
A0A125YP96	0.269079	0.573643
A0A125YSV9	-0.250833	0.565463
S8G4D8	0.611929	0.10891
S8EZE1	0.426249	0.314495
AP2X7	-0.00244987	0.991773
S8ESX0	1.3121	0.0346423
S8G4D4	-0.561729	0.0899425
S8GDJ8	-0.0619227	0.889908
S8EZD9	-0.117728	0.65677
S8EVW8	-0.495298	0.204543
S8ESW8	1.23309	0.0109
S8GDJ1	0.0500121	0.861689
A0A125YG18	0.712881	0.0815502
AP2X8	0.131895	0.689749
S8ESW0	-0.290712	0.677825
S8G4C8	0.276993	0.423276
S8GDI6	0.43003	0.420391
S8EZD4	0.426514	0.332438
S8EVV8	0.048477	0.898021
S8ESV7	0.584253	0.023005
S8G4C3	0.452032	0.232033
S8EZD3	0.931807	0.379891
S8GDH9	2.1062	0.00096001
A0A125YHR0	-0.163701	0.79663
FD	0.0322263	0.929926
S8G4B9	0.945148	0.0124104
S8GDH4	0.0301519	0.959655
S8EZD0	0.95037	0.160093
S8EVV1	-0.211709	0.288405
S8ESU5	0.210992	0.667055
AP2X9	0.217031	0.644764
A0A125YPS2	-0.67729	0.000943768
S8EZC7	0.118825	0.917036
S8EST9	0.960783	0.00118412
S8EVU7	5.36572	0.00188518
S8G4B3	4.7762	0.00124471
S8GDG0	3.11895	0.000335091
S8EVU3	0.942461	0.0237022
S8EZC4	-0.0259525	0.884591
S8EST1	0.337533	0.352803
S8G4A8	0.283363	0.705041
S8EZC1	-0.913802	0.0237923
A0A125YH79	-0.0529597	0.884645
S8ESS6	0.413768	0.180827
S8G4A5	0.572871	0.0885618
S8GDF0	1.59799	0.0885618
AP2X10	3.44099	0.0211712
S8ESS3	3.19778	0.0029348
A0A125YK45	-0.00458195	0.993654
A0A125YJP3	-0.865187	0.00574635
S8EZB6	-0.970613	0.00595512
S8EVS5	-0.158734	0.725247
S8ESR9	0.309716	0.201016
S8G497	0.124544	0.816085
S8GDE0	-0.337883	0.693157
S8EZB3	-1.47942	0.00235486
A0A125YRH3	2.38932	0.00565814
A0A125YV39	0.106747	0.813652
S8G494	-0.41348	0.172059
A0A125YME7	-0.913159	0.0168628
S8EZB0	-0.289864	0.280791
A0A125YZH9	0.228124	0.523978
RPS24	-0.772838	0.116482
RPL10A	-0.669862	0.0137668
S8GDD1	-0.122537	0.866474
S8EZA7	-0.63546	0.00461754
S8EVR3	0.849935	0.021376
S8ESQ6	0.777925	0.00565814
S8GDC8	1.10815	0.0427743
A0A125YUY8	0.161976	0.800886
A0A125YHI5	1.27928	0.0749604
S8EVR0	0.0203142	0.973471
PRMT5	-0.413303	0.463422
AP2X11	-0.361556	0.325669
A0A125YIF6	-0.00701553	0.99557
A0A125YI83	-0.308517	0.532196
S8EVQ7	-1.00091	0.0125383
S8ESP4	-0.471241	0.131847
S8G480	-0.0848723	0.8062
S8EZA1	0.0287893	0.902813
S8EVQ4	1.21656	0.00326941
S8ESP0	1.01849	0.439519
SRS18	1.80533	0.00251999
S8GDC0	-0.328249	0.169358
S8EZ97	-0.0948306	0.830091
S8EVP9	-0.575822	0.14107
A0A125YVF1	0.574009	0.170475
S8G472	-0.19208	0.594912
S8GDB6	-0.550717	0.189493
ROP8	-0.827132	0.417836
A0A125YN72	0.145149	0.914328
A0A125YIH4	-0.417146	0.388189
A0A125YW92	0.240818	0.719091
A0A125YPL1	2.43118	0.000943768
A0A125YHY7	-0.196744	0.660082
A0A125YXG9	0.814728	0.0622012
MED21	0.574942	0.57805
A0A125YUW9	0.138609	0.570842
A0A125YHY4	-0.359013	0.288306
A0A125YGM6	1.43328	0.0245156
A0A125YZ35	0.505029	0.0776196
S8GB10	2.33314	0.000173666
ALV3	-0.244428	0.809376
A0A125YI57	-0.490858	0.291547
S8EWR5	0.718082	0.0671742
A0A125YGX6	-0.198385	0.169142
A0A125YPN9	-0.297276	0.0988678
A0A125YTR4	0.470693	0.171214
A0A125YQP5	-0.076112	0.750369
A0A125YJI6	-0.285665	0.536254
A0A125YIN1	0.948838	0.0157126
A0A125YQK8	-0.342605	0.271411
A0A125YVZ8	-0.195981	0.461519
A0A125YSL7	-0.842434	0.000283037
A0A125YWQ3	-0.565092	0.16875
A0A125YUL2	-0.602291	0.520845
A0A125YY31	0.77591	0.55925
A0A125YYK1	-0.792047	0.538731
A0A125YMZ1	-2.52053	0.0156875
A0A125YTW2	0.175727	0.758051
A0A125YZ88	-0.0757564	0.881517
S8G1S5	-0.581724	0.172059
A0A125YIA9	1.48306	0.0878749
S8ETA5	-0.577637	0.0139065
AP2XI5	-0.405619	0.548316
A0A125YSF6	-0.631895	0.0236654
S8G1T0	0.00341602	0.99557
A0A125YPN4	0.230595	0.520588
A0A125YNU3	-0.0341024	0.946959
A0A125YYH0	0.117977	0.777618
A0A125YL61	0.226827	0.325669
A0A125YNV2	4.6401	0.0131548
A0A125YJ21	1.1909	0.0292735
S8ETB7	-0.140548	0.82461
S8EWT7	-0.0423735	0.964062
A0A125YY23	-0.0206644	0.987477
A0A125YXP6	0.260458	0.564735
A0A125YXJ8	0.0124317	0.965665
A0A125YFK7	-0.411855	0.0485474
A0A125YFK2	0.141123	0.741798
A0A125YJI0	-0.374831	0.538731
A0A125YQ16	-0.56522	0.171392
S8G1U3	-0.0149833	0.956194
A0A125YYC6	-0.0755959	0.836865
A0A125YKY0	-0.136027	0.571071
A0A125YSB6	0.00677133	0.987477
A0A125YQW4	0.040447	0.955002
A0A125YTD1	-0.213713	0.291254
S8EWU8	-0.841829	0.0412708
A0A125YPD0	-0.802013	0.0370728
S8G1V5	0.295807	0.236442
S8EQ99	-0.139165	0.358336
S8ETD3	-0.209802	0.426584
S8EWV3	0.0393182	0.93874
S8GB62	-0.554198	0.0189963
A0A125YUQ2	-0.322258	0.169923
S8EQA3	2.09384	0.000917849
S8ETD7	-0.398148	0.0812771
APE	-0.483166	0.231472
S8GB66	-1.55006	0.123591
A0A125YJZ8	0.122758	0.84168
S8EQA6	0.301229	0.353529
S8ETE1	0.100088	0.830707
A0A125YPG1	-0.0993512	0.422398
A0A125YFT1	-0.285898	0.441173
FUBP2	-0.75108	0.060174
S8EQB0	-0.120357	0.756241
S8ETE4	-0.13596	0.812419
S8EWX2	-0.0762188	0.920802
S8GB78	-0.131684	0.393591
A0A125YH87	0.793381	0.0776196
LEO1	-0.196765	0.258144
S8EWX7	-0.187937	0.413642
S8GB83	-0.927034	0.303772
S8EQB5	0.592158	0.00105655
S8G1X7	-0.622057	0.267463
A0A125YMA1	-0.829815	0.00225871
A0A125YFR6	0.506009	0.238851
A0A125YHM3	-0.523809	0.237434
A0A125YJW4	-0.282577	0.274471
A0A125YG52	0.298989	0.374908
S8ETF4	0.807928	0.196918
S8EWY6	0.181237	0.750393
DDX39	-0.392289	0.294316
A0A125YY42	0.0917024	0.81947
S8EQC2	3.48198	0.000746749
A0A125YYS0	-0.963742	0.00960153
S8GB98	-0.27894	0.36588
S8EWZ2	-0.637818	0.0264301
S8G1Y9	0.0359462	0.936034
MED8	-0.224261	0.45323
A0A125YYB4	-0.322441	0.111485
S8EWZ5	-0.0310182	0.93939
S8GBA3	-0.317163	0.124213
A0A125YUJ5	-0.190026	0.451552
A0A125YW79	0.02366	0.923389
S8EX01	0.114135	0.665222
A0A125YQ62	0.169409	0.64082
A0A125YLH8	-0.0453913	0.80558
S8EQD6	0.023514	0.812574
A0A125YK82	3.09199	0.00103344
A0A125YTH6	0.360928	0.454876
S8GBB2	0.353588	0.154272
A0A125YNL9	-0.0329636	0.886442
A0A125YQQ8	0.0808389	0.893153
A0A125YXL0	1.66615	0.00840851
S8EX12	1.43743	0.011456
S8GBB7	-0.299009	0.247472
A0A125YVQ7	-0.295863	0.316114
A0A125YID3	0.120164	0.664342
A0A125YLJ5	0.0182884	0.971003
S8G8W5	0.406962	0.628873
A0A125YGJ3	-0.538367	0.392854
A0A125YNV7	-0.170156	0.829092
S8EUT0	-0.615411	0.139638
S8G8X0	-1.3397	0.0761055
S8FZS1	-1.81601	0.0369625
PI1	-0.382289	0.156263
A0A125YFS5	-0.416686	0.128032
GTF2H5	-0.390137	0.203263
A0A125YXL3	-0.615541	0.0124518
S8FZS6	0.114367	0.664523
A0A125YJJ2	-0.256963	0.414024
A0A125YXV2	0.562169	0.347282
S8EUT7	-0.210827	0.453434
S8G8Y2	-0.367355	0.00395891
A0A125YV04	0.244426	0.447235
S8EN88	-0.79394	0.0157704
A0A125YG07	0.208341	0.588396
S8EUU1	-0.598341	0.0398509
A0A125YUZ8	0.0567845	0.883102
POLR2L	-0.644145	0.0387074
RPS27	-0.892385	0.00364075
POLR3F	-0.399672	0.131994
A0A125YV74	-0.069746	0.811778
CDPK9	-0.06618	0.656201
S8FZT8	0.223613	0.523386
A0A125YGC8	0.468985	0.182911
S8EN95	0.423024	0.188177
A0A125YJD9	-0.564964	0.0680863
A0A125YK51	4.20237	0.000173666
A0A125YNW5	1.17419	0.0232602
A0A125YPL7	0.400103	0.183693
S8EUV4	-0.112413	0.62505
S8FZU9	-0.192535	0.49637
S8G902	2.03717	0.00225332
AP2XII2	0.860978	0.683148
A0A125YJI9	0.591465	0.755451
S8EUW0	0.520576	0.580631
S8FZV4	0.103479	0.933502
S8ENA3	0.33279	0.61719
S8ER67	0.918117	0.417128
S8EUW4	0.107434	0.813652
A0A125YUN8	-0.382174	0.669249
A0A125YK28	-0.146156	0.920802
S8ENA6	-0.506014	0.130813
A0A125YVD4	-1.02283	0.0100342
S8EUW8	0.14848	0.564735
S8G921	0.0639938	0.886744
A0A125YQG6	3.53275	0.0363519
A0A125YQV4	-0.866726	0.244361
A0A125YQV0	-0.832721	0.0584414
S8EUX2	-0.0752901	0.828043
S8G927	0.745823	0.0384435
S8ENB6	-1.54708	0.182112
A0A125YG53	-1.28793	0.0542866
A0A125YSQ2	-0.301491	0.429259
S8EUX7	-0.6684	0.0565821
A0A125YKW1	-0.754692	0.318196
A0A125YNG8	-0.203234	0.404164
A0A125YN84	-0.237066	0.622563
A0A125YRL3	0.288504	0.697782
S8EUY1	1.32766	0.0733119
S8G940	2.79971	0.0233535
S8FZY1	-0.433275	0.469744
S8ENC3	-0.828891	0.180088
S8EMV8	8.63295	0.00328991
S8EQQ1	1.42014	0.0365655
S8EN77	-0.175837	0.425979
A0A125YPZ6	-0.655088	0.0505072
S8G8W0	1.32816	0.00564285
S8EUR8	1.19488	0.000102301
S8ER20	1.26333	0.0027034
A0A125YT15	0.303525	0.0878749
S8FZQ5	-0.154829	0.576321
A0A125YGL5	1.07943	0.246513
S8EUR3	1.3039	0.0958329
A0A125YRL7	-0.434532	0.109032
A0A125YHX3	0.248514	0.297137
A0A125YRT6	-0.153728	0.848752
S8G8U9	0.0863883	0.641451
A0A125YLK8	-0.369546	0.0547972
A0A125YIV8	0.675808	0.511222
A0A125YIH2	-0.939143	0.0121976
S8FZP7	3.99434	0.00196572
S8G8U4	-0.262361	0.164181
MIC14	0.231965	0.565949
S8ER04	2.56632	0.0694914
A0A125YVH5	-0.143319	0.846831
S8G8T9	-0.385819	0.596669
S8EUP9	-0.105813	0.753648
S8ER00	0.171447	0.893672
S8EN59	0.453613	0.558593
RPP0	-0.860877	0.000532652
S8G8T4	-0.841816	0.00858639
S8EUP3	-0.754931	0.581046
A0A125YVQ1	-0.464171	0.660096
S8EN54	3.17165	0.0396316
S8FZN1	0.901328	0.046902
S8G8S9	3.77759	2.86737e-05
MIC6	0.520714	0.0473545
S8FZM8	0.0883967	0.943465
S8EN43	-0.59944	0.405762
S8G8S5	0.0574705	0.897136
ACC2	-0.0713864	0.812366
S8EQY7	-0.723189	0.0402455
S8EN39	-0.111005	0.739342
S8FZM1	0.28681	0.346693
S8G8S2	-0.410354	0.177712
S8EUM7	-0.467936	0.103086
CDPK6	0.361407	0.32955
A0A125YIP1	0.371669	0.0394951
A0A125YFW4	-0.0135461	0.980955
S8G8R7	1.05534	0.0560708
S8EUM1	0.209783	0.249371
S8EQX7	0.501035	0.472348
S8EN29	-0.17176	0.836757
S8FZL1	0.345543	0.289529
S8G8R3	-0.646409	0.00234392
S8EUL6	-0.465885	0.116327
A0A125YFQ8	-0.315201	0.329002
S8EN26	0.626067	0.093067
MSH1	0.401764	0.324115
S8EUL1	-0.0409228	0.936353
S8EQW8	-0.44398	0.12895
A0A125YP87	-0.515624	0.319882
S8FZK0	-0.849169	0.398601
S8G8Q5	-0.376863	0.828874
S8EUK6	-0.688764	0.250604
A0A125YL46	0.318447	0.360979
A0A125YRW7	-0.194962	0.847538
S8G8Q0	-0.373179	0.388297
S8FZJ5	0.183995	0.559005
A0A125YSX7	0.095184	0.749303
AP2XII1	-0.0739812	0.936034
S8EN17	0.281195	0.272586
S8G8P6	0.464356	0.265577
S8FZJ0	0.066313	0.93874
S8EUJ6	-0.492801	0.474015
S8EN13	0.196313	0.650217
S8FZI4	1.63917	0.0826265
S8G8P1	0.464959	0.0614238
A0A125YHV2	0.0341077	0.901219
S8EQV9	-0.189295	0.558593
S8EN08	0.423175	0.0848648
S8FZH9	0.090462	0.883102
S8G8N7	0.38247	0.398601
S8EUI5	0.219385	0.581708
S8EQV7	-0.34785	0.583986
S8EN05	-0.681727	0.0151455
S8FZH5	0.099743	0.866474
S8G8N3	-0.166715	0.866166
A0A125YPA3	-0.340446	0.690463
S8EQV4	0.0735423	0.833933
S8EN04	-0.220267	0.711433
S8FZH0	0.135821	0.363003
S8G8M6	0.700228	0.171568
A0A125YRY4	-0.215617	0.748367
ALP1	-0.174796	0.271285
S8EN02	0.0851032	0.788667
S8FZG5	-0.454579	0.250953
A0A125YW69	-0.192688	0.346397
GAP50	-0.343127	0.570842
SRS55M	0.542422	0.640738
S8EQV0	-0.500194	0.532031
S8EMZ9	0.719373	0.0114305
S8FZG0	0.00375307	0.99089
S8G8L8	0.328092	0.506644
S8EUG3	-0.390175	0.330826
S8EQU8	-0.287044	0.614603
S8EMZ7	0.425164	0.33244
S8FZF3	-0.571393	0.049902
S8G8L3	0.565353	0.0670187
PRMT1	-0.312318	0.243733
S8EQU6	2.78195	0.000187197
S8EMZ1	-0.0872988	0.833442
A0A125YJF1	-0.0572641	0.647138
S8G8K9	2.29218	0.00424559
A0A125YW15	-0.173904	0.696563
S8EQU4	0.186838	0.611634
S8EMY8	1.11851	0.141751
S8FZE3	0.487523	0.318095
S8G8K4	-0.484788	0.0403687
S8EUE5	0.228133	0.400071
S8EQU2	1.09008	0.0520351
S8EMY5	0.149694	0.920802
S8FZD8	0.131166	0.920478
S8G8K0	-0.233274	0.579949
S8EUE1	-0.170026	0.443589
S8EQU0	-0.252503	0.730563
S8EMY3	-0.355371	0.749412
S8FZD4	0.270289	0.217119
S8G8J6	0.223359	0.684296
S8EUD6	0.22883	0.144955
S8EQT6	1.16199	0.000447548
S8EMY0	1.63185	0.0106704
A0A125YIF5	-0.57924	0.106687
S8G8J1	0.160714	0.76799
S8EUD1	0.201204	0.70802
S8EQT4	0.0150068	0.968732
A0A125YPJ1	-0.48822	0.213287
S8G8I6	0.441473	0.0584977
S8EUC5	-0.627191	0.167184
S8EQS8	-0.737732	0.728282
S8FZB9	-0.334881	0.531018
S8EMX4	-0.133921	0.833071
S8G8I1	-0.490148	0.33063
S8EUC0	-0.530916	0.379583
S8G5W9	0.452269	0.385614
S8F8M6	0.171041	0.884645
A0A125YWJ1	-2.41746	0.12605
S8GR95	-2.97938	0.00726168
S8GGW3	0.0657432	0.722279
S8F5K6	-1.27497	0.0152563
S8F8N2	-0.251761	0.299125
S8FBR7	-0.23569	0.552267
S8GR99	-0.200936	0.679387
S8GGW8	0.519026	0.399982
S8F5L0	-0.287245	0.660082
A0A125YIP9	0.0220314	0.969185
S8FBS2	2.3914	0.00742881
A0A125YNI9	-0.180638	0.799219
S8GGX3	0.230455	0.530532
S8F8P2	-0.0187652	0.959521
S8F5L4	-0.302275	0.630637
S8FBS4	-0.086768	0.838133
S8GRA9	-0.631372	0.0615489
S8GGX8	0.0691071	0.829092
S8F5L6	0.403208	0.0189963
S8F8P6	0.712649	0.0793907
S8FBS8	0.515566	0.0803596
S8GRB2	-0.534309	0.0404516
A0A125YNK6	0.925089	0.0581287
S8F5M1	0.763567	0.0156305
IMC6	0.106317	0.861689
S8FBT3	1.40444	0.0497553
S8GRB7	0.207757	0.442347
S8GGY6	-0.539255	0.245252
S8F8Q6	0.294342	0.722352
S8F5M5	0.172666	0.592079
S8FBT7	1.37346	0.158405
S8GRC2	1.68745	0.00437302
S8GGZ1	1.19548	0.00283935
S8F5M8	0.505087	0.109032
S8F8Q9	0.330614	0.124204
S8FBU1	-0.405917	0.109261
S8GRC7	0.0327197	0.935699
ADF	-0.055921	0.943638
A0A125YGB5	1.99477	0.0447133
S8F8R2	0.855876	0.00757845
S8FBU5	0.638779	0.221822
S8GRD1	0.243635	0.833071
S8GH01	-0.28016	0.655623
S8F5N3	-0.271062	0.345563
S8F8R9	0.463234	0.0406634
S8FBU7	0.185939	0.47245
S8GRD5	0.0414607	0.893672
S8GH04	-0.0420755	0.936034
S8F5N7	0.541129	0.141751
S8F8S1	0.933284	0.0256916
AP2V1	0.10554	0.813029
S8GRE0	-0.753441	0.199022
S8GH09	-0.259728	0.83402
S8F5P1	-0.122836	0.651593
S8F8S5	-0.578316	0.0346437
S8FBV5	0.580981	0.568013
A0A125YKT5	-0.591322	0.106996
S8GH13	-0.234456	0.746894
S8F5Q0	-1.18689	0.00432264
S8F8T0	-0.00116121	0.998653
S8FBV8	-1.39671	0.447227
S8EQN3	0.79358	0.359312
S8EMU7	0.474347	0.580095
S8FZ66	0.695833	0.551834
S8FDY1	4.18772	0.00735498
S8GJA9	-0.227233	0.752518
A0A125YVU3	-0.166279	0.484479
A0A125YJM3	-0.327372	0.134277
A0A125YIC9	-0.0312092	0.900519
S8FDY4	0.0984301	0.715819
S8GTQ4	-0.642668	0.0178574
S8GJB4	0.0855764	0.823186
S8F7U5	-0.308363	0.323896
S8FAW6	-0.201689	0.773987
S8FDY8	1.18858	0.00325827
S8GTQ9	0.0428719	0.87404
S8F7U8	0.336037	0.284633
A0A125YGE3	-0.242865	0.560844
S8FDY9	-0.025872	0.948072
S8GTR1	-0.196917	0.663379
S8GJC2	-0.249843	0.519828
S8F7V1	-0.758594	0.000460544
S8FAX5	0.784561	0.19953
S8FDZ3	0.271279	0.60328
S8GJC7	-0.154296	0.881517
S8F7V5	-1.00409	0.0332546
S8FAX9	0.173632	0.91056
S8FDZ6	-0.0601138	0.912243
S8GTS2	2.00231	0.0702918
S8GJD2	-0.121949	0.88212
S8F7W0	-0.453415	0.295937
S8FAY3	-1.12769	0.123731
ACC1	-1.04216	0.0629241
S8GTS7	-0.150833	0.574854
S8GJD8	-0.209854	0.405568
S8F7W3	0.11875	0.840226
S8FAY8	0.0256488	0.936034
S8FE04	0.208603	0.746894
S8GTT2	-0.577464	0.103993
S8GJE3	0.175041	0.649734
S8FAZ4	0.520016	0.144376
ALP4	3.01029	0.000943768
A0A125YT39	1.72451	0.142996
S8GTT5	1.81273	0.00734792
S8GJE7	-0.455944	0.107195
S8F7X3	-0.617129	0.00744331
S8FAZ8	-0.453201	0.136892
S8FE10	-0.71664	0.390805
S8GTU1	-0.506241	0.167213
S8GJF4	0.456468	0.172265
S8F7X7	-0.389346	0.0801545
S8FB03	0.185215	0.724689
S8GTU4	-0.217371	0.450074
A0A125YPT9	-0.346453	0.236212
S8GJF8	0.540029	0.37693
S8F7Y2	-0.272279	0.111026
S8FB08	0.00590754	0.992583
S8FE16	-0.0516782	0.934582
S8GTU8	0.451244	0.658777
S8GJG3	2.14361	0.100479
S8F7Y7	-0.152215	0.655328
S8FB13	0.730458	0.0895402
A0A125YG15	1.47525	0.000173666
A0A125YN05	-0.620361	0.00532152
S8GJG7	-0.28895	0.243733
S8F7Z1	-0.0741368	0.705292
A0A125YYZ6	-0.458662	0.635816
S8FE23	-0.204597	0.709495
S8GTV6	-0.39758	0.398601
S8GJH3	-0.0863257	0.722279
S8F7Z6	1.07052	0.281775
FACT140	0.329922	0.148654
S8GTW2	0.230725	0.302821
A0A125YWB7	1.57379	0.0125585
S8GJH8	-0.424131	0.0597505
A0A125YGT7	0.048157	0.926838
S8FE28	0.440526	0.0275498
S8FB26	0.464341	0.0198167
S8FB41	-0.0944726	0.814083
SUB12	-1.0693	0.310291
S8GJI4	0.202947	0.840447
S8F805	0.593807	0.352055
S8FB31	1.02218	0.454876
S8FE32	0.455496	0.423276
S8GTX1	0.292885	0.748367
S8GJI9	0.262759	0.308568
S8F809	-0.130438	0.79849
S8FB35	0.355452	0.583838
S8FE35	0.603643	0.450074
S8GTX6	-0.234139	0.63451
S8GJJ5	0.0117887	0.981588
A0A125YPM1	-0.151183	0.889908
S8FE38	-0.103189	0.873971
A0A125YY56	0.247849	0.874106
S8GJK1	0.127577	0.533737
A0A125YUB5	0.16964	0.621109
S8FB45	-0.432238	0.0371161
S8FE42	0.251335	0.262101
S8GTY5	0.304308	0.750943
S8GJK5	-0.217495	0.440434
S8F823	0.258695	0.371683
PGKII	0.199283	0.897216
S8FE48	0.150287	0.666432
S8GTY7	-0.0740742	0.70802
S8GJL0	-0.469423	0.12931
S8F827	-1.3649	0.0019259
S8FB55	-0.750293	0.0940273
S8FE52	2.16289	0.00461754
A0A125YPV7	-0.217307	0.831968
A0A125YWQ9	-0.134148	0.817897
S8F831	0.780133	0.0924665
S8FB61	0.5669	0.0974211
S8FE54	0.374944	0.0873315
S8GTZ6	-0.0819757	0.813427
S8GJM0	0.975888	0.101466
S8F835	1.11702	0.243919
S8FB66	2.27512	0.00241996
S8FE58	3.34312	0.00437091
S8GTZ8	-1.16025	0.000727721
S8GJM3	0.520653	0.0648055
S8F839	1.32632	0.121367
S8FB69	0.161061	0.782818
S8FE62	0.915931	0.0190635
S8GU03	0.319322	0.142726
IMC7	-0.506661	0.289752
S8F843	-0.146973	0.295937
S8FB73	-0.130544	0.8062
S8FE65	-0.422409	0.291547
S8GU06	2.11269	0.00180539
A0A125YH33	1.64983	0.10323
S8F848	0.480407	0.409217
S8FB77	-0.114809	0.738287
A0A125YPL3	0.149444	0.409575
S8GU09	0.727103	0.0352643
S8GJN7	1.05083	0.00492128
S8F851	0.224863	0.677662
S8FB81	1.27373	0.0536755
S8FE72	0.703351	0.373243
S8GJP0	0.107113	0.825986
S8GU11	0.461052	0.405137
SRS13	0.123215	0.883517
A0A125YMQ9	0.348907	0.182112
S8FE78	1.86997	0.0176865
S8GU15	0.0334447	0.979999
S8GJP5	-0.579432	0.0267108
A0A125YYE1	0.797068	0.131759
S8FB89	2.32268	0.132062
S8FE80	1.46403	0.0413498
S8GU18	2.33656	0.0304184
S8GJQ0	0.150502	0.69521
S8F863	3.69593	0.00217262
S8FB93	0.356741	0.212948
S8FE85	0.150767	0.619982
S8GJQ4	-0.442559	0.0581752
A0A125YS65	-0.0507237	0.812374
A0A125YS99	-0.906842	0.000286151
A0A125YHM5	0.676797	0.0815502
S8FE88	0.268602	0.300863
S8GU25	0.121025	0.651002
S8GJQ9	0.415587	0.172174
A0A125YKI2	0.743097	0.0610285
S8FBA0	0.320107	0.41379
S8FE91	0.316266	0.698494
S8GU29	-0.094224	0.838133
A0A125YPE0	0.047291	0.891846
S8F876	-0.0425879	0.945275
S8FBA4	-0.0228864	0.957878
A0A125YMJ0	-0.256616	0.620047
S8GU33	0.769794	0.343533
S8F879	-0.15766	0.61428
A0A125YL67	-0.233247	0.660854
A0A125YYF6	-0.0963781	0.918585
S8GU38	-0.802857	0.00496537
A0A125YKX4	0.359301	0.714466
S8F883	3.19292	0.0276916
S8FBB2	-0.251834	0.41177
S8FEA5	4.228	0.000315044
RPS20	-0.87904	0.00595512
S8GJS7	0.510987	0.203263
A0A125YZP2	0.325466	0.348286
S8FBB5	-0.34403	0.167213
S8FEA6	2.08234	0.00522906
GLTP	0.221149	0.558593
S8GJT2	1.73312	0.00340949
S8F891	0.131881	0.554666
S8FBC0	0.0287226	0.945131
S8FEB0	-0.612984	0.117585
S8G8A6	-0.114757	0.795253
S8EWY5	3.25437	0.00129679
S8F072	2.54543	0.00622241
S8GEL4	0.0232313	0.946959
S8G5E6	-0.093161	0.632115
S8ETZ4	3.99326	0.00266263
A0A125YS62	-0.704242	0.00240221
S8F076	-0.216303	0.714247
S8GEL7	-0.38549	0.761594
S8G5E9	-0.089649	0.741369
S8ETZ6	-0.028141	0.91038
S8EWZ4	-0.412376	0.260532
S8F081	-2.8342	0.000387417
S8GEM0	-0.15886	0.46335
S8G5F3	-0.581353	0.243104
S8EU00	1.78696	0.00257238
A0A125YJT8	0.406125	0.0666506
S8F085	0.686769	0.0202405
A0A125YZA2	0.122921	0.739345
S8G5F5	-0.0147471	0.942479
S8EU02	-1.17683	0.211377
S8F090	0.194008	0.701758
S8EX03	-0.690502	0.237468
MED4	0.659533	0.283357
S8GEM6	0.261479	0.679718
S8EU05	0.654645	0.167053
S8EX07	-0.410663	0.275338
A0A125YTL1	-0.122821	0.846591
S8F092	0.336208	0.29648
S8G5G2	0.638236	0.00770365
S8EU08	0.516965	0.138711
S8EX11	0.876496	0.219731
S8F097	-1.44421	0.00487496
S8GEN4	-0.0365879	0.949419
A0A125YP03	-0.115303	0.745991
A0A125YGC6	-0.398956	0.264159
S8EX14	0.0917589	0.70642
S8F0A1	2.17471	0.00734288
A0A125YL51	-0.812256	0.0161935
S8G5H0	0.30667	0.363544
S8EU13	-0.18874	0.410333
S8EX17	-0.0494234	0.873107
S8GEN9	0.261958	0.584644
S8G5H2	-0.240111	0.490325
S8EU16	0.926277	0.11932
S8EX21	-0.109514	0.746894
A0A125YJQ4	1.35503	0.114039
S8GEP4	-0.405869	0.318597
A0A125YR02	0.449442	0.494178
S8EU20	-0.178558	0.781144
S8EX25	0.734857	0.120241
S8F0B3	0.58883	0.0776196
S8GEP8	0.378024	0.367825
A0A125YL01	-0.124903	0.816177
S8EU24	-0.132939	0.914004
RON3	-0.199885	0.782441
A0A125YNA1	-0.575898	0.0109361
S8GEQ1	-0.128652	0.840015
S8G5I1	0.213244	0.669249
A0A125YXU8	-0.0390371	0.92096
S8F0C1	0.5342	0.0566907
S8EX35	0.00449066	0.987477
S8GEQ4	0.115889	0.909973
S8G5I6	0.944093	0.416269
S8EU29	-0.131731	0.820384
S8EX37	0.473286	0.324388
AP2X4	-0.0534356	0.860475
A0A125YVC1	-0.282764	0.284519
S8EU33	-0.255173	0.252655
S8EX41	1.29481	0.182911
S8GER1	0.492732	0.0702918
S8F0C9	0.587603	0.585024
S8G5J3	-0.504906	0.0748759
A0A125YI46	-0.0349632	0.965665
S8EX45	2.12114	0.025965
S8F0D4	0.555126	0.102309
S8GER6	1.38181	0.0593267
SRS60A	1.58747	0.0842781
S8EU39	2.98751	0.00332237
S8EX48	0.0473321	0.901326
S8F0D8	0.340963	0.0810933
S8GES0	-0.662176	0.0453557
S8G5J9	1.1402	0.107338
A0A125YNB3	0.445352	0.0412812
AP2X3	-0.379255	0.610254
S8F0E3	0.217319	0.697782
S8GES2	-0.0880846	0.8081
S8G5K2	0.906913	0.0325279
S8EU48	0.031988	0.955704
S8EX56	0.128278	0.611791
S8F0E6	1.27132	0.00571886
S8GES7	-0.0393743	0.898972
A0A125YSQ1	-0.402702	0.141554
S8EU53	-0.14895	0.791243
S8EX59	0.188678	0.443538
S8F0F1	-0.571506	0.0874779
S8GET1	0.409058	0.364466
S8G5K8	0.0268468	0.901108
S8EU57	-0.0844156	0.692588
S8EX60	0.139533	0.614603
S8F0F6	0.483461	0.0578348
S8GET6	0.389334	0.46086
S8G5L2	0.0238817	0.936034
ALV10	-0.0400023	0.949994
ALV11	0.0449238	0.846831
S8F0G0	0.187762	0.463106
S8GEU0	0.509896	0.420958
S8G5L4	-0.0936993	0.844583
S8EU66	2.35628	0.000776226
S8EX69	-0.491559	0.165655
POLR3C	-0.153319	0.623032
A0A125YQW7	-0.190421	0.530532
S8G5L8	0.189483	0.519828
A0A125YRS4	-0.233514	0.725247
S8EX73	0.252158	0.785711
S8F0G9	-0.0485581	0.816795
S8GEU8	-0.22582	0.321288
S8G5M2	0.181095	0.715154
S8EU74	3.18371	0.00133289
S8EX77	1.34405	0.0361216
S8F0H4	0.135471	0.738067
S8GEV4	1.2666	0.00823077
S8G5M4	-0.127589	0.525663
A0A125YY39	0.0614695	0.878094
S8EX80	0.0549054	0.879306
SRS40F	0.0541082	0.948866
SRS40E	-2.92839	0.000947077
SRS40D	-0.635798	0.607017
SRS40A	-1.33767	0.344712
A0A125YY69	-0.453641	0.358336
S8GEW2	-1.66293	0.0213776
S8EU85	0.151504	0.722728
S8G5N2	-1.31679	0.0442407
S8F0J0	-0.743736	0.345558
A0A125YGQ1	-0.284854	0.734436
S8GEW7	-1.28941	0.00096001
S8G5N6	-0.451723	0.305181
S8EU89	0.136203	0.743903
S8EX90	0.777944	0.212669
S8F0J5	0.079437	0.828043
A0A125YJX9	-0.375018	0.0546168
S8G5N9	0.632786	0.673192
S8EU94	0.131185	0.8903
S8EX92	0.839036	0.0579904
JMJD4	0.158417	0.69521
A0A125YMP1	0.459148	0.482038
S8G5P2	0.0882764	0.912493
S8EU98	0.565448	0.354267
CDPK5	-0.171796	0.654028
S8F0K5	-0.0857263	0.829456
S8GEY4	-0.109523	0.763605
S8G5P6	0.556491	0.066573
S8EUA2	0.873318	0.00535608
S8EXA0	-0.448528	0.156657
S8F0L0	1.42827	0.0232141
S8GEY9	0.0953644	0.862906
S8G5Q1	0.178058	0.732802
S8EUA7	3.14634	0.0054578
A0A125YUV8	1.65786	0.0660282
S8F0L4	-0.548622	0.137549
S8GEZ4	-0.583771	0.135425
A0A125YGH3	1.78295	0.00333114
RPS18	-0.543329	0.0427193
S8EXA8	1.62952	0.00129679
A0A125YYT7	1.6188	0.0429535
S8GF01	1.47451	0.0127445
S8G5Q7	-1.13935	0.0125874
S8EUB6	-0.24091	0.423276
AP2X2	-0.295985	0.294123
S8F0M5	-1.4834	0.000798461
S8GF05	-0.456877	0.428193
S8G5R0	0.459849	0.235005
S8EUC1	0.97483	0.277236
S8EXB9	-0.322247	0.488612
S8F0M7	0.0787604	0.84222
A0A125YSF8	0.00961082	0.987793
S8G5R4	0.008463	0.983795
S8EXC3	0.245557	0.643017
S8EUC6	0.510214	0.243733
S8F0N2	0.254955	0.167213
S8GF15	0.247244	0.705003
A0A125YJY5	-0.215563	0.588836
A0A125YQP1	0.260842	0.390515
POLR2A	0.121469	0.16235
S8F0N7	0.3397	0.579482
S8GF20	1.14362	0.332807
S8G5S0	0.569963	0.51589
A0A125YJN5	-0.212319	0.604717
S8EXD0	0.276045	0.254209
A0A125YTL6	1.8873	0.00815688
S8GF26	0.202111	0.750681
S8G5S4	0.0871198	0.885085
S8EUD9	0.413003	0.281901
A0A125YUU5	0.199512	0.689021
S8F0P5	-0.942607	0.149725
S8GF31	1.6573	0.308309
S8G5S9	-0.465855	0.131236
S8EUE3	3.48084	0.000312349
S8EXE0	-0.320648	0.429259
S8F0Q0	-0.42238	0.814176
A0A125YGY7	0.0837267	0.814832
S8G5T3	-0.808192	0.0571504
S8EUE8	0.105741	0.816795
S8GF40	-0.17272	0.711603
S8F0Q5	0.982647	0.131847
A0A125YIM7	0.204512	0.420382
S8EUF3	-0.193501	0.519294
CDPK2	-0.0390822	0.864111
S8F0Q9	-0.209639	0.417808
S8GF44	-0.0984491	0.824927
S8G5T9	0.640169	0.262292
S8EUF8	0.113407	0.711116
S8EXF3	-0.0739336	0.875174
S8F0R8	-0.241451	0.489868
A0A125YN67	-0.270514	0.221899
S8G5U2	-0.120487	0.66399
S8EUG2	-0.528199	0.500861
A0A125YLC7	-0.730733	0.00176232
S8F0S3	1.2255	0.151414
A0A125YVT2	-0.94818	0.160212
S8G5U5	0.272825	0.728282
A0A125YKI7	0.671998	0.345099
S8EXG3	0.233987	0.666432
A0A125YLN5	-0.0755536	0.897136
S8GF57	0.49234	0.099198
S8G5U9	-0.394336	0.325984
S8EUG9	-0.183421	0.60744
A0A125YFI4	-0.175609	0.601828
S8F0T3	0.4665	0.27659
S8GF62	0.157967	0.782818
S8G5V2	0.212879	0.536226
S8EUH2	-0.0870973	0.748542
S8EXH1	-0.222134	0.129121
S8F0T7	0.318621	0.0885236
S8GF67	0.547851	0.26177
S8G5V4	-0.254475	0.24502
A0A125YPT3	1.13617	0.061302
S8EXH4	-0.0822678	0.782818
S8F0U1	-0.672347	0.163645
S8GF72	-1.17046	0.0166923
S8G5V9	0.0238576	0.951291
S8EUI1	0.231346	0.49285
TPI-I	-0.451675	0.0270993
S8F0U5	0.0751094	0.662665
S8G5W2	1.08866	0.342877
S8GF77	1.87455	0.110636
S8EUI6	0.775462	0.402545
S8EXI4	2.6892	0.00387566
S8F0U9	0.68447	0.188102
MED31	0.265531	0.450418
S8G5W6	0.143139	0.363003
S8EUJ1	0.961567	0.558349
A0A125YRE3	-0.488243	0.197058
A0A125YJC8	1.15356	0.0405744
A0A125YKC2	-0.0901643	0.665222
A0A125YVN4	-0.307223	0.160922
A0A125YWI5	0.705199	0.117665
S8EXJ1	0.669658	0.173699
S8G5X3	-0.241024	0.424388
A0A125YK57	-0.30653	0.151256
S8EUK0	0.34209	0.111989
S8EXJ5	-0.000800625	0.999148
S8F0V9	0.362713	0.451037
S8GF96	0.302737	0.529994
S8G5X7	0.907307	0.34834
ALV6	-0.352202	0.756156
S8EXJ9	4.58836	0.000554628
S8F0W2	-0.160438	0.734156
S8GFA1	1.3695	0.214039
DDX3X	-0.615484	0.0292427
S8EUK8	0.0317422	0.936636
S8EXK3	2.14126	0.000219079
A0A125YXA5	0.267617	0.277679
S8GFA6	0.190242	0.201016
A0A125YG94	3.47787	0.00294352
S8EUL3	0.0559569	0.936034
A0A125YPV2	-0.392712	0.202406
S8F0X0	0.89631	0.16031
S8GFB2	0.479545	0.17942
S8G5Z4	0.0571659	0.83488
A0A125YU58	0.0416043	0.933989
S8EXL5	0.454403	0.0394047
S8F0X3	4.23009	0.00790587
S8GFB8	0.506406	0.0859471
LIPA	-0.239017	0.209582
S8EUM4	-0.845196	0.109072
S8EXL9	0.724895	0.117944
S8F0X6	-0.0797449	0.833071
RAD16	0.0802442	0.749039
S8G602	0.280446	0.800886
S8EUM8	-0.110077	0.828145
S8EXM3	0.20952	0.415799
S8F0Y0	0.605342	0.347288
S8GFC9	3.27917	0.000483718
S8G606	0.0268179	0.884645
S8EUN3	-0.00660189	0.979512
S8EXM7	0.0511314	0.940537
S8F0Y3	-0.346977	0.219229
S8GFD6	1.52785	0.108703
A0A125YMZ6	-0.957393	0.095053
A0A125YX10	-0.0302038	0.935991
A0A125YK67	-0.536359	0.185807
S8F0Y6	0.312259	0.584864
A0A125YGY9	-0.288004	0.210139
S8G616	-0.615581	0.0149977
S8EUP1	-0.513551	0.000978986
A0A125YTW0	-0.188653	0.710768
S8F0Y9	4.50964	0.00131783
S8GFE6	0.351412	0.430531
A0A125YHN8	-0.47784	0.0418977
S8EUP6	-0.206489	0.301222
S8F0Z2	0.184082	0.264159
S8EXN9	-0.168222	0.843078
S8GFF1	-0.00954229	0.981949
S8G627	0.248992	0.670379
S8EUQ1	0.583594	0.180785
A0A125YSR0	-0.278275	0.46923
S8F0Z6	-0.574443	0.398653
A0A125YK52	1.67208	0.0121137
A0A125YJV5	-0.358593	0.17397
A0A125YVV3	-0.0180296	0.977688
S8EXP7	1.03374	0.040592
S8F101	0.169676	0.558775
S8GFG0	1.11351	0.000798461
S8G635	1.73904	0.000417444
SET1	-0.0869559	0.85073
S8EXQ3	1.92321	0.0214882
S8GFG5	0.360708	0.803095
S8F106	0.0604348	0.783833
S8G642	-0.405485	0.289417
S8EXQ8	0.777811	0.0479825
SRS67	0.00146283	0.992995
S8F111	0.0236125	0.955002
S8GFH0	1.87944	0.0895402
S8G645	1.60772	0.0369466
S8EUR9	0.347314	0.093067
S8EXR5	0.407269	0.0878749
S8F115	0.00612647	0.992657
S8GFH5	1.80663	0.000814625
S8EUS4	0.924056	0.0826043
[truncated: 6,066 more rows]

## Sheet: PLK vs CTG - Filtered
Gene	Log2 fold chage	p adjusted
S8F6L1	2.77784	0.000771809
S8F6D9	3.66814	0.0263091
S8F9H7	3.30596	0.00854908
A0A125YFU5	5.40771	0.00491109
A0A125YQJ9	2.45573	0.00674258
S8F686	2.11546	0.000401653
S8F394	2.0117	0.000219079
S8F9D3	2.99945	0.000795763
A0A125YJL6	2.57407	0.00709361
S8F675	3.28192	0.00283935
S8F379	3.63604	0.0339497
S8GEH7	-2.50398	0.00908889
S8F956	2.18927	0.00284831
S8GNJ9	2.64502	0.000718363
A0A125YRZ8	-2.20632	0.000173666
S8F912	3.37963	0.00201816
S8F2S8	2.29743	7.45766e-05
S8GE17	2.45564	0.000791273
S8F5T4	3.14446	0.0027034
S8GNC5	2.56555	0.0344461
S8F5S9	2.52517	0.00230739
S8F5R1	3.07772	0.00669034
S8F5Q7	3.69142	0.0138079
S8GDY3	2.82894	0.000655281
S8F5N9	3.63926	0.00146358
A0A125YIJ4	2.53026	0.0225916
A0A125YVY2	3.02673	0.00709361
A0A125YVR8	2.78093	0.0211782
A0A125YRS0	-2.474	0.000276906
ROP18	6.86154	0.000346853
S8F8S9	4.04273	0.00340132
S8F2J1	-2.24753	0.000401653
S8GN22	2.06255	0.0312314
A0A125YHR6	2.77154	0.00249137
A0A125YLH7	3.91877	5.73387e-05
S8GMY5	2.33571	0.00983599
A0A125YI19	2.05554	0.0274315
S8EVK1	2.20833	0.00249137
S8FC88	2.30363	0.00482762
S8F972	3.25139	0.00263228
S8FC85	3.89627	0.00529173
S8F969	3.88576	0.000335062
S8GKV2	2.07342	0.0100358
ROP36	3.40738	0.00433054
A0A125YUF8	2.17031	0.00235936
A0A125YG54	4.09231	0.0147281
A0A125YV07	2.83861	0.00171545
A0A125YLP5	2.71884	0.00684747
A0A125YW82	2.23267	0.0217185
S8FC56	3.07321	0.00101333
S8F926	3.31023	0.000633251
S8GKM2	2.03694	0.00281923
A0A125YFI5	3.48261	0.000173666
S8FC17	3.05533	0.0291864
S8F8W5	2.32881	0.000587892
S8GKH9	2.42572	0.0012471
S8G8U3	2.44229	0.0289958
S8F0P0	2.78445	0.0383562
S8EXI5	4.28594	0.000846205
S8F0L7	2.26342	0.00169356
S8F3U3	3.10956	0.0281667
A0A125YN44	4.12746	0.0213013
A0A125YNR3	3.42114	0.000746749
A0A125YKL6	3.85801	0.00513387
S8GS32	3.49948	0.000322303
A0A125YXA7	3.84966	0.00105512
A0A125YYZ1	2.10048	0.0137874
A0A125YR87	2.02451	0.00734288
S8GEJ9	2.34843	0.0143058
S8G5D3	2.46514	3.07571e-05
A0A125YN97	3.64233	9.0712e-05
ROM3	4.03536	0.0170792
S8GH35	2.16035	0.00550509
S8GRK0	4.24659	0.000867494
S8GH67	3.60533	0.000945202
S8GH76	-3.15251	0.0017508
S8F8Z7	-2.02147	0.00267638
S8GRN8	-3.88846	0.000962043
S8F5Z7	3.60278	0.000333854
S8F922	3.41725	0.00268347
S8FC57	2.17535	0.0184679
S8GDS4	3.08903	0.014306
S8G4J8	3.37729	0.00703556
S8GDM4	5.36356	0.00115541
S8EVY9	2.56176	0.00813027
S8GDL4	2.41844	0.000447548
S8GDH9	2.1062	0.00096001
S8EVU7	5.36572	0.00188518
S8G4B3	4.7762	0.00124471
S8GDG0	3.11895	0.000335091
AP2X10	3.44099	0.0211712
S8ESS3	3.19778	0.0029348
A0A125YRH3	2.38932	0.00565814
A0A125YPL1	2.43118	0.000943768
S8GB10	2.33314	0.000173666
A0A125YMZ1	-2.52053	0.0156875
A0A125YNV2	4.6401	0.0131548
S8EQA3	2.09384	0.000917849
S8EQC2	3.48198	0.000746749
A0A125YK82	3.09199	0.00103344
A0A125YK51	4.20237	0.000173666
S8G902	2.03717	0.00225332
A0A125YQG6	3.53275	0.0363519
S8G940	2.79971	0.0233535
S8EMV8	8.63295	0.00328991
S8FZP7	3.99434	0.00196572
S8EN54	3.17165	0.0396316
S8G8S9	3.77759	2.86737e-05
S8EQU6	2.78195	0.000187197
S8G8K9	2.29218	0.00424559
S8GR95	-2.97938	0.00726168
S8FBS2	2.3914	0.00742881
S8FDY1	4.18772	0.00735498
ALP4	3.01029	0.000943768
S8FE52	2.16289	0.00461754
S8FB66	2.27512	0.00241996
S8FE58	3.34312	0.00437091
S8GU06	2.11269	0.00180539
S8GU18	2.33656	0.0304184
S8F863	3.69593	0.00217262
S8F883	3.19292	0.0276916
S8FEA5	4.228	0.000315044
S8FEA6	2.08234	0.00522906
S8EWY5	3.25437	0.00129679
S8F072	2.54543	0.00622241
S8ETZ4	3.99326	0.00266263
S8F081	-2.8342	0.000387417
S8F0A1	2.17471	0.00734288
S8EX45	2.12114	0.025965
S8EU39	2.98751	0.00332237
S8EU66	2.35628	0.000776226
S8EU74	3.18371	0.00133289
SRS40E	-2.92839	0.000947077
S8EUA7	3.14634	0.0054578
S8EUE3	3.48084	0.000312349
S8EXI4	2.6892	0.00387566
S8EXJ9	4.58836	0.000554628
S8EXK3	2.14126	0.000219079
A0A125YG94	3.47787	0.00294352
S8F0X3	4.23009	0.00790587
S8GFC9	3.27917	0.000483718
S8F0Y9	4.50964	0.00131783
S8G662	2.9134	0.00965534
S8EUT9	3.00279	0.00796725
A0A125YVH4	-3.32085	0.0196318
S8EXV0	2.69449	0.00583584
A0A125YZL6	3.29959	0.00121515
S8G6A7	2.98515	0.000103178
A0A125YGN8	2.49231	0.00113431
S8EXY2	2.26296	0.0405744
A0A125YHW8	2.37088	0.0246049
S8F1E7	4.92348	2.86737e-05
A0A125YR60	2.61988	0.0385311
A0A125YWL0	2.603	0.00617825
S8F1L5	2.88475	0.0030412
S8EV95	3.96964	0.0339497
S8G6M2	3.00252	0.028651
S8F6I4	3.24367	0.0107242
S8F381	2.13769	0.0110866
A0A125YV93	3.98001	0.00826359
A0A125YZ89	2.01336	0.000156475
S8F337	2.63968	0.0256142
S8GKG3	2.41112	0.000764536
S8GKE8	2.27698	0.0344461
S8F6A0	3.20978	0.00217253
S8F696	3.48827	0.00175858
SUB9	3.00109	0.0118752
S8EZW5	3.66634	0.0162172
A0A125YNV1	2.72003	0.000548066
A0A125YV71	2.57612	0.00782905
S8F623	3.81414	0.0012191
S8F609	2.98065	2.86737e-05
S8GAS8	2.24058	0.00375194
A0A125YHV7	2.76308	0.0249384
S8GAQ6	3.95443	0.00539453
S8EZP0	3.41691	0.00639189
A0A125YY11	4.26405	0.000633251
S8GAK4	2.62456	0.0232773
A0A125YS97	2.80408	0.00331384
S8F5K5	2.44923	0.00382606
S8GJT6	2.87738	0.00565814
S8F275	2.95853	0.00120596
S8EWV8	5.32668	0.0122317
S8G5A5	-2.50222	0.00564285
S8EZX6	4.08888	0.00595512
S8EWJ0	4.93638	0.00621333
S8ETJ7	5.32951	0.011282
S8G544	5.80371	0.0224933
S8EZT2	-2.79465	0.0260843
A0A125YHW7	3.88601	0.00219949
S8G4Y4	3.29853	0.00467937
S8EWD3	3.62269	0.00409314
S8G4R9	4.50968	0.00384611
S8ET83	3.00239	0.00297831
S8GDW3	2.42096	0.00496537
A0A125YUA5	2.29764	0.000867494
S8EW49	3.94479	0.00260776
S8EZH6	3.03403	0.00583584
S8GQL9	2.70781	0.00753447
A0A125YK85	2.63601	0.00813027
S8GG65	4.4848	0.00460528
S8F7S2	-3.29568	0.00201816
S8F7R6	3.59919	0.00858639
A0A125YJI3	3.16597	0.00217262
S8F7M4	2.23309	0.00249137
S8GQA7	2.42571	0.00314124
S8FAM6	2.46658	0.00753447
S8F7J2	3.38559	0.00212411
A0A125YYD8	2.29112	9.27411e-05
A0A125YRV7	2.50382	0.0035918
ROP38	-3.71893	0.0194814
S8F3P9	2.96782	0.0268409
S8GF03	4.61719	0.000447548
S8GPG6	3.29459	0.00304822
S8GF65	2.81974	0.0101642
S8GJJ1	2.1653	0.00101333
S8GPJ3	2.83881	0.00793466
S8FA40	3.25279	0.00419652
PEX11	4.56997	0.00314124
S8GPK5	3.30286	0.0129966
S8F745	2.56191	0.009134
S8GPQ4	-2.6884	0.000791273
S8FA85	-2.58364	0.000488747
S8GFF4	3.13268	0.00103344
S8FAA4	2.63837	0.000743206
S8F776	2.80162	0.00583584
S8FAC2	2.55362	0.00143877
S8EUY6	2.06794	0.000336065
S8G946	2.76488	0.000790583
A0A125YU78	3.31581	0.00770365
S8EV59	2.57744	0.0151455
AP2XII3	2.76888	0.0120008
S8G081	3.986	0.000776226
S8G9G2	3.90363	0.000219079
S8EVB0	2.70562	0.000397214
S8G9J4	3.39585	0.0157704
A0A125YQU3	2.70248	0.00983599
S8G0K9	-2.53164	0.0141131
S8EP02	2.08868	0.010648
S8EP28	4.6857	0.000203155
A0A125YX32	3.7359	0.000400493
S8G0W4	2.19397	0.0071307
A0A125YII7	3.5645	0.00387566
S8EPD7	2.98503	0.00145165
S8ESG2	3.2363	0.000723143
A0A125YMB9	2.12044	0.0263231
S8EPG3	3.78548	0.00888104
S8F7Q7	7.18902	0.00171545
S8FDV0	2.84177	0.00519193
S8GTI7	2.52054	0.00345611
S8FAS1	2.66313	0.00767909
AP2III1	2.86208	0.000693945
S8GTF8	2.20668	0.0252476
S8GJ10	2.64438	0.0162069
S8EU90	3.02927	0.00448448
S8FAP2	2.80365	0.00617825
S8FAN2	2.90128	0.0485696
S8FDN0	4.49544	0.000863814
S8GT92	-2.22005	0.0460807
S8GT70	3.84587	0.00126162
S8FDK4	2.5275	0.00154504
A0A125YNX8	3.91097	0.00605856
A0A125YT93	2.42986	0.0127445
S8F7B9	-3.45208	0.00113431
S8GIQ2	-2.44115	0.0103654
S8FA74	2.58737	0.00835929
A0A125YXE8	4.09062	7.01417e-05
S8GSY2	4.59394	0.000356221
S8FDB3	2.89534	0.00888104
A0A125YVX6	4.36713	0.000975575
S8FDA6	4.19067	0.000286151
A0A125YTH3	2.4345	0.0288548
S8F3A7	2.06775	0.0042222
S8GKU6	3.47661	0.00439522
S8GBG1	2.09551	0.000102301
A0A125YG21	3.0763	0.00389027
A0A125YG00	3.93871	0.0049268
S8F0K4	2.89604	0.00101333
S8F6T2	3.91654	0.00109008
S8F0M1	2.1656	0.00575473
S8F0M6	2.23011	0.0105418
S8F3R2	2.50887	0.00096001
S8F6Z6	2.26464	0.0387276
S8GL95	2.8297	0.0301866
S8F727	-2.97716	0.0447601
S8GLD2	3.40213	0.00113431
S8GC00	3.26869	0.00078473
A0A125YW07	2.47745	0.0304184
S8GC15	3.39399	0.0127445
SRS27B	3.21622	0.00888104
A0A125YIB5	2.56083	0.00249137
S8GLN1	2.1944	0.0477706
S8F7F6	3.02677	0.00310425
S8F1B3	4.14839	0.00140661
S8F1D4	2.02465	0.0176765
S8F7I4	2.09283	0.000795763
S8F7K8	2.43788	0.00551588
A0A125YX75	2.20253	0.014099
S8F1H6	2.35547	0.000322303
S8F4H6	2.21974	0.00886272
A0A125YSY8	2.53819	0.0192476
S8F7U2	2.05663	0.00519193
S8F1M6	3.28383	0.0162069
S8GM62	3.6098	0.0150616
S8GM94	3.59066	0.000249871
S8F4U2	4.54496	0.000420479
A0A125YMT1	2.84593	0.0130845
S8F1V3	2.0763	0.0485474
S8GMH6	3.02924	0.012293
S8F210	2.02411	0.000516372
S8F536	3.58521	0.00430516
A0A125YUN0	3.97721	0.00155082
S8EWL7	3.1842	0.00513387
S8EWF6	2.87027	0.00345611
TGME49_265120	3.31361	0.00696941
S8G7K9	2.93397	0.00235486
S8G7H6	2.03706	0.000173599
S8EZ71	2.76344	0.00196572
PRX2	2.50796	0.0109361
S8GGS2	-2.91307	0.00235486
S8F2A8	2.07935	0.0237923
S8GGQ8	3.74993	0.00684747
S8EZ29	3.24002	0.00146496
S8GGN1	2.99211	0.000764536
S8EYZ9	3.31646	0.000173666
S8F279	3.85022	0.000795763
S8EYZ5	2.65989	0.000458583
SRS38A	2.05743	0.0053331
SR1	3.35629	0.00529445
S8EVT1	2.02577	0.0139316
A0A125YRW2	2.33516	0.0396186
S8GID4	3.00064	0.0327764
S8EXM1	2.66502	0.0227282
S8F0T6	3.03257	0.0131459
S8F425	-6.50483	0.00096001
S8GIE6	-6.41882	0.002287
S8G8Y8	-4.80193	0.00110255
S8F4A4	2.96195	0.000553069
A0A125YHG1	2.33706	0.000617875
S8GIL7	-5.31144	0.00163181
S8GIN5	2.24841	0.000283037
S8F4F8	3.1125	0.0365418
S8F4G1	3.83274	0.000286151
S8EY67	2.61035	0.00387566
S8GIQ4	4.37732	0.000756021
S8GIR8	3.35108	0.00260776
S8F1B4	2.8646	0.000948447
S8G9H1	2.19235	0.0110149
S8F1E2	4.62341	0.0109
A0A125YMV1	3.10867	0.0190515
S8F4M4	-6.30151	0.00101333
S8GIV7	-5.88086	0.00015333
S8F1H2	2.53421	0.0394884
S8G9M7	2.11851	0.00740483
S8F1I6	3.92867	0.00482762
A0A125YHH7	3.03752	0.0215459
S8EYJ1	2.21208	0.00986643
S8EYP7	2.33121	0.00763846
S8F1R4	2.8443	0.00260873
S8GJ93	-2.67984	0.0352085
S8G9Z1	2.03963	0.00858639
A0A125YPI8	4.15099	0.00166652
S8F1Y5	2.28235	0.0278407
S8GJG1	3.55941	0.00080582
S8GA24	5.55208	0.000219079
A0A125YFH8	3.72322	0.000580056
S8F239	2.02673	0.0390472
S8GTL7	-2.41243	0.000650195
A0A125YWR3	3.03173	0.0386055
S8FDW6	3.01711	0.00566885
S8FAU7	3.85058	0.00448448
S8GTN0	2.89249	0.000812063
S8GTP6	-2.41434	0.000666947
A0A125YIJ8	2.1928	0.0251123
S8G1H7	3.95554	0.00034536
A0A125YN89	2.69198	0.00395602
A0A125YKN4	2.29231	0.0121221
S8EPX6	-3.1699	5.73387e-05
S8EWE4	2.20329	0.0484178
S8G1E0	3.84943	0.013903
S8G1D6	3.57035	0.00639189
S8EPU2	-3.57923	0.00941251
A0A125YMC7	4.27958	0.00262473
S8EPI6	2.34588	0.00393665
S8G189	2.60385	0.00632891
A0A125YGW5	3.39271	0.002228
S8ESI9	4.83556	0.000936746
A0A125YL39	2.31779	0.0289267
S8ESI1	-3.88732	0.00576413
S8EW72	2.93783	0.000948447
S8GGC6	3.93333	0.000607561
A0A125YGU5	4.89759	0.000975575
A0A125YIV6	3.55089	0.0262722
A0A125YQJ3	2.60735	0.0134561
A0A125YFY5	-2.08312	0.012293
SRS21	3.33838	0.00131022
S8GQW6	4.62415	0.0112212
S8F544	3.18273	0.00605358
S8F538	-2.5066	0.0485696
S8GQT6	3.36633	0.00222517
S8FB60	2.37055	0.0023673
S8GGD8	2.37064	0.00242279
S8F5K2	-4.03003	0.00483448
S8FBP8	4.85459	0.00082974
S8GR68	2.69562	0.0361216
SRS20C	3.15048	0.000336065
S8GR64	3.31167	0.00447353
S8FBK7	3.52589	0.00114291
S8FBK4	3.50476	0.00154466
A0A125YGC2	2.44182	0.00325827
S8F5C7	2.67645	0.00563142
S8GGL6	-2.73266	0.000541965
S8F8T4	2.01642	0.0190461
S8EWN5	2.04737	0.013164
S8EZQ5	2.66929	0.0196318
S8G821	3.20577	0.000743206
A0A125YQV8	5.17102	0.00171189
S8EZV6	2.97588	0.000948447
S8F365	4.20928	0.000229344
S8F369	2.56133	0.00897821
S8G869	2.22136	0.0261185
S8EZX5	4.47865	0.00225332
S8GHJ0	2.34609	0.0126838
S8EWV9	2.43232	0.0217163
S8G8B7	3.33508	0.000286151
S8GHQ6	4.10387	0.00213427
S8GHU0	2.8688	0.00351512
S8F067	2.3483	0.001346
A0A125YX56	2.10381	7.20803e-05
S8F0B9	4.26309	0.00617825
S8F0F3	2.49364	0.000936746
A0A125YWS3	-2.32531	0.0022242
S8G8P9	2.25671	0.0384342
SRS36B	-2.51638	0.0353561
A0A125YTS6	2.28743	0.0100358
S8FFQ3	2.51119	0.0365655
S8F9P1	3.13507	0.000173599
S8GVD8	-2.96459	0.00280144
S8GLA8	4.40595	0.000722364
A0A125YKP0	4.34264	0.00669034
A0A125YTS1	3.70673	0.000727721
A0A125YI78	4.30122	0.000583251
A0A125YLX4	2.65308	0.0267351
A0A125YN77	2.41077	0.0014775
A0A125YYI6	2.4107	0.00983574
A0A125YPG2	2.26386	0.0467023
SRS10	2.23342	0.0340406
A0A125YLE1	2.5757	0.00814547
A0A125YTL2	4.65236	0.000102301
A0A125YP51	4.79266	0.0014879
S8F8C1	3.15456	0.0349404
S8FBE9	3.63735	0.000535721
S8GU94	2.74105	0.0191565
S8FEE0	-2.71507	0.00818829
S8GU98	-4.90479	0.00163181
S8GJX7	-6.24452	2.86737e-05
S8F8E1	3.44961	0.000323857
S8FBG5	2.92065	0.00565517
S8G1L9	2.54756	0.0114179
A0A125YP73	3.89336	0.000776226
A0A125YZL3	-3.13515	0.0290887
A0A125YWB3	-3.34022	0.0209196
A0A125YIR5	2.74713	0.000798461
SRS19A	2.55822	0.00171189
SRS19F	2.44151	0.00896666
S8F693	2.24119	0.00813027
A0A125YR08	5.00259	2.86737e-05
A0A125YS63	2.62177	0.000387417
S8GG11	4.65311	9.17391e-05
S8EYH7	2.50857	0.0196387
S8GG26	2.56431	0.0080466
S8EVE4	3.59717	0.000102301
A0A125YH23	2.50821	0.00513387
A0A125YNN1	2.73743	0.00285238
S8G6X7	2.48289	0.0279855
A0A125YT04	2.73916	0.00239949
S8F1X3	2.41635	0.0494675
A0A125YFH9	2.58419	0.0400992
S8EQS0	2.67326	0.000348784
ROP5	2.2505	0.0233535
S8G3Z3	2.04746	0.0125451
SRS55A	2.44867	0.0119871
A0A125YIE6	2.42981	0.000315044
A0A125YJQ6	2.22801	0.00196499
S8ES28	3.84771	0.00345611
S8EYJ4	4.75745	0.0012471
S8GCQ8	2.56332	0.00250032
A0A125YKR2	2.43236	0.00989338
S8EYA8	3.5767	0.000333854
A0A125YU85	4.51446	0.00460528
S8G363	4.72541	0.00513387
S8G2Z9	2.94064	0.00135613
S8ERH0	3.54931	0.00243385
A0A125YPF1	4.38503	0.00201816
A0A125YV59	3.58539	0.000776226
S8ERB3	2.14858	0.0351657
S8GBZ5	2.29264	0.000102301
S8GBW6	2.9464	0.00566885
S8EXQ1	4.17333	0.00169356
SRS53F	3.47848	0.00318916
S8ETQ3	3.58513	0.00513387
SRS54	2.64167	0.00251999
S8EX70	2.72578	0.0213013
A0A125YQL0	2.4914	0.00131846
SOD3	2.45401	0.0211568
S8ETK1	3.9564	0.00694912
A0A125YL68	2.80985	0.000473506
S8EQH0	2.99892	0.0140064
A0A125YPR1	2.99288	0.00184768
A0A125YGU1	3.70678	0.00635672
S8G220	2.46026	0.000102301
A0A125YQ58	3.87559	0.00123841
S8GBC8	2.2864	0.000276906
A0A125YLF6	-2.02481	0.0345793
S8F9G2	3.74868	0.00408629
A0A125YIR1	3.43819	0.00541131
A0A125YWA8	3.88883	0.0153157
A0A125YTB6	2.15658	0.00839084
A0A125YSQ9	2.74382	0.015496
S8F6M7	-2.49284	2.86737e-05
A0A125YKI0	-3.77576	7.45766e-05
S8FCT9	2.02968	0.000607561
S8GSC3	2.20309	0.0227064
A0A125YU71	3.72758	0.0112216
SRS16C	4.59577	0.00183976
A0A125YI88	3.19264	0.0128141
A0A125YQB9	2.51552	0.00395891
S8GK37	2.03531	0.0166245
A0A125YH69	-2.98751	0.0227064

## Sheet: RH vs CTG
Gene	Log2 fold chage	p adjusted
GRA12_275850	0.410765	0.596974
GRA12_288650	0.284281	0.0984647
RPL22_313550	0.171735	0.328148
RPL22_239760	-0.384509	0.619208
RPL24_216010	0.157097	0.490253
RPL24_244320	-0.710323	0.0484614
RPL27_262690	-0.793277	0.000114969
RPL27_293600	-0.149953	0.670561
RPL29_234550	-0.861893	0.0732153
RPL29_275330	-0.490458	0.244439
RPL35_250810	-0.613448	0.0279148
RPL35_285530	0.73845	0.267978
RPS15_213350	-1.28002	0.000556747
RPS15_316110	-0.206531	0.532876
RPS6_210690	-0.468877	0.0122624
RPS6_217670	-0.186991	0.359379
RPS9_218850	-0.628371	0.125353
RPS9_248480	-0.67184	0.0955659
S8ER97	1.24383	0.00382867
A0A125YKY2	-3.16654	0.0152832
MIC17B	0.68519	0.538465
MIC17A	1.29571	0.0122728
S8F0R5	0.507848	0.0157625
S8EXK6	-0.628455	0.358656
ROM1	-0.411642	0.229553
S8GIC5	0.114777	0.788016
S8F400	-2.41723	0.00167049
A0A125YGK0	0.740265	0.0549395
HXGPRT	1.1325	0.0753631
A0A125YJ55	-0.134974	0.729977
S8GIB9	1.77851	0.00933332
SUB3	0.450637	0.0740865
S8F0Q6	0.346485	0.0908152
S8EXJ7	0.324768	0.175408
S8G8V2	0.120064	0.62888
S8GIB3	0.508326	0.2104
S8F3Y5	-0.509028	0.0487396
S8F0Q1	0.373063	0.212424
S8EXJ3	0.18516	0.664413
S8G8U8	1.01404	0.0211135
S8GIA8	0.206158	0.419743
S8F3X7	-0.354954	0.451768
S8F0P6	-0.0372917	0.872104
S8EXJ0	-0.126181	0.913513
S8GFX6	0.296357	0.423629
A0A125YRS1	3.94817	0.000370524
S8F6L1	0.456785	0.43436
S8F3J8	0.459576	0.385871
S8GEU1	0.0457369	0.864095
ROP33	-0.304102	0.0386956
S8F9Q8	-0.247949	0.406966
S8F6K7	0.440437	0.0390634
S8F3J4	1.3258	0.0882421
A0A125YGF5	-1.02648	0.0750303
S8GP38	-0.725092	0.0639113
S8F9Q4	-0.469502	0.217379
S8F6K2	-0.387852	0.0756178
S8F3J0	-0.26027	0.262815
S8GET5	-0.0363447	0.96039
A0A125YV87	0.0528411	0.838616
S8F9P8	-1.05714	0.0489397
A0A125YVH9	-0.108757	0.777463
S8F3I6	0.463011	0.464633
ST3	-0.118687	0.805688
S8GP32	-0.189802	0.656315
S8F9P4	1.21705	0.0140842
S8F6J3	0.352706	0.0980014
SAP18	1.30406	0.00297651
S8GES5	-0.272958	0.564467
S8GP24	-0.767932	0.314018
S8F9J3	-0.818395	0.639465
S8F6D9	0.970302	0.52478
S8F3H4	0.812976	0.306366
S8GER5	0.711029	0.0323916
S8GP08	-0.230542	0.457031
S8F9H7	1.90564	0.0648072
S8F6C0	-0.0682334	0.897078
S8F3F2	-0.471499	0.0797932
S8GEP7	0.273579	0.664413
S8GP02	-1.20258	0.0245687
S8F9H3	-0.902584	0.0546379
A0A125YNM8	0.618109	0.499318
A0A125YUC9	-1.13819	0.0185156
S8GEN8	0.293819	0.492443
A0A125YFU5	2.70731	0.0451086
MIC2	0.540446	0.257032
S8F6B2	0.483561	0.0594284
S8F3D9	-0.142131	0.547148
A0A125YM53	-0.676923	0.0150466
S8GEN2	-0.309362	0.554799
S8F9G0	-0.75509	0.0456222
S8F6A8	0.48487	0.354585
ASP1	0.82048	0.00539448
S8GEM4	-3.0372	0.000851072
A0A125YR16	-0.897229	0.219125
S8F9F5	-0.283879	0.358656
A0A125YZ21	-0.541746	0.0304046
S8GNY5	-0.0621621	0.796364
S8F9F0	-0.389325	0.566794
S8F6A1	-4.88402	0.0015188
S8F3B5	-2.92987	0.00569683
S8GEK9	-0.927328	0.0014612
S8GNY1	-0.44612	0.0661385
S8F9E4	0.0918659	0.925735
S8F695	-0.108702	0.927521
A0A125YQJ9	0.676959	0.376726
S8GEK1	0.118502	0.725912
S8GNX4	0.0232173	0.968934
S8F9E0	-0.312254	0.77459
S8F691	-0.763611	0.58463
S8GEJ5	0.0927677	0.840905
S8GNW8	-3.94402	0.00706957
S8F9D6	-0.316041	0.11462
S8F686	-0.20985	0.495072
S8F394	0.526197	0.0279148
S8GEJ0	-0.200338	0.268165
S8GNW3	-0.403812	0.70007
S8F9D3	1.68433	0.0753631
A0A125YJL6	0.642872	0.371284
S8F387	-0.44925	0.423948
HDAC5	0.0887355	0.794306
S8GNV8	-0.435329	0.169018
S8F9C9	-0.142277	0.630218
S8F675	2.79247	0.00580974
S8GEH7	-4.55171	0.00441829
S8GNV4	-2.19882	0.197504
A0A125YUR2	-0.401343	0.232578
A0A125YMV5	0.345341	0.0618507
S8F373	-0.371197	0.255318
S8GNU8	0.583717	0.632259
S8F9B8	0.149964	0.645304
S8F669	0.17096	0.696238
S8F368	-0.0263763	0.946206
S8GEG5	1.22939	0.0171499
A0A125YTR8	-0.0377098	0.929451
S8F9B5	-0.836033	0.0655959
S8F666	0.00565398	0.991777
S8F363	-0.417893	0.105625
S8GEG0	-0.80018	0.313949
S8GNT8	-1.0207	0.110614
S8F9B1	1.94205	0.159601
S8F663	0.573774	0.616111
A0A125YKV7	-0.451722	0.274643
S8GEF4	0.215173	0.580678
S8GNT1	-0.0594093	0.856079
S8F9A6	-0.328783	0.51142
AP2VIIA7	1.36214	0.00579443
A0A125YZ77	-1.6391	0.0721986
S8GEF1	-1.08856	0.0414745
S8GNS6	-0.447491	0.0855555
S8F9A0	-0.43218	0.246906
S8F656	-0.01393	0.961312
S8F348	0.770417	0.0749296
S8GEE7	-0.281914	0.579685
S8GNS1	-0.0563496	0.865285
S8F997	-3.38665	0.000228488
S8F343	0.0966499	0.568675
A0A125YWF2	0.524575	0.553637
S8GEE0	-0.0101419	0.969838
S8GNR6	0.201426	0.354585
S8F993	-0.509871	0.0125741
S8F651	0.6988	0.132027
S8F339	-0.533712	0.122582
S8GED8	-0.375196	0.0611791
POLR2I	-0.35599	0.357057
S8F989	0.19656	0.146154
S8F645	-0.155294	0.555913
S8GED2	-1.18187	0.0971234
S8F336	-0.180175	0.649723
S8GNQ5	0.49045	0.143187
S8F984	0.112103	0.725912
S8F641	-0.141506	0.59826
A0A125YU00	-0.301244	0.119321
ROP25	0.0603347	0.753665
S8GNQ0	0.126692	0.707049
S8F980	-0.25463	0.752818
S8F640	-0.324308	0.596213
A0A125YRV8	-0.511519	0.142803
S8GEC0	-0.345558	0.210054
S8GNP4	-0.494892	0.0135429
S8F976	-0.307804	0.192593
S8F637	-0.66252	0.00253017
S8F324	-0.390391	0.335113
S8GEB6	1.51042	0.0298079
S8GNN9	0.182847	0.212707
S8F973	-0.566968	0.0195557
S8F631	0.234528	0.389374
S8GEB0	-0.949496	0.0703695
S8GNN2	-0.813997	0.00846682
S8F626	0.430335	0.0779399
S8F312	-2.4875	0.0687485
S8GEA4	-1.78206	0.127963
S8GNM8	-0.79307	0.000114969
S8F963	-0.588421	0.499572
S8F622	-0.525038	0.696238
S8F307	-0.0174821	0.976017
S8GE99	0.189842	0.333305
S8GNM2	-0.309206	0.406662
S8F959	0.258863	0.203141
AP2VIIA6	0.538786	0.0823188
S8F618	0.502545	0.144502
S8GE93	1.20951	0.0356803
S8GNL6	0.112276	0.656694
S8F956	1.56602	0.0185825
A0A125YMD6	0.986428	0.192182
S8F2Z2	-0.683235	0.418051
S8GE87	0.0292087	0.935295
S8GNL0	-1.25261	0.0735847
S8F953	-0.1014	0.725342
S8F610	-0.422412	0.216395
S8F2Y7	-0.646462	0.217236
S8GE82	0.169856	0.895566
S8GNK5	-0.217232	0.409309
S8F951	0.131261	0.855398
S8F605	-0.249093	0.403136
A0A125YW77	0.118804	0.864923
S8GE76	1.02708	0.000473774
S8GNJ9	0.857697	0.102878
S8F948	1.16759	0.0201444
S8F600	0.249078	0.608246
A0A125YQY2	-0.477892	0.0514406
S8GE72	0.650002	0.0316351
S8GNJ1	0.992374	0.00457
GRA7	0.760117	0.194657
S8F5Z3	-0.00785586	0.982541
S8F2X0	-0.493826	0.588001
S8GE66	1.20917	0.395599
S8GNI5	-0.493794	0.149991
S8F940	-0.432189	0.0222509
A0A125YPX9	-0.287306	0.380524
S8F2W4	-1.51149	0.00279806
S8GE62	0.469002	0.291603
S8GNH8	0.0969986	0.623815
S8F936	-0.94689	0.00414778
S8F2W0	0.200084	0.431461
S8F5Y4	0.190495	0.560445
S8GE57	-0.46773	0.565137
APC10	0.097915	0.90172
S8F935	0.013437	0.96863
S8F5X9	0.802995	0.0897417
S8F2V7	0.677649	0.0594284
S8GNG8	-0.824425	0.00135408
A0A125YFM6	-0.808473	0.418007
A0A125YRW8	-0.189307	0.895469
S8F2V3	-0.444271	0.0598172
S8GE47	0.729782	0.141401
S8GNG2	0.65791	0.120724
S8F927	0.304933	0.420653
S8F5W8	0.162343	0.870751
S8GE42	-0.055688	0.906923
S8GNF7	-0.661201	0.0140635
S8F921	-0.00837963	0.95673
S8F5W4	0.0445529	0.919927
RPL44	-0.770939	0.0317005
S8GE38	-0.189422	0.564243
S8GNF3	0.133021	0.895566
S8F918	1.41639	0.340729
S8F5V7	2.68448	0.0027071
AP2VIIA5	-0.398271	0.141507
A0A125YYM2	-0.475413	0.187826
A0A125YR33	-0.138216	0.896224
AP2VIIA4	-0.851307	0.119169
A0A125YRZ8	-3.31101	0.00110751
S8F2T8	0.27126	0.365048
S8GE30	0.217153	0.797783
S8GNE4	-1.2118	0.0226406
S8F914	0.613589	0.170676
S8F5U9	-0.0737957	0.763355
S8F2T2	-1.60881	0.0679143
S8GE26	-0.595339	0.00386796
S8GNE0	0.358327	0.356221
S8F912	1.40456	0.0670964
S8F5U3	-0.364068	0.146004
S8F2S8	1.39136	0.000189804
S8GE22	0.127839	0.480046
S8GND7	0.241732	0.515625
S8F909	-0.215582	0.381531
S8F5T7	-0.258702	0.324722
A0A125YPV6	1.61287	0.10762
S8GE17	1.2014	0.185069
S8GND1	0.253993	0.562545
S8F904	0.30333	0.474593
S8F5T4	1.47185	0.0359886
S8F2S1	-0.588647	0.015181
S8GE12	-1.85113	0.0569165
S8GNC9	0.492034	0.260193
S8F903	-0.204474	0.287825
S8F5T2	0.110807	0.720203
S8F2R5	0.979658	0.0221374
S8GE08	-0.485716	0.0837473
S8GNC5	0.175577	0.872001
ROP12	-0.382551	0.650063
S8F5S9	-1.04571	0.198985
S8F2R2	-1.90705	0.0275247
RPL8	-0.934895	0.0498894
S8GNC2	1.98466	0.000301484
S8F8Z6	1.34875	0.00686505
SUB1	0.0551231	0.887852
S8F2Q7	-0.0929475	0.706377
S8GE00	0.0176353	0.940984
S8GNB9	0.0839032	0.751845
S8F8Z3	0.215155	0.151595
S8F5R9	0.322041	0.455299
S8F2Q3	0.250064	0.182619
S8GDZ7	0.09075	0.888771
S8GNB2	0.0568354	0.912305
PLP1	0.146616	0.558783
S8F5R4	-0.0687672	0.751269
S8F2Q1	-0.156986	0.730987
S8GDZ2	-0.264009	0.313949
S8GNA6	-0.584733	0.286509
S8F8Y6	-0.427025	0.0837473
S8F5R1	1.05375	0.260665
S8F2Q0	-0.865748	0.133326
S8GDY9	0.289582	0.152835
S8GNA2	0.437914	0.422942
S8F8Y3	-0.472763	0.0161264
S8F5Q7	3.80932	0.00842438
S8GDY3	3.22117	0.00122818
S8F2P8	0.176807	0.294672
S8GN97	-0.205005	0.386631
SUB4	-2.90439	5.78044e-05
A0A125YZA0	-0.018607	0.90368
S8F2P4	0.834383	0.0743214
S8GDX7	-0.800647	0.0597403
S8GN95	-0.160346	0.580224
S8F8X7	-0.651895	0.0882081
S8F5P9	-0.153483	0.67607
OWP1	-0.882981	0.420849
S8GDX4	-1.10731	0.174116
S8GN88	-0.715509	0.588287
S8F2N8	-0.137036	0.36026
A0A125YI66	0.258425	0.444571
S8GN83	0.162861	0.808424
A0A125YXJ9	-1.01979	0.352138
S8F5P3	0.206005	0.580678
S8F2N5	0.975282	0.158684
MIC11	0.150954	0.594843
S8GN79	-0.194988	0.653785
S8F8W6	0.023627	0.916305
S8F5N9	-2.97815	0.0469702
A0A125YIJ4	0.258233	0.787666
S8GDW1	-1.16795	0.120002
S8GN75	-0.70839	0.000231706
S8F8W2	-0.59985	0.0319699
S8F5N5	-0.258757	0.399669
A0A125YLH1	-0.367033	0.31623
S8GDV6	-0.183946	0.409225
S8GN69	-2.79217	0.000923701
S8F8V8	-1.14862	0.0743214
S8F5N2	-0.998933	0.235157
A0A125YVY2	0.602043	0.578315
A0A125YVR8	1.07119	0.306139
S8GN62	-0.0521566	0.85955
S8F8V4	-0.439524	0.57025
S8F5M9	-0.304116	0.308824
S8F2M0	0.643847	0.00336609
S8GDV0	-0.115164	0.813881
S8GN60	0.061302	0.803811
S8F8U4	-1.38934	0.00136974
A0A125YRS0	-1.51397	0.00350938
A0A125YJ39	-0.860701	0.0174537
S8GDU4	-0.992821	0.000409839
S8GN56	-0.218496	0.477593
S8F8U2	-0.112567	0.896108
S8F2L2	-0.106331	0.709254
S8F5M4	0.0738247	0.939725
S8GDU1	-0.0275651	0.941315
ROP18	6.75839	0.000487313
S8F8T8	-2.55981	0.000126872
S8F5M0	0.102416	0.736718
S8F2K7	0.929156	0.00128537
S8GDT7	-0.804499	0.00761243
S8GN45	-0.379417	0.0695484
A0A125YNT4	-0.666743	0.104758
RPS12	-0.992499	0.129613
A0A125YTU8	-0.053714	0.896461
S8GDT3	-0.990721	0.136077
S8GN41	-1.58986	0.0078988
A0A125YRB2	-0.979483	0.00235684
A0A125YVT7	0.458925	0.259659
A0A125YGP8	-1.12577	0.342831
A0A125YVF6	-1.50172	0.223659
S8GN37	2.32307	0.0101207
S8F8S9	-0.559819	0.616218
A0A125YMQ3	-1.50015	0.0572104
S8GDS3	-0.244168	0.303788
A0A125YGQ4	0.501669	0.497107
A0A125YQ65	-0.134843	0.562048
S8F5K7	-1.13536	0.022209
ISP4	-0.13639	0.721064
A0A125YYS2	-0.702714	0.0266794
S8GN30	-0.768742	0.00477026
S8F8S4	-1.41625	0.000105635
S8F2J1	-3.21089	0.00136242
S8F5K3	-2.6093	0.000216897
S8GDR3	0.255844	0.163078
S8GN25	-0.313125	0.357352
A0A125YY47	-0.610848	0.0113331
S8F5J9	-0.713508	0.00974289
A0A125YGM2	0.563085	0.155043
A0A125YNJ5	-0.441003	0.00253017
S8GN22	-1.67074	0.0622729
S8F8R8	0.112385	0.658687
S8F5J7	0.0205164	0.938734
S8F2I6	-0.0918781	0.838194
S8GDQ6	-0.956566	0.0279148
S8GN19	-1.75676	0.03487
AP2VIIA3	-0.622702	0.287825
S8F5J1	-0.0271065	0.963804
A0A125YIC4	-0.642368	0.442726
A0A125YS14	-0.654061	0.0970891
S8GN16	0.6144	0.101121
S8F8R1	-0.422874	0.144524
S8F5I7	-0.542776	0.0268832
S8F2I2	-0.439456	0.0756178
A0A125YQM0	0.102119	0.745707
A0A125YFK3	0.59528	0.0414745
S8F8Q7	0.985585	0.0688109
SIN3	-0.417141	0.139685
A0A125YHR6	0.830378	0.328809
S8GDP4	0.835937	0.388879
S8GN10	1.89669	0.0165135
S8F8Q5	-0.136808	0.512496
S8F5H4	-0.0103279	0.976653
S8F2H8	1.17053	0.125871
S8GDP1	-0.409026	0.0441093
A0A125YKD8	0.209406	0.448676
A0A125YR12	0.0187893	0.902807
S8F5H0	-0.136747	0.50116
S8F2H4	0.298095	0.423781
A0A125YU14	0.408306	0.191331
S8GN02	-0.939426	0.0292221
S8F8P7	-0.153582	0.852419
FRM1	-0.1868	0.481091
A0A125YLH7	0.324771	0.548365
S8F2H1	0.343524	0.243157
S8GMZ9	-0.0241558	0.920969
PDHE3II	-0.318254	0.122941
A0A125YZ97	-0.205711	0.355009
S8F2G8	-0.834304	0.0292257
S8GDM8	0.2846	0.260201
TLN4	0.100707	0.674008
S8F8P1	0.442963	0.125353
S8F2G6	0.220065	0.603449
A0A125YWD4	0.082827	0.963932
FRM2	1.32198	0.0148635
CDPK2A	-0.101026	0.625919
S8F2G3	-0.00152113	0.99798
S8GDM0	0.776949	0.468538
PDHE2	0.7162	0.373169
S8F8N5	-0.728131	0.421095
S8F5F0	0.617032	0.0633434
S8F2F9	0.393567	0.0852652
S8GDL5	-0.814921	0.158829
S8GMY5	-0.591474	0.460031
S8F8N1	-0.711456	0.0116736
S8F5E6	0.650605	0.0234642
GAPM2B	-0.695559	0.133174
S8GDL2	-0.483326	0.338604
A0A125YI19	1.13021	0.14798
S8F8M9	0.639374	0.0860952
A0A125YKH4	1.81186	0.0225717
S8EVM3	1.31936	0.233833
S8ESL3	0.942776	0.0753631
S8G449	-1.80316	0.156054
A0A125YW11	-1.09212	0.0584596
S8EZ75	-0.79394	0.0252707
S8EVL8	-0.117935	0.726216
MYSTB	0.021037	0.935295
S8G444	0.389417	0.348849
S8GD93	-0.553055	0.500721
S8EZ73	-0.716387	0.00373835
SRS49A	-2.97151	0.0419228
SRS49B	-1.05531	0.436554
A0A125YZP0	-0.300633	0.514453
S8EVL1	0.0226426	0.973589
S8ESK3	0.148058	0.433
A0A125YH00	-5.44398	0.00116498
S8EZ65	0.233328	0.463751
S8GD86	-0.0399083	0.92055
S8EVK1	2.33544	0.00128547
S8FC88	-3.69448	0.000114969
S8F972	-0.832626	0.407342
S8GKV7	-0.137331	0.450698
A0A125YV19	-0.0243833	0.939399
S8FF78	0.474158	0.225106
S8FC85	3.1971	0.0097425
S8F969	1.30865	0.0307648
S8GKV2	-2.32941	0.0105897
S8GV07	-0.872925	0.177002
S8FF75	-0.76316	0.032455
RPS4	-1.16263	0.0291705
A0A125YNQ5	-0.361946	0.543732
A0A125YXV4	-0.95633	0.0028426
A0A125YTD4	-0.0921579	0.888303
S8FF71	0.87251	0.139685
S8FC78	-0.0961466	0.751644
S8F962	0.383204	0.444504
ROP36	1.66328	0.0165017
A0A125YZL8	-0.282166	0.399688
A0A125YQX6	0.398076	0.308327
S8FC74	-0.584324	0.0179131
A0A125YKQ3	-2.09906	0.00654595
S8GKU0	-2.71747	0.0234747
A0A125YIV5	-0.277074	0.363507
PDCD5	-0.543524	0.110388
ROP22	-0.738386	0.229965
A0A125YUF8	1.22829	0.0271763
S8GKT4	-0.736242	0.0550223
S8GUZ3	-0.411927	0.7802
A0A125YG54	0.504375	0.739455
S8FC68	2.24618	0.000216897
A0A125YH97	-0.677004	0.0246019
A0A125YQR0	-0.280927	0.114105
A0A125YV07	0.773179	0.486099
A0A125YLP5	0.460948	0.672892
A0A125YG13	-0.481098	0.00672905
A0A125YQE4	-0.557097	0.00879272
A0A125YVG8	-0.609929	0.00615844
RPS17	-1.17861	0.000296341
S8FF51	-1.89478	0.00555992
S8FC63	-1.7284	0.0123358
S8F946	-1.61804	0.00319864
TFIIIB	-0.553118	0.138154
S8GUY2	-0.31519	0.421178
S8FF48	-0.2164	0.488334
A0A125YWH5	0.311849	0.153221
S8F943	-0.473445	0.233837
A0A125YH43	1.24411	0.0031348
A0A125YW82	2.84544	0.00284611
S8FF43	0.388191	0.055347
S8FC56	-0.457791	0.594843
S8F939	-0.0945689	0.699304
A0A125YY92	-0.125726	0.847032
S8GUX4	-1.12223	0.0031348
S8FF39	0.0980436	0.670235
AP2IB1	-0.349822	0.691473
MIC4	0.320946	0.568695
S8GKQ4	0.699942	0.0211775
S8GUX0	0.50342	0.347437
S8FF35	-0.22088	0.214823
A0A125YLK5	0.558906	0.630456
S8F928	0.0710684	0.88243
A0A125YX64	0.0215609	0.918079
A0A125YLY9	0.545271	0.194685
A0A125YSE8	0.0354381	0.923991
S8FC50	0.0667729	0.807463
S8F926	-0.756923	0.350416
S8GKP6	-1.45301	4.11363e-05
A0A125YXM8	-0.105288	0.511829
A0A125YIZ2	0.258364	0.325363
S8FC47	0.0804415	0.776461
A0A125YI27	0.279128	0.49339
S8GUV7	-0.0923667	0.680777
S8FF24	-0.389557	0.2968
A0A125YRX4	-0.472828	0.143295
S8F923	1.27696	0.030641
A0A125YPQ5	0.240257	0.353803
PI2	0.322679	0.490253
A0A125YT36	-0.141396	0.151147
A0A125YN39	1.00509	0.0316193
S8F915	0.688876	0.0350855
A0A125YMB6	-0.273798	0.358656
S8GUV1	-0.0199712	0.931289
S8FF16	-0.167245	0.504484
S8FC35	0.0727693	0.890715
S8F908	0.126853	0.657578
S8GKM6	-0.158463	0.77224
A0A125YWH0	-0.214256	0.0298855
S8FF13	0.105762	0.825963
S8FC31	-0.183234	0.860886
A0A125YL55	-0.141213	0.611995
S8GKM2	0.917856	0.0602529
A0A125YV89	-0.624282	0.41526
S8FF09	0.108331	0.665244
S8FC27	1.01535	0.271014
A0A125YFI5	1.76346	0.0254901
A0A125YLA6	-0.150499	0.700349
A0A125YYK4	0.366851	0.184431
MED18	0.540872	0.0523093
A0A125YYM3	-0.95457	0.0888528
S8F8Z5	-1.33267	0.0166192
A0A125YUV5	-1.19652	0.0749296
S8GUT9	-0.04089	0.919608
SRS11	1.34286	0.101686
S8FC20	-2.23204	0.0350855
A0A125YWZ4	-0.724315	0.00994208
A0A125YYV0	0.279735	0.11551
A0A125YNM4	-0.486021	0.22214
S8FEZ8	-0.56158	0.126828
S8FC17	1.78537	0.204903
S8F8Y8	0.420553	0.365483
S8GKK4	0.591377	0.0416677
ACT1	-0.308302	0.270531
S8FEZ5	1.1417	0.10758
S8FC13	-1.61832	0.0268957
A0A125YN48	-1.57645	0.115611
S8GKK0	0.729992	0.304645
S8GUS6	0.79458	0.0215275
A0A125YV90	0.634114	0.0882421
A0A125YUZ1	-0.542444	0.564706
S8F8Y4	-0.505059	0.0901491
S8GKJ4	-0.320662	0.17507
S8GUS3	-0.467337	0.230843
S8FC06	-0.45908	0.457493
S8FEY9	-0.584985	0.324827
S8F8Y1	-0.192287	0.66749
S8GKJ0	0.426971	0.604331
NDH2-I	-0.923556	0.0027071
A0A125YVL2	-0.687385	0.0594284
A0A125YYQ0	-1.49389	0.0484054
A0A125YN33	0.527268	0.476534
A0A125YYJ9	0.100147	0.759716
S8GUR6	-0.363927	0.372453
S8FEY2	-0.0598465	0.828689
S8FC00	-1.60052	0.000114969
A0A125YX26	-0.989334	0.139919
A0A125YN86	-0.910414	0.0220724
S8GUR2	-0.070014	0.749379
S8FEX8	-0.214858	0.283339
RPS28	-0.137533	0.817507
S8F8W5	1.01609	0.0494083
S8GKH9	0.436354	0.30755
A0A125YUC5	-0.524416	0.145287
A0A125YJC0	-0.818906	0.0100826
S8FBZ3	-0.548359	0.0113035
S8F8W3	-0.399404	0.0152832
S8GKH5	-0.230725	0.560445
S8GUQ6	-0.388572	0.447444
S8FBY8	-0.569045	0.313937
S8F8V2	0.00365676	0.988959
S8GKG9	-0.392515	0.0797169
S8GUQ4	-0.512795	0.474779
S8FBY5	-0.145473	0.648408
S8F8V0	0.440245	0.250379
S8GKG6	0.888905	0.0395627
S8GUQ2	-0.0967831	0.838142
XPMC2	-0.190265	0.430706
S8F8U8	-0.0123452	0.965176
S8GKG2	0.299448	0.808729
A0A125YXZ1	0.768874	0.209558
S8FEV9	-0.602547	0.313949
A0A125YSN3	-0.491444	0.188506
OWP2	-0.0958386	0.808729
S8GKF9	-0.107807	0.731033
S8FEV1	0.313766	0.394353
S8GUP6	0.702869	0.15997
S8FBR2	0.253025	0.422802
S8F8R4	-0.322288	0.747959
S8GKF2	-0.133092	0.629911
A0A125YM14	-0.215186	0.677029
S8FET7	1.56009	0.0211775
S8FBP9	0.849249	0.253377
RPl28	0.393762	0.142972
A0A125YSM4	-0.0184132	0.972443
S8GUN0	-0.985877	0.00825779
S8FET1	-0.11835	0.685152
S8FBP4	-5.20648	0.00183053
S8F8P4	0.0559457	0.913059
S8GKA9	-0.345667	0.611643
S8GUM4	-0.141292	0.693882
A0A125YSC7	-0.0239766	0.956922
S8F8N8	-0.392709	0.324722
S8GKA1	-0.0991744	0.739455
S8GUL9	-0.082706	0.564935
S8FER8	-0.0343097	0.937984
S8FBN4	1.24745	0.0238446
S8F8N4	-0.375212	0.244491
A0A125YZQ5	-0.00999949	0.915961
S8GUL3	-0.800532	0.106749
A0A125YMF5	-0.903235	0.0113331
S8FBN1	-0.260883	0.743478
S8F8M7	0.663938	0.0433213
S8GK87	0.131306	0.53131
S8GUK7	-0.220972	0.685162
A0A125YN61	0.225859	0.31042
S8FBM5	0.521248	0.497127
S8F8M2	0.00215786	0.991575
S8GK81	0.926519	0.486101
S8G8U3	1.51868	0.31967
A0A125YSY2	0.0302136	0.915014
S8F3X2	0.3722	0.144908
S8F0P0	1.26713	0.259474
S8EXI5	3.33433	0.00210028
S8G8T8	-0.954557	0.00017677
A0A125YII4	0.601577	0.17529
S8F3W6	-0.187326	0.797764
A0A125YY40	-1.93858	0.0210325
S8EXI1	0.826022	0.0165454
A0A125YNX3	0.303116	0.332268
SRS37A	-0.22963	0.569296
SRS37B	-0.866872	0.539754
S8F0M9	-1.11751	0.168532
A0A125YWJ2	-0.707501	0.0184209
A0A125YV61	0.500933	0.478883
A0A125YQI6	-0.0841205	0.827506
S8F3V3	-0.307728	0.605336
S8F0M3	0.349695	0.694556
A0A125YGR9	-0.0080837	0.991985
A0A125YTX1	-1.5883	0.0529492
S8GI79	-1.47048	0.252428
S8F3U9	-0.393967	0.496701
S8EXG8	0.425059	0.0669035
S8F0L7	0.659	0.145062
S8F3U3	-0.415916	0.722322
A0A125YN44	0.353405	0.809887
S8EXG4	0.298059	0.235487
S8G8R6	-2.31122	0.0261241
A0A125YHA1	-3.03458	0.0258496
S8F991	0.243653	0.36929
A0A125YXX2	0.00985993	0.989171
A0A125YG24	0.4262	0.0298103
S8GHL1	0.451174	0.5244
A0A125YNX0	0.321041	0.203956
A0A125YN81	-0.690676	0.0036792
S8FCF3	0.366989	0.356433
S8GS10	0.341091	0.0465339
S8GHL5	-0.30488	0.392466
A0A125YNR3	0.340977	0.694716
A0A125YR09	0.298477	0.616146
A0A125YJK1	0.510706	0.0592353
A0A125YRE9	0.0568436	0.888709
A0A125YQ78	-0.335239	0.257032
A0A125YVI6	0.395369	0.794306
A0A125YKS3	-1.07339	0.110444
A0A125YJL9	0.389937	0.520019
A0A125YIM5	-0.396219	0.254103
A0A125YSI0	-0.00563565	0.991064
A0A125YWJ7	-0.00936473	0.972443
S8F9A7	-0.0127219	0.991528
A0A125YRL4	-0.487701	0.0059895
A0A125YT81	-0.17306	0.772202
A0A125YLW6	-0.0778776	0.95111
S8F9B0	-0.249152	0.257772
A0A125YW45	1.3152	0.203499
A0A125YMJ8	0.706504	0.0229647
A0A125YG59	0.365072	0.733802
A0A125YP59	-0.153682	0.712481
A0A125YKL6	-0.0391652	0.977334
A0A125YX27	0.0480522	0.887852
S8F9B7	0.382369	0.171226
A0A125YUR8	0.717312	0.138154
A0A125YGI6	0.301397	0.0649047
A0A125YMW6	0.335551	0.635799
A0A125YVR5	0.222729	0.244673
ROP26	0.154478	0.765734
S8FCI1	-3.53681	4.89284e-05
S8GS32	1.12175	0.0297071
ROP15	-0.307121	0.708376
A0A125YY70	0.628582	0.198332
S8F9C3	0.26187	0.350382
A0A125YXA7	0.0269172	0.979666
A0A125YJJ1	-2.18677	0.0454905
A0A125YL95	0.688019	0.105986
A0A125YWU7	0.0110814	0.971163
A0A125YYZ1	0.45966	0.609131
S8FCJ1	0.317371	0.847032
A0A125YLK3	1.63089	0.00630591
A0A125YUM7	-0.206222	0.219943
S8FCJ4	0.303764	0.334618
S8GS44	-0.320163	0.286659
S8GHR5	-0.971785	0.0120606
A0A125YVG2	-0.0797431	0.585243
A0A125YYR9	0.610501	0.0602529
A0A125YMI0	-0.129681	0.70834
A0A125YR87	-1.58632	0.00502267
A0A125YXC6	-0.867272	0.00603701
A0A125YKY7	0.163849	0.414539
S8F6F1	-0.473959	0.0292909
A0A125YSJ3	0.293415	0.570878
S8GS54	0.425238	0.263856
A0A125YXE6	0.0310693	0.945752
A0A125YY71	0.616208	0.235157
A0A125YJ44	0.0791371	0.837302
A0A125YFS6	-0.0258338	0.919927
A0A125YQJ0	-0.243244	0.511702
S8GHS9	0.1338	0.676035
A0A125YZ57	-0.698715	0.197547
A0A125YXH3	-0.102061	0.409924
A0A125YSH5	0.345023	0.362115
AP2IV5	-0.430661	0.366829
SET8	-1.0304	0.0385959
A0A125YRD9	-0.542011	0.166333
S8GEI6	-0.0955256	0.663189
S8G5C3	0.247447	0.585492
S8ETW9	0.300009	0.384061
S8EWW2	0.00683386	0.986741
S8F056	-1.76455	0.308342
S8GEJ3	-0.296638	0.382959
S8ETX6	0.339087	0.506816
JMJD5	-0.15041	0.856079
S8EWW8	-0.414606	0.081778
S8F060	0.518567	0.384125
S8GEJ9	1.4436	0.104117
S8G5D3	0.867333	0.0120117
S8ETY0	0.766555	0.135017
S8EWX3	-0.310971	0.226379
S8F062	-0.382542	0.506739
A0A125YRI9	0.0142049	0.969144
A0A125YGL8	-0.0137927	0.98778
S8ETY3	-0.141982	0.547062
A0A125YVV8	-0.144235	0.58463
A0A125YJU4	-2.31408	0.0107359
S8G5D9	-0.328472	0.171386
S8GEK6	-0.143475	0.506087
S8ETY6	-0.192002	0.464976
A0A125YN97	1.51369	0.00539448
S8GEL1	0.677466	0.314605
RPS19	-1.05599	0.02466
S8G5E3	0.291243	0.12666
S8ETZ0	-0.101579	0.846872
S8GRW6	0.303205	0.570069
S8FCB1	0.0766191	0.919779
A0A125YG66	-0.327592	0.238525
S8EML2	1.38134	0.302083
A0A125YGB4	-0.778318	0.155651
S8GH25	-1.7881	0.162355
S8F8U1	-1.28743	0.173114
S8FBW9	-0.666293	0.122222
S8GRG1	-2.27283	0.0360335
S8GH27	0.253442	0.0271763
S8F5R2	0.974624	0.196144
S8F8U6	0.33534	0.229396
S8FBX3	0.00387787	0.988022
S8GRG7	-0.762259	0.00565803
S8GH32	-0.487675	0.308824
S8F5R7	-0.544054	0.0593405
ROM3	0.848173	0.504649
S8FBX6	0.922734	0.0609262
S8GRH2	0.735064	0.140462
S8GH35	0.913808	0.0910996
S8F5S0	0.130706	0.725817
A0A125YQC2	1.11054	0.00822343
S8FBX9	0.188588	0.792526
S8GRH6	-0.198525	0.537601
S8GH41	-0.337189	0.618767
S8F5S4	-0.689312	0.10758
S8F8V6	-0.133916	0.784509
S8FBY4	0.134231	0.60273
S8GRI2	0.234836	0.489375
S8GH47	-0.267013	0.345647
A0A125YZ92	-0.478609	0.183083
S8F8V9	0.0283675	0.911022
A0A125YHQ8	1.95486	0.00416008
S8GRI9	0.0418907	0.789281
S8GH50	0.256983	0.409225
S8F5T5	-1.06905	0.0321228
S8F8W4	2.04026	0.00263153
S8FBZ4	1.26643	0.00984983
S8GH56	0.450276	0.299775
S8GRJ4	-0.112016	0.801361
S8F5T8	0.0559137	0.913059
S8F8W9	-0.275481	0.301904
SRS25	0.200353	0.548205
S8GRK0	0.710626	0.26928
S8GH61	0.306082	0.172921
S8F5U2	0.911526	0.0546405
S8F8X3	0.141468	0.665866
S8FC02	-1.73599	0.00383849
S8GH67	-0.327728	0.796824
FRM3	-0.24889	0.289695
S8FC08	0.226518	0.652285
S8F8Y2	0.282671	0.478218
S8GRL1	0.429266	0.192036
S8GH71	0.0354254	0.897006
A0A125YSB4	-0.656956	0.0362562
S8F8Z4	0.288858	0.458478
S8FC14	0.566313	0.132094
S8GH76	2.56081	0.000394052
S8F5W0	-4.32337	0.00025875
S8F8Z7	-4.6881	0.00240073
S8FC19	-0.420604	0.0362357
A0A125YWV7	0.364551	0.17015
S8GH81	-0.405568	0.192377
S8F5W6	-0.237655	0.36026
S8F901	-1.4259	0.000216897
S8FC25	-1.15819	0.00769127
S8GRN3	-1.33394	0.0176741
S8GH86	-0.548767	0.0118577
S8F5X0	0.13339	0.599868
S8F907	0.271228	0.0808068
S8FC30	0.942828	0.0287179
S8GRN8	-4.01626	0.000130463
S8GH90	-0.029369	0.884151
S8F5X5	-0.373349	0.138154
S8F910	-0.333017	0.0123176
A0A125YIL6	0.229117	0.586792
S8FC34	0.607737	0.0335622
S8GH95	0.105957	0.864095
S8F5Y1	0.589214	0.0379309
S8F913	1.81526	0.00993893
S8FC38	0.626184	0.0103438
S8GRP9	0.289971	0.333281
S8GHA1	-0.231767	0.235157
S8F5Y6	0.591555	0.262517
S8F916	-0.411018	0.739573
S8FC44	-0.514887	0.591284
S8GRQ6	-0.0561555	0.82067
S8GHA7	0.566737	0.333281
S8F5Z2	0.147299	0.638919
A0A125YFW8	0.143017	0.493139
ISCA	-0.352964	0.0282694
S8GRR2	-0.149456	0.478743
A0A125YNM2	0.583549	0.0227058
S8F5Z7	-0.125526	0.881319
S8F922	0.502271	0.599868
S8FC57	0.137918	0.903423
S8GRR9	-1.05136	0.000231706
S8GHB7	-1.06968	0.186611
S8F602	0.600091	0.186521
S8F930	0.398775	0.287825
A0A125YSM6	-0.311578	0.0737066
S8FC61	0.263213	0.406662
S8GHC3	-0.45639	0.24675
S8F606	-0.459559	0.184584
S8F934	-0.134791	0.406662
S8GRT2	0.0348146	0.926378
A0A125YFC7	0.278899	0.380524
S8GDS4	1.32357	0.147467
S8G4J8	2.23874	0.0454905
S8EZH5	-0.0936025	0.761675
A0A125YFJ4	-0.264011	0.260201
S8ET38	-0.408842	0.520019
S8GDR9	0.433795	0.688612
S8G4J4	0.0712069	0.843953
S8EZH3	0.105556	0.817495
S8EW31	-0.447018	0.0306655
A0A125YMS9	-0.0568782	0.851891
S8G4J0	0.174626	0.627802
S8EZH1	0.130635	0.471807
SRS46	-1.77413	0.00744487
S8ET28	-0.449439	0.00580001
A0A125YRK1	-0.62334	0.0191675
S8GDR1	1.01501	0.0347288
S8EZG7	-0.23219	0.313351
S8EW24	0.0750903	0.662694
A0A125YPC9	-0.352102	0.168348
S8G4I1	-0.164351	0.478743
S8GDQ5	-1.04821	0.0368886
S8EZG3	-0.488712	0.368697
S8EW18	-0.261878	0.389749
S8ET20	0.0936411	0.849716
S8G4H4	-0.126758	0.507294
S8GDQ1	0.624355	0.142597
GT1	-0.352992	0.117153
A0A125YKF5	-0.0597363	0.787402
A0A125YQA6	-0.219278	0.512836
S8GDP5	-0.292505	0.450698
A0A125YKQ1	0.0916392	0.894547
A0A125YMW7	0.172548	0.794111
S8ET11	-0.103187	0.9114
S8G4G6	0.819809	0.120033
S8GDN9	1.06097	0.0185156
S8EZF8	0.388731	0.379594
S8EW05	0.283645	0.381746
S8ET05	-0.0239688	0.840024
S8G4G1	0.0851188	0.559686
S8GDN4	-0.0411389	0.912817
S8EZF6	0.199261	0.385194
S8EW00	0.572704	0.0292221
A0A125YVZ3	0.547777	0.31967
GTF2H4	0.307579	0.271388
S8GDN0	0.166143	0.469451
S8EZF4	-0.442267	0.351212
S8EVZ5	0.0778188	0.872104
S8ESZ6	0.339815	0.729402
S8G4F4	-0.244195	0.595473
S8GDM4	0.413127	0.767719
A0A125YQL5	0.775302	0.0739428
S8EVY9	2.12674	0.0217376
A0A125YVK8	-0.500119	0.0483712
S8G4F0	0.299524	0.153868
S8GDL9	0.139185	0.746388
S8EZF0	0.320513	0.236073
S8EVY4	-0.0774307	0.833193
S8ESY9	0.737785	0.00110444
S8G4E7	-0.174326	0.24675
S8GDL4	2.79528	6.52762e-05
A0A125YLS2	0.216301	0.418421
S8EVY1	0.915629	0.0121991
A0A125YXQ7	-0.35725	0.229956
S8EZE3	-0.288656	0.217606
A0A125YP96	-0.307427	0.529272
A0A125YSV9	-0.531728	0.0921041
S8G4D8	0.266931	0.438877
S8EZE1	0.102021	0.814216
AP2X7	0.156861	0.388309
S8ESX0	1.40709	0.0260608
S8G4D4	-0.522611	0.0406853
S8GDJ8	-0.410012	0.203305
S8EZD9	-0.262039	0.144459
S8EVW8	-0.443382	0.287863
S8ESW8	0.372447	0.364606
S8GDJ1	0.462675	0.0456669
A0A125YG18	0.343149	0.316442
AP2X8	0.0813575	0.777463
S8ESW0	-0.521201	0.315192
S8G4C8	0.384913	0.203357
S8GDI6	0.356708	0.476519
S8EZD4	0.0494669	0.904928
S8EVV8	0.0995212	0.797783
S8ESV7	0.770111	0.00535678
S8G4C3	0.370755	0.288537
S8EZD3	0.802603	0.412909
S8GDH9	1.48492	0.0088748
A0A125YHR0	-0.214245	0.698807
FD	-0.0683527	0.813511
S8G4B9	0.354088	0.169019
S8GDH4	-0.0225032	0.975445
S8EZD0	0.82248	0.194737
S8EVV1	0.182103	0.386631
S8ESU5	0.258757	0.50613
AP2X9	-0.443672	0.242861
A0A125YPS2	-0.252559	0.0304793
S8EZC7	0.687343	0.525436
S8EST9	-0.178836	0.375195
S8EVU7	2.94035	0.014918
S8G4B3	2.18633	0.0356608
S8GDG0	1.02077	0.0486987
S8EVU3	0.51146	0.114448
S8EZC4	-0.00220901	0.991103
S8EST1	0.0568063	0.892022
S8G4A8	-0.000672286	0.998885
S8EZC1	-0.69352	0.00251771
A0A125YH79	-0.198209	0.275738
S8ESS6	0.614478	0.0106911
S8G4A5	0.156874	0.628409
S8GDF0	-4.73868	0.00358722
AP2X10	1.93196	0.123054
S8ESS3	2.20493	0.00904946
A0A125YK45	0.333153	0.33286
A0A125YJP3	-0.282654	0.120724
S8EZB6	-0.688731	0.0859241
S8EVS5	0.481793	0.236644
S8ESR9	0.462219	0.0734605
S8G497	0.192665	0.765942
S8GDE0	0.172188	0.854441
S8EZB3	-1.02868	0.00263719
A0A125YRH3	0.320756	0.752264
A0A125YV39	0.229891	0.488744
S8G494	-0.370825	0.259474
A0A125YME7	-0.400515	0.298085
S8EZB0	-0.302452	0.185028
A0A125YZH9	0.101205	0.739781
RPS24	-0.957169	0.0266009
RPL10A	-0.89639	0.00924681
S8GDD1	0.0797499	0.813592
S8EZA7	-0.728893	0.0139978
S8EVR3	0.803123	0.0130086
S8ESQ6	1.00505	0.00159188
S8GDC8	-0.745752	0.135726
A0A125YUY8	-0.930875	0.147916
A0A125YHI5	-0.0486652	0.969681
S8EVR0	-1.8822	0.00502267
PRMT5	-0.552078	0.199708
AP2X11	-0.759388	0.0682818
A0A125YIF6	-0.114383	0.908345
A0A125YI83	-0.277873	0.564935
S8EVQ7	-0.332806	0.143309
S8ESP4	-0.165623	0.53131
S8G480	0.888779	0.013377
S8EZA1	-0.238518	0.242113
S8EVQ4	0.517996	0.146647
S8ESP0	-1.14484	0.259474
SRS18	2.35219	0.00118109
S8GDC0	-0.220485	0.323929
S8EZ97	0.863115	0.0422845
S8EVP9	-0.389911	0.372453
A0A125YVF1	-0.0667583	0.872104
S8G472	-0.231928	0.491042
S8GDB6	-0.0791546	0.776125
ROP8	-1.91046	0.0594428
A0A125YN72	0.371428	0.765734
A0A125YIH4	0.147206	0.641548
A0A125YW92	1.51771	0.0302757
A0A125YPL1	0.666235	0.143046
A0A125YHY7	0.417503	0.21833
A0A125YXG9	0.508823	0.331495
MED21	0.872915	0.500889
A0A125YUW9	-0.281638	0.205562
A0A125YHY4	-0.078934	0.813609
A0A125YGM6	0.28376	0.635799
A0A125YZ35	0.805399	0.0154994
S8GB10	0.796993	0.0763797
ALV3	-1.5698	0.17507
A0A125YI57	-0.38593	0.234384
S8EWR5	0.652444	0.128001
A0A125YGX6	-0.0621111	0.815379
A0A125YPN9	0.106266	0.504354
A0A125YTR4	-0.0921603	0.845847
A0A125YQP5	0.133944	0.290568
A0A125YJI6	0.144891	0.780638
A0A125YIN1	0.386654	0.232546
A0A125YQK8	-0.58142	0.0665843
A0A125YVZ8	-0.730905	0.0279547
A0A125YSL7	-0.7739	0.00452906
A0A125YWQ3	0.0354787	0.925735
A0A125YUL2	-2.05227	0.0161465
A0A125YYK1	-0.886836	0.468538
A0A125YMZ1	-4.94182	0.0054893
A0A125YTW2	0.196141	0.628409
A0A125YZ88	-0.246826	0.520161
S8G1S5	-0.426713	0.314089
A0A125YIA9	0.446288	0.762246
S8ETA5	-0.801424	0.00446202
AP2XI5	-0.609698	0.373625
A0A125YSF6	-1.02405	0.0246489
S8G1T0	-0.349705	0.444196
A0A125YPN4	0.344125	0.325412
A0A125YNU3	0.0610347	0.904462
A0A125YYH0	0.156402	0.666069
A0A125YL61	0.396858	0.213142
A0A125YNV2	-1.15609	0.398375
A0A125YJ21	0.0816991	0.912192
S8ETB7	2.87015	0.00328687
S8EWT7	2.8412	0.0120337
A0A125YY23	-1.3706	0.205556
A0A125YXP6	-0.297819	0.470799
A0A125YXJ8	0.273911	0.183129
A0A125YFK7	-0.434192	0.187826
A0A125YFK2	-0.961658	0.0231043
A0A125YJI0	-1.5312	0.147286
A0A125YQ16	-1.49067	0.00890535
S8G1U3	0.0478384	0.848662
A0A125YYC6	0.0525405	0.814956
A0A125YKY0	-0.117559	0.625777
A0A125YSB6	-0.110207	0.771614
A0A125YQW4	-1.65296	0.0469145
A0A125YTD1	-0.35297	0.059879
S8EWU8	-0.413945	0.202254
A0A125YPD0	-0.151016	0.592129
S8G1V5	-0.130923	0.508089
S8EQ99	-0.445658	0.0226326
S8ETD3	-0.78802	0.0078988
S8EWV3	-0.825486	0.099703
S8GB62	-0.433718	0.0494083
A0A125YUQ2	-0.401675	0.141401
S8EQA3	-0.188605	0.641323
S8ETD7	-0.577074	0.0227076
APE	-0.0577857	0.887333
S8GB66	-2.14614	0.0613597
A0A125YJZ8	-1.71402	0.0226023
S8EQA6	-0.473566	0.119313
S8ETE1	-1.50736	0.00756778
A0A125YPG1	-0.287289	0.00716013
A0A125YFT1	-0.376712	0.185028
FUBP2	-0.374224	0.277
S8EQB0	4.38427	1.09152e-06
S8ETE4	-0.178192	0.661668
S8EWX2	-1.7143	0.0067314
S8GB78	-0.0689171	0.592175
A0A125YH87	0.598308	0.142972
LEO1	0.196254	0.167889
S8EWX7	-0.472906	0.0599046
S8GB83	0.0629576	0.937984
S8EQB5	0.283094	0.153323
S8G1X7	-0.271546	0.613391
A0A125YMA1	-0.280468	0.00635262
A0A125YFR6	0.0458194	0.915336
A0A125YHM3	-0.0817084	0.846056
A0A125YJW4	0.0280125	0.913211
A0A125YG52	-0.0482852	0.899233
S8ETF4	-0.0274996	0.96565
S8EWY6	-0.90405	0.0403266
DDX39	-0.317696	0.410762
A0A125YY42	0.15054	0.691952
S8EQC2	0.960122	0.197109
A0A125YYS0	-1.08794	0.00363111
S8GB98	-0.133077	0.392532
S8EWZ2	-0.720788	0.00121619
S8G1Y9	-0.0527494	0.81201
MED8	-0.192513	0.483931
A0A125YYB4	0.0726848	0.473094
S8EWZ5	-0.356389	0.198176
S8GBA3	-0.151652	0.566183
A0A125YUJ5	-0.563688	0.0484577
A0A125YW79	-0.287983	0.180924
S8EX01	-0.0535911	0.847032
A0A125YQ62	-0.16494	0.661731
A0A125YLH8	0.196376	0.24675
S8EQD6	-0.0869408	0.520888
A0A125YK82	4.28457	0.000149822
A0A125YTH6	0.545557	0.23964
S8GBB2	0.966056	0.0434884
A0A125YNL9	0.320954	0.139919
A0A125YQQ8	0.59834	0.203667
A0A125YXL0	0.925264	0.235781
S8EX12	-1.72082	0.0334165
S8GBB7	-1.14803	0.00519347
A0A125YVQ7	-0.577195	0.0641727
A0A125YID3	-0.496515	0.0283066
A0A125YLJ5	-0.589773	0.0258182
S8G8W5	-1.53057	0.078707
A0A125YGJ3	-1.66299	0.15567
S8EUT0	-0.745134	0.0749296
S8G8X0	-1.92256	0.00738735
S8FZS1	-3.90896	0.00099591
PI1	-0.508135	0.058835
A0A125YFS5	-0.426846	0.0823188
GTF2H5	-0.277299	0.308127
A0A125YXL3	-0.348867	0.119597
S8FZS6	0.0297464	0.915666
A0A125YJJ2	-0.173199	0.565038
A0A125YXV2	-2.88311	0.00123752
S8EUT7	-1.00218	0.00160404
S8G8Y2	-0.587022	0.00629653
A0A125YV04	-1.00325	0.0343571
S8EN88	-0.846147	0.011714
A0A125YG07	0.620615	0.0717567
S8EUU1	0.0493517	0.815379
A0A125YUZ8	-0.09903	0.752873
POLR2L	-0.131371	0.653785
RPS27	-0.925236	0.003201
POLR3F	-0.0996032	0.662553
A0A125YV74	0.249559	0.357057
CDPK9	0.337503	0.0467083
S8FZT8	-0.556288	0.0910213
A0A125YGC8	-0.483616	0.219587
S8EN95	0.421886	0.195734
A0A125YJD9	-0.604344	0.0495465
A0A125YK51	-0.427616	0.465892
A0A125YNW5	1.17886	0.0230023
A0A125YPL7	-0.14237	0.524142
S8EUV4	0.171398	0.511174
S8FZU9	-0.809538	0.0234747
S8G902	0.932906	0.109849
AP2XII2	-0.634696	0.759191
S8EUW0	0.94737	0.0591223
S8FZV4	3.01487	0.010987
S8ENA3	1.16938	0.051846
S8ER67	2.1962	0.0502879
S8EUW4	-0.620091	0.061415
A0A125YUN8	-1.6415	0.0396731
A0A125YK28	-2.04921	0.0687311
S8ENA6	0.419211	0.177345
A0A125YVD4	-0.243721	0.281091
S8EUW8	-0.0140111	0.961655
S8G921	-0.223122	0.313937
A0A125YQG6	-0.897939	0.566107
A0A125YQV4	-0.821942	0.369424
A0A125YQV0	-0.982246	0.00503668
S8EUX2	-0.50123	0.133192
S8G927	0.112636	0.777463
A0A125YG53	-3.16578	0.00449648
A0A125YSQ2	-0.760602	0.067849
S8EUX7	-0.10237	0.751658
A0A125YKW1	0.121533	0.874362
A0A125YNG8	-0.366249	0.188476
A0A125YN84	-1.63629	0.0418499
A0A125YRL3	0.524467	0.417123
S8EUY1	0.971959	0.147286
S8G940	1.02013	0.283747
S8FZY1	-2.73223	0.00477829
S8ENC3	-1.20838	0.00623642
S8EMV8	9.91196	0.00184223
S8EQQ1	1.41931	0.0274376
S8EN77	-0.413275	0.131328
A0A125YPZ6	-0.985842	0.00266765
S8G8W0	-2.27729	0.00569418
S8EUR8	-3.29917	0.000556747
S8ER20	-3.89409	5.78044e-05
A0A125YT15	0.0533078	0.813985
S8FZQ5	-0.0972852	0.763355
A0A125YGL5	0.657648	0.384061
A0A125YRL7	-0.693917	0.0106649
A0A125YHX3	-0.13594	0.674881
A0A125YRT6	-0.808708	0.283299
S8G8U9	0.00803282	0.96179
A0A125YLK8	-0.442922	0.0165135
A0A125YIV8	-0.907286	0.439836
A0A125YIH2	-0.530597	0.0866367
S8FZP7	0.961476	0.327717
S8G8U4	-0.107067	0.579656
MIC14	0.776677	0.0506797
S8ER04	-1.40077	0.27734
A0A125YVH5	0.473907	0.388622
S8G8T9	-0.904908	0.119994
S8EUP9	0.47474	0.190023
S8ER00	-0.113197	0.859776
S8EN59	0.119824	0.814116
RPP0	-0.403837	0.0261619
S8G8T4	-0.60113	0.0283481
S8EUP3	-2.25403	0.0858943
S8EN54	-0.854429	0.604331
S8FZN1	0.455905	0.320289
S8G8S9	1.00722	0.0708809
MIC6	0.411934	0.193088
S8FZM8	-0.907994	0.362048
S8EN43	-1.02817	0.133593
S8G8S5	0.264731	0.427229
ACC2	-0.488019	0.0710539
S8EQY7	-0.430915	0.18046
S8EN39	0.259813	0.203507
S8FZM1	-0.242343	0.35193
S8G8S2	-0.169801	0.576431
S8EUM7	-0.477615	0.069714
CDPK6	-0.170364	0.624157
A0A125YIP1	0.236956	0.116306
A0A125YFW4	0.0445819	0.916917
S8G8R7	0.128365	0.808674
S8EUM1	0.210195	0.0973415
S8EQX7	0.682861	0.261545
S8EN29	0.552966	0.387575
S8FZL1	0.075679	0.826189
S8G8R3	-0.556565	0.0148862
S8EUL6	-0.684372	0.0149547
A0A125YFQ8	-0.301565	0.20694
S8EN26	0.304363	0.353458
MSH1	-0.155836	0.495186
S8EUL1	-0.0271716	0.961481
S8EQW8	-0.512783	0.156054
A0A125YP87	-1.53556	0.0208313
S8FZK0	-2.34576	0.193313
S8EUK6	-3.06909	0.00253232
A0A125YL46	0.500265	0.229553
A0A125YRW7	-1.58231	0.0237769
S8G8Q0	-0.0265289	0.955022
S8FZJ5	0.256628	0.287825
A0A125YSX7	0.0589918	0.866057
AP2XII1	0.0142885	0.983577
S8EN17	-0.308322	0.290896
S8G8P6	0.053749	0.912702
S8FZJ0	0.334584	0.712548
S8EUJ6	-1.42756	0.0397371
S8EN13	0.366368	0.313949
S8FZI4	0.852355	0.307165
S8G8P1	0.380871	0.0535483
A0A125YHV2	-0.0804364	0.710833
S8EQV9	-0.0343846	0.865285
S8EN08	0.349864	0.246998
S8FZH9	-0.436753	0.436463
S8G8N7	-0.227834	0.67752
S8EUI5	-0.301479	0.30256
S8EQV7	-0.997649	0.0719793
S8EN05	-0.610842	0.00950618
S8FZH5	0.866031	0.0301693
S8G8N3	-4.3727	0.00690052
S8EQV4	0.46865	0.104117
S8EN04	0.694439	0.106749
S8FZH0	-0.125074	0.401479
S8G8M6	-0.0903923	0.626488
A0A125YRY4	-1.16992	0.0654877
ALP1	-0.295348	0.291911
S8EN02	0.488755	0.0669679
S8FZG5	-0.981479	0.0208313
A0A125YW69	0.13469	0.492745
GAP50	-1.18725	0.0820647
SRS55M	-1.3943	0.194071
S8EQV0	-2.06245	0.00317737
S8EMZ9	0.040782	0.90179
S8FZG0	0.0614851	0.857564
S8G8L8	-1.31473	0.0972971
S8EUG3	-0.103259	0.817507
S8EQU8	0.203287	0.724463
S8EMZ7	0.558851	0.186745
S8FZF3	-0.893627	0.0505108
S8G8L3	-0.751937	0.0255913
PRMT1	-0.667401	0.0054893
S8EQU6	1.64751	0.0484577
S8EMZ1	-0.0799635	0.821412
A0A125YJF1	-0.215507	0.0426273
S8G8K9	0.393569	0.628517
A0A125YW15	-0.823002	0.0524162
S8EQU4	-0.605275	0.0118105
S8EMY8	-1.84381	0.151521
S8FZE3	0.181016	0.533371
S8G8K4	-0.150448	0.548365
S8EUE5	0.77683	0.020818
S8EQU2	1.06707	0.014918
S8EMY5	-0.0373524	0.977334
S8FZD8	0.201982	0.860854
S8G8K0	0.0835581	0.860913
S8EUE1	-0.27013	0.0729596
S8EQU0	-0.473374	0.489428
S8EMY3	-0.361691	0.70319
S8FZD4	0.312036	0.188857
S8G8J6	0.283671	0.296148
S8EUD6	0.365452	0.123844
S8EQT6	0.908335	0.0307152
S8EMY0	1.19521	0.273535
A0A125YIF5	-0.508794	0.144343
S8G8J1	0.187706	0.729652
S8EUD1	0.197757	0.691952
S8EQT4	-0.217791	0.236073
A0A125YPJ1	-0.128049	0.717129
S8G8I6	0.394515	0.112184
S8EUC5	-0.868818	0.0298855
S8FZB9	-0.82866	0.0968454
S8EMX4	-0.0579298	0.934511
S8G8I1	-0.50806	0.237717
S8EUC0	-0.906437	0.0897417
S8G5W9	0.0419904	0.888111
S8F8M6	3.13263	0.0285503
S8GR95	-4.62716	0.00580001
S8GGW3	0.314924	0.108032
S8F5K6	-0.747793	0.016184
S8F8N2	0.295447	0.152459
S8FBR7	-0.585196	0.0358799
S8GR99	-0.0694914	0.89365
S8GGW8	0.645592	0.338087
S8F5L0	0.0413274	0.924181
A0A125YIP9	0.170482	0.555318
S8FBS2	0.190569	0.772651
A0A125YNI9	0.106106	0.894026
S8GGX3	0.337359	0.394993
S8F8P2	-0.0626564	0.832823
S8F5L4	-0.098965	0.879301
S8FBS4	-0.359952	0.287586
S8GRA9	-0.713255	0.0272391
S8GGX8	0.447249	0.26091
S8F5L6	-0.0101003	0.976506
S8F8P6	0.214788	0.562545
S8FBS8	1.21584	0.00374287
S8GRB2	0.381571	0.0723304
A0A125YNK6	-0.275254	0.527179
S8F5M1	-0.389384	0.140616
IMC6	-0.705367	0.272735
S8FBT3	-0.149022	0.832859
S8GRB7	-2.0015	0.000320859
S8GGY6	-2.13864	0.00386796
S8F8Q6	-0.215841	0.798565
S8F5M5	-0.018303	0.92055
S8FBT7	-0.300516	0.759716
S8GRC2	-3.92821	0.00681952
S8GGZ1	-0.016336	0.92055
S8F5M8	0.00451869	0.983631
S8F8Q9	-0.245808	0.364668
S8FBU1	-0.373973	0.148066
S8GRC7	-0.157559	0.628409
ADF	0.185071	0.779691
A0A125YGB5	-0.190119	0.841367
S8F8R2	0.802607	0.00928785
S8FBU5	-1.5882	0.00297418
S8GRD1	-1.14771	0.262107
S8GH01	-0.481959	0.223104
S8F5N3	-0.16655	0.553393
S8F8R9	-0.0532376	0.877749
S8FBU7	-0.388504	0.115283
S8GRD5	0.352085	0.0290644
S8GH04	-0.394842	0.213938
S8F5N7	0.384395	0.284255
S8F8S1	0.880063	0.150453
AP2V1	0.0521246	0.913128
S8GRE0	-0.276356	0.566018
S8GH09	-1.01669	0.253377
S8F5P1	-0.0825676	0.7077
S8F8S5	-0.280166	0.500527
S8FBV5	-0.893004	0.333281
A0A125YKT5	-0.720268	0.0404808
S8GH13	1.0645	0.111738
S8F5Q0	1.77803	0.000714403
S8F8T0	0.867006	0.0712507
S8FBV8	-2.36549	0.114858
S8EQN3	3.12957	0.0146248
S8EMU7	3.03956	0.00429503
S8FDY1	0.650962	0.498798
S8GJA9	-0.309136	0.693608
A0A125YVU3	-0.300786	0.158689
A0A125YJM3	-0.122284	0.502629
A0A125YIC9	-0.139796	0.45549
S8FDY4	-0.325428	0.168085
S8GTQ4	-0.933732	0.00388269
S8GJB4	0.432805	0.192353
S8F7U5	-0.214937	0.35898
S8FAW6	-1.07763	0.0911345
S8FDY8	1.53026	0.00099591
S8GTQ9	0.979774	0.000216897
S8F7U8	0.0160697	0.963059
A0A125YGE3	-0.11149	0.751205
S8FDY9	0.299464	0.466136
S8GTR1	0.79907	0.10045
S8GJC2	-0.151659	0.632165
S8F7V1	-0.30728	0.0508322
S8FAX5	0.0520273	0.956683
S8FDZ3	0.0842904	0.865285
S8GJC7	-2.52761	0.0292348
S8F7V5	-0.884628	0.0180819
S8FAX9	-1.22602	0.274057
S8FDZ6	-0.846764	0.0262506
S8GTS2	-0.153897	0.906309
S8GJD2	-1.5608	0.0383112
S8F7W0	-0.246192	0.630218
S8FAY3	-1.15773	0.00297651
ACC1	-1.59175	0.0113331
S8GTS7	-0.442674	0.188653
S8GJD8	0.388524	0.122236
S8F7W3	0.444198	0.362713
S8FAY8	-0.453179	0.0338559
S8FE04	-0.985063	0.0487206
S8GTT2	-0.826031	0.020934
S8GJE3	0.695128	0.123188
S8FAZ4	0.861919	0.0261241
ALP4	0.44324	0.480744
A0A125YT39	0.479254	0.685835
S8GTT5	1.60795	0.0081025
S8GJE7	-0.421072	0.366507
S8F7X3	-0.265772	0.184981
S8FAZ8	-0.0258908	0.964527
S8FE10	-0.968948	0.128216
S8GTU1	-0.459059	0.148827
S8GJF4	0.817727	0.0318904
S8F7X7	-0.632383	0.0142566
S8FB03	-0.227032	0.691194
S8GTU4	-0.924698	0.00761243
A0A125YPT9	-0.741457	0.0262499
S8GJF8	0.0163046	0.983146
S8F7Y2	-0.442918	0.0298103
S8FB08	-0.444112	0.341196
S8FE16	0.196986	0.581586
S8GTU8	-3.55896	0.0233431
S8GJG3	1.51863	0.218712
S8F7Y7	0.315707	0.370398
S8FB13	0.922067	0.0356608
A0A125YG15	0.686102	0.0254089
A0A125YN05	0.327815	0.130353
S8GJG7	0.246599	0.426392
S8F7Z1	0.179764	0.297421
A0A125YYZ6	-1.53652	0.100846
S8FE23	0.161441	0.737483
S8GTV6	-0.742333	0.0102861
S8GJH3	-0.267142	0.140991
S8F7Z6	-0.838739	0.0615346
FACT140	0.0744525	0.744904
S8GTW2	-0.0856724	0.441136
A0A125YWB7	1.16785	0.0298855
S8GJH8	-0.213439	0.319485
A0A125YGT7	0.0140054	0.977334
S8FE28	-0.0727418	0.702502
S8FB26	0.17643	0.319104
S8FB41	0.404062	0.179206
SUB12	-4.36144	0.01765
S8GJI4	-3.40704	0.00350451
S8F805	-0.139198	0.877139
S8FB31	1.224	0.371479
S8FE32	-0.0270246	0.97577
S8GTX1	0.0093631	0.992509
S8GJI9	0.211452	0.494426
S8F809	-1.02473	0.0434884
S8FB35	-1.72755	0.005743
S8FE35	-0.61148	0.450365
S8GTX6	-0.246014	0.571932
S8GJJ5	-0.36838	0.298085
A0A125YPM1	-0.483907	0.585914
S8FE38	0.430143	0.138945
A0A125YY56	1.08444	0.0403742
S8GJK1	0.0315071	0.90469
A0A125YUB5	-0.14479	0.706444
S8FB45	-0.326883	0.358656
S8FE42	-0.400469	0.219701
S8GTY5	-0.508232	0.591583
S8GJK5	-0.494393	0.0349246
S8F823	0.439007	0.147286
PGKII	-0.076759	0.956825
S8FE48	1.16272	0.00218042
S8GTY7	-0.107712	0.480807
S8GJL0	-1.11606	0.0371019
S8F827	-3.54189	0.000189804
S8FB55	1.83291	0.00220294
A0A125YPV7	2.40926	0.145062
A0A125YWQ9	0.361082	0.469149
S8F831	-0.126137	0.796824
S8FB61	0.76554	0.0511498
S8FE54	0.337169	0.0790221
S8GTZ6	-0.372296	0.129324
S8GJM0	1.38517	0.000543605
S8F835	1.15024	0.328638
S8FB66	1.05433	0.0375057
S8FE58	1.88663	0.0278509
S8GTZ8	-0.663898	0.0223783
S8GJM3	-0.374155	0.0954401
S8F839	-0.59937	0.447444
S8FB69	-0.0238243	0.968537
S8FE62	-0.410916	0.231001
S8GU03	-0.478938	0.0424053
IMC7	-0.548337	0.17507
S8F843	-0.389904	0.0268832
S8FB73	0.437593	0.319989
S8FE65	0.180759	0.681326
S8GU06	0.619549	0.173685
A0A125YH33	0.623388	0.468914
S8F848	-0.00791409	0.990143
S8FB77	-0.145788	0.696981
A0A125YPL3	-0.202576	0.497772
S8GU09	0.312303	0.331477
S8GJN7	0.349256	0.451768
S8F851	-0.090363	0.865285
S8FB81	-1.24293	0.0845247
S8FE72	-2.57398	0.0120992
S8GJP0	-1.17785	0.00573195
S8GU11	0.242641	0.657111
SRS13	0.62832	0.356945
A0A125YMQ9	-0.114738	0.695664
S8GU15	-0.00901972	0.992246
S8GJP5	-1.01713	0.00204358
A0A125YYE1	1.39428	0.015735
S8FB89	-1.65008	0.250361
S8FE80	1.68185	0.0248528
S8GU18	2.11536	0.0420222
S8GJQ0	0.176418	0.683363
S8F863	1.01941	0.265164
S8FB93	-0.0623105	0.807463
S8FE85	0.0588629	0.903423
S8GJQ4	0.39916	0.0545893
A0A125YS65	0.229591	0.266479
A0A125YS99	-0.70205	0.000419945
A0A125YHM5	-0.17647	0.718711
S8FE88	0.204481	0.305939
S8GU25	0.106731	0.714312
S8GJQ9	0.0918328	0.752662
A0A125YKI2	0.892889	0.0316351
S8FBA0	-0.388901	0.389411
S8FE91	0.536134	0.423781
S8GU29	-0.578251	0.147678
A0A125YPE0	-0.175596	0.564977
S8F876	-0.112357	0.830887
S8FBA4	0.0745806	0.765013
A0A125YMJ0	-0.176852	0.610845
S8GU33	0.990615	0.110439
S8F879	-0.181815	0.517467
A0A125YL67	-0.522147	0.251857
A0A125YYF6	-0.493982	0.490131
S8GU38	-1.14948	0.000687461
A0A125YKX4	-1.46582	0.189575
S8F883	0.0245453	0.988959
S8FBB2	0.0137325	0.97005
S8FEA5	3.16553	0.000587351
RPS20	-0.465825	0.0438725
S8GJS7	2.79544	0.000199366
A0A125YZP2	0.945623	0.0360564
S8FBB5	-0.267935	0.194907
S8FEA6	0.827543	0.264527
GLTP	-0.0614444	0.872001
S8GJT2	1.19471	0.0165017
S8F891	0.214679	0.303415
S8FBC0	-0.0550943	0.885396
S8FEB0	0.142314	0.751524
S8G8A6	0.837916	0.0200201
S8EWY5	2.51582	0.00834887
S8F072	2.29484	0.0383507
S8GEL4	0.891964	0.0166483
S8G5E6	-0.196423	0.298085
S8ETZ4	3.15904	0.0255959
A0A125YS62	-0.64373	0.00266459
S8F076	-0.35591	0.228316
S8GEL7	-2.68758	0.00477829
S8G5E9	-0.0892669	0.736764
S8ETZ6	0.0115554	0.981036
S8EWZ4	-0.542012	0.24675
S8F081	-3.7282	0.000102371
S8GEM0	-0.0324101	0.868215
S8G5F3	-0.304194	0.421809
S8EU00	0.423628	0.165795
A0A125YJT8	0.0684857	0.807463
S8F085	-0.0840835	0.572873
A0A125YZA2	0.794724	0.0324647
S8G5F5	0.155987	0.319692
S8EU02	-0.493797	0.386559
S8F090	-0.692376	0.00791124
S8EX03	-0.0413682	0.929559
MED4	0.56917	0.0538865
S8GEM6	-0.871404	0.0735123
S8EU05	0.167087	0.763355
S8EX07	-1.09085	0.0494056
A0A125YTL1	0.157128	0.807695
S8F092	-0.447079	0.0943058
S8G5G2	0.206594	0.331672
S8EU08	0.332735	0.406966
S8EX11	-0.248082	0.30267
S8F097	-0.892265	0.00464988
S8GEN4	0.535103	0.107047
A0A125YP03	-0.387423	0.142972
A0A125YGC6	-0.171425	0.387002
S8EX14	-0.253268	0.36458
S8F0A1	0.209566	0.68008
A0A125YL51	0.292072	0.355486
S8G5H0	-0.828413	0.0501359
S8EU13	0.260548	0.18541
S8EX17	-0.0164017	0.962735
S8GEN9	-0.670225	0.127963
S8G5H2	-0.809422	0.0135957
S8EU16	0.923785	0.113798
S8EX21	-0.133738	0.631316
A0A125YJQ4	-0.185778	0.828582
S8GEP4	-0.0953203	0.829165
A0A125YR02	0.880426	0.0820647
S8EU20	1.09817	0.0615346
S8EX25	-0.357187	0.478218
S8F0B3	0.658976	0.0709483
S8GEP8	-2.29724	0.0182859
A0A125YL01	-0.125757	0.786959
S8EU24	-0.114592	0.872001
RON3	-1.32893	0.153473
A0A125YNA1	-0.185781	0.27734
S8GEQ1	-0.438435	0.39399
S8G5I1	-0.817633	0.0441093
A0A125YXU8	-0.226945	0.439999
S8F0C1	0.122279	0.656694
S8EX35	-0.393947	0.0269103
S8GEQ4	-1.78202	0.18777
S8G5I6	-0.928863	0.291603
S8EU29	-0.236956	0.689642
S8EX37	0.0474008	0.915014
AP2X4	-0.307064	0.250379
A0A125YVC1	-0.459763	0.0920386
S8EU33	-0.293312	0.0726787
S8EX41	-0.940813	0.268155
S8GER1	0.168581	0.460307
S8F0C9	1.3751	0.198332
S8G5J3	-0.335014	0.205081
A0A125YI46	-1.06319	0.11032
S8EX45	-0.982242	0.214149
S8F0D4	-0.838592	0.272735
S8GER6	-0.176582	0.788016
SRS60A	-3.39099	0.104509
S8EU39	-1.76481	0.188857
S8EX48	0.251748	0.429984
S8F0D8	-0.123315	0.474779
S8GES0	-0.565085	0.111738
S8G5J9	1.30595	0.0718593
A0A125YNB3	0.188094	0.403446
AP2X3	0.460434	0.48807
S8F0E3	0.881852	0.0786143
S8GES2	-0.0301149	0.916229
S8G5K2	0.176268	0.764724
S8EU48	-0.607295	0.0641182
S8EX56	0.15552	0.617702
S8F0E6	-0.117165	0.796655
S8GES7	-0.212617	0.392994
A0A125YSQ1	1.67405	0.000967554
S8EU53	0.496947	0.354876
S8EX59	-0.470927	0.0687311
S8F0F1	-0.707021	0.015181
S8GET1	-0.0418986	0.913513
S8G5K8	0.253943	0.148216
S8EU57	0.0410778	0.851772
S8EX60	1.17793	0.00383849
S8F0F6	0.673305	0.0174537
S8GET6	0.0274209	0.956092
S8G5L2	-0.31977	0.21965
ALV10	0.589986	0.266585
ALV11	-0.376041	0.163991
S8F0G0	-0.0268737	0.944709
S8GEU0	0.696445	0.331672
S8G5L4	-0.633463	0.232861
S8EU66	0.465542	0.259659
S8EX69	-0.498108	0.0750303
POLR3C	-0.181254	0.433971
A0A125YQW7	0.113111	0.622197
S8G5L8	-0.0270078	0.924832
A0A125YRS4	0.351425	0.42895
S8EX73	1.18492	0.209231
S8F0G9	0.519371	0.132033
S8GEU8	-0.0281778	0.918745
S8G5M2	0.585395	0.174649
S8EU74	-0.802788	0.340805
S8EX77	-1.47404	0.176348
S8F0H4	-0.18984	0.598269
S8GEV4	0.702479	0.0378921
S8G5M4	-0.149098	0.539468
A0A125YY39	0.266621	0.496737
S8EX80	0.5358	0.126484
SRS40F	-0.313054	0.662694
SRS40E	-1.89617	0.0155045
SRS40D	-1.99507	0.0740903
A0A125YY69	-0.505991	0.292993
S8GEW2	-1.71476	0.0180179
S8EU85	0.478193	0.122835
S8G5N2	1.48074	0.00051483
S8F0J0	-1.56012	0.0222509
A0A125YGQ1	0.136903	0.703158
S8GEW7	-0.881565	0.00419735
S8G5N6	-0.444875	0.310298
S8EU89	-0.206315	0.409225
S8EX90	-0.752484	0.413636
S8F0J5	0.338865	0.269211
A0A125YJX9	-0.475088	0.00598894
S8EU94	-0.181709	0.817306
S8EX92	0.429073	0.272735
JMJD4	0.196358	0.509015
A0A125YMP1	-1.09518	0.0733936
S8G5P2	-0.0764782	0.915336
S8EU98	-0.264916	0.38288
CDPK5	-0.184271	0.414035
S8F0K5	-0.159724	0.519983
S8GEY4	-0.0414922	0.813062
S8G5P6	-0.000689122	0.998275
S8EUA2	-0.325722	0.172134
S8EXA0	0.63595	0.0441093
S8F0L0	0.983796	0.0820647
S8GEY9	0.208701	0.633274
S8G5Q1	-0.257406	0.628517
S8EUA7	-0.404254	0.722813
A0A125YUV8	-1.92554	0.0473012
S8F0L4	-0.8123	0.0184886
S8GEZ4	0.179927	0.564742
A0A125YGH3	0.43425	0.280165
RPS18	-0.197797	0.192182
S8EXA8	-0.0318139	0.939032
A0A125YYT7	-1.5657	0.0456669
S8GF01	-2.09905	0.00219948
S8G5Q7	-1.32129	0.00539448
S8EUB6	0.191572	0.573598
AP2X2	0.109276	0.691952
S8F0M5	-0.204235	0.406662
S8GF05	-0.905157	0.110789
S8G5R0	1.30272	0.0271763
S8EUC1	0.425073	0.559179
S8EXB9	-0.437014	0.382874
S8F0M7	0.859202	0.0222509
A0A125YSF8	0.603036	0.254826
S8G5R4	0.25257	0.373169
S8EXC3	-1.02893	0.0479995
S8EUC6	-0.865357	0.239043
S8F0N2	-0.816485	0.00716013
S8GF15	1.44548	0.0161814
A0A125YJY5	0.0503219	0.912064
A0A125YQP1	-0.0530999	0.870751
POLR2A	-0.357083	0.00791124
S8F0N7	-0.966987	0.313113
S8GF20	0.779453	0.483287
S8G5S0	-1.49131	0.300945
A0A125YJN5	-0.0446015	0.89886
S8EXD0	0.240142	0.229558
A0A125YTL6	1.20563	0.0820647
S8GF26	-0.840746	0.251532
S8G5S4	-1.0053	0.200488
S8EUD9	-0.848822	0.0298079
A0A125YUU5	0.949423	0.104305
S8F0P5	0.166027	0.502487
S8GF31	0.300023	0.829069
S8G5S9	-0.0313999	0.918745
S8EUE3	0.631836	0.299148
S8EXE0	-0.465929	0.209114
S8F0Q0	-4.20793	0.00266459
A0A125YGY7	0.261572	0.221007
S8G5T3	0.0835962	0.869117
S8EUE8	0.11265	0.752264
S8GF40	-0.194001	0.6634
S8F0Q5	0.0321162	0.975445
A0A125YIM7	0.195013	0.381311
S8EUF3	-0.283257	0.177541
CDPK2	0.0861506	0.647651
S8F0Q9	0.055822	0.840306
S8GF44	0.335546	0.310228
S8G5T9	0.104607	0.871412
S8EUF8	-0.296867	0.0770504
S8EXF3	0.619616	0.0517186
S8F0R8	-0.375797	0.1743
A0A125YN67	-0.234314	0.280502
S8G5U2	-0.232466	0.421818
S8EUG2	0.346318	0.699466
A0A125YLC7	0.499096	0.00424036
S8F0S3	-2.26337	0.114363
A0A125YVT2	0.028279	0.936824
S8G5U5	-0.54169	0.49161
A0A125YKI7	0.433971	0.499163
S8EXG3	0.350806	0.539825
A0A125YLN5	-0.0628026	0.914675
S8GF57	0.509025	0.110744
S8G5U9	0.412979	0.148068
S8EUG9	0.0804762	0.803164
A0A125YFI4	0.335623	0.26091
S8F0T3	0.30865	0.439752
S8GF62	0.350373	0.49339
S8G5V2	0.878571	0.00121744
S8EUH2	-0.0927889	0.684235
S8EXH1	-0.315833	0.0507782
S8F0T7	0.948191	0.00146122
S8GF67	0.0781672	0.878876
S8G5V4	-0.197565	0.337404
A0A125YPT3	1.35027	0.0017926
S8EXH4	-0.159462	0.465996
S8F0U1	-1.2677	0.00444035
S8GF72	-1.55861	0.00472273
S8G5V9	-0.376829	0.244278
S8EUI1	0.502269	0.123054
TPI-I	-0.27461	0.0887438
S8F0U5	0.408189	0.00619225
S8G5W2	0.684162	0.486765
S8GF77	-0.336835	0.807695
S8EUI6	-1.86579	0.0412408
S8EXI4	-1.00771	0.313937
S8F0U9	0.126771	0.834888
MED31	-0.0639176	0.908845
S8G5W6	-0.157498	0.310228
S8EUJ1	-0.296985	0.857289
A0A125YRE3	-0.600943	0.0872863
A0A125YJC8	-0.280582	0.568378
A0A125YKC2	-0.195458	0.267035
A0A125YVN4	-0.596968	0.00374751
A0A125YWI5	0.000931407	0.998373
S8EXJ1	0.701325	0.0973415
S8G5X3	-0.385545	0.128951
A0A125YK57	1.03292	0.000114969
S8EUK0	0.38824	0.0761028
S8EXJ5	-0.382989	0.36731
S8F0V9	0.694177	0.146304
S8GF96	1.01761	0.0618507
S8G5X7	0.220672	0.82236
ALV6	-2.82107	0.0412459
S8EXJ9	1.00454	0.134661
S8F0W2	0.386773	0.304649
S8GFA1	-2.92351	0.0318904
DDX3X	-0.57376	0.0538537
S8EUK8	-0.0608072	0.856914
S8EXK3	1.3861	0.00452906
A0A125YXA5	0.0854639	0.738185
S8GFA6	0.681595	0.00276834
A0A125YG94	-0.00502189	0.99713
S8EUL3	-2.05294	0.0050875
A0A125YPV2	-0.40645	0.0618507
S8F0X0	0.582323	0.354001
S8GFB2	-0.0883919	0.799962
S8G5Z4	0.446923	0.146146
A0A125YU58	-0.0388038	0.902774
S8EXL5	0.466081	0.0154517
S8F0X3	0.447182	0.686274
S8GFB8	0.345589	0.0473012
LIPA	-0.199403	0.286533
S8EUM4	-0.544549	0.294013
S8EXL9	0.239776	0.56155
S8F0X6	0.44328	0.158101
RAD16	0.23594	0.345723
S8G602	-1.26575	0.105088
S8EUM8	0.243247	0.596683
S8EXM3	0.200608	0.414035
S8F0Y0	0.984651	0.194993
S8GFC9	0.851968	0.138477
S8G606	0.114921	0.540693
S8EUN3	0.304437	0.0605987
S8EXM7	0.101212	0.866705
S8F0Y3	-0.10585	0.615376
S8GFD6	2.44797	0.0234682
A0A125YMZ6	0.118935	0.810618
A0A125YX10	-0.0597715	0.830411
A0A125YK67	-0.193406	0.610232
S8F0Y6	-0.772727	0.126497
A0A125YGY9	-0.617644	0.0231267
S8G616	-0.072513	0.679451
S8EUP1	-0.665178	0.000828415
A0A125YTW0	0.139161	0.80623
S8F0Y9	1.42148	0.0740205
S8GFE6	0.774124	0.0719032
A0A125YHN8	-0.0729651	0.776125
S8EUP6	-0.181859	0.564289
S8F0Z2	-0.161492	0.406845
S8EXN9	0.247725	0.747121
S8GFF1	-0.441848	0.167016
S8G627	-1.74116	0.0696536
S8EUQ1	0.710354	0.11032
A0A125YSR0	-0.136445	0.755284
S8F0Z6	-1.18499	0.125551
A0A125YK52	1.71976	0.0118105
A0A125YJV5	-0.35716	0.148941
A0A125YVV3	-0.105895	0.808674
S8EXP7	0.53989	0.113458
S8F101	0.0487909	0.887368
S8GFG0	1.12548	0.00110741
S8G635	1.2164	0.00172078
SET1	-0.0328883	0.915803
S8EXQ3	2.72003	0.00903145
S8GFG5	0.307454	0.689137
S8F106	-0.529583	0.00590148
S8G642	-0.00428097	0.992246
S8EXQ8	-0.22032	0.564243
SRS67	0.550306	0.00761243
S8F111	0.452682	0.0911525
S8GFH0	1.01703	0.387575
S8G645	0.587921	0.349521
S8EUR9	0.0282247	0.916229
S8EXR5	0.899219	0.00438292
S8F115	0.139365	0.797571
S8GFH5	1.31683	0.0250061
S8EUS4	0.0434715	0.951675
S8G650	0.0910329	0.830084
S8EXR9	0.19338	0.576489
PFKII	0.378595	0.265968
RPS11	-0.58667	0.0293871
S8G656	0.0719634	0.865285
A0A125YYN6	-0.782575	0.14798
S8EXS4	0.00660619	0.989148
S8F125	-0.661887	0.0946128
ROP30	1.47736	0.0157247
S8G662	2.93094	0.0142566
SIR2	0.757997	0.0298573
A0A125YJ56	0.658178	0.0911525
S8EXS9	-0.142388	0.458247
S8G668	0.398244	0.326915
S8EUT9	1.24259	0.292993
S8EXT3	0.101695	0.721565
S8F134	0.744904	0.203141
A0A125YVH4	-5.07174	0.00345801
S8G672	1.05778	0.17529
S8EUU2	1.02522	0.10762
S8EXT5	0.359847	0.346605
S8F139	-0.0798035	0.728765
S8GFK2	-0.397055	0.336349
S8G679	-0.198853	0.772545
[truncated: 5,978 more rows]

## Sheet: RH vs CTG - Filtered
Gene	Log2 fold chage	p adjusted
A0A125YKY2	-3.16654	0.0152832
S8F400	-2.41723	0.00167049
A0A125YRS1	3.94817	0.000370524
A0A125YFU5	2.70731	0.0451086
S8GEM4	-3.0372	0.000851072
S8F6A1	-4.88402	0.0015188
S8F3B5	-2.92987	0.00569683
S8GNW8	-3.94402	0.00706957
S8F675	2.79247	0.00580974
S8GEH7	-4.55171	0.00441829
S8F997	-3.38665	0.000228488
S8F5V7	2.68448	0.0027071
A0A125YRZ8	-3.31101	0.00110751
S8F5Q7	3.80932	0.00842438
S8GDY3	3.22117	0.00122818
SUB4	-2.90439	5.78044e-05
S8F5N9	-2.97815	0.0469702
S8GN69	-2.79217	0.000923701
ROP18	6.75839	0.000487313
S8F8T8	-2.55981	0.000126872
S8GN37	2.32307	0.0101207
S8F2J1	-3.21089	0.00136242
S8F5K3	-2.6093	0.000216897
SRS49A	-2.97151	0.0419228
A0A125YH00	-5.44398	0.00116498
S8EVK1	2.33544	0.00128547
S8FC88	-3.69448	0.000114969
S8FC85	3.1971	0.0097425
S8GKV2	-2.32941	0.0105897
A0A125YKQ3	-2.09906	0.00654595
S8GKU0	-2.71747	0.0234747
S8FC68	2.24618	0.000216897
A0A125YW82	2.84544	0.00284611
S8FC20	-2.23204	0.0350855
S8FBP4	-5.20648	0.00183053
S8EXI5	3.33433	0.00210028
S8G8R6	-2.31122	0.0261241
A0A125YHA1	-3.03458	0.0258496
S8FCI1	-3.53681	4.89284e-05
A0A125YJJ1	-2.18677	0.0454905
A0A125YJU4	-2.31408	0.0107359
S8GRG1	-2.27283	0.0360335
S8F8W4	2.04026	0.00263153
S8GH76	2.56081	0.000394052
S8F5W0	-4.32337	0.00025875
S8F8Z7	-4.6881	0.00240073
S8GRN8	-4.01626	0.000130463
S8G4J8	2.23874	0.0454905
S8EVY9	2.12674	0.0217376
S8GDL4	2.79528	6.52762e-05
S8EVU7	2.94035	0.014918
S8G4B3	2.18633	0.0356608
S8GDF0	-4.73868	0.00358722
S8ESS3	2.20493	0.00904946
SRS18	2.35219	0.00118109
A0A125YUL2	-2.05227	0.0161465
A0A125YMZ1	-4.94182	0.0054893
S8ETB7	2.87015	0.00328687
S8EWT7	2.8412	0.0120337
S8EQB0	4.38427	1.09152e-06
A0A125YK82	4.28457	0.000149822
S8FZS1	-3.90896	0.00099591
A0A125YXV2	-2.88311	0.00123752
S8FZV4	3.01487	0.010987
A0A125YG53	-3.16578	0.00449648
S8FZY1	-2.73223	0.00477829
S8EMV8	9.91196	0.00184223
S8G8W0	-2.27729	0.00569418
S8EUR8	-3.29917	0.000556747
S8ER20	-3.89409	5.78044e-05
S8EUK6	-3.06909	0.00253232
S8G8N3	-4.3727	0.00690052
S8EQV0	-2.06245	0.00317737
S8F8M6	3.13263	0.0285503
S8GR95	-4.62716	0.00580001
S8GRB7	-2.0015	0.000320859
S8GGY6	-2.13864	0.00386796
S8GRC2	-3.92821	0.00681952
S8EQN3	3.12957	0.0146248
S8EMU7	3.03956	0.00429503
S8GJC7	-2.52761	0.0292348
S8GTU8	-3.55896	0.0233431
SUB12	-4.36144	0.01765
S8GJI4	-3.40704	0.00350451
S8F827	-3.54189	0.000189804
S8FE72	-2.57398	0.0120992
S8GU18	2.11536	0.0420222
S8FEA5	3.16553	0.000587351
S8GJS7	2.79544	0.000199366
S8EWY5	2.51582	0.00834887
S8F072	2.29484	0.0383507
S8ETZ4	3.15904	0.0255959
S8GEL7	-2.68758	0.00477829
S8F081	-3.7282	0.000102371
S8GEP8	-2.29724	0.0182859
S8GF01	-2.09905	0.00219948
S8F0Q0	-4.20793	0.00266459
ALV6	-2.82107	0.0412459
S8GFA1	-2.92351	0.0318904
S8EUL3	-2.05294	0.0050875
S8GFD6	2.44797	0.0234682
S8EXQ3	2.72003	0.00903145
S8G662	2.93094	0.0142566
A0A125YVH4	-5.07174	0.00345801
S8GFL5	-2.83033	0.00113396
S8F1E7	2.59123	0.00218042
A0A125YVZ4	-2.26086	0.00137404
S8GKG3	2.08563	0.0016541
S8F696	2.12403	0.0317798
A0A125YNL8	-2.20397	0.0318792
RAD54	-2.21736	0.00302629
A0A125YRF1	2.10622	0.0148635
S8EZP0	2.03538	0.0292221
A0A125YVZ0	-2.13741	0.00690052
S8F5K9	2.6037	0.0102861
S8EZ59	-7.43094	0.000949941
S8ETK7	-2.98198	0.00615844
S8EZX6	2.452	0.0393739
S8EZT2	-3.09133	0.00761243
S8G4Z6	2.09069	0.000149822
A0A125YJK8	-2.98766	0.0488831
A0A125YP45	-4.14312	0.000216897
S8GGC7	2.09335	3.18807e-05
S8FB39	-4.25829	0.0061019
A0A125YGM9	-6.81195	0.0109305
SRS23	2.67307	0.0027177
S8F4V5	-2.03592	0.0294518
S8F4U7	-2.16672	0.00387573
S8F7S2	-4.8527	0.000557651
S8F4R6	-2.85332	0.0139978
S8F7J2	2.06495	0.0140419
A0A125YRV7	2.06441	0.00775405
S8F795	-4.75526	0.00791124
S8GF03	3.43621	0.0017971
S8F6V1	-2.235	0.0254089
A0A125YNN0	-4.33856	0.000923701
S8FA14	-2.96571	0.0102789
S8GF59	-2.51266	0.0139978
S8FA70	-3.55635	0.022209
S8GPQ4	-2.99574	0.00043916
S8FA85	-2.83162	0.000149822
S8FA96	-2.16346	0.0378921
S8GFF4	3.22455	0.0027177
S8GFH2	2.95516	6.42838e-06
A0A125YLQ3	4.65474	0.00619113
S8F776	5.49177	0.000494056
S8EUY6	2.63961	0.00012577
S8G946	3.55863	0.00051483
S8ERC7	-3.40023	4.89284e-05
A0A125YVN9	-2.20079	5.6214e-05
S8G984	2.01762	0.0014612
S8EV24	-3.27411	0.00122818
S8G990	-2.97328	0.00146122
S8G062	-2.99481	0.0271644
S8G9I4	2.47157	0.00754003
S8G9M2	-2.57955	0.000189804
A0A125YUQ3	-2.31122	0.00506336
A0A125YHR7	-3.35011	0.0261205
S8ENV9	-2.8411	0.00580001
S8ENX7	-2.64983	0.000114969
A0A125YQU3	2.37633	0.0223097
S8G9T9	2.43524	0.0164612
S8G0K9	-2.94581	0.00159319
A0A125YRZ3	3.21932	0.0207471
A0A125YX32	3.48359	0.00336758
S8G0V3	3.2147	4.11363e-05
S8EQN6	-2.04928	0.0014576
S8ESC9	-2.69972	0.00171921
S8EW03	-2.88402	0.000363013
S8EPC7	2.11563	0.0387685
S8F7Q7	5.30864	0.00552663
S8FDV0	3.78148	0.00231252
S8FAQ6	-2.5869	0.0236459
S8FDR4	-3.46403	0.00924681
S8FAP2	-2.27771	0.0195648
S8GT92	-4.90324	0.00025875
S8F7F9	-2.33783	0.0244511
S8FAE5	-2.4816	0.000176717
S8F7B9	-7.31076	0.000373377
S8F742	-2.23754	0.00823923
S8F3D7	-2.08518	0.023124
S8GBK2	-4.81945	0.00116498
S8F0K0	-3.89904	0.000484202
S8F3H3	-3.95762	0.0271987
A0A125YS12	-2.34203	0.0173491
S8GL13	-5.13365	0.0117712
S8F0M6	3.1401	0.00429592
S8GL47	2.34535	4.89284e-05
S8F6Z1	2.62779	0.00457
S8GL95	-2.49562	0.0469145
S8F3S6	-3.45667	0.00736947
S8F727	-5.97974	0.000494056
S8GBX9	-2.80052	0.00286235
A0A125YIV3	-3.71694	0.0286893
S8F3Y4	-2.50386	0.040728
BAG1	-5.52325	0.000303637
S8F159	3.5776	0.000165777
S8F7I8	-3.008	0.00118264
A0A125YRN2	-4.61096	0.00213308
S8F1G6	2.596	0.000114969
S8GMH6	2.35005	0.0321285
S8F1W6	-2.20373	0.0256851
S8GML9	4.63046	0.00429199
S8GDA4	3.03423	6.51016e-06
S8G7K9	2.81786	0.00253017
A0A125YIZ0	-2.34796	0.0215275
S8GGS2	-3.49243	4.18826e-05
A0A125YWE3	-2.34023	0.00218042
S8EW01	-4.06451	0.0136436
S8F291	-2.03226	0.0078988
S8F265	-2.51642	0.0326351
AP2IX1	-2.17704	0.0222509
S8GID4	3.62204	0.0208174
S8F417	-4.4326	0.0287566
S8F0T6	-3.51337	0.00991068
A0A125YK06	-3.89266	0.000934727
S8F100	3.50195	6.7351e-05
S8GIL7	-3.36614	0.0017513
S8F4G1	2.85571	0.000114969
S8G9H1	2.18291	0.0144298
S8G9L1	3.39463	0.00763007
S8G9R6	-2.52953	0.0286892
S8F1L2	2.41823	0.00654595
S8EYQ6	-4.48495	0.0350019
S8F1Y5	2.15404	0.0354211
S8GA24	3.06869	0.00630987
S8EZ32	-2.27238	0.023875
S8GJ99	-2.07202	0.00310376
S8GTP6	-4.64955	0.000129197
S8G1H2	4.6637	0.00297414
S8GAL2	-3.85064	0.0188377
S8ESW2	2.25697	0.0097425
S8G1E0	3.99268	0.0134107
S8GAJ3	4.40829	0.0118608
S8EWC7	3.7902	0.0151668
S8EPU2	-3.70465	0.0171097
A0A125YKW6	-2.93012	0.0151992
S8ESJ2	-2.21327	0.0487396
S8GAD6	-2.89568	0.00253508
A0A125YSP7	5.65737	6.01188e-06
A0A125YQ09	2.11045	0.00022925
A0A125YT01	-3.13661	0.000236315
SRS35A	-4.83227	0.00110741
S8F592	-4.14786	0.000823267
S8F3K5	3.56369	0.00116498
S8F6L8	2.34199	0.00416974
S8GP76	-5.71246	0.00310857
S8F544	2.67393	0.0136779
S8GQU1	-4.42644	0.000231706
S8FB60	-2.10397	0.0322608
A0A125YND8	-4.21848	0.00298386
S8GGD8	-3.15677	0.0234177
S8FBN7	3.20581	0.00825779
S8GR64	2.89411	0.0111901
S8GR36	-2.02613	0.00210028
S8GGP5	-2.31367	0.00109704
S8F8B2	-2.92357	4.11363e-05
S8F591	-2.8442	0.00188673
S8F8A3	-4.89772	0.000189804
S8GGL6	-4.91035	5.78044e-05
A0A125YVW2	-4.13848	0.000149822
S8GHF8	-2.04106	0.00217129
S8F365	2.73462	0.00114851
ABCG84	5.54577	0.000391956
S8F3G1	-3.71797	0.0333493
LDH2	-4.57619	0.00555548
SRS36B	-3.09321	0.0347654
S8F3T9	-3.11761	0.000301484
S8GI69	-2.35374	0.014918
A0A125YTS6	2.96028	0.0152514
A0A125YQB7	-4.98546	0.00136974
S8GLA8	2.36721	0.0102861
A0A125YTS1	2.79473	0.0234642
A0A125YWR9	-2.76821	0.00240073
A0A125YZC4	-4.28223	0.0275069
A0A125YPS9	-3.78392	0.00118264
A0A125YPG2	-2.99362	0.0314666
A0A125YIW5	-3.65421	4.11363e-05
A0A125YT69	-3.53537	0.0013815
A0A125YTL2	2.01405	0.0255959
A0A125YS74	-4.28019	0.000907911
S8F612	2.79217	0.000189804
S8FBD0	-2.20278	0.0414745
S8GU94	2.27346	0.0383859
S8FEE0	-2.78853	0.00116498
A0A125YVM5	2.9087	0.0107359
S8EQ23	2.6656	0.0417243
S8GAT6	3.25839	0.0032499
A0A125YZL3	-4.13387	0.00177175
A0A125YWB3	-4.95319	5.78044e-05
SRS19F	2.1076	0.0321285
A0A125YLQ6	3.96961	0.00721512
S8ESK0	-3.97258	8.30286e-05
S8F1R5	2.84263	0.0205993
S8EYK0	-5.64772	0.000366242
S8EVJ3	-3.83165	0.00128547
S8G6Y2	-2.64489	0.0207492
PNP	-3.07579	0.000556747
A0A125YT86	2.8993	0.0140929
S8GD49	-2.63419	0.000409839
S8ESG1	-2.46473	0.020355
S8EV40	2.07748	0.022209
A0A125YIE6	2.17312	0.000906621
S8G387	4.93718	0.000650443
S8EY71	-4.00136	0.000394052
S8ERH9	4.33704	1.29437e-07
A0A125YN40	2.71831	0.00983785
S8ERH0	2.60352	0.0214577
A0A125YI56	3.15674	0.000877421
S8ERE1	3.63405	6.01188e-06
S8GBX3	-2.1449	0.0013815
SRS52F	2.32031	0.0129506
ABCG77	-3.84907	0.0147222
S8GBJ7	-7.15499	0.000144182
S8EX82	-8.71897	0.00145874
A0A125YIR1	2.59551	0.0118577
S8FCQ3	-2.7824	0.0027071
A0A125YTB6	2.22503	0.0109425
A0A125YSQ9	3.1676	0.00998895
S8F6M7	-2.22326	5.78044e-05
A0A125YKI0	-3.49131	0.000231342
S8FCX5	-2.08557	0.0150308
SRS16C	4.81513	0.000409839
SRS15C	2.84816	0.00589248
A0A125YQB9	2.72353	0.00374751
S8EU86	-3.22071	0.0208493
S8FYZ2	2.13758	0.018481
S8EU35	-4.5526	5.78044e-05

## Sheet: RH vs PLK
Gene	Log2 fold chage	p adjusted
GRA12_275850	-0.408107	0.554743
GRA12_288650	0.575839	0.000217585
RPL22_313550	0.37644	0.0221115
RPL22_239760	0.215254	0.750587
RPL24_216010	0.0453109	0.78425
RPL24_244320	0.0849953	0.837922
RPL27_262690	0.184414	0.110704
RPL27_293600	0.326979	0.00754343
RPL29_234550	0.266245	0.63877
RPL29_275330	-0.982266	0.0603516
RPL35_250810	0.248591	0.195717
RPL35_285530	0.0383912	0.94632
RPS15_213350	-0.300092	0.376167
RPS15_316110	-0.328569	0.307603
RPS6_210690	-0.0489259	0.782849
RPS6_217670	-0.339545	0.399121
RPS9_218850	-0.137862	0.789124
RPS9_248480	0.0933079	0.76523
S8ER97	-0.305772	0.338944
A0A125YKY2	-3.46482	0.00780278
MIC17C	0.020579	0.979179
MIC17B	-0.249201	0.710349
MIC17A	0.013308	0.974998
S8F0R5	0.0965929	0.667378
S8EXK6	-0.522574	0.398388
ROM1	-0.404112	0.16149
S8GIC5	-0.190643	0.536416
S8F400	-0.626846	0.31229
A0A125YGK0	0.474263	0.330771
HXGPRT	1.5489	0.0233422
A0A125YJ55	-0.0216895	0.930259
S8GIB9	0.46202	0.0467899
SUB3	0.359512	0.0750212
S8F0Q6	0.65014	0.0017318
S8EXJ7	0.184036	0.324765
S8G8V2	0.638057	0.397406
S8GIB3	0.374223	0.217254
S8F3Y5	-0.843206	0.0194818
S8F0Q1	-0.471304	0.260503
S8EXJ3	-0.404077	0.0963654
S8G8U8	-0.260356	0.419075
S8GIA8	0.41645	0.241296
S8F3X7	0.00494912	0.992258
S8F0P6	0.332533	0.133532
S8EXJ0	-0.512716	0.632004
S8GFX6	1.37623	0.0001463
A0A125YRS1	3.43852	0.00213626
S8F1J9	-3.59938	0.00948739
S8F6L1	-2.32105	0.00187881
S8F3J8	0.73637	0.149333
S8GEU1	0.279057	0.0773274
ROP33	0.0627046	0.705293
S8F9Q8	-0.126508	0.684436
S8F6K7	0.631737	0.0290391
S8F3J4	1.42832	0.0811203
A0A125YGF5	-0.65328	0.132278
S8GP38	-0.104025	0.730468
S8F9Q4	-0.394207	0.129178
S8F6K2	-0.103298	0.673151
S8F3J0	-0.230468	0.26999
S8GET5	-0.511316	0.377009
A0A125YV87	0.136238	0.739754
S8F9P8	-0.539835	0.211221
A0A125YVH9	0.207326	0.506612
S8F3I6	-0.967325	0.00214052
ST3	0.323026	0.355069
S8GP32	0.363107	0.542426
S8F9P4	1.56293	0.00521605
S8F6J3	0.684958	0.000369212
SAP18	1.4413	0.000101427
S8GES5	0.0762785	0.864228
S8GP24	0.0364124	0.933773
S8F9J3	-3.669	0.0167182
S8F6D9	-2.69784	0.0264871
S8F3H4	-0.112987	0.891947
S8GER5	-0.0854885	0.728425
S8GP08	0.120933	0.705582
S8F9H7	-1.40032	0.0472647
S8F6C0	-0.206321	0.565251
S8F3F2	-0.177426	0.542029
S8GEP7	0.0800973	0.897049
S8GP02	-0.509977	0.221747
S8F9H3	-0.168236	0.610152
A0A125YNM8	-0.7047	0.405037
A0A125YUC9	-1.27373	0.00253943
S8GEN8	-1.40399	0.00805044
A0A125YFU5	-2.7004	0.00662138
MIC2	0.791738	0.164183
S8F6B2	0.713551	0.00736064
S8F3D9	-0.201995	0.443399
A0A125YM53	-0.535369	0.0529545
S8GEN2	-0.565346	0.142061
S8F9G0	-0.067758	0.889913
S8F6A8	-0.0715704	0.915226
ASP1	0.690599	0.145146
S8GEM4	-3.95498	0.000497172
A0A125YR16	-0.963438	0.128661
S8F9F5	-0.18194	0.14932
A0A125YZ21	-0.424513	0.0601314
S8F3C3	-2.49315	0.0724447
S8GNY5	0.114341	0.700508
S8F9F0	0.610847	0.35983
S8F6A1	-4.0091	0.00545825
S8F3B5	-3.0263	0.00330814
S8GEK9	-0.432929	0.152349
S8GNY1	-0.481082	0.02044
S8F9E4	-1.77718	0.0558396
S8F695	-1.32612	0.146027
A0A125YQJ9	-1.77877	0.0222
S8GEK1	-0.415324	0.199908
S8GNX4	-0.0722932	0.86721
S8F9E0	-0.357997	0.635173
S8F691	-1.1532	0.443964
S8F3A1	-2.58869	0.0500048
S8GEJ5	0.216538	0.366477
S8GNW8	-3.2559	0.0118754
S8F9D6	-0.887147	0.000759621
S8F686	-2.32531	0.000148916
S8F394	-1.48551	0.000555767
S8GEJ0	0.0478222	0.874086
S8GNW3	-0.510199	0.582151
S8F9D3	-1.31512	0.133783
A0A125YJL6	-1.9312	0.00289868
S8F387	-0.185279	0.71165
HDAC5	0.086421	0.785407
S8GNV8	-0.413243	0.0613338
S8F9C9	-0.600359	0.0102814
S8F675	-0.489454	0.0641268
S8GEH7	-2.04773	0.0662619
S8GNV4	-1.92472	0.127391
A0A125YUR2	0.212612	0.552978
A0A125YMV5	0.314945	0.23683
S8F373	-0.321184	0.185309
S8GNU8	-0.214657	0.888958
S8F9B8	0.301698	0.286744
S8F669	0.354812	0.424685
S8F368	0.439068	0.168612
S8GEG5	0.229414	0.368218
A0A125YTR8	0.232139	0.546685
S8F9B5	-0.731903	0.0127941
S8F666	-1.45233	0.0583332
S8F363	-0.530727	0.0316983
S8GEG0	-1.23532	0.102714
S8GNT8	-1.02326	0.0989412
S8F9B1	1.21756	0.00913035
S8F663	-0.778042	0.529499
A0A125YKV7	0.0160469	0.970978
S8GEF4	-0.219828	0.400361
S8GNT1	-0.0931819	0.738817
S8F9A6	-0.528355	0.211074
AP2VIIA7	0.45699	0.028592
A0A125YZ77	-1.77583	0.0221491
S8GEF1	-0.334332	0.102899
S8GNS6	-0.312489	0.00949976
S8F9A0	0.270483	0.594781
S8F656	-0.212177	0.323681
S8F348	0.345705	0.337809
S8GEE7	-0.744537	0.172928
S8GNS1	-0.23508	0.478251
S8F997	-2.35133	0.00172932
S8F343	-0.297452	0.092649
A0A125YWF2	-0.782919	0.201009
S8GEE0	0.233411	0.25678
S8GNR6	0.670157	0.00883019
S8F993	-0.588589	0.00721029
S8F651	-0.643289	0.0711447
S8F339	-0.66052	0.0703379
S8GED8	-0.219007	0.0561071
POLR2I	-0.203266	0.546965
S8F989	-0.0695392	0.786138
S8F645	-0.453901	0.0763621
S8GED2	-1.05432	0.0925708
S8F336	-1.86462	0.00716304
S8GNQ5	-0.346522	0.260625
S8F984	-0.486779	0.0505775
S8F641	-0.662667	0.0359207
A0A125YU00	-0.097828	0.526707
ROP25	0.0916749	0.665571
S8GNQ0	0.482159	0.0403364
S8F980	-0.304267	0.710349
S8F640	-0.539879	0.435369
A0A125YRV8	0.491869	0.140377
S8GEC0	0.317326	0.0648287
S8GNP4	-0.222215	0.165571
S8F976	-0.629973	0.0381456
S8F637	-0.936255	0.000409283
S8F324	-0.316873	0.457028
S8GEB6	0.811642	0.174398
S8GNN9	0.395294	0.014608
S8F973	0.641612	0.0831258
S8F631	0.294774	0.26419
S8GEB0	-0.951545	0.09938
S8GNN2	-1.18674	0.0061831
S8F626	0.114909	0.65153
S8F312	-1.53611	0.000189652
S8GEA4	-3.59162	0.00898245
S8GNM8	-0.17438	0.411017
S8F963	-0.624126	0.536082
S8F622	-1.53345	0.0960824
S8F307	-0.867731	0.0404341
S8GE99	0.632523	0.0251425
S8GNM2	0.134996	0.721311
S8F959	0.232112	0.0726088
AP2VIIA6	0.277862	0.0794917
S8F618	0.326233	0.0546563
S8GE93	0.856176	0.0479162
S8GNL6	0.182136	0.482624
S8F956	-0.623249	0.305638
A0A125YMD6	-0.448636	0.584478
S8F2Z2	-3.06863	0.0546632
S8GE87	0.539964	0.0306248
S8GNL0	-1.39441	0.0281017
S8F953	-0.246866	0.136638
S8F610	-0.686949	0.0500159
S8F2Y7	-0.45534	0.187474
S8GE82	-1.11508	0.0139379
S8GNK5	-1.0267	0.00880389
S8F951	-0.346214	0.723665
S8F605	-0.135505	0.67987
A0A125YW77	-1.6257	0.0289881
S8GE76	0.533269	0.00648338
S8GNJ9	-1.78732	0.00243942
S8F948	-0.258609	0.519734
S8F600	-0.0720499	0.919832
A0A125YQY2	-0.470887	0.0673072
S8GE72	-0.91783	0.0365105
S8GNJ1	0.647228	0.0214653
GRA7	0.349166	0.61847
S8F5Z3	-0.746131	0.033954
S8F2X0	-1.80615	0.0329188
S8GE66	-0.95296	0.430003
S8GNI5	0.313268	0.624484
S8F940	-0.244964	0.251479
A0A125YPX9	0.109798	0.819794
S8F2W4	0.329577	0.379508
S8GE62	-0.0696802	0.876119
S8GNH8	0.176962	0.378869
S8F936	-0.691178	0.0230068
S8F2W0	0.0676561	0.826786
S8F5Y4	0.263077	0.260234
S8GE57	-0.0431438	0.95731
APC10	-0.0374374	0.894366
S8F935	-0.390539	0.217102
S8F5X9	0.57712	0.0913266
S8F2V7	0.524307	0.0716309
S8GNG8	-0.120482	0.436328
A0A125YFM6	-1.53658	0.159906
A0A125YRW8	-2.12369	0.140377
S8F2V3	0.318724	0.213112
S8GE47	-0.656635	0.017785
S8GNG2	0.729788	0.0896086
S8F927	0.532627	0.0885445
S8F5W8	-0.944975	0.486076
S8GE42	-1.48797	0.00846956
S8GNF7	-0.0415769	0.911366
S8F921	0.332069	0.0524126
S8F5W4	0.425907	0.379117
RPL44	0.372832	0.267357
S8GE38	-0.349604	0.280685
S8GNF3	0.986621	0.257359
S8F918	2.35787	0.0596307
AP2VIIA5	-0.329669	0.215987
A0A125YYM2	0.223326	0.479885
A0A125YR33	-0.275742	0.748617
AP2VIIA4	-0.128863	0.795102
A0A125YRZ8	-1.10468	0.0561604
S8F2T8	0.276663	0.455499
S8GE30	0.304044	0.550479
S8GNE4	-0.677152	0.114187
S8F914	0.294747	0.489331
S8F5U9	0.215449	0.447092
S8F2T2	-0.758469	0.37814
S8GE26	-0.17657	0.415405
S8GNE0	-0.185764	0.585072
S8F912	-1.97506	0.00361626
S8F5U3	-0.131486	0.608028
S8F2S8	-0.906071	0.00108217
S8GE22	-0.126297	0.66097
S8GND7	0.52773	0.420533
S8F909	-0.410423	0.108399
S8F5T7	0.0111193	0.968794
A0A125YPV6	-0.0152619	0.988132
S8GE17	-1.25424	0.150189
S8GND1	-0.0212307	0.968794
S8F904	0.199815	0.695725
S8F5T4	-1.67261	0.0270875
S8F2S1	-0.299775	0.0817558
S8GE12	-1.88628	0.017785
S8GNC9	0.0892754	0.830048
S8F903	-0.524945	0.033217
S8F5T2	-0.100214	0.753615
S8F2R5	0.527121	0.0307526
S8GE08	-0.104719	0.750797
S8GNC5	-2.38997	0.000645065
ROP12	-0.784794	0.171897
S8F5S9	-3.57088	0.00189783
S8F2R2	-2.72385	0.00397154
RPL8	-0.13236	0.795102
S8GNC2	1.86448	0.000197241
S8F8Z6	1.35678	0.0805079
SUB1	0.101511	0.753319
S8F2Q7	-0.527354	0.0256733
S8GE00	0.196594	0.208076
S8GNB9	0.0573982	0.755541
S8F8Z3	-0.115068	0.507811
S8F5R9	0.101794	0.802518
S8F2Q3	0.0777174	0.733887
S8GDZ7	0.13536	0.76121
S8GNB2	-0.709878	0.0362671
PLP1	0.290558	0.200474
S8F5R4	-0.437256	0.0374628
S8F2Q1	-0.0155125	0.969
S8GDZ2	0.33373	0.266074
S8GNA6	-0.328272	0.41265
S8F8Y6	-0.000670287	0.998276
S8F5R1	-2.02397	0.031159
S8F2Q0	-2.28667	0.00231433
S8GDY9	0.0585547	0.598562
S8GNA2	0.286149	0.422994
S8F8Y3	0.276159	0.0886307
S8F5Q7	0.117904	0.865502
S8GDY3	0.392226	0.520548
S8F2P8	0.507511	0.000316551
S8GN97	-0.0736535	0.745609
SUB4	-3.29097	3.71453e-05
A0A125YZA0	0.00740306	0.981309
S8F2P4	0.27163	0.425935
S8GDX7	0.480266	0.139386
S8GN95	-0.724736	0.00200816
S8F8X7	0.172305	0.598363
S8F5P9	-0.150316	0.75371
OWP1	-2.85393	0.0278123
S8GDX4	-0.874081	0.125686
S8GN88	-2.7682	0.0325684
S8F8X4	-3.77175	0.0101697
S8F2N8	-1.34309	1.92402e-05
A0A125YI66	-1.01936	0.00282187
S8GN83	-0.680759	0.338944
A0A125YXJ9	-2.59758	0.0193851
S8F5P3	0.776218	0.0284965
S8F2N5	-0.517236	0.40155
MIC11	0.324099	0.199425
S8GN79	-0.146471	0.74357
S8F8W6	0.579244	0.0198357
S8F5N9	-6.61741	0.00247867
A0A125YIJ4	-2.27203	0.00323999
S8GDW1	-1.39618	0.0307526
S8GN75	0.115293	0.471653
S8F8W2	-0.0397904	0.894671
S8F5N5	-0.188647	0.645549
A0A125YLH1	0.261369	0.572622
S8GDV6	0.280754	0.0356249
S8GN69	-3.53954	0.0010865
S8F8V8	-2.15633	0.000138558
S8F5N2	-2.09978	0.00695114
A0A125YVY2	-2.42469	0.0306158
A0A125YVR8	-1.70974	0.0919954
S8GN62	-1.51297	0.00379404
S8F8V4	-1.2347	0.0950938
S8F5M9	-0.292439	0.639451
S8F2M0	-0.0943008	0.514275
S8GDV0	-1.37537	0.0203369
S8GN60	0.00905268	0.971005
S8F8U4	-0.653444	0.00284021
A0A125YRS0	0.96003	0.0224761
A0A125YJ39	-0.757807	0.0210522
S8GDU4	-0.399023	0.00784266
S8GN56	-0.198352	0.555997
S8F8U2	-0.675247	0.348575
S8F2L2	-0.247326	0.0893305
S8F5M4	-0.391688	0.636412
S8GDU1	-0.390919	0.202485
ROP18	-0.103148	0.925105
S8F8T8	-1.86941	0.000436216
S8F5M0	0.00268592	0.990553
S8F2K7	-0.0954611	0.519905
S8GDT7	-0.198696	0.506612
S8GN45	-0.169423	0.394255
A0A125YNT4	-0.278985	0.483661
RPS12	-0.0194174	0.980552
A0A125YTU8	-0.283144	0.335608
S8GDT3	-1.00767	0.0902284
S8GN41	-1.26749	0.0162125
A0A125YRB2	-0.257563	0.252958
A0A125YVT7	-0.281262	0.371347
A0A125YGP8	-2.39664	0.0221128
A0A125YVF6	-2.87077	0.0221821
S8GN37	0.414711	0.478354
S8F8S9	-4.60255	0.000862968
A0A125YMQ3	-3.28777	0.00919444
S8GDS3	0.102145	0.427628
A0A125YGQ4	0.539498	0.405417
A0A125YQ65	0.357119	0.0669116
S8F5K7	0.0637034	0.900933
ISP4	-0.983804	0.00639774
A0A125YYS2	-0.970228	0.00487984
S8GN30	-0.731108	0.0308031
S8F8S4	-0.455182	0.00994939
S8F2J1	-0.963358	0.0981839
S8F5K3	-0.97134	0.0466762
S8GDR3	0.687051	0.00938692
S8GN25	-0.0525221	0.87103
A0A125YY47	-0.244949	0.207772
S8F5J9	-1.9692	0.00139284
A0A125YGM2	0.631046	0.048667
A0A125YNJ5	-0.222566	0.0336461
S8GN22	-3.73329	0.00143854
S8F8R8	-0.0564932	0.856023
S8F5J7	-0.0580014	0.83358
S8F2I6	-0.0324027	0.943688
S8GDQ6	-0.149798	0.79122
S8GN19	-1.28576	0.0859163
AP2VIIA3	-0.34974	0.484273
S8F5J1	-0.490331	0.402365
A0A125YIC4	-1.35037	0.107152
A0A125YS14	-0.420238	0.146027
S8GN16	0.694504	0.00880389
S8F8R1	-0.261929	0.225924
S8F5I7	-0.101651	0.672197
S8F2I2	-0.460366	0.0142965
A0A125YQM0	-0.0875989	0.837761
A0A125YFK3	0.169227	0.506612
S8F8Q7	0.742991	0.00480678
SIN3	-0.226824	0.461445
A0A125YHR6	-1.94116	0.0302999
S8GDP4	1.10163	0.282267
S8GN10	1.63064	0.0228015
S8F8Q5	0.298722	0.202259
S8F5H4	-0.00840584	0.977083
S8F2H8	0.549398	0.0587352
S8GDP1	0.298651	0.263095
A0A125YKD8	0.451219	0.0827382
A0A125YR12	0.304163	0.0110052
S8F5H0	0.0820027	0.657181
S8F2H4	0.0584207	0.876977
A0A125YU14	0.050411	0.889699
S8GN02	-0.0807702	0.890604
S8F8P7	-1.55901	0.000648489
FRM1	-1.7704	0.000106808
A0A125YLH7	-3.594	0.000342991
S8F2H1	0.0812132	0.837922
S8GMZ9	-0.0616099	0.803918
PDHE3II	0.197466	0.287622
A0A125YZ97	0.212893	0.540726
S8F2G8	0.428701	0.0587352
S8GDM8	0.0673396	0.821471
TLN4	0.156523	0.354455
S8F8P1	-0.137229	0.605706
S8F2G6	-0.401451	0.344481
A0A125YWD4	-0.174662	0.895164
FRM2	0.30807	0.411525
CDPK2A	0.0549139	0.789012
S8F2G3	-0.394043	0.355821
S8GDM0	-0.0409138	0.969129
PDHE2	0.0226731	0.960364
S8F8N5	-1.96139	0.107331
S8F5F0	0.335824	0.458428
S8F2F9	0.179592	0.403308
S8GDL5	-0.52869	0.333867
S8GMY5	-2.92719	0.00200816
S8F8N1	-0.545324	0.0317024
S8F5E6	0.153918	0.74357
GAPM2B	-0.348199	0.253761
S8GDL2	-0.374342	0.386386
A0A125YI19	-0.925331	0.0172364
S8F8M9	-0.189584	0.617073
A0A125YKH4	0.577415	0.222111
S8EVM3	0.552673	0.459024
S8ESL3	0.177372	0.777764
S8G449	-0.751191	0.626852
A0A125YW11	-0.665097	0.141266
S8EZ75	-0.672888	0.0125438
S8EVL8	-0.713481	0.0214864
MYSTB	-0.432299	0.0105445
S8G444	0.723217	0.181373
S8GD93	-0.40973	0.442441
S8EZ73	-0.469447	0.0119539
SRS49A	-4.0793	0.00329922
SRS49B	-0.0576428	0.958517
A0A125YZP0	-0.274382	0.431226
S8EVL1	0.0380802	0.949285
S8ESK3	0.148287	0.16541
A0A125YH00	-5.92479	0.00199058
S8EZ65	0.333225	0.480389
S8GD86	-0.0545888	0.684894
S8EVK1	0.127114	0.808808
S8FC88	-5.99811	4.09664e-05
S8F972	-4.08402	0.00249485
S8GKV7	0.199478	0.596016
A0A125YV19	-0.192378	0.605111
S8FF78	0.512905	0.0907466
S8FC85	-0.699169	0.109226
S8F969	-2.57711	0.00189783
S8GKV2	-4.40284	3.71453e-05
S8GV07	-0.222897	0.672813
S8FF75	-0.0665957	0.878868
RPS4	0.00567092	0.992258
A0A125YNQ5	-0.28549	0.585072
A0A125YXV4	-0.973439	0.0366771
A0A125YTD4	-0.734105	0.145819
S8FF71	-0.417217	0.150763
S8FC78	-0.484267	0.116784
S8F962	-0.329865	0.595773
ROP36	-1.7441	0.049421
A0A125YZL8	-0.10331	0.813226
A0A125YQX6	0.140009	0.692219
S8FC74	-0.0100075	0.975376
A0A125YKQ3	-1.94248	0.00606756
S8GKU0	-3.48429	0.00294199
A0A125YIV5	0.14967	0.624711
PDCD5	-0.338424	0.158612
ROP22	-0.921621	0.136638
A0A125YUF8	-0.942025	0.0256733
S8GKT4	-0.779242	0.0355971
S8GUZ3	-1.55197	0.2258
A0A125YG54	-3.58793	0.00504811
S8FC68	0.612511	0.47519
A0A125YH97	-0.174009	0.628747
A0A125YQR0	0.0954659	0.574224
A0A125YV07	-2.06543	0.0734535
A0A125YLP5	-2.25789	0.0331953
A0A125YG13	0.358055	0.120405
A0A125YQE4	-0.0433174	0.791937
A0A125YVG8	-0.452846	0.0164087
RPS17	-0.249362	0.204909
S8FF51	-2.39509	0.000926366
S8FC63	-1.81792	0.0756198
S8F946	-0.628046	0.510954
TFIIIB	-0.203844	0.57611
S8GUY2	0.00101707	0.998181
S8FF48	-0.277049	0.305052
A0A125YWH5	0.199254	0.379057
S8F943	-0.407234	0.228493
A0A125YH43	0.883985	0.00319246
A0A125YW82	0.612774	0.444077
S8FF43	0.261664	0.272466
S8FC56	-3.531	0.00284021
S8F939	-0.697039	0.0137811
A0A125YY92	-0.325554	0.404277
S8GUX4	0.0791149	0.80986
S8FF39	0.146046	0.292193
AP2IB1	-1.18998	0.0889416
MIC4	0.263173	0.649379
S8GKQ4	0.147694	0.503156
S8GUX0	0.116553	0.789522
S8FF35	-0.512392	0.0151056
A0A125YLK5	0.112688	0.825637
S8F928	0.129078	0.743865
A0A125YX64	0.199352	0.321121
A0A125YLY9	0.516476	0.20778
A0A125YSE8	0.259178	0.259396
S8FC50	0.509532	0.00955819
S8F926	-4.06716	0.00155087
S8GKP6	-1.00029	0.000809752
A0A125YXM8	-0.036922	0.80793
A0A125YIZ2	-0.466843	0.101928
S8FC47	0.422331	0.018175
A0A125YI27	0.102699	0.859271
S8GUV7	-0.113851	0.366477
S8FF24	-0.830743	0.0513943
A0A125YRX4	-0.295526	0.403458
S8F923	1.50532	0.00271884
A0A125YPQ5	0.349737	0.122691
PI2	0.597175	0.201334
A0A125YT36	-0.392172	0.0026698
A0A125YN39	1.41791	0.00620365
S8F915	1.11445	0.00607519
A0A125YMB6	-0.315752	0.441191
S8GUV1	0.498571	0.0153988
S8FF16	0.24142	0.310569
S8FC35	-0.303057	0.265327
S8F908	0.500762	0.0368685
S8GKM6	-0.187589	0.63162
A0A125YWH0	0.442265	0.0150533
S8FF13	0.329928	0.279966
S8FC31	0.103187	0.907197
A0A125YL55	0.237386	0.182709
S8GKM2	-1.11909	0.0449193
A0A125YV89	-0.995392	0.196376
S8FF09	0.344609	0.322693
S8FC27	-0.824991	0.378647
A0A125YFI5	-1.71915	0.0220675
A0A125YLA6	0.175214	0.582657
A0A125YYK4	0.363313	0.405037
MED18	0.503525	0.0691016
A0A125YYM3	-0.0552075	0.930024
S8F8Z5	-0.357547	0.253315
A0A125YUV5	0.776024	0.225171
S8GUT9	-0.537993	0.0580401
SRS11	0.0048467	0.993158
S8FC20	-2.42423	0.0167697
A0A125YWZ4	-0.246373	0.217607
A0A125YYV0	-0.77727	0.00151889
A0A125YNM4	-0.133674	0.76425
S8FEZ8	-0.565502	0.150433
S8FC17	-1.26996	0.239371
S8F8Y8	0.623104	0.174413
S8GKK4	-0.280104	0.246267
ACT1	-0.144138	0.43434
S8FEZ5	0.00301689	0.997234
S8FC13	-2.11905	0.022272
A0A125YN48	-1.94769	0.0388666
S8GKK0	0.10078	0.773063
S8GUS6	1.0564	0.00117692
A0A125YV90	0.825913	0.0147618
A0A125YUZ1	-0.510014	0.30091
S8F8Y4	-0.393893	0.0449077
S8GKJ4	-0.393686	0.0773274
S8GUS3	-0.436357	0.154472
S8FC06	-0.62974	0.295311
S8FEY9	-0.531299	0.289888
S8F8Y1	-0.600496	0.0157031
S8GKJ0	-0.1606	0.647223
NDH2-I	-0.517413	0.0201749
A0A125YVL2	-0.528395	0.0164022
A0A125YYQ0	-1.06106	0.0492047
A0A125YN33	-0.280396	0.626852
A0A125YYJ9	0.278617	0.37181
S8GUR6	-0.0535284	0.894366
S8FEY2	-0.0535988	0.832246
S8FC00	-1.33297	4.08204e-05
A0A125YX26	-0.516295	0.419075
A0A125YN86	-0.524125	0.00323999
S8GUR2	-0.326296	0.0997351
S8FEX8	-0.0963118	0.507605
RPS28	0.159455	0.75371
S8F8W5	-1.31272	0.014246
S8GKH9	-1.98936	0.000112776
A0A125YUC5	-0.351942	0.3915
A0A125YJC0	-0.243786	0.433975
S8FBZ3	-0.268587	0.28064
S8F8W3	-0.593695	0.0232969
S8GKH5	-0.0462676	0.910925
S8GUQ6	-1.12031	0.155735
S8FBY8	-0.0542179	0.932647
S8F8V2	0.367502	0.395416
S8GKG9	-0.353765	0.0585938
S8GUQ4	-0.876324	0.209466
S8FBY5	-0.212821	0.284342
S8F8V0	0.00660415	0.976947
S8GKG6	0.687765	0.0683432
S8GUQ2	0.250197	0.398183
XPMC2	-0.121908	0.62527
S8F8U8	-0.274394	0.274844
S8GKG2	0.744621	0.515553
A0A125YXZ1	-0.518762	0.532912
S8FEV9	-0.0798833	0.910777
A0A125YSN3	-0.126179	0.744181
OWP2	0.0851964	0.873721
S8GKF9	0.109152	0.79978
S8FEV1	0.451412	0.189812
S8GUP6	0.495922	0.110083
S8FBR2	-0.321295	0.386386
S8F8R4	0.310594	0.712892
S8GKF2	0.121087	0.679242
A0A125YM14	0.0833598	0.876849
S8FET7	1.16353	0.0105786
S8FBP9	-0.581498	0.311841
RPl28	0.878882	0.00646483
A0A125YSM4	-0.139587	0.666086
S8GUN0	-0.574146	0.0538399
S8FET1	0.465101	0.0375729
S8FBP4	-5.63778	0.00215703
S8F8P4	-1.77511	0.000645298
S8GKA9	-2.02679	0.00867743
S8GUM4	-1.23407	0.00873394
A0A125YSC7	0.700087	0.127884
S8F8N8	-0.746459	0.0390864
S8GKA1	-0.941499	0.0100248
S8GUL9	-0.174677	0.5888
S8FER8	-0.62865	0.120692
S8FBN4	-0.335044	0.0137791
S8F8N4	-0.410236	0.126715
A0A125YZQ5	-0.177582	0.293488
S8GUL3	-1.94451	4.13856e-05
A0A125YMF5	-0.420828	0.0562859
S8FBN1	-0.792812	0.445994
S8F8M7	0.317119	0.216028
S8GK87	-0.743446	0.000733113
S8GUK7	0.630183	0.400361
A0A125YN61	0.357856	0.0587666
S8FBM5	0.284677	0.367256
S8F8M2	0.0826922	0.693559
S8GK81	-0.376965	0.760721
S8G8U3	-0.923618	0.497083
A0A125YSY2	0.313114	0.287845
S8F3X2	0.292589	0.0852277
S8F0P0	-1.51732	0.0507505
S8EXI5	-0.951606	0.194094
S8G8T8	-0.101181	0.660039
A0A125YII4	0.584284	0.28585
S8F3W6	-0.381254	0.450838
A0A125YY40	-1.58626	0.0223475
S8EXI1	1.08193	0.00140336
A0A125YNX3	0.104923	0.703269
SRS37A	-0.402109	0.408174
SRS37B	-0.342629	0.811288
S8F0M9	-1.14972	0.0472178
A0A125YWJ2	-0.156478	0.55448
A0A125YV61	-0.218725	0.756694
A0A125YQI6	-0.615162	0.0556433
S8F3V3	0.0430169	0.947096
S8F0M3	-1.09021	0.161695
A0A125YGR9	-0.0813575	0.803918
A0A125YTX1	-2.84467	0.00248336
S8GI79	-1.60634	0.17933
S8F3U9	-0.647219	0.00913035
S8EXG8	0.322002	0.236072
S8F0L7	-1.60442	0.00678219
S8F3U3	-3.52548	8.30786e-05
A0A125YN44	-3.77406	0.000675288
S8EXG4	0.452877	0.159352
S8G8R6	-2.11347	0.0305422
A0A125YHA1	-2.9475	0.020533
S8F991	-0.168698	0.380758
A0A125YXX2	-0.0800844	0.913092
A0A125YG24	0.307841	0.0669408
S8GHL1	-1.37882	0.034323
A0A125YNX0	0.0709707	0.774324
A0A125YN81	0.1102	0.706655
S8FCF3	-1.01151	0.0242701
S8GS10	0.119662	0.405417
S8GHL5	-0.0778285	0.866903
A0A125YNR3	-3.08016	0.00361977
A0A125YR09	-0.18079	0.721665
A0A125YJK1	0.215038	0.386752
A0A125YRE9	-0.0647587	0.811643
A0A125YQ78	-0.0822708	0.826133
A0A125YVI6	-2.20852	0.00959325
A0A125YKS3	-1.20974	0.0376786
A0A125YJL9	0.467291	0.364451
A0A125YIM5	0.116767	0.783126
A0A125YSI0	-0.645711	0.0840719
A0A125YWJ7	-0.235664	0.503156
S8F9A7	-1.4744	0.15444
A0A125YRL4	-0.0718775	0.640731
A0A125YT81	-0.852643	0.285403
A0A125YLW6	-0.555142	0.0989412
S8F9B0	-0.129788	0.324558
A0A125YW45	1.05321	0.275114
A0A125YMJ8	0.784605	0.00308299
A0A125YG59	-0.25761	0.46601
A0A125YP59	0.148159	0.410233
A0A125YKL6	-3.89717	0.00371991
A0A125YX27	0.0337366	0.935059
S8F9B7	0.0101842	0.966609
A0A125YUR8	-0.089612	0.846077
A0A125YGI6	0.200102	0.0680671
A0A125YMW6	0.521378	0.465132
A0A125YVR5	-0.0317123	0.856082
ROP26	-0.104854	0.704253
S8FCI1	-1.96373	0.00883019
S8GS32	-2.37773	0.00140336
ROP15	-0.80092	0.174134
A0A125YY70	-0.0374897	0.933773
S8F9C3	0.632952	0.00489111
A0A125YXA7	-3.82274	0.00140336
A0A125YJJ1	-2.53364	0.000436216
A0A125YL95	0.182937	0.609552
A0A125YWU7	-0.0580071	0.825087
A0A125YYZ1	-1.64082	0.0424333
S8FCJ1	-0.881819	0.427864
A0A125YLK3	1.06046	0.0652008
A0A125YUM7	-0.169595	0.37918
S8FCJ4	0.579489	0.0648961
S8GS44	-0.161831	0.39078
S8GHR5	-0.175637	0.692068
A0A125YVG2	0.705387	0.00755869
A0A125YYR9	0.750099	0.00580355
A0A125YMI0	0.330747	0.273719
A0A125YR87	-3.61083	0.000265838
A0A125YXC6	-2.18836	0.000434498
A0A125YKY7	0.107688	0.40888
S8F6F1	0.236618	0.0623509
A0A125YSJ3	0.877806	0.0835582
S8GS54	-0.73339	0.0598937
A0A125YXE6	-0.608104	0.166787
A0A125YY71	0.0185348	0.972981
A0A125YJ44	0.0124264	0.969129
A0A125YFS6	-0.257269	0.297081
A0A125YQJ0	-0.00277063	0.995205
S8GHS9	0.0639679	0.763098
A0A125YZ57	-0.574306	0.255406
A0A125YXH3	-0.240447	0.108499
A0A125YSH5	-0.27375	0.374973
AP2IV5	-0.094401	0.848858
SET8	0.268135	0.585341
A0A125YRD9	-0.535275	0.0450437
S8GEI6	-0.284589	0.160349
S8G5C3	0.437032	0.302137
S8ETW9	0.320905	0.153599
S8EWW2	0.0473555	0.703844
S8F056	-3.80302	0.0331717
S8GEJ3	-0.310679	0.416866
S8ETX6	0.431924	0.240446
JMJD5	0.0866709	0.832603
S8EWW8	-0.353617	0.183016
S8F060	0.649548	0.0177593
S8GEJ9	-0.904834	0.338048
S8G5D3	-1.5978	0.000523617
S8ETY0	-0.57929	0.105399
S8EWX3	-0.489754	0.159316
S8F062	-1.20925	0.0388164
A0A125YRI9	0.0496067	0.880698
A0A125YGL8	0.494388	0.4728
S8ETY3	0.209528	0.477636
A0A125YVV8	0.0396767	0.816141
A0A125YJU4	-3.42856	0.00149609
S8G5D9	-0.0655628	0.753615
S8GEK6	1.04497	0.000117571
S8ETY6	-0.320317	0.161695
A0A125YN97	-2.12863	0.000974443
S8GEL1	-0.727851	0.194592
RPS19	-0.213516	0.639394
S8G5E3	0.356313	0.00284021
S8ETZ0	0.117306	0.81122
S8GRW6	1.55616	0.0561312
S8FCB1	1.29766	0.172928
A0A125YG66	-0.967094	0.000316551
S8EML2	-0.571663	0.141409
A0A125YGB4	-0.200896	0.478996
S8GH25	-1.49781	0.173679
S8F5Q8	-4.38588	0.00167922
S8F8U1	-2.65338	0.00647354
S8FBW9	0.957809	0.0449728
S8GRG1	-2.33529	0.0101342
S8GH27	0.0958011	0.568731
S8F5R2	-0.138462	0.67886
S8F8U6	0.421452	0.146027
S8FBX3	0.0151027	0.950885
S8GRG7	-0.117664	0.658455
S8GH32	-0.449608	0.367466
S8F5R7	-0.0133714	0.962532
ROM3	-3.18719	0.000582573
S8FBX6	0.538219	0.0230815
S8GRH2	0.0547148	0.914625
S8GH35	-1.24654	0.044359
S8F5S0	-2.07848	0.0881705
A0A125YQC2	0.369047	0.0820528
S8FBX9	0.115599	0.847505
S8GRH6	0.0312615	0.949749
S8GH41	-1.50101	0.0228015
S8F5S4	-0.879486	0.0437195
S8F8V6	-0.252696	0.392429
S8FBY4	-0.843896	0.0163913
S8GRI2	-1.7247	0.0546379
S8GH47	-0.637841	0.26419
A0A125YZ92	-0.341389	0.135137
S8F8V9	-0.915088	0.0104077
A0A125YHQ8	0.589914	0.0310956
S8GRI9	-0.525454	0.0929066
S8GH50	-0.224039	0.593318
S8F5T5	-0.452355	0.262399
S8F8W4	0.293717	0.547972
S8FBZ4	0.287239	0.373192
S8GH56	0.0589839	0.892892
S8GRJ4	-0.118463	0.748617
S8F5T8	-0.421901	0.330179
S8F8W9	-0.655963	0.0161124
SRS25	0.105636	0.757149
S8GRK0	-3.53597	0.000501462
S8GH61	-0.304991	0.298742
S8F5U2	0.153408	0.71276
S8F8X3	0.0739439	0.715075
S8FC02	-0.742048	0.168261
S8GH67	-3.93306	0.00867743
FRM3	-0.45808	0.00923219
S8FC08	-0.185432	0.704588
S8F8Y2	-0.324319	0.077799
S8GRL1	0.106011	0.683604
S8GH71	-0.181203	0.335337
A0A125YSB4	-0.249004	0.522209
S8F8Z4	0.261264	0.411248
S8FC14	0.458099	0.256336
S8GH76	5.71332	7.60655e-05
S8F5W0	-2.33649	0.0042469
S8F8Z7	-2.66663	0.0166302
S8FC19	0.148629	0.422994
A0A125YWV7	0.381141	0.044621
S8GH81	-1.36594	0.0374628
S8F5W6	0.167027	0.480745
S8F901	-0.903075	0.0433812
S8FC25	0.418866	0.239723
S8GRN3	-0.391245	0.505134
S8GH86	-0.229577	0.101234
S8F5X0	0.0691306	0.834939
S8F907	0.457818	0.0125185
S8FC30	0.693685	0.0109175
S8GRN8	-0.127803	0.868177
S8GH90	0.460357	0.00532662
S8F5X5	0.0882662	0.745609
S8F910	-0.165277	0.410894
A0A125YIL6	0.343778	0.307712
S8FC34	0.0649011	0.826653
S8GH95	-0.230234	0.766608
S8F5Y1	0.637923	0.0442885
S8F913	0.810773	0.286592
S8FC38	1.61344	0.000103142
S8GRP9	1.28548	0.00344796
S8GHA1	0.448037	0.0725985
S8F5Y6	0.20934	0.736548
S8F916	-0.299029	0.71276
S8FC44	-0.0172697	0.990487
S8GRQ6	0.387163	0.039139
S8GHA7	1.23355	0.0615901
S8F5Z2	-0.489337	0.0228397
A0A125YFW8	-0.489092	0.0452048
ISCA	-1.27187	0.000189652
S8GRR2	0.145248	0.482527
A0A125YNM2	0.127341	0.36374
S8F5Z7	-3.72831	0.00146616
S8F922	-2.91498	0.0100248
S8FC57	-2.03743	0.0554509
S8GRR9	0.0787269	0.753615
S8GHB7	-0.431455	0.71096
S8F602	-1.22795	0.00506567
S8F930	-0.352445	0.0171491
A0A125YSM6	-0.193444	0.382761
S8FC61	-0.868437	0.034839
S8GHC3	-0.960797	0.00880389
S8F606	-0.741099	0.00552489
S8F934	0.146222	0.509736
S8GRT2	-0.443867	0.185847
A0A125YFC7	-0.167065	0.615412
S8GDS4	-1.76546	6.71779e-05
S8G4J8	-1.13855	0.168407
S8EZH5	0.0571011	0.865317
A0A125YFJ4	-0.112301	0.741561
S8ET38	-0.355752	0.602109
S8GDR9	-0.172557	0.851921
S8G4J4	-0.518999	0.0717825
S8EZH3	-0.343773	0.432788
S8EW31	-0.212749	0.385705
A0A125YMS9	-0.131809	0.589776
S8G4J0	-0.747744	0.0561058
S8EZH1	0.11419	0.621897
SRS46	-1.68357	0.0593655
S8ET28	-0.527346	0.224809
A0A125YRK1	-0.120943	0.692566
S8GDR1	0.542268	0.182966
S8EZG7	0.0303604	0.895933
S8EW24	-0.983602	0.000459807
A0A125YPC9	-0.104638	0.69184
S8G4I1	-0.185329	0.424016
S8GDQ5	0.29087	0.414198
S8EZG3	-0.0232506	0.970186
S8EW18	0.119244	0.612404
S8ET20	-0.665313	0.173768
S8G4H4	-0.104787	0.397902
S8GDQ1	0.46833	0.290789
GT1	0.312842	0.174398
A0A125YKF5	-0.0224795	0.900354
A0A125YQA6	0.27716	0.237542
S8GDP5	0.125724	0.759025
A0A125YKQ1	0.36758	0.491909
A0A125YMW7	0.280102	0.609946
S8ET11	-0.0351542	0.964599
S8G4G6	-0.880655	0.0437195
S8GDN9	1.1538	0.0012457
S8EZF8	-0.240488	0.529691
S8EW05	-0.173639	0.490747
S8ET05	0.505367	0.000841943
S8G4G1	0.00378888	0.985193
S8GDN4	-0.362173	0.354512
S8EZF6	0.818545	0.0102123
S8EW00	0.967292	0.00188408
A0A125YVZ3	0.31081	0.647223
GTF2H4	0.185524	0.705231
S8GDN0	-0.818536	0.101928
S8EZF4	0.162307	0.649429
S8EVZ5	-1.53255	0.0866627
S8ESZ6	-0.568833	0.625024
S8G4F4	0.376086	0.406062
S8GDM4	-4.95043	0.00413174
A0A125YQL5	-0.658612	0.00699929
S8EVY9	-0.435021	0.349993
A0A125YVK8	-0.256544	0.407909
S8G4F0	-0.0732607	0.74851
S8GDL9	-0.566933	0.0531412
S8EZF0	-0.255785	0.251018
S8EVY4	-1.00361	0.00207188
S8ESY9	-1.14999	0.00729298
S8G4E7	0.102347	0.602009
S8GDL4	0.376846	0.299174
A0A125YLS2	-0.0814147	0.806379
S8EVY1	0.861512	0.104545
A0A125YXQ7	0.117339	0.773063
S8EZE3	0.0261627	0.930025
A0A125YP96	-0.576506	0.112791
A0A125YSV9	-0.280895	0.474635
S8G4D8	-0.344998	0.241296
S8EZE1	-0.324228	0.111368
AP2X7	0.159311	0.234346
S8ESX0	0.0949849	0.811643
S8G4D4	0.0391178	0.896191
S8GDJ8	-0.348089	0.277284
S8EZD9	-0.144311	0.419075
S8EVW8	0.0519163	0.917702
S8ESW8	-0.860639	0.022272
S8GDJ1	0.412663	0.058046
A0A125YG18	-0.369732	0.322693
AP2X8	-0.0505371	0.730468
S8ESW0	-0.23049	0.588329
S8G4C8	0.10792	0.676937
S8GDI6	-0.0733223	0.874049
S8EZD4	-0.377048	0.20079
S8EVV8	0.0510442	0.868533
S8ESV7	0.185857	0.344174
S8G4C3	-0.0812762	0.778499
S8EZD3	-0.129205	0.718309
S8GDH9	-0.621283	0.148281
A0A125YHR0	-0.0505437	0.925666
FD	-0.100579	0.691926
S8G4B9	-0.59106	0.0601089
S8GDH4	-0.0526551	0.932591
S8EZD0	-0.12789	0.746787
S8EVV1	0.393812	0.102344
S8ESU5	0.0477646	0.892892
AP2X9	-0.660704	0.126376
A0A125YPS2	0.424732	0.00648338
S8EZC7	0.568518	0.549089
S8EST9	-1.13962	0.000333829
S8EVU7	-2.42537	0.000148916
S8G4B3	-2.58987	0.00296083
S8GDG0	-2.09818	0.000809752
S8EVU3	-0.431001	0.159316
S8EZC4	0.0237435	0.896191
S8EST1	-0.280726	0.346483
S8G4A8	-0.284035	0.622405
S8EZC1	0.220282	0.482624
A0A125YH79	-0.145249	0.625264
S8ESS6	0.20071	0.500129
S8G4A5	-0.415998	0.0599528
S8GDF0	-6.33666	0.000657401
AP2X10	-1.50903	0.0216532
S8ESS3	-0.992856	0.174413
A0A125YK45	0.337735	0.475045
A0A125YJP3	0.582534	0.0234516
S8EZB6	0.281882	0.429657
S8EVS5	0.640527	0.0228397
S8ESR9	0.152503	0.215902
S8G497	0.0681212	0.920604
S8GDE0	0.51007	0.324801
S8EZB3	0.450745	0.146787
A0A125YRH3	-2.06856	0.0396659
A0A125YV39	0.123145	0.603588
S8G494	0.0426548	0.890717
A0A125YME7	0.512644	0.174047
S8EZB0	-0.0125876	0.966089
A0A125YZH9	-0.12692	0.749019
RPS24	-0.184331	0.711672
RPL10A	-0.226528	0.324068
S8GDD1	0.202286	0.724968
S8EZA7	-0.0934338	0.669619
S8EVR3	-0.0468116	0.889699
S8ESQ6	0.227126	0.198569
S8GDC8	-1.8539	0.000249825
A0A125YUY8	-1.09285	0.111409
A0A125YHI5	-1.32795	0.172928
S8EVR0	-1.90252	0.00151889
PRMT5	-0.138776	0.761524
AP2X11	-0.397832	0.355791
A0A125YIF6	-0.107368	0.875718
A0A125YI83	0.0306439	0.951819
S8EVQ7	0.6681	0.0478724
S8ESP4	0.305618	0.370692
S8G480	0.973651	0.00101553
S8EZA1	-0.267307	0.178546
S8EVQ4	-0.698566	0.0356893
S8ESP0	-2.16333	0.040484
SRS18	0.546861	0.0228397
S8GDC0	0.107764	0.515066
S8EZ97	0.957946	0.00104688
S8EVP9	0.185911	0.664806
A0A125YVF1	-0.640767	0.00133076
S8G472	-0.0398482	0.909461
S8GDB6	0.471562	0.182379
ROP8	-1.08333	0.181949
A0A125YN72	0.226278	0.836914
A0A125YIH4	0.564353	0.160711
A0A125YW92	1.27689	0.023281
A0A125YPL1	-1.76495	0.00518793
A0A125YHY7	0.614247	0.0578432
A0A125YXG9	-0.305905	0.546965
MED21	0.297973	0.845039
A0A125YUW9	-0.420248	0.038899
A0A125YHY4	0.280079	0.369768
A0A125YGM6	-1.14952	0.0162125
A0A125YZ35	0.30037	0.0558769
S8GB10	-1.53615	0.00499707
ALV3	-1.32537	0.181778
A0A125YI57	0.104928	0.839768
S8EWR5	-0.0656377	0.897221
A0A125YGX6	0.136274	0.598562
A0A125YPN9	0.403543	0.021658
A0A125YTR4	-0.562854	0.156505
A0A125YQP5	0.210056	0.257843
A0A125YJI6	0.430556	0.270213
A0A125YIN1	-0.562184	0.0167627
A0A125YQK8	-0.238814	0.450517
A0A125YVZ8	-0.534924	0.000138558
A0A125YSL7	0.0685335	0.724719
A0A125YWQ3	0.60057	0.114187
A0A125YUL2	-1.44998	0.0967062
A0A125YYK1	-0.0947886	0.949816
A0A125YMZ1	-2.42129	0.0656284
A0A125YTW2	0.0204136	0.968549
A0A125YZ88	-0.171069	0.482936
S8G1S5	0.155011	0.692219
A0A125YIA9	-1.03678	0.43434
S8ETA5	-0.223786	0.231948
AP2XI5	-0.20408	0.755247
A0A125YSF6	-0.39215	0.282658
S8G1T0	-0.353121	0.169342
A0A125YPN4	0.11353	0.716769
A0A125YNU3	0.0951371	0.863468
A0A125YYH0	0.0384247	0.929188
A0A125YL61	0.170031	0.545246
A0A125YNV2	-5.79619	0.00180526
A0A125YJ21	-1.1092	0.0721227
S8ETB7	3.0107	8.72801e-05
S8EWT7	2.88358	4.09664e-05
A0A125YY23	-1.34993	0.0834447
A0A125YXP6	-0.558277	0.0771112
A0A125YXJ8	0.26148	0.175029
A0A125YFK7	-0.0223374	0.946386
A0A125YFK2	-1.10278	0.0040047
A0A125YJI0	-1.15637	0.237463
A0A125YQ16	-0.925453	0.0552418
S8G1U3	0.0628218	0.827719
A0A125YYC6	0.128136	0.679773
A0A125YKY0	0.0184677	0.902339
A0A125YSB6	-0.116978	0.63931
A0A125YQW4	-1.6934	0.0275931
A0A125YTD1	-0.139258	0.308425
S8EWU8	0.427884	0.170322
A0A125YPD0	0.650997	0.0731943
S8G1V5	-0.42673	0.0487482
S8EQ99	-0.306493	0.0515385
S8ETD3	-0.578218	0.0298466
S8EWV3	-0.864804	0.0420234
S8GB62	0.12048	0.610152
A0A125YUQ2	-0.0794176	0.728011
S8EQA3	-2.28245	9.23406e-05
S8ETD7	-0.178926	0.242266
APE	0.42538	0.119683
S8GB66	-0.596078	0.591947
A0A125YJZ8	-1.83678	0.0100945
S8EQA6	-0.774795	0.00605117
S8ETE1	-1.60745	0.00565365
A0A125YPG1	-0.187938	0.089495
A0A125YFT1	-0.0908132	0.825789
FUBP2	0.376855	0.0764306
S8EQB0	4.50463	1.11356e-05
S8ETE4	-0.0422313	0.917983
S8EWX2	-1.63808	0.0115247
S8GB78	0.0627673	0.577461
A0A125YH87	-0.195073	0.366715
LEO1	0.393019	0.0467981
S8EWX7	-0.28497	0.0370051
S8GB83	0.989992	0.238499
S8EQB5	-0.309064	0.109794
S8G1X7	0.350511	0.369768
A0A125YMA1	0.549347	0.00939646
A0A125YFR6	-0.46019	0.0685676
A0A125YHM3	0.4421	0.21025
A0A125YJW4	0.310589	0.0960824
A0A125YG52	-0.347275	0.298817
S8ETF4	-0.835428	0.181778
S8EWY6	-1.08529	0.0531412
DDX39	0.0745937	0.879146
A0A125YY42	0.0588377	0.851999
S8EQC2	-2.52186	0.0059318
A0A125YYS0	-0.1242	0.698674
S8GB98	0.145863	0.640599
S8EWZ2	-0.0829701	0.722221
S8G1Y9	-0.0886956	0.818305
MED8	0.0317482	0.837727
A0A125YYB4	0.395125	0.0515482
S8EWZ5	-0.32537	0.272521
S8GBA3	0.165511	0.500334
A0A125YUJ5	-0.373662	0.0225869
S8EQD0	-1.89439	0.017242
A0A125YW79	-0.311643	0.0441946
S8EX01	-0.167726	0.479742
A0A125YQ62	-0.33435	0.32918
A0A125YLH8	0.241768	0.187274
S8EQD6	-0.110455	0.397285
A0A125YK82	1.19258	0.00143039
A0A125YTH6	0.184629	0.722221
S8GBB2	0.612468	0.140377
A0A125YNL9	0.353917	0.0365677
A0A125YQQ8	0.517501	0.122086
A0A125YXL0	-0.740888	0.320272
S8EX12	-3.15825	0.00308299
S8GBB7	-0.849024	0.0119518
A0A125YVQ7	-0.281332	0.104087
A0A125YID3	-0.616679	0.0331245
A0A125YLJ5	-0.608061	0.129768
S8G8W5	-1.93753	0.00657679
A0A125YGJ3	-1.12462	0.296286
S8EUT0	-0.129724	0.540726
S8G8X0	-0.58286	0.422994
S8FZS1	-2.09295	0.0143887
PI1	-0.125846	0.61313
A0A125YFS5	-0.0101604	0.97197
GTF2H5	0.112838	0.697433
A0A125YXL3	0.266675	0.270213
S8FZS6	-0.084621	0.686727
A0A125YJJ2	0.0837644	0.752859
A0A125YXV2	-3.44528	0.00014081
S8EUT7	-0.791354	0.00959989
S8G8Y2	-0.219667	0.144718
A0A125YV04	-1.24768	0.0124229
S8EN88	-0.052207	0.828833
A0A125YG07	0.412274	0.0929066
S8EUU1	0.647692	0.0223892
A0A125YUZ8	-0.155815	0.650111
POLR2L	0.512773	0.0204187
RPS27	-0.0328511	0.872298
POLR3F	0.300068	0.236508
A0A125YV74	0.319305	0.136406
CDPK9	0.403683	0.0162972
S8FZT8	-0.779901	0.00369915
A0A125YGC8	-0.952601	0.0221893
S8EN95	-0.0011381	0.997234
A0A125YJD9	-0.0393803	0.836735
A0A125YK51	-4.62999	5.66973e-05
A0A125YNW5	0.00467216	0.98626
A0A125YPL7	-0.542473	0.082748
S8EUV4	0.28381	0.248441
S8FZU9	-0.617003	0.0700134
S8G902	-1.10427	0.0717825
AP2XII2	-1.49567	0.15641
S8EUW0	0.426794	0.634637
S8G908	3.36641	0.00647354
S8FZV4	2.91139	0.00837528
S8ENA3	0.836587	0.230369
S8ER67	1.27808	0.100829
S8EUW4	-0.727525	0.0321781
A0A125YUN8	-1.25933	0.0954914
A0A125YK28	-1.90306	0.0586519
S8ENA6	0.925226	0.0153988
A0A125YVD4	0.779109	0.0255157
S8EUW8	-0.162491	0.278713
S8G921	-0.287115	0.402066
A0A125YQG6	-4.43069	0.00772097
A0A125YQV4	0.0447844	0.961107
A0A125YQV0	-0.149525	0.703368
S8EUX2	-0.42594	0.138635
S8G927	-0.633187	0.0755231
A0A125YG53	-1.87785	0.0314722
A0A125YSQ2	-0.459111	0.0908004
S8EUX7	0.56603	0.0302419
A0A125YKW1	0.876225	0.220898
A0A125YNG8	-0.163015	0.537109
A0A125YN84	-1.39923	0.0586519
A0A125YRL3	0.235963	0.593361
S8EUY1	-0.355699	0.473041
S8G940	-1.77958	0.0587352
S8FZY1	-2.29896	0.00805044
S8ENC3	-0.379484	0.480389
S8EMV8	1.27901	0.0844068
S8EQQ1	-0.00082706	0.99881
S8EN77	-0.237438	0.368437
A0A125YPZ6	-0.330754	0.248673
S8G8W0	-3.60545	0.000950035
S8EUR8	-4.49406	0.000168701
S8ER20	-5.15742	1.16215e-05
A0A125YT15	-0.250218	0.249076
S8FZQ5	0.057544	0.815741
A0A125YGL5	-0.421786	0.542141
A0A125YRL7	-0.259385	0.346568
A0A125YHX3	-0.384454	0.191357
A0A125YRT6	-0.654979	0.241318
S8G8U9	-0.0783554	0.500556
A0A125YLK8	-0.0733755	0.696784
A0A125YIV8	-1.58309	0.0901705
A0A125YIH2	0.408546	0.034323
S8FZP7	-3.03286	0.00898842
S8G8U4	0.155294	0.161853
MIC14	0.544712	0.0277411
S8ER04	-3.96709	0.00109568
A0A125YVH5	0.617226	0.17952
S8G8T9	-0.519089	0.306547
S8EUP9	0.580553	0.0550733
S8ER00	-0.284644	0.802655
S8EN59	-0.333789	0.632786
RPP0	0.45704	0.0131629
S8G8T4	0.240686	0.216661
S8EUP3	-1.4991	0.267654
S8EN54	-4.02608	0.0156521
S8FZN1	-0.445423	0.207053
S8G8S9	-2.77037	0.00104751
MIC6	-0.10878	0.728011
S8FZM8	-0.996391	0.0168596
S8EN43	-0.428733	0.250902
S8G8S5	0.207261	0.423051
ACC2	-0.416632	0.013313
S8EQY7	0.292274	0.389428
S8EN39	0.370818	0.162961
S8FZM1	-0.529154	0.0833932
S8G8S2	0.240554	0.461438
S8EUM7	-0.00967924	0.977039
CDPK6	-0.531771	0.0167865
A0A125YIP1	-0.134713	0.405695
A0A125YFW4	0.0581279	0.771788
S8G8R7	-0.926971	0.0703758
S8EUM1	0.000412252	0.998181
S8EQX7	0.181827	0.784672
S8EN29	0.724725	0.0517907
S8FZL1	-0.269864	0.255406
S8G8R3	0.0898448	0.65122
S8EUL6	-0.218487	0.373577
A0A125YFQ8	0.013636	0.962284
S8EN26	-0.321704	0.315877
MSH1	-0.5576	0.155961
S8EUL1	0.0137513	0.965028
S8EQW8	-0.0688035	0.829753
A0A125YP87	-1.01994	0.0297143
S8FZK0	-1.49659	0.395259
S8EUK6	-2.38033	4.16471e-05
A0A125YL46	0.181817	0.604434
A0A125YRW7	-1.38735	0.0800841
S8G8Q0	0.34665	0.0224929
S8FZJ5	0.0726324	0.738899
A0A125YSX7	-0.0361922	0.903315
AP2XII1	0.0882697	0.900623
S8EN17	-0.589517	0.0746296
S8G8P6	-0.410607	0.316004
S8FZJ0	0.268271	0.779007
S8EUJ6	-0.934757	0.0405025
S8EN13	0.170055	0.395498
S8FZI4	-0.786816	0.0413719
S8G8P1	-0.0840881	0.68859
A0A125YHV2	-0.114544	0.557705
S8EQV9	0.15491	0.567295
S8EN08	-0.0733114	0.834908
S8FZH9	-0.527215	0.140701
S8G8N7	-0.610304	0.145523
S8EUI5	-0.520864	0.192963
S8EQV7	-0.649798	0.118917
S8EN05	0.0708847	0.787258
S8FZH5	0.766288	0.0960824
S8G8N3	-4.20598	0.00400651
S8EQV4	0.395107	0.0530714
S8EN04	0.914706	0.0638244
S8FZH0	-0.260895	0.0323442
S8G8M6	-0.79062	0.107927
A0A125YRY4	-0.954307	0.02954
ALP1	-0.120552	0.68044
S8EN02	0.403652	0.128232
S8FZG5	-0.5269	0.0959954
A0A125YW69	0.327378	0.0371303
GAP50	-0.844122	0.122691
SRS55M	-1.93673	0.105313
S8EQV0	-1.56226	0.0445776
S8EMZ9	-0.678591	0.0215992
S8FZG0	0.057732	0.838515
S8G8L8	-1.64282	0.041489
S8EUG3	0.286916	0.392345
S8EQU8	0.490331	0.223467
S8EMZ7	0.133687	0.791546
S8FZF3	-0.322234	0.379117
S8G8L3	-1.31729	0.000249825
PRMT1	-0.355083	0.183357
S8EQU6	-1.13444	0.119808
S8EMZ1	0.00733535	0.980552
A0A125YJF1	-0.158243	0.18712
S8G8K9	-1.89861	0.0224838
A0A125YW15	-0.649098	0.0159174
S8EQU4	-0.792113	0.0321212
S8EMY8	-2.96231	0.0352402
S8FZE3	-0.306508	0.482624
S8G8K4	0.33434	0.0941018
S8EUE5	0.548697	0.0415796
S8EQU2	-0.0230107	0.968794
S8EMY5	-0.187047	0.736606
S8FZD8	0.0708158	0.929569
S8G8K0	0.316832	0.26419
S8EUE1	-0.100104	0.61847
S8EQU0	-0.220871	0.749035
S8EMY3	-0.00631998	0.993809
S8FZD4	0.0417463	0.832338
S8G8J6	0.0603121	0.899623
S8EUD6	0.136622	0.556643
S8EQT6	-0.253651	0.448686
S8EMY0	-0.436642	0.700756
A0A125YIF5	0.0704461	0.836735
S8G8J1	0.0269915	0.961437
S8EUD1	-0.00344767	0.995135
S8EQT4	-0.232797	0.396042
A0A125YPJ1	0.36017	0.372612
S8G8I6	-0.0469588	0.803918
S8EUC5	-0.241628	0.48913
S8FZB9	-0.493779	0.139299
S8EMX4	0.0759911	0.878705
S8G8I1	-0.0179115	0.972812
S8EUC0	-0.375521	0.366348
S8G5W9	-0.410278	0.381473
S8F8M6	2.96158	0.0228497
S8GR95	-1.64778	0.174498
S8GGW3	0.24918	0.233165
S8F5K6	0.527181	0.199425
S8F8N2	0.547208	0.0131649
S8FBR7	-0.349506	0.359128
S8GR99	0.131445	0.59285
S8GGW8	0.126566	0.833232
S8F5L0	0.328572	0.489222
A0A125YIP9	0.148451	0.753615
S8FBS2	-2.20083	0.0108199
A0A125YNI9	0.286744	0.59538
S8GGX3	0.106904	0.831409
S8F8P2	-0.0438913	0.897221
S8F5L4	0.20331	0.629769
S8FBS4	-0.273184	0.514275
S8GRA9	-0.081883	0.75664
S8GGX8	0.378141	0.352955
S8F5L6	-0.413309	0.185578
S8F8P6	-0.497861	0.245701
S8FBS8	0.700274	0.0166808
S8GRB2	0.91588	0.00330814
A0A125YNK6	-1.20034	0.000880255
S8F5M1	-1.15295	0.00113098
IMC6	-0.811684	0.126715
S8FBT3	-1.55346	0.0157065
S8GRB7	-2.20926	0.000151047
S8GGY6	-1.59938	7.45709e-05
S8F8Q6	-0.510183	0.424942
S8F5M5	-0.190969	0.468352
S8FBT7	-1.67398	0.00992503
S8GRC2	-5.61566	0.000950035
S8GGZ1	-1.21181	0.00376827
S8F5M8	-0.500568	0.104545
S8F8Q9	-0.576422	0.0324673
S8FBU1	0.0319447	0.855618
S8GRC7	-0.190279	0.557508
ADF	0.240992	0.606048
A0A125YGB5	-2.18489	0.00294615
S8F8R2	-0.0532688	0.733887
S8FBU5	-2.22698	0.00189783
S8GRD1	-1.39135	0.0178969
S8GH01	-0.201799	0.750797
S8F5N3	0.104512	0.697485
S8F8R9	-0.516472	0.0793098
S8FBU7	-0.574442	0.0182921
S8GRD5	0.310624	0.200474
S8GH04	-0.352767	0.275634
S8F5N7	-0.156734	0.658583
S8F8S1	-0.0532209	0.929202
AP2V1	-0.053415	0.869165
S8GRE0	0.477085	0.362019
S8GH09	-0.756958	0.344887
S8F5P1	0.0402686	0.887285
S8F8S5	0.29815	0.487285
S8FBV5	-1.47398	0.1118
A0A125YKT5	-0.128946	0.758952
S8GH13	1.29895	0.0959954
S8F5Q0	2.96492	3.71453e-05
S8F8T0	0.868167	0.0460138
S8FBV8	-0.968779	0.436496
S8EQN3	2.33599	0.0272314
S8EMU7	2.56521	0.00770155
S8FDY1	-3.53676	0.000148916
S8GJA9	-0.0819038	0.921142
A0A125YVU3	-0.134508	0.405417
A0A125YJM3	0.205088	0.258224
A0A125YIC9	-0.108587	0.566341
S8FDY4	-0.423858	0.0223892
S8GTQ4	-0.291064	0.0742796
S8GJB4	0.347229	0.0914982
S8F7U5	0.0934259	0.746793
S8FAW6	-0.875938	0.0121418
S8FDY8	0.341675	0.247056
S8GTQ9	0.936902	0.00246175
S8F7U8	-0.319967	0.0541332
A0A125YGE3	0.131375	0.738899
S8FDY9	0.325336	0.419009
S8GTR1	0.995986	0.0582742
S8GJC2	0.0981845	0.655537
S8F7V1	0.451314	0.00650636
S8FAX5	-0.732534	0.393185
S8FDZ3	-0.186989	0.439501
S8GJC7	-2.37331	0.018299
S8F7V5	0.119457	0.7586
S8FAX9	-1.39965	0.277659
S8FDZ6	-0.78665	0.048545
S8GTS2	-2.15621	0.0285984
S8GJD2	-1.43885	0.0108824
S8F7W0	0.207222	0.722504
S8FAY3	-0.0300396	0.967603
ACC1	-0.549595	0.209588
S8GTS7	-0.291841	0.369768
S8GJD8	0.598378	0.0531328
S8F7W3	0.325448	0.541963
S8FAY8	-0.478828	0.0552191
S8FE04	-1.19367	0.0466637
S8GTT2	-0.248567	0.397285
S8GJE3	0.520087	0.26733
S8FAZ4	0.341903	0.141981
ALP4	-2.56705	0.00371991
A0A125YT39	-1.24525	0.0599028
S8GTT5	-0.204789	0.687589
S8GJE7	0.0348721	0.945982
S8F7X3	0.351357	0.0650951
S8FAZ8	0.42731	0.362453
S8FE10	-0.252308	0.70147
S8GTU1	0.0471824	0.887936
S8GJF4	0.361259	0.0416627
S8F7X7	-0.243037	0.12971
S8FB03	-0.412247	0.312256
S8GTU4	-0.707328	0.0149621
A0A125YPT9	-0.395004	0.0312656
S8GJF8	-0.523724	0.460553
S8F7Y2	-0.170639	0.384431
S8FB08	-0.450019	0.0292139
S8FE16	0.248664	0.66351
S8GTU8	-4.0102	0.0111932
S8GJG3	-0.624977	0.508032
S8F7Y7	0.467922	0.154809
S8FB13	0.191609	0.47363
A0A125YG15	-0.789144	0.0119624
A0A125YN05	0.948176	0.00308299
S8GJG7	0.535549	0.0625631
S8F7Z1	0.253901	0.0609517
A0A125YYZ6	-1.07786	0.0944768
S8FE23	0.366038	0.531207
S8GTV6	-0.344753	0.431448
S8GJH3	-0.180817	0.408174
S8F7Z6	-1.90926	0.0635716
FACT140	-0.255469	0.28755
S8GTW2	-0.316398	0.125124
A0A125YWB7	-0.405935	0.472492
S8GJH8	0.210693	0.301185
A0A125YGT7	-0.0341516	0.942147
S8FE28	-0.513268	0.00625261
S8FB26	-0.28791	0.0560885
S8FB41	0.498535	0.0638371
SUB12	-3.29214	0.0362406
S8GJI4	-3.60999	0.00277541
S8F805	-0.733005	0.303773
S8FB31	0.201823	0.809759
S8FE32	-0.482521	0.473606
S8GTX1	-0.283522	0.71165
S8GJI9	-0.0513068	0.856647
S8F809	-0.894295	0.00362247
S8FB35	-2.083	0.00400651
S8FE35	-1.21512	0.0628121
S8GTX6	-0.0118749	0.979442
S8GJJ5	-0.380169	0.227728
A0A125YPM1	-0.332724	0.696094
S8FE38	0.533332	0.294258
A0A125YY56	0.836594	0.486692
S8GJK1	-0.0960696	0.652327
A0A125YUB5	-0.31443	0.412113
S8FB45	0.105355	0.782433
S8FE42	-0.651804	0.0470183
S8GTY5	-0.81254	0.140377
S8GJK5	-0.276898	0.287737
S8F823	0.180312	0.561258
PGKII	-0.276042	0.482624
S8FE48	1.01243	0.00521118
S8GTY7	-0.0336382	0.770417
S8GJL0	-0.646639	0.158136
S8F827	-2.17698	0.000815612
S8FB55	2.5832	0.000263776
A0A125YPV7	2.62656	0.106745
A0A125YWQ9	0.49523	0.227005
S8F831	-0.90627	0.00699261
S8FB61	0.19864	0.483178
S8FE54	-0.0377756	0.83875
S8GTZ6	-0.29032	0.227005
S8GJM0	0.409284	0.417615
S8F835	0.033227	0.975469
S8FB66	-1.22079	0.000122639
S8FE58	-1.45649	0.00109568
S8GTZ8	0.496353	0.0634088
S8GJM3	-0.894808	0.00479542
S8F839	-1.92569	0.000850427
S8FB69	-0.184886	0.580174
S8FE62	-1.32685	0.00077016
S8GU03	-0.79826	0.00225299
IMC7	-0.0416768	0.911743
S8F843	-0.242931	0.102723
S8FB73	0.568137	0.0975608
S8FE65	0.603169	0.183809
S8GU06	-1.49314	0.00140336
A0A125YH33	-1.02644	0.177172
S8F848	-0.488321	0.225524
S8FB77	-0.0309796	0.937734
A0A125YPL3	-0.352019	0.250566
S8GU09	-0.4148	0.080343
S8GJN7	-0.701574	0.121143
S8F851	-0.315226	0.484301
S8FB81	-2.51666	0.00254389
S8FE72	-3.27733	0.000388792
S8GJP0	-1.28496	0.00609205
S8GU11	-0.218411	0.696362
SRS13	0.505105	0.520898
A0A125YMQ9	-0.463645	0.0730093
S8GU15	-0.0424644	0.948422
S8GJP5	-0.437698	0.0478892
A0A125YYE1	0.597208	0.239639
S8FB89	-3.97276	0.000462824
S8FE80	0.217823	0.362019
S8GU18	-0.221201	0.705231
S8GJQ0	0.0259161	0.945917
S8F863	-2.67652	0.00649076
S8FB93	-0.419052	0.0887502
S8FE85	-0.091904	0.827002
S8GJQ4	0.84172	0.00168171
A0A125YS65	0.280315	0.0762904
A0A125YS99	0.204792	0.103193
A0A125YHM5	-0.853267	0.0486978
S8FE88	-0.0641211	0.832227
S8GU25	-0.0142942	0.957215
S8GJQ9	-0.323754	0.275199
A0A125YKI2	0.149791	0.467138
S8FBA0	-0.709007	0.0683176
S8FE91	0.219868	0.652486
S8GU29	-0.484027	0.11714
A0A125YPE0	-0.222887	0.379794
S8F876	-0.0697695	0.871841
S8FBA4	0.097467	0.782505
A0A125YMJ0	0.0797638	0.853049
S8GU33	0.220821	0.735786
S8GJR8	-1.1613	0.333936
S8F879	-0.0241555	0.928336
A0A125YL67	-0.2889	0.178709
A0A125YYF6	-0.397603	0.385705
S8GU38	-0.346621	0.0736328
A0A125YKX4	-1.82512	0.0739502
S8F883	-3.16837	0.0217467
S8FBB2	0.265567	0.311736
S8FEA5	-1.06247	0.104545
RPS20	0.413215	0.112021
S8GJS7	2.28446	0.000921975
A0A125YZP2	0.620157	0.0769598
S8FBB5	0.0760956	0.679242
S8FEA6	-1.2548	0.0761985
GLTP	-0.282594	0.0991296
S8GJT2	-0.538414	0.156505
S8F891	0.0827983	0.226814
S8FBC0	-0.083817	0.816885
S8FEB0	0.755298	0.0462871
S8G8A6	0.952673	0.0319049
S8EWY5	-0.738555	0.322852
S8F072	-0.250588	0.792611
S8GEL4	0.868733	0.000510353
S8G5E6	-0.103262	0.501166
S8ETZ4	-0.834221	0.457011
A0A125YS62	0.0605125	0.732635
S8F076	-0.139607	0.796434
S8GEL7	-2.30209	0.0626547
S8G5E9	0.000382174	0.998181
S8ETZ6	0.0396964	0.927226
S8EWZ4	-0.129636	0.802611
S8F081	-0.893999	0.0515328
S8GEM0	0.126449	0.404088
S8G5F3	0.277159	0.489102
S8EU00	-1.36333	0.00770287
A0A125YJT8	-0.33764	0.20534
S8F085	-0.770853	0.0106812
A0A125YZA2	0.671803	0.00473674
S8G5F5	0.170734	0.248441
S8EU02	0.683034	0.468126
S8F090	-0.886384	0.0615669
S8EX03	0.649133	0.17659
MED4	-0.0903632	0.889901
S8GEM6	-1.13288	0.0246895
S8EU05	-0.487557	0.35713
S8EX07	-0.680188	0.180113
A0A125YTL1	0.279949	0.654883
S8F092	-0.783287	0.0210421
S8G5G2	-0.431641	0.0294078
S8EU08	-0.18423	0.595112
S8EX11	-1.12458	0.106745
S8F097	0.551941	0.120484
S8GEN4	0.571691	0.16422
A0A125YP03	-0.27212	0.214208
A0A125YGC6	0.227532	0.504202
S8EX14	-0.345027	0.194279
S8F0A1	-1.96515	0.00885134
A0A125YL51	1.10433	0.00458462
S8G5H0	-1.13508	0.0148811
S8EU13	0.449288	0.0238024
S8EX17	0.0330216	0.908501
S8GEN9	-0.932184	0.0207305
S8G5H2	-0.569311	0.0548469
S8EU16	-0.00249181	0.993102
S8EX21	-0.0242246	0.945104
A0A125YJQ4	-1.54081	0.0267316
S8GEP4	0.310549	0.423834
A0A125YR02	0.430984	0.524673
S8EU20	1.27673	0.00969759
S8EX25	-1.09204	0.0459428
S8F0B3	0.070146	0.816346
S8GEP8	-2.67526	0.00651344
A0A125YL01	-0.000854225	0.998591
S8EU24	0.0183467	0.985541
RON3	-1.12904	0.182512
A0A125YNA1	0.390117	0.0369767
S8GEQ1	-0.309782	0.17961
S8G5I1	-1.03088	0.0185826
A0A125YXU8	-0.187908	0.267252
S8F0C1	-0.411921	0.071871
S8EX35	-0.398437	0.0366565
S8GEQ4	-1.89791	0.126666
S8G5I6	-1.87296	0.0585675
S8EU29	-0.105225	0.806188
S8EX37	-0.425885	0.429482
AP2X4	-0.253629	0.379448
A0A125YVC1	-0.176999	0.288246
S8EU33	-0.0381385	0.863033
S8EX41	-2.23563	0.0100725
S8GER1	-0.324152	0.0433812
S8F0C9	0.787498	0.419295
S8G5J3	0.169892	0.342011
A0A125YI46	-1.02823	0.0095343
S8EX45	-3.10338	0.00137208
S8F0D4	-1.39372	0.0831258
S8GER6	-1.5584	0.00214052
SRS60A	-4.97846	0.0294561
S8EU39	-4.75232	0.00720223
S8EX48	0.204416	0.245701
S8F0D8	-0.464278	0.0355566
S8GES0	0.097091	0.803918
S8G5J9	0.165748	0.491913
A0A125YNB3	-0.257258	0.277659
AP2X3	0.839689	0.0453572
S8F0E3	0.664533	0.0341967
S8GES2	0.0579698	0.803114
S8G5K2	-0.730644	0.131273
S8EU48	-0.639282	0.157474
S8EX56	0.0272423	0.925666
S8F0E6	-1.38848	0.00607368
S8GES7	-0.173242	0.518761
A0A125YSQ1	2.07675	5.82519e-05
S8EU53	0.645897	0.115321
S8EX59	-0.659605	0.000599727
S8F0F1	-0.135515	0.6954
S8GET1	-0.450956	0.305437
S8G5K8	0.227096	0.105903
S8EU57	0.125493	0.608213
S8EX60	1.0384	8.72801e-05
S8F0F6	0.189845	0.407739
S8GET6	-0.361913	0.473606
S8G5L2	-0.343652	0.0469244
ALV10	0.629988	0.234445
ALV11	-0.420965	0.0915304
S8F0G0	-0.214636	0.486214
S8GEU0	0.186549	0.821528
S8G5L4	-0.539763	0.21116
S8EU66	-1.89074	0.00257717
S8EX69	-0.00654864	0.986059
POLR3C	-0.0279346	0.914814
A0A125YQW7	0.303532	0.272702
S8G5L8	-0.216491	0.190127
A0A125YRS4	0.584939	0.280663
S8EX73	0.932762	0.311726
S8F0G9	0.567929	0.093392
S8GEU8	0.197642	0.280242
S8G5M2	0.404299	0.264683
S8EU74	-3.9865	0.00109191
S8EX77	-2.81809	0.0235877
S8F0H4	-0.325311	0.387326
S8GEV4	-0.564123	0.143399
S8G5M4	-0.0215096	0.932647
A0A125YY39	0.205151	0.593361
S8EX80	0.480894	0.171897
SRS40F	-0.367162	0.533848
SRS40E	1.03222	0.0841436
SRS40D	-1.35927	0.251018
A0A125YY69	-0.0523501	0.900354
S8GEW2	-0.0518316	0.942147
S8EU85	0.32669	0.364451
S8G5N2	2.79754	0.00214052
S8F0J0	-0.816385	0.317177
A0A125YGQ1	0.421757	0.566067
S8GEW7	0.407845	0.0751202
S8G5N6	0.00684855	0.985541
S8EU89	-0.342518	0.350555
S8EX90	-1.53043	0.0849358
S8F0J5	0.259428	0.141805
A0A125YJX9	-0.10007	0.589776
S8EU94	-0.312894	0.481815
S8EX92	-0.409963	0.0864463
JMJD4	0.0379405	0.928019
A0A125YMP1	-1.55432	0.00720223
S8G5P2	-0.164755	0.837646
S8EU98	-0.830364	0.157916
CDPK5	-0.012475	0.969061
S8F0K5	-0.073998	0.83358
S8GEY4	0.0680307	0.832603
S8G5P6	-0.55718	0.0230343
S8EUA2	-1.19904	0.000189652
S8EXA0	1.08448	0.00240697
S8F0L0	-0.444478	0.211574
S8GEY9	0.113336	0.766397
S8G5Q1	-0.435465	0.250986
S8EUA7	-3.5506	0.0042354
A0A125YUV8	-3.5834	0.00254026
S8F0L4	-0.263678	0.406556
S8GEZ4	0.763698	0.0222477
A0A125YGH3	-1.3487	0.00528616
RPS18	0.345532	0.128428
S8EXA8	-1.66133	0.00147698
A0A125YYT7	-3.1845	4.60105e-05
S8GF01	-3.57356	0.000148916
S8G5Q7	-0.181939	0.416407
S8EUB6	0.432482	0.213797
AP2X2	0.405262	0.021942
S8F0M5	1.27916	0.000523617
S8GF05	-0.44828	0.393185
S8G5R0	0.842873	0.109058
S8EUC1	-0.549757	0.561526
S8EXB9	-0.114767	0.793955
S8F0M7	0.780442	0.00614922
A0A125YSF8	0.593425	0.198036
S8G5R4	0.244107	0.320272
S8EXC3	-1.27449	0.0136146
S8EUC6	-1.37557	0.0743901
S8F0N2	-1.07144	0.00177069
S8GF15	1.19823	0.0191592
A0A125YJY5	0.265885	0.524343
A0A125YQP1	-0.313942	0.345498
POLR2A	-0.478552	0.00151889
S8F0N7	-1.30669	0.179238
S8GF20	-0.364169	0.348456
S8G5S0	-2.06128	0.160396
A0A125YJN5	0.167718	0.563154
S8EXD0	-0.035903	0.87189
A0A125YTL6	-0.681672	0.230444
S8GF26	-1.04286	0.0926027
S8G5S4	-1.09242	0.142083
S8EUD9	-1.26183	0.0102814
A0A125YUU5	0.749912	0.138225
S8F0P5	1.10863	0.0831258
S8GF31	-1.35728	0.33689
S8G5S9	0.434456	0.00798459
S8EUE3	-2.84901	0.00186781
S8EXE0	-0.145281	0.46736
S8F0Q0	-3.78555	0.0218725
A0A125YGY7	0.177845	0.512265
S8G5T3	0.891788	0.0549593
S8EUE8	0.00690949	0.985902
S8GF40	-0.0212803	0.962532
S8F0Q5	-0.950531	0.254857
A0A125YIM7	-0.0094998	0.970414
S8EUF3	-0.0897556	0.755247
CDPK2	0.125233	0.476393
S8F0Q9	0.265461	0.241296
S8GF44	0.433995	0.104059
S8G5T9	-0.535562	0.216997
S8EUF8	-0.410274	0.141059
S8EXF3	0.693549	0.0500048
S8F0R8	-0.134346	0.724786
A0A125YN67	0.0361999	0.776644
S8G5U2	-0.11198	0.632004
S8EUG2	0.874517	0.228233
A0A125YLC7	1.22983	0.000168701
S8F0S3	-3.48887	0.0259716
A0A125YVT2	0.97646	0.131088
S8G5U5	-0.814514	0.191208
A0A125YKI7	-0.238026	0.735536
S8EXG3	0.116818	0.861659
A0A125YLN5	0.012751	0.981849
S8GF57	0.0166844	0.949749
S8G5U9	0.807315	0.0376786
S8EUG9	0.263897	0.305638
A0A125YFI4	0.511232	0.013313
S8F0T3	-0.15785	0.486487
S8GF62	0.192406	0.723963
S8G5V2	0.665692	0.0485957
S8EUH2	-0.00569157	0.982335
S8EXH1	-0.093699	0.318585
S8F0T7	0.629571	0.0092108
S8GF67	-0.469684	0.120542
S8G5V4	0.0569094	0.719115
A0A125YPT3	0.214102	0.698311
S8EXH4	-0.0771937	0.651177
S8F0U1	-0.595352	0.15641
S8GF72	-0.38815	0.223672
S8G5V9	-0.400687	0.074945
S8EUI1	0.270924	0.101611
TPI-I	0.177066	0.358272
S8F0U5	0.33308	0.0411429
S8G5W2	-0.404494	0.625264
S8GF77	-2.21139	0.0482251
S8EUI6	-2.64125	0.0139339
S8EXI4	-3.69691	0.00489924
S8F0U9	-0.557699	0.172351
MED31	-0.329449	0.484086
S8G5W6	-0.300637	0.0673623
S8EUJ1	-1.25855	0.0109163
A0A125YRE3	-0.1127	0.763999
A0A125YJC8	-1.43415	0.0007491
A0A125YKC2	-0.105294	0.227005
A0A125YVN4	-0.289745	0.138407
A0A125YWI5	-0.704268	0.00329922
S8EXJ1	0.0316674	0.930524
S8G5X3	-0.144521	0.509943
A0A125YK57	1.33945	0.000592807
S8EUK0	0.04615	0.325468
S8EXJ5	-0.382189	0.0440757
S8F0V9	0.331464	0.118362
S8GF96	0.714874	0.172934
S8G5X7	-0.686635	0.0357755
ALV6	-2.46887	0.0365279
S8EXJ9	-3.58382	0.000341911
S8F0W2	0.547211	0.111249
S8GFA1	-4.29301	0.00284787
DDX3X	0.0417245	0.881107
S8EUK8	-0.0925494	0.758448
S8EXK3	-0.755163	0.0415796
A0A125YXA5	-0.182153	0.2679
S8GFA6	0.491352	0.000642257
A0A125YG94	-3.48289	0.014789
S8EUL3	-2.1089	0.000960992
A0A125YPV2	-0.0137387	0.968022
S8F0X0	-0.313987	0.559958
S8GFB2	-0.567937	0.0224929
S8G5Z4	0.389757	0.121811
A0A125YU58	-0.0804081	0.817146
S8EXL5	0.0116773	0.955199
S8F0X3	-3.78291	0.00143854
S8GFB8	-0.160817	0.553546
LIPA	0.0396139	0.863898
S8EUM4	0.300647	0.549021
S8EXL9	-0.485119	0.320272
S8F0X6	0.523025	0.0226671
RAD16	0.155696	0.411297
S8G602	-1.54619	0.108606
S8EUM8	0.353323	0.352303
S8EXM3	-0.00891232	0.951819
S8F0Y0	0.379308	0.580114
S8GFC9	-2.4272	0.000846301
S8G606	0.0881036	0.556148
S8EUN3	0.311039	0.099943
S8EXM7	0.0500803	0.917702
S8F0Y3	0.241127	0.270322
S8GFD6	0.920122	0.0829808
A0A125YMZ6	1.07633	0.0249832
A0A125YX10	-0.0295677	0.923763
A0A125YK67	0.342954	0.19487
S8F0Y6	-1.08499	0.0186442
A0A125YGY9	-0.329639	0.0159126
S8G616	0.543068	0.0162972
S8EUP1	-0.151627	0.208033
A0A125YTW0	0.327813	0.519734
S8F0Y9	-3.08816	0.00231495
S8GFE6	0.422713	0.182784
A0A125YHN8	0.404875	0.0473017
S8EUP6	0.0246298	0.93743
S8F0Z2	-0.345574	0.0626547
S8EXN9	0.415947	0.639608
S8GFF1	-0.432306	0.201004
S8G627	-1.99015	0.0399706
S8EUQ1	0.12676	0.709633
A0A125YSR0	0.14183	0.75732
S8F0Z6	-0.610545	0.332435
A0A125YK52	0.0476798	0.909452
A0A125YJV5	0.0014325	0.995932
A0A125YVV3	-0.0878654	0.865108
S8EXP7	-0.493848	0.254569
S8F101	-0.120885	0.608028
S8GFG0	0.0119656	0.96326
S8G635	-0.52264	0.0108199
SET1	0.0540676	0.872022
S8EXQ3	0.796818	0.313902
S8GFG5	-0.0532539	0.966089
S8F106	-0.590017	0.00770155
S8G642	0.401204	0.195165
S8EXQ8	-0.998132	0.00434024
SRS67	0.548843	0.00592803
S8F111	0.429069	0.159827
S8GFH0	-0.862414	0.360751
S8G645	-1.0198	0.00440875
S8EUR9	-0.319089	0.176328
S8EXR5	0.49195	0.0181677
S8F115	0.133239	0.667836
S8GFH5	-0.4898	0.278656
S8EUS4	-0.880584	0.145422
S8G650	0.568772	0.0648961
S8EXR9	0.538228	0.132373
PFKII	0.935704	0.0178242
RPS11	0.0858157	0.610884
S8G656	0.4156	0.308959
A0A125YYN6	-1.51781	0.0167182
S8EXS4	0.827606	0.0932345
S8F125	-0.565202	0.0515482
ROP30	0.204948	0.780097
S8G662	0.0175379	0.97057
SIR2	-0.506779	0.251018
A0A125YJ56	0.162509	0.289322
S8EXS9	-0.239518	0.30405
S8G668	0.0798313	0.839054
S8EUT9	-1.7602	0.103713
S8EXT3	0.177338	0.217132
[truncated: 6,008 more rows]

## Sheet: RH vs PLK - Filtered
Gene	Log2 fold chage	p adjusted
A0A125YKY2	-3.46482	0.00780278
A0A125YRS1	3.43852	0.00213626
S8F1J9	-3.59938	0.00948739
S8F6L1	-2.32105	0.00187881
S8F9J3	-3.669	0.0167182
S8F6D9	-2.69784	0.0264871
A0A125YFU5	-2.7004	0.00662138
S8GEM4	-3.95498	0.000497172
S8F6A1	-4.0091	0.00545825
S8F3B5	-3.0263	0.00330814
S8GNW8	-3.2559	0.0118754
S8F686	-2.32531	0.000148916
S8F997	-2.35133	0.00172932
S8GEA4	-3.59162	0.00898245
S8GNC5	-2.38997	0.000645065
S8F5S9	-3.57088	0.00189783
S8F2R2	-2.72385	0.00397154
S8F5R1	-2.02397	0.031159
S8F2Q0	-2.28667	0.00231433
SUB4	-3.29097	3.71453e-05
OWP1	-2.85393	0.0278123
S8GN88	-2.7682	0.0325684
S8F8X4	-3.77175	0.0101697
A0A125YXJ9	-2.59758	0.0193851
S8F5N9	-6.61741	0.00247867
A0A125YIJ4	-2.27203	0.00323999
S8GN69	-3.53954	0.0010865
S8F8V8	-2.15633	0.000138558
S8F5N2	-2.09978	0.00695114
A0A125YVY2	-2.42469	0.0306158
A0A125YGP8	-2.39664	0.0221128
A0A125YVF6	-2.87077	0.0221821
S8F8S9	-4.60255	0.000862968
A0A125YMQ3	-3.28777	0.00919444
S8GN22	-3.73329	0.00143854
A0A125YLH7	-3.594	0.000342991
S8GMY5	-2.92719	0.00200816
SRS49A	-4.0793	0.00329922
A0A125YH00	-5.92479	0.00199058
S8FC88	-5.99811	4.09664e-05
S8F972	-4.08402	0.00249485
S8F969	-2.57711	0.00189783
S8GKV2	-4.40284	3.71453e-05
S8GKU0	-3.48429	0.00294199
A0A125YG54	-3.58793	0.00504811
A0A125YLP5	-2.25789	0.0331953
S8FF51	-2.39509	0.000926366
S8FC56	-3.531	0.00284021
S8F926	-4.06716	0.00155087
S8FC20	-2.42423	0.0167697
S8FC13	-2.11905	0.022272
S8FBP4	-5.63778	0.00215703
S8GKA9	-2.02679	0.00867743
A0A125YTX1	-2.84467	0.00248336
S8F3U3	-3.52548	8.30786e-05
A0A125YN44	-3.77406	0.000675288
S8G8R6	-2.11347	0.0305422
A0A125YHA1	-2.9475	0.020533
A0A125YNR3	-3.08016	0.00361977
A0A125YVI6	-2.20852	0.00959325
A0A125YKL6	-3.89717	0.00371991
S8GS32	-2.37773	0.00140336
A0A125YXA7	-3.82274	0.00140336
A0A125YJJ1	-2.53364	0.000436216
A0A125YR87	-3.61083	0.000265838
A0A125YXC6	-2.18836	0.000434498
S8F056	-3.80302	0.0331717
A0A125YJU4	-3.42856	0.00149609
A0A125YN97	-2.12863	0.000974443
S8F5Q8	-4.38588	0.00167922
S8F8U1	-2.65338	0.00647354
S8GRG1	-2.33529	0.0101342
ROM3	-3.18719	0.000582573
S8GRK0	-3.53597	0.000501462
S8GH67	-3.93306	0.00867743
S8GH76	5.71332	7.60655e-05
S8F5W0	-2.33649	0.0042469
S8F8Z7	-2.66663	0.0166302
S8F5Z7	-3.72831	0.00146616
S8F922	-2.91498	0.0100248
S8GDM4	-4.95043	0.00413174
S8EVU7	-2.42537	0.000148916
S8G4B3	-2.58987	0.00296083
S8GDG0	-2.09818	0.000809752
S8GDF0	-6.33666	0.000657401
A0A125YRH3	-2.06856	0.0396659
S8ESP0	-2.16333	0.040484
A0A125YNV2	-5.79619	0.00180526
S8ETB7	3.0107	8.72801e-05
S8EWT7	2.88358	4.09664e-05
S8EQA3	-2.28245	9.23406e-05
S8EQB0	4.50463	1.11356e-05
S8EQC2	-2.52186	0.0059318
S8EX12	-3.15825	0.00308299
S8FZS1	-2.09295	0.0143887
A0A125YXV2	-3.44528	0.00014081
A0A125YK51	-4.62999	5.66973e-05
S8G908	3.36641	0.00647354
S8FZV4	2.91139	0.00837528
A0A125YQG6	-4.43069	0.00772097
S8FZY1	-2.29896	0.00805044
S8G8W0	-3.60545	0.000950035
S8EUR8	-4.49406	0.000168701
S8ER20	-5.15742	1.16215e-05
S8FZP7	-3.03286	0.00898842
S8ER04	-3.96709	0.00109568
S8EN54	-4.02608	0.0156521
S8G8S9	-2.77037	0.00104751
S8EUK6	-2.38033	4.16471e-05
S8G8N3	-4.20598	0.00400651
S8EMY8	-2.96231	0.0352402
S8F8M6	2.96158	0.0228497
S8FBS2	-2.20083	0.0108199
S8GRB7	-2.20926	0.000151047
S8GRC2	-5.61566	0.000950035
A0A125YGB5	-2.18489	0.00294615
S8FBU5	-2.22698	0.00189783
S8F5Q0	2.96492	3.71453e-05
S8EQN3	2.33599	0.0272314
S8EMU7	2.56521	0.00770155
S8FDY1	-3.53676	0.000148916
S8GJC7	-2.37331	0.018299
S8GTS2	-2.15621	0.0285984
ALP4	-2.56705	0.00371991
S8GTU8	-4.0102	0.0111932
SUB12	-3.29214	0.0362406
S8GJI4	-3.60999	0.00277541
S8FB35	-2.083	0.00400651
S8F827	-2.17698	0.000815612
S8FB55	2.5832	0.000263776
S8FB81	-2.51666	0.00254389
S8FE72	-3.27733	0.000388792
S8FB89	-3.97276	0.000462824
S8F863	-2.67652	0.00649076
S8F883	-3.16837	0.0217467
S8GJS7	2.28446	0.000921975
S8GEP8	-2.67526	0.00651344
S8EX41	-2.23563	0.0100725
S8EX45	-3.10338	0.00137208
SRS60A	-4.97846	0.0294561
S8EU39	-4.75232	0.00720223
A0A125YSQ1	2.07675	5.82519e-05
S8EU74	-3.9865	0.00109191
S8EX77	-2.81809	0.0235877
S8G5N2	2.79754	0.00214052
S8EUA7	-3.5506	0.0042354
A0A125YUV8	-3.5834	0.00254026
A0A125YYT7	-3.1845	4.60105e-05
S8GF01	-3.57356	0.000148916
S8EUE3	-2.84901	0.00186781
S8F0Q0	-3.78555	0.0218725
S8F0S3	-3.48887	0.0259716
S8GF77	-2.21139	0.0482251
S8EUI6	-2.64125	0.0139339
S8EXI4	-3.69691	0.00489924
ALV6	-2.46887	0.0365279
S8EXJ9	-3.58382	0.000341911
S8GFA1	-4.29301	0.00284787
A0A125YG94	-3.48289	0.014789
S8EUL3	-2.1089	0.000960992
S8F0X3	-3.78291	0.00143854
S8GFC9	-2.4272	0.000846301
S8F0Y9	-3.08816	0.00231495
S8F1E7	-2.33225	0.00274766
A0A125YR60	-3.4992	0.00552489
S8F1L5	-4.73861	0.0151804
S8EYD3	-2.7077	0.00497223
A0A125YS94	-2.53219	0.0149708
S8EV95	-4.25835	0.0119518
S8G6M2	-3.16482	0.00601429
S8F6I4	-2.90169	0.00552489
A0A125YVZ4	-3.33984	0.000521214
S8GBB9	-3.10789	0.00473674
A0A125YV93	-4.28938	0.00411103
A0A125YYW1	-2.10203	0.0166808
A0A125YZ89	-2.6529	0.0281017
S8GKE8	-2.40568	0.0134451
S8F6A0	-3.95867	0.00265715
SUB9	-2.99315	0.000855612
S8EZW5	-2.26641	0.0162275
A0A125YNV1	-2.45992	0.00402916
A0A125YNL8	-3.25004	0.0026624
S8F623	-2.852	0.00249485
S8F609	-3.32425	0.000308807
A0A125YHV7	-2.56341	0.00203488
S8GAQ6	-2.4735	0.000486807
A0A125YY11	-4.15075	0.0160453
S8GK07	-2.60575	0.029446
A0A125YS97	-4.74992	0.000241201
S8F5K5	-3.01632	0.000838055
S8EZ59	-5.99974	0.000388792
S8F275	-2.04341	0.048545
S8EWV8	-5.02657	0.000846301
SRS42	2.82139	0.00522916
S8G5A5	3.22969	0.00284787
A0A125YZ68	-2.69606	0.00214052
S8EWJ0	-3.59477	0.00357763
S8ETJ7	-4.32985	0.00058093
S8G544	-4.57607	0.000809752
S8EZX1	-2.60879	0.0166622
S8G4Y4	-3.78997	0.00406491
S8G4R9	-3.04356	4.09664e-05
S8GDX8	-2.11746	0.000288479
A0A125YJK8	-4.3616	0.0118532
S8ET83	-2.69813	0.00532662
S8GDW3	-2.8366	0.00346479
A0A125YUA5	-2.25881	0.0012863
S8EW49	-2.57213	0.0110369
S8EZH6	-3.99782	0.00167042
A0A125YP45	-6.02297	0.000263776
S8F7Z5	-2.41438	0.0167627
S8FB39	-2.56398	0.0234933
S8GQL9	-2.69811	0.00249067
A0A125YVU9	-2.11367	0.00554233
A0A125YGM9	-6.66318	0.0088856
A0A125YK85	-3.31399	0.000209625
SRS23	2.02107	0.00497223
A0A125YVR4	-2.00893	0.00558982
S8F4V5	-2.67871	0.00626121
S8GQJ0	-2.05038	0.00551061
S8GG65	-5.3579	8.30786e-05
S8F7R6	-4.46514	0.00294505
S8F4R6	-2.27369	0.025487
A0A125YJI3	-2.81987	0.00898843
S8F4R0	-2.2671	0.0439109
S8FAQ0	-2.11425	0.00349512
S8F7M4	-2.07483	0.000173329
S8GQA7	-2.1908	0.00418933
A0A125YYC0	-2.10641	0.00225299
AP2VI1	-2.14601	0.0493812
A0A125YYD8	-2.17921	0.000506842
S8F795	-3.18387	0.0302727
A0A125YQG2	-4.82286	0.00143854
S8F9Y0	-2.44584	0.00336318
S8F6V1	-2.97615	0.00109191
A0A125YNN0	-4.24246	0.000715945
S8FA14	-3.56389	0.00114101
S8GPG6	-3.00804	0.000181384
S8GF59	-3.23228	0.00243775
S8GF65	-3.42538	0.00695993
S8GJJ1	-2.19931	0.00421192
S8GPJ3	-3.3811	0.000242651
PEX11	-3.98393	0.00254389
S8GPK5	-3.2603	0.0138658
S8F3Z6	-2.53604	0.00108654
S8FA70	-4.53872	0.00915049
S8F745	-3.15846	0.00734798
S8FA96	-2.20131	0.0153663
S8GFH2	2.80795	4.09664e-05
A0A125YLQ3	3.4417	1.11356e-05
S8F776	2.69015	0.000342991
S8FAC2	-3.30696	0.000189652
S8ERC7	-2.00327	0.00463708
A0A125YU78	-3.08042	0.000438129
PDHE1A	-2.53125	0.00149609
A0A125YLM3	-2.72845	0.0400874
SRS56	-2.29839	0.000497683
A0A125YPF7	-2.08892	0.00551061
S8G9C0	-2.31996	0.00532662
S8EV59	-2.58871	0.00203488
S8G062	-4.01838	0.00694793
S8G081	-3.51537	0.000809752
S8G9G2	-3.42401	0.000324303
S8EV97	-2.1407	4.60105e-05
A0A125YQU1	-2.74732	0.0261398
S8EVB0	-5.00094	0.00532662
S8G9J4	-4.12885	0.00184954
S8EVC5	-3.12996	0.0388009
S8G9M2	-2.17966	0.00104914
S8ERY9	-2.06255	0.00867743
A0A125YUQ3	-3.18402	0.00177069
A0A125YHR7	-4.5891	0.0056726
S8ENV9	-3.45788	0.0011741
S8ENX7	-2.56207	0.000268609
S8EP28	-4.10028	4.1453e-05
S8G9Y2	-2.66727	0.0202785
A0A125YPS1	-2.74408	0.000515766
S8EW03	-2.52807	0.000921975
S8EPC7	2.67712	0.00880389
S8EPD7	-3.67937	0.000480792
S8ESG2	-3.31573	0.000781669
A0A125YW38	-2.12049	0.0366774
A0A125YMB9	-2.40134	0.00510867
ENR	-3.50244	0.0109163
S8EPG3	-2.99059	0.0359207
S8FAT3	-2.6141	0.00140336
A0A125YI72	-2.5117	0.0238322
S8GTI7	-3.38735	0.00766764
S8FAS1	-3.36308	0.000245379
AP2III1	-2.79381	4.08204e-05
S8FAQ6	-2.75576	0.0156481
S8GJ10	-3.07061	0.0136571
S8EU90	-3.52705	0.000876461
S8FDR4	-3.83028	0.00107397
S8FAP2	-5.08135	0.000830031
S8FAN2	-2.29245	0.0121656
S8FDN0	-2.74795	0.000217585
S8GT92	-2.68319	0.0165279
S8GIV4	2.13026	0.0407741
S8F7F9	-2.10786	0.00753123
S8GT70	-2.99972	0.00328228
A0A125YNX8	-4.10071	0.00109191
S8F7B9	-3.85868	0.00237955
S8F770	-2.44762	0.000657401
A0A125YXE8	-3.35434	0.00165459
S8GSY2	-4.00513	8.72801e-05
A0A125YVX6	-2.72708	0.000880255
S8FDA6	-3.70472	0.000106669
S8GSV9	-2.40399	0.000151047
A0A125YH95	-2.28913	0.00427299
A0A125YLG5	-3.11196	0.000945287
S8FA36	-2.11344	0.0088856
S8GBG1	-2.91142	8.0754e-05
S8GBG5	-2.08395	0.0451701
A0A125YG00	-3.37914	0.00314082
S8GBK2	-2.88174	0.00895571
S8F0K0	-2.43596	0.00449321
S8F3H3	-3.81027	0.0278676
S8F0K4	-4.91739	0.00492591
S8GL13	-5.34927	0.00880522
S8GL47	2.22308	0.000342991
S8F0S6	-2.41536	0.00761816
S8GL95	-5.32531	0.000324303
S8F3S6	-4.94911	0.00214052
S8F727	-3.00258	0.0397635
S8GBX9	-3.65732	0.000759621
A0A125YIV3	-3.12058	0.0437778
S8GLD2	-3.11657	0.00452914
S8GC00	-2.25438	0.00866293
ROP20	-2.76822	0.000228025
S8GC15	-2.03588	0.0455437
SRS27B	-2.37853	0.0023831
A0A125YT43	-2.45079	0.0170072
BAG1	-4.61908	0.00350521
A0A125YIN8	-2.7047	0.0401052
S8F159	2.79321	0.000138558
S8F1B3	-3.50897	0.00335207
S8F1D4	-2.48889	0.00187881
S8F7I4	-2.19357	0.0396532
S8F7I8	-2.25597	0.00492591
S8F4D4	2.99124	0.00562056
A0A125YRN2	-3.32876	0.00336922
S8F1G6	3.41951	0.00181885
A0A125YX75	-2.13795	0.00207607
S8F1H6	-2.2553	0.000375159
S8F4H6	-2.73636	0.00199047
A0A125YVP6	-2.75775	0.021658
A0A125YSY8	-2.82428	0.03184
S8F1M6	-2.09179	0.0325249
S8GM62	-2.05817	0.000270365
S8GCW4	2.21488	0.0070001
S8GM94	-2.84877	0.00944364
A0A125YVG0	-2.42774	0.00432376
A0A125YMT1	-2.29489	0.0109163
S8GML9	2.82738	0.000148916
S8GDA4	2.60864	0.000263076
S8F536	-4.33993	0.000585554
A0A125YUN0	-2.71522	0.00302053
S8EWL7	-3.68362	0.00187881
S8G7W2	-4.09704	0.0119518
S8EWF6	-3.38498	0.00897013
TGME49_265120	-4.022	0.000851132
S8EWB2	-3.48277	0.00955819
A0A125YIZ0	-2.46973	0.00752616
S8G7J8	-2.11482	0.00639774
S8G7I4	-2.39351	5.01164e-05
S8GGT2	-2.1559	0.0242321
A0A125YWE3	-2.73283	0.00115766
A0A125YT21	2.71441	1.00252e-06
S8GGQ8	-3.19563	0.0486821
S8EZ29	-2.15396	0.0272307
S8EW01	-4.7435	0.00760272
S8EYZ9	-2.48078	0.0035538
S8F279	-2.47741	0.000101427
S8GGJ0	-2.19363	0.038136
S8F265	-2.57985	0.0128914
SR1	-4.33377	1.11356e-05
S8EXM1	-3.63652	0.000106669
S8F0T6	-6.54595	0.000809752
S8F425	7.03444	0.00058093
S8GIE6	7.55991	0.00101553
S8G8Y8	4.62716	0.00184805
S8F0U8	-3.44189	0.00082041
A0A125YK06	-2.25249	0.0028521
S8F4A4	-2.6085	0.00307127
A0A125YSY6	-2.63076	0.0099462
S8GIK5	-2.01318	0.00129504
S8F100	3.45115	9.57337e-05
S8GIN5	-3.77621	0.000209625
S8F4F8	-2.87334	0.0139192
S8GIQ4	-5.42684	0.00225299
S8G9E1	-2.3225	0.0273748
S8GIR8	-3.00894	0.00012261
S8F1E2	-4.03354	0.00184805
S8F4M4	4.71606	0.00494535
S8GIV7	3.95556	0.00181524
S8F1I6	-2.17507	0.00397154
S8GJ05	-4.44976	0.000731657
S8G9R6	-2.28248	0.0295099
S8EYM3	-2.1419	0.00058093
S8EYP7	-2.25904	0.00647354
S8F1R4	-4.0045	0.000367174
S8F1U5	-2.23732	0.00133076
S8F534	-3.09636	0.0012313
A0A125YPI8	-2.77542	0.0220862
S8GJG1	-3.33936	0.00410482
S8GA24	-2.48339	0.010958
SRS30D	3.50476	0.0136146
SRS30A	-2.0629	0.000546847
A0A125YFH8	-3.30463	0.000693428
A0A125YZH1	-2.15282	0.00883019
S8EZ32	-2.78649	0.00973509
S8GJ69	-2.20096	0.0229818
A0A125YZD8	-3.43003	0.0116195
A0A125YWR3	-2.93578	0.010241
S8GJ78	-2.53391	0.00115766
S8FDW6	-2.67389	0.00224868
S8FAU7	-3.11841	0.00030336
S8GTN0	-2.72552	0.000855612
S8GTP6	-2.23521	0.000720184
A0A125YM93	2.27118	0.00863772
A0A125YIJ8	-2.47168	0.0130851
S8G1H7	-3.05871	0.00992137
S8G1H2	5.26036	0.000970292
A0A125YR18	-2.71583	0.0197081
A0A125YKN4	-2.30827	0.00173929
S8EPX6	2.06166	0.000168701
S8GAL2	-3.01786	0.0472178
S8G1D6	-2.47644	0.00489022
S8GAJ3	3.33059	0.00614922
S8EWC7	3.61873	0.0141337
A0A125YKW6	-3.98501	0.00284021
S8EPT3	-3.00017	0.0123387
A0A125YMC7	-3.71565	0.000106669
S8EPK4	-3.69331	0.000263076
S8EPI6	-2.85464	0.0153988
S8ESJ2	-2.19617	0.0228397
A0A125YGW5	-2.79506	0.00915534
S8ESI9	-5.19966	0.0020794
A0A125YL39	-2.66299	0.0281017
S8GAD6	-2.16932	0.00725586
S8ESI1	3.63788	0.00671041
S8EW72	-3.48455	0.00140336
S8GGC6	-3.829	0.000138558
A0A125YSP7	5.09889	1.84989e-06
A0A125YGU5	-4.60135	0.000486807
A0A125YIV6	-5.50956	0.000135332
A0A125YT01	-3.42999	0.00346479
SRS35A	-4.67128	0.0047343
A0A125YGD3	-2.37607	0.000563543
S8F592	-3.83071	0.00114101
S8F3K5	3.69754	0.00878264
S8F3L1	-2.35306	0.0120966
S8F3M5	-2.76427	0.0092108
S8GP76	-5.79464	0.00167042
S8GQW6	-3.08075	0.00214052
S8F538	2.99999	0.0258247
S8F526	-4.69127	0.00135053
S8GQU1	-3.43359	0.0112436
S8GQT6	-2.74209	0.00423777
S8FB60	-4.47452	0.00175967
A0A125YND8	-5.29244	0.00118679
S8GGD8	-5.52741	0.00310342
S8F5K2	3.16865	0.00724571
S8FBP8	-3.34902	0.00020157
SRS20C	-2.61995	0.00440755
SRS20A	-2.05134	0.019287
S8FBK7	-4.00239	0.000809752
S8GR36	-2.65257	0.000675288
S8GGP5	-2.80547	0.000461599
S8F8B2	-2.32843	7.45709e-05
S8F591	-4.01564	0.000454913
S8F8A3	-3.21474	0.00107902
S8GGL6	-2.17769	0.00405517
A0A125YVW2	-3.36532	0.000316551
S8GVL4	2.14935	0.035547
S8EZM6	-3.03232	0.000749507
S8EZN9	-2.29654	0.00261252
S8EZQ5	-2.74606	0.00961897
S8G821	-3.00701	0.000829266
A0A125YQV8	-3.63336	3.80168e-05
S8EZV6	-3.36868	0.0095503
S8F357	-2.2542	0.000335298
S8EZX5	-2.82381	0.00638346
S8GHJ0	-3.43609	0.00681643
S8G874	-4.08964	0.00681643
S8F378	-2.86168	0.0213299
ABCG84	4.61854	9.57337e-05
S8G8B7	-4.0016	0.000759621
S8GHQ6	-3.29554	0.0105646
S8F3G1	-3.91705	0.0227768
S8GHU0	-3.60067	0.000960992
S8F067	-2.70028	0.00837528
A0A125YXN0	-2.90663	0.000571781
LDH2	-4.83001	0.00302859
A0A125YX56	-3.59512	0.00184805
S8F0B9	-4.89645	0.00254389
S8G8P9	-3.05285	0.000189652
S8F3T9	-4.46394	3.21805e-05
S8GI69	-2.47406	0.00899436
A0A125YKH3	-2.98984	0.017407
A0A125YQB7	-4.08008	0.00281901
A0A125YHT3	-2.14904	0.0208593
A0A125YQH8	-3.67893	0.00539267
A0A125YIX3	-2.70232	0.00532662
S8GLA8	-2.03873	0.00304575
A0A125YKP0	-3.84574	0.0134893
A0A125YI78	-4.24012	1.99698e-05
A0A125YW89	-2.8536	0.000708899
A0A125YN77	-2.18407	0.00810848
A0A125YWR9	-2.28057	0.0458668
A0A125YPS9	-4.31913	0.000510353
A0A125YPG2	-5.25748	0.00200816
A0A125YIW5	-3.90467	0.000561671
A0A125YT69	-2.34642	0.00355673
A0A125YLE1	-2.95177	0.000648489
A0A125YTL2	-2.63831	0.00671954
A0A125YP51	-3.70831	0.000809752
A0A125YS74	-4.50823	0.000177953
S8F612	3.9922	3.71453e-05
S8GRE9	-2.01695	0.00956518
S8GU72	-2.34428	0.00498279
S8GU98	3.27398	0.0121659
S8GJX7	4.89577	3.21805e-05
A0A125YVM5	2.58219	0.00539267
S8G1L9	-2.947	0.00276278
A0A125YP73	-3.27298	0.00194196
S8EQ23	2.15976	0.038899
S8GAT6	2.73032	0.00532662
S8F693	-3.54302	0.00895605
A0A125YR08	-3.14356	0.000135332
A0A125YLQ6	3.1533	0.00309422
S8ESK0	-5.13061	4.08204e-05
A0A125YRT7	-2.98109	0.0255157
A0A125YYU3	-2.45318	0.00969759
A0A125YS63	-3.91492	0.00693841
S8GG11	-4.81057	0.000283229
S8EYH7	-3.15096	0.0065706
S8GG26	-2.61502	0.00441065
S8EVE4	-4.09864	6.71779e-05
S8EVE8	-3.147	0.00030336
S8F1R5	2.9021	0.000759621
S8EYK0	-5.17261	0.00621067
S8EVJ3	-2.17472	0.0341967
A0A125YM48	-2.41152	0.00302112
S8G6X7	-2.94419	0.0220958
S8G6Y2	-3.51498	0.00504811
S8EMW4	-4.08903	0.00225299
S8EQS0	-2.98363	1.11356e-05
S8GD49	-2.28001	0.00474906
S8ESG1	-2.1969	0.0281942
A0A125YUI1	-2.76951	0.0026698
SRS55A	-2.94031	0.00301049
SRS55N	-2.38859	0.019026
S8GCZ3	-2.59455	0.0143887
S8ES63	-2.0871	0.000664325
S8ES28	-2.66859	0.00489111
S8EYJ4	-2.93718	0.0125438
S8GCQ8	-2.7643	0.0335904
A0A125YMR3	-2.3063	0.0425216
S8EYA8	-3.66065	0.00184805
S8G387	3.94693	1.11356e-05
A0A125YU85	-2.7233	0.0371303
A0A125YYK0	2.06155	0.000546847
S8EY71	-2.70372	0.00498279
A0A125YTI8	-2.15345	0.000217585
S8G363	-3.08044	0.000546847
S8G333	-3.31848	0.000921975
S8G2Z9	-3.90143	0.000862968
A0A125YV06	-2.1607	0.0467127
S8ERH9	4.56923	2.80718e-07
A0A125YN40	2.24479	0.00463708
A0A125YV83	-2.14454	0.00277541
A0A125YPF1	-3.16876	0.0229053
A0A125YI56	3.44904	0.00298167
S8ERE1	2.79895	5.46344e-05
S8EU44	-2.55831	0.00362247
S8EXU9	-2.34416	0.0475735
S8GBZ5	-2.29288	6.40844e-05
BRP1	-2.54851	0.014535
S8ETZ9	-2.43188	5.01164e-05
S8G2Q0	-2.05288	0.00880389
S8EXR3	-2.16732	0.00109191
S8GBW6	-5.27875	0.00151531
S8EXQ1	-5.32786	0.00280518
SRS52C	-3.0333	0.00619474
S8G2E6	-2.61018	0.00783066
SRS53F	-2.1282	0.00123875
S8ETQ3	-2.90582	0.00323367
ABCG77	-4.62572	0.00607519
A0A125YGB0	-2.18558	0.0405025
S8G298	-3.25861	0.0133739
SRS54	-2.49158	0.00529141
S8GBJ7	-4.85638	0.00405517
S8EX82	-6.55444	0.00133076
A0A125YQL0	-3.0988	0.000241201
SOD3	-3.66517	0.000181384
S8ETK1	-2.12378	0.015942
A0A125YL68	-3.36825	0.0126579
S8EQH0	-3.35749	0.0130665
A0A125YGU1	-3.06055	0.000106669
A0A125YQ58	-2.98372	0.00173929
A0A125YGH9	-2.63509	0.00416509
S8F9G2	-2.92555	0.0040047
A0A125YWA8	-3.91176	4.13856e-05
A0A125YU71	-2.87444	0.0227768
S8FCX5	-3.58381	0.00246898
A0A125YPT1	-2.41379	0.00225574
SRS16E	-2.28284	0.0467472
A0A125YI88	-2.04748	0.00926171
SRS12D	-2.3114	0.0167182
S8ETX9	-2.8575	0.0233088
S8EU35	-3.2452	0.000246608

## Sheet: Tachy vs Brady
Gene	Log2 fold chage	p adjusted
GRA12_275850	-0.0390783	0.952258
GRA12_288650	0.0486003	0.917037
RPL22_313550	-0.163424	0.985786
RPL22_239760	-0.113095	0.938245
RPL24_216010	0.105126	0.994294
RPL24_244320	-0.03977	0.913454
RPL27_262690	-0.0253955	0.913454
RPL27_293600	0.134055	0.927979
RPL29_234550	0.163473	0.913454
RPL29_275330	-0.0141505	0.983027
RPL35_250810	-0.0483578	0.913454
RPL35_285530	0.239423	0.920338
RPS15_213350	-0.056382	0.918067
RPS15_316110	-0.0857959	0.913454
RPS6_210690	-0.0149899	0.918067
RPS6_217670	0.0916403	0.959025
RPS9_218850	-0.417728	0.962121
RPS9_248480	-0.263419	0.915024
S8ER97	0.161189	0.913454
A0A125YKY2	-0.378902	0.999771
MIC17B	-0.327065	0.913454
MIC17A	-0.276009	0.913454
S8F0R5	0.0817995	0.915947
S8EXK6	-0.156895	0.999007
ROM1	0.164251	0.990824
S8GIC5	0.220028	0.988104
S8F400	-0.112374	0.913454
A0A125YGK0	0.0516212	0.983027
HXGPRT	-0.0986215	0.976939
A0A125YJ55	-0.282833	0.926285
S8GIB9	0.178597	0.938245
SUB3	0.119497	0.999007
S8F0Q6	0.115784	0.913454
S8EXJ7	0.0720203	0.97702
S8G8V2	0.241724	0.926285
S8GIB3	0.0598105	0.993773
S8F3Y5	0.28695	0.937834
S8F0Q1	0.0551818	0.913454
S8EXJ3	-0.223873	0.913454
S8G8U8	0.0630939	0.913454
S8GIA8	0.0568041	0.949114
S8F3X7	0.0901145	0.986626
S8F0P6	0.163832	0.913454
S8EXJ0	-0.451874	0.913454
S8GFX6	0.249414	0.913454
A0A125YRS1	-0.225554	0.985158
S8F1J9	0.290603	0.913454
S8F6L1	0.0527563	0.918067
S8F3J8	0.21182	0.983027
S8GEU1	-0.0235202	0.947413
ROP33	-0.0463793	0.913454
S8F9Q8	0.0091482	0.983027
S8F6K7	-0.0290863	0.937834
S8F3J4	-0.150439	0.999878
A0A125YGF5	-0.61613	0.962121
S8GP38	0.194957	0.913454
S8F9Q4	-0.0973801	0.983027
S8F6K2	-0.0447535	0.918575
S8F3J0	0.149739	0.988104
S8GET5	-0.459359	0.947413
A0A125YV87	-0.17607	0.938245
S8F9P8	-0.485926	0.918134
A0A125YVH9	-0.186971	0.913454
S8F3I6	-0.227296	0.913454
ST3	0.262727	0.950714
S8GP32	-0.334397	0.918067
S8F9P4	-0.293462	0.960421
S8F6J3	0.0884178	0.918067
SAP18	0.159921	0.926285
S8GES5	-0.224246	0.962522
S8GP24	-0.715021	0.989116
S8F9J3	-0.145584	0.951891
S8F6D9	0.293442	0.913454
S8F3H4	0.0779258	0.96264
S8GER5	-0.0948116	0.913454
S8GP08	-0.0622314	0.962121
S8F9H7	-0.0592289	0.913454
S8F6C0	-0.129614	0.999771
S8F3F2	0.0550868	0.920338
S8GEP7	6.94889e-05	0.994294
S8GP02	-0.210139	0.913454
S8F9H3	-0.429789	0.918067
A0A125YNM8	-0.382633	0.938245
A0A125YUC9	-0.38041	0.983027
S8GEN8	0.192461	0.913454
A0A125YFU5	0.806298	0.913454
MIC2	0.164408	0.962474
S8F6B2	0.150287	0.943366
S8F3D9	-0.027925	0.976356
A0A125YM53	-0.259957	0.929048
S8GEN2	-0.435635	0.92621
S8F9G0	-0.142215	0.913454
S8F6A8	0.193374	0.955478
ASP1	-0.0341199	0.985362
S8GEM4	0.132755	0.983027
A0A125YR16	-0.361603	0.920338
S8F9F5	-0.169511	0.993276
A0A125YZ21	-0.196276	0.993276
S8F3C3	0.533898	0.920338
S8GNY5	0.15754	0.983027
S8F9F0	-0.684906	0.913454
S8F6A1	0.0736364	0.999007
S8F3B5	-0.561979	0.968944
S8GEK9	0.181379	0.92621
S8GNY1	-0.0741509	0.985115
S8F9E4	-0.185076	0.962121
S8F695	0.0819764	0.998709
A0A125YQJ9	0.494585	0.913454
S8GEK1	-0.275448	0.913454
S8GNX4	0.192362	0.9849
S8F9E0	0.267005	0.920338
S8F691	-0.153491	0.983027
S8F3A1	-0.203995	0.926542
S8GEJ5	-0.433339	0.941307
S8GNW8	-0.335037	0.918067
S8F9D6	0.116974	0.913454
S8F686	0.246392	0.913454
S8F394	0.116794	0.913454
S8GEJ0	0.00540435	0.976356
S8GNW3	-0.458923	0.920338
S8F9D3	-0.130423	0.913454
A0A125YJL6	-0.0526602	0.913454
S8F387	-0.454498	0.999007
HDAC5	0.092167	0.962474
S8GNV8	0.188761	0.983027
S8F9C9	0.279744	0.926285
S8F675	0.565606	0.913454
S8F379	0.265056	0.913454
S8GEH7	0.0224266	0.920338
S8GNV4	-1.09557	0.962474
A0A125YUR2	0.0456515	0.92621
A0A125YMV5	0.195027	0.994294
S8F373	0.442592	0.9849
S8GNU8	-0.0330816	0.986626
S8F9B8	0.18663	0.999878
S8F669	-0.183934	0.943366
S8F368	-0.122162	0.983027
S8GEG5	-0.232468	0.913454
A0A125YTR8	-0.079314	0.985786
S8F9B5	-0.381634	0.960452
S8F666	-0.148986	0.920338
S8F363	0.134627	0.947328
S8GEG0	-0.403092	0.926285
S8GNT8	-0.0197782	0.999771
S8F9B1	-0.713379	0.918067
S8F663	0.016219	0.920338
A0A125YKV7	0.182714	0.929579
S8GEF4	-0.234917	0.913454
S8GNT1	-0.138148	0.943366
S8F9A6	0.140798	0.943366
AP2VIIA7	-0.309454	0.917666
A0A125YZ77	-0.673341	0.95163
S8GEF1	-0.081315	0.929579
S8GNS6	-0.0752193	0.962121
S8F9A0	-0.145445	0.918067
S8F656	0.0279463	0.918067
S8F348	-0.338061	0.960452
S8GEE7	0.12793	0.926285
S8GNS1	-0.0998417	0.983027
S8F997	0.201165	0.926285
S8F343	0.242746	0.913454
A0A125YWF2	0.529924	0.913454
S8GEE0	0.152305	0.918067
S8GNR6	0.168433	0.913454
S8F993	0.0116622	0.999473
S8F651	-0.307283	0.918575
S8F339	-0.0621438	0.983027
S8GED8	-0.0577439	0.95163
POLR2I	0.217188	0.994294
S8F989	0.209343	0.913454
S8F645	0.197885	0.913454
S8GED2	-0.492957	0.982203
S8F336	-0.150007	0.913454
S8GNQ5	0.0736609	0.913454
S8F984	0.109993	0.926285
S8F641	0.0857691	0.968944
A0A125YU00	0.151976	0.920338
ROP25	0.126608	0.926285
S8GNQ0	0.388012	0.913454
S8F980	0.205499	0.986626
S8F640	0.124332	0.978541
A0A125YRV8	-0.0658655	0.913454
S8GEC0	0.152412	0.913454
S8GNP4	0.0734277	0.951766
S8F976	0.0663273	0.983027
S8F637	0.0281734	0.954267
S8F324	0.0352777	0.995747
S8GEB6	-0.00198744	0.918067
S8GNN9	0.0795586	0.920338
S8F973	-0.0147587	0.913454
S8F631	0.0563675	0.981975
S8GEB0	-0.0113418	0.962121
S8GNN2	0.0574321	0.950714
S8F626	-0.0767059	0.913454
S8F312	0.00939513	0.951766
S8GEA4	0.199874	0.980668
S8GNM8	-0.0166931	0.917037
S8F963	-0.100032	0.999878
S8F622	-0.312772	0.913454
S8F307	-0.381054	0.913454
S8GE99	0.0833898	0.920338
S8GNM2	0.0626696	0.920338
S8F959	0.0523131	0.999007
AP2VIIA6	0.172626	0.983027
S8F618	0.343414	0.965366
S8GE93	0.429873	0.962474
S8GNL6	0.136307	0.962474
S8F956	0.24097	0.913454
A0A125YMD6	-0.128857	0.918134
S8F2Z2	0.185788	0.960322
S8GE87	0.207462	0.918067
S8GNL0	-0.0465888	0.994795
S8F953	-0.0115541	0.920338
S8F610	0.173158	0.982515
S8F2Y7	-0.594814	0.994294
S8GE82	-0.695382	0.913454
S8GNK5	-0.224589	0.913454
S8F951	-0.814697	0.943366
S8F605	0.0671721	0.996088
A0A125YW77	0.0804522	0.929579
S8GE76	0.0312503	0.936803
S8GNJ9	0.115922	0.913454
S8F948	0.0503829	0.913454
S8F600	0.214648	0.965366
A0A125YQY2	0.0853246	0.999007
S8GE72	-0.148393	0.913454
S8GNJ1	0.0158325	0.983027
GRA7	0.116426	0.958958
S8F5Z3	0.0124006	0.920338
S8F2X0	0.173042	0.993773
S8GE66	0.455655	0.918067
S8GNI5	-0.0257014	0.926285
S8F940	0.0146422	0.920338
A0A125YPX9	0.125842	0.943366
S8F2W4	0.106576	0.913454
S8GE62	0.00909112	0.920338
S8GNH8	-0.261379	0.937834
S8F936	-0.0484476	0.987971
S8F2W0	0.0278146	0.913454
S8F5Y4	0.0364006	0.965366
S8GE57	-0.212912	0.913454
APC10	-0.398798	0.983027
S8F935	-0.0097997	0.918067
S8F5X9	0.361043	0.920338
S8F2V7	0.222055	0.947828
S8GNG8	0.160681	0.920338
A0A125YFM6	-0.498921	0.983027
A0A125YRW8	-0.0324979	0.918067
S8F2V3	0.00380365	0.913454
S8GE47	0.343445	0.913454
S8GNG2	0.167293	0.9849
S8F927	0.146928	0.978293
S8F5W8	-0.482889	0.983027
S8F2U9	0.170535	0.983027
S8GE42	-0.0271044	0.936803
S8GNF7	0.0453941	0.913454
S8F921	0.16909	0.920338
S8F5W4	-0.188202	0.983027
RPL44	-0.0907603	0.913454
S8GE38	-0.110956	0.962474
S8GNF3	0.16892	0.918067
S8F918	1.50137	0.918067
S8F5V7	0.0571224	0.9849
AP2VIIA5	0.070188	0.999878
A0A125YYM2	-0.513466	0.913454
A0A125YR33	-0.903409	0.986626
AP2VIIA4	-0.574956	0.941307
A0A125YRZ8	0.339365	0.918575
S8F2T8	0.0436647	0.962121
S8GE30	0.339837	0.999007
S8GNE4	0.0346861	0.983027
S8F914	0.27207	0.983027
S8F5U9	0.123885	0.92621
S8F2T2	0.133849	0.913454
S8GE26	-0.105619	0.913454
S8GNE0	-0.194147	0.913454
S8F912	-0.189145	0.913454
S8F5U3	0.00508677	0.970539
S8F2S8	0.0573853	0.913454
S8GE22	-0.19432	0.983027
S8GND7	-0.355985	0.942641
S8F909	-0.0196277	0.975703
S8F5T7	0.212077	0.999007
A0A125YPV6	-0.224349	0.926285
S8GE17	0.13159	0.913454
S8GND1	0.0221677	0.986626
S8F904	0.219665	0.92621
S8F5T4	-0.400246	0.913454
S8F2S1	0.0315217	0.976356
S8GE12	-0.599677	0.926285
S8GNC9	0.181513	0.926285
S8F903	0.202225	0.913454
S8F5T2	0.0648128	0.920338
S8F2R5	-0.00987944	0.918134
S8GE08	-0.0637871	0.92621
S8GNC5	-0.214386	0.913454
ROP12	-0.540091	0.914046
S8F5S9	0.409724	0.920338
S8F2R2	0.238944	0.993276
RPL8	-0.0910885	0.920338
S8GNC2	0.217247	0.994294
S8F8Z6	0.533591	0.994294
SUB1	0.286086	0.958958
S8F2Q7	0.0380501	0.920338
S8GE00	0.18941	0.99572
S8GNB9	0.139455	0.913454
S8F8Z3	-0.0741106	0.913454
S8F5R9	-0.114281	0.936803
S8F2Q3	-0.1531	0.990824
S8GDZ7	-0.0559917	0.994294
S8GNB2	0.125062	0.913454
PLP1	0.0754274	0.954258
S8F5R4	0.0102509	0.918067
S8F2Q1	-0.0113343	0.994294
S8GDZ2	0.0277503	0.913454
S8GNA6	-0.562432	0.962474
S8F8Y6	-0.143647	0.913454
S8F5R1	-0.957007	0.918067
S8F2Q0	-0.276113	0.915024
S8GDY9	0.0809153	0.914408
S8GNA2	-0.00410127	0.940288
S8F8Y3	0.0285161	0.913454
S8F5Q7	0.695409	0.913454
S8GDY3	0.233916	0.913454
S8F2P8	0.156706	0.913454
S8GN97	-0.0761533	0.993773
SUB4	0.233027	0.986626
A0A125YZA0	0.0472207	0.986247
S8F2P4	0.0313075	0.918575
S8GDX7	-0.0181868	0.913454
S8GN95	0.113549	0.962121
S8F8X7	-0.178381	0.913454
S8F5P9	-0.0928478	0.983027
OWP1	0.392935	0.926285
S8GDX4	0.369511	0.966106
S8GN88	-0.0267906	0.929048
S8F2N8	0.027944	0.913454
A0A125YI66	-0.0458072	0.913454
S8GN83	0.224417	0.962474
A0A125YXJ9	0.749181	0.978293
S8F5P3	0.330164	0.913454
S8F2N5	0.398234	0.918067
MIC11	0.168115	0.943366
S8GN79	0.160931	0.986626
S8F8W6	0.14136	0.913454
S8F5N9	0.445191	0.936803
A0A125YIJ4	-0.655416	0.913454
S8GDW1	-0.546132	0.918575
S8GN75	0.0409349	0.913454
S8F8W2	0.0590832	0.913454
S8F5N5	-0.0208218	0.982515
A0A125YLH1	0.0842182	0.913454
S8GDV6	-0.0348798	0.913454
S8GN69	0.268505	0.989865
S8F8V8	0.432412	0.96264
S8F5N2	0.488812	0.94164
A0A125YVY2	0.0133148	0.913454
A0A125YVR8	0.205965	0.913454
S8GN62	-0.268566	0.913454
S8F8V4	0.189787	0.913454
S8F5M9	0.217862	0.973135
S8F2M0	0.0783843	0.913454
S8GDV0	0.247526	0.926285
S8GN60	0.0958301	0.994294
S8F8U4	0.196537	0.926285
A0A125YRS0	-0.165501	0.913454
A0A125YJ39	0.180816	0.982203
S8GDU4	0.145397	0.926542
S8GN56	0.213864	0.96857
S8F8U2	0.166542	0.962121
S8F2L2	0.115572	0.918067
S8F5M4	-0.0713796	0.955546
S8GDU1	-0.161919	0.913454
ROP18	0.316818	0.913454
S8F8T8	-0.128014	0.941301
S8F5M0	0.0590267	0.976356
S8F2K7	0.0967362	0.913454
S8GDT7	0.0270694	0.913454
S8GN45	-0.139651	0.954258
A0A125YNT4	-0.000467778	0.920338
RPS12	0.240962	0.929048
A0A125YTU8	0.132273	0.927979
S8GDT3	-0.50916	0.962474
S8GN41	-0.349952	0.9849
A0A125YRB2	-0.0741343	0.918134
A0A125YVT7	-0.119022	0.913454
A0A125YGP8	0.497872	0.993276
A0A125YVF6	1.65257	0.926285
S8GN37	-0.296342	0.913454
S8F8S9	-0.119607	0.913454
A0A125YMQ3	0.314447	0.918067
S8GDS3	-0.0871021	0.920338
A0A125YGQ4	0.373384	0.954258
A0A125YQ65	0.0229424	0.913454
S8F5K7	-0.416398	0.913454
ISP4	0.208689	0.983027
A0A125YYS2	0.0691448	0.942641
S8GN30	0.0547726	0.990512
S8F8S4	0.0150649	0.913454
S8F2J1	0.0599495	0.913454
S8F5K3	0.101591	0.913454
S8GDR3	0.0251479	0.913454
S8GN25	0.164831	0.986626
A0A125YY47	0.00611458	0.920338
S8F5J9	-0.126441	0.913454
A0A125YGM2	-0.138884	0.999007
A0A125YNJ5	-0.0424781	0.913454
S8GN22	0.1933	0.943366
S8F8R8	0.130989	0.926285
S8F5J7	0.012687	0.926069
S8F2I6	0.146107	0.947939
S8GDQ6	0.0591546	0.913454
S8GN19	-0.759818	0.965023
AP2VIIA3	-0.275445	0.933779
S8F5J1	-0.166288	0.943366
A0A125YIC4	-0.224094	0.920338
A0A125YS14	0.140922	0.994294
S8GN16	0.3573	0.983027
S8F8R1	0.132704	0.92621
S8F5I7	-0.0156778	0.937834
S8F2I2	-0.102203	0.918067
A0A125YQM0	0.345304	0.933639
A0A125YFK3	-0.0232041	0.913454
S8F8Q7	-0.448945	0.926285
SIN3	-0.0175883	0.962121
A0A125YHR6	-0.476747	0.918067
S8GDP4	-0.297296	0.926285
S8GN10	-0.163812	0.993124
S8F8Q5	-0.021532	0.926542
S8F5H4	0.0816124	0.993276
S8F2H8	-0.417179	0.918134
S8GDP1	0.253224	0.913454
A0A125YKD8	0.148215	0.920338
A0A125YR12	-0.0258438	0.917666
S8F5H0	0.131423	0.926285
S8F2H4	0.138889	0.941715
A0A125YU14	0.194772	0.918067
S8GN02	0.252489	0.913454
S8F8P7	-0.730679	0.913454
FRM1	-0.119706	0.913454
A0A125YLH7	0.272241	0.913454
S8F2H1	0.063224	0.947328
S8GMZ9	0.198173	0.92621
PDHE3II	0.100083	0.913454
A0A125YZ97	0.0672254	0.920338
S8F2G8	-0.106936	0.913454
S8GDM8	0.264657	0.947328
TLN4	0.118459	0.970539
S8F8P1	0.0899696	0.913454
S8F2G6	0.11261	0.983027
A0A125YWD4	0.501732	0.943366
S8GMZ2	-1.65365	0.983027
FRM2	-0.0447297	0.913454
CDPK2A	0.0276073	0.913454
S8F2G3	-0.308181	0.926285
S8GDM0	-1.11901	0.998819
PDHE2	-0.687607	0.930124
S8F8N5	-0.149231	0.999007
S8F5F0	0.0666475	0.983027
S8F2F9	-0.0872227	0.926285
S8GDL5	-0.225322	0.920338
S8GMY5	0.425507	0.920338
S8F8N1	0.0884461	0.983027
S8F5E6	0.227788	0.924816
GAPM2B	-0.450555	0.983027
S8GDL2	-0.435948	0.999007
A0A125YI19	-0.482011	0.913454
S8F8M9	-0.10881	0.913454
A0A125YKH4	-0.051198	0.913454
S8EVM3	-0.0502797	0.99924
S8ESL3	-0.0479172	0.918067
S8G449	-0.737163	0.913454
A0A125YW11	-0.492806	0.937049
S8EZ75	-0.373703	0.993276
S8EVL8	0.0869788	0.913454
MYSTB	0.0556966	0.916428
S8G444	-0.604898	0.950714
S8GD93	-0.678096	0.994795
S8EZ73	-0.0301907	0.983027
SRS49A	-1.43433	0.926285
SRS49B	-1.36224	0.962121
SRS49D	-1.56209	0.993276
A0A125YZP0	-0.128917	0.999007
S8EVL1	0.111772	0.999007
S8ESK3	0.0376362	0.987843
A0A125YH00	-0.62149	0.958958
S8EZ65	-0.188591	0.947413
S8GD86	-0.214465	0.918067
S8EVK1	-0.0997599	0.913454
S8FC88	-0.161111	0.983027
S8F972	-0.501817	0.936803
S8GKV7	0.0480906	0.913454
A0A125YV19	0.0707789	0.992356
S8FF78	0.412837	0.983027
S8FC85	0.389145	0.913454
S8F969	-0.0636618	0.913454
S8GKV2	0.464987	0.943366
S8GV07	-0.0685835	0.937834
S8FF75	0.00314586	0.913454
RPS4	-0.181534	0.918134
A0A125YNQ5	0.124517	0.962121
A0A125YXV4	0.0873149	0.994534
A0A125YTD4	0.306457	0.999878
S8FF71	-0.428973	0.913454
S8FC78	0.201959	0.918067
S8F962	0.424226	0.922462
ROP36	-0.0109387	0.913454
A0A125YZL8	-0.298473	0.999878
A0A125YQX6	-0.555168	0.953378
S8FC74	0.131254	0.941301
A0A125YKQ3	-0.0353612	0.913454
S8GKU0	-0.90256	0.999007
A0A125YIV5	0.0258149	0.94164
PDCD5	0.178374	0.962121
ROP22	-0.442351	0.913454
A0A125YUF8	-0.0827769	0.913454
S8GKT4	0.314673	0.918575
S8GUZ3	0.413053	0.999771
A0A125YG54	-0.617747	0.913454
S8FC68	0.332365	0.913454
A0A125YH97	-0.131623	0.913454
A0A125YQR0	-0.144874	0.918575
A0A125YV07	0.231806	0.913454
A0A125YLP5	0.451025	0.918067
A0A125YG13	0.238335	0.913454
A0A125YQE4	0.0532209	0.913454
A0A125YVG8	0.111866	0.958958
RPS17	0.0865406	0.913454
S8FF51	0.249224	0.962153
S8FC63	0.0283535	0.993292
S8F946	0.271618	0.92621
TFIIIB	0.169009	0.926285
S8GUY2	0.0589827	0.926285
S8FF48	-0.130283	0.994294
A0A125YWH5	0.21053	0.990098
S8F943	0.23477	0.994294
A0A125YH43	0.0268473	0.994294
A0A125YW82	0.117249	0.926285
S8FF43	0.122768	0.994294
S8FC56	-0.573025	0.918067
S8F939	-0.0840828	0.932429
A0A125YY92	-0.224963	0.920338
S8GUX4	0.278657	0.913454
S8FF39	0.202813	0.931816
AP2IB1	0.312484	0.983027
MIC4	-0.0492487	0.983027
S8GKQ4	-0.265253	0.913454
S8GUX0	-0.702331	0.958998
S8FF35	-0.0342841	0.954258
A0A125YLK5	-0.153043	0.918067
S8F928	0.167398	0.918575
A0A125YX64	0.110123	0.993276
A0A125YLY9	-0.0258332	0.994294
A0A125YSE8	0.231024	0.962121
S8FC50	0.176321	0.913454
S8F926	-0.00523434	0.926285
S8GKP6	-0.0746966	0.978957
A0A125YXM8	0.153539	0.926285
A0A125YIZ2	0.0714421	0.913454
S8FC47	0.151017	0.913454
A0A125YI27	0.0309435	0.983027
S8GUV7	-0.0997035	0.983027
S8FF24	-0.0793583	0.950714
A0A125YRX4	0.0817178	0.962121
S8F923	0.507194	0.926285
A0A125YPQ5	-0.304823	0.965421
PI2	0.448062	0.962121
A0A125YT36	0.139366	0.913454
A0A125YN39	-0.18256	0.983027
S8F915	-0.30547	0.982515
A0A125YMB6	-0.108357	0.993276
S8GUV1	0.154478	0.913454
S8FF16	0.00212489	0.913454
S8FC35	-0.364348	0.918575
S8F908	0.320821	0.976356
S8GKM6	-0.544148	0.981975
A0A125YWH0	0.00240404	0.913454
S8FF13	0.202917	0.913454
S8FC31	-0.180747	0.996503
A0A125YL55	0.0210577	0.926285
S8GKM2	-0.0250521	0.913454
A0A125YV89	0.182155	0.983027
S8FF09	0.0507344	0.996036
S8FC27	0.0733691	0.949114
A0A125YFI5	0.200034	0.913454
A0A125YLA6	0.0989128	0.925539
A0A125YYK4	-0.0592897	0.962474
MED18	0.0519222	0.999007
A0A125YYM3	-0.00364525	0.913454
S8F8Z5	0.226415	0.913454
A0A125YUV5	-0.0746815	0.913454
S8GUT9	-0.308943	0.913454
SRS11	-0.422576	0.918575
S8FC20	-0.75611	0.961577
A0A125YWZ4	-0.217403	0.913454
A0A125YYV0	0.179155	0.913454
A0A125YNM4	0.121811	0.9849
S8FEZ8	-0.194409	0.94164
S8FC17	0.654605	0.913454
S8F8Y8	-0.0161872	0.986626
S8GKK4	0.0657558	0.913454
ACT1	-0.291701	0.993276
S8FEZ5	-0.195411	0.995639
S8FC13	-0.014904	0.990126
A0A125YN48	-0.806311	0.983027
S8GKK0	-0.690224	0.913454
S8GUS6	0.138525	0.918067
A0A125YV90	0.0587508	0.918067
A0A125YUZ1	0.348757	0.999007
S8F8Y4	-0.154397	0.982515
S8GKJ4	-0.164862	0.913454
S8GUS3	0.14698	0.994294
S8FC06	-0.0671651	0.965366
S8FEY9	-0.196814	0.994294
S8F8Y1	-0.0780543	0.913454
S8GKJ0	-0.769917	0.913454
NDH2-I	-0.122643	0.962121
A0A125YVL2	-0.294167	0.949504
A0A125YYQ0	-0.663826	0.982515
A0A125YN33	-0.491213	0.981731
A0A125YYJ9	0.0997949	0.983027
S8GUR6	-0.404067	0.950714
S8FEY2	0.0893823	0.926285
S8FC00	-0.0182342	0.983027
A0A125YX26	-0.554907	0.994294
A0A125YN86	-0.240426	0.941307
S8GUR2	0.111339	0.913454
S8FEX8	0.182353	0.962474
RPS28	0.0418837	0.994294
S8F8W5	0.101113	0.913454
S8GKH9	-0.173685	0.913454
A0A125YUC5	0.220418	0.994294
A0A125YJC0	0.152492	0.96264
S8FBZ3	0.0409388	0.943366
S8F8W3	-0.0259438	0.918134
S8GKH5	0.172862	0.983027
S8GUQ6	-0.136105	0.986626
S8FBY8	0.107157	0.913454
S8F8V2	0.149454	0.913454
S8GKG9	0.0156576	0.994294
S8GUQ4	0.143752	0.920338
S8FBY5	0.123454	0.983027
S8F8V0	0.0450607	0.913454
S8GKG6	0.292076	0.913454
S8GUQ2	0.258454	0.983027
S8FEW2	-0.0295475	0.951777
XPMC2	0.32092	0.972842
S8F8U8	0.0160208	0.926673
S8GKG2	0.0908713	0.983027
A0A125YXZ1	0.0747485	0.913454
S8FEV9	-0.0984882	0.986626
A0A125YSN3	-0.258036	0.943366
OWP2	0.0714403	0.999732
S8GKF9	0.234251	0.94164
S8FEV1	0.305384	0.9849
S8GUP6	0.109143	0.994294
S8FBR2	-0.207585	0.913454
S8F8R4	-0.0573288	0.929579
S8GKF2	-0.0457835	0.913454
A0A125YM14	0.085467	0.983027
S8FET7	-0.013181	0.976356
S8FBP9	0.0506193	0.986626
RPl28	-0.286417	0.926285
A0A125YSM4	-0.549274	0.986248
S8GUN0	-0.213918	0.986626
S8FET1	0.100132	0.913454
S8FBP4	-1.42967	0.994294
S8F8P4	-0.0839059	0.913454
S8GKA9	0.0656106	0.913454
S8GUM4	0.454158	0.913454
A0A125YSC7	-0.066426	0.918067
S8F8N8	-0.025976	0.918575
S8GKA1	0.0500298	0.913454
S8GUL9	-0.201977	0.994294
S8FER8	0.0510449	0.962121
S8FBN4	-0.206819	0.913454
S8F8N4	-0.366173	0.918134
A0A125YZQ5	0.0578865	0.962153
S8GUL3	-0.130638	0.913454
A0A125YMF5	-0.193184	0.962474
S8FBN1	0.0705054	0.96264
S8F8M7	-0.185754	0.920338
S8GK87	0.0943932	0.913454
S8GUK7	-0.043027	0.920338
A0A125YN61	-0.0909181	0.983027
S8FBM5	-0.670453	0.929048
S8F8M2	-0.223595	0.972396
S8GK81	-1.28729	0.983027
S8G8U3	0.523585	0.913454
A0A125YSY2	0.207392	0.994294
S8F3X2	0.197188	0.983027
S8F0P0	0.524733	0.918067
S8EXI5	-0.339099	0.913454
S8G8T8	0.0898885	0.914819
A0A125YII4	0.26044	0.997039
S8F3W6	-0.430054	0.926285
A0A125YY40	-0.898984	0.947828
S8EXI1	-0.0597439	0.997193
A0A125YNX3	0.0184495	0.962121
SRS37A	0.0250915	0.920338
SRS37B	-0.137296	0.926285
S8F0M9	-0.857742	0.969982
A0A125YWJ2	0.178656	0.913454
A0A125YV61	-0.31177	0.913454
A0A125YQI6	-0.0860955	0.913454
S8F3V3	0.328918	0.983027
S8F0M3	-0.0799775	0.943366
A0A125YGR9	-0.723969	0.920338
A0A125YTX1	-0.459061	0.913454
S8GI79	-0.266398	0.92621
S8F3U9	-0.562267	0.913454
S8EXG8	-0.0455486	0.950035
S8F0L7	0.0640063	0.913454
S8GI74	-0.523485	0.913454
S8F3U3	-0.694418	0.913454
A0A125YN44	-1.0505	0.913454
S8EXG4	-0.257873	0.983027
S8G8R6	-0.68971	0.951777
A0A125YHA1	0.902959	0.983027
S8F991	-0.0523248	0.913454
A0A125YXX2	0.0750467	0.985659
A0A125YG24	0.119865	0.920338
S8GHL1	-0.0517896	0.983027
A0A125YNX0	0.131238	0.913454
A0A125YN81	0.00175638	0.913454
S8FCF3	0.292862	0.913454
S8GS10	0.0811036	0.913454
S8GHL5	-0.017124	0.986626
A0A125YNR3	-0.560303	0.913454
A0A125YR09	-0.283546	0.918134
A0A125YJK1	0.0719945	0.913454
A0A125YRE9	-0.0556766	0.999771
A0A125YQ78	0.00923957	0.926285
A0A125YVI6	-0.132001	0.913454
A0A125YKS3	-0.424445	0.913454
A0A125YJL9	-0.0391997	0.938245
A0A125YIM5	-0.283045	0.926285
A0A125YSI0	-0.273078	0.962474
A0A125YWJ7	-0.162093	0.926285
S8F9A7	0.133404	0.936803
A0A125YRL4	-0.0453352	0.913454
A0A125YT81	-0.599472	0.983027
A0A125YLW6	-0.724081	0.926285
S8F9B0	-0.0359938	0.920338
A0A125YW45	0.194715	0.9849
A0A125YMJ8	0.15829	0.983027
A0A125YG59	-1.01465	0.92621
A0A125YP59	-0.463088	0.962121
A0A125YKL6	-1.08379	0.926285
A0A125YX27	0.146932	0.976356
S8F9B7	-0.112206	0.91939
A0A125YUR8	0.00166681	0.926285
A0A125YGI6	0.0112962	0.918575
A0A125YMW6	0.14052	0.999007
A0A125YVR5	-0.038677	0.913454
ROP26	-0.389924	0.913454
S8FCI1	0.0918156	0.920338
S8GS32	-0.0614425	0.913454
ROP15	-0.440373	0.913454
A0A125YY70	-0.00736088	0.920338
S8F9C3	0.202851	0.920338
A0A125YXA7	-0.425177	0.913454
A0A125YJJ1	-0.709347	0.926285
A0A125YL95	0.068732	0.918134
A0A125YWU7	0.0744038	0.961637
A0A125YYZ1	0.627829	0.913454
S8FCJ1	-0.507634	0.993032
A0A125YLK3	-0.0322613	0.926285
A0A125YUM7	0.0311016	0.999878
S8FCJ4	-0.112515	0.958958
S8GS44	0.0573752	0.999007
S8GHR5	-0.111798	0.913454
A0A125YVG2	-0.188432	0.913454
A0A125YYR9	-0.2349	0.983027
A0A125YMI0	0.140349	0.913454
A0A125YR87	0.269516	0.913454
A0A125YXC6	0.136876	0.920338
A0A125YKY7	0.111002	0.983027
S8F6F1	0.121675	0.913454
A0A125YSJ3	0.357208	0.91939
S8GS54	0.0543475	0.913454
A0A125YXE6	-0.0630137	0.913454
A0A125YY71	0.515387	0.913454
A0A125YJ44	0.259952	0.989636
A0A125YFS6	-0.0844706	0.920338
A0A125YQJ0	-0.326425	0.9849
S8GHS9	0.151328	0.990126
A0A125YZ57	-0.135821	0.982515
A0A125YXH3	-0.0324985	0.971173
A0A125YSH5	0.00408803	0.913454
AP2IV5	-0.426959	0.993276
SET8	-0.729295	0.913454
A0A125YRD9	0.0503119	0.999878
S8GEI6	-0.057058	0.969941
S8G5C3	0.195475	0.957322
S8ETW9	0.0706385	0.92621
S8EWW2	0.182887	0.9849
S8F054	-0.499716	0.926285
S8F056	0.808318	0.993276
S8GEJ3	0.196132	0.993773
S8ETX6	0.514116	0.999007
JMJD5	0.289206	0.941079
S8EWW8	0.00349838	0.950035
S8F060	-0.00286013	0.962474
S8GEJ9	-0.414349	0.920338
S8G5D3	-0.0095518	0.913454
S8ETY0	0.408804	0.913454
S8EWX3	-0.243653	0.986248
S8F062	0.0842806	0.976005
A0A125YRI9	0.0816179	0.963104
A0A125YGL8	0.392203	0.962121
S8ETY3	-0.132267	0.947328
A0A125YVV8	-0.193176	0.986626
A0A125YJU4	-0.402021	0.963098
S8G5D9	-0.0188805	0.951973
S8GEK6	-0.0278462	0.913454
S8ETY6	0.1866	0.994294
A0A125YN97	0.082099	0.913454
S8GEL1	0.44151	0.913454
RPS19	-0.0379992	0.950714
S8G5E3	0.183434	0.913454
S8ETZ0	-0.271393	0.962474
S8GRW6	-0.225743	0.913454
S8FCB1	-0.0400376	0.918134
S8ETY4	-0.271144	0.983027
A0A125YG66	0.184204	0.913454
S8EML2	-1.13904	0.913454
A0A125YGB4	0.349684	0.958958
S8GH25	-1.10051	0.986626
S8F5Q8	-0.1136	0.913454
S8F8U1	-1.01569	0.920338
S8FBW9	-0.362643	0.913454
S8GRG1	-0.46702	0.994294
S8GH27	0.0303721	0.918575
S8F5R2	0.272017	0.913454
S8F8U6	0.0356148	0.999878
S8FBX3	0.112633	0.966588
S8GRG7	0.0374853	0.913454
S8GH32	-0.233039	0.972467
S8F5R7	0.0299796	0.913454
ROM3	0.700285	0.913454
S8FBX6	-0.100585	0.951891
S8GRH2	0.0270451	0.957979
S8GH35	0.474932	0.913454
S8F5S0	-0.23497	0.916211
A0A125YQC2	-0.177707	0.913454
S8FBX9	-0.0377236	0.983027
S8GRH6	0.156076	0.9849
S8GH41	-0.435931	0.926285
S8F5S4	-0.0621296	0.983027
S8F8V6	-0.0031494	0.978957
S8FBY4	0.0159586	0.913454
S8GRI2	-0.385403	0.913454
S8GH47	0.26553	0.983027
A0A125YZ92	-0.272834	0.9849
S8F8V9	-0.141089	0.917037
A0A125YHQ8	0.368514	0.913454
S8GRI9	0.0355466	0.92621
S8GH50	0.26584	0.913454
S8F5T5	0.0109051	0.962121
S8F8W4	0.039952	0.913454
S8FBZ4	0.0091839	0.913454
S8GH56	0.136178	0.926285
S8GRJ4	-0.312723	0.994294
S8F5T8	-0.274556	0.913454
S8F8W9	0.047273	0.983027
SRS25	0.118435	0.999878
S8GRK0	0.57598	0.913454
S8GH61	-0.0304349	0.913454
S8F5U2	-0.142319	0.918134
S8F8X3	0.00677764	0.920338
S8FC02	-0.0472096	0.913454
S8GH67	0.584093	0.913454
FRM3	-0.113048	0.913454
S8FC08	-0.121061	0.958958
S8F8Y2	-0.187537	0.913454
S8GRL1	0.0968701	0.920338
S8GH71	-0.177773	0.913454
A0A125YSB4	0.0416121	0.983027
S8F8Z4	0.206282	0.962121
S8FC14	0.130513	0.9849
S8GH76	-0.114194	0.918067
S8F5W0	-0.209486	0.918687
S8F8Z7	0.49663	0.942641
S8FC19	0.00620115	0.913454
A0A125YWV7	0.223171	0.92621
S8GH81	0.0895622	0.941079
S8F5W6	-0.0828172	0.970749
S8F901	0.183434	0.947413
S8FC25	0.0619917	0.913454
S8GRN3	-0.097289	0.950714
S8GH86	-0.182958	0.913454
S8F5X0	0.168646	0.958958
S8F907	0.0913106	0.952258
S8FC30	0.0318078	0.994294
S8GRN8	0.257136	0.913454
S8GH90	0.0784703	0.913454
S8F5X5	-0.0914335	0.941027
S8F910	-0.0166458	0.994294
A0A125YIL6	0.256468	0.974734
S8FC34	-0.0987987	0.918067
S8GH95	-0.0362642	0.943366
S8F5Y1	0.0371963	0.952258
S8F913	-0.0627357	0.950714
S8FC38	0.230262	0.913454
S8GRP9	0.119738	0.913454
S8GHA1	-0.0272198	0.913454
S8F5Y6	0.0420498	0.972842
S8F916	-1.17279	0.994294
S8FC44	-0.835638	0.913454
S8GRQ6	-0.0403473	0.9421
S8GHA7	-0.196227	0.947328
S8F5Z2	-0.252058	0.913454
A0A125YFW8	-0.209211	0.913454
ISCA	-0.0511761	0.913454
S8GRR2	0.0366977	0.926285
A0A125YNM2	0.0957173	0.913454
S8F5Z7	0.00204834	0.913454
S8F922	0.463	0.913454
S8FC57	0.177158	0.92621
S8GRR9	0.0834222	0.913454
S8GHB7	0.128938	0.92621
S8F602	0.0223082	0.913454
S8F930	-0.0379481	0.913454
A0A125YSM6	0.0607072	0.968944
S8FC61	0.0381174	0.913454
S8GHC3	-0.383994	0.918575
S8F606	0.287544	0.948263
S8F934	-0.0454858	0.938034
S8GRT2	-0.0514756	0.928902
A0A125YFC7	0.288914	0.918575
S8GDS4	-0.79837	0.913454
S8G4J8	-0.471356	0.913454
S8EZH5	0.0497448	0.993276
A0A125YFJ4	0.130334	0.985029
S8ET38	-0.0392655	0.999473
S8GDR9	-0.44226	0.920338
S8G4J4	-0.16346	0.913454
S8EZH3	-0.148445	0.926285
S8EW31	-0.00408929	0.918067
A0A125YMS9	0.0186812	0.994294
S8G4J0	-0.0137932	0.920338
S8EZH1	0.0137205	0.993276
SRS46	-0.512902	0.949724
S8ET28	0.0649679	0.978541
A0A125YRK1	0.0308474	0.913454
S8GDR1	0.00961601	0.952258
S8EZG7	-0.0146153	0.990035
S8EW24	-0.0691917	0.913454
A0A125YPC9	-0.325946	0.918067
S8G4I1	0.0150316	0.995491
S8GDQ5	-0.145319	0.913454
S8EZG3	-0.09606	0.958958
S8EW18	-0.300318	0.994294
S8ET20	-0.156364	0.951891
S8G4H4	-0.200275	0.994294
S8GDQ1	0.0257295	0.993276
GT1	-0.178693	0.913454
A0A125YKF5	0.0967401	0.913454
A0A125YQA6	-0.316433	0.951891
S8GDP5	0.194634	0.920338
A0A125YKQ1	0.0889844	0.941307
A0A125YMW7	0.0137787	0.978541
S8ET11	-0.0105875	0.983027
S8G4G6	-0.155012	0.913454
S8GDN9	0.288459	0.990126
S8EZF8	0.230428	0.983027
S8EW05	-0.000529874	0.913454
S8ET05	0.0511677	0.913454
S8G4G1	0.0755475	0.920338
S8GDN4	0.0803106	0.943366
S8EZF6	-0.393295	0.913454
S8EW00	0.0699559	0.983027
A0A125YVZ3	-0.396226	0.993276
GTF2H4	-0.0943463	0.995747
S8GDN0	0.121498	0.913454
S8EZF4	-0.550887	0.947328
S8EVZ5	0.0523013	0.913454
S8ESZ6	-0.425346	0.993773
S8G4F4	-0.25627	0.918067
S8GDM4	1.02933	0.913454
A0A125YQL5	0.28289	0.913454
S8EVY9	-0.127181	0.913454
A0A125YVK8	-0.0277514	0.950035
S8G4F0	-0.0910182	0.918067
S8GDL9	-0.485056	0.92145
S8EZF0	-0.140694	0.913454
S8EVY4	-0.159471	0.913454
S8ESY9	-0.0438522	0.913454
S8G4E7	-0.0644795	0.913454
S8GDL4	0.139067	0.913454
A0A125YLS2	-0.300112	0.941307
S8EVY1	-0.10934	0.962121
A0A125YXQ7	-0.274828	0.93331
S8EZE3	-0.0756019	0.913454
A0A125YP96	-0.0516515	0.913454
A0A125YSV9	0.14486	0.976356
S8G4D8	0.162244	0.918067
S8EZE1	0.094541	0.913454
AP2X7	0.00516785	0.926285
S8ESX0	-0.421711	0.913454
S8G4D4	0.0838527	0.913454
S8GDJ8	-0.382793	0.993276
S8EZD9	-0.127248	0.920338
S8EVW8	0.00349725	0.960452
S8ESW8	0.0394481	0.918067
S8GDJ1	0.122442	0.958958
A0A125YG18	0.142541	0.925539
AP2X8	0.128017	0.970539
S8ESW0	-0.765852	0.926285
S8G4C8	0.195567	0.950714
S8GDI6	-0.146739	0.976356
S8EZD4	-0.358143	0.913454
S8EVV8	0.19687	0.918134
S8ESV7	-0.0127734	0.913454
S8G4C3	-0.168124	0.913454
S8EZD3	-0.63607	0.918067
S8GDH9	-0.0581573	0.913454
A0A125YHR0	-0.272683	0.999771
FD	-0.140656	0.93331
S8G4B9	0.0203896	0.913454
S8GDH4	0.15567	0.96264
S8EZD0	-0.733644	0.913454
S8EVV1	-0.00797097	0.99921
S8ESU5	0.399262	0.994534
AP2X9	-0.297242	0.926285
A0A125YPS2	-0.0120992	0.913454
S8EZC7	-0.322812	0.952106
S8EST9	-0.157974	0.913454
S8EVU7	0.431179	0.913454
S8G4B3	-0.119943	0.913454
S8GDG0	0.128866	0.913454
S8EVU3	0.147119	0.918067
S8EZC4	-0.0779916	0.949282
S8EST1	-0.0491751	0.990035
S8G4A8	0.0647203	0.965366
S8EZC1	-0.0230719	0.913454
A0A125YH79	-0.0584957	0.989116
S8ESS6	0.0877701	0.94164
S8G4A5	0.0325778	0.931816
S8GDF0	0.470679	0.994294
AP2X10	0.428466	0.913454
S8ESS3	-0.0958804	0.913454
A0A125YK45	0.0604994	0.962474
A0A125YJP3	0.164398	0.913454
S8EZB6	0.292705	0.913454
S8EVS5	0.361455	0.962121
S8ESR9	0.111179	0.999007
S8G497	0.295885	0.985029
S8GDE0	0.290517	0.983027
S8EZB3	0.171868	0.913454
A0A125YRH3	-0.135584	0.962474
A0A125YV39	0.329557	0.947828
S8G494	0.000696169	0.92621
A0A125YME7	0.00162902	0.913454
S8EZB0	0.138219	0.920338
A0A125YZH9	0.126085	0.913454
RPS24	-0.1402	0.92621
RPL10A	-0.110928	0.918134
S8GDD1	-0.0343917	0.950714
S8EZA7	-0.113039	0.913454
S8EVR3	-0.0103845	0.933092
S8ESQ6	0.0719178	0.913454
S8GDC8	-0.363107	0.918575
A0A125YUY8	-0.322371	0.960452
A0A125YHI5	-0.433133	0.920338
S8EVR0	-0.579934	0.962474
PRMT5	-0.245525	0.957979
AP2X11	-0.154306	0.937049
A0A125YIF6	-0.640719	0.993276
A0A125YI83	-0.103099	0.968944
S8EVQ7	-0.0487794	0.913454
S8ESP4	-0.275494	0.913454
S8G480	-0.0545993	0.994294
S8EZA1	-0.111092	0.983027
S8EVQ4	0.243903	0.913454
S8ESP0	-0.285135	0.983027
SRS18	0.190679	0.913454
S8GDC0	-0.0393714	0.983027
S8EZ97	-0.17453	0.929048
S8EVP9	0.115475	0.94164
A0A125YVF1	-0.0641016	0.913454
S8G472	0.207889	0.983027
S8GDB6	0.187481	0.914408
ROP8	-0.815991	0.994294
A0A125YN72	0.0504194	0.983027
A0A125YIH4	-0.102427	0.92621
A0A125YW92	0.437843	0.985029
A0A125YPL1	0.0127963	0.913454
A0A125YHY7	-0.156994	0.965366
A0A125YXG9	-0.0475455	0.958958
MED21	0.0771904	0.986626
A0A125YUW9	-0.228526	0.926285
A0A125YHY4	0.0296973	0.94164
A0A125YGM6	0.380398	0.918575
A0A125YZ35	-0.0491758	0.929579
S8GB10	0.219731	0.913454
ALV3	-0.874386	0.993276
A0A125YI57	-0.234098	0.940142
S8EWR5	-0.0513049	0.925539
A0A125YGX6	-0.0638719	0.926285
A0A125YPN9	0.189058	0.920338
A0A125YTR4	0.278293	0.936803
A0A125YQP5	0.0386285	0.92621
A0A125YJI6	-0.112723	0.993276
A0A125YIN1	-0.0951426	0.913454
A0A125YQK8	-0.192247	0.965366
A0A125YVZ8	-0.135347	0.999473
A0A125YSL7	0.146695	0.918067
A0A125YWQ3	0.213929	0.950714
A0A125YUL2	-0.348813	0.989116
A0A125YY31	0.27261	0.926285
A0A125YYK1	0.992556	0.994294
A0A125YMZ1	-0.285034	0.913454
A0A125YTW2	-0.120171	0.986626
A0A125YZ88	-0.452025	0.9849
S8G1S5	0.0616797	0.913454
A0A125YIA9	-0.0185575	0.968944
S8ETA5	-0.0337991	0.913454
AP2XI5	-0.0136589	0.960452
A0A125YSF6	-0.147431	0.918067
S8G1T0	-0.338617	0.913454
A0A125YPN4	-0.305548	0.962474
A0A125YNU3	0.110589	0.999878
A0A125YYH0	0.123722	0.970539
A0A125YL61	0.156648	0.980478
A0A125YNV2	-0.205376	0.913454
A0A125YJ21	0.375982	0.92621
S8ETB7	0.0506543	0.990126
S8EWT7	-0.216219	0.999007
A0A125YY23	-0.490066	0.994294
A0A125YXP6	-0.169914	0.913454
A0A125YXJ8	0.040397	0.997462
A0A125YFK7	0.234652	0.983027
A0A125YFK2	0.11045	0.999007
A0A125YJI0	0.0301674	0.958958
A0A125YQ16	0.0826519	0.965366
S8G1U3	0.031184	0.976356
A0A125YYC6	0.00203692	0.994294
A0A125YKY0	0.147233	0.995639
A0A125YSB6	-0.214321	0.962121
A0A125YQW4	-0.602282	0.965366
A0A125YTD1	-0.0426104	0.941301
S8EWU8	0.00705397	0.913454
A0A125YPD0	0.0813517	0.913454
S8G1V5	-0.323587	0.920338
S8EQ99	-0.0174367	0.968944
S8ETD3	-0.133434	0.99322
S8EWV3	-0.186296	0.913454
S8GB62	-0.0558246	0.920338
A0A125YUQ2	-0.0113968	0.96727
S8EQA3	-0.175014	0.913454
S8ETD7	-0.142742	0.926285
APE	-0.21029	0.950035
S8GB66	-0.371044	0.913454
A0A125YJZ8	-0.566068	0.962474
S8EQA6	-0.0721298	0.913454
S8ETE1	-0.410592	0.962121
A0A125YPG1	-0.0702831	0.982515
A0A125YFT1	-0.0252654	0.913454
FUBP2	-0.204925	0.913454
S8EQB0	-0.0566772	0.999771
S8ETE4	-0.290732	0.928933
S8EWX2	0.150255	0.940288
S8GB78	0.0849878	0.941307
A0A125YH87	0.127941	0.913454
LEO1	0.190997	0.992166
S8EWX7	0.22467	0.926285
S8GB83	0.211854	0.926285
S8EQB5	0.0607468	0.913454
S8G1X7	-0.0792569	0.920338
A0A125YMA1	-0.130233	0.913454
A0A125YFR6	0.241587	0.983027
A0A125YHM3	0.147862	0.948944
A0A125YJW4	0.149235	0.918575
A0A125YG52	0.00288365	0.986626
S8ETF4	-0.229891	0.968944
S8EWY6	-0.208681	0.995491
DDX39	-0.00679574	0.951891
A0A125YY42	0.15718	0.994294
S8EQC2	-0.0792102	0.913454
A0A125YYS0	-0.28664	0.913454
S8GB98	-0.14039	0.913454
S8EWZ2	-0.213439	0.913454
S8G1Y9	0.259432	0.983027
MED8	-0.0584148	0.926285
A0A125YYB4	0.0163989	0.920338
S8EWZ5	-0.12527	0.920338
S8GBA3	0.328514	0.9849
A0A125YUJ5	0.147595	0.983027
S8EQD0	0.717125	0.913454
A0A125YW79	-0.117077	0.935292
S8EX01	-0.145308	0.994294
A0A125YQ62	0.184657	0.96264
A0A125YLH8	0.154845	0.983027
S8EQD6	-0.0126057	0.983027
A0A125YK82	0.31495	0.913454
A0A125YTH6	0.15019	0.947328
S8GBB2	0.1184	0.986626
A0A125YNL9	0.052669	0.982515
A0A125YQQ8	0.134703	0.978293
A0A125YXL0	-0.563265	0.920338
S8EX12	0.130013	0.960452
S8GBB7	0.108324	0.976356
A0A125YVQ7	0.185057	0.920338
A0A125YID3	0.0140388	0.962121
A0A125YLJ5	-0.0259711	0.974089
S8G8W5	-0.696523	0.999878
A0A125YGJ3	0.109695	0.969941
A0A125YNV7	0.0339231	0.931816
S8EUT0	0.0698016	0.914046
S8G8X0	-0.223776	0.913454
S8FZS1	-0.408077	0.918575
PI1	0.185956	0.918134
A0A125YFS5	0.141465	0.920338
GTF2H5	0.31831	0.958958
A0A125YXL3	-0.0502375	0.913454
S8FZS6	0.189862	0.985659
A0A125YJJ2	0.176137	0.937834
A0A125YXV2	0.31305	0.999771
S8EUT7	0.0474946	0.973463
S8G8Y2	0.0171518	0.96264
A0A125YV04	-0.234608	0.97702
S8EN88	0.230277	0.913454
A0A125YG07	0.15728	0.992356
S8EUU1	0.19615	0.913454
A0A125YUZ8	-0.0958672	0.999007
POLR2L	0.189034	0.913454
RPS27	0.0752968	0.913454
POLR3F	0.154242	0.938245
A0A125YV74	0.134706	0.953378
CDPK9	-0.000985657	0.983027
S8FZT8	0.299604	0.999007
A0A125YGC8	-0.0484847	0.983027
S8EN95	0.262253	0.960452
A0A125YJD9	0.220413	0.918134
A0A125YK51	-0.0742379	0.913454
A0A125YNW5	0.282161	0.913454
A0A125YPL7	0.065511	0.962121
S8EUV4	0.0676234	0.953378
S8FZU9	-0.228723	0.92621
S8G902	-0.148926	0.913454
AP2XII2	-1.93977	0.92621
S8EUW0	0.0283333	0.99924
S8G908	-0.0110661	0.97078
S8FZV4	0.780447	0.986626
S8ENA3	-0.0933836	0.999771
S8ER67	0.229956	0.920338
S8EUW4	-0.0428577	0.965366
A0A125YUN8	-0.810008	0.926285
A0A125YK28	-1.13591	0.929579
S8ENA6	-0.234252	0.941027
A0A125YVD4	-0.177876	0.913454
S8EUW8	0.00409529	0.92621
S8G921	0.0846332	0.913454
A0A125YQG6	-0.358312	0.913454
A0A125YQV4	-0.244407	0.947413
A0A125YQV0	-0.205827	0.914046
S8EUX2	-0.00455592	0.999771
S8G927	0.29119	0.913454
S8ENB6	0.447495	0.942641
A0A125YG53	0.201371	0.926285
A0A125YSQ2	0.0594964	0.993276
S8EUX7	0.161036	0.913454
A0A125YKW1	0.0766819	0.950714
A0A125YNG8	-0.13217	0.96264
A0A125YN84	-0.136333	0.979471
A0A125YRL3	-0.378245	0.926285
S8EUY1	0.435807	0.920338
S8G940	0.856126	0.913454
S8FZY1	0.295635	0.990824
S8ENC3	0.0915352	0.913454
S8EMV8	-0.0248305	0.913454
S8EQQ1	0.215408	0.922507
S8EN77	-0.0191039	0.920338
A0A125YPZ6	-0.159307	0.913454
S8G8W0	-0.144635	0.983027
S8EUR8	0.0595715	0.965814
S8ER20	-0.117572	0.976356
A0A125YT15	-0.00823313	0.918067
S8FZQ5	0.219267	0.9849
A0A125YGL5	-0.0326286	0.917037
S8EUR3	0.474291	0.913454
A0A125YRL7	-0.0294827	0.92621
A0A125YHX3	-0.24744	0.926285
A0A125YRT6	-0.576728	0.920338
S8G8U9	0.0928677	0.931816
A0A125YLK8	0.0140428	0.926285
A0A125YIV8	-1.1016	0.933779
A0A125YIH2	-0.212852	0.913454
S8FZP7	0.481588	0.913454
S8G8U4	0.0668539	0.920338
MIC14	0.315232	0.999007
S8ER04	0.455241	0.952258
A0A125YVH5	0.226843	0.994294
S8G8T9	-0.542709	0.986318
S8EUP9	-0.0894056	0.962121
S8ER00	-0.0837337	0.983027
S8EN59	-0.7367	0.976356
RPP0	-0.130549	0.913454
S8G8T4	0.0585468	0.913454
S8EUP3	0.190236	0.983027
S8EN54	-0.191312	0.913454
S8FZN1	0.350647	0.913454
S8G8S9	-0.353214	0.913454
MIC6	0.187765	0.92621
S8FZM8	-0.930712	0.916186
S8EN43	-0.849598	0.917666
S8G8S5	-0.325509	0.976356
ACC2	-0.0379549	0.962121
S8EQY7	0.173182	0.913454
S8EN39	-0.00559822	0.9849
S8FZM1	0.268785	0.926285
S8G8S2	0.139487	0.918575
S8EUM7	-0.111525	0.913454
CDPK6	0.305337	0.926285
A0A125YIP1	0.0557287	0.918067
A0A125YFW4	0.103938	0.983027
S8G8R7	0.161893	0.926285
S8EUM1	0.001225	0.920338
S8EQX7	0.258573	0.920338
S8EN29	-0.787105	0.985659
S8FZL1	0.0289225	0.918067
S8G8R3	0.0550915	0.913454
S8EUL6	0.0270324	0.994294
A0A125YFQ8	-0.031614	0.983027
S8EN26	0.0274961	0.917666
MSH1	-0.122096	0.913454
S8EUL1	-0.273258	0.913454
S8EQW8	0.128792	0.962121
A0A125YP87	-0.546593	0.950714
S8FZK0	-0.802402	0.962121
S8EUK6	-0.224901	0.958958
A0A125YL46	-0.2757	0.914046
A0A125YRW7	0.359239	0.968944
S8G8Q0	-0.195442	0.976356
S8FZJ5	0.20893	0.983027
A0A125YSX7	-0.0717339	0.966002
AP2XII1	-0.0443788	0.993276
S8EN17	-0.204851	0.9849
S8G8P6	-0.0407974	0.926285
S8FZJ0	0.0768507	0.94164
S8EUJ6	-0.706042	0.913454
S8EN13	0.264051	0.999007
S8FZI4	-0.0853761	0.913454
S8G8P1	-0.143729	0.913454
A0A125YHV2	0.150372	0.974734
S8EQV9	0.118538	0.927235
S8EN08	0.144522	0.938034
S8FZH9	-0.27365	0.99322
S8G8N7	-0.200354	0.913454
S8EUI5	0.234583	0.921042
S8EQV7	0.368629	0.951891
S8EN05	0.0504926	0.913454
S8FZH5	0.188171	0.983027
S8G8N3	-0.109427	0.999878
A0A125YPA3	0.314494	0.995157
S8EQV4	0.243625	0.983027
S8EN04	0.2038	0.999007
S8FZH0	0.152394	0.929579
S8G8M6	0.0708015	0.913454
A0A125YRY4	-0.603528	0.983027
ALP1	-0.0311775	0.983027
S8EN02	0.139076	0.926285
S8FZG5	-0.494641	0.913454
A0A125YW69	0.109046	0.913454
GAP50	-0.616876	0.999878
SRS55M	0.135571	0.994294
S8EQV0	0.470353	0.985362
S8EMZ9	0.0722894	0.913454
S8FZG0	-0.125863	0.983027
S8G8L8	-0.359833	0.958958
S8EUG3	0.0976479	0.956605
S8EQU8	-0.073689	0.950714
S8EMZ7	0.00449859	0.983027
S8FZF3	-0.166609	0.966002
S8G8L3	-0.0784236	0.947328
PRMT1	0.0450831	0.98443
S8EQU6	0.0115008	0.913454
S8EMZ1	-0.240223	0.926285
A0A125YJF1	-0.0105957	0.951766
S8G8K9	0.121057	0.913454
A0A125YW15	-0.0343988	0.994294
S8EQU4	0.105932	0.983027
S8EMY8	0.232123	0.983027
S8FZE3	0.171802	0.937049
S8G8K4	0.122122	0.941862
S8EUE5	-0.0142275	0.983027
S8EQU2	0.114122	0.918067
S8EMY5	-0.362043	0.976356
S8FZD8	0.737599	0.932008
S8G8K0	0.283937	0.999007
S8EUE1	0.13101	0.999878
S8EQU0	-0.217584	0.958958
S8EMY3	-0.796743	0.960452
S8FZD4	-0.156726	0.913454
S8G8J6	-0.0525083	0.968459
S8EUD6	-0.00616288	0.993276
S8EQT6	0.117212	0.913454
S8EMY0	-0.170918	0.951891
A0A125YIF5	-0.0429036	0.918134
S8G8J1	0.0463411	0.977794
S8EUD1	0.123894	0.936572
S8EQT4	-0.0673276	0.993276
A0A125YPJ1	0.0075244	0.918067
S8G8I6	0.158853	0.913454
S8EUC5	0.0601522	0.929579
S8EQS8	-0.292095	0.983027
S8FZB9	-0.0925514	0.930124
S8EMX4	0.219463	0.999878
S8G8I1	-0.218238	0.965366
S8EUC0	-0.635889	0.936572
S8G5W9	0.262997	0.983027
S8F8M6	0.223557	0.994294
A0A125YWJ1	-0.413947	0.913454
S8GR95	0.991567	0.920338
S8GGW3	-0.0161563	0.962474
S8F5K6	0.114208	0.913454
S8F8N2	0.0652241	0.913454
S8FBR7	-0.102044	0.999878
S8GR99	-0.0208973	0.942641
S8GGW8	-0.373247	0.936803
S8F5L0	0.014799	0.942641
A0A125YIP9	0.112372	0.936647
S8FBS2	0.261334	0.913454
A0A125YNI9	0.226754	0.999771
S8GGX3	0.12196	0.938245
S8F8P2	0.0658039	0.914408
S8F5L4	0.319438	0.931816
S8FBS4	0.121248	0.999265
S8GRA9	0.154272	0.913454
S8GGX8	-0.179993	0.993276
S8F5L6	-0.0917465	0.920338
S8F8P6	-0.00207038	0.966588
S8FBS8	0.0718781	0.983027
S8GRB2	-0.00210756	0.929922
A0A125YNK6	0.268967	0.942641
S8F5M1	0.19873	0.954267
IMC6	-0.596517	0.983027
S8FBT3	-0.0583575	0.954828
S8GRB7	-0.0023556	0.994294
S8GGY6	0.140299	0.983027
S8F8Q6	0.0276459	0.9849
S8F5M5	-0.0314595	0.941715
S8FBT7	-0.284483	0.920338
S8GRC2	-0.540176	0.999007
S8GGZ1	-0.0839071	0.913454
S8F5M8	-0.0719363	0.92621
S8F8Q9	0.14769	0.958958
S8FBU1	0.206761	0.913454
S8GRC7	0.170968	0.994294
ADF	-0.143092	0.983027
A0A125YGB5	-0.139652	0.920338
S8F8R2	-0.0653919	0.913454
S8FBU5	-0.445346	0.976356
S8GRD1	-0.0344772	0.918067
S8GH01	-0.0177493	0.96264
S8F5N3	0.209191	0.926285
S8F8R9	-0.0266991	0.913454
S8FBU7	0.261493	0.920338
S8GRD5	0.0443767	0.999007
S8GH04	0.166789	0.995747
S8F5N7	0.0533352	0.913454
S8F8S1	-0.100192	0.920338
AP2V1	0.228795	0.962121
S8GRE0	0.312565	0.92621
S8GH09	0.145954	0.999878
S8F5P1	-0.106865	0.996036
S8F8S5	-0.0406856	0.926285
S8FBV5	0.238999	0.994294
A0A125YKT5	-0.0549175	0.920338
S8GH13	0.191713	0.976356
S8F5Q0	0.0725203	0.920338
S8F8T0	0.002369	0.999007
S8FBV8	0.0295367	0.966168
S8EQN3	-0.183467	0.950714
S8EMU7	-0.00099822	0.990098
S8FDY1	0.866489	0.913454
S8GJA9	-0.0368121	0.994294
A0A125YVU3	-0.0593678	0.985659
A0A125YJM3	0.112843	0.913454
A0A125YIC9	0.0120643	0.920338
S8FDY4	0.143725	0.994294
S8GTQ4	-0.110148	0.926285
S8GJB4	-0.199298	0.926285
S8F7U5	-0.0998755	0.935292
S8FAW6	-0.760762	0.994294
S8FDY8	-0.0304742	0.913526
S8GTQ9	-0.00697118	0.994294
S8F7U8	-0.0697169	0.983027
A0A125YGE3	-0.0395901	0.926285
S8FDY9	0.0854377	0.99572
S8GTR1	0.202489	0.962121
S8GJC2	-0.109098	0.963147
S8F7V1	-0.0737404	0.913454
S8FAX5	0.091639	0.947828
S8FDZ3	-0.0990357	0.918067
S8GJC7	-0.846169	0.983027
S8F7V5	0.281969	0.913454
S8FAX9	-0.266707	0.983027
S8FDZ6	-0.302087	0.981731
S8GTS2	-0.043119	0.913454
S8GJD2	-0.610869	0.982203
S8F7W0	-0.0218963	0.927979
S8FAY3	-0.228653	0.913454
ACC1	-0.479596	0.913454
S8GTS7	-0.263171	0.983027
S8GJD8	-0.142657	0.962121
S8F7W3	-0.54379	0.994294
S8FAY8	0.0470944	0.962121
S8FE04	-0.0434145	0.995639
S8GTT2	-0.0219074	0.917037
S8GJE3	-0.0690417	0.999732
S8FAZ4	0.12374	0.961217
ALP4	0.379689	0.913454
A0A125YT39	0.726575	0.920338
S8GTT5	0.334986	0.913454
S8GJE7	0.279547	0.999732
S8F7X3	-0.184266	0.913454
S8FAZ8	-0.178389	0.941079
S8FE10	-0.600147	0.999771
S8GTU1	-0.36545	0.913454
S8GJF4	-0.188353	0.913454
S8F7X7	0.0635112	0.918067
S8FB03	0.306241	0.983027
S8GTU4	0.138931	0.994294
A0A125YPT9	-0.0159343	0.993276
S8GJF8	-0.242455	0.943366
S8F7Y2	-0.017541	0.918134
S8FB08	-0.315542	0.918067
S8FE16	-0.0681628	0.999357
S8GTU8	-0.648683	0.999771
S8GJG3	0.159423	0.941027
S8F7Y7	0.358849	0.985362
S8FB13	0.00699342	0.913454
A0A125YG15	0.0621497	0.913454
A0A125YN05	0.00579072	0.918067
S8GJG7	-0.0547399	0.968211
S8F7Z1	-0.0318562	0.929579
A0A125YYZ6	-0.935829	0.994294
S8FE23	-0.208617	0.92621
S8GTV6	-0.0915058	0.918575
S8GJH3	0.0156933	0.920338
S8F7Z6	-0.145695	0.983027
FACT140	0.0780432	0.913454
S8GTW2	-0.101201	0.914046
A0A125YWB7	0.0459192	0.913454
S8GJH8	0.0356248	0.918067
A0A125YGT7	0.109262	0.983027
S8FE28	-0.103495	0.913454
S8FB26	-0.0219152	0.913454
S8FB41	0.19402	0.913454
SUB12	-0.642933	0.918134
S8GJI4	-0.550696	0.983027
S8F805	0.227688	0.926285
S8FB31	-0.46519	0.942641
S8FE32	0.527183	0.996088
S8GTX1	0.371058	0.994294
S8GJI9	0.151793	0.913454
S8F809	-0.075273	0.991685
S8FB35	-0.114729	0.999771
S8FE35	0.130356	0.920338
S8GTX6	-0.0898636	0.94164
S8GJJ5	0.105392	0.990126
A0A125YPM1	0.00357423	0.997925
S8FE38	0.14615	0.950714
A0A125YY56	0.177339	0.9849
S8GJK1	-0.0248452	0.920338
A0A125YUB5	0.0235713	0.953433
S8FB45	-0.014462	0.926542
S8FE42	0.0285046	0.958958
S8GTY5	-0.551516	0.920338
S8GJK5	-0.00185788	0.983027
S8F823	0.264708	0.913454
PGKII	-1.12676	0.920566
S8FE48	-0.107436	0.992356
S8GTY7	0.151436	0.966168
S8GJL0	0.153839	0.929579
S8F827	0.246229	0.937049
S8FB55	0.417588	0.962474
S8FE52	-0.1116	0.915024
A0A125YPV7	0.0852431	0.9849
A0A125YWQ9	0.286621	0.976356
S8F831	-0.336907	0.913454
S8FB61	0.228843	0.913454
S8FE54	0.154053	0.913454
S8GTZ6	-0.0374392	0.983027
S8GJM0	0.193758	0.913454
S8F835	-0.290058	0.920338
S8FB66	-0.38904	0.913454
S8FE58	-0.477	0.913454
S8GTZ8	0.0568186	0.913454
S8GJM3	0.0677	0.918575
S8F839	0.72091	0.929579
S8FB69	0.510178	0.958958
S8FE62	0.202916	0.913454
S8GU03	-0.0241243	0.913454
IMC7	-0.318466	0.92621
S8F843	0.143732	0.975979
S8FB73	-0.0327143	0.9849
S8FE65	0.250232	0.965366
S8GU06	-0.0938032	0.913454
A0A125YH33	-0.426098	0.985362
S8F848	-0.255251	0.931816
S8FB77	0.0903444	0.929579
A0A125YPL3	0.127523	0.913454
S8GU09	0.084147	0.913454
S8GJN7	0.0340457	0.918575
S8F851	0.13324	0.988104
S8FB81	-0.695656	0.92621
S8FE72	-0.111278	0.983027
S8GJP0	-0.236667	0.972396
S8GU11	-0.471752	0.92621
SRS13	-0.55418	0.999771
A0A125YMQ9	0.0785313	0.913454
S8FE78	0.397627	0.913454
S8GU15	-0.355999	0.920338
S8GJP5	-0.248852	0.913454
A0A125YYE1	-0.341957	0.920338
S8FB89	-0.974419	0.918575
S8FE80	-0.319016	0.913454
S8GU18	0.0808125	0.913454
S8GJQ0	-0.251233	0.913454
S8F863	0.231452	0.913454
S8FB93	-0.086001	0.913454
S8FE85	0.00288178	0.983027
S8GJQ4	0.155458	0.913454
A0A125YS65	0.0382837	0.913454
A0A125YS99	-0.0446395	0.913454
A0A125YHM5	0.112598	0.920338
S8FE88	0.0249007	0.958958
S8GU25	0.0449361	0.999771
S8GJQ9	0.113516	0.918575
A0A125YKI2	0.180117	0.918067
S8FBA0	-0.312547	0.918575
S8FE91	-0.502862	0.918134
S8GU29	0.0605392	0.918575
A0A125YPE0	0.0406285	0.926285
S8F876	-0.0194543	0.962121
S8FBA4	-0.0359753	0.976356
A0A125YMJ0	0.173322	0.929579
S8GU33	-0.0658906	0.950035
S8GJR8	0.125724	0.947183
S8F879	0.106581	0.978293
A0A125YL67	-0.562986	0.983027
A0A125YYF6	-0.759641	0.970539
S8GU38	0.106684	0.914408
A0A125YKX4	0.141002	0.962121
S8F883	0.369578	0.920338
S8FBB2	-0.209687	0.990179
S8FEA5	0.192628	0.913454
RPS20	0.0616229	0.913454
S8GJS7	0.128537	0.986626
A0A125YZP2	0.0817614	0.96264
S8FBB5	0.0339718	0.926542
S8FEA6	0.315911	0.913454
GLTP	-0.298281	0.913454
S8GJT2	-0.076192	0.913454
S8F891	0.0129796	0.926285
S8FBC0	0.315338	0.972866
S8FEB0	0.184787	0.92621
S8G8A6	0.0725204	0.999878
S8EWY5	0.365031	0.913454
S8F072	0.589172	0.913454
S8GEL4	-0.0537005	0.999007
S8G5E6	-0.0327293	0.926285
S8ETZ4	0.236962	0.913454
A0A125YS62	-0.0899756	0.913454
S8F076	0.191803	0.988104
S8GEL7	-0.224759	0.965366
S8G5E9	0.136615	0.954828
S8ETZ6	-0.12031	0.979471
S8EWZ4	-0.165276	0.962153
S8F081	0.0258949	0.913454
S8GEM0	-0.00926297	0.9849
S8G5F3	0.0736942	0.962485
S8EU00	0.191874	0.913454
A0A125YJT8	0.0573426	0.913454
S8F085	-0.0016752	0.913454
A0A125YZA2	-0.214146	0.953378
S8G5F5	-0.0505814	0.962153
S8EU02	0.0152046	0.913454
S8F090	-0.0266589	0.983027
S8EX03	0.153209	0.913454
MED4	-0.0425549	0.920338
S8GEM6	-0.255593	0.929763
S8EU05	0.00734117	0.972396
S8EX07	-0.0563603	0.99322
A0A125YTL1	-0.0240238	0.948944
S8F092	0.17783	0.920338
S8G5G2	0.156889	0.913454
S8EU08	0.00023608	0.918134
S8EX11	0.238762	0.920338
S8F097	0.264177	0.913454
S8GEN4	-0.242743	0.985659
A0A125YP03	-0.143034	0.992746
A0A125YGC6	0.106686	0.926285
S8EX14	0.249655	0.920338
S8F0A1	0.600735	0.913454
A0A125YL51	0.203887	0.913454
S8G5H0	-0.312191	0.968944
S8EU13	0.179984	0.92621
S8EX17	0.036464	0.929763
S8GEN9	-0.208213	0.920338
S8G5H2	0.0983798	0.965814
S8EU16	-0.364503	0.913454
S8EX21	0.0264509	0.994294
A0A125YJQ4	0.557914	0.962474
S8GEP4	-0.081227	0.92621
A0A125YR02	-0.0244645	0.965366
S8EU20	0.191438	0.995747
S8EX25	-0.544675	0.994294
S8F0B3	0.0485925	0.913454
S8GEP8	-0.499157	0.994294
A0A125YL01	-0.00965587	0.994294
S8EU24	-0.237098	0.929922
RON3	-0.498337	0.968944
A0A125YNA1	0.0408543	0.913454
S8GEQ1	-0.576596	0.937834
S8G5I1	-0.525332	0.994294
A0A125YXU8	-0.179969	0.913454
S8F0C1	-0.142965	0.913454
S8EX35	0.0953874	0.983027
S8GEQ4	-0.847577	0.962121
S8G5I6	-0.209871	0.918134
S8EU29	0.200653	0.994042
S8EX37	-0.0134645	0.926285
AP2X4	0.0390912	0.994294
A0A125YVC1	-0.0691281	0.993276
S8EU33	0.0260286	0.920338
S8EX41	0.208403	0.963098
S8GER1	0.0550004	0.913454
S8F0C9	-0.0744576	0.994294
S8G5J3	-0.223857	0.913454
A0A125YI46	-0.69884	0.981731
S8EX45	0.213903	0.970539
S8F0D4	0.118909	0.913454
S8GER6	-0.478466	0.913454
SRS60A	-0.49015	0.946624
S8EU39	-0.400312	0.920338
S8EX48	-0.1181	0.920338
S8F0D8	0.135213	0.918134
S8GES0	-0.163448	0.913454
S8G5J9	-0.434263	0.913454
A0A125YNB3	0.104281	0.913454
AP2X3	-0.261802	0.913454
S8F0E3	-0.436449	0.918134
S8GES2	-0.0914737	0.936803
S8G5K2	-0.209133	0.913454
S8EU48	-0.074882	0.994294
S8EX56	0.0164571	0.993276
S8F0E6	0.157086	0.913454
S8GES7	-0.0992098	0.999007
A0A125YSQ1	-0.021303	0.983027
S8EU53	-0.0618591	0.983027
S8EX59	0.0316064	0.950714
S8F0F1	0.109865	0.913454
S8GET1	-0.207482	0.926542
S8G5K8	-0.173705	0.986626
S8EU57	0.0720548	0.962121
S8EX60	0.231293	0.999878
S8F0F6	0.00944902	0.962121
S8GET6	-0.0866644	0.913454
S8G5L2	-0.0604098	0.92621
ALV10	0.254484	0.984874
ALV11	-0.145819	0.941307
S8F0G0	-0.185369	0.918134
S8GEU0	-0.155268	0.943366
S8G5L4	-0.369668	0.926285
S8EU66	0.187602	0.913454
S8EX69	0.101064	0.918134
POLR3C	0.0478113	0.983366
A0A125YQW7	0.165217	0.999878
S8G5L8	-0.12718	0.925081
A0A125YRS4	0.111486	0.958958
S8EX73	-0.293284	0.994294
S8F0G9	0.165943	0.994294
S8GEU8	0.00725427	0.94164
S8G5M2	0.501332	0.92839
S8EU74	0.242269	0.918134
S8EX77	0.0203207	0.965625
S8F0H4	-0.0119287	0.9849
S8GEV4	-0.0729842	0.913454
S8G5M4	0.162577	0.983027
A0A125YY39	0.20321	0.999007
S8EX80	0.118862	0.999878
SRS40F	0.119473	0.913454
SRS40E	0.3205	0.913454
SRS40D	-0.573914	0.913454
A0A125YY69	-0.255926	0.999007
S8GEW2	-0.15549	0.913454
S8EU85	-0.195196	0.990035
S8G5N2	0.217589	0.926285
S8F0J0	-0.354137	0.918134
A0A125YGQ1	-0.252385	0.916428
S8GEW7	-0.2098	0.913454
S8G5N6	0.246105	0.920338
S8EU89	-0.0519908	0.950035
S8EX90	-0.559098	0.920338
S8F0J5	0.249757	0.983027
A0A125YJX9	0.0493882	0.918067
S8G5N9	0.349783	0.926285
S8EU94	-0.476578	0.913454
S8EX92	-0.0980767	0.913454
JMJD4	0.0980037	0.957979
A0A125YMP1	-0.138582	0.978628
S8G5P2	0.122236	0.999878
S8EU98	0.241598	0.926285
CDPK5	0.133807	0.931816
S8F0K5	-0.0411803	0.941301
S8GEY4	0.157523	0.983027
S8G5P6	0.075991	0.962121
S8EUA2	0.0305282	0.926285
S8EXA0	-0.00832282	0.999007
S8F0L0	-0.138757	0.913454
S8GEY9	-0.375282	0.954267
S8G5Q1	-0.469068	0.982515
S8EUA7	0.517572	0.918134
A0A125YUV8	-0.0201599	0.949724
S8F0L4	-0.308748	0.950714
S8GEZ4	-0.17857	0.978222
A0A125YGH3	0.184973	0.913454
RPS18	-0.0322393	0.913454
S8EXA8	-0.00198952	0.913454
A0A125YYT7	0.490226	0.962474
S8GF01	0.307981	0.962153
S8G5Q7	0.0245505	0.913454
S8EUB6	-0.0594396	0.940288
AP2X2	0.106851	0.913454
S8F0M5	0.370574	0.913454
S8GF05	-0.0525548	0.943366
S8G5R0	-0.00206031	0.980542
S8EUC1	-0.142137	0.96264
S8EXB9	-0.349772	0.967969
S8F0M7	0.343151	0.993276
A0A125YSF8	0.32632	0.999771
S8G5R4	0.0671716	0.954258
S8EXC3	-0.4053	0.929579
S8EUC6	-0.574866	0.992356
S8F0N2	-0.304319	0.998709
S8GF15	-0.0708996	0.995639
A0A125YJY5	-0.0645516	0.969982
A0A125YQP1	0.148935	0.970749
POLR2A	0.052776	0.947328
S8F0N7	-0.0570552	0.920338
S8GF20	-0.725592	0.92621
S8G5S0	-0.46625	0.947328
A0A125YJN5	-0.37277	0.983027
S8EXD0	-0.0556026	0.918067
A0A125YTL6	0.166802	0.913454
S8GF26	-0.29234	0.918575
S8G5S4	-0.281945	0.926285
S8EUD9	0.0738508	0.962121
A0A125YUU5	-0.194813	0.926285
S8F0P5	-0.0745306	0.913454
S8GF31	0.656339	0.937834
S8G5S9	0.122753	0.968944
S8EUE3	0.191725	0.913454
S8EXE0	-0.228637	0.980668
S8F0Q0	0.558601	0.986626
A0A125YGY7	0.136357	0.913454
S8G5T3	0.313884	0.913454
S8EUE8	0.125612	0.983027
S8GF40	0.165222	0.966535
S8F0Q5	0.298008	0.983027
A0A125YIM7	0.0642706	0.926285
S8EUF3	-0.0155322	0.913454
CDPK2	0.11626	0.994294
S8F0Q9	0.102392	0.913454
S8GF44	0.283206	0.929579
S8G5T9	-0.0150765	0.962121
S8EUF8	-0.0476484	0.986626
S8EXF3	0.165737	0.943366
S8F0R8	-0.00894069	0.970539
A0A125YN67	-0.134261	0.926285
S8G5U2	0.158711	0.982515
S8EUG2	-0.148653	0.913454
A0A125YLC7	0.0999012	0.918067
S8F0S3	-0.541422	0.951777
A0A125YVT2	0.286836	0.918067
S8G5U5	-0.835205	0.983027
A0A125YKI7	-0.193827	0.938245
S8EXG3	-0.114184	0.983027
A0A125YLN5	-0.0897414	0.993276
S8GF57	-0.0359311	0.92621
S8G5U9	-0.00506852	0.95163
S8EUG9	-0.102229	0.937834
A0A125YFI4	0.19072	0.920338
S8F0T3	0.184298	0.913454
S8GF62	0.157877	0.931816
S8G5V2	0.1632	0.983027
S8EUH2	-0.104175	0.932008
S8EXH1	0.028429	0.972396
S8F0T7	0.0794467	0.962121
S8GF67	-0.389096	0.913454
S8G5V4	0.083607	0.913454
A0A125YPT3	0.0760731	0.913454
S8EXH4	-0.135013	0.983027
S8F0U1	0.0194827	0.92621
S8GF72	0.120339	0.913454
S8G5V9	-0.0646365	0.926285
S8EUI1	0.0644313	0.983027
TPI-I	0.0762326	0.913454
S8F0U5	0.0997346	0.92621
S8G5W2	0.6183	0.985786
S8GF77	-0.816917	0.918575
S8EUI6	-0.14469	0.997925
S8EXI4	0.0414685	0.958958
S8F0U9	-0.195779	0.914046
MED31	-0.181768	0.942641
S8G5W6	0.111577	0.918134
S8EUJ1	-1.04287	0.913454
A0A125YRE3	-0.0290678	0.929579
A0A125YJC8	0.458447	0.936803
A0A125YKC2	0.16349	0.929579
A0A125YVN4	-0.0309037	0.926285
A0A125YWI5	-0.36347	0.913454
S8EXJ1	-0.340825	0.913454
S8G5X3	0.117077	0.947413
A0A125YK57	-0.125896	0.968944
S8EUK0	0.0548649	0.913454
S8EXJ5	0.0861985	0.983027
S8F0V9	-0.189689	0.913454
S8GF96	-0.284711	0.982515
S8G5X7	0.397586	0.983027
ALV6	-0.917063	0.993276
S8EXJ9	0.185992	0.913454
S8F0W2	0.135667	0.999771
S8GFA1	0.475851	0.983027
DDX3X	0.0455667	0.913454
S8EUK8	0.141226	0.999007
S8EXK3	0.0693502	0.913454
A0A125YXA5	0.27746	0.926542
S8GFA6	0.0554392	0.92621
A0A125YG94	0.374219	0.913454
S8EUL3	-0.299005	0.994294
A0A125YPV2	0.00314056	0.913454
S8F0X0	-0.312924	0.913454
S8GFB2	-0.120436	0.913454
S8G5Z4	-0.0221202	0.988104
A0A125YU58	0.126856	0.999007
S8EXL5	0.0521971	0.920318
S8F0X3	0.986125	0.913454
S8GFB8	-0.100445	0.920338
LIPA	-0.221654	0.920338
S8EUM4	-0.41165	0.920338
S8EXL9	-0.124105	0.913454
S8F0X6	-0.427154	0.994294
RAD16	0.136717	0.999771
S8G602	0.353861	0.99924
S8EUM8	0.131871	0.965366
S8EXM3	0.168091	0.926285
S8F0Y0	0.143265	0.913454
S8GFC9	0.248153	0.913454
S8G606	-0.0316783	0.913454
S8EUN3	0.0272778	0.994294
S8EXM7	0.119458	0.917037
S8F0Y3	0.161245	0.918067
S8GFD6	0.714827	0.918067
A0A125YMZ6	0.431608	0.913454
A0A125YX10	0.120642	0.999878
A0A125YK67	0.16706	0.918575
S8F0Y6	0.207731	0.997193
A0A125YGY9	-0.15504	0.960452
S8G616	0.216902	0.913454
S8EUP1	-0.0514422	0.913454
A0A125YTW0	0.0886032	0.999007
S8F0Y9	0.575024	0.913454
S8GFE6	-0.0942898	0.962474
A0A125YHN8	0.109282	0.983027
S8EUP6	-0.0215713	0.950714
S8F0Z2	-0.0655675	0.918134
S8EXN9	0.0982533	0.972842
S8GFF1	-0.14415	0.983027
S8G627	-0.572916	0.960452
S8EUQ1	-0.274911	0.965389
A0A125YSR0	0.111437	0.993276
S8F0Z6	-0.626464	0.999007
A0A125YK52	-0.586351	0.913454
A0A125YJV5	-0.0786793	0.950035
A0A125YVV3	0.0351733	0.983027
S8EXP7	-0.196632	0.913454
S8F101	0.158661	0.993276
S8GFG0	0.042522	0.913454
S8G635	-0.253687	0.913454
SET1	-0.103942	0.995747
S8EXQ3	0.0829748	0.918067
S8GFG5	0.874602	0.971443
S8F106	-0.151372	0.983027
S8G642	0.0398882	0.940142
S8EXQ8	0.247542	0.920338
SRS67	0.0280772	0.993276
S8F111	-0.0727746	0.985786
S8GFH0	-0.084699	0.926069
S8G645	-0.412184	0.913454
S8EUR9	0.112903	0.920338
S8EXR5	-0.0522747	0.926285
S8F115	-0.328684	0.947328
S8GFH5	0.210564	0.913454
[truncated: 6,053 more rows]

## Sheet: Tachy vs Brady - Filtered
Gene	Log2 fold chage	p adjusted
