# Supplementary material for: The Expressed MicroRNA—mRNA Interactions of Toxoplasma gondii
Source: Front Microbiol. 2018 Jan 4;8:2630. doi: 10.3389/fmicb.2017.02630 (PMC5759179; doi:10.3389/fmicb.2017.02630)
Supplement: Supplementary Table 6 — List of differentially expressed miRNAs. All of the comparisons are given in different excel sheets and the significant differential expressions are gathered in extra sheets for each comparison. [file Table6.XLSX]

## Sheet: PLK vs CTG
miRNA	Log2 fold chage	p adjusted
Neg_79614_ABPA02001602	-0.429551	0.978721
Neg_85935_ABPA02001747	1.74334	0.978721
Neg_85940_ABPA02001747	1.74334	0.978721
Pos_87725_ABPA02001804	-0.813356	0.978721
Neg_277001_TGME49_chrII	0.471064	0.978721
Pos_277477_TGME49_chrII	-1.8416	0.329866
Pos_286689_TGME49_chrII	-0.773271	0.978721
Neg_291949_TGME49_chrII	-0.498467	0.978721
Pos_294584_TGME49_chrII	0.175353	0.994696
har-miR156c_302884	-0.466211	0.978721
Neg_316719_TGME49_chrII	0.973384	0.978721
rno-miR-466b-4-3p_315521	1.47915	0.978721
Pos_315861_TGME49_chrII	0.757513	0.978721
Pos_334732_TGME49_chrIII	-0.77906	0.978721
Pos_356819_TGME49_chrIII	1.70537	0.80369
osa-miR5532_359260	-1.00053	0.978721
Pos_361141_TGME49_chrIII	0.426001	0.978721
Pos_370828_TGME49_chrIII	-0.689192	0.978721
Pos_370832_TGME49_chrIII	-0.689192	0.978721
Neg_399486_TGME49_chrIII	-0.0228574	0.994696
Neg_413024_TGME49_chrIII	0.609688	0.978721
mmu-miR-669l-3p_417526	-0.186113	0.994696
mmu-miR-6963-3p_416364	-0.371943	0.993087
Pos_417434_TGME49_chrIII	0.155821	0.994696
Neg_460000_TGME49_chrIV	-1.71339	0.978721
Neg_460030_TGME49_chrIV	-0.23476	0.993087
Neg_460034_TGME49_chrIV	-0.23476	0.993087
Neg_460693_TGME49_chrIV	-0.105684	0.994696
cin-miR-4194-3p_464296	-0.656971	0.978721
Pos_475896_TGME49_chrIV	0.493761	0.978721
Pos_475900_TGME49_chrIV	0.493761	0.978721
Neg_478825_TGME49_chrIV	0.217121	0.994696
sme-miR-2147b_479481	0.22385	0.993087
Pos_478712_TGME49_chrIV	0.511109	0.978721
Pos_478716_TGME49_chrIV	0.511109	0.978721
Neg_480065_TGME49_chrIV	0.906218	0.978721
Neg_489654_TGME49_chrIV	0.140577	0.993087
Pos_501182_TGME49_chrIV	0.578194	0.978721
Pos_505241_TGME49_chrIV	0.951042	0.978721
Pos_518185_TGME49_chrIV	1.00277	0.978721
Pos_518187_TGME49_chrIV	1.00277	0.978721
Pos_1403148_TGME49_chrIX	1.15805	0.978721
Pos_1403155_TGME49_chrIX	1.15805	0.978721
Neg_1406103_TGME49_chrIX	0.848489	0.978721
Pos_1406140_TGME49_chrIX	-0.853037	0.978721
Pos_1406142_TGME49_chrIX	-0.853037	0.978721
Pos_1414978_TGME49_chrIX	-0.341816	0.993087
Pos_1415032_TGME49_chrIX	-0.910504	0.978721
Pos_1415035_TGME49_chrIX	-0.910504	0.978721
Neg_1417681_TGME49_chrIX	-0.407239	0.978721
Neg_1417684_TGME49_chrIX	-0.407239	0.978721
Neg_1418996_TGME49_chrIX	-0.327667	0.994696
Neg_1419000_TGME49_chrIX	-0.327667	0.994696
Neg_1426939_TGME49_chrIX	-1.10965	0.978721
Pos_1424343_TGME49_chrIX	-0.444903	0.978721
Pos_1424347_TGME49_chrIX	-0.444903	0.978721
Pos_1424423_TGME49_chrIX	0.915286	0.978721
Neg_1429281_TGME49_chrIX	0.755847	0.978721
Pos_1429581_TGME49_chrIX	-0.927166	0.978721
Neg_1436900_TGME49_chrIX	1.71319	0.80369
mml-miR-549b-5p_1437855	-0.608587	0.978721
Neg_1446843_TGME49_chrIX	-2.02169	0.978721
Neg_1446847_TGME49_chrIX	-2.02169	0.978721
dme-miR-9388-5p_1454258	-1.24534	0.978721
dme-miR-9388-5p_1454259	-1.24534	0.978721
Pos_1461498_TGME49_chrIX	0.938499	0.978721
Pos_1467899_TGME49_chrIX	0.742814	0.978721
Pos_1469105_TGME49_chrIX	-0.124568	0.994696
Pos_1493510_TGME49_chrIX	1.04858	0.978721
Pos_1493515_TGME49_chrIX	1.04858	0.978721
mml-miR-297_1500983	0.963791	0.978721
mml-miR-297_1500987	0.963791	0.978721
Pos_1504227_TGME49_chrIX	-0.429892	0.978721
Neg_1510000_TGME49_chrIX	0.272519	0.994696
Neg_1514445_TGME49_chrIX	0.147721	0.994696
Pos_1517039_TGME49_chrIX	-3.73721	0.0157906
Pos_1517098_TGME49_chrIX	-0.516765	0.978721
mmu-miR-467g_1520738	-0.103574	0.994696
Neg_1521155_TGME49_chrIX	0.521549	0.978721
ppc-miR-8364s-3p_1522154	-0.692135	0.978721
Neg_1535798_TGME49_chrIX	0.588551	0.978721
Pos_1533611_TGME49_chrIX	1.72185	0.80369
Pos_1557777_TGME49_chrIX	-0.115967	0.994696
Pos_1593975_TGME49_chrIX	-0.39983	0.984352
Pos_1594500_TGME49_chrIX	0.172642	0.994696
mmu-miR-669b-3p_1600474	0.0791933	0.994696
Pos_1611284_TGME49_chrIX	-0.291424	0.978721
Neg_1620664_TGME49_chrIX	1.59082	0.978721
Pos_1625470_TGME49_chrIX	0.327716	0.978721
Pos_115458_TGME49_chrIa	-0.00132594	0.998023
Pos_122956_TGME49_chrIa	-0.63489	0.978721
Neg_133660_TGME49_chrIa	-0.436657	0.978721
mdo-miR-7244-5p_146682	-0.551006	0.978721
mdo-miR-7244-5p_146686	-0.551006	0.978721
Neg_150913_TGME49_chrIa	-0.404094	0.978721
Neg_150919_TGME49_chrIa	-0.404094	0.978721
Pos_159313_TGME49_chrIa	0.779899	0.978721
Neg_197418_TGME49_chrIb	0.127511	0.994696
Pos_202075_TGME49_chrIb	-0.0311152	0.994696
tch-miR-1277-5p_203046	-0.408114	0.984455
Pos_209088_TGME49_chrIb	-0.258796	0.994696
hsa-miR-6852-3p_213112	-0.425211	0.978721
rno-miR-466b-3p_214221	-0.225064	0.994696
Neg_236849_TGME49_chrIb	0.0593384	0.994696
gma-miR9749_236876	0.0526662	0.994696
Neg_246240_TGME49_chrIb	-0.674369	0.978721
dme-miR-9388-5p_244659	-0.88375	0.978721
Pos_541500_TGME49_chrV	-1.80003	0.978721
Neg_548051_TGME49_chrV	0.977564	0.978721
mmu-miR-467g_556699	0.621511	0.978721
Neg_560490_TGME49_chrV	1.04135	0.978721
hsa-miR-6884-3p_564405	2.0569	0.80369
Pos_567243_TGME49_chrV	-0.0208297	0.994696
Pos_567248_TGME49_chrV	-0.0208297	0.994696
Pos_578271_TGME49_chrV	-0.22026	0.993087
Pos_578276_TGME49_chrV	-0.22026	0.993087
ppy-miR-1322_583956	-0.959661	0.978721
Pos_583959_TGME49_chrV	0.0259496	0.994696
Pos_592935_TGME49_chrV	-0.1385	0.994696
Pos_602249_TGME49_chrV	1.72088	0.978721
hsa-miR-4320_605032	1.45215	0.978721
hsa-miR-4320_605036	1.45215	0.978721
Neg_620542_TGME49_chrV	0.0621501	0.994696
ptr-miR-1253_635666	-0.0368435	0.994696
ptr-miR-1253_635670	-0.0368435	0.994696
Neg_650409_TGME49_chrV	0.710699	0.978721
Neg_650980_TGME49_chrV	0.0231747	0.994696
Neg_650983_TGME49_chrV	0.0231747	0.994696
Pos_649904_TGME49_chrVI	0.305107	0.994696
mmu-miR-467g_653740	-0.601946	0.978721
mmu-miR-466h-5p_661793	0.396139	0.978721
Pos_665307_TGME49_chrVI	-0.312356	0.978721
Pos_672211_TGME49_chrVI	0.402625	0.978721
Neg_676566_TGME49_chrVI	-1.09869	0.978721
Neg_676571_TGME49_chrVI	-1.09869	0.978721
mmu-miR-466h-3p_675633	-0.450622	0.978721
Neg_683772_TGME49_chrVI	-0.034813	0.994696
Neg_683775_TGME49_chrVI	-0.034813	0.994696
Neg_690661_TGME49_chrVI	-0.613579	0.978721
Neg_690663_TGME49_chrVI	-0.613579	0.978721
Neg_690801_TGME49_chrVI	-0.807476	0.978721
Neg_690804_TGME49_chrVI	-0.807476	0.978721
mmu-miR-6990-3p_694031	-0.167298	0.994696
pta-miR952b_708127	-1.19624	0.978721
Neg_713381_TGME49_chrVI	0.10549	0.994696
Neg_720330_TGME49_chrVI	1.67308	0.80369
Neg_720686_TGME49_chrVI	-0.316527	0.994696
Neg_723861_TGME49_chrVI	-0.147161	0.994696
Pos_732755_TGME49_chrVI	2.14541	0.978721
Pos_734989_TGME49_chrVI	-0.355201	0.993087
Pos_734992_TGME49_chrVI	-0.355201	0.993087
Pos_736953_TGME49_chrVI	0.49519	0.978721
Neg_752823_TGME49_chrVI	0.450811	0.994696
Neg_752827_TGME49_chrVI	0.450811	0.994696
Pos_764452_TGME49_chrVI	0.280321	0.993087
Pos_764457_TGME49_chrVI	0.280321	0.993087
Neg_770480_TGME49_chrVI	0.359238	0.978721
asu-miR-100b-5p_774989	0.667266	0.978721
Pos_773092_TGME49_chrVI	-0.713643	0.978721
bta-miR-2390_774139	-0.861532	0.978721
Neg_1152098_TGME49_chrVIII	1.31607	0.978721
Neg_1152892_TGME49_chrVIII	-0.535194	0.978721
Neg_1154055_TGME49_chrVIII	0.666755	0.978721
Neg_1155092_TGME49_chrVIII	1.42988	0.978721
Neg_1155097_TGME49_chrVIII	1.42988	0.978721
Neg_1165334_TGME49_chrVIII	0.194611	0.994696
Pos_1163588_TGME49_chrVIII	1.46534	0.978721
Pos_1163594_TGME49_chrVIII	1.46534	0.978721
Neg_1182554_TGME49_chrVIII	0.674749	0.978721
Neg_1183047_TGME49_chrVIII	0.449386	0.993087
Neg_1183051_TGME49_chrVIII	0.449386	0.993087
Neg_1189002_TGME49_chrVIII	0.938598	0.978721
Pos_1203543_TGME49_chrVIII	-0.063232	0.994696
Neg_1206286_TGME49_chrVIII	-1.01653	0.978721
Pos_1205598_TGME49_chrVIII	0.0788705	0.994696
Pos_1207803_TGME49_chrVIII	1.1541	0.978721
Pos_1207808_TGME49_chrVIII	1.1541	0.978721
rno-miR-466c-5p_1208796	0.0166971	0.994696
rno-miR-466c-5p_1208799	0.0166971	0.994696
Neg_1216886_TGME49_chrVIII	-0.505044	0.978721
Neg_1216889_TGME49_chrVIII	-0.505044	0.978721
Neg_1223141_TGME49_chrVIII	-0.565257	0.978721
Neg_1223145_TGME49_chrVIII	-0.565257	0.978721
Neg_1223558_TGME49_chrVIII	-0.0222009	0.994696
Neg_1223562_TGME49_chrVIII	-0.0222009	0.994696
vvi-miR156a_1228924	1.33099	0.978721
Neg_1231653_TGME49_chrVIII	-0.302737	0.993087
Neg_1237779_TGME49_chrVIII	-1.78104	0.80369
bma-miR-5872_1253525	0.116032	0.994696
Neg_1260365_TGME49_chrVIII	0.390688	0.985574
Pos_1261636_TGME49_chrVIII	1.4041	0.978721
Pos_1274487_TGME49_chrVIII	-1.79101	0.978721
Pos_1275435_TGME49_chrVIII	0.237004	0.994696
Pos_1275438_TGME49_chrVIII	0.237004	0.994696
Neg_1281637_TGME49_chrVIII	0.138306	0.994696
Neg_1281639_TGME49_chrVIII	0.138306	0.994696
stu-miR8011a-5p_1300442	0.567331	0.978721
Pos_1304061_TGME49_chrVIII	0.462861	0.978721
Pos_1304066_TGME49_chrVIII	0.462861	0.978721
ptr-miR-634_1318634	1.33287	0.978721
Pos_1321221_TGME49_chrVIII	0.053111	0.994696
Neg_1324369_TGME49_chrVIII	-0.505854	0.978721
Neg_1324374_TGME49_chrVIII	-0.505854	0.978721
Neg_1325430_TGME49_chrVIII	-0.697958	0.978721
Neg_1328141_TGME49_chrVIII	0.763405	0.978721
xla-miR-1306_1327757	-0.501835	0.978721
mmu-miR-466h-3p_1331796	0.0415176	0.994696
Pos_1337414_TGME49_chrVIII	0.461758	0.978721
ptc-miR396e-3p_1344752	0.717382	0.978721
ptc-miR396e-3p_1344756	0.717382	0.978721
Pos_1353821_TGME49_chrVIII	0.231119	0.994696
Neg_1393760_TGME49_chrVIII	0.425768	0.978721
Neg_1394266_TGME49_chrVIII	0.510503	0.978721
Neg_1394270_TGME49_chrVIII	0.510503	0.978721
Neg_790541_TGME49_chrVIIa	-0.853834	0.978721
Pos_793803_TGME49_chrVIIa	0.115129	0.994696
Neg_802272_TGME49_chrVIIa	-0.339006	0.993087
Pos_813625_TGME49_chrVIIa	-0.595239	0.978721
hsa-miR-7975_821471	0.342429	0.978721
rno-miR-466b-3p_832851	0.748735	0.978721
mmu-miR-3060-5p_833185	0.716788	0.978721
Pos_834909_TGME49_chrVIIa	1.50775	0.978721
Pos_844987_TGME49_chrVIIa	1.14518	0.823172
Pos_848655_TGME49_chrVIIa	1.3913	0.925833
bmo-miR-2808c_856085	0.479828	0.978721
bmo-miR-2808c_856087	0.479828	0.978721
Neg_858497_TGME49_chrVIIa	0.492031	0.993087
Neg_858505_TGME49_chrVIIa	0.492031	0.993087
ath-miR5998b_866250	0.893557	0.978721
ath-miR5998b_866254	0.893557	0.978721
Pos_874234_TGME49_chrVIIa	0.678746	0.978721
rno-miR-297_880522	0.196014	0.994696
Pos_879607_TGME49_chrVIIa	0.386902	0.978721
Neg_882710_TGME49_chrVIIa	0.515897	0.978721
Pos_894415_TGME49_chrVIIa	-0.125946	0.994696
Pos_904366_TGME49_chrVIIa	-0.26169	0.993087
Pos_921464_TGME49_chrVIIa	-1.32289	0.978721
Neg_924900_TGME49_chrVIIa	0.188606	0.994696
Neg_924905_TGME49_chrVIIa	0.188606	0.994696
Pos_939399_TGME49_chrVIIa	0.184731	0.993087
Pos_939402_TGME49_chrVIIa	0.184731	0.993087
Pos_960397_TGME49_chrVIIb	-1.00816	0.978721
Pos_960400_TGME49_chrVIIb	-1.00816	0.978721
tch-miR-1277-5p_981169	-0.507569	0.978721
dme-miR-4979-3p_982925	-0.507569	0.978721
dme-miR-4979-3p_982929	-0.507569	0.978721
mmu-miR-467g_983298	0.780284	0.978721
Pos_993630_TGME49_chrVIIb	-0.999538	0.978721
Pos_1014859_TGME49_chrVIIb	0.0197951	0.994696
Neg_1017908_TGME49_chrVIIb	-0.783669	0.978721
Neg_1017913_TGME49_chrVIIb	-0.783669	0.978721
Pos_1017361_TGME49_chrVIIb	3.22522	0.0528237
Pos_1019039_TGME49_chrVIIb	-0.624311	0.978721
Pos_1019046_TGME49_chrVIIb	-0.624311	0.978721
Pos_1019211_TGME49_chrVIIb	0.132764	0.994696
Pos_1021598_TGME49_chrVIIb	-0.274194	0.993087
Pos_1025572_TGME49_chrVIIb	0.67058	0.978721
Pos_1026735_TGME49_chrVIIb	-1.06578	0.978721
Neg_1033726_TGME49_chrVIIb	0.218091	0.994696
Neg_1043276_TGME49_chrVIIb	0.976349	0.978721
Neg_1043362_TGME49_chrVIIb	-0.329176	0.994696
Neg_1043366_TGME49_chrVIIb	-0.329176	0.994696
Neg_1045275_TGME49_chrVIIb	-0.323206	0.978721
Neg_1045280_TGME49_chrVIIb	-0.323206	0.978721
Neg_1047590_TGME49_chrVIIb	-0.646786	0.978721
Pos_1053401_TGME49_chrVIIb	-0.080157	0.994696
Pos_1053406_TGME49_chrVIIb	-0.080157	0.994696
hsa-miR-5196-3p_1059276	-1.53271	0.978721
mmu-miR-669l-5p_1085722	-0.401374	0.985574
tch-miR-1277-5p_1088618	-0.361956	0.991747
Neg_1092537_TGME49_chrVIIb	-0.467088	0.978721
Pos_1097790_TGME49_chrVIIb	0.687029	0.978721
ppt-miR1052_1101262	2.2193	0.80369
mmu-miR-467g_1104866	-0.254745	0.978721
Neg_1132329_TGME49_chrVIIb	0.592165	0.978721
Pos_1136872_TGME49_chrVIIb	0.65105	0.978721
Pos_1136879_TGME49_chrVIIb	0.65105	0.978721
Pos_1138267_TGME49_chrVIIb	-0.509861	0.978721
Pos_1138489_TGME49_chrVIIb	-1.47259	0.978721
Pos_1634852_TGME49_chrX	-0.768893	0.978721
hsa-miR-6873-3p_1643981	0.448458	0.978721
Pos_1645362_TGME49_chrX	-0.155827	0.994696
esi-miR3458-5p_1655672	-0.777272	0.978721
hsa-miR-6803-3p_1658421	0.737388	0.978721
mmu-miR-669a-3-3p_1657744	-0.354899	0.993087
mml-miR-297_1662043	-0.379134	0.993087
Pos_1664777_TGME49_chrX	-0.43175	0.978721
Pos_1665205_TGME49_chrX	-0.0677063	0.994696
Neg_1667940_TGME49_chrX	0.742467	0.978721
Neg_1669098_TGME49_chrX	-0.324731	0.978721
ola-miR-200a_1676080	0.666354	0.978721
ola-miR-200a_1676083	0.666354	0.978721
hsa-miR-4524b-3p_1680787	1.68818	0.978721
Neg_1684044_TGME49_chrX	0.656536	0.978721
Pos_1689188_TGME49_chrX	0.861948	0.978721
Pos_1690610_TGME49_chrX	0.0422781	0.994696
Pos_1692616_TGME49_chrX	-0.048873	0.994696
Pos_1692620_TGME49_chrX	-0.048873	0.994696
Neg_1705946_TGME49_chrX	0.316849	0.993087
Neg_1705953_TGME49_chrX	0.316849	0.993087
Neg_1706635_TGME49_chrX	-0.671112	0.978721
Neg_1722137_TGME49_chrX	-0.00918979	0.99643
Pos_1720201_TGME49_chrX	0.0784855	0.994696
Neg_1730186_TGME49_chrX	-0.410352	0.978721
tca-miR-3870-5p_1729056	1.24744	0.978721
tca-miR-3870-5p_1729059	1.24744	0.978721
sly-miR482e-5p_1739449	0.814194	0.978721
Neg_1739554_TGME49_chrX	1.12658	0.978721
Neg_1739559_TGME49_chrX	1.12658	0.978721
Pos_1740860_TGME49_chrX	0.751982	0.978721
Pos_1740891_TGME49_chrX	2.25629	0.80369
Pos_1740896_TGME49_chrX	2.25629	0.80369
Pos_1744278_TGME49_chrX	-0.0235806	0.994696
Pos_1744282_TGME49_chrX	-0.0235806	0.994696
aca-miR-22-5p_1749078	-0.0354836	0.994696
mmu-miR-669m-3p_1751600	1.09493	0.978721
Pos_1755499_TGME49_chrX	0.15676	0.994696
Pos_1760059_TGME49_chrX	-0.715699	0.978721
Neg_1765335_TGME49_chrX	-1.25634	0.978721
Pos_1764699_TGME49_chrX	1.24972	0.978721
hsa-miR-6815-3p_1768203	-0.101859	0.994696
hsa-miR-6815-3p_1768206	-0.101859	0.994696
cgr-miR-1903_1784812	0.538373	0.978721
Neg_1792407_TGME49_chrX	-0.512105	0.978721
Neg_1797279_TGME49_chrX	-0.592839	0.978721
Pos_1794632_TGME49_chrX	-0.351161	0.978721
Pos_1798259_TGME49_chrX	-0.205057	0.994696
Neg_1819896_TGME49_chrX	-0.953312	0.978721
Neg_1819899_TGME49_chrX	-0.953312	0.978721
sbi-miR397-3p_1833569	1.10328	0.978721
sbi-miR397-3p_1833573	1.10328	0.978721
Pos_1842340_TGME49_chrX	-1.30953	0.978721
mmu-miR-466l-3p_1854849	0.0945034	0.994696
mmu-miR-6975-3p_1853912	-0.113446	0.994696
cin-miR-4006a-1-3p_1862347	-0.125218	0.994696
Neg_1863667_TGME49_chrX	2.4607	0.0481939
Pos_1870261_TGME49_chrX	-0.859485	0.978721
Pos_1885809_TGME49_chrX	1.26345	0.978721
chi-miR-191-3p_1886694	-0.51978	0.994696
mmu-miR-669d-2-3p_1889486	-0.367333	0.978721
Pos_1891206_TGME49_chrX	-1.62919	0.978721
bta-miR-2441_1895431	-0.201864	0.994696
Pos_1894055_TGME49_chrX	-1.29136	0.978721
smo-miR1096_1897664	-0.889463	0.978721
Neg_1912598_TGME49_chrXI	-0.569697	0.978721
Pos_1910042_TGME49_chrXI	0.290367	0.993087
Pos_1917694_TGME49_chrXI	0.728628	0.978721
Pos_1920608_TGME49_chrXI	-1.34793	0.978721
Pos_1920611_TGME49_chrXI	-1.34793	0.978721
Pos_1925449_TGME49_chrXI	-0.767236	0.978721
Pos_1928672_TGME49_chrXI	-0.187465	0.994696
Pos_1928674_TGME49_chrXI	-0.187465	0.994696
mml-miR-651_1935465	-0.0576246	0.994696
Pos_1935639_TGME49_chrXI	-0.500636	0.978721
Pos_1935644_TGME49_chrXI	-0.500636	0.978721
Pos_1948915_TGME49_chrXI	-0.486683	0.978721
hsa-miR-4455_1958435	0.843126	0.978721
Neg_1959170_TGME49_chrXI	-0.57709	0.978721
bdi-miR9494_1957528	-0.407825	0.978721
Pos_1964008_TGME49_chrXI	-0.236528	0.994696
Pos_1967417_TGME49_chrXI	0.233224	0.994696
Pos_1968915_TGME49_chrXI	-0.378219	0.993087
Pos_1969059_TGME49_chrXI	-0.711499	0.978721
Neg_1974752_TGME49_chrXI	2.15176	0.978721
Pos_1972248_TGME49_chrXI	0.363666	0.993087
Pos_1987334_TGME49_chrXI	-0.16796	0.994696
Pos_1987338_TGME49_chrXI	-0.16796	0.994696
Neg_1996041_TGME49_chrXI	0.0738785	0.994696
ame-miR-3741_1997060	-0.0221238	0.994696
cbr-miR-85_2005368	-0.785226	0.978721
Neg_2010346_TGME49_chrXI	-1.5244	0.80369
Neg_2022164_TGME49_chrXI	0.484871	0.985574
Neg_2022169_TGME49_chrXI	0.484871	0.985574
rno-miR-568_2022872	-0.448873	0.978721
mmu-miR-669n_2027886	-0.563393	0.978721
Pos_2029154_TGME49_chrXI	-1.33011	0.978721
Pos_2029160_TGME49_chrXI	-1.33011	0.978721
Neg_2036041_TGME49_chrXI	0.299115	0.993087
Neg_2040080_TGME49_chrXI	-0.288403	0.994696
Neg_2047237_TGME49_chrXI	-1.29372	0.978721
Pos_2050621_TGME49_chrXI	-0.139935	0.994696
cbr-miR-7583c-5p_2059072	-0.265914	0.978721
Pos_2056145_TGME49_chrXI	0.949414	0.978721
Pos_2056150_TGME49_chrXI	0.949414	0.978721
Neg_2059273_TGME49_chrXI	-0.200702	0.993087
dps-miR-2566b-5p_2059898	0.0095927	0.99643
dps-miR-2566b-5p_2059903	0.0095927	0.99643
Pos_2063014_TGME49_chrXI	0.353652	0.993087
Pos_2063017_TGME49_chrXI	0.353652	0.993087
Pos_2066066_TGME49_chrXI	0.1496	0.994696
ath-miR5021_2073240	-0.571913	0.978721
Pos_2072382_TGME49_chrXI	-0.458992	0.978721
hsv1-miR-H1-5p_2078734	-0.00786781	0.99643
Pos_2083251_TGME49_chrXI	0.462144	0.994696
Pos_2115001_TGME49_chrXI	-1.42212	0.978721
Pos_2115007_TGME49_chrXI	-1.42212	0.978721
Neg_2118728_TGME49_chrXI	-0.293368	0.994696
Neg_2118732_TGME49_chrXI	-0.293368	0.994696
Pos_2121105_TGME49_chrXI	-0.884115	0.978721
Pos_2127136_TGME49_chrXI	0.372548	0.981211
Pos_2145337_TGME49_chrXI	-0.544624	0.984455
Pos_2154440_TGME49_chrXII	0.176971	0.994696
Pos_2156954_TGME49_chrXII	0.22006	0.994696
Pos_2156959_TGME49_chrXII	0.22006	0.994696
Neg_2162044_TGME49_chrXII	-0.606824	0.983099
Pos_2164687_TGME49_chrXII	-0.37409	0.978721
Pos_2164692_TGME49_chrXII	-0.37409	0.978721
cin-miR-4000f-3p_2167335	0.450826	0.994696
mmu-miR-669i_2175630	0.71491	0.978721
mml-miR-579_2178508	-0.520777	0.978721
Pos_2184537_TGME49_chrXII	0.819124	0.978721
Neg_2191058_TGME49_chrXII	-0.849942	0.978721
Pos_2192264_TGME49_chrXII	0.982187	0.978721
Pos_2196898_TGME49_chrXII	0.558711	0.978721
mdo-miR-7351-5p_2200305	-0.567369	0.978721
Pos_2199849_TGME49_chrXII	-1.03547	0.614754
Neg_2207167_TGME49_chrXII	0.397317	0.983099
Pos_2212494_TGME49_chrXII	0.703405	0.978721
Neg_2216426_TGME49_chrXII	0.0993663	0.994696
Pos_2230465_TGME49_chrXII	1.03588	0.978721
mmu-miR-466f-5p_2234579	-0.539728	0.978721
mmu-miR-466f-5p_2234584	-0.539728	0.978721
Pos_2235694_TGME49_chrXII	0.32089	0.993087
cin-miR-4194-3p_2254471	-1.17882	0.978721
Neg_2256051_TGME49_chrXII	0.0519513	0.994696
Neg_2256055_TGME49_chrXII	0.0519513	0.994696
crm-miR-2227_2260929	0.0966958	0.994696
crm-miR-2227_2260935	0.0966958	0.994696
Pos_2272884_TGME49_chrXII	-0.194253	0.994696
Pos_2274183_TGME49_chrXII	-0.402167	0.978721
Pos_2274187_TGME49_chrXII	-0.402167	0.978721
mmu-miR-6414_2286979	-0.23619	0.994696
Neg_2287354_TGME49_chrXII	-0.331021	0.978721
Pos_2288345_TGME49_chrXII	-0.364126	0.983099
Pos_2299291_TGME49_chrXII	-0.619459	0.978721
Neg_2306542_TGME49_chrXII	-0.810603	0.978721
cin-miR-4126-5p_2307076	-0.385146	0.978721
cin-miR-4126-5p_2307081	-0.385146	0.978721
Pos_2317713_TGME49_chrXII	0.378968	0.978721
Pos_2317718_TGME49_chrXII	0.378968	0.978721
Neg_2337788_TGME49_chrXII	1.20969	0.80369
Neg_2339534_TGME49_chrXII	0.514933	0.978721
mmu-miR-467a-3p_2352192	-0.218811	0.994696
Pos_2359863_TGME49_chrXII	0.772925	0.978721
Pos_2384174_TGME49_chrXII	-0.512415	0.978721
mdm-miR159c_2390344	-0.794338	0.978721
Neg_2394304_TGME49_chrXII	1.15366	0.978721
Pos_2395640_TGME49_chrXII	0.769852	0.978721
Pos_2395644_TGME49_chrXII	0.769852	0.978721
Neg_2400181_TGME49_chrXII	2.57706	0.978721
Pos_3383_tgme49_asmbl.1166	-0.300068	0.994696
Pos_47219_tgme49_asmbl.1568	0.956001	0.978721
Neg_20666_tgme49_asmbl.1939	-1.40602	0.978721
Neg_107727_tgme49_asmbl.1944	0.55273	0.993087
Neg_108072_tgme49_asmbl.1944	-0.392157	0.978721
Neg_25740_tgme49_asmbl.31	0.67368	0.978721
Pos_65160_tgme49_asmbl.52	-1.44303	0.80369
Pos_65164_tgme49_asmbl.52	-1.44303	0.80369

## Sheet: PLK vs CTG - Filtered
miRNA	Log2 fold chage	p adjusted
Pos_1517039_TGME49_chrIX	-3.73721	0.0157906
Neg_1863667_TGME49_chrX	2.4607	0.0481939

## Sheet: RH vs CTG
miRNA	Log2 fold chage	p adjusted
Neg_85935_ABPA02001747	0.761834	0.993395
Neg_85940_ABPA02001747	0.761834	0.993395
Pos_87725_ABPA02001804	0.209674	0.993395
Neg_258380_TGME49_chrII	0.0463556	0.993395
Pos_294584_TGME49_chrII	-0.975165	0.993395
har-miR156c_302884	0.477668	0.993395
Neg_316719_TGME49_chrII	1.29664	0.993395
rno-miR-466b-4-3p_315521	-0.0324847	0.993395
Pos_315861_TGME49_chrII	0.642314	0.993395
Pos_334732_TGME49_chrIII	0.681937	0.993395
Pos_356819_TGME49_chrIII	0.223441	0.993395
osa-miR5532_359260	-0.508142	0.993395
Pos_361141_TGME49_chrIII	0.152351	0.993395
Pos_370828_TGME49_chrIII	-1.09308	0.993395
Pos_370832_TGME49_chrIII	-1.09308	0.993395
Neg_394986_TGME49_chrIII	0.0644285	0.993395
Neg_413024_TGME49_chrIII	0.908581	0.993395
mmu-miR-669l-3p_417526	0.245884	0.993395
mmu-miR-6963-3p_416364	-0.332347	0.993395
Pos_458104_TGME49_chrIV	-0.51488	0.993395
Pos_458107_TGME49_chrIV	-0.51488	0.993395
Neg_460000_TGME49_chrIV	0.221199	0.993395
Neg_460030_TGME49_chrIV	-0.651009	0.993395
Neg_460034_TGME49_chrIV	-0.651009	0.993395
cin-miR-4194-3p_464296	-0.201818	0.993395
Pos_472816_TGME49_chrIV	0.339374	0.993395
Pos_472821_TGME49_chrIV	0.339374	0.993395
Pos_475896_TGME49_chrIV	0.374796	0.993395
Pos_475900_TGME49_chrIV	0.374796	0.993395
Neg_478825_TGME49_chrIV	0.405931	0.993395
sme-miR-2147b_479481	0.0325591	0.993395
Pos_478712_TGME49_chrIV	-0.169045	0.993395
Pos_478716_TGME49_chrIV	-0.169045	0.993395
Neg_480065_TGME49_chrIV	0.372729	0.993395
Neg_489654_TGME49_chrIV	0.986943	0.688935
Pos_501182_TGME49_chrIV	-0.841271	0.993395
Pos_505241_TGME49_chrIV	1.00273	0.993395
Pos_518185_TGME49_chrIV	0.744062	0.993395
Pos_518187_TGME49_chrIV	0.744062	0.993395
Neg_1406103_TGME49_chrIX	0.294301	0.993395
Pos_1406140_TGME49_chrIX	-0.375401	0.993395
Pos_1406142_TGME49_chrIX	-0.375401	0.993395
Pos_1414978_TGME49_chrIX	-0.143916	0.993395
Pos_1415032_TGME49_chrIX	-2.15228	0.569464
Pos_1415035_TGME49_chrIX	-2.15228	0.569464
Neg_1417681_TGME49_chrIX	-2.65265	0.239112
Neg_1417684_TGME49_chrIX	-2.65265	0.239112
Neg_1418996_TGME49_chrIX	-0.789942	0.993395
Neg_1419000_TGME49_chrIX	-0.789942	0.993395
Neg_1426939_TGME49_chrIX	-0.420503	0.993395
Pos_1424343_TGME49_chrIX	-0.54006	0.993395
Pos_1424347_TGME49_chrIX	-0.54006	0.993395
Pos_1424423_TGME49_chrIX	-0.655	0.993395
Neg_1436900_TGME49_chrIX	-1.21422	0.993395
mml-miR-549b-5p_1437855	-0.869969	0.993395
Pos_1436735_TGME49_chrIX	-0.313596	0.993395
Pos_1436739_TGME49_chrIX	-0.313596	0.993395
Neg_1446843_TGME49_chrIX	-2.19647	0.993395
Neg_1446847_TGME49_chrIX	-2.19647	0.993395
dme-miR-9388-5p_1454258	-0.0639039	0.993395
dme-miR-9388-5p_1454259	-0.0639039	0.993395
Pos_1461498_TGME49_chrIX	0.709255	0.993395
Pos_1469105_TGME49_chrIX	-0.545699	0.993395
Pos_1493510_TGME49_chrIX	1.47361	0.993395
Pos_1493515_TGME49_chrIX	1.47361	0.993395
Pos_1497406_TGME49_chrIX	0.175094	0.993395
Pos_1504227_TGME49_chrIX	-0.0142332	0.993395
Neg_1510000_TGME49_chrIX	-1.24271	0.993395
Neg_1514445_TGME49_chrIX	-0.725273	0.993395
Pos_1517039_TGME49_chrIX	-1.17689	0.993395
Pos_1517098_TGME49_chrIX	-0.65607	0.993395
mmu-miR-467g_1520738	-0.501011	0.993395
Neg_1521155_TGME49_chrIX	0.685212	0.993395
ppc-miR-8364s-3p_1522154	-0.636692	0.993395
Neg_1535798_TGME49_chrIX	0.37967	0.993395
Pos_1557777_TGME49_chrIX	0.264327	0.993395
Neg_1561447_TGME49_chrIX	-1.08162	0.993395
Pos_1590434_TGME49_chrIX	-0.268264	0.993395
Pos_1590439_TGME49_chrIX	-0.268264	0.993395
Pos_1593975_TGME49_chrIX	0.648756	0.993395
Pos_1594500_TGME49_chrIX	1.43809	0.945239
Pos_1611284_TGME49_chrIX	-0.926112	0.993395
Neg_1620664_TGME49_chrIX	-0.821295	0.993395
Pos_1625470_TGME49_chrIX	2.14142	0.763838
Pos_115458_TGME49_chrIa	0.470737	0.993395
Neg_119539_TGME49_chrIa	0.728913	0.993395
Pos_122956_TGME49_chrIa	-0.45534	0.993395
Neg_133660_TGME49_chrIa	-0.0570403	0.993395
Pos_137898_TGME49_chrIa	0.325183	0.993395
mdo-miR-7244-5p_146682	-0.169696	0.993395
mdo-miR-7244-5p_146686	-0.169696	0.993395
Neg_150913_TGME49_chrIa	0.0780878	0.993395
Neg_150919_TGME49_chrIa	0.0780878	0.993395
Neg_150932_TGME49_chrIa	0.126648	0.993395
Neg_150935_TGME49_chrIa	0.126648	0.993395
Pos_153243_TGME49_chrIa	0.126139	0.993395
Pos_159313_TGME49_chrIa	-1.32398	0.993395
dme-miR-4961-5p_175854	1.07892	0.993395
dme-miR-4961-5p_175858	1.07892	0.993395
Neg_197418_TGME49_chrIb	0.515547	0.993395
Pos_202075_TGME49_chrIb	-0.460832	0.993395
tch-miR-1277-5p_203046	1.20641	0.993395
hsa-miR-6852-3p_213112	-1.81131	0.993395
rno-miR-466b-3p_214221	0.877582	0.993395
gma-miR9749_236876	-0.727923	0.993395
Neg_246240_TGME49_chrIb	-0.629936	0.993395
dme-miR-9388-5p_244659	-0.420752	0.993395
Pos_541500_TGME49_chrV	-0.00620495	0.994558
Neg_548051_TGME49_chrV	0.709087	0.993395
mmu-miR-467g_556699	0.77038	0.993395
Neg_560490_TGME49_chrV	0.397566	0.993395
hsa-miR-6884-3p_564405	1.81621	0.993395
tch-miR-1277-5p_564989	2.53593	0.113598
ppy-miR-1322_583956	-0.740154	0.993395
Pos_591724_TGME49_chrV	1.6256	0.688935
Pos_592935_TGME49_chrV	-0.365312	0.993395
Pos_602249_TGME49_chrV	-0.0655414	0.993395
hsa-miR-4320_605032	1.15664	0.993395
hsa-miR-4320_605036	1.15664	0.993395
Neg_620542_TGME49_chrV	-0.477218	0.993395
ptr-miR-1253_635666	0.604667	0.993395
ptr-miR-1253_635670	0.604667	0.993395
Pos_649904_TGME49_chrVI	-0.265768	0.993395
mmu-miR-467g_653740	-0.25952	0.993395
Neg_658213_TGME49_chrVI	-0.0523527	0.993395
Neg_658383_TGME49_chrVI	-0.0711059	0.993395
mmu-miR-466h-5p_661793	0.039431	0.993395
Pos_672211_TGME49_chrVI	-0.262683	0.993395
Neg_675745_TGME49_chrVI	0.409056	0.993395
Neg_676566_TGME49_chrVI	-0.863905	0.993395
Neg_676571_TGME49_chrVI	-0.863905	0.993395
mmu-miR-466h-3p_675633	-0.0998662	0.993395
Neg_683772_TGME49_chrVI	-0.0411609	0.993395
Neg_683775_TGME49_chrVI	-0.0411609	0.993395
Neg_690661_TGME49_chrVI	-0.133149	0.993395
Neg_690663_TGME49_chrVI	-0.133149	0.993395
Neg_690801_TGME49_chrVI	-0.220107	0.993395
Neg_690804_TGME49_chrVI	-0.220107	0.993395
mmu-miR-6990-3p_694031	-0.0692601	0.993395
pta-miR952b_708127	-0.830829	0.993395
Neg_720330_TGME49_chrVI	1.42884	0.805844
Neg_720686_TGME49_chrVI	0.264839	0.993395
Neg_723861_TGME49_chrVI	0.0132813	0.993395
Pos_732755_TGME49_chrVI	0.649886	0.993395
Pos_734989_TGME49_chrVI	-0.341402	0.993395
Pos_734992_TGME49_chrVI	-0.341402	0.993395
Pos_736953_TGME49_chrVI	-0.241644	0.993395
Neg_752823_TGME49_chrVI	0.713976	0.993395
Neg_752827_TGME49_chrVI	0.713976	0.993395
mmu-miR-7055-5p_765418	0.804684	0.993395
Neg_770480_TGME49_chrVI	1.19821	0.805844
asu-miR-100b-5p_774989	-0.2012	0.993395
Pos_773092_TGME49_chrVI	-0.938957	0.993395
bta-miR-2390_774139	0.0463044	0.993395
Neg_1152098_TGME49_chrVIII	1.41953	0.993395
Neg_1152892_TGME49_chrVIII	-0.786634	0.993395
Neg_1153009_TGME49_chrVIII	0.499764	0.993395
Neg_1154055_TGME49_chrVIII	0.526301	0.993395
Neg_1155092_TGME49_chrVIII	1.51653	0.993395
Neg_1155097_TGME49_chrVIII	1.51653	0.993395
Neg_1165334_TGME49_chrVIII	-0.0930319	0.993395
Pos_1163588_TGME49_chrVIII	0.535519	0.993395
Pos_1163594_TGME49_chrVIII	0.535519	0.993395
Neg_1182554_TGME49_chrVIII	0.601708	0.993395
Neg_1183047_TGME49_chrVIII	-0.19572	0.993395
Neg_1183051_TGME49_chrVIII	-0.19572	0.993395
Pos_1186905_TGME49_chrVIII	0.823606	0.993395
Pos_1186910_TGME49_chrVIII	0.823606	0.993395
Pos_1192839_TGME49_chrVIII	0.13306	0.993395
Neg_1206286_TGME49_chrVIII	-1.73436	0.993395
Pos_1205598_TGME49_chrVIII	-0.200715	0.993395
Pos_1207803_TGME49_chrVIII	0.593234	0.993395
Pos_1207808_TGME49_chrVIII	0.593234	0.993395
Neg_1216886_TGME49_chrVIII	-0.0256502	0.993395
Neg_1216889_TGME49_chrVIII	-0.0256502	0.993395
Pos_1219217_TGME49_chrVIII	0.565255	0.993395
Neg_1223141_TGME49_chrVIII	-0.448136	0.993395
Neg_1223145_TGME49_chrVIII	-0.448136	0.993395
Neg_1223558_TGME49_chrVIII	0.767733	0.993395
Neg_1223562_TGME49_chrVIII	0.767733	0.993395
Neg_1231653_TGME49_chrVIII	-0.464579	0.993395
Neg_1237779_TGME49_chrVIII	-0.295757	0.993395
bma-miR-5872_1253525	-0.326414	0.993395
Neg_1260365_TGME49_chrVIII	0.163537	0.993395
Pos_1261636_TGME49_chrVIII	1.43952	0.986231
Neg_1272569_TGME49_chrVIII	1.55053	0.993395
Neg_1272575_TGME49_chrVIII	1.55053	0.993395
Pos_1274487_TGME49_chrVIII	-0.766479	0.993395
Pos_1275435_TGME49_chrVIII	0.516929	0.993395
Pos_1275438_TGME49_chrVIII	0.516929	0.993395
stu-miR8011a-5p_1300442	-0.357482	0.993395
ptr-miR-634_1318634	-0.157677	0.993395
Pos_1321221_TGME49_chrVIII	1.59543	0.688935
Neg_1324369_TGME49_chrVIII	-0.398921	0.993395
Neg_1324374_TGME49_chrVIII	-0.398921	0.993395
Neg_1325430_TGME49_chrVIII	-0.533029	0.993395
Neg_1328141_TGME49_chrVIII	-0.462784	0.993395
xla-miR-1306_1327757	1.21945	0.993395
Pos_1337414_TGME49_chrVIII	0.527827	0.993395
Pos_1340088_TGME49_chrVIII	0.225575	0.993395
ptc-miR396e-3p_1344752	-1.16605	0.993395
ptc-miR396e-3p_1344756	-1.16605	0.993395
Pos_1353821_TGME49_chrVIII	0.272044	0.993395
Pos_1380861_TGME49_chrVIII	0.429958	0.993395
Pos_1388308_TGME49_chrVIII	0.345459	0.993395
Neg_1393760_TGME49_chrVIII	0.968397	0.993395
Neg_790541_TGME49_chrVIIa	0.277491	0.993395
Neg_791075_TGME49_chrVIIa	1.35767	0.533101
Neg_802272_TGME49_chrVIIa	-0.506461	0.993395
Pos_813625_TGME49_chrVIIa	-0.304987	0.993395
hsa-miR-7975_821471	-1.4688	0.993395
Pos_822608_TGME49_chrVIIa	0.823847	0.993395
Pos_834909_TGME49_chrVIIa	0.041032	0.993395
Pos_838638_TGME49_chrVIIa	-0.849565	0.993395
Pos_838641_TGME49_chrVIIa	-0.849565	0.993395
ppy-miR-516a-3p_842334	0.273311	0.993395
Pos_844987_TGME49_chrVIIa	-3.8506	0.00481729
Pos_848655_TGME49_chrVIIa	-2.08084	0.510759
Pos_855268_TGME49_chrVIIa	-0.0148365	0.993395
bmo-miR-2808c_856085	0.326939	0.993395
bmo-miR-2808c_856087	0.326939	0.993395
Neg_858497_TGME49_chrVIIa	0.524519	0.993395
Neg_858505_TGME49_chrVIIa	0.524519	0.993395
ath-miR5998b_866250	0.509641	0.993395
ath-miR5998b_866254	0.509641	0.993395
Pos_874234_TGME49_chrVIIa	0.227323	0.993395
rno-miR-297_880522	-0.0500568	0.993395
Pos_879607_TGME49_chrVIIa	-0.535458	0.993395
Neg_882710_TGME49_chrVIIa	1.41279	0.993395
Pos_894415_TGME49_chrVIIa	-1.00478	0.993395
Pos_904366_TGME49_chrVIIa	-0.551217	0.993395
Pos_921464_TGME49_chrVIIa	-0.626122	0.993395
Neg_924900_TGME49_chrVIIa	0.554773	0.993395
Neg_924905_TGME49_chrVIIa	0.554773	0.993395
Pos_960397_TGME49_chrVIIb	-0.931935	0.993395
Pos_960400_TGME49_chrVIIb	-0.931935	0.993395
mmu-miR-467g_983298	0.725315	0.993395
Pos_991867_TGME49_chrVIIb	-0.781842	0.993395
Pos_991870_TGME49_chrVIIb	-0.781842	0.993395
Pos_993630_TGME49_chrVIIb	-0.389628	0.993395
Neg_1017908_TGME49_chrVIIb	-0.548556	0.993395
Neg_1017913_TGME49_chrVIIb	-0.548556	0.993395
Pos_1019211_TGME49_chrVIIb	0.132093	0.993395
Neg_1033726_TGME49_chrVIIb	-0.418342	0.993395
Neg_1043276_TGME49_chrVIIb	0.656163	0.993395
Neg_1043362_TGME49_chrVIIb	-0.981382	0.993395
Neg_1043366_TGME49_chrVIIb	-0.981382	0.993395
Neg_1045275_TGME49_chrVIIb	0.392684	0.993395
Neg_1045280_TGME49_chrVIIb	0.392684	0.993395
Neg_1047590_TGME49_chrVIIb	-0.513014	0.993395
Pos_1053401_TGME49_chrVIIb	-0.533824	0.993395
Pos_1053406_TGME49_chrVIIb	-0.533824	0.993395
hsa-miR-5196-3p_1059276	-1.47917	0.986231
Pos_1086910_TGME49_chrVIIb	-0.570191	0.993395
Pos_1097790_TGME49_chrVIIb	0.249638	0.993395
ppt-miR1052_1101262	1.64604	0.763838
mmu-miR-467g_1104866	0.688578	0.993395
Pos_1107087_TGME49_chrVIIb	0.719496	0.993395
Pos_1107090_TGME49_chrVIIb	0.719496	0.993395
Neg_1132329_TGME49_chrVIIb	-0.627693	0.993395
Pos_1136872_TGME49_chrVIIb	-0.484834	0.993395
Pos_1136879_TGME49_chrVIIb	-0.484834	0.993395
Pos_1138267_TGME49_chrVIIb	-0.0241312	0.993395
Pos_1138489_TGME49_chrVIIb	-1.85098	0.688935
Pos_1634852_TGME49_chrX	-0.472023	0.993395
hsa-miR-6873-3p_1643981	-0.893043	0.637044
Pos_1645362_TGME49_chrX	0.062031	0.993395
esi-miR3458-5p_1655672	0.394117	0.993395
mmu-miR-669a-3-3p_1657744	0.255831	0.993395
mml-miR-297_1662043	0.116467	0.993395
Pos_1664777_TGME49_chrX	0.00459903	0.993395
Neg_1669098_TGME49_chrX	-0.381834	0.993395
ola-miR-200a_1676080	1.6346	0.910303
ola-miR-200a_1676083	1.6346	0.910303
Pos_1680233_TGME49_chrX	-0.0730813	0.993395
hsa-miR-4524b-3p_1680787	1.97533	0.846094
Neg_1684044_TGME49_chrX	0.980147	0.993395
Pos_1689188_TGME49_chrX	0.511618	0.993395
Pos_1690610_TGME49_chrX	0.336365	0.993395
Pos_1692616_TGME49_chrX	0.0354004	0.993395
Pos_1692620_TGME49_chrX	0.0354004	0.993395
Neg_1705946_TGME49_chrX	-0.166439	0.993395
Neg_1705953_TGME49_chrX	-0.166439	0.993395
Neg_1706635_TGME49_chrX	0.278158	0.993395
Neg_1722137_TGME49_chrX	-0.75937	0.993395
Pos_1720201_TGME49_chrX	0.0223564	0.993395
tca-miR-3870-5p_1729056	1.13043	0.993395
tca-miR-3870-5p_1729059	1.13043	0.993395
sly-miR482e-5p_1739449	1.70266	0.510759
Neg_1739554_TGME49_chrX	1.3657	0.993395
Neg_1739559_TGME49_chrX	1.3657	0.993395
Pos_1744278_TGME49_chrX	0.88988	0.993395
Pos_1744282_TGME49_chrX	0.88988	0.993395
aca-miR-22-5p_1749078	-0.670677	0.993395
mmu-miR-669m-3p_1751600	0.854909	0.993395
Pos_1755499_TGME49_chrX	-0.55604	0.993395
Pos_1760059_TGME49_chrX	-0.0108527	0.994558
Neg_1765335_TGME49_chrX	-2.45203	0.993395
Pos_1764699_TGME49_chrX	2.08373	0.533101
hsa-miR-6815-3p_1768203	-0.0906067	0.993395
hsa-miR-6815-3p_1768206	-0.0906067	0.993395
cgr-miR-1903_1784812	0.874815	0.993395
tae-miR1122a_1790740	-0.105945	0.993395
Neg_1792407_TGME49_chrX	-0.0211216	0.993395
Neg_1797279_TGME49_chrX	0.118545	0.993395
mmu-miR-466g_1818149	-0.275733	0.993395
Neg_1819896_TGME49_chrX	-0.95698	0.993395
Neg_1819899_TGME49_chrX	-0.95698	0.993395
sbi-miR397-3p_1833569	1.20068	0.993395
sbi-miR397-3p_1833573	1.20068	0.993395
Pos_1836872_TGME49_chrX	0.324306	0.993395
Neg_1840952_TGME49_chrX	0.85085	0.993395
Pos_1842340_TGME49_chrX	-1.67269	0.592769
mmu-miR-466l-3p_1854849	-1.02721	0.993395
Pos_1858327_TGME49_chrX	-0.66088	0.993395
Neg_1862508_TGME49_chrX	1.3544	0.993395
Neg_1863667_TGME49_chrX	2.78917	0.239112
Pos_1870261_TGME49_chrX	-0.0106076	0.994558
Pos_1885809_TGME49_chrX	0.46659	0.993395
chi-miR-191-3p_1886694	-1.18114	0.993395
mmu-miR-669d-2-3p_1889486	-0.93722	0.945239
Pos_1891206_TGME49_chrX	-0.744258	0.993395
bta-miR-2441_1895431	-0.21847	0.993395
Pos_1894055_TGME49_chrX	-0.448577	0.993395
smo-miR1096_1897664	-0.633632	0.658122
Neg_1912598_TGME49_chrXI	-1.22222	0.993395
Pos_1910042_TGME49_chrXI	-2.01263	0.688935
Pos_1920608_TGME49_chrXI	-0.053573	0.993395
Pos_1920611_TGME49_chrXI	-0.053573	0.993395
Pos_1925449_TGME49_chrXI	0.0604797	0.993395
Pos_1928672_TGME49_chrXI	-0.749925	0.993395
Pos_1928674_TGME49_chrXI	-0.749925	0.993395
Pos_1948915_TGME49_chrXI	-1.28157	0.993395
Neg_1959170_TGME49_chrXI	-0.41537	0.993395
bdi-miR9494_1957528	-0.0528985	0.993395
Pos_1964008_TGME49_chrXI	-0.0226939	0.993395
Pos_1967417_TGME49_chrXI	-0.651162	0.993395
Pos_1968915_TGME49_chrXI	-0.286595	0.993395
Pos_1972248_TGME49_chrXI	0.770781	0.993395
Pos_1978651_TGME49_chrXI	0.525157	0.993395
Pos_1987334_TGME49_chrXI	-0.741698	0.993395
Pos_1987338_TGME49_chrXI	-0.741698	0.993395
hsa-miR-2682-3p_1992504	-0.152947	0.993395
Neg_1996041_TGME49_chrXI	0.0159024	0.993395
ame-miR-3741_1997060	-0.88249	0.993395
Neg_2010346_TGME49_chrXI	-0.84322	0.993395
mmu-miR-6394_2012062	-0.387904	0.993395
Neg_2020793_TGME49_chrXI	0.21313	0.993395
Neg_2020796_TGME49_chrXI	0.21313	0.993395
Neg_2022164_TGME49_chrXI	1.4693	0.993395
Neg_2022169_TGME49_chrXI	1.4693	0.993395
mmu-miR-669n_2027886	0.0620972	0.993395
Neg_2029616_TGME49_chrXI	0.371397	0.993395
Pos_2030186_TGME49_chrXI	0.0902035	0.993395
gra-miR7484c_2030510	2.93554	0.239112
gra-miR7484c_2030513	2.93554	0.239112
Neg_2040080_TGME49_chrXI	-0.526153	0.993395
Neg_2047237_TGME49_chrXI	-1.13636	0.993395
Pos_2050621_TGME49_chrXI	0.0679098	0.993395
cbr-miR-7583c-5p_2059072	0.388154	0.993395
Pos_2056145_TGME49_chrXI	1.48771	0.993395
Pos_2056150_TGME49_chrXI	1.48771	0.993395
Neg_2059273_TGME49_chrXI	0.229207	0.993395
dps-miR-2566b-5p_2059898	0.300036	0.993395
dps-miR-2566b-5p_2059903	0.300036	0.993395
Pos_2063014_TGME49_chrXI	0.647191	0.993395
Pos_2063017_TGME49_chrXI	0.647191	0.993395
Pos_2066066_TGME49_chrXI	-0.766932	0.993395
ath-miR5021_2073240	-0.929424	0.993395
Pos_2072382_TGME49_chrXI	0.0932592	0.993395
hsv1-miR-H1-5p_2078734	0.574964	0.993395
Pos_2083251_TGME49_chrXI	1.17326	0.993395
Pos_2115001_TGME49_chrXI	0.260108	0.993395
Pos_2115007_TGME49_chrXI	0.260108	0.993395
Neg_2118728_TGME49_chrXI	0.653487	0.993395
Neg_2118732_TGME49_chrXI	0.653487	0.993395
Pos_2121105_TGME49_chrXI	-0.302142	0.993395
Pos_2122714_TGME49_chrXI	0.275847	0.993395
Pos_2145337_TGME49_chrXI	0.732679	0.993395
Pos_2154440_TGME49_chrXII	0.0252563	0.993395
Pos_2156954_TGME49_chrXII	-1.0794	0.993395
Pos_2156959_TGME49_chrXII	-1.0794	0.993395
Neg_2162044_TGME49_chrXII	0.0364165	0.993395
Pos_2164687_TGME49_chrXII	0.400596	0.993395
Pos_2164692_TGME49_chrXII	0.400596	0.993395
cin-miR-4000f-3p_2167335	1.46944	0.993395
Pos_2172450_TGME49_chrXII	-0.778705	0.993395
mml-miR-579_2178508	-0.654715	0.993395
Pos_2184537_TGME49_chrXII	-2.32128	0.637044
Pos_2192264_TGME49_chrXII	-0.424435	0.993395
Pos_2196898_TGME49_chrXII	-0.363432	0.993395
mdo-miR-7351-5p_2200305	-0.563076	0.993395
Pos_2199849_TGME49_chrXII	0.416602	0.993395
Neg_2207167_TGME49_chrXII	0.32661	0.993395
Neg_2216426_TGME49_chrXII	-0.493786	0.993395
Pos_2230465_TGME49_chrXII	0.766082	0.993395
mmu-miR-466f-5p_2234579	-0.111843	0.993395
mmu-miR-466f-5p_2234584	-0.111843	0.993395
Neg_2252435_TGME49_chrXII	1.39781	0.993395
cin-miR-4194-3p_2254471	-2.12841	0.239112
Neg_2256051_TGME49_chrXII	0.231367	0.993395
Neg_2256055_TGME49_chrXII	0.231367	0.993395
Pos_2272884_TGME49_chrXII	-0.611782	0.993395
Pos_2274183_TGME49_chrXII	-0.445965	0.993395
Pos_2274187_TGME49_chrXII	-0.445965	0.993395
mmu-miR-6414_2286979	1.5949	0.569464
Neg_2287354_TGME49_chrXII	-0.282854	0.993395
Pos_2288345_TGME49_chrXII	-0.0907427	0.993395
Pos_2299291_TGME49_chrXII	-0.595182	0.993395
Pos_2300938_TGME49_chrXII	0.90567	0.993395
cin-miR-4126-5p_2307076	-0.409699	0.993395
cin-miR-4126-5p_2307081	-0.409699	0.993395
Pos_2317713_TGME49_chrXII	1.10832	0.993395
Pos_2317718_TGME49_chrXII	1.10832	0.993395
Neg_2337788_TGME49_chrXII	4.86716	0.00335511
Neg_2339534_TGME49_chrXII	-0.553157	0.993395
Pos_2359863_TGME49_chrXII	1.41067	0.688935
Pos_2384174_TGME49_chrXII	-0.679562	0.993395
Pos_2390048_TGME49_chrXII	-0.491119	0.993395
Pos_2390053_TGME49_chrXII	-0.491119	0.993395
mdm-miR159c_2390344	-0.173433	0.993395
Pos_2395640_TGME49_chrXII	0.174273	0.993395
Pos_2395644_TGME49_chrXII	0.174273	0.993395
Neg_2400181_TGME49_chrXII	-0.111226	0.993395
Pos_51418_tgme49_asmbl.1701	0.374125	0.993395
Pos_51425_tgme49_asmbl.1701	0.374125	0.993395
Neg_107727_tgme49_asmbl.1944	0.490242	0.993395
Pos_65160_tgme49_asmbl.52	-0.0329521	0.993395
Pos_65164_tgme49_asmbl.52	-0.0329521	0.993395

## Sheet: RH vs CTG - Filtered
miRNA	Log2 fold chage	p adjusted
Pos_844987_TGME49_chrVIIa	-3.8506	0.00481729
Neg_2337788_TGME49_chrXII	4.86716	0.00335511

## Sheet: RH vs PLK
miRNA	Log2 fold chage	p adjusted
Neg_85935_ABPA02001747	-0.981501	0.99919
Neg_85940_ABPA02001747	-0.981501	0.99919
Pos_87725_ABPA02001804	1.02303	0.99919
Pos_294584_TGME49_chrII	-1.15052	0.99919
Pos_296817_TGME49_chrII	0.584015	0.99919
Pos_296822_TGME49_chrII	0.584015	0.99919
har-miR156c_302884	0.943879	0.99919
Neg_316719_TGME49_chrII	0.323252	0.99919
rno-miR-466b-4-3p_315521	-1.51164	0.643839
Pos_315861_TGME49_chrII	-0.115199	0.99919
Neg_322109_TGME49_chrII	-2.63283	0.126191
Pos_334732_TGME49_chrIII	1.461	0.641029
Pos_356819_TGME49_chrIII	-1.48193	0.78374
osa-miR5532_359260	0.492388	0.99919
Pos_361141_TGME49_chrIII	-0.27365	0.99919
Pos_370828_TGME49_chrIII	-0.403883	0.99919
Pos_370832_TGME49_chrIII	-0.403883	0.99919
Neg_389903_TGME49_chrIII	-0.0674587	0.99919
Neg_413024_TGME49_chrIII	0.298892	0.99919
mmu-miR-669l-3p_417526	0.431997	0.99919
Neg_418032_TGME49_chrIII	-0.538534	0.99919
mmu-miR-6963-3p_416364	0.0395956	0.99919
Neg_439093_TGME49_chrIV	-0.282702	0.99919
Neg_460000_TGME49_chrIV	1.93459	0.748341
Neg_460030_TGME49_chrIV	-0.416249	0.99919
Neg_460034_TGME49_chrIV	-0.416249	0.99919
cin-miR-4194-3p_464296	0.455153	0.99919
Neg_467395_TGME49_chrIV	-0.600223	0.99919
Pos_475896_TGME49_chrIV	-0.118966	0.99919
Pos_475900_TGME49_chrIV	-0.118966	0.99919
Neg_478825_TGME49_chrIV	0.18881	0.99919
sme-miR-2147b_479481	-0.191291	0.99919
Pos_478712_TGME49_chrIV	-0.680155	0.99919
Pos_478716_TGME49_chrIV	-0.680155	0.99919
Neg_480065_TGME49_chrIV	-0.53349	0.99919
Neg_489654_TGME49_chrIV	0.846366	0.537988
Pos_501182_TGME49_chrIV	-1.41946	0.545918
Pos_505241_TGME49_chrIV	0.0516844	0.99919
Pos_518185_TGME49_chrIV	-0.258707	0.99919
Pos_518187_TGME49_chrIV	-0.258707	0.99919
Neg_1406103_TGME49_chrIX	-0.554187	0.99919
Pos_1406140_TGME49_chrIX	0.477636	0.99919
Pos_1406142_TGME49_chrIX	0.477636	0.99919
Neg_1416564_TGME49_chrIX	-0.491114	0.99919
Neg_1416568_TGME49_chrIX	-0.491114	0.99919
hsa-miR-1277-5p_1414060	-0.124062	0.99919
Pos_1414978_TGME49_chrIX	0.1979	0.99919
Pos_1415032_TGME49_chrIX	-1.24178	0.880216
Pos_1415035_TGME49_chrIX	-1.24178	0.880216
Neg_1417681_TGME49_chrIX	-2.24541	0.126191
Neg_1417684_TGME49_chrIX	-2.24541	0.126191
Neg_1418996_TGME49_chrIX	-0.462276	0.99919
Neg_1419000_TGME49_chrIX	-0.462276	0.99919
Neg_1426939_TGME49_chrIX	0.689151	0.99919
Pos_1424343_TGME49_chrIX	-0.0951569	0.99919
Pos_1424347_TGME49_chrIX	-0.0951569	0.99919
Pos_1424423_TGME49_chrIX	-1.57029	0.741877
Neg_1436900_TGME49_chrIX	-2.92741	0.0915871
mml-miR-549b-5p_1437855	-0.261382	0.99919
Neg_1446843_TGME49_chrIX	-0.174777	0.99919
Neg_1446847_TGME49_chrIX	-0.174777	0.99919
Neg_1456608_TGME49_chrIX	-0.161409	0.99919
dme-miR-9388-5p_1454258	1.18143	0.741877
dme-miR-9388-5p_1454259	1.18143	0.741877
Pos_1461498_TGME49_chrIX	-0.229244	0.99919
Pos_1469105_TGME49_chrIX	-0.421132	0.99919
hsa-miR-4282_1474283	-2.8894	0.178643
Pos_1475800_TGME49_chrIX	0.733365	0.99919
Pos_1493510_TGME49_chrIX	0.425027	0.99919
Pos_1493515_TGME49_chrIX	0.425027	0.99919
Pos_1504227_TGME49_chrIX	0.415659	0.99919
Neg_1510000_TGME49_chrIX	-1.51522	0.755216
Neg_1514445_TGME49_chrIX	-0.872994	0.99919
Pos_1517039_TGME49_chrIX	2.56032	0.30121
Pos_1517098_TGME49_chrIX	-0.139304	0.99919
mmu-miR-467g_1520738	-0.397437	0.99919
Neg_1521155_TGME49_chrIX	0.163663	0.99919
ppc-miR-8364s-3p_1522154	0.0554434	0.99919
Neg_1535798_TGME49_chrIX	-0.208881	0.99919
Neg_1539412_TGME49_chrIX	-1.61034	0.754023
Pos_1557777_TGME49_chrIX	0.380294	0.99919
Pos_1561587_TGME49_chrIX	-0.596734	0.99919
Pos_1593975_TGME49_chrIX	1.04859	0.99919
Pos_1594500_TGME49_chrIX	1.26545	0.841151
Pos_1611284_TGME49_chrIX	-0.634689	0.99919
Neg_1620664_TGME49_chrIX	-2.41211	0.40483
Pos_1625470_TGME49_chrIX	1.8137	0.722937
Pos_115458_TGME49_chrIa	0.472063	0.99919
Pos_122956_TGME49_chrIa	0.17955	0.99919
Neg_133660_TGME49_chrIa	0.379617	0.99919
Pos_137853_TGME49_chrIa	0.39917	0.99919
Pos_142462_TGME49_chrIa	-0.423208	0.99919
mdo-miR-7244-5p_146682	0.38131	0.99919
mdo-miR-7244-5p_146686	0.38131	0.99919
Neg_150913_TGME49_chrIa	0.482182	0.99919
Neg_150919_TGME49_chrIa	0.482182	0.99919
Pos_159313_TGME49_chrIa	-2.10388	0.99919
Neg_197418_TGME49_chrIb	0.388036	0.99919
Pos_197810_TGME49_chrIb	0.44859	0.99919
Pos_202075_TGME49_chrIb	-0.429716	0.99919
tch-miR-1277-5p_203046	1.61452	0.561022
hsa-miR-6852-3p_213112	-1.3861	0.99919
rno-miR-466b-3p_214221	1.10265	0.99919
gma-miR9749_236876	-0.780589	0.99919
Neg_246240_TGME49_chrIb	0.0444337	0.99919
dme-miR-9388-5p_244659	0.462998	0.99919
Pos_244894_TGME49_chrIb	-1.97251	0.727385
Pos_541500_TGME49_chrV	1.79383	0.355028
Neg_548051_TGME49_chrV	-0.268478	0.99919
mmu-miR-467g_556699	0.148869	0.99919
Neg_557601_TGME49_chrV	-3.648	0.0664778
Neg_557604_TGME49_chrV	-3.648	0.0664778
Neg_560490_TGME49_chrV	-0.643783	0.99919
hsa-miR-6884-3p_564405	-0.240693	0.99919
ppy-miR-1322_583956	0.219507	0.99919
tgo-novel-52_594231	-2.71844	0.40483
Pos_592935_TGME49_chrV	-0.226813	0.99919
Pos_602249_TGME49_chrV	-1.78642	0.755216
hsa-miR-4320_605032	-0.295512	0.99919
hsa-miR-4320_605036	-0.295512	0.99919
Pos_613734_TGME49_chrV	-0.120767	0.99919
Neg_620542_TGME49_chrV	-0.539368	0.99919
tae-miR1128_633204	-4.18334	0.0747302
ptr-miR-1253_635666	0.641511	0.99919
ptr-miR-1253_635670	0.641511	0.99919
Pos_649904_TGME49_chrVI	-0.570874	0.99919
mmu-miR-467g_653740	0.342426	0.99919
mmu-miR-466h-5p_661793	-0.356708	0.99919
Pos_672211_TGME49_chrVI	-0.665308	0.99919
Neg_676566_TGME49_chrVI	0.234782	0.99919
Neg_676571_TGME49_chrVI	0.234782	0.99919
mmu-miR-466h-3p_675633	0.350756	0.99919
Neg_683772_TGME49_chrVI	-0.00634788	0.99919
Neg_683775_TGME49_chrVI	-0.00634788	0.99919
Neg_690661_TGME49_chrVI	0.48043	0.99919
Neg_690663_TGME49_chrVI	0.48043	0.99919
Neg_690801_TGME49_chrVI	0.58737	0.99919
Neg_690804_TGME49_chrVI	0.58737	0.99919
mmu-miR-6990-3p_694031	0.0980382	0.99919
tch-miR-1277-5p_704322	0.293715	0.99919
tch-miR-1277-5p_704326	0.293715	0.99919
Neg_705962_TGME49_chrVI	0.293715	0.99919
Neg_705967_TGME49_chrVI	0.293715	0.99919
pta-miR952b_708127	0.365406	0.99919
Neg_720330_TGME49_chrVI	-0.244243	0.99919
Neg_720686_TGME49_chrVI	0.581366	0.99919
Neg_723861_TGME49_chrVI	0.160443	0.99919
Pos_732755_TGME49_chrVI	-1.49552	0.99919
Pos_734989_TGME49_chrVI	0.0137993	0.99919
Pos_734992_TGME49_chrVI	0.0137993	0.99919
Pos_736953_TGME49_chrVI	-0.736834	0.99919
Neg_752823_TGME49_chrVI	0.263165	0.99919
Neg_752827_TGME49_chrVI	0.263165	0.99919
rno-miR-466b-4-3p_754220	0.0218296	0.99919
rno-miR-466b-4-3p_754224	0.0218296	0.99919
Neg_770480_TGME49_chrVI	0.838976	0.99919
asu-miR-100b-5p_774989	-0.868465	0.841151
Pos_773092_TGME49_chrVI	-0.225313	0.99919
bta-miR-2390_774139	0.907836	0.727385
Pos_774366_TGME49_chrVI	-0.405176	0.99919
Neg_1152098_TGME49_chrVIII	0.103458	0.99919
Neg_1152892_TGME49_chrVIII	-0.25144	0.99919
Neg_1154055_TGME49_chrVIII	-0.140454	0.99919
Neg_1155092_TGME49_chrVIII	0.0866483	0.99919
Neg_1155097_TGME49_chrVIII	0.0866483	0.99919
Pos_1153907_TGME49_chrVIII	-0.906395	0.579807
Pos_1162558_TGME49_chrVIII	-0.511127	0.99919
Neg_1165334_TGME49_chrVIII	-0.287642	0.99919
Pos_1163588_TGME49_chrVIII	-0.929819	0.99919
Pos_1163594_TGME49_chrVIII	-0.929819	0.99919
Neg_1171541_TGME49_chrVIII	-0.0937919	0.99919
Neg_1182554_TGME49_chrVIII	-0.0730411	0.99919
Neg_1183047_TGME49_chrVIII	-0.645107	0.99919
Neg_1183051_TGME49_chrVIII	-0.645107	0.99919
Neg_1196094_TGME49_chrVIII	0.0187504	0.99919
Neg_1196100_TGME49_chrVIII	0.0187504	0.99919
Neg_1206286_TGME49_chrVIII	-0.71783	0.99919
Pos_1205598_TGME49_chrVIII	-0.279585	0.99919
Pos_1207803_TGME49_chrVIII	-0.560868	0.99919
Pos_1207808_TGME49_chrVIII	-0.560868	0.99919
Neg_1216886_TGME49_chrVIII	0.479394	0.99919
Neg_1216889_TGME49_chrVIII	0.479394	0.99919
Neg_1223141_TGME49_chrVIII	0.117121	0.99919
Neg_1223145_TGME49_chrVIII	0.117121	0.99919
Neg_1223558_TGME49_chrVIII	0.789933	0.99919
Neg_1223562_TGME49_chrVIII	0.789933	0.99919
Neg_1231653_TGME49_chrVIII	-0.161842	0.99919
Neg_1237779_TGME49_chrVIII	1.48528	0.561022
bma-miR-5872_1253525	-0.442447	0.99919
Neg_1260365_TGME49_chrVIII	-0.227151	0.99919
Pos_1261636_TGME49_chrVIII	0.0354226	0.99919
Pos_1274487_TGME49_chrVIII	1.02453	0.99919
Pos_1275435_TGME49_chrVIII	0.279925	0.99919
Pos_1275438_TGME49_chrVIII	0.279925	0.99919
Pos_1296936_TGME49_chrVIII	0.847836	0.99919
stu-miR8011a-5p_1300442	-0.924813	0.561022
ptr-miR-634_1318634	-1.49055	0.722937
Pos_1321221_TGME49_chrVIII	1.54232	0.748341
Neg_1324369_TGME49_chrVIII	0.106933	0.99919
Neg_1324374_TGME49_chrVIII	0.106933	0.99919
Neg_1325244_TGME49_chrVIII	0.167236	0.99919
Neg_1325430_TGME49_chrVIII	0.164929	0.99919
Neg_1328141_TGME49_chrVIII	-1.22619	0.793775
xla-miR-1306_1327757	1.72129	0.537428
Pos_1337414_TGME49_chrVIII	0.0660688	0.99919
ptc-miR396e-3p_1344752	-1.88343	0.545918
ptc-miR396e-3p_1344756	-1.88343	0.545918
Pos_1353821_TGME49_chrVIII	0.0409252	0.99919
Neg_1393760_TGME49_chrVIII	0.542629	0.99919
Neg_790541_TGME49_chrVIIa	1.13132	0.99919
Neg_802272_TGME49_chrVIIa	-0.167454	0.99919
hsa-miR-4640-5p_811897	0.367606	0.99919
Pos_813625_TGME49_chrVIIa	0.290252	0.99919
Pos_819273_TGME49_chrVIIa	0.157689	0.99919
hsa-miR-7975_821471	-1.81123	0.641029
Pos_829125_TGME49_chrVIIa	-0.278162	0.99919
Pos_834909_TGME49_chrVIIa	-1.46671	0.741877
Pos_844987_TGME49_chrVIIa	-4.99578	9.62838e-05
Pos_848655_TGME49_chrVIIa	-3.47214	0.0211527
bmo-miR-2808c_856085	-0.152889	0.99919
bmo-miR-2808c_856087	-0.152889	0.99919
Neg_858497_TGME49_chrVIIa	0.0324885	0.99919
Neg_858505_TGME49_chrVIIa	0.0324885	0.99919
Pos_863990_TGME49_chrVIIa	0.136824	0.99919
ath-miR5998b_866250	-0.383916	0.99919
ath-miR5998b_866254	-0.383916	0.99919
Pos_874234_TGME49_chrVIIa	-0.451422	0.99919
rno-miR-297_880522	-0.246071	0.99919
Pos_879607_TGME49_chrVIIa	-0.922359	0.99919
Neg_882710_TGME49_chrVIIa	0.896893	0.99919
Pos_894415_TGME49_chrVIIa	-0.878837	0.99919
Pos_904366_TGME49_chrVIIa	-0.289527	0.99919
Pos_921464_TGME49_chrVIIa	0.696769	0.99919
Neg_924900_TGME49_chrVIIa	0.366167	0.99919
Neg_924905_TGME49_chrVIIa	0.366167	0.99919
Pos_924538_TGME49_chrVIIa	0.657759	0.99919
Neg_928069_TGME49_chrVIIa	0.64392	0.99919
Pos_928287_TGME49_chrVIIa	-0.590715	0.99919
Pos_940337_TGME49_chrVIIa	-0.55716	0.99919
Pos_960397_TGME49_chrVIIb	0.0762247	0.99919
Pos_960400_TGME49_chrVIIb	0.0762247	0.99919
Pos_970976_TGME49_chrVIIb	-0.0799544	0.99919
Pos_970981_TGME49_chrVIIb	-0.0799544	0.99919
mmu-miR-467g_983298	-0.0549686	0.99919
Pos_981846_TGME49_chrVIIb	0.115803	0.99919
Pos_993630_TGME49_chrVIIb	0.609909	0.99919
Pos_1001984_TGME49_chrVIIb	-0.797075	0.99919
Neg_1017908_TGME49_chrVIIb	0.235113	0.99919
Neg_1017913_TGME49_chrVIIb	0.235113	0.99919
Pos_1019211_TGME49_chrVIIb	-0.000671195	0.99919
Neg_1033726_TGME49_chrVIIb	-0.636433	0.99919
Neg_1043276_TGME49_chrVIIb	-0.320185	0.99919
Neg_1043362_TGME49_chrVIIb	-0.652206	0.99919
Neg_1043366_TGME49_chrVIIb	-0.652206	0.99919
Neg_1045275_TGME49_chrVIIb	0.71589	0.99919
Neg_1045280_TGME49_chrVIIb	0.71589	0.99919
Neg_1047590_TGME49_chrVIIb	0.133772	0.99919
Pos_1053401_TGME49_chrVIIb	-0.453667	0.99919
Pos_1053406_TGME49_chrVIIb	-0.453667	0.99919
hsa-miR-5196-3p_1059276	0.0535378	0.99919
mtr-miR2590j_1074577	-1.0422	0.99919
mtr-miR2590j_1074580	-1.0422	0.99919
Neg_1080102_TGME49_chrVIIb	0.103896	0.99919
Pos_1097790_TGME49_chrVIIb	-0.437391	0.99919
ppt-miR1052_1101262	-0.573264	0.99919
mmu-miR-467g_1104866	0.943323	0.750246
Pos_1121989_TGME49_chrVIIb	-0.50373	0.99919
Pos_1122335_TGME49_chrVIIb	0.507393	0.99919
Neg_1132329_TGME49_chrVIIb	-1.21986	0.722937
Pos_1136872_TGME49_chrVIIb	-1.13588	0.99919
Pos_1136879_TGME49_chrVIIb	-1.13588	0.99919
Pos_1138267_TGME49_chrVIIb	0.48573	0.99919
Pos_1138489_TGME49_chrVIIb	-0.378394	0.99919
Pos_1632774_TGME49_chrX	3.1335	0.0107901
Pos_1634852_TGME49_chrX	0.296871	0.99919
hsa-miR-6873-3p_1643981	-1.3415	0.537428
Pos_1645362_TGME49_chrX	0.217858	0.99919
esi-miR3458-5p_1655672	1.17139	0.99919
mmu-miR-669a-3-3p_1657744	0.61073	0.99919
mml-miR-297_1662043	0.495601	0.99919
Pos_1664777_TGME49_chrX	0.436349	0.942539
Neg_1669098_TGME49_chrX	-0.0571026	0.99919
ola-miR-200a_1676080	0.968246	0.99919
ola-miR-200a_1676083	0.968246	0.99919
hsa-miR-4524b-3p_1680787	0.287156	0.99919
Pos_1680976_TGME49_chrX	-1.30457	0.99919
Neg_1684044_TGME49_chrX	0.323611	0.99919
Pos_1689188_TGME49_chrX	-0.350329	0.99919
Pos_1690610_TGME49_chrX	0.294087	0.99919
Pos_1692616_TGME49_chrX	0.0842733	0.99919
Pos_1692620_TGME49_chrX	0.0842733	0.99919
rno-miR-466b-3p_1698776	-1.8902	0.40483
Neg_1705946_TGME49_chrX	-0.483288	0.99919
Neg_1705953_TGME49_chrX	-0.483288	0.99919
Neg_1706635_TGME49_chrX	0.94927	0.99919
Neg_1722137_TGME49_chrX	-0.75018	0.99919
Pos_1720201_TGME49_chrX	-0.0561291	0.99919
tca-miR-3870-5p_1729056	-0.117007	0.99919
tca-miR-3870-5p_1729059	-0.117007	0.99919
sly-miR482e-5p_1739449	0.888463	0.99919
Neg_1739554_TGME49_chrX	0.239123	0.99919
Neg_1739559_TGME49_chrX	0.239123	0.99919
Pos_1741698_TGME49_chrX	0.624218	0.99919
Pos_1743731_TGME49_chrX	0.86117	0.99919
Pos_1744278_TGME49_chrX	0.913461	0.99919
Pos_1744282_TGME49_chrX	0.913461	0.99919
aca-miR-22-5p_1749078	-0.635194	0.99919
mmu-miR-669m-3p_1751600	-0.240018	0.99919
Pos_1755499_TGME49_chrX	-0.7128	0.99919
Pos_1760059_TGME49_chrX	0.704847	0.99919
Neg_1765335_TGME49_chrX	-1.19569	0.99919
Pos_1764699_TGME49_chrX	0.834014	0.99919
hsa-miR-6815-3p_1768203	0.0112526	0.99919
hsa-miR-6815-3p_1768206	0.0112526	0.99919
cgr-miR-1903_1784812	0.336443	0.99919
aly-miR4237_1787030	0.105836	0.99919
Neg_1792407_TGME49_chrX	0.490984	0.99919
Neg_1797279_TGME49_chrX	0.711385	0.99919
Pos_1796938_TGME49_chrX	-0.134424	0.99919
tgo-novel-46_1818222	-0.406009	0.99919
Neg_1819896_TGME49_chrX	-0.00366792	0.99919
Neg_1819899_TGME49_chrX	-0.00366792	0.99919
sbi-miR397-3p_1833569	0.0974021	0.99919
sbi-miR397-3p_1833573	0.0974021	0.99919
Pos_1842340_TGME49_chrX	-0.363161	0.99919
aae-miR-281-5p_1845968	-0.343306	0.99919
mmu-miR-466l-3p_1854849	-1.12171	0.99919
rno-miR-568_1854404	0.201887	0.99919
Neg_1863667_TGME49_chrX	0.328461	0.99919
Neg_1869559_TGME49_chrX	-0.153613	0.99919
Neg_1869564_TGME49_chrX	-0.153613	0.99919
Pos_1870261_TGME49_chrX	0.848877	0.99919
ppy-miR-3155a_1882910	-2.37835	0.522747
Pos_1885809_TGME49_chrX	-0.796862	0.99919
chi-miR-191-3p_1886694	-0.661361	0.99919
mmu-miR-669d-2-3p_1889486	-0.569887	0.99919
Pos_1891206_TGME49_chrX	0.884934	0.99919
bta-miR-2441_1895431	-0.0166057	0.99919
Pos_1894055_TGME49_chrX	0.842785	0.99919
smo-miR1096_1897664	0.25583	0.99919
Neg_1912598_TGME49_chrXI	-0.652525	0.99919
Pos_1910042_TGME49_chrXI	-2.303	0.40483
Pos_1920608_TGME49_chrXI	1.29436	0.579807
Pos_1920611_TGME49_chrXI	1.29436	0.579807
Pos_1925449_TGME49_chrXI	0.827716	0.99919
Pos_1928672_TGME49_chrXI	-0.56246	0.99919
Pos_1928674_TGME49_chrXI	-0.56246	0.99919
Pos_1948915_TGME49_chrXI	-0.794889	0.99919
Neg_1959170_TGME49_chrXI	0.16172	0.99919
bdi-miR9494_1957528	0.354926	0.99919
Pos_1964008_TGME49_chrXI	0.213834	0.99919
Pos_1967417_TGME49_chrXI	-0.884386	0.99919
Pos_1968915_TGME49_chrXI	0.0916233	0.99919
Pos_1972248_TGME49_chrXI	0.407115	0.99919
Pos_1987334_TGME49_chrXI	-0.573738	0.99919
Pos_1987338_TGME49_chrXI	-0.573738	0.99919
Neg_1996041_TGME49_chrXI	-0.0579761	0.99919
ame-miR-3741_1997060	-0.860366	0.99919
Neg_2010346_TGME49_chrXI	0.681183	0.99919
hsa-miR-4283_2016561	0.587355	0.99919
Neg_2022164_TGME49_chrXI	0.984434	0.99919
Neg_2022169_TGME49_chrXI	0.984434	0.99919
mmu-miR-669n_2027886	0.62549	0.99919
Neg_2040080_TGME49_chrXI	-0.23775	0.99919
Neg_2047237_TGME49_chrXI	0.15736	0.99919
Neg_2048072_TGME49_chrXI	-1.26526	0.99919
Pos_2050621_TGME49_chrXI	0.207845	0.99919
tch-miR-1277-5p_2058193	0.00514655	0.99919
cbr-miR-7583c-5p_2059072	0.654068	0.99919
Pos_2056145_TGME49_chrXI	0.5383	0.99919
Pos_2056150_TGME49_chrXI	0.5383	0.99919
Neg_2059273_TGME49_chrXI	0.429909	0.99919
dps-miR-2566b-5p_2059898	0.290444	0.99919
dps-miR-2566b-5p_2059903	0.290444	0.99919
Neg_2061828_TGME49_chrXI	0.116163	0.99919
Neg_2061832_TGME49_chrXI	0.116163	0.99919
Pos_2063014_TGME49_chrXI	0.293539	0.99919
Pos_2063017_TGME49_chrXI	0.293539	0.99919
Pos_2066066_TGME49_chrXI	-0.916533	0.99919
Neg_2071879_TGME49_chrXI	0.617136	0.99919
ath-miR5021_2073240	-0.357511	0.99919
Pos_2072382_TGME49_chrXI	0.552251	0.99919
hsv1-miR-H1-5p_2078734	0.582832	0.99919
Pos_2083251_TGME49_chrXI	0.711119	0.99919
Neg_2101681_TGME49_chrXI	-1.13843	0.748341
Pos_2115001_TGME49_chrXI	1.68223	0.754023
Pos_2115007_TGME49_chrXI	1.68223	0.754023
Neg_2118728_TGME49_chrXI	0.946855	0.99919
Neg_2118732_TGME49_chrXI	0.946855	0.99919
Pos_2121105_TGME49_chrXI	0.581972	0.99919
Neg_2142336_TGME49_chrXI	0.469371	0.99919
Pos_2145337_TGME49_chrXI	1.2773	0.99919
Pos_2154440_TGME49_chrXII	-0.151715	0.99919
Pos_2156032_TGME49_chrXII	-0.184958	0.99919
Pos_2156954_TGME49_chrXII	-1.29946	0.99919
Pos_2156959_TGME49_chrXII	-1.29946	0.99919
Neg_2162044_TGME49_chrXII	0.64324	0.99919
Pos_2164687_TGME49_chrXII	0.774686	0.99919
Pos_2164692_TGME49_chrXII	0.774686	0.99919
cin-miR-4000f-3p_2167335	1.01861	0.99919
Neg_2175150_TGME49_chrXII	0.612585	0.99919
Neg_2175155_TGME49_chrXII	0.612585	0.99919
mml-miR-579_2178508	-0.133939	0.99919
Pos_2177121_TGME49_chrXII	-0.0597319	0.99919
Pos_2180362_TGME49_chrXII	0.301087	0.99919
Pos_2180364_TGME49_chrXII	0.301087	0.99919
Pos_2184537_TGME49_chrXII	-3.14041	0.40483
Neg_2187730_TGME49_chrXII	-3.61838	0.00182577
Pos_2185806_TGME49_chrXII	-0.064379	0.99919
Neg_2194530_TGME49_chrXII	-0.827429	0.99919
Pos_2192264_TGME49_chrXII	-1.40662	0.99919
Pos_2196898_TGME49_chrXII	-0.922143	0.99919
mdo-miR-7351-5p_2200305	0.00429296	0.99919
Pos_2199849_TGME49_chrXII	1.45207	0.557868
Neg_2207167_TGME49_chrXII	-0.0707074	0.99919
Pos_2204292_TGME49_chrXII	-1.35228	0.99919
Neg_2216426_TGME49_chrXII	-0.593153	0.99919
Pos_2230465_TGME49_chrXII	-0.269799	0.99919
mmu-miR-466f-5p_2234579	0.427885	0.99919
mmu-miR-466f-5p_2234584	0.427885	0.99919
cin-miR-4194-3p_2254471	-0.949591	0.99919
Neg_2256051_TGME49_chrXII	0.179416	0.99919
Neg_2256055_TGME49_chrXII	0.179416	0.99919
Pos_2272884_TGME49_chrXII	-0.417529	0.99919
Pos_2274183_TGME49_chrXII	-0.0437976	0.99919
Pos_2274187_TGME49_chrXII	-0.0437976	0.99919
mmu-miR-6414_2286979	1.83109	0.537428
Neg_2287354_TGME49_chrXII	0.0481664	0.99919
Pos_2288345_TGME49_chrXII	0.273383	0.99919
Neg_2301292_TGME49_chrXII	0.21051	0.99919
Neg_2301296_TGME49_chrXII	0.21051	0.99919
Pos_2299291_TGME49_chrXII	0.024277	0.99919
cin-miR-4126-5p_2307076	-0.0245532	0.99919
cin-miR-4126-5p_2307081	-0.0245532	0.99919
Pos_2309794_TGME49_chrXII	0.661782	0.99919
Pos_2309796_TGME49_chrXII	0.661782	0.99919
Pos_2317713_TGME49_chrXII	0.729352	0.99919
Pos_2317718_TGME49_chrXII	0.729352	0.99919
Neg_2337788_TGME49_chrXII	3.65747	3.61533e-05
Neg_2339534_TGME49_chrXII	-1.06809	0.99919
Pos_2359863_TGME49_chrXII	0.637746	0.99919
Pos_2366675_TGME49_chrXII	-0.250568	0.99919
Pos_2384174_TGME49_chrXII	-0.167147	0.99919
mdm-miR159c_2390344	0.620905	0.99919
Pos_2395640_TGME49_chrXII	-0.595579	0.99919
Pos_2395644_TGME49_chrXII	-0.595579	0.99919
Neg_2400181_TGME49_chrXII	-2.68829	0.727385
Pos_2401983_TGME49_chrXII	1.30293	0.99919
Neg_107727_tgme49_asmbl.1944	-0.0624881	0.99919
Pos_65160_tgme49_asmbl.52	1.41008	0.40483
Pos_65164_tgme49_asmbl.52	1.41008	0.40483

## Sheet: RH vs PLK - Filtered
miRNA	Log2 fold chage	p adjusted
Pos_844987_TGME49_chrVIIa	-4.99578	9.62838e-05
Pos_848655_TGME49_chrVIIa	-3.47214	0.0211527
Pos_1632774_TGME49_chrX	3.1335	0.0107901
Neg_2187730_TGME49_chrXII	-3.61838	0.00182577
Neg_2337788_TGME49_chrXII	3.65747	3.61533e-05

## Sheet: Tachy vs Brady
miRNA	Log2 fold chage	p adjusted
Neg_85935_ABPA02001747	-0.69151	0.990195
Neg_85940_ABPA02001747	-0.69151	0.990195
Pos_87725_ABPA02001804	-0.257389	0.990195
Pos_277477_TGME49_chrII	0.162221	0.990195
Pos_286689_TGME49_chrII	0.598737	0.990195
Pos_294584_TGME49_chrII	0.336982	0.990195
har-miR156c_302884	-0.365536	0.990195
Neg_316719_TGME49_chrII	-0.336008	0.990195
rno-miR-466b-4-3p_315521	0.396331	0.990195
Pos_315861_TGME49_chrII	-0.277831	0.990195
Neg_322109_TGME49_chrII	-0.416684	0.990195
Pos_334732_TGME49_chrIII	0.0871139	0.990195
tch-miR-1277-5p_338573	-0.454856	0.990195
Pos_356819_TGME49_chrIII	-0.353832	0.990195
osa-miR5532_359260	0.264593	0.990195
Pos_361141_TGME49_chrIII	-0.271774	0.990195
Pos_370828_TGME49_chrIII	0.120264	0.990195
Pos_370832_TGME49_chrIII	0.120264	0.990195
Neg_399486_TGME49_chrIII	0.105844	0.990195
Neg_413024_TGME49_chrIII	-0.534492	0.990195
mmu-miR-669l-3p_417526	-0.690643	0.990195
mmu-miR-6963-3p_416364	0.144108	0.990195
Neg_460000_TGME49_chrIV	0.679926	0.990195
Neg_460030_TGME49_chrIV	0.594718	0.990195
Neg_460034_TGME49_chrIV	0.594718	0.990195
cin-miR-4194-3p_464296	-0.178826	0.990195
Pos_472816_TGME49_chrIV	0.568474	0.990195
Pos_472821_TGME49_chrIV	0.568474	0.990195
Pos_475896_TGME49_chrIV	-0.424946	0.990195
Pos_475900_TGME49_chrIV	-0.424946	0.990195
Neg_478825_TGME49_chrIV	0.219996	0.990195
sme-miR-2147b_479481	-0.467237	0.990195
Neg_480065_TGME49_chrIV	-0.148625	0.990195
Neg_489654_TGME49_chrIV	-0.253575	0.990195
Pos_501182_TGME49_chrIV	-0.144879	0.990195
Pos_518185_TGME49_chrIV	1.12089	0.990195
Pos_518187_TGME49_chrIV	1.12089	0.990195
Neg_1406103_TGME49_chrIX	0.0684872	0.990195
Pos_1406140_TGME49_chrIX	-0.475041	0.990195
Pos_1406142_TGME49_chrIX	-0.475041	0.990195
Neg_1416564_TGME49_chrIX	-0.346482	0.990195
Neg_1416568_TGME49_chrIX	-0.346482	0.990195
Pos_1414978_TGME49_chrIX	-1.01657	0.990195
Pos_1415032_TGME49_chrIX	0.567115	0.990195
Pos_1415035_TGME49_chrIX	0.567115	0.990195
Neg_1417681_TGME49_chrIX	-0.201707	0.990195
Neg_1417684_TGME49_chrIX	-0.201707	0.990195
Neg_1418996_TGME49_chrIX	-0.704403	0.990195
Neg_1419000_TGME49_chrIX	-0.704403	0.990195
Neg_1426939_TGME49_chrIX	-0.369741	0.990195
Pos_1424343_TGME49_chrIX	-0.0131918	0.990195
Pos_1424347_TGME49_chrIX	-0.0131918	0.990195
Pos_1424423_TGME49_chrIX	-0.0721349	0.990195
Neg_1436900_TGME49_chrIX	0.555987	0.990195
mml-miR-549b-5p_1437855	0.00491126	0.990195
Neg_1446843_TGME49_chrIX	-0.208289	0.990195
Neg_1446847_TGME49_chrIX	-0.208289	0.990195
dme-miR-9388-5p_1454258	0.0821329	0.990195
dme-miR-9388-5p_1454259	0.0821329	0.990195
Pos_1461498_TGME49_chrIX	0.0166468	0.990195
Pos_1469105_TGME49_chrIX	0.386125	0.990195
hsa-miR-4282_1474283	-0.573783	0.990195
Pos_1475800_TGME49_chrIX	-0.149246	0.990195
Pos_1493510_TGME49_chrIX	-0.409378	0.990195
Pos_1493515_TGME49_chrIX	-0.409378	0.990195
Pos_1504227_TGME49_chrIX	-0.113949	0.990195
Neg_1510000_TGME49_chrIX	-1.22536	0.990195
Neg_1514445_TGME49_chrIX	0.0249024	0.990195
Pos_1517039_TGME49_chrIX	0.29614	0.990195
Pos_1517098_TGME49_chrIX	0.0186635	0.990195
mmu-miR-467g_1520738	0.47327	0.990195
Neg_1521155_TGME49_chrIX	-0.041847	0.990195
ppc-miR-8364s-3p_1522154	0.245426	0.990195
Neg_1535798_TGME49_chrIX	-0.0827445	0.990195
Pos_1557777_TGME49_chrIX	-0.497387	0.990195
Pos_1561587_TGME49_chrIX	-0.786482	0.990195
Pos_1593975_TGME49_chrIX	-0.369695	0.990195
Pos_1594500_TGME49_chrIX	0.206834	0.990195
Pos_1611284_TGME49_chrIX	0.765562	0.990195
Neg_1620664_TGME49_chrIX	-0.45042	0.990195
Pos_1625470_TGME49_chrIX	-0.456393	0.990195
Pos_115458_TGME49_chrIa	0.193648	0.990195
Pos_122956_TGME49_chrIa	0.0117404	0.990195
Pos_137898_TGME49_chrIa	0.00803757	0.990195
mdo-miR-7244-5p_146682	-0.182852	0.990195
mdo-miR-7244-5p_146686	-0.182852	0.990195
Neg_150913_TGME49_chrIa	0.249555	0.990195
Neg_150919_TGME49_chrIa	0.249555	0.990195
Pos_159313_TGME49_chrIa	-0.532567	0.990195
Neg_197418_TGME49_chrIb	0.227804	0.990195
Pos_202075_TGME49_chrIb	0.104777	0.990195
tch-miR-1277-5p_203046	-0.412038	0.990195
Pos_209088_TGME49_chrIb	-0.0148122	0.990195
hsa-miR-6852-3p_213112	0.24571	0.990195
rno-miR-466b-3p_214221	0.236236	0.990195
gma-miR9749_236876	-0.18768	0.990195
Neg_246240_TGME49_chrIb	0.326428	0.990195
dme-miR-9388-5p_244659	0.695681	0.990195
Pos_244894_TGME49_chrIb	0.726406	0.990195
Pos_541500_TGME49_chrV	1.46876	0.990195
Neg_548051_TGME49_chrV	0.428285	0.990195
mmu-miR-467g_556699	-0.0432967	0.990195
Neg_557601_TGME49_chrV	0.367584	0.990195
Neg_557604_TGME49_chrV	0.367584	0.990195
Neg_560490_TGME49_chrV	-0.582227	0.990195
hsa-miR-6884-3p_564405	0.366191	0.990195
tch-miR-1277-5p_564989	-0.100124	0.990195
Pos_567243_TGME49_chrV	-0.838312	0.990195
Pos_567248_TGME49_chrV	-0.838312	0.990195
ppy-miR-1322_583956	0.0155576	0.990195
Pos_583959_TGME49_chrV	-0.367707	0.990195
Pos_591724_TGME49_chrV	-0.341158	0.990195
Pos_592935_TGME49_chrV	0.31006	0.990195
Pos_602249_TGME49_chrV	1.39689	0.990195
hsa-miR-4320_605032	0.848992	0.990195
hsa-miR-4320_605036	0.848992	0.990195
Neg_620542_TGME49_chrV	0.277256	0.990195
ptr-miR-1253_635666	0.750467	0.990195
ptr-miR-1253_635670	0.750467	0.990195
Pos_649904_TGME49_chrVI	0.499896	0.990195
mmu-miR-467g_653740	-0.0612121	0.990195
mmu-miR-466h-5p_661793	0.244978	0.990195
Pos_672211_TGME49_chrVI	-0.181864	0.990195
Neg_676566_TGME49_chrVI	-1.23227	0.990195
Neg_676571_TGME49_chrVI	-1.23227	0.990195
mmu-miR-466h-3p_675633	-0.26618	0.990195
Neg_683772_TGME49_chrVI	-0.287626	0.990195
Neg_683775_TGME49_chrVI	-0.287626	0.990195
Neg_690661_TGME49_chrVI	-0.251522	0.990195
Neg_690663_TGME49_chrVI	-0.251522	0.990195
Neg_690801_TGME49_chrVI	-0.147824	0.990195
Neg_690804_TGME49_chrVI	-0.147824	0.990195
mmu-miR-6990-3p_694031	0.0721661	0.990195
pta-miR952b_708127	-0.337673	0.990195
Neg_713381_TGME49_chrVI	-0.686333	0.990195
Neg_720330_TGME49_chrVI	-0.0157754	0.990195
Neg_720686_TGME49_chrVI	0.710018	0.990195
Neg_723861_TGME49_chrVI	0.0560612	0.990195
Pos_734989_TGME49_chrVI	0.0546401	0.990195
Pos_734992_TGME49_chrVI	0.0546401	0.990195
Pos_736953_TGME49_chrVI	0.076337	0.990195
Neg_752823_TGME49_chrVI	-0.23432	0.990195
Neg_752827_TGME49_chrVI	-0.23432	0.990195
Neg_770480_TGME49_chrVI	0.677589	0.990195
asu-miR-100b-5p_774989	0.137728	0.990195
Pos_773092_TGME49_chrVI	-0.553559	0.990195
bta-miR-2390_774139	0.0187871	0.990195
Neg_1152098_TGME49_chrVIII	-0.302866	0.990195
Neg_1152892_TGME49_chrVIII	-0.183156	0.990195
Neg_1154055_TGME49_chrVIII	0.189615	0.990195
Neg_1155092_TGME49_chrVIII	-0.331907	0.990195
Neg_1155097_TGME49_chrVIII	-0.331907	0.990195
Pos_1153907_TGME49_chrVIII	-0.155674	0.990195
Neg_1165334_TGME49_chrVIII	0.326247	0.990195
Pos_1163588_TGME49_chrVIII	0.670716	0.990195
Pos_1163594_TGME49_chrVIII	0.670716	0.990195
Neg_1182554_TGME49_chrVIII	0.408713	0.990195
Neg_1183047_TGME49_chrVIII	0.288415	0.990195
Neg_1183051_TGME49_chrVIII	0.288415	0.990195
Neg_1206286_TGME49_chrVIII	0.928282	0.990195
Pos_1205598_TGME49_chrVIII	0.42372	0.990195
Pos_1207803_TGME49_chrVIII	0.0518662	0.990195
Pos_1207808_TGME49_chrVIII	0.0518662	0.990195
Neg_1223141_TGME49_chrVIII	-0.0419412	0.990195
Neg_1223145_TGME49_chrVIII	-0.0419412	0.990195
Neg_1231653_TGME49_chrVIII	-0.464383	0.990195
Neg_1237779_TGME49_chrVIII	-0.428949	0.990195
bma-miR-5872_1253525	-0.381271	0.990195
Neg_1260365_TGME49_chrVIII	0.413616	0.990195
Pos_1261636_TGME49_chrVIII	-0.893674	0.990195
Neg_1272569_TGME49_chrVIII	-0.180203	0.990195
Neg_1272575_TGME49_chrVIII	-0.180203	0.990195
Pos_1274487_TGME49_chrVIII	0.56337	0.990195
Pos_1275435_TGME49_chrVIII	0.977529	0.990195
Pos_1275438_TGME49_chrVIII	0.977529	0.990195
Neg_1281637_TGME49_chrVIII	-0.463761	0.990195
Neg_1281639_TGME49_chrVIII	-0.463761	0.990195
stu-miR8011a-5p_1300442	0.352649	0.990195
ptr-miR-634_1318634	0.605998	0.990195
Pos_1321221_TGME49_chrVIII	-0.0203426	0.990195
Neg_1324369_TGME49_chrVIII	-0.95754	0.990195
Neg_1324374_TGME49_chrVIII	-0.95754	0.990195
Neg_1325244_TGME49_chrVIII	-0.522355	0.990195
Neg_1325430_TGME49_chrVIII	-0.584506	0.990195
Neg_1328141_TGME49_chrVIII	0.91018	0.990195
xla-miR-1306_1327757	0.0984486	0.990195
mmu-miR-466h-3p_1331796	0.0370131	0.990195
Pos_1337414_TGME49_chrVIII	0.276511	0.990195
ptc-miR396e-3p_1344752	-0.68358	0.990195
ptc-miR396e-3p_1344756	-0.68358	0.990195
Pos_1353821_TGME49_chrVIII	-1.20563	0.990195
Neg_1393760_TGME49_chrVIII	0.0237491	0.990195
Neg_790541_TGME49_chrVIIa	-0.84191	0.990195
Neg_791075_TGME49_chrVIIa	0.150526	0.990195
Neg_802272_TGME49_chrVIIa	-1.11373	0.990195
hsa-miR-4640-5p_811897	-0.079375	0.990195
Pos_813625_TGME49_chrVIIa	-0.501701	0.990195
hsa-miR-7975_821471	0.0784467	0.990195
Pos_822608_TGME49_chrVIIa	-0.178554	0.990195
Pos_834909_TGME49_chrVIIa	0.149883	0.990195
Pos_838638_TGME49_chrVIIa	-0.0151519	0.990195
Pos_838641_TGME49_chrVIIa	-0.0151519	0.990195
Pos_844987_TGME49_chrVIIa	0.548329	0.990195
Pos_848655_TGME49_chrVIIa	-0.513311	0.990195
bmo-miR-2808c_856085	0.122116	0.990195
bmo-miR-2808c_856087	0.122116	0.990195
Neg_858497_TGME49_chrVIIa	0.621079	0.990195
Neg_858505_TGME49_chrVIIa	0.621079	0.990195
ath-miR5998b_866250	0.264849	0.990195
ath-miR5998b_866254	0.264849	0.990195
Pos_874234_TGME49_chrVIIa	1.0778	0.990195
Pos_879607_TGME49_chrVIIa	0.525854	0.990195
Neg_882710_TGME49_chrVIIa	0.991701	0.990195
Pos_894415_TGME49_chrVIIa	0.200686	0.990195
Pos_904366_TGME49_chrVIIa	-0.818954	0.990195
Pos_921464_TGME49_chrVIIa	-0.586006	0.990195
Neg_924900_TGME49_chrVIIa	0.64146	0.990195
Neg_924905_TGME49_chrVIIa	0.64146	0.990195
Pos_960397_TGME49_chrVIIb	-0.0563503	0.990195
Pos_960400_TGME49_chrVIIb	-0.0563503	0.990195
mmu-miR-467g_983298	0.00355642	0.990195
Pos_981846_TGME49_chrVIIb	0.589204	0.990195
Pos_991867_TGME49_chrVIIb	-0.240329	0.990195
Pos_991870_TGME49_chrVIIb	-0.240329	0.990195
Pos_992156_TGME49_chrVIIb	-0.109085	0.990195
Pos_992161_TGME49_chrVIIb	-0.109085	0.990195
Pos_993630_TGME49_chrVIIb	0.429233	0.990195
Pos_1001984_TGME49_chrVIIb	-0.0367936	0.990195
Neg_1017908_TGME49_chrVIIb	0.720932	0.990195
Neg_1017913_TGME49_chrVIIb	0.720932	0.990195
Pos_1019211_TGME49_chrVIIb	-0.321261	0.990195
Pos_1025572_TGME49_chrVIIb	-0.656075	0.990195
Pos_1026735_TGME49_chrVIIb	-0.0174468	0.990195
Neg_1033726_TGME49_chrVIIb	0.0188009	0.990195
Neg_1043276_TGME49_chrVIIb	0.247463	0.990195
Neg_1043362_TGME49_chrVIIb	-0.816694	0.990195
Neg_1043366_TGME49_chrVIIb	-0.816694	0.990195
Neg_1045275_TGME49_chrVIIb	0.430442	0.990195
Neg_1045280_TGME49_chrVIIb	0.430442	0.990195
Neg_1047590_TGME49_chrVIIb	-0.672197	0.990195
Pos_1053401_TGME49_chrVIIb	0.266176	0.990195
Pos_1053406_TGME49_chrVIIb	0.266176	0.990195
hsa-miR-5196-3p_1059276	1.00973	0.990195
Pos_1086910_TGME49_chrVIIb	0.103959	0.990195
Pos_1097790_TGME49_chrVIIb	-0.546999	0.990195
ppt-miR1052_1101262	-0.0760578	0.990195
Neg_1132329_TGME49_chrVIIb	0.293259	0.990195
Pos_1136872_TGME49_chrVIIb	0.376821	0.990195
Pos_1136879_TGME49_chrVIIb	0.376821	0.990195
Pos_1138267_TGME49_chrVIIb	-0.0200432	0.990195
Pos_1138489_TGME49_chrVIIb	-0.720987	0.990195
Pos_1632774_TGME49_chrX	-0.634225	0.990195
Pos_1634852_TGME49_chrX	0.231003	0.990195
hsa-miR-6873-3p_1643981	0.175074	0.990195
Pos_1645362_TGME49_chrX	-0.861626	0.990195
esi-miR3458-5p_1655672	0.307886	0.990195
mmu-miR-669a-3-3p_1657744	-0.110004	0.990195
mml-miR-297_1662043	-0.26779	0.990195
Pos_1664777_TGME49_chrX	-0.0107573	0.990195
Neg_1669098_TGME49_chrX	-0.329874	0.990195
ola-miR-200a_1676080	0.331921	0.990195
ola-miR-200a_1676083	0.331921	0.990195
hsa-miR-4524b-3p_1680787	-1.67852	0.990195
Neg_1684044_TGME49_chrX	0.0158514	0.990195
Pos_1689188_TGME49_chrX	0.597175	0.990195
Pos_1690610_TGME49_chrX	0.58843	0.990195
Pos_1692616_TGME49_chrX	-0.744954	0.990195
Pos_1692620_TGME49_chrX	-0.744954	0.990195
Neg_1705946_TGME49_chrX	-0.440838	0.990195
Neg_1705953_TGME49_chrX	-0.440838	0.990195
Neg_1706635_TGME49_chrX	-0.0140394	0.990195
Neg_1722137_TGME49_chrX	-0.0809483	0.990195
tca-miR-3870-5p_1729056	-0.714312	0.990195
tca-miR-3870-5p_1729059	-0.714312	0.990195
sly-miR482e-5p_1739449	-0.44918	0.990195
Neg_1739554_TGME49_chrX	-1.73053	0.990195
Neg_1739559_TGME49_chrX	-1.73053	0.990195
Pos_1740891_TGME49_chrX	0.118007	0.990195
Pos_1740896_TGME49_chrX	0.118007	0.990195
Pos_1743731_TGME49_chrX	-0.482682	0.990195
Pos_1744278_TGME49_chrX	-0.183476	0.990195
Pos_1744282_TGME49_chrX	-0.183476	0.990195
aca-miR-22-5p_1749078	-0.285688	0.990195
mmu-miR-669m-3p_1751600	0.150032	0.990195
Pos_1755499_TGME49_chrX	-0.085033	0.990195
Pos_1760059_TGME49_chrX	-0.0419219	0.990195
Neg_1765335_TGME49_chrX	0.0833296	0.990195
Pos_1764699_TGME49_chrX	-0.379551	0.990195
Neg_1792407_TGME49_chrX	0.249807	0.990195
Neg_1797279_TGME49_chrX	-1.10534	0.990195
tgo-novel-46_1818222	-0.6028	0.990195
Neg_1819896_TGME49_chrX	0.164133	0.990195
Neg_1819899_TGME49_chrX	0.164133	0.990195
sbi-miR397-3p_1833569	0.394392	0.990195
sbi-miR397-3p_1833573	0.394392	0.990195
Pos_1836872_TGME49_chrX	-0.611912	0.990195
Pos_1842340_TGME49_chrX	-1.7428	0.990195
mmu-miR-466l-3p_1854849	0.396362	0.990195
Neg_1863667_TGME49_chrX	0.124284	0.990195
Pos_1870261_TGME49_chrX	0.498266	0.990195
Pos_1885809_TGME49_chrX	1.06551	0.61925
chi-miR-191-3p_1886694	-0.671796	0.990195
mmu-miR-669d-2-3p_1889486	0.242263	0.990195
Pos_1891206_TGME49_chrX	-0.515059	0.990195
Pos_1894055_TGME49_chrX	0.741082	0.990195
smo-miR1096_1897664	-0.232521	0.990195
Neg_1912598_TGME49_chrXI	-0.0314203	0.990195
Pos_1910042_TGME49_chrXI	0.149331	0.990195
Pos_1920608_TGME49_chrXI	0.609303	0.990195
Pos_1920611_TGME49_chrXI	0.609303	0.990195
Pos_1925449_TGME49_chrXI	0.535163	0.990195
Pos_1928672_TGME49_chrXI	0.247623	0.990195
Pos_1928674_TGME49_chrXI	0.247623	0.990195
Pos_1948915_TGME49_chrXI	0.50249	0.990195
Neg_1959170_TGME49_chrXI	0.37559	0.990195
bdi-miR9494_1957528	-0.911131	0.990195
Pos_1964008_TGME49_chrXI	0.160009	0.990195
Pos_1967417_TGME49_chrXI	0.880649	0.990195
Pos_1968915_TGME49_chrXI	-0.294291	0.990195
Pos_1972248_TGME49_chrXI	-1.27255	0.990195
Pos_1978651_TGME49_chrXI	-1.38773	0.990195
Pos_1987334_TGME49_chrXI	-0.769746	0.990195
Pos_1987338_TGME49_chrXI	-0.769746	0.990195
Neg_1996041_TGME49_chrXI	0.456642	0.990195
ame-miR-3741_1997060	-0.353649	0.990195
cbr-miR-85_2005368	-0.0885048	0.990195
Neg_2010346_TGME49_chrXI	-1.17591	0.990195
mmu-miR-6394_2012062	-0.0254199	0.990195
Neg_2022164_TGME49_chrXI	-0.8962	0.990195
Neg_2022169_TGME49_chrXI	-0.8962	0.990195
rno-miR-568_2022872	-0.227344	0.990195
mmu-miR-669n_2027886	0.044982	0.990195
gra-miR7484c_2030510	0.639548	0.990195
gra-miR7484c_2030513	0.639548	0.990195
Neg_2040080_TGME49_chrXI	-0.46224	0.990195
Neg_2047237_TGME49_chrXI	-0.418422	0.990195
Pos_2050621_TGME49_chrXI	-0.776872	0.990195
cbr-miR-7583c-5p_2059072	0.33821	0.990195
Pos_2056145_TGME49_chrXI	-0.477476	0.990195
Pos_2056150_TGME49_chrXI	-0.477476	0.990195
Neg_2059273_TGME49_chrXI	0.357008	0.990195
dps-miR-2566b-5p_2059898	0.231648	0.990195
dps-miR-2566b-5p_2059903	0.231648	0.990195
Pos_2063014_TGME49_chrXI	-0.399801	0.990195
Pos_2063017_TGME49_chrXI	-0.399801	0.990195
Pos_2066066_TGME49_chrXI	-0.155322	0.990195
ath-miR5021_2073240	0.883026	0.990195
hsv1-miR-H1-5p_2078734	0.576502	0.990195
Pos_2083251_TGME49_chrXI	0.869472	0.990195
Pos_2115001_TGME49_chrXI	1.50836	0.990195
Pos_2115007_TGME49_chrXI	1.50836	0.990195
Neg_2118728_TGME49_chrXI	0.317228	0.990195
Neg_2118732_TGME49_chrXI	0.317228	0.990195
Pos_2121105_TGME49_chrXI	-0.0296931	0.990195
Neg_2142336_TGME49_chrXI	0.184199	0.990195
Pos_2145337_TGME49_chrXI	-1.25641	0.990195
Pos_2154440_TGME49_chrXII	-0.288197	0.990195
Pos_2156954_TGME49_chrXII	-1.1526	0.990195
Pos_2156959_TGME49_chrXII	-1.1526	0.990195
Neg_2162044_TGME49_chrXII	-0.0209809	0.990195
Pos_2164687_TGME49_chrXII	1.45365	0.990195
Pos_2164692_TGME49_chrXII	1.45365	0.990195
cin-miR-4000f-3p_2167335	1.08459	0.990195
mml-miR-579_2178508	-0.506319	0.990195
Pos_2184537_TGME49_chrXII	-0.55106	0.990195
Neg_2187730_TGME49_chrXII	0.112995	0.990195
Neg_2191058_TGME49_chrXII	-0.365844	0.990195
Neg_2194530_TGME49_chrXII	-0.411834	0.990195
Pos_2192264_TGME49_chrXII	-0.0411095	0.990195
Pos_2196898_TGME49_chrXII	0.362221	0.990195
mdo-miR-7351-5p_2200305	-0.755106	0.990195
Pos_2199849_TGME49_chrXII	0.113864	0.990195
Neg_2207167_TGME49_chrXII	0.100875	0.990195
Neg_2216426_TGME49_chrXII	-0.280588	0.990195
Pos_2230465_TGME49_chrXII	-0.0460944	0.990195
mmu-miR-466f-5p_2234579	0.0647182	0.990195
mmu-miR-466f-5p_2234584	0.0647182	0.990195
cin-miR-4194-3p_2254471	0.247608	0.990195
Neg_2256051_TGME49_chrXII	-0.333036	0.990195
Neg_2256055_TGME49_chrXII	-0.333036	0.990195
Pos_2272884_TGME49_chrXII	0.00557678	0.990195
Pos_2274183_TGME49_chrXII	-0.25182	0.990195
Pos_2274187_TGME49_chrXII	-0.25182	0.990195
mmu-miR-6414_2286979	0.324271	0.990195
Neg_2287354_TGME49_chrXII	0.203427	0.990195
Pos_2288345_TGME49_chrXII	0.0345511	0.990195
Neg_2301292_TGME49_chrXII	0.333651	0.990195
Neg_2301296_TGME49_chrXII	0.333651	0.990195
Pos_2299291_TGME49_chrXII	-0.2351	0.990195
cin-miR-4126-5p_2307076	0.0523471	0.990195
cin-miR-4126-5p_2307081	0.0523471	0.990195
Pos_2317713_TGME49_chrXII	-0.690668	0.990195
Pos_2317718_TGME49_chrXII	-0.690668	0.990195
Neg_2337788_TGME49_chrXII	0.211251	0.990195
Neg_2339534_TGME49_chrXII	-0.0130446	0.990195
Pos_2359863_TGME49_chrXII	0.692866	0.990195
Pos_2384174_TGME49_chrXII	-0.349285	0.990195
mdm-miR159c_2390344	-1.10168	0.990195
Pos_2395640_TGME49_chrXII	-0.403856	0.990195
Pos_2395644_TGME49_chrXII	-0.403856	0.990195
Neg_2400181_TGME49_chrXII	0.107322	0.990195
Neg_20666_tgme49_asmbl.1939	0.551957	0.990195
Neg_107727_tgme49_asmbl.1944	1.41618	0.990195
Pos_65160_tgme49_asmbl.52	-0.273103	0.990195
Pos_65164_tgme49_asmbl.52	-0.273103	0.990195

## Sheet: Tachy vs Brady - Filtered
miRNA	Log2 fold chage	p adjusted
