# Supplementary material for: The Expressed MicroRNA—mRNA Interactions of Toxoplasma gondii
Source: Front Microbiol. 2018 Jan 4;8:2630. doi: 10.3389/fmicb.2017.02630 (PMC5759179; doi:10.3389/fmicb.2017.02630)
Supplement: Supplementary Table 7 — List of differentially expressed interactions. All of the comparisons are given in different excel sheets and the significant differential expressions are gathered in extra sheets for each comparison. [file Table7.XLSX]

## Sheet: PLK vs CTG
Interaction	Log2 fold change	Adjusted p value
SSRP1|Neg_1017787_TGME49_chrVIIb_1|A0A125YG39	0.294507	0.328589
SSRP1|Neg_1017787_TGME49_chrVIIb_1|A0A125YIR0	-0.273488	0.236884
SSRP1|Neg_1017787_TGME49_chrVIIb_1|A0A125YIX5	0.652007	0.435058
SSRP1|Neg_1017787_TGME49_chrVIIb_1|A0A125YIZ0	0.264224	0.764197
SSRP1|Neg_1017787_TGME49_chrVIIb_1|A0A125YJP1	-0.523942	0.347553
SSRP1|Neg_1017787_TGME49_chrVIIb_1|A0A125YKI0	-3.63331	1.15954e-05
SSRP1|Neg_1017787_TGME49_chrVIIb_1|A0A125YLS2	0.440165	0.18284
SSRP1|Neg_1017787_TGME49_chrVIIb_1|A0A125YNA9	-0.451491	0.00616458
SSRP1|Neg_1017787_TGME49_chrVIIb_1|A0A125YQ18	0.0105767	0.990238
SSRP1|Neg_1017787_TGME49_chrVIIb_1|A0A125YQD1	0.609234	0.14651
SSRP1|Neg_1017787_TGME49_chrVIIb_1|A0A125YQT5	0.681943	0.217763
SSRP1|Neg_1017787_TGME49_chrVIIb_1|A0A125YRU2	-0.0160594	0.985775
SSRP1|Neg_1017787_TGME49_chrVIIb_1|A0A125YRW7	-0.0525139	0.950152
SSRP1|Neg_1017787_TGME49_chrVIIb_1|A0A125YS22	-0.290346	0.559507
SSRP1|Neg_1017787_TGME49_chrVIIb_1|A0A125YSW4	-0.113583	0.857683
SSRP1|Neg_1017787_TGME49_chrVIIb_1|A0A125YVV3	0.124419	0.706199
SSRP1|Neg_1017787_TGME49_chrVIIb_1|A0A125YVW4	0.0415162	0.925593
SSRP1|Neg_1017787_TGME49_chrVIIb_1|A0A125YWI2	0.800941	0.0386815
SSRP1|Neg_1017787_TGME49_chrVIIb_1|A0A125YWJ7	0.368748	0.220035
SSRP1|Neg_1017787_TGME49_chrVIIb_1|A0A125YZH5	-0.0644372	0.881663
SSRP1|Neg_1017787_TGME49_chrVIIb_1|DRPA	0.312293	0.0855306
SSRP1|Neg_1017787_TGME49_chrVIIb_1|PMRT3	1.04947	0.00396787
SSRP1|Neg_1017787_TGME49_chrVIIb_1|POLR3B	0.0742976	0.928218
SSRP1|Neg_1017787_TGME49_chrVIIb_1|RPS7	-0.82202	0.16794
SSRP1|Neg_1017787_TGME49_chrVIIb_1|S8ENA6	-0.363566	0.451858
SSRP1|Neg_1017787_TGME49_chrVIIb_1|S8EPT0	-0.288116	0.628038
SSRP1|Neg_1017787_TGME49_chrVIIb_1|S8ERI9	0.0995412	0.89207
SSRP1|Neg_1017787_TGME49_chrVIIb_1|S8ESD5	0.298734	0.248147
SSRP1|Neg_1017787_TGME49_chrVIIb_1|S8ESW8	1.37553	0.00239413
SSRP1|Neg_1017787_TGME49_chrVIIb_1|S8EUR8	1.33733	0.00475053
SSRP1|Neg_1017787_TGME49_chrVIIb_1|S8EWT7	0.100075	0.930616
SSRP1|Neg_1017787_TGME49_chrVIIb_1|S8EWX9	0.202631	0.473033
SSRP1|Neg_1017787_TGME49_chrVIIb_1|S8EXW5	-0.0799949	0.894435
SSRP1|Neg_1017787_TGME49_chrVIIb_1|S8EZC9	0.402504	0.0493548
SSRP1|Neg_1017787_TGME49_chrVIIb_1|S8EZF0	0.718746	0.030917
SSRP1|Neg_1017787_TGME49_chrVIIb_1|S8F1A9	-0.164169	0.61365
SSRP1|Neg_1017787_TGME49_chrVIIb_1|S8F1G6	-0.681063	0.233579
SSRP1|Neg_1017787_TGME49_chrVIIb_1|S8F2H7	-0.313894	0.527559
SSRP1|Neg_1017787_TGME49_chrVIIb_1|S8F5P9	0.139282	0.694984
SSRP1|Neg_1017787_TGME49_chrVIIb_1|S8F837	1.80051	0.00169246
SSRP1|Neg_1017787_TGME49_chrVIIb_1|S8F848	0.622856	0.298443
SSRP1|Neg_1017787_TGME49_chrVIIb_1|S8F8A8	0.200433	0.742843
SSRP1|Neg_1017787_TGME49_chrVIIb_1|S8F8S4	-0.818622	0.0196155
SSRP1|Neg_1017787_TGME49_chrVIIb_1|S8F930	0.893669	0.168385
SSRP1|Neg_1017787_TGME49_chrVIIb_1|S8FB98	0.277094	0.611544
SSRP1|Neg_1017787_TGME49_chrVIIb_1|S8G1F7	0.254546	0.129825
SSRP1|Neg_1017787_TGME49_chrVIIb_1|S8G459	1.27232	0.0124981
SSRP1|Neg_1017787_TGME49_chrVIIb_1|S8G527	0.0229667	0.949393
SSRP1|Neg_1017787_TGME49_chrVIIb_1|S8G7E8	0.390226	0.283066
SSRP1|Neg_1017787_TGME49_chrVIIb_1|S8G8H6	0.900617	0.0134801
SSRP1|Neg_1017787_TGME49_chrVIIb_1|S8G8J4	0.0430403	0.878717
SSRP1|Neg_1017787_TGME49_chrVIIb_1|S8G996	0.127868	0.664964
SSRP1|Neg_1017787_TGME49_chrVIIb_1|S8G9U6	1.43044	0.00453037
SSRP1|Neg_1017787_TGME49_chrVIIb_1|S8GA72	0.253833	0.643147
SSRP1|Neg_1017787_TGME49_chrVIIb_1|S8GC66	0.490986	0.117161
SSRP1|Neg_1017787_TGME49_chrVIIb_1|S8GCD2	-1.02812	0.0752624
SSRP1|Neg_1017787_TGME49_chrVIIb_1|S8GDU7	0.753696	0.0163048
SSRP1|Neg_1017787_TGME49_chrVIIb_1|S8GE76	0.636258	0.108963
SSRP1|Neg_1017787_TGME49_chrVIIb_1|S8GEP4	-0.263421	0.7132
SSRP1|Neg_1017787_TGME49_chrVIIb_1|S8GEX3	-0.153151	0.55186
SSRP1|Neg_1017787_TGME49_chrVIIb_1|S8GG70	0.663295	0.449799
SSRP1|Neg_1017787_TGME49_chrVIIb_1|S8GJ22	0.163869	0.330622
SSRP1|Neg_1017787_TGME49_chrVIIb_1|S8GJD2	0.0204997	0.982361
SSRP1|Neg_1017787_TGME49_chrVIIb_1|S8GJI7	-0.229596	0.462748
SSRP1|Neg_1017787_TGME49_chrVIIb_1|S8GJY7	-0.489346	0.197845
SSRP1|Neg_1017787_TGME49_chrVIIb_1|S8GKA1	0.984773	0.00479323
SSRP1|Neg_1017787_TGME49_chrVIIb_1|S8GP08	-0.209027	0.636606
SSRP1|Neg_1017787_TGME49_chrVIIb_1|S8GP55	0.600686	0.0291711
SSRP1|Neg_1017787_TGME49_chrVIIb_1|S8GT16	0.168985	0.607486
SSRP1|Neg_1017787_TGME49_chrVIIb_1|SUB7	1.26738	0.109995
SSRP1|Neg_1017787_TGME49_chrVIIb_1|USP4	0.527935	0.604741
SSRP1|Neg_1017787_TGME49_chrVIIb_2|A0A125YG39	0.294507	0.328589
SSRP1|Neg_1017787_TGME49_chrVIIb_2|A0A125YIR0	-0.273488	0.236884
SSRP1|Neg_1017787_TGME49_chrVIIb_2|A0A125YIX5	0.652007	0.435058
SSRP1|Neg_1017787_TGME49_chrVIIb_2|A0A125YIZ0	0.264224	0.764197
SSRP1|Neg_1017787_TGME49_chrVIIb_2|A0A125YJP1	-0.523942	0.347553
SSRP1|Neg_1017787_TGME49_chrVIIb_2|A0A125YKI0	-3.63331	1.15954e-05
SSRP1|Neg_1017787_TGME49_chrVIIb_2|A0A125YLS2	0.440165	0.18284
SSRP1|Neg_1017787_TGME49_chrVIIb_2|A0A125YNA9	-0.451491	0.00616458
SSRP1|Neg_1017787_TGME49_chrVIIb_2|A0A125YQ18	0.0105767	0.990238
SSRP1|Neg_1017787_TGME49_chrVIIb_2|A0A125YQD1	0.609234	0.14651
SSRP1|Neg_1017787_TGME49_chrVIIb_2|A0A125YQT5	0.681943	0.217763
SSRP1|Neg_1017787_TGME49_chrVIIb_2|A0A125YRU2	-0.0160594	0.985775
SSRP1|Neg_1017787_TGME49_chrVIIb_2|A0A125YRW7	-0.0525139	0.950152
SSRP1|Neg_1017787_TGME49_chrVIIb_2|A0A125YS22	-0.290346	0.559507
SSRP1|Neg_1017787_TGME49_chrVIIb_2|A0A125YSW4	-0.113583	0.857683
SSRP1|Neg_1017787_TGME49_chrVIIb_2|A0A125YVV3	0.124419	0.706199
SSRP1|Neg_1017787_TGME49_chrVIIb_2|A0A125YVW4	0.0415162	0.925593
SSRP1|Neg_1017787_TGME49_chrVIIb_2|A0A125YWI2	0.800941	0.0386815
SSRP1|Neg_1017787_TGME49_chrVIIb_2|A0A125YWJ7	0.368748	0.220035
SSRP1|Neg_1017787_TGME49_chrVIIb_2|A0A125YZH5	-0.0644372	0.881663
SSRP1|Neg_1017787_TGME49_chrVIIb_2|DRPA	0.312293	0.0855306
SSRP1|Neg_1017787_TGME49_chrVIIb_2|PMRT3	1.04947	0.00396787
SSRP1|Neg_1017787_TGME49_chrVIIb_2|POLR3B	0.0742976	0.928218
SSRP1|Neg_1017787_TGME49_chrVIIb_2|RPS7	-0.82202	0.16794
SSRP1|Neg_1017787_TGME49_chrVIIb_2|S8ENA6	-0.363566	0.451858
SSRP1|Neg_1017787_TGME49_chrVIIb_2|S8EPT0	-0.288116	0.628038
SSRP1|Neg_1017787_TGME49_chrVIIb_2|S8ERI9	0.0995412	0.89207
SSRP1|Neg_1017787_TGME49_chrVIIb_2|S8ESD5	0.298734	0.248147
SSRP1|Neg_1017787_TGME49_chrVIIb_2|S8ESW8	1.37553	0.00239413
SSRP1|Neg_1017787_TGME49_chrVIIb_2|S8EUR8	1.33733	0.00475053
SSRP1|Neg_1017787_TGME49_chrVIIb_2|S8EWT7	0.100075	0.930616
SSRP1|Neg_1017787_TGME49_chrVIIb_2|S8EWX9	0.202631	0.473033
SSRP1|Neg_1017787_TGME49_chrVIIb_2|S8EXW5	-0.0799949	0.894435
SSRP1|Neg_1017787_TGME49_chrVIIb_2|S8EZC9	0.402504	0.0493548
SSRP1|Neg_1017787_TGME49_chrVIIb_2|S8EZF0	0.718746	0.030917
SSRP1|Neg_1017787_TGME49_chrVIIb_2|S8F1A9	-0.164169	0.61365
SSRP1|Neg_1017787_TGME49_chrVIIb_2|S8F1G6	-0.681063	0.233579
SSRP1|Neg_1017787_TGME49_chrVIIb_2|S8F2H7	-0.313894	0.527559
SSRP1|Neg_1017787_TGME49_chrVIIb_2|S8F5P9	0.139282	0.694984
SSRP1|Neg_1017787_TGME49_chrVIIb_2|S8F837	1.80051	0.00169246
SSRP1|Neg_1017787_TGME49_chrVIIb_2|S8F848	0.622856	0.298443
SSRP1|Neg_1017787_TGME49_chrVIIb_2|S8F8A8	0.200433	0.742843
SSRP1|Neg_1017787_TGME49_chrVIIb_2|S8F8S4	-0.818622	0.0196155
SSRP1|Neg_1017787_TGME49_chrVIIb_2|S8F930	0.893669	0.168385
SSRP1|Neg_1017787_TGME49_chrVIIb_2|S8FB98	0.277094	0.611544
SSRP1|Neg_1017787_TGME49_chrVIIb_2|S8G1F7	0.254546	0.129825
SSRP1|Neg_1017787_TGME49_chrVIIb_2|S8G459	1.27232	0.0124981
SSRP1|Neg_1017787_TGME49_chrVIIb_2|S8G527	0.0229667	0.949393
SSRP1|Neg_1017787_TGME49_chrVIIb_2|S8G7E8	0.390226	0.283066
SSRP1|Neg_1017787_TGME49_chrVIIb_2|S8G8H6	0.900617	0.0134801
SSRP1|Neg_1017787_TGME49_chrVIIb_2|S8G8J4	0.0430403	0.878717
SSRP1|Neg_1017787_TGME49_chrVIIb_2|S8G996	0.127868	0.664964
SSRP1|Neg_1017787_TGME49_chrVIIb_2|S8G9U6	1.43044	0.00453037
SSRP1|Neg_1017787_TGME49_chrVIIb_2|S8GA72	0.253833	0.643147
SSRP1|Neg_1017787_TGME49_chrVIIb_2|S8GC66	0.490986	0.117161
SSRP1|Neg_1017787_TGME49_chrVIIb_2|S8GCD2	-1.02812	0.0752624
SSRP1|Neg_1017787_TGME49_chrVIIb_2|S8GDU7	0.753696	0.0163048
SSRP1|Neg_1017787_TGME49_chrVIIb_2|S8GE76	0.636258	0.108963
SSRP1|Neg_1017787_TGME49_chrVIIb_2|S8GEP4	-0.263421	0.7132
SSRP1|Neg_1017787_TGME49_chrVIIb_2|S8GEX3	-0.153151	0.55186
SSRP1|Neg_1017787_TGME49_chrVIIb_2|S8GG70	0.663295	0.449799
SSRP1|Neg_1017787_TGME49_chrVIIb_2|S8GJ22	0.163869	0.330622
SSRP1|Neg_1017787_TGME49_chrVIIb_2|S8GJD2	0.0204997	0.982361
SSRP1|Neg_1017787_TGME49_chrVIIb_2|S8GJI7	-0.229596	0.462748
SSRP1|Neg_1017787_TGME49_chrVIIb_2|S8GJY7	-0.489346	0.197845
SSRP1|Neg_1017787_TGME49_chrVIIb_2|S8GKA1	0.984773	0.00479323
SSRP1|Neg_1017787_TGME49_chrVIIb_2|S8GP08	-0.209027	0.636606
SSRP1|Neg_1017787_TGME49_chrVIIb_2|S8GP55	0.600686	0.0291711
SSRP1|Neg_1017787_TGME49_chrVIIb_2|S8GT16	0.168985	0.607486
SSRP1|Neg_1017787_TGME49_chrVIIb_2|SUB7	1.26738	0.109995
SSRP1|Neg_1017787_TGME49_chrVIIb_2|USP4	0.527935	0.604741
S8F7H0|Neg_1043276_TGME49_chrVIIb_1|A0A125YUF0	-0.064655	0.890803
S8F7H0|Neg_1043276_TGME49_chrVIIb_1|AP2XI4	0.144737	0.642153
S8F7H0|Neg_1043276_TGME49_chrVIIb_1|S8EWI2	0.486453	0.157605
S8F7H0|Neg_1043276_TGME49_chrVIIb_1|S8F0D1	-0.419342	0.728046
S8F7H0|Neg_1043276_TGME49_chrVIIb_1|S8F8A0	0.725796	0.174956
S8F7H0|Neg_1043276_TGME49_chrVIIb_1|S8G989	1.57904	0.00371184
S8F7H0|Neg_1043276_TGME49_chrVIIb_2|A0A125YUF0	-0.064655	0.890803
S8F7H0|Neg_1043276_TGME49_chrVIIb_2|AP2XI4	0.144737	0.642153
S8F7H0|Neg_1043276_TGME49_chrVIIb_2|S8EWI2	0.486453	0.157605
S8F7H0|Neg_1043276_TGME49_chrVIIb_2|S8F0D1	-0.419342	0.728046
S8F7H0|Neg_1043276_TGME49_chrVIIb_2|S8F8A0	0.725796	0.174956
S8F7H0|Neg_1043276_TGME49_chrVIIb_2|S8G989	1.57904	0.00371184
S8F7H0|Neg_1043362_TGME49_chrVIIb_1|A0A125YRT3	0.807412	0.505428
S8F7H0|Neg_1043362_TGME49_chrVIIb_1|A0A125YUB5	0.227984	0.860381
S8F7H0|Neg_1043362_TGME49_chrVIIb_1|A0A125YXD7	-0.0378421	0.95983
S8F7H0|Neg_1043362_TGME49_chrVIIb_1|A0A125YXP8	-0.193682	0.912575
S8F7H0|Neg_1043362_TGME49_chrVIIb_1|A0A125YZ29	0.0390555	0.974115
S8F7H0|Neg_1043362_TGME49_chrVIIb_1|S8EYF2	0.067696	0.945964
S8F7H0|Neg_1043362_TGME49_chrVIIb_1|S8F946	-0.931649	0.427842
S8F7H0|Neg_1043362_TGME49_chrVIIb_1|S8F9A6	0.257915	0.85049
S8F7H0|Neg_1043362_TGME49_chrVIIb_1|S8FDP2	0.255012	0.767672
S8F7H0|Neg_1043362_TGME49_chrVIIb_1|S8GG35	-0.838575	0.227173
S8F7H0|Neg_1043362_TGME49_chrVIIb_1|S8GHZ4	-1.28665	0.37359
S8F7H0|Neg_1043362_TGME49_chrVIIb_1|S8GNM8	-0.560347	0.511655
S8F7H0|Neg_1043362_TGME49_chrVIIb_2|A0A125YRT3	0.807412	0.505428
S8F7H0|Neg_1043362_TGME49_chrVIIb_2|A0A125YUB5	0.227984	0.860381
S8F7H0|Neg_1043362_TGME49_chrVIIb_2|A0A125YXD7	-0.0378421	0.95983
S8F7H0|Neg_1043362_TGME49_chrVIIb_2|A0A125YXP8	-0.193682	0.912575
S8F7H0|Neg_1043362_TGME49_chrVIIb_2|A0A125YZ29	0.0390555	0.974115
S8F7H0|Neg_1043362_TGME49_chrVIIb_2|S8EYF2	0.067696	0.945964
S8F7H0|Neg_1043362_TGME49_chrVIIb_2|S8F946	-0.931649	0.427842
S8F7H0|Neg_1043362_TGME49_chrVIIb_2|S8F9A6	0.257915	0.85049
S8F7H0|Neg_1043362_TGME49_chrVIIb_2|S8FDP2	0.255012	0.767672
S8F7H0|Neg_1043362_TGME49_chrVIIb_2|S8GG35	-0.838575	0.227173
S8F7H0|Neg_1043362_TGME49_chrVIIb_2|S8GHZ4	-1.28665	0.37359
S8F7H0|Neg_1043362_TGME49_chrVIIb_2|S8GNM8	-0.560347	0.511655
S8GCD5|Neg_1044345_TGME49_chrVIIb_1|A0A125YH39	-0.418146	0.148819
S8GCD5|Neg_1044345_TGME49_chrVIIb_1|A0A125YM22	-0.40421	0.320891
S8GCD5|Neg_1044345_TGME49_chrVIIb_1|A0A125YSN1	-0.681807	0.0336359
S8GCD5|Neg_1044345_TGME49_chrVIIb_1|S8G6X4	-0.588725	0.220989
S8GCD1|Neg_1045275_TGME49_chrVIIb_1|A0A125YW89	1.86069	0.236753
S8GCD1|Neg_1045275_TGME49_chrVIIb_1|S8F1Z4	0.281276	0.67318
S8GCD1|Neg_1045275_TGME49_chrVIIb_1|S8F2G6	0.75315	0.213149
S8GCD1|Neg_1045275_TGME49_chrVIIb_1|S8F339	0.258443	0.724015
S8GCD1|Neg_1045275_TGME49_chrVIIb_1|S8FAC4	-0.169724	0.627284
S8GCD1|Neg_1045275_TGME49_chrVIIb_2|A0A125YW89	1.86069	0.236753
S8GCD1|Neg_1045275_TGME49_chrVIIb_2|S8F1Z4	0.281276	0.67318
S8GCD1|Neg_1045275_TGME49_chrVIIb_2|S8F2G6	0.75315	0.213149
S8GCD1|Neg_1045275_TGME49_chrVIIb_2|S8F339	0.258443	0.724015
S8GCD1|Neg_1045275_TGME49_chrVIIb_2|S8FAC4	-0.169724	0.627284
S8GLL7|Neg_1052896_TGME49_chrVIIb_1|A0A125YNK2	-1.05779	0.0269425
S8GLL7|Neg_1052896_TGME49_chrVIIb_1|A0A125YQT1	0.19431	0.629935
S8GLL7|Neg_1052896_TGME49_chrVIIb_1|A0A125YTG8	-0.245639	0.637338
S8GLL7|Neg_1052896_TGME49_chrVIIb_1|A0A125YTJ3	0.10523	0.84697
S8GLL7|Neg_1052896_TGME49_chrVIIb_1|A0A125YWM0	-0.0567445	0.933683
S8GLL7|Neg_1052896_TGME49_chrVIIb_1|A0A125YX97	0.276927	0.790392
S8GLL7|Neg_1052896_TGME49_chrVIIb_1|A0A125YXJ8	0.110396	0.747152
S8GLL7|Neg_1052896_TGME49_chrVIIb_1|POLR1B	-0.256818	0.421439
S8GLL7|Neg_1052896_TGME49_chrVIIb_1|ROM1	0.0904345	0.843927
S8GLL7|Neg_1052896_TGME49_chrVIIb_1|S8EV55	-0.306515	0.390007
S8GLL7|Neg_1052896_TGME49_chrVIIb_1|S8EVP9	-0.477858	0.283616
S8GLL7|Neg_1052896_TGME49_chrVIIb_1|S8EWX9	0.158147	0.564456
S8GLL7|Neg_1052896_TGME49_chrVIIb_1|S8EYA9	0.710119	0.00543508
S8GLL7|Neg_1052896_TGME49_chrVIIb_1|S8EYC4	0.00304933	0.994894
S8GLL7|Neg_1052896_TGME49_chrVIIb_1|S8EZ59	-1.33324	0.083975
S8GLL7|Neg_1052896_TGME49_chrVIIb_1|S8F1U1	0.163823	0.835845
S8GLL7|Neg_1052896_TGME49_chrVIIb_1|S8F2Z7	0.0520191	0.880587
S8GLL7|Neg_1052896_TGME49_chrVIIb_1|S8F3B1	0.677136	0.199435
S8GLL7|Neg_1052896_TGME49_chrVIIb_1|S8F423	0.212856	0.443783
S8GLL7|Neg_1052896_TGME49_chrVIIb_1|S8F852	0.718359	0.100877
S8GLL7|Neg_1052896_TGME49_chrVIIb_1|S8F8N4	0.132988	0.802923
S8GLL7|Neg_1052896_TGME49_chrVIIb_1|S8FB06	-0.0658273	0.838728
S8GLL7|Neg_1052896_TGME49_chrVIIb_1|S8FBB5	-0.246066	0.31916
S8GLL7|Neg_1052896_TGME49_chrVIIb_1|S8FE38	-0.00522468	0.993804
S8GLL7|Neg_1052896_TGME49_chrVIIb_1|S8FFQ3	2.60915	0.0328746
S8GLL7|Neg_1052896_TGME49_chrVIIb_1|S8G5K8	0.124811	0.710999
S8GLL7|Neg_1052896_TGME49_chrVIIb_1|S8G6E0	-0.0774586	0.858751
S8GLL7|Neg_1052896_TGME49_chrVIIb_1|S8G7F9	0.124365	0.771323
S8GLL7|Neg_1052896_TGME49_chrVIIb_1|S8G7I4	1.90455	0.0415948
S8GLL7|Neg_1052896_TGME49_chrVIIb_1|S8G8T4	-0.743851	0.0379893
S8GLL7|Neg_1052896_TGME49_chrVIIb_1|S8GBL5	0.576288	0.136488
S8GLL7|Neg_1052896_TGME49_chrVIIb_1|S8GBX0	0.851445	0.195647
S8GLL7|Neg_1052896_TGME49_chrVIIb_1|S8GHR7	-0.0736242	0.880081
S8GLL7|Neg_1052896_TGME49_chrVIIb_1|S8GKQ0	-0.194555	0.684181
S8GLL7|Neg_1052896_TGME49_chrVIIb_2|A0A125YNK2	-1.05779	0.0269425
S8GLL7|Neg_1052896_TGME49_chrVIIb_2|A0A125YQT1	0.19431	0.629935
S8GLL7|Neg_1052896_TGME49_chrVIIb_2|A0A125YTG8	-0.245639	0.637338
S8GLL7|Neg_1052896_TGME49_chrVIIb_2|A0A125YTJ3	0.10523	0.84697
S8GLL7|Neg_1052896_TGME49_chrVIIb_2|A0A125YWM0	-0.0567445	0.933683
S8GLL7|Neg_1052896_TGME49_chrVIIb_2|A0A125YX97	0.276927	0.790392
S8GLL7|Neg_1052896_TGME49_chrVIIb_2|A0A125YXJ8	0.110396	0.747152
S8GLL7|Neg_1052896_TGME49_chrVIIb_2|POLR1B	-0.256818	0.421439
S8GLL7|Neg_1052896_TGME49_chrVIIb_2|ROM1	0.0904345	0.843927
S8GLL7|Neg_1052896_TGME49_chrVIIb_2|S8EV55	-0.306515	0.390007
S8GLL7|Neg_1052896_TGME49_chrVIIb_2|S8EVP9	-0.477858	0.283616
S8GLL7|Neg_1052896_TGME49_chrVIIb_2|S8EWX9	0.158147	0.564456
S8GLL7|Neg_1052896_TGME49_chrVIIb_2|S8EYA9	0.710119	0.00543508
S8GLL7|Neg_1052896_TGME49_chrVIIb_2|S8EYC4	0.00304933	0.994894
S8GLL7|Neg_1052896_TGME49_chrVIIb_2|S8EZ59	-1.33324	0.083975
S8GLL7|Neg_1052896_TGME49_chrVIIb_2|S8F1U1	0.163823	0.835845
S8GLL7|Neg_1052896_TGME49_chrVIIb_2|S8F2Z7	0.0520191	0.880587
S8GLL7|Neg_1052896_TGME49_chrVIIb_2|S8F3B1	0.677136	0.199435
S8GLL7|Neg_1052896_TGME49_chrVIIb_2|S8F423	0.212856	0.443783
S8GLL7|Neg_1052896_TGME49_chrVIIb_2|S8F852	0.718359	0.100877
S8GLL7|Neg_1052896_TGME49_chrVIIb_2|S8F8N4	0.132988	0.802923
S8GLL7|Neg_1052896_TGME49_chrVIIb_2|S8FB06	-0.0658273	0.838728
S8GLL7|Neg_1052896_TGME49_chrVIIb_2|S8FBB5	-0.246066	0.31916
S8GLL7|Neg_1052896_TGME49_chrVIIb_2|S8FE38	-0.00522468	0.993804
S8GLL7|Neg_1052896_TGME49_chrVIIb_2|S8FFQ3	2.60915	0.0328746
S8GLL7|Neg_1052896_TGME49_chrVIIb_2|S8G5K8	0.124811	0.710999
S8GLL7|Neg_1052896_TGME49_chrVIIb_2|S8G6E0	-0.0774586	0.858751
S8GLL7|Neg_1052896_TGME49_chrVIIb_2|S8G7F9	0.124365	0.771323
S8GLL7|Neg_1052896_TGME49_chrVIIb_2|S8G7I4	1.90455	0.0415948
S8GLL7|Neg_1052896_TGME49_chrVIIb_2|S8G8T4	-0.743851	0.0379893
S8GLL7|Neg_1052896_TGME49_chrVIIb_2|S8GBL5	0.576288	0.136488
S8GLL7|Neg_1052896_TGME49_chrVIIb_2|S8GBX0	0.851445	0.195647
S8GLL7|Neg_1052896_TGME49_chrVIIb_2|S8GHR7	-0.0736242	0.880081
S8GLL7|Neg_1052896_TGME49_chrVIIb_2|S8GKQ0	-0.194555	0.684181
S8GLE7|Neg_1080102_TGME49_chrVIIb_1|S8ERY9	0.558959	0.577627
S8GLE7|Neg_1080102_TGME49_chrVIIb_1|S8F258	0.243406	0.815336
S8GLE7|Neg_1080102_TGME49_chrVIIb_1|S8G550	-0.501657	0.704092
S8GLE7|Neg_1080102_TGME49_chrVIIb_1|S8GK53	-0.175358	0.904372
S8FYX7|Neg_108072_tgme49_asmbl.1944_1|S8EZA3	-0.482793	0.765288
S8G840|Neg_108072_tgme49_asmbl.1944_1|S8EZA3	-0.0136826	0.991896
S8F3I2|Neg_1116389_TGME49_chrVIIb_1|A0A125YFF3	-0.865166	0.0616653
S8F3I2|Neg_1116389_TGME49_chrVIIb_1|A0A125YFT5	-0.757927	0.0829092
S8F3I2|Neg_1116389_TGME49_chrVIIb_1|A0A125YFZ2	-0.173119	0.764853
S8F3I2|Neg_1116389_TGME49_chrVIIb_1|A0A125YIA2	-0.895852	0.0542178
S8F3I2|Neg_1116389_TGME49_chrVIIb_1|A0A125YIP3	-0.0321655	0.954691
S8F3I2|Neg_1116389_TGME49_chrVIIb_1|A0A125YIZ8	-0.561339	0.118537
S8F3I2|Neg_1116389_TGME49_chrVIIb_1|A0A125YJ86	-0.37678	0.53306
S8F3I2|Neg_1116389_TGME49_chrVIIb_1|A0A125YJX7	-0.611816	0.21426
S8F3I2|Neg_1116389_TGME49_chrVIIb_1|A0A125YJZ8	-0.478582	0.094001
S8F3I2|Neg_1116389_TGME49_chrVIIb_1|A0A125YLP6	-0.275313	0.728096
S8F3I2|Neg_1116389_TGME49_chrVIIb_1|A0A125YLV9	-0.721238	0.17606
S8F3I2|Neg_1116389_TGME49_chrVIIb_1|A0A125YM05	-1.00647	0.0956155
S8F3I2|Neg_1116389_TGME49_chrVIIb_1|A0A125YM78	-0.200323	0.78703
S8F3I2|Neg_1116389_TGME49_chrVIIb_1|A0A125YMQ2	-0.885085	0.0871427
S8F3I2|Neg_1116389_TGME49_chrVIIb_1|A0A125YMQ9	-0.252433	0.602143
S8F3I2|Neg_1116389_TGME49_chrVIIb_1|A0A125YNL3	-0.875659	0.0136005
S8F3I2|Neg_1116389_TGME49_chrVIIb_1|A0A125YNQ5	-0.677795	0.125881
S8F3I2|Neg_1116389_TGME49_chrVIIb_1|A0A125YP50	-0.648958	0.0192221
S8F3I2|Neg_1116389_TGME49_chrVIIb_1|A0A125YPJ5	-0.425829	0.351414
S8F3I2|Neg_1116389_TGME49_chrVIIb_1|A0A125YQ98	-1.04374	0.0259306
S8F3I2|Neg_1116389_TGME49_chrVIIb_1|A0A125YQM3	-1.59167	0.0277967
S8F3I2|Neg_1116389_TGME49_chrVIIb_1|A0A125YQR2	-1.41841	0.00847119
S8F3I2|Neg_1116389_TGME49_chrVIIb_1|A0A125YQR9	0.45951	0.460407
S8F3I2|Neg_1116389_TGME49_chrVIIb_1|A0A125YQT5	-0.0618448	0.936584
S8F3I2|Neg_1116389_TGME49_chrVIIb_1|A0A125YQW7	-0.79176	0.122575
S8F3I2|Neg_1116389_TGME49_chrVIIb_1|A0A125YR73	-0.39607	0.240245
S8F3I2|Neg_1116389_TGME49_chrVIIb_1|A0A125YRU2	-0.759847	0.00707896
S8F3I2|Neg_1116389_TGME49_chrVIIb_1|A0A125YTC7	-0.855869	0.073469
S8F3I2|Neg_1116389_TGME49_chrVIIb_1|A0A125YTI6	-1.00846	0.00705823
S8F3I2|Neg_1116389_TGME49_chrVIIb_1|A0A125YU18	-0.522483	0.296851
S8F3I2|Neg_1116389_TGME49_chrVIIb_1|A0A125YU28	-0.540215	0.0900347
S8F3I2|Neg_1116389_TGME49_chrVIIb_1|A0A125YUB4	-0.776196	0.0514117
S8F3I2|Neg_1116389_TGME49_chrVIIb_1|A0A125YUX3	-0.715708	0.0441368
S8F3I2|Neg_1116389_TGME49_chrVIIb_1|A0A125YW69	-0.794027	0.10175
S8F3I2|Neg_1116389_TGME49_chrVIIb_1|A0A125YWJ7	-0.37504	0.44119
S8F3I2|Neg_1116389_TGME49_chrVIIb_1|A0A125YWM7	-0.75548	0.0915992
S8F3I2|Neg_1116389_TGME49_chrVIIb_1|A0A125YWX3	-1.15547	0.0781352
S8F3I2|Neg_1116389_TGME49_chrVIIb_1|A0A125YX27	-0.587024	0.305729
S8F3I2|Neg_1116389_TGME49_chrVIIb_1|A0A125YYC1	-0.87156	0.0856986
S8F3I2|Neg_1116389_TGME49_chrVIIb_1|A0A125YYY9	-1.17915	0.00876021
S8F3I2|Neg_1116389_TGME49_chrVIIb_1|A0A125YZ95	-0.28764	0.328583
S8F3I2|Neg_1116389_TGME49_chrVIIb_1|A0A125YZK2	-1.46892	0.00168133
S8F3I2|Neg_1116389_TGME49_chrVIIb_1|A0A125YZM0	-1.05091	0.043128
S8F3I2|Neg_1116389_TGME49_chrVIIb_1|ABCG87	0.35965	0.391006
S8F3I2|Neg_1116389_TGME49_chrVIIb_1|ACC2	-0.672726	0.145629
S8F3I2|Neg_1116389_TGME49_chrVIIb_1|AP2VIIA7	0.30381	0.294983
S8F3I2|Neg_1116389_TGME49_chrVIIb_1|DRPA	-0.431495	0.344555
S8F3I2|Neg_1116389_TGME49_chrVIIb_1|DRPB	-0.875412	0.00791639
S8F3I2|Neg_1116389_TGME49_chrVIIb_1|PDHE3II	-1.11706	0.0310942
S8F3I2|Neg_1116389_TGME49_chrVIIb_1|PIPLC	-0.883905	0.0257877
S8F3I2|Neg_1116389_TGME49_chrVIIb_1|RAD26	-0.253999	0.659826
S8F3I2|Neg_1116389_TGME49_chrVIIb_1|S8EN17	-0.320144	0.226932
S8F3I2|Neg_1116389_TGME49_chrVIIb_1|S8ENU3	-0.290557	0.72197
S8F3I2|Neg_1116389_TGME49_chrVIIb_1|S8EP93	-0.458569	0.403108
S8F3I2|Neg_1116389_TGME49_chrVIIb_1|S8EQN5	-0.148415	0.752293
S8F3I2|Neg_1116389_TGME49_chrVIIb_1|S8ER74	-1.43119	0.0285823
S8F3I2|Neg_1116389_TGME49_chrVIIb_1|S8ERD1	-0.390613	0.432334
S8F3I2|Neg_1116389_TGME49_chrVIIb_1|S8ERD7	-0.754262	0.196173
S8F3I2|Neg_1116389_TGME49_chrVIIb_1|S8ERI9	-0.644247	0.126758
S8F3I2|Neg_1116389_TGME49_chrVIIb_1|S8ERL9	-0.398507	0.265797
S8F3I2|Neg_1116389_TGME49_chrVIIb_1|S8ERM4	-1.01239	0.00103472
S8F3I2|Neg_1116389_TGME49_chrVIIb_1|S8ES51	-0.755093	0.119204
S8F3I2|Neg_1116389_TGME49_chrVIIb_1|S8ES94	0.360523	0.434941
S8F3I2|Neg_1116389_TGME49_chrVIIb_1|S8ESD5	-0.445054	0.348801
S8F3I2|Neg_1116389_TGME49_chrVIIb_1|S8ESX6	-0.407976	0.532361
S8F3I2|Neg_1116389_TGME49_chrVIIb_1|S8ET39	0.181216	0.661963
S8F3I2|Neg_1116389_TGME49_chrVIIb_1|S8ETD7	-0.999487	0.0104983
S8F3I2|Neg_1116389_TGME49_chrVIIb_1|S8ETH3	-0.690923	0.127487
S8F3I2|Neg_1116389_TGME49_chrVIIb_1|S8EU53	-0.750289	0.240108
S8F3I2|Neg_1116389_TGME49_chrVIIb_1|S8EU57	-0.685755	0.0651464
S8F3I2|Neg_1116389_TGME49_chrVIIb_1|S8EU89	-0.465136	0.228848
S8F3I2|Neg_1116389_TGME49_chrVIIb_1|S8EUA7	2.54501	0.0291002
S8F3I2|Neg_1116389_TGME49_chrVIIb_1|S8EUN4	-0.256815	0.767423
S8F3I2|Neg_1116389_TGME49_chrVIIb_1|S8EUW8	-0.452859	0.262327
S8F3I2|Neg_1116389_TGME49_chrVIIb_1|S8EV24	-2.22013	0.00717515
S8F3I2|Neg_1116389_TGME49_chrVIIb_1|S8EV69	-0.429023	0.0377551
S8F3I2|Neg_1116389_TGME49_chrVIIb_1|S8EV78	-0.392074	0.346967
S8F3I2|Neg_1116389_TGME49_chrVIIb_1|S8EVD4	-0.369789	0.644357
S8F3I2|Neg_1116389_TGME49_chrVIIb_1|S8EVT5	-0.446207	0.175432
S8F3I2|Neg_1116389_TGME49_chrVIIb_1|S8EVX6	1.32812	0.162742
S8F3I2|Neg_1116389_TGME49_chrVIIb_1|S8EWB5	0.0496109	0.93635
S8F3I2|Neg_1116389_TGME49_chrVIIb_1|S8EWH2	-0.657594	0.0437374
S8F3I2|Neg_1116389_TGME49_chrVIIb_1|S8EWL5	-0.839051	0.157753
S8F3I2|Neg_1116389_TGME49_chrVIIb_1|S8EWM7	-1.10479	0.0142976
S8F3I2|Neg_1116389_TGME49_chrVIIb_1|S8EWV1	0.0869686	0.82288
S8F3I2|Neg_1116389_TGME49_chrVIIb_1|S8EWW4	-0.525613	0.20387
S8F3I2|Neg_1116389_TGME49_chrVIIb_1|S8EXP7	0.432399	0.274081
S8F3I2|Neg_1116389_TGME49_chrVIIb_1|S8EXR5	-0.19407	0.639677
S8F3I2|Neg_1116389_TGME49_chrVIIb_1|S8EYM3	1.31652	0.0399416
S8F3I2|Neg_1116389_TGME49_chrVIIb_1|S8EYM8	0.114822	0.87845
S8F3I2|Neg_1116389_TGME49_chrVIIb_1|S8EYV0	1.35157	0.000972195
S8F3I2|Neg_1116389_TGME49_chrVIIb_1|S8EYV9	-1.09248	0.0182825
S8F3I2|Neg_1116389_TGME49_chrVIIb_1|S8EZ46	-0.260325	0.609213
S8F3I2|Neg_1116389_TGME49_chrVIIb_1|S8EZ50	-0.850689	0.0563824
S8F3I2|Neg_1116389_TGME49_chrVIIb_1|S8EZ97	-0.69617	0.0483539
S8F3I2|Neg_1116389_TGME49_chrVIIb_1|S8EZE0	-0.657999	0.107727
S8F3I2|Neg_1116389_TGME49_chrVIIb_1|S8EZM6	0.953374	0.0494022
S8F3I2|Neg_1116389_TGME49_chrVIIb_1|S8EZW4	-0.988874	0.0378918
S8F3I2|Neg_1116389_TGME49_chrVIIb_1|S8F046	-0.51538	0.322158
S8F3I2|Neg_1116389_TGME49_chrVIIb_1|S8F0B3	-0.0125094	0.984522
S8F3I2|Neg_1116389_TGME49_chrVIIb_1|S8F0C5	-0.486822	0.143385
S8F3I2|Neg_1116389_TGME49_chrVIIb_1|S8F0V9	-0.238626	0.563577
S8F3I2|Neg_1116389_TGME49_chrVIIb_1|S8F0Y0	0.00400317	0.996256
S8F3I2|Neg_1116389_TGME49_chrVIIb_1|S8F125	-0.698025	0.000405567
S8F3I2|Neg_1116389_TGME49_chrVIIb_1|S8F1D4	1.42331	0.0114547
S8F3I2|Neg_1116389_TGME49_chrVIIb_1|S8F1F1	-0.712646	0.105479
S8F3I2|Neg_1116389_TGME49_chrVIIb_1|S8F1G6	-1.42485	0.0375494
S8F3I2|Neg_1116389_TGME49_chrVIIb_1|S8F1J1	0.168405	0.728726
S8F3I2|Neg_1116389_TGME49_chrVIIb_1|S8F1K2	-0.457865	0.170096
S8F3I2|Neg_1116389_TGME49_chrVIIb_1|S8F1K8	-0.778337	0.154592
S8F3I2|Neg_1116389_TGME49_chrVIIb_1|S8F1P7	-0.0381608	0.971428
S8F3I2|Neg_1116389_TGME49_chrVIIb_1|S8F1S7	-0.416127	0.303882
S8F3I2|Neg_1116389_TGME49_chrVIIb_1|S8F2G6	0.0201765	0.978792
S8F3I2|Neg_1116389_TGME49_chrVIIb_1|S8F2Q3	-0.428992	0.197334
S8F3I2|Neg_1116389_TGME49_chrVIIb_1|S8F310	-0.444417	0.150743
S8F3I2|Neg_1116389_TGME49_chrVIIb_1|S8F360	-0.0884733	0.772028
S8F3I2|Neg_1116389_TGME49_chrVIIb_1|S8F378	0.621638	0.50917
S8F3I2|Neg_1116389_TGME49_chrVIIb_1|S8F3K1	-0.119316	0.789224
S8F3I2|Neg_1116389_TGME49_chrVIIb_1|S8F423	-0.486448	0.0836952
S8F3I2|Neg_1116389_TGME49_chrVIIb_1|S8F4A9	0.0254524	0.947542
S8F3I2|Neg_1116389_TGME49_chrVIIb_1|S8F4R1	-0.829704	0.0910791
S8F3I2|Neg_1116389_TGME49_chrVIIb_1|S8F4W5	-0.763384	0.0119508
S8F3I2|Neg_1116389_TGME49_chrVIIb_1|S8F4W9	-0.755208	0.104258
S8F3I2|Neg_1116389_TGME49_chrVIIb_1|S8F559	-0.00590555	0.995835
S8F3I2|Neg_1116389_TGME49_chrVIIb_1|S8F572	-0.624537	0.295619
S8F3I2|Neg_1116389_TGME49_chrVIIb_1|S8F590	-0.179181	0.683427
S8F3I2|Neg_1116389_TGME49_chrVIIb_1|S8F591	0.570097	0.271008
S8F3I2|Neg_1116389_TGME49_chrVIIb_1|S8F5D6	0.162676	0.711733
S8F3I2|Neg_1116389_TGME49_chrVIIb_1|S8F5I3	-0.507094	0.164746
S8F3I2|Neg_1116389_TGME49_chrVIIb_1|S8F5I9	-0.856838	0.0119779
S8F3I2|Neg_1116389_TGME49_chrVIIb_1|S8F5Z3	0.136936	0.781937
S8F3I2|Neg_1116389_TGME49_chrVIIb_1|S8F685	-0.159949	0.86625
S8F3I2|Neg_1116389_TGME49_chrVIIb_1|S8F686	1.51412	0.0211713
S8F3I2|Neg_1116389_TGME49_chrVIIb_1|S8F6G5	0.305547	0.413522
S8F3I2|Neg_1116389_TGME49_chrVIIb_1|S8F6M7	-3.09418	0.000272676
S8F3I2|Neg_1116389_TGME49_chrVIIb_1|S8F782	0.581609	0.107173
S8F3I2|Neg_1116389_TGME49_chrVIIb_1|S8F7E1	-0.543444	0.247462
S8F3I2|Neg_1116389_TGME49_chrVIIb_1|S8F7S2	-3.89702	0.00192743
S8F3I2|Neg_1116389_TGME49_chrVIIb_1|S8F7U6	-0.443309	0.356016
S8F3I2|Neg_1116389_TGME49_chrVIIb_1|S8F837	1.05673	0.144246
S8F3I2|Neg_1116389_TGME49_chrVIIb_1|S8F8P1	-0.0211472	0.971399
S8F3I2|Neg_1116389_TGME49_chrVIIb_1|S8F910	-0.769079	0.0184526
S8F3I2|Neg_1116389_TGME49_chrVIIb_1|S8F997	-1.63665	0.0388879
S8F3I2|Neg_1116389_TGME49_chrVIIb_1|S8FA10	-0.95566	0.0995341
S8F3I2|Neg_1116389_TGME49_chrVIIb_1|S8FA41	-1.24203	0.0847205
S8F3I2|Neg_1116389_TGME49_chrVIIb_1|S8FAE5	-0.508576	0.731394
S8F3I2|Neg_1116389_TGME49_chrVIIb_1|S8FAF2	-1.03753	0.00120865
S8F3I2|Neg_1116389_TGME49_chrVIIb_1|S8FAU8	-0.591006	0.322589
S8F3I2|Neg_1116389_TGME49_chrVIIb_1|S8FAW6	-0.803028	0.0293445
S8F3I2|Neg_1116389_TGME49_chrVIIb_1|S8FAX5	0.183222	0.826033
S8F3I2|Neg_1116389_TGME49_chrVIIb_1|S8FB35	-0.245887	0.720522
S8F3I2|Neg_1116389_TGME49_chrVIIb_1|S8FB39	-2.29565	0.00657634
S8F3I2|Neg_1116389_TGME49_chrVIIb_1|S8FBF5	-0.412424	0.357608
S8F3I2|Neg_1116389_TGME49_chrVIIb_1|S8FBN3	0.254274	0.577927
S8F3I2|Neg_1116389_TGME49_chrVIIb_1|S8FC74	-1.17566	0.0362896
S8F3I2|Neg_1116389_TGME49_chrVIIb_1|S8FCG7	-0.606568	0.10375
S8F3I2|Neg_1116389_TGME49_chrVIIb_1|S8FCI1	-2.17442	0.00502811
S8F3I2|Neg_1116389_TGME49_chrVIIb_1|S8FCV8	0.337926	0.559507
S8F3I2|Neg_1116389_TGME49_chrVIIb_1|S8FDS3	0.0746942	0.924174
S8F3I2|Neg_1116389_TGME49_chrVIIb_1|S8FE85	-0.450572	0.309048
S8F3I2|Neg_1116389_TGME49_chrVIIb_1|S8FF71	0.688388	0.0830462
S8F3I2|Neg_1116389_TGME49_chrVIIb_1|S8FZB9	-0.93622	0.134336
S8F3I2|Neg_1116389_TGME49_chrVIIb_1|S8G2D3	-0.49544	0.325657
S8F3I2|Neg_1116389_TGME49_chrVIIb_1|S8G345	-0.613256	0.278409
S8F3I2|Neg_1116389_TGME49_chrVIIb_1|S8G4B9	0.343809	0.497369
S8F3I2|Neg_1116389_TGME49_chrVIIb_1|S8G4H4	-0.623311	0.0457994
S8F3I2|Neg_1116389_TGME49_chrVIIb_1|S8G4V7	-0.517725	0.316989
S8F3I2|Neg_1116389_TGME49_chrVIIb_1|S8G4Z6	-0.151052	0.814118
S8F3I2|Neg_1116389_TGME49_chrVIIb_1|S8G532	-0.233216	0.682183
S8F3I2|Neg_1116389_TGME49_chrVIIb_1|S8G550	-0.79522	0.0740687
S8F3I2|Neg_1116389_TGME49_chrVIIb_1|S8G5E6	-0.6945	0.0811487
S8F3I2|Neg_1116389_TGME49_chrVIIb_1|S8G5F5	-0.616086	0.102298
S8F3I2|Neg_1116389_TGME49_chrVIIb_1|S8G7X5	-0.629205	0.251426
S8F3I2|Neg_1116389_TGME49_chrVIIb_1|S8G8G7	-0.496278	0.503008
S8F3I2|Neg_1116389_TGME49_chrVIIb_1|S8G8J0	-0.450231	0.0907754
S8F3I2|Neg_1116389_TGME49_chrVIIb_1|S8G927	0.144484	0.832916
S8F3I2|Neg_1116389_TGME49_chrVIIb_1|S8G999	-0.142783	0.791128
S8F3I2|Neg_1116389_TGME49_chrVIIb_1|S8G9U7	-0.593404	0.0385246
S8F3I2|Neg_1116389_TGME49_chrVIIb_1|S8GA33	-0.112502	0.840848
S8F3I2|Neg_1116389_TGME49_chrVIIb_1|S8GAJ1	-0.643568	0.121357
S8F3I2|Neg_1116389_TGME49_chrVIIb_1|S8GAK2	-0.813087	0.0535881
S8F3I2|Neg_1116389_TGME49_chrVIIb_1|S8GAK6	-0.376502	0.323274
S8F3I2|Neg_1116389_TGME49_chrVIIb_1|S8GAM4	-1.36576	0.0100209
S8F3I2|Neg_1116389_TGME49_chrVIIb_1|S8GAP9	-0.380606	0.32198
S8F3I2|Neg_1116389_TGME49_chrVIIb_1|S8GB10	1.7318	0.0152959
S8F3I2|Neg_1116389_TGME49_chrVIIb_1|S8GB77	-0.719701	0.0614298
S8F3I2|Neg_1116389_TGME49_chrVIIb_1|S8GBB7	-0.900348	0.0822544
S8F3I2|Neg_1116389_TGME49_chrVIIb_1|S8GDL4	1.8171	0.0101444
S8F3I2|Neg_1116389_TGME49_chrVIIb_1|S8GDX4	-0.834566	0.404784
S8F3I2|Neg_1116389_TGME49_chrVIIb_1|S8GE16	-0.558123	0.16315
S8F3I2|Neg_1116389_TGME49_chrVIIb_1|S8GEA9	-0.591525	0.0378918
S8F3I2|Neg_1116389_TGME49_chrVIIb_1|S8GEJ5	-0.72511	0.0295
S8F3I2|Neg_1116389_TGME49_chrVIIb_1|S8GES7	-0.640714	0.0830976
S8F3I2|Neg_1116389_TGME49_chrVIIb_1|S8GEU6	-0.103493	0.866706
S8F3I2|Neg_1116389_TGME49_chrVIIb_1|S8GEW2	-2.26427	0.00606826
S8F3I2|Neg_1116389_TGME49_chrVIIb_1|S8GEX3	-0.896939	0.0716789
S8F3I2|Neg_1116389_TGME49_chrVIIb_1|S8GFQ1	-0.261472	0.634122
S8F3I2|Neg_1116389_TGME49_chrVIIb_1|S8GG70	-0.0804931	0.932427
S8F3I2|Neg_1116389_TGME49_chrVIIb_1|S8GH01	-0.881499	0.198733
S8F3I2|Neg_1116389_TGME49_chrVIIb_1|S8GH32	-0.639407	0.148035
S8F3I2|Neg_1116389_TGME49_chrVIIb_1|S8GHP0	-0.257997	0.717077
S8F3I2|Neg_1116389_TGME49_chrVIIb_1|S8GHS2	-0.501954	0.234273
S8F3I2|Neg_1116389_TGME49_chrVIIb_1|S8GI40	-0.992137	0.00942276
S8F3I2|Neg_1116389_TGME49_chrVIIb_1|S8GIL8	-1.00513	0.0139889
S8F3I2|Neg_1116389_TGME49_chrVIIb_1|S8GJ81	-1.28863	0.0279406
S8F3I2|Neg_1116389_TGME49_chrVIIb_1|S8GJB4	-0.515763	0.108107
S8F3I2|Neg_1116389_TGME49_chrVIIb_1|S8GJQ0	-0.450837	0.0310926
S8F3I2|Neg_1116389_TGME49_chrVIIb_1|S8GJS7	-0.0903526	0.885988
S8F3I2|Neg_1116389_TGME49_chrVIIb_1|S8GJY7	-1.23313	0.0335209
S8F3I2|Neg_1116389_TGME49_chrVIIb_1|S8GK54	-0.194646	0.758925
S8F3I2|Neg_1116389_TGME49_chrVIIb_1|S8GL47	-0.479076	0.349682
S8F3I2|Neg_1116389_TGME49_chrVIIb_1|S8GLH0	-0.564179	0.0725998
S8F3I2|Neg_1116389_TGME49_chrVIIb_1|S8GLL7	-0.758111	0.112856
S8F3I2|Neg_1116389_TGME49_chrVIIb_1|S8GMU2	0.321182	0.372868
S8F3I2|Neg_1116389_TGME49_chrVIIb_1|S8GN60	-0.54909	0.177675
S8F3I2|Neg_1116389_TGME49_chrVIIb_1|S8GNB2	0.165374	0.742843
S8F3I2|Neg_1116389_TGME49_chrVIIb_1|S8GNL0	-0.459541	0.596921
S8F3I2|Neg_1116389_TGME49_chrVIIb_1|S8GPP8	-1.38674	0.00541566
S8F3I2|Neg_1116389_TGME49_chrVIIb_1|S8GQB9	-0.875512	0.0531214
S8F3I2|Neg_1116389_TGME49_chrVIIb_1|S8GQF5	-0.247922	0.544972
S8F3I2|Neg_1116389_TGME49_chrVIIb_1|S8GQW3	-0.70028	0.124912
S8F3I2|Neg_1116389_TGME49_chrVIIb_1|S8GRD5	-0.559879	0.216991
S8F3I2|Neg_1116389_TGME49_chrVIIb_1|S8GT16	-0.574802	0.187761
S8F3I2|Neg_1116389_TGME49_chrVIIb_1|S8GU11	-0.140287	0.804676
S8F3I2|Neg_1116389_TGME49_chrVIIb_1|S8GU18	1.73522	0.0976863
S8F3I2|Neg_1116389_TGME49_chrVIIb_1|S8GU80	-0.440389	0.212644
S8F3I2|Neg_1116389_TGME49_chrVIIb_1|S8GUL9	-0.509368	0.220902
S8F3I2|Neg_1116389_TGME49_chrVIIb_1|S8GV37	-0.587944	0.0829116
S8F3I2|Neg_1116389_TGME49_chrVIIb_1|S8GVG0	-0.703266	0.0520992
S8F3I2|Neg_1116389_TGME49_chrVIIb_1|SET1	-0.688295	0.100469
S8F3I2|Neg_1116389_TGME49_chrVIIb_1|SND1	-1.3179	0.0168077
S8F3I2|Neg_1116389_TGME49_chrVIIb_1|SUB11	-0.233609	0.796491
S8F3I2|Neg_1116389_TGME49_chrVIIb_1|SUB12	-1.67064	0.13391
S8F3I2|Neg_1116389_TGME49_chrVIIb_1|TAF6	-0.643502	0.133358
S8F3I2|Neg_1116389_TGME49_chrVIIb_1|UFD1AP	0.0730013	0.93107
S8F3I2|Neg_1116389_TGME49_chrVIIb_2|A0A125YFF3	-0.865166	0.0616653
S8F3I2|Neg_1116389_TGME49_chrVIIb_2|A0A125YFT5	-0.757927	0.0829092
S8F3I2|Neg_1116389_TGME49_chrVIIb_2|A0A125YFZ2	-0.173119	0.764853
S8F3I2|Neg_1116389_TGME49_chrVIIb_2|A0A125YIA2	-0.895852	0.0542178
S8F3I2|Neg_1116389_TGME49_chrVIIb_2|A0A125YIP3	-0.0321655	0.954691
S8F3I2|Neg_1116389_TGME49_chrVIIb_2|A0A125YIZ8	-0.561339	0.118537
S8F3I2|Neg_1116389_TGME49_chrVIIb_2|A0A125YJ86	-0.37678	0.53306
S8F3I2|Neg_1116389_TGME49_chrVIIb_2|A0A125YJX7	-0.611816	0.21426
S8F3I2|Neg_1116389_TGME49_chrVIIb_2|A0A125YJZ8	-0.478582	0.094001
S8F3I2|Neg_1116389_TGME49_chrVIIb_2|A0A125YLP6	-0.275313	0.728096
S8F3I2|Neg_1116389_TGME49_chrVIIb_2|A0A125YLV9	-0.721238	0.17606
S8F3I2|Neg_1116389_TGME49_chrVIIb_2|A0A125YM05	-1.00647	0.0956155
S8F3I2|Neg_1116389_TGME49_chrVIIb_2|A0A125YM78	-0.200323	0.78703
S8F3I2|Neg_1116389_TGME49_chrVIIb_2|A0A125YMQ2	-0.885085	0.0871427
S8F3I2|Neg_1116389_TGME49_chrVIIb_2|A0A125YMQ9	-0.252433	0.602143
S8F3I2|Neg_1116389_TGME49_chrVIIb_2|A0A125YNL3	-0.875659	0.0136005
S8F3I2|Neg_1116389_TGME49_chrVIIb_2|A0A125YNQ5	-0.677795	0.125881
S8F3I2|Neg_1116389_TGME49_chrVIIb_2|A0A125YP50	-0.648958	0.0192221
S8F3I2|Neg_1116389_TGME49_chrVIIb_2|A0A125YPJ5	-0.425829	0.351414
S8F3I2|Neg_1116389_TGME49_chrVIIb_2|A0A125YQ98	-1.04374	0.0259306
S8F3I2|Neg_1116389_TGME49_chrVIIb_2|A0A125YQM3	-1.59167	0.0277967
S8F3I2|Neg_1116389_TGME49_chrVIIb_2|A0A125YQR2	-1.41841	0.00847119
S8F3I2|Neg_1116389_TGME49_chrVIIb_2|A0A125YQR9	0.45951	0.460407
S8F3I2|Neg_1116389_TGME49_chrVIIb_2|A0A125YQT5	-0.0618448	0.936584
S8F3I2|Neg_1116389_TGME49_chrVIIb_2|A0A125YQW7	-0.79176	0.122575
S8F3I2|Neg_1116389_TGME49_chrVIIb_2|A0A125YR73	-0.39607	0.240245
S8F3I2|Neg_1116389_TGME49_chrVIIb_2|A0A125YRU2	-0.759847	0.00707896
S8F3I2|Neg_1116389_TGME49_chrVIIb_2|A0A125YTC7	-0.855869	0.073469
S8F3I2|Neg_1116389_TGME49_chrVIIb_2|A0A125YTI6	-1.00846	0.00705823
S8F3I2|Neg_1116389_TGME49_chrVIIb_2|A0A125YU18	-0.522483	0.296851
S8F3I2|Neg_1116389_TGME49_chrVIIb_2|A0A125YU28	-0.540215	0.0900347
S8F3I2|Neg_1116389_TGME49_chrVIIb_2|A0A125YUB4	-0.776196	0.0514117
S8F3I2|Neg_1116389_TGME49_chrVIIb_2|A0A125YUX3	-0.715708	0.0441368
S8F3I2|Neg_1116389_TGME49_chrVIIb_2|A0A125YW69	-0.794027	0.10175
S8F3I2|Neg_1116389_TGME49_chrVIIb_2|A0A125YWJ7	-0.37504	0.44119
S8F3I2|Neg_1116389_TGME49_chrVIIb_2|A0A125YWM7	-0.75548	0.0915992
S8F3I2|Neg_1116389_TGME49_chrVIIb_2|A0A125YWX3	-1.15547	0.0781352
S8F3I2|Neg_1116389_TGME49_chrVIIb_2|A0A125YX27	-0.587024	0.305729
S8F3I2|Neg_1116389_TGME49_chrVIIb_2|A0A125YYC1	-0.87156	0.0856986
S8F3I2|Neg_1116389_TGME49_chrVIIb_2|A0A125YYY9	-1.17915	0.00876021
S8F3I2|Neg_1116389_TGME49_chrVIIb_2|A0A125YZ95	-0.28764	0.328583
S8F3I2|Neg_1116389_TGME49_chrVIIb_2|A0A125YZK2	-1.46892	0.00168133
S8F3I2|Neg_1116389_TGME49_chrVIIb_2|A0A125YZM0	-1.05091	0.043128
S8F3I2|Neg_1116389_TGME49_chrVIIb_2|ABCG87	0.35965	0.391006
S8F3I2|Neg_1116389_TGME49_chrVIIb_2|ACC2	-0.672726	0.145629
S8F3I2|Neg_1116389_TGME49_chrVIIb_2|AP2VIIA7	0.30381	0.294983
S8F3I2|Neg_1116389_TGME49_chrVIIb_2|DRPA	-0.431495	0.344555
S8F3I2|Neg_1116389_TGME49_chrVIIb_2|DRPB	-0.875412	0.00791639
S8F3I2|Neg_1116389_TGME49_chrVIIb_2|PDHE3II	-1.11706	0.0310942
S8F3I2|Neg_1116389_TGME49_chrVIIb_2|PIPLC	-0.883905	0.0257877
S8F3I2|Neg_1116389_TGME49_chrVIIb_2|RAD26	-0.253999	0.659826
S8F3I2|Neg_1116389_TGME49_chrVIIb_2|S8EN17	-0.320144	0.226932
S8F3I2|Neg_1116389_TGME49_chrVIIb_2|S8ENU3	-0.290557	0.72197
S8F3I2|Neg_1116389_TGME49_chrVIIb_2|S8EP93	-0.458569	0.403108
S8F3I2|Neg_1116389_TGME49_chrVIIb_2|S8EQN5	-0.148415	0.752293
S8F3I2|Neg_1116389_TGME49_chrVIIb_2|S8ER74	-1.43119	0.0285823
S8F3I2|Neg_1116389_TGME49_chrVIIb_2|S8ERD1	-0.390613	0.432334
S8F3I2|Neg_1116389_TGME49_chrVIIb_2|S8ERD7	-0.754262	0.196173
S8F3I2|Neg_1116389_TGME49_chrVIIb_2|S8ERI9	-0.644247	0.126758
S8F3I2|Neg_1116389_TGME49_chrVIIb_2|S8ERL9	-0.398507	0.265797
S8F3I2|Neg_1116389_TGME49_chrVIIb_2|S8ERM4	-1.01239	0.00103472
S8F3I2|Neg_1116389_TGME49_chrVIIb_2|S8ES51	-0.755093	0.119204
S8F3I2|Neg_1116389_TGME49_chrVIIb_2|S8ES94	0.360523	0.434941
S8F3I2|Neg_1116389_TGME49_chrVIIb_2|S8ESD5	-0.445054	0.348801
S8F3I2|Neg_1116389_TGME49_chrVIIb_2|S8ESX6	-0.407976	0.532361
S8F3I2|Neg_1116389_TGME49_chrVIIb_2|S8ET39	0.181216	0.661963
S8F3I2|Neg_1116389_TGME49_chrVIIb_2|S8ETD7	-0.999487	0.0104983
S8F3I2|Neg_1116389_TGME49_chrVIIb_2|S8ETH3	-0.690923	0.127487
S8F3I2|Neg_1116389_TGME49_chrVIIb_2|S8EU53	-0.750289	0.240108
S8F3I2|Neg_1116389_TGME49_chrVIIb_2|S8EU57	-0.685755	0.0651464
S8F3I2|Neg_1116389_TGME49_chrVIIb_2|S8EU89	-0.465136	0.228848
S8F3I2|Neg_1116389_TGME49_chrVIIb_2|S8EUA7	2.54501	0.0291002
S8F3I2|Neg_1116389_TGME49_chrVIIb_2|S8EUN4	-0.256815	0.767423
S8F3I2|Neg_1116389_TGME49_chrVIIb_2|S8EUW8	-0.452859	0.262327
S8F3I2|Neg_1116389_TGME49_chrVIIb_2|S8EV24	-2.22013	0.00717515
S8F3I2|Neg_1116389_TGME49_chrVIIb_2|S8EV69	-0.429023	0.0377551
S8F3I2|Neg_1116389_TGME49_chrVIIb_2|S8EV78	-0.392074	0.346967
S8F3I2|Neg_1116389_TGME49_chrVIIb_2|S8EVD4	-0.369789	0.644357
S8F3I2|Neg_1116389_TGME49_chrVIIb_2|S8EVT5	-0.446207	0.175432
S8F3I2|Neg_1116389_TGME49_chrVIIb_2|S8EVX6	1.32812	0.162742
S8F3I2|Neg_1116389_TGME49_chrVIIb_2|S8EWB5	0.0496109	0.93635
S8F3I2|Neg_1116389_TGME49_chrVIIb_2|S8EWH2	-0.657594	0.0437374
S8F3I2|Neg_1116389_TGME49_chrVIIb_2|S8EWL5	-0.839051	0.157753
S8F3I2|Neg_1116389_TGME49_chrVIIb_2|S8EWM7	-1.10479	0.0142976
S8F3I2|Neg_1116389_TGME49_chrVIIb_2|S8EWV1	0.0869686	0.82288
S8F3I2|Neg_1116389_TGME49_chrVIIb_2|S8EWW4	-0.525613	0.20387
S8F3I2|Neg_1116389_TGME49_chrVIIb_2|S8EXP7	0.432399	0.274081
S8F3I2|Neg_1116389_TGME49_chrVIIb_2|S8EXR5	-0.19407	0.639677
S8F3I2|Neg_1116389_TGME49_chrVIIb_2|S8EYM3	1.31652	0.0399416
S8F3I2|Neg_1116389_TGME49_chrVIIb_2|S8EYM8	0.114822	0.87845
S8F3I2|Neg_1116389_TGME49_chrVIIb_2|S8EYV0	1.35157	0.000972195
S8F3I2|Neg_1116389_TGME49_chrVIIb_2|S8EYV9	-1.09248	0.0182825
S8F3I2|Neg_1116389_TGME49_chrVIIb_2|S8EZ46	-0.260325	0.609213
S8F3I2|Neg_1116389_TGME49_chrVIIb_2|S8EZ50	-0.850689	0.0563824
S8F3I2|Neg_1116389_TGME49_chrVIIb_2|S8EZ97	-0.69617	0.0483539
S8F3I2|Neg_1116389_TGME49_chrVIIb_2|S8EZE0	-0.657999	0.107727
S8F3I2|Neg_1116389_TGME49_chrVIIb_2|S8EZM6	0.953374	0.0494022
S8F3I2|Neg_1116389_TGME49_chrVIIb_2|S8EZW4	-0.988874	0.0378918
S8F3I2|Neg_1116389_TGME49_chrVIIb_2|S8F046	-0.51538	0.322158
S8F3I2|Neg_1116389_TGME49_chrVIIb_2|S8F0B3	-0.0125094	0.984522
S8F3I2|Neg_1116389_TGME49_chrVIIb_2|S8F0C5	-0.486822	0.143385
S8F3I2|Neg_1116389_TGME49_chrVIIb_2|S8F0V9	-0.238626	0.563577
S8F3I2|Neg_1116389_TGME49_chrVIIb_2|S8F0Y0	0.00400317	0.996256
S8F3I2|Neg_1116389_TGME49_chrVIIb_2|S8F125	-0.698025	0.000405567
S8F3I2|Neg_1116389_TGME49_chrVIIb_2|S8F1D4	1.42331	0.0114547
S8F3I2|Neg_1116389_TGME49_chrVIIb_2|S8F1F1	-0.712646	0.105479
S8F3I2|Neg_1116389_TGME49_chrVIIb_2|S8F1G6	-1.42485	0.0375494
S8F3I2|Neg_1116389_TGME49_chrVIIb_2|S8F1J1	0.168405	0.728726
S8F3I2|Neg_1116389_TGME49_chrVIIb_2|S8F1K2	-0.457865	0.170096
S8F3I2|Neg_1116389_TGME49_chrVIIb_2|S8F1K8	-0.778337	0.154592
S8F3I2|Neg_1116389_TGME49_chrVIIb_2|S8F1P7	-0.0381608	0.971428
S8F3I2|Neg_1116389_TGME49_chrVIIb_2|S8F1S7	-0.416127	0.303882
S8F3I2|Neg_1116389_TGME49_chrVIIb_2|S8F2G6	0.0201765	0.978792
S8F3I2|Neg_1116389_TGME49_chrVIIb_2|S8F2Q3	-0.428992	0.197334
S8F3I2|Neg_1116389_TGME49_chrVIIb_2|S8F310	-0.444417	0.150743
S8F3I2|Neg_1116389_TGME49_chrVIIb_2|S8F360	-0.0884733	0.772028
S8F3I2|Neg_1116389_TGME49_chrVIIb_2|S8F378	0.621638	0.50917
S8F3I2|Neg_1116389_TGME49_chrVIIb_2|S8F3K1	-0.119316	0.789224
S8F3I2|Neg_1116389_TGME49_chrVIIb_2|S8F423	-0.486448	0.0836952
S8F3I2|Neg_1116389_TGME49_chrVIIb_2|S8F4A9	0.0254524	0.947542
S8F3I2|Neg_1116389_TGME49_chrVIIb_2|S8F4R1	-0.829704	0.0910791
S8F3I2|Neg_1116389_TGME49_chrVIIb_2|S8F4W5	-0.763384	0.0119508
S8F3I2|Neg_1116389_TGME49_chrVIIb_2|S8F4W9	-0.755208	0.104258
S8F3I2|Neg_1116389_TGME49_chrVIIb_2|S8F559	-0.00590555	0.995835
S8F3I2|Neg_1116389_TGME49_chrVIIb_2|S8F572	-0.624537	0.295619
S8F3I2|Neg_1116389_TGME49_chrVIIb_2|S8F590	-0.179181	0.683427
S8F3I2|Neg_1116389_TGME49_chrVIIb_2|S8F591	0.570097	0.271008
S8F3I2|Neg_1116389_TGME49_chrVIIb_2|S8F5D6	0.162676	0.711733
S8F3I2|Neg_1116389_TGME49_chrVIIb_2|S8F5I3	-0.507094	0.164746
S8F3I2|Neg_1116389_TGME49_chrVIIb_2|S8F5I9	-0.856838	0.0119779
S8F3I2|Neg_1116389_TGME49_chrVIIb_2|S8F5Z3	0.136936	0.781937
S8F3I2|Neg_1116389_TGME49_chrVIIb_2|S8F685	-0.159949	0.86625
S8F3I2|Neg_1116389_TGME49_chrVIIb_2|S8F686	1.51412	0.0211713
S8F3I2|Neg_1116389_TGME49_chrVIIb_2|S8F6G5	0.305547	0.413522
S8F3I2|Neg_1116389_TGME49_chrVIIb_2|S8F6M7	-3.09418	0.000272676
S8F3I2|Neg_1116389_TGME49_chrVIIb_2|S8F782	0.581609	0.107173
S8F3I2|Neg_1116389_TGME49_chrVIIb_2|S8F7E1	-0.543444	0.247462
S8F3I2|Neg_1116389_TGME49_chrVIIb_2|S8F7S2	-3.89702	0.00192743
S8F3I2|Neg_1116389_TGME49_chrVIIb_2|S8F7U6	-0.443309	0.356016
S8F3I2|Neg_1116389_TGME49_chrVIIb_2|S8F837	1.05673	0.144246
S8F3I2|Neg_1116389_TGME49_chrVIIb_2|S8F8P1	-0.0211472	0.971399
S8F3I2|Neg_1116389_TGME49_chrVIIb_2|S8F910	-0.769079	0.0184526
S8F3I2|Neg_1116389_TGME49_chrVIIb_2|S8F997	-1.63665	0.0388879
S8F3I2|Neg_1116389_TGME49_chrVIIb_2|S8FA10	-0.95566	0.0995341
S8F3I2|Neg_1116389_TGME49_chrVIIb_2|S8FA41	-1.24203	0.0847205
S8F3I2|Neg_1116389_TGME49_chrVIIb_2|S8FAE5	-0.508576	0.731394
S8F3I2|Neg_1116389_TGME49_chrVIIb_2|S8FAF2	-1.03753	0.00120865
S8F3I2|Neg_1116389_TGME49_chrVIIb_2|S8FAU8	-0.591006	0.322589
S8F3I2|Neg_1116389_TGME49_chrVIIb_2|S8FAW6	-0.803028	0.0293445
S8F3I2|Neg_1116389_TGME49_chrVIIb_2|S8FAX5	0.183222	0.826033
S8F3I2|Neg_1116389_TGME49_chrVIIb_2|S8FB35	-0.245887	0.720522
S8F3I2|Neg_1116389_TGME49_chrVIIb_2|S8FB39	-2.29565	0.00657634
S8F3I2|Neg_1116389_TGME49_chrVIIb_2|S8FBF5	-0.412424	0.357608
S8F3I2|Neg_1116389_TGME49_chrVIIb_2|S8FBN3	0.254274	0.577927
S8F3I2|Neg_1116389_TGME49_chrVIIb_2|S8FC74	-1.17566	0.0362896
S8F3I2|Neg_1116389_TGME49_chrVIIb_2|S8FCG7	-0.606568	0.10375
S8F3I2|Neg_1116389_TGME49_chrVIIb_2|S8FCI1	-2.17442	0.00502811
S8F3I2|Neg_1116389_TGME49_chrVIIb_2|S8FCV8	0.337926	0.559507
S8F3I2|Neg_1116389_TGME49_chrVIIb_2|S8FDS3	0.0746942	0.924174
S8F3I2|Neg_1116389_TGME49_chrVIIb_2|S8FE85	-0.450572	0.309048
S8F3I2|Neg_1116389_TGME49_chrVIIb_2|S8FF71	0.688388	0.0830462
S8F3I2|Neg_1116389_TGME49_chrVIIb_2|S8FZB9	-0.93622	0.134336
S8F3I2|Neg_1116389_TGME49_chrVIIb_2|S8G2D3	-0.49544	0.325657
S8F3I2|Neg_1116389_TGME49_chrVIIb_2|S8G345	-0.613256	0.278409
S8F3I2|Neg_1116389_TGME49_chrVIIb_2|S8G4B9	0.343809	0.497369
S8F3I2|Neg_1116389_TGME49_chrVIIb_2|S8G4H4	-0.623311	0.0457994
S8F3I2|Neg_1116389_TGME49_chrVIIb_2|S8G4V7	-0.517725	0.316989
S8F3I2|Neg_1116389_TGME49_chrVIIb_2|S8G4Z6	-0.151052	0.814118
S8F3I2|Neg_1116389_TGME49_chrVIIb_2|S8G532	-0.233216	0.682183
S8F3I2|Neg_1116389_TGME49_chrVIIb_2|S8G550	-0.79522	0.0740687
S8F3I2|Neg_1116389_TGME49_chrVIIb_2|S8G5E6	-0.6945	0.0811487
S8F3I2|Neg_1116389_TGME49_chrVIIb_2|S8G5F5	-0.616086	0.102298
S8F3I2|Neg_1116389_TGME49_chrVIIb_2|S8G7X5	-0.629205	0.251426
S8F3I2|Neg_1116389_TGME49_chrVIIb_2|S8G8G7	-0.496278	0.503008
S8F3I2|Neg_1116389_TGME49_chrVIIb_2|S8G8J0	-0.450231	0.0907754
S8F3I2|Neg_1116389_TGME49_chrVIIb_2|S8G927	0.144484	0.832916
S8F3I2|Neg_1116389_TGME49_chrVIIb_2|S8G999	-0.142783	0.791128
S8F3I2|Neg_1116389_TGME49_chrVIIb_2|S8G9U7	-0.593404	0.0385246
S8F3I2|Neg_1116389_TGME49_chrVIIb_2|S8GA33	-0.112502	0.840848
S8F3I2|Neg_1116389_TGME49_chrVIIb_2|S8GAJ1	-0.643568	0.121357
S8F3I2|Neg_1116389_TGME49_chrVIIb_2|S8GAK2	-0.813087	0.0535881
S8F3I2|Neg_1116389_TGME49_chrVIIb_2|S8GAK6	-0.376502	0.323274
S8F3I2|Neg_1116389_TGME49_chrVIIb_2|S8GAM4	-1.36576	0.0100209
S8F3I2|Neg_1116389_TGME49_chrVIIb_2|S8GAP9	-0.380606	0.32198
S8F3I2|Neg_1116389_TGME49_chrVIIb_2|S8GB10	1.7318	0.0152959
S8F3I2|Neg_1116389_TGME49_chrVIIb_2|S8GB77	-0.719701	0.0614298
S8F3I2|Neg_1116389_TGME49_chrVIIb_2|S8GBB7	-0.900348	0.0822544
S8F3I2|Neg_1116389_TGME49_chrVIIb_2|S8GDL4	1.8171	0.0101444
S8F3I2|Neg_1116389_TGME49_chrVIIb_2|S8GDX4	-0.834566	0.404784
S8F3I2|Neg_1116389_TGME49_chrVIIb_2|S8GE16	-0.558123	0.16315
S8F3I2|Neg_1116389_TGME49_chrVIIb_2|S8GEA9	-0.591525	0.0378918
S8F3I2|Neg_1116389_TGME49_chrVIIb_2|S8GEJ5	-0.72511	0.0295
S8F3I2|Neg_1116389_TGME49_chrVIIb_2|S8GES7	-0.640714	0.0830976
S8F3I2|Neg_1116389_TGME49_chrVIIb_2|S8GEU6	-0.103493	0.866706
S8F3I2|Neg_1116389_TGME49_chrVIIb_2|S8GEW2	-2.26427	0.00606826
S8F3I2|Neg_1116389_TGME49_chrVIIb_2|S8GEX3	-0.896939	0.0716789
S8F3I2|Neg_1116389_TGME49_chrVIIb_2|S8GFQ1	-0.261472	0.634122
S8F3I2|Neg_1116389_TGME49_chrVIIb_2|S8GG70	-0.0804931	0.932427
S8F3I2|Neg_1116389_TGME49_chrVIIb_2|S8GH01	-0.881499	0.198733
S8F3I2|Neg_1116389_TGME49_chrVIIb_2|S8GH32	-0.639407	0.148035
S8F3I2|Neg_1116389_TGME49_chrVIIb_2|S8GHP0	-0.257997	0.717077
S8F3I2|Neg_1116389_TGME49_chrVIIb_2|S8GHS2	-0.501954	0.234273
S8F3I2|Neg_1116389_TGME49_chrVIIb_2|S8GI40	-0.992137	0.00942276
S8F3I2|Neg_1116389_TGME49_chrVIIb_2|S8GIL8	-1.00513	0.0139889
S8F3I2|Neg_1116389_TGME49_chrVIIb_2|S8GJ81	-1.28863	0.0279406
S8F3I2|Neg_1116389_TGME49_chrVIIb_2|S8GJB4	-0.515763	0.108107
S8F3I2|Neg_1116389_TGME49_chrVIIb_2|S8GJQ0	-0.450837	0.0310926
S8F3I2|Neg_1116389_TGME49_chrVIIb_2|S8GJS7	-0.0903526	0.885988
S8F3I2|Neg_1116389_TGME49_chrVIIb_2|S8GJY7	-1.23313	0.0335209
S8F3I2|Neg_1116389_TGME49_chrVIIb_2|S8GK54	-0.194646	0.758925
S8F3I2|Neg_1116389_TGME49_chrVIIb_2|S8GL47	-0.479076	0.349682
S8F3I2|Neg_1116389_TGME49_chrVIIb_2|S8GLH0	-0.564179	0.0725998
S8F3I2|Neg_1116389_TGME49_chrVIIb_2|S8GLL7	-0.758111	0.112856
S8F3I2|Neg_1116389_TGME49_chrVIIb_2|S8GMU2	0.321182	0.372868
S8F3I2|Neg_1116389_TGME49_chrVIIb_2|S8GN60	-0.54909	0.177675
S8F3I2|Neg_1116389_TGME49_chrVIIb_2|S8GNB2	0.165374	0.742843
S8F3I2|Neg_1116389_TGME49_chrVIIb_2|S8GNL0	-0.459541	0.596921
S8F3I2|Neg_1116389_TGME49_chrVIIb_2|S8GPP8	-1.38674	0.00541566
S8F3I2|Neg_1116389_TGME49_chrVIIb_2|S8GQB9	-0.875512	0.0531214
S8F3I2|Neg_1116389_TGME49_chrVIIb_2|S8GQF5	-0.247922	0.544972
S8F3I2|Neg_1116389_TGME49_chrVIIb_2|S8GQW3	-0.70028	0.124912
S8F3I2|Neg_1116389_TGME49_chrVIIb_2|S8GRD5	-0.559879	0.216991
S8F3I2|Neg_1116389_TGME49_chrVIIb_2|S8GT16	-0.574802	0.187761
S8F3I2|Neg_1116389_TGME49_chrVIIb_2|S8GU11	-0.140287	0.804676
S8F3I2|Neg_1116389_TGME49_chrVIIb_2|S8GU18	1.73522	0.0976863
S8F3I2|Neg_1116389_TGME49_chrVIIb_2|S8GU80	-0.440389	0.212644
S8F3I2|Neg_1116389_TGME49_chrVIIb_2|S8GUL9	-0.509368	0.220902
S8F3I2|Neg_1116389_TGME49_chrVIIb_2|S8GV37	-0.587944	0.0829116
S8F3I2|Neg_1116389_TGME49_chrVIIb_2|S8GVG0	-0.703266	0.0520992
S8F3I2|Neg_1116389_TGME49_chrVIIb_2|SET1	-0.688295	0.100469
S8F3I2|Neg_1116389_TGME49_chrVIIb_2|SND1	-1.3179	0.0168077
S8F3I2|Neg_1116389_TGME49_chrVIIb_2|SUB11	-0.233609	0.796491
S8F3I2|Neg_1116389_TGME49_chrVIIb_2|SUB12	-1.67064	0.13391
S8F3I2|Neg_1116389_TGME49_chrVIIb_2|TAF6	-0.643502	0.133358
S8F3I2|Neg_1116389_TGME49_chrVIIb_2|UFD1AP	0.0730013	0.93107
A0A125YQX5|Neg_1132329_TGME49_chrVIIb_1|A0A125YVW2	-0.878332	0.171675
A0A125YQX5|Neg_1132329_TGME49_chrVIIb_1|A0A125YY96	0.129026	0.911809
A0A125YQX5|Neg_1132329_TGME49_chrVIIb_1|AP2IX7	0.0737613	0.913491
A0A125YQX5|Neg_1132329_TGME49_chrVIIb_1|S8EZ76	1.80171	0.0186961
A0A125YQX5|Neg_1132329_TGME49_chrVIIb_1|S8EZX5	4.37347	0.00851568
A0A125YQX5|Neg_1132329_TGME49_chrVIIb_1|S8F953	0.0402918	0.958342
A0A125YQX5|Neg_1132329_TGME49_chrVIIb_1|S8FAX5	0.679388	0.329583
A0A125YQX5|Neg_1132329_TGME49_chrVIIb_1|S8G4R3	-0.110111	0.761904
A0A125YQX5|Neg_1132329_TGME49_chrVIIb_1|S8GEL4	-0.0819421	0.899272
A0A125YQX5|Neg_1132329_TGME49_chrVIIb_1|S8GGL6	-2.83783	0.00198291
A0A125YQX5|Neg_1132329_TGME49_chrVIIb_2|A0A125YVW2	-0.878332	0.171675
A0A125YQX5|Neg_1132329_TGME49_chrVIIb_2|A0A125YY96	0.129026	0.911809
A0A125YQX5|Neg_1132329_TGME49_chrVIIb_2|AP2IX7	0.0737613	0.913491
A0A125YQX5|Neg_1132329_TGME49_chrVIIb_2|S8EZ76	1.80171	0.0186961
A0A125YQX5|Neg_1132329_TGME49_chrVIIb_2|S8EZX5	4.37347	0.00851568
A0A125YQX5|Neg_1132329_TGME49_chrVIIb_2|S8F953	0.0402918	0.958342
A0A125YQX5|Neg_1132329_TGME49_chrVIIb_2|S8FAX5	0.679388	0.329583
A0A125YQX5|Neg_1132329_TGME49_chrVIIb_2|S8G4R3	-0.110111	0.761904
A0A125YQX5|Neg_1132329_TGME49_chrVIIb_2|S8GEL4	-0.0819421	0.899272
A0A125YQX5|Neg_1132329_TGME49_chrVIIb_2|S8GGL6	-2.83783	0.00198291
S8GB91|Neg_1151824_TGME49_chrVIII_1|A0A125YHW8	2.14203	0.123304
S8GB91|Neg_1151824_TGME49_chrVIII_1|ISP2	-0.497344	0.684288
S8GB91|Neg_1151824_TGME49_chrVIII_1|S8EUF7	1.35907	0.0443811
S8GB91|Neg_1151824_TGME49_chrVIII_1|S8EUP1	-0.742408	0.278893
S8GB91|Neg_1151824_TGME49_chrVIII_1|S8EX61	-0.361294	0.632726
S8GB91|Neg_1151824_TGME49_chrVIII_1|S8EZM6	1.32586	0.0791042
S8GB91|Neg_1151824_TGME49_chrVIII_1|S8F1G6	-1.05237	0.296119
S8GB91|Neg_1151824_TGME49_chrVIII_1|S8F9X9	-0.614914	0.437555
S8GB91|Neg_1151824_TGME49_chrVIII_1|S8G2B7	0.285393	0.78794
A0A125YK41|Neg_1152098_TGME49_chrVIII_1|A0A125YHJ2	-0.532387	0.39927
A0A125YK41|Neg_1152098_TGME49_chrVIII_1|A0A125YVJ3	-0.646078	0.300934
A0A125YK41|Neg_1152098_TGME49_chrVIII_1|AP2VIIA4	-1.24405	0.0964987
S8F350|Neg_1153009_TGME49_chrVIII_1|A0A125YPT3	1.00497	0.0960887
S8F350|Neg_1153009_TGME49_chrVIII_1|A0A125YVI5	-0.709314	0.24213
S8F350|Neg_1153009_TGME49_chrVIII_1|A0A125YYL4	0.151735	0.607826
S8F350|Neg_1153009_TGME49_chrVIII_1|AP2X5	0.179283	0.785852
S8F350|Neg_1153009_TGME49_chrVIII_1|S8EVT5	0.0239251	0.956283
S8F350|Neg_1153009_TGME49_chrVIII_1|S8EVZ6	-0.289891	0.417891
S8F350|Neg_1153009_TGME49_chrVIII_1|S8F2H1	0.131104	0.69451
S8F350|Neg_1153009_TGME49_chrVIII_1|S8F440	0.00211684	0.992643
S8F350|Neg_1153009_TGME49_chrVIII_1|S8F4Y0	0.613625	0.254235
S8F350|Neg_1153009_TGME49_chrVIII_1|S8F5F5	0.20979	0.792649
S8F350|Neg_1153009_TGME49_chrVIII_1|S8F5I3	-0.036961	0.91184
S8F350|Neg_1153009_TGME49_chrVIII_1|S8F6B8	-0.457423	0.0537242
S8F350|Neg_1153009_TGME49_chrVIII_1|S8F6P9	-0.0290699	0.933185
S8F350|Neg_1153009_TGME49_chrVIII_1|S8F7A9	0.583392	0.043221
S8F350|Neg_1153009_TGME49_chrVIII_1|S8F8A8	-0.0732223	0.907921
S8F350|Neg_1153009_TGME49_chrVIII_1|S8F9A0	-0.83387	0.159492
S8F350|Neg_1153009_TGME49_chrVIII_1|S8G013	0.399637	0.106726
S8F350|Neg_1153009_TGME49_chrVIII_1|S8G8K4	-0.615995	0.0327967
S8F350|Neg_1153009_TGME49_chrVIII_1|S8GAJ1	-0.173435	0.493231
S8F350|Neg_1153009_TGME49_chrVIII_1|S8GB78	-0.262891	0.197536
S8F350|Neg_1153009_TGME49_chrVIII_1|S8GHS2	-0.0318212	0.960343
S8F350|Neg_1153009_TGME49_chrVIII_1|S8GI39	0.396116	0.0835547
S8F350|Neg_1153009_TGME49_chrVIII_1|S8GJG7	-0.420157	0.140766
S8F350|Neg_1153009_TGME49_chrVIII_1|S8GK53	0.00121173	0.996086
S8F350|Neg_1153009_TGME49_chrVIII_1|S8GTU4	-0.348577	0.22849
S8F350|Neg_1153009_TGME49_chrVIII_1|S8GV37	-0.117812	0.474107
S8F350|Neg_1153009_TGME49_chrVIII_1|S8GVG0	-0.233134	0.579948
S8F350|Neg_1153009_TGME49_chrVIII_2|A0A125YPT3	1.00497	0.0960887
S8F350|Neg_1153009_TGME49_chrVIII_2|A0A125YVI5	-0.709314	0.24213
S8F350|Neg_1153009_TGME49_chrVIII_2|A0A125YYL4	0.151735	0.607826
S8F350|Neg_1153009_TGME49_chrVIII_2|AP2X5	0.179283	0.785852
S8F350|Neg_1153009_TGME49_chrVIII_2|S8EVT5	0.0239251	0.956283
S8F350|Neg_1153009_TGME49_chrVIII_2|S8EVZ6	-0.289891	0.417891
S8F350|Neg_1153009_TGME49_chrVIII_2|S8F2H1	0.131104	0.69451
S8F350|Neg_1153009_TGME49_chrVIII_2|S8F440	0.00211684	0.992643
S8F350|Neg_1153009_TGME49_chrVIII_2|S8F4Y0	0.613625	0.254235
S8F350|Neg_1153009_TGME49_chrVIII_2|S8F5F5	0.20979	0.792649
S8F350|Neg_1153009_TGME49_chrVIII_2|S8F5I3	-0.036961	0.91184
S8F350|Neg_1153009_TGME49_chrVIII_2|S8F6B8	-0.457423	0.0537242
S8F350|Neg_1153009_TGME49_chrVIII_2|S8F6P9	-0.0290699	0.933185
S8F350|Neg_1153009_TGME49_chrVIII_2|S8F7A9	0.583392	0.043221
S8F350|Neg_1153009_TGME49_chrVIII_2|S8F8A8	-0.0732223	0.907921
S8F350|Neg_1153009_TGME49_chrVIII_2|S8F9A0	-0.83387	0.159492
S8F350|Neg_1153009_TGME49_chrVIII_2|S8G013	0.399637	0.106726
S8F350|Neg_1153009_TGME49_chrVIII_2|S8G8K4	-0.615995	0.0327967
S8F350|Neg_1153009_TGME49_chrVIII_2|S8GAJ1	-0.173435	0.493231
S8F350|Neg_1153009_TGME49_chrVIII_2|S8GB78	-0.262891	0.197536
S8F350|Neg_1153009_TGME49_chrVIII_2|S8GHS2	-0.0318212	0.960343
S8F350|Neg_1153009_TGME49_chrVIII_2|S8GI39	0.396116	0.0835547
S8F350|Neg_1153009_TGME49_chrVIII_2|S8GJG7	-0.420157	0.140766
S8F350|Neg_1153009_TGME49_chrVIII_2|S8GK53	0.00121173	0.996086
S8F350|Neg_1153009_TGME49_chrVIII_2|S8GTU4	-0.348577	0.22849
S8F350|Neg_1153009_TGME49_chrVIII_2|S8GV37	-0.117812	0.474107
S8F350|Neg_1153009_TGME49_chrVIII_2|S8GVG0	-0.233134	0.579948
S8GKK2|Neg_1155092_TGME49_chrVIII_1|A0A125YUZ4	0.397366	0.50319
S8GKK2|Neg_1155092_TGME49_chrVIII_1|GAP40	-0.381928	0.616788
S8GKK2|Neg_1155092_TGME49_chrVIII_1|S8ERH6	0.32062	0.761278
S8GKK2|Neg_1155092_TGME49_chrVIII_1|S8ETZ9	0.850147	0.333707
S8GKK2|Neg_1155092_TGME49_chrVIII_1|S8EV43	-0.508027	0.329858
S8GKK2|Neg_1155092_TGME49_chrVIII_1|S8F542	0.423457	0.488227
S8GKK2|Neg_1155092_TGME49_chrVIII_1|S8F5F5	0.260323	0.728646
S8GKK2|Neg_1155092_TGME49_chrVIII_1|S8F939	0.521796	0.390539
S8GKK2|Neg_1155092_TGME49_chrVIII_1|S8G6Y7	0.496671	0.606349
S8GKK2|Neg_1155092_TGME49_chrVIII_1|S8GJD0	1.26475	0.113033
S8GKK2|Neg_1155092_TGME49_chrVIII_1|S8GJJ1	2.08462	0.0292849
A0A125YV41|Neg_1156589_TGME49_chrVIII_1|A0A125YYB5	-0.205223	0.763576
A0A125YV41|Neg_1156589_TGME49_chrVIII_1|A0A125YZS3	-0.208802	0.665183
A0A125YV41|Neg_1156589_TGME49_chrVIII_1|A0A125YZS9	-0.178252	0.850064
A0A125YV41|Neg_1156589_TGME49_chrVIII_1|RPL32	-0.666982	0.332459
A0A125YV41|Neg_1156589_TGME49_chrVIII_1|S8F6Y6	-0.257975	0.787158
A0A125YJ02|Neg_1159038_TGME49_chrVIII_1|A0A125YRM5	0.0765933	0.811018
A0A125YJ02|Neg_1159038_TGME49_chrVIII_1|S8GBL0	-0.0817919	0.84137
A0A125YZ05|Neg_1165334_TGME49_chrVIII_1|S8F0U9	0.469606	0.265797
A0A125YIC2|Neg_1168779_TGME49_chrVIII_1|A0A125YG92	-0.750344	0.194331
A0A125YIC2|Neg_1168779_TGME49_chrVIII_1|A0A125YIZ0	-0.344404	0.672177
A0A125YIC2|Neg_1168779_TGME49_chrVIII_1|A0A125YLJ4	-0.998498	0.0138804
A0A125YIC2|Neg_1168779_TGME49_chrVIII_1|A0A125YMP2	-1.46365	0.100656
A0A125YIC2|Neg_1168779_TGME49_chrVIII_1|A0A125YP50	-0.513798	0.236731
A0A125YIC2|Neg_1168779_TGME49_chrVIII_1|A0A125YQ40	-0.117783	0.691541
A0A125YIC2|Neg_1168779_TGME49_chrVIII_1|A0A125YSD0	1.34199	0.101734
A0A125YIC2|Neg_1168779_TGME49_chrVIII_1|A0A125YWJ7	-0.23988	0.661251
A0A125YIC2|Neg_1168779_TGME49_chrVIII_1|S8EMZ1	-0.553478	0.0254661
A0A125YIC2|Neg_1168779_TGME49_chrVIII_1|S8EN77	-0.642016	0.119315
A0A125YIC2|Neg_1168779_TGME49_chrVIII_1|S8EPT0	-0.896744	0.0170587
A0A125YIC2|Neg_1168779_TGME49_chrVIII_1|S8ERM4	-0.877232	0.0363899
A0A125YIC2|Neg_1168779_TGME49_chrVIII_1|S8ETY5	-0.814202	0.114252
A0A125YIC2|Neg_1168779_TGME49_chrVIII_1|S8EUL6	-0.932065	0.0410242
A0A125YIC2|Neg_1168779_TGME49_chrVIII_1|S8EW85	-0.864291	0.0984175
A0A125YIC2|Neg_1168779_TGME49_chrVIII_1|S8EWH2	-0.522434	0.183877
A0A125YIC2|Neg_1168779_TGME49_chrVIII_1|S8EYW2	1.00937	0.231143
A0A125YIC2|Neg_1168779_TGME49_chrVIII_1|S8EZH8	-0.235545	0.684618
A0A125YIC2|Neg_1168779_TGME49_chrVIII_1|S8EZP9	-0.0424747	0.939527
A0A125YIC2|Neg_1168779_TGME49_chrVIII_1|S8F0Z2	-0.282097	0.279853
A0A125YIC2|Neg_1168779_TGME49_chrVIII_1|S8F1J1	0.303564	0.609746
A0A125YIC2|Neg_1168779_TGME49_chrVIII_1|S8F1P7	0.0969989	0.918616
A0A125YIC2|Neg_1168779_TGME49_chrVIII_1|S8F1S7	-0.280968	0.579029
A0A125YIC2|Neg_1168779_TGME49_chrVIII_1|S8F1T1	0.362324	0.554797
A0A125YIC2|Neg_1168779_TGME49_chrVIII_1|S8F1Z3	-0.561923	0.116839
A0A125YIC2|Neg_1168779_TGME49_chrVIII_1|S8F4Y0	0.278652	0.710133
A0A125YIC2|Neg_1168779_TGME49_chrVIII_1|S8F5U2	0.291938	0.55816
A0A125YIC2|Neg_1168779_TGME49_chrVIII_1|S8F7D5	0.909339	0.0092193
A0A125YIC2|Neg_1168779_TGME49_chrVIII_1|S8FBS8	0.0493861	0.934236
A0A125YIC2|Neg_1168779_TGME49_chrVIII_1|S8G022	0.335112	0.424745
A0A125YIC2|Neg_1168779_TGME49_chrVIII_1|S8G4I1	-0.445202	0.221831
A0A125YIC2|Neg_1168779_TGME49_chrVIII_1|S8G5F5	-0.480927	0.136165
A0A125YIC2|Neg_1168779_TGME49_chrVIII_1|S8G6Y7	0.111165	0.877884
A0A125YIC2|Neg_1168779_TGME49_chrVIII_1|S8G8M6	0.234049	0.722376
A0A125YIC2|Neg_1168779_TGME49_chrVIII_1|S8G972	1.36806	0.0222147
A0A125YIC2|Neg_1168779_TGME49_chrVIII_1|S8G9K6	-0.447055	0.13328
A0A125YIC2|Neg_1168779_TGME49_chrVIII_1|S8GA02	-0.397726	0.535693
A0A125YIC2|Neg_1168779_TGME49_chrVIII_1|S8GC37	0.824532	0.470781
A0A125YIC2|Neg_1168779_TGME49_chrVIII_1|S8GG70	0.0546666	0.954555
A0A125YIC2|Neg_1168779_TGME49_chrVIII_1|S8GHE1	-0.100475	0.901543
A0A125YIC2|Neg_1168779_TGME49_chrVIII_1|S8GIU3	-0.772987	0.00829855
A0A125YIC2|Neg_1168779_TGME49_chrVIII_1|S8GJF4	-0.00971142	0.984333
A0A125YIC2|Neg_1168779_TGME49_chrVIII_1|S8GPM3	-0.330176	0.60924
A0A125YIC2|Neg_1168779_TGME49_chrVIII_2|A0A125YG92	-0.750344	0.194331
A0A125YIC2|Neg_1168779_TGME49_chrVIII_2|A0A125YIZ0	-0.344404	0.672177
A0A125YIC2|Neg_1168779_TGME49_chrVIII_2|A0A125YLJ4	-0.998498	0.0138804
A0A125YIC2|Neg_1168779_TGME49_chrVIII_2|A0A125YMP2	-1.46365	0.100656
A0A125YIC2|Neg_1168779_TGME49_chrVIII_2|A0A125YP50	-0.513798	0.236731
A0A125YIC2|Neg_1168779_TGME49_chrVIII_2|A0A125YQ40	-0.117783	0.691541
A0A125YIC2|Neg_1168779_TGME49_chrVIII_2|A0A125YSD0	1.34199	0.101734
A0A125YIC2|Neg_1168779_TGME49_chrVIII_2|A0A125YWJ7	-0.23988	0.661251
A0A125YIC2|Neg_1168779_TGME49_chrVIII_2|S8EMZ1	-0.553478	0.0254661
A0A125YIC2|Neg_1168779_TGME49_chrVIII_2|S8EN77	-0.642016	0.119315
A0A125YIC2|Neg_1168779_TGME49_chrVIII_2|S8EPT0	-0.896744	0.0170587
A0A125YIC2|Neg_1168779_TGME49_chrVIII_2|S8ERM4	-0.877232	0.0363899
A0A125YIC2|Neg_1168779_TGME49_chrVIII_2|S8ETY5	-0.814202	0.114252
A0A125YIC2|Neg_1168779_TGME49_chrVIII_2|S8EUL6	-0.932065	0.0410242
A0A125YIC2|Neg_1168779_TGME49_chrVIII_2|S8EW85	-0.864291	0.0984175
A0A125YIC2|Neg_1168779_TGME49_chrVIII_2|S8EWH2	-0.522434	0.183877
A0A125YIC2|Neg_1168779_TGME49_chrVIII_2|S8EYW2	1.00937	0.231143
A0A125YIC2|Neg_1168779_TGME49_chrVIII_2|S8EZH8	-0.235545	0.684618
A0A125YIC2|Neg_1168779_TGME49_chrVIII_2|S8EZP9	-0.0424747	0.939527
A0A125YIC2|Neg_1168779_TGME49_chrVIII_2|S8F0Z2	-0.282097	0.279853
A0A125YIC2|Neg_1168779_TGME49_chrVIII_2|S8F1J1	0.303564	0.609746
A0A125YIC2|Neg_1168779_TGME49_chrVIII_2|S8F1P7	0.0969989	0.918616
A0A125YIC2|Neg_1168779_TGME49_chrVIII_2|S8F1S7	-0.280968	0.579029
A0A125YIC2|Neg_1168779_TGME49_chrVIII_2|S8F1T1	0.362324	0.554797
A0A125YIC2|Neg_1168779_TGME49_chrVIII_2|S8F1Z3	-0.561923	0.116839
A0A125YIC2|Neg_1168779_TGME49_chrVIII_2|S8F4Y0	0.278652	0.710133
A0A125YIC2|Neg_1168779_TGME49_chrVIII_2|S8F5U2	0.291938	0.55816
A0A125YIC2|Neg_1168779_TGME49_chrVIII_2|S8F7D5	0.909339	0.0092193
A0A125YIC2|Neg_1168779_TGME49_chrVIII_2|S8FBS8	0.0493861	0.934236
A0A125YIC2|Neg_1168779_TGME49_chrVIII_2|S8G022	0.335112	0.424745
A0A125YIC2|Neg_1168779_TGME49_chrVIII_2|S8G4I1	-0.445202	0.221831
A0A125YIC2|Neg_1168779_TGME49_chrVIII_2|S8G5F5	-0.480927	0.136165
A0A125YIC2|Neg_1168779_TGME49_chrVIII_2|S8G6Y7	0.111165	0.877884
A0A125YIC2|Neg_1168779_TGME49_chrVIII_2|S8G8M6	0.234049	0.722376
A0A125YIC2|Neg_1168779_TGME49_chrVIII_2|S8G972	1.36806	0.0222147
A0A125YIC2|Neg_1168779_TGME49_chrVIII_2|S8G9K6	-0.447055	0.13328
A0A125YIC2|Neg_1168779_TGME49_chrVIII_2|S8GA02	-0.397726	0.535693
A0A125YIC2|Neg_1168779_TGME49_chrVIII_2|S8GC37	0.824532	0.470781
A0A125YIC2|Neg_1168779_TGME49_chrVIII_2|S8GG70	0.0546666	0.954555
A0A125YIC2|Neg_1168779_TGME49_chrVIII_2|S8GHE1	-0.100475	0.901543
A0A125YIC2|Neg_1168779_TGME49_chrVIII_2|S8GIU3	-0.772987	0.00829855
A0A125YIC2|Neg_1168779_TGME49_chrVIII_2|S8GJF4	-0.00971142	0.984333
A0A125YIC2|Neg_1168779_TGME49_chrVIII_2|S8GPM3	-0.330176	0.60924
A0A125YP30|Neg_1171541_TGME49_chrVIII_1|S8ESY5	-0.364424	0.286477
S8F301|Neg_1171541_TGME49_chrVIII_1|S8ESY5	0.0401034	0.90392
S8F673|Neg_1183047_TGME49_chrVIII_1|S8GCX7	-0.0620187	0.954144
S8F673|Neg_1183047_TGME49_chrVIII_1|S8GMT5	-0.251014	0.607018
S8F657|Neg_1190187_TGME49_chrVIII_1|A0A125YFF3	-0.707835	0.151423
S8F657|Neg_1190187_TGME49_chrVIII_1|A0A125YFK7	-0.855863	0.0150573
S8F657|Neg_1190187_TGME49_chrVIII_1|A0A125YFT1	-0.729907	0.20639
S8F657|Neg_1190187_TGME49_chrVIII_1|A0A125YH87	0.349373	0.288731
S8F657|Neg_1190187_TGME49_chrVIII_1|A0A125YIE3	-0.583909	0.296544
S8F657|Neg_1190187_TGME49_chrVIII_1|A0A125YIR1	2.99418	0.0198061
S8F657|Neg_1190187_TGME49_chrVIII_1|A0A125YJU5	-0.23922	0.617044
S8F657|Neg_1190187_TGME49_chrVIII_1|A0A125YK18	-0.454439	0.131213
S8F657|Neg_1190187_TGME49_chrVIII_1|A0A125YPW0	-0.884081	0.0980743
S8F657|Neg_1190187_TGME49_chrVIII_1|A0A125YQ56	-0.270374	0.460059
S8F657|Neg_1190187_TGME49_chrVIII_1|A0A125YT29	-0.34168	0.695974
S8F657|Neg_1190187_TGME49_chrVIII_1|A0A125YT91	-0.632836	0.180216
S8F657|Neg_1190187_TGME49_chrVIII_1|A0A125YVF1	0.13	0.575416
S8F657|Neg_1190187_TGME49_chrVIII_1|A0A125YXB2	-0.306463	0.606047
S8F657|Neg_1190187_TGME49_chrVIII_1|A0A125YXS5	-0.646676	0.338407
S8F657|Neg_1190187_TGME49_chrVIII_1|A0A125YYB5	-0.595252	0.0924107
S8F657|Neg_1190187_TGME49_chrVIII_1|A0A125YZ20	-0.777363	0.166138
S8F657|Neg_1190187_TGME49_chrVIII_1|A0A125YZI4	-0.224639	0.357655
S8F657|Neg_1190187_TGME49_chrVIII_1|A0A125YZI6	-0.383339	0.536055
S8F657|Neg_1190187_TGME49_chrVIII_1|A0A125YZQ1	0.0552526	0.902632
S8F657|Neg_1190187_TGME49_chrVIII_1|APC10	-0.308656	0.514138
S8F657|Neg_1190187_TGME49_chrVIII_1|GTF2H3	-0.450164	0.0973488
S8F657|Neg_1190187_TGME49_chrVIII_1|PDHE1A	0.69456	0.581651
S8F657|Neg_1190187_TGME49_chrVIII_1|S8EMZ9	0.275364	0.597718
S8F657|Neg_1190187_TGME49_chrVIII_1|S8EN77	-0.619845	0.21444
S8F657|Neg_1190187_TGME49_chrVIII_1|S8EUF7	1.14392	0.0688035
S8F657|Neg_1190187_TGME49_chrVIII_1|S8EVI6	-0.101282	0.834165
S8F657|Neg_1190187_TGME49_chrVIII_1|S8EYG8	-0.330755	0.360602
S8F657|Neg_1190187_TGME49_chrVIII_1|S8EYH8	-0.816752	0.0826401
S8F657|Neg_1190187_TGME49_chrVIII_1|S8EYU0	-0.165148	0.753013
S8F657|Neg_1190187_TGME49_chrVIII_1|S8EZG7	-0.706559	0.0851949
S8F657|Neg_1190187_TGME49_chrVIII_1|S8F038	-0.502568	0.316893
S8F657|Neg_1190187_TGME49_chrVIII_1|S8F081	-3.27821	0.000182871
S8F657|Neg_1190187_TGME49_chrVIII_1|S8F082	-0.994131	0.00824589
S8F657|Neg_1190187_TGME49_chrVIII_1|S8F115	-0.437882	0.101819
S8F657|Neg_1190187_TGME49_chrVIII_1|S8F1J4	-0.140764	0.769737
S8F657|Neg_1190187_TGME49_chrVIII_1|S8F2Y3	-0.683811	0.329741
S8F657|Neg_1190187_TGME49_chrVIII_1|S8F3B1	0.135163	0.866313
S8F657|Neg_1190187_TGME49_chrVIII_1|S8F3F6	-0.444059	0.265433
S8F657|Neg_1190187_TGME49_chrVIII_1|S8F3I2	0.129759	0.654131
S8F657|Neg_1190187_TGME49_chrVIII_1|S8F4E0	-0.0974162	0.898387
S8F657|Neg_1190187_TGME49_chrVIII_1|S8F4J6	-0.256889	0.694195
S8F657|Neg_1190187_TGME49_chrVIII_1|S8F4W9	-0.597878	0.0727486
S8F657|Neg_1190187_TGME49_chrVIII_1|S8F4X0	0.179888	0.713663
S8F657|Neg_1190187_TGME49_chrVIII_1|S8F531	0.685744	0.311117
S8F657|Neg_1190187_TGME49_chrVIII_1|S8F543	0.60353	0.285813
S8F657|Neg_1190187_TGME49_chrVIII_1|S8F5D1	-0.00348394	0.992418
S8F657|Neg_1190187_TGME49_chrVIII_1|S8F5E7	1.1136	0.0232989
S8F657|Neg_1190187_TGME49_chrVIII_1|S8F5I3	-0.349763	0.450604
S8F657|Neg_1190187_TGME49_chrVIII_1|S8F601	0.0685028	0.850008
S8F657|Neg_1190187_TGME49_chrVIII_1|S8F685	-0.00261838	0.997635
S8F657|Neg_1190187_TGME49_chrVIII_1|S8F6A7	-0.562393	0.422934
S8F657|Neg_1190187_TGME49_chrVIII_1|S8F7K3	-0.195684	0.631408
S8F657|Neg_1190187_TGME49_chrVIII_1|S8F7U5	-0.752371	0.143547
S8F657|Neg_1190187_TGME49_chrVIII_1|S8F7U6	-0.285978	0.506971
S8F657|Neg_1190187_TGME49_chrVIII_1|S8F809	-0.574447	0.0457292
S8F657|Neg_1190187_TGME49_chrVIII_1|S8F8V0	-0.010367	0.986221
S8F657|Neg_1190187_TGME49_chrVIII_1|S8F972	2.80738	0.00984586
S8F657|Neg_1190187_TGME49_chrVIII_1|S8F9S5	-0.357827	0.521135
S8F657|Neg_1190187_TGME49_chrVIII_1|S8FBJ8	-0.17231	0.656393
S8F657|Neg_1190187_TGME49_chrVIII_1|S8FD72	-0.291609	0.469904
S8F657|Neg_1190187_TGME49_chrVIII_1|S8G062	0.579561	0.337309
S8F657|Neg_1190187_TGME49_chrVIII_1|S8G1E7	-0.301567	0.785765
S8F657|Neg_1190187_TGME49_chrVIII_1|S8G335	-0.799082	0.0829123
S8F657|Neg_1190187_TGME49_chrVIII_1|S8G3B0	-0.335503	0.501198
S8F657|Neg_1190187_TGME49_chrVIII_1|S8G4D8	0.167921	0.817225
S8F657|Neg_1190187_TGME49_chrVIII_1|S8G4W7	-0.0642996	0.925831
S8F657|Neg_1190187_TGME49_chrVIII_1|S8G627	-0.195016	0.715183
S8F657|Neg_1190187_TGME49_chrVIII_1|S8G7H6	1.59305	0.00461082
S8F657|Neg_1190187_TGME49_chrVIII_1|S8G7Q7	0.124144	0.708941
S8F657|Neg_1190187_TGME49_chrVIII_1|S8G7Y8	0.373766	0.361694
S8F657|Neg_1190187_TGME49_chrVIII_1|S8G824	0.173747	0.643436
S8F657|Neg_1190187_TGME49_chrVIII_1|S8G8G0	-0.249887	0.628785
S8F657|Neg_1190187_TGME49_chrVIII_1|S8G8S2	-0.854363	0.133105
S8F657|Neg_1190187_TGME49_chrVIII_1|S8G9M5	-0.981162	0.0155493
S8F657|Neg_1190187_TGME49_chrVIII_1|S8GA02	-0.375555	0.598075
S8F657|Neg_1190187_TGME49_chrVIII_1|S8GAB3	-0.134126	0.845538
S8F657|Neg_1190187_TGME49_chrVIII_1|S8GAF1	0.0938776	0.840847
S8F657|Neg_1190187_TGME49_chrVIII_1|S8GE29	-0.540989	0.153233
S8F657|Neg_1190187_TGME49_chrVIII_1|S8GET6	-0.0546746	0.945646
S8F657|Neg_1190187_TGME49_chrVIII_1|S8GF31	1.21329	0.488646
S8F657|Neg_1190187_TGME49_chrVIII_1|S8GGW0	0.132806	0.70131
S8F657|Neg_1190187_TGME49_chrVIII_1|S8GGX8	-0.374901	0.401886
S8F657|Neg_1190187_TGME49_chrVIII_1|S8GHX4	-0.448731	0.580256
S8F657|Neg_1190187_TGME49_chrVIII_1|S8GIS2	-0.393431	0.345668
S8F657|Neg_1190187_TGME49_chrVIII_1|S8GIX1	-0.487707	0.112406
S8F657|Neg_1190187_TGME49_chrVIII_1|S8GJI9	-0.18125	0.746139
S8F657|Neg_1190187_TGME49_chrVIII_1|S8GJQ0	-0.293506	0.374219
S8F657|Neg_1190187_TGME49_chrVIII_1|S8GKK2	-0.782144	0.153752
S8F657|Neg_1190187_TGME49_chrVIII_1|S8GKM3	-0.49533	0.117901
S8F657|Neg_1190187_TGME49_chrVIII_1|S8GL07	-0.908296	0.20394
S8F657|Neg_1190187_TGME49_chrVIII_1|S8GMZ9	-0.406554	0.431026
S8F657|Neg_1190187_TGME49_chrVIII_1|S8GNQ5	0.392964	0.30637
S8F657|Neg_1190187_TGME49_chrVIII_1|S8GP52	0.1848	0.637273
S8F657|Neg_1190187_TGME49_chrVIII_1|S8GPL4	-0.634059	0.250014
S8F657|Neg_1190187_TGME49_chrVIII_1|S8GPL9	0.0659903	0.925723
S8F657|Neg_1190187_TGME49_chrVIII_1|S8GSM8	-0.0732513	0.882778
S8F657|Neg_1190187_TGME49_chrVIII_1|S8GUF9	0.0887184	0.796021
S8EZX4|Neg_1190866_TGME49_chrVIII_1|A0A125YH36	-0.965486	0.139331
S8EZX4|Neg_1190866_TGME49_chrVIII_1|A0A125YJ55	-0.0493249	0.936699
S8EZX4|Neg_1190866_TGME49_chrVIII_1|S8G4Z6	0.514247	0.286566
S8EZX4|Neg_1190866_TGME49_chrVIII_1|S8GBL0	-0.227773	0.477719
S8EZX4|Neg_1190866_TGME49_chrVIII_1|S8GC73	-0.315347	0.595958
S8EZX4|Neg_1190866_TGME49_chrVIII_2|A0A125YH36	-0.965486	0.139331
S8EZX4|Neg_1190866_TGME49_chrVIII_2|A0A125YJ55	-0.0493249	0.936699
S8EZX4|Neg_1190866_TGME49_chrVIII_2|S8G4Z6	0.514247	0.286566
S8EZX4|Neg_1190866_TGME49_chrVIII_2|S8GBL0	-0.227773	0.477719
S8EZX4|Neg_1190866_TGME49_chrVIII_2|S8GC73	-0.315347	0.595958
A0A125YYF7|Neg_1192321_TGME49_chrVIII_1|A0A125YWU9	0.268589	0.501748
S8F646|Neg_1196094_TGME49_chrVIII_1|A0A125YP35	-0.200242	0.679033
S8F646|Neg_1196094_TGME49_chrVIII_1|A0A125YSM6	-0.308549	0.508297
S8F646|Neg_1196094_TGME49_chrVIII_1|A0A125YXX7	0.0648461	0.92977
S8F646|Neg_1196094_TGME49_chrVIII_1|S8EYE7	0.123016	0.827562
S8F646|Neg_1196094_TGME49_chrVIII_1|S8EZ85	-0.109184	0.911809
S8F646|Neg_1196094_TGME49_chrVIII_1|S8F0U9	0.494054	0.386579
S8F646|Neg_1196094_TGME49_chrVIII_1|S8F0Y0	0.414927	0.529192
S8F646|Neg_1196094_TGME49_chrVIII_1|S8G224	-0.191362	0.546714
S8F646|Neg_1196094_TGME49_chrVIII_1|S8G6A2	-0.57905	0.341655
S8F646|Neg_1196094_TGME49_chrVIII_1|S8GEJ5	-0.314186	0.573655
S8EZU1|Neg_1205018_TGME49_chrVIII_1|A0A125YZP6	0.11838	0.863545
S8EZU1|Neg_1205018_TGME49_chrVIII_1|CDPK4	-0.0211776	0.982528
S8EZU1|Neg_1205018_TGME49_chrVIII_1|S8ERH6	0.576285	0.414113
S8EZU1|Neg_1205018_TGME49_chrVIII_1|S8EVX6	2.10445	0.0637024
S8EZU1|Neg_1205018_TGME49_chrVIII_1|S8EW66	-0.0166277	0.988971
S8EZU1|Neg_1205018_TGME49_chrVIII_1|S8F7J7	0.362376	0.678082
S8EZU1|Neg_1205018_TGME49_chrVIII_1|S8F851	0.399854	0.519488
S8EZU1|Neg_1205018_TGME49_chrVIII_1|S8GCZ6	1.82504	0.0259276
S8EZU1|Neg_1205018_TGME49_chrVIII_1|S8GNS1	0.353722	0.533527
S8F2N4|Neg_1216886_TGME49_chrVIII_1|A0A125YZ71	1.00029	0.168258
S8F2N4|Neg_1216886_TGME49_chrVIII_1|S8F3U3	3.57122	0.0219216
S8F2N4|Neg_1216886_TGME49_chrVIII_1|S8FBL2	1.02505	0.273128
S8F2N4|Neg_1216886_TGME49_chrVIII_2|A0A125YZ71	1.00029	0.168258
S8F2N4|Neg_1216886_TGME49_chrVIII_2|S8F3U3	3.57122	0.0219216
S8F2N4|Neg_1216886_TGME49_chrVIII_2|S8FBL2	1.02505	0.273128
S8GK29|Neg_1220231_TGME49_chrVIII_1|A0A125YGP8	1.06783	0.487111
S8GK29|Neg_1220231_TGME49_chrVIII_1|A0A125YK18	-0.21347	0.683113
S8GK29|Neg_1220231_TGME49_chrVIII_1|A0A125YLV5	-1.01652	0.0552205
S8GK29|Neg_1220231_TGME49_chrVIII_1|A0A125YWG3	-0.309127	0.733704
S8GK29|Neg_1220231_TGME49_chrVIII_1|S8F159	0.581352	0.32887
S8GK29|Neg_1220231_TGME49_chrVIII_1|S8F543	0.844498	0.229864
S8GK29|Neg_1220231_TGME49_chrVIII_1|S8GEK1	0.330787	0.388084
S8GK29|Neg_1220231_TGME49_chrVIII_1|S8GGD8	2.1676	0.013187
S8GK29|Neg_1220231_TGME49_chrVIII_1|S8GGW3	-0.137297	0.851621
S8GK29|Neg_1220231_TGME49_chrVIII_1|S8GIV7	-6.0839	0.000305795
S8GK29|Neg_1220231_TGME49_chrVIII_1|S8GP24	-1.00738	0.0692135
S8GK29|Neg_1220231_TGME49_chrVIII_2|A0A125YGP8	1.06783	0.487111
S8GK29|Neg_1220231_TGME49_chrVIII_2|A0A125YK18	-0.21347	0.683113
S8GK29|Neg_1220231_TGME49_chrVIII_2|A0A125YLV5	-1.01652	0.0552205
S8GK29|Neg_1220231_TGME49_chrVIII_2|A0A125YWG3	-0.309127	0.733704
S8GK29|Neg_1220231_TGME49_chrVIII_2|S8F159	0.581352	0.32887
S8GK29|Neg_1220231_TGME49_chrVIII_2|S8F543	0.844498	0.229864
S8GK29|Neg_1220231_TGME49_chrVIII_2|S8GEK1	0.330787	0.388084
S8GK29|Neg_1220231_TGME49_chrVIII_2|S8GGD8	2.1676	0.013187
S8GK29|Neg_1220231_TGME49_chrVIII_2|S8GGW3	-0.137297	0.851621
S8GK29|Neg_1220231_TGME49_chrVIII_2|S8GIV7	-6.0839	0.000305795
S8GK29|Neg_1220231_TGME49_chrVIII_2|S8GP24	-1.00738	0.0692135
A0A125YHI8|Neg_1223438_TGME49_chrVIII_1|A0A125YPI0	-0.559458	0.141114
A0A125YSI4|Neg_1223438_TGME49_chrVIII_1|A0A125YPI0	-0.721108	0.0441392
A0A125YHI8|Neg_1223438_TGME49_chrVIII_1|A0A125YWV1	-0.141965	0.878616
A0A125YSI4|Neg_1223438_TGME49_chrVIII_1|A0A125YWV1	-0.303616	0.675853
A0A125YHI8|Neg_1223438_TGME49_chrVIII_1|A0A125YWW7	-0.20917	0.815018
A0A125YSI4|Neg_1223438_TGME49_chrVIII_1|A0A125YWW7	-0.37082	0.589833
A0A125YHI8|Neg_1223438_TGME49_chrVIII_1|A0A125YXB7	0.0553787	0.952973
A0A125YSI4|Neg_1223438_TGME49_chrVIII_1|A0A125YXB7	-0.106272	0.892832
A0A125YHI8|Neg_1223438_TGME49_chrVIII_1|A0A125YY42	0.00811539	0.990016
A0A125YSI4|Neg_1223438_TGME49_chrVIII_1|A0A125YY42	-0.153535	0.749455
A0A125YHI8|Neg_1223438_TGME49_chrVIII_1|A0A125YZS3	-0.238409	0.849161
A0A125YSI4|Neg_1223438_TGME49_chrVIII_1|A0A125YZS3	-0.40006	0.697443
A0A125YHI8|Neg_1223438_TGME49_chrVIII_1|S8EQV4	-0.0100447	0.988899
A0A125YSI4|Neg_1223438_TGME49_chrVIII_1|S8EQV4	-0.171695	0.706023
A0A125YHI8|Neg_1223438_TGME49_chrVIII_1|S8F315	-0.30917	0.601804
A0A125YSI4|Neg_1223438_TGME49_chrVIII_1|S8F315	-0.47082	0.265895
A0A125YHI8|Neg_1223438_TGME49_chrVIII_1|S8F3X2	-0.00397563	0.996308
A0A125YSI4|Neg_1223438_TGME49_chrVIII_1|S8F3X2	-0.165626	0.797681
A0A125YHI8|Neg_1223438_TGME49_chrVIII_1|S8F446	-0.243563	0.676876
A0A125YSI4|Neg_1223438_TGME49_chrVIII_1|S8F446	-0.405214	0.406102
A0A125YHI8|Neg_1223438_TGME49_chrVIII_1|S8F686	2.03187	0.0301697
A0A125YSI4|Neg_1223438_TGME49_chrVIII_1|S8F686	1.87022	0.0166231
A0A125YHI8|Neg_1223438_TGME49_chrVIII_1|S8G8G7	0.0214747	0.968803
A0A125YSI4|Neg_1223438_TGME49_chrVIII_1|S8G8G7	-0.140176	0.706335
A0A125YHI8|Neg_1223438_TGME49_chrVIII_1|S8G9A1	-0.323769	0.377048
A0A125YSI4|Neg_1223438_TGME49_chrVIII_1|S8G9A1	-0.48542	0.0754511
A0A125YHI8|Neg_1223438_TGME49_chrVIII_1|S8GH47	0.287241	0.742991
A0A125YSI4|Neg_1223438_TGME49_chrVIII_1|S8GH47	0.125591	0.878616
A0A125YHI8|Neg_1223438_TGME49_chrVIII_1|S8GPN4	-0.266304	0.585272
A0A125YSI4|Neg_1223438_TGME49_chrVIII_1|S8GPN4	-0.427954	0.31981
A0A125YSI4|Neg_1223558_TGME49_chrVIII_1|S8F4R6	-0.746593	0.351882
S8GAN6|Neg_1223558_TGME49_chrVIII_1|S8F4R6	-0.402335	0.642095
A0A125YTX0|Neg_1231653_TGME49_chrVIII_1|A0A125YGT9	1.48457	0.179689
S8GJY9|Neg_1231653_TGME49_chrVIII_1|A0A125YGT9	1.40695	0.019765
A0A125YTX0|Neg_1231653_TGME49_chrVIII_1|A0A125YGY9	-0.0185945	0.987552
S8GJY9|Neg_1231653_TGME49_chrVIII_1|A0A125YGY9	-0.0962174	0.813207
A0A125YTX0|Neg_1231653_TGME49_chrVIII_1|A0A125YK41	0.877399	0.348143
S8GJY9|Neg_1231653_TGME49_chrVIII_1|A0A125YK41	0.799776	0.138146
A0A125YTX0|Neg_1231653_TGME49_chrVIII_1|A0A125YLP6	0.595436	0.69287
S8GJY9|Neg_1231653_TGME49_chrVIII_1|A0A125YLP6	0.517813	0.511977
A0A125YTX0|Neg_1231653_TGME49_chrVIII_1|A0A125YQQ1	-0.137929	0.914095
S8GJY9|Neg_1231653_TGME49_chrVIII_1|A0A125YQQ1	-0.215552	0.711275
A0A125YTX0|Neg_1231653_TGME49_chrVIII_1|A0A125YS18	0.0597499	0.960737
S8GJY9|Neg_1231653_TGME49_chrVIII_1|A0A125YS18	-0.017873	0.970121
A0A125YTX0|Neg_1231653_TGME49_chrVIII_1|A0A125YS93	-0.0419807	0.968662
S8GJY9|Neg_1231653_TGME49_chrVIII_1|A0A125YS93	-0.119604	0.765889
A0A125YTX0|Neg_1231653_TGME49_chrVIII_1|A0A125YU43	0.337016	0.727805
S8GJY9|Neg_1231653_TGME49_chrVIII_1|A0A125YU43	0.259393	0.461028
A0A125YTX0|Neg_1231653_TGME49_chrVIII_1|A0A125YUH1	0.217742	0.811847
S8GJY9|Neg_1231653_TGME49_chrVIII_1|A0A125YUH1	0.140119	0.571481
A0A125YTX0|Neg_1231653_TGME49_chrVIII_1|A0A125YV29	0.368344	0.732979
S8GJY9|Neg_1231653_TGME49_chrVIII_1|A0A125YV29	0.290721	0.546887
A0A125YTX0|Neg_1231653_TGME49_chrVIII_1|A0A125YVE3	0.468095	0.736872
S8GJY9|Neg_1231653_TGME49_chrVIII_1|A0A125YVE3	0.390472	0.558891
A0A125YTX0|Neg_1231653_TGME49_chrVIII_1|A0A125YWJ3	0.263047	0.81935
S8GJY9|Neg_1231653_TGME49_chrVIII_1|A0A125YWJ3	0.185424	0.743139
A0A125YTX0|Neg_1231653_TGME49_chrVIII_1|A0A125YXW3	0.736374	0.698318
S8GJY9|Neg_1231653_TGME49_chrVIII_1|A0A125YXW3	0.658751	0.607486
A0A125YTX0|Neg_1231653_TGME49_chrVIII_1|AP2VIII1	1.06973	0.189298
S8GJY9|Neg_1231653_TGME49_chrVIII_1|AP2VIII1	0.992106	0.0499568
A0A125YTX0|Neg_1231653_TGME49_chrVIII_1|AP2X8	0.401305	0.645847
S8GJY9|Neg_1231653_TGME49_chrVIII_1|AP2X8	0.323682	0.348495
A0A125YTX0|Neg_1231653_TGME49_chrVIII_1|MDH	0.209494	0.774436
S8GJY9|Neg_1231653_TGME49_chrVIII_1|MDH	0.131871	0.773697
A0A125YTX0|Neg_1231653_TGME49_chrVIII_1|MED4	0.928943	0.488365
S8GJY9|Neg_1231653_TGME49_chrVIII_1|MED4	0.85132	0.277162
A0A125YTX0|Neg_1231653_TGME49_chrVIII_1|PMCAA1	0.781739	0.383991
S8GJY9|Neg_1231653_TGME49_chrVIII_1|PMCAA1	0.704116	0.115461
A0A125YTX0|Neg_1231653_TGME49_chrVIII_1|PRMT1	-0.0429078	0.974954
S8GJY9|Neg_1231653_TGME49_chrVIII_1|PRMT1	-0.120531	0.831803
A0A125YTX0|Neg_1231653_TGME49_chrVIII_1|ROM4	0.0129964	0.990263
S8GJY9|Neg_1231653_TGME49_chrVIII_1|ROM4	-0.0646264	0.886256
A0A125YTX0|Neg_1231653_TGME49_chrVIII_1|RPL29_275330	0.761218	0.577188
S8GJY9|Neg_1231653_TGME49_chrVIII_1|RPL29_275330	0.683595	0.32887
A0A125YTX0|Neg_1231653_TGME49_chrVIII_1|S8ENP6	1.03339	0.185358
S8GJY9|Neg_1231653_TGME49_chrVIII_1|S8ENP6	0.95577	0.00266919
A0A125YTX0|Neg_1231653_TGME49_chrVIII_1|S8EPF8	0.685722	0.614654
S8GJY9|Neg_1231653_TGME49_chrVIII_1|S8EPF8	0.608099	0.378703
A0A125YTX0|Neg_1231653_TGME49_chrVIII_1|S8EPY2	-0.161213	0.844865
S8GJY9|Neg_1231653_TGME49_chrVIII_1|S8EPY2	-0.238835	0.464593
A0A125YTX0|Neg_1231653_TGME49_chrVIII_1|S8ERD1	0.480136	0.691463
S8GJY9|Neg_1231653_TGME49_chrVIII_1|S8ERD1	0.402514	0.478102
A0A125YTX0|Neg_1231653_TGME49_chrVIII_1|S8EUD3	0.430422	0.607404
S8GJY9|Neg_1231653_TGME49_chrVIII_1|S8EUD3	0.352799	0.300685
A0A125YTX0|Neg_1231653_TGME49_chrVIII_1|S8EVQ5	1.72333	0.0963756
S8GJY9|Neg_1231653_TGME49_chrVIII_1|S8EVQ5	1.64571	0.0193242
A0A125YTX0|Neg_1231653_TGME49_chrVIII_1|S8EW15	0.32574	0.781037
S8GJY9|Neg_1231653_TGME49_chrVIII_1|S8EW15	0.248117	0.663417
A0A125YTX0|Neg_1231653_TGME49_chrVIII_1|S8EW24	1.3281	0.162733
S8GJY9|Neg_1231653_TGME49_chrVIII_1|S8EW24	1.25048	0.00421625
A0A125YTX0|Neg_1231653_TGME49_chrVIII_1|S8EX37	0.742695	0.573198
S8GJY9|Neg_1231653_TGME49_chrVIII_1|S8EX37	0.665073	0.305423
A0A125YTX0|Neg_1231653_TGME49_chrVIII_1|S8EXG8	0.372466	0.744768
S8GJY9|Neg_1231653_TGME49_chrVIII_1|S8EXG8	0.294843	0.463736
A0A125YTX0|Neg_1231653_TGME49_chrVIII_1|S8EXI5	4.55535	0.0175694
S8GJY9|Neg_1231653_TGME49_chrVIII_1|S8EXI5	4.47773	0.001802
A0A125YTX0|Neg_1231653_TGME49_chrVIII_1|S8EXN8	-0.0529718	0.977443
S8GJY9|Neg_1231653_TGME49_chrVIII_1|S8EXN8	-0.130595	0.893467
A0A125YTX0|Neg_1231653_TGME49_chrVIII_1|S8EXW7	0.399578	0.652408
S8GJY9|Neg_1231653_TGME49_chrVIII_1|S8EXW7	0.321955	0.32786
A0A125YTX0|Neg_1231653_TGME49_chrVIII_1|S8EY98	0.367257	0.782994
S8GJY9|Neg_1231653_TGME49_chrVIII_1|S8EY98	0.289634	0.642153
A0A125YTX0|Neg_1231653_TGME49_chrVIII_1|S8EZ76	2.17629	0.0467708
S8GJY9|Neg_1231653_TGME49_chrVIII_1|S8EZ76	2.09867	0.000825661
A0A125YTX0|Neg_1231653_TGME49_chrVIII_1|S8EZC9	0.529465	0.710133
S8GJY9|Neg_1231653_TGME49_chrVIII_1|S8EZC9	0.451842	0.522281
A0A125YTX0|Neg_1231653_TGME49_chrVIII_1|S8F060	0.138429	0.895193
S8GJY9|Neg_1231653_TGME49_chrVIII_1|S8F060	0.0608061	0.938371
A0A125YTX0|Neg_1231653_TGME49_chrVIII_1|S8F073	0.41006	0.690483
S8GJY9|Neg_1231653_TGME49_chrVIII_1|S8F073	0.332437	0.406544
A0A125YTX0|Neg_1231653_TGME49_chrVIII_1|S8F0T6	3.30198	0.00508988
S8GJY9|Neg_1231653_TGME49_chrVIII_1|S8F0T6	3.22436	0.0186107
A0A125YTX0|Neg_1231653_TGME49_chrVIII_1|S8F110	0.0628998	0.945622
S8GJY9|Neg_1231653_TGME49_chrVIII_1|S8F110	-0.014723	0.973729
A0A125YTX0|Neg_1231653_TGME49_chrVIII_1|S8F166	1.11913	0.248328
S8GJY9|Neg_1231653_TGME49_chrVIII_1|S8F166	1.04151	0.12128
A0A125YTX0|Neg_1231653_TGME49_chrVIII_1|S8F1D4	2.29406	0.0604981
S8GJY9|Neg_1231653_TGME49_chrVIII_1|S8F1D4	2.21644	0.00855779
A0A125YTX0|Neg_1231653_TGME49_chrVIII_1|S8F1N2	0.161697	0.832434
S8GJY9|Neg_1231653_TGME49_chrVIII_1|S8F1N2	0.0840745	0.865316
A0A125YTX0|Neg_1231653_TGME49_chrVIII_1|S8F310	0.426333	0.625046
S8GJY9|Neg_1231653_TGME49_chrVIII_1|S8F310	0.34871	0.231929
A0A125YTX0|Neg_1231653_TGME49_chrVIII_1|S8F4C4	0.276504	0.854019
S8GJY9|Neg_1231653_TGME49_chrVIII_1|S8F4C4	0.198881	0.785556
A0A125YTX0|Neg_1231653_TGME49_chrVIII_1|S8F519	0.69068	0.4348
S8GJY9|Neg_1231653_TGME49_chrVIII_1|S8F519	0.613058	0.0703607
A0A125YTX0|Neg_1231653_TGME49_chrVIII_1|S8F5D1	0.709934	0.393356
S8GJY9|Neg_1231653_TGME49_chrVIII_1|S8F5D1	0.632311	0.0227364
A0A125YTX0|Neg_1231653_TGME49_chrVIII_1|S8F5J9	1.5251	0.0352985
S8GJY9|Neg_1231653_TGME49_chrVIII_1|S8F5J9	1.44748	0.00306025
A0A125YTX0|Neg_1231653_TGME49_chrVIII_1|S8F5N7	0.810539	0.3531
S8GJY9|Neg_1231653_TGME49_chrVIII_1|S8F5N7	0.732917	0.0894474
A0A125YTX0|Neg_1231653_TGME49_chrVIII_1|S8F5Z3	1.00769	0.350337
S8GJY9|Neg_1231653_TGME49_chrVIII_1|S8F5Z3	0.930062	0.0737556
A0A125YTX0|Neg_1231653_TGME49_chrVIII_1|S8F660	1.19753	0.108107
S8GJY9|Neg_1231653_TGME49_chrVIII_1|S8F660	1.11991	0.110384
A0A125YTX0|Neg_1231653_TGME49_chrVIII_1|S8F6J9	0.305603	0.814286
S8GJY9|Neg_1231653_TGME49_chrVIII_1|S8F6J9	0.227981	0.759982
A0A125YTX0|Neg_1231653_TGME49_chrVIII_1|S8F7B9	-3.18267	0.0344006
S8GJY9|Neg_1231653_TGME49_chrVIII_1|S8F7B9	-3.26029	0.00221829
A0A125YTX0|Neg_1231653_TGME49_chrVIII_1|S8F7G4	0.410944	0.503191
S8GJY9|Neg_1231653_TGME49_chrVIII_1|S8F7G4	0.333321	0.493231
A0A125YTX0|Neg_1231653_TGME49_chrVIII_1|S8F7M3	0.477207	0.676327
S8GJY9|Neg_1231653_TGME49_chrVIII_1|S8F7M3	0.399584	0.44397
A0A125YTX0|Neg_1231653_TGME49_chrVIII_1|S8F8B5	0.238155	0.875439
S8GJY9|Neg_1231653_TGME49_chrVIII_1|S8F8B5	0.160532	0.83922
A0A125YTX0|Neg_1231653_TGME49_chrVIII_1|S8F8P6	0.982059	0.439004
S8GJY9|Neg_1231653_TGME49_chrVIII_1|S8F8P6	0.904436	0.178658
A0A125YTX0|Neg_1231653_TGME49_chrVIII_1|S8F8U4	-0.466486	0.693399
S8GJY9|Neg_1231653_TGME49_chrVIII_1|S8F8U4	-0.544109	0.314626
A0A125YTX0|Neg_1231653_TGME49_chrVIII_1|S8F8X3	0.336934	0.746982
S8GJY9|Neg_1231653_TGME49_chrVIII_1|S8F8X3	0.259311	0.51241
A0A125YTX0|Neg_1231653_TGME49_chrVIII_1|S8F8Y1	0.677619	0.568325
S8GJY9|Neg_1231653_TGME49_chrVIII_1|S8F8Y1	0.599996	0.293391
A0A125YTX0|Neg_1231653_TGME49_chrVIII_1|S8F915	-0.156167	0.848041
S8GJY9|Neg_1231653_TGME49_chrVIII_1|S8F915	-0.23379	0.24891
A0A125YTX0|Neg_1231653_TGME49_chrVIII_1|S8FAE0	0.179861	0.867333
S8GJY9|Neg_1231653_TGME49_chrVIII_1|S8FAE0	0.102238	0.794791
A0A125YTX0|Neg_1231653_TGME49_chrVIII_1|S8FAF2	-0.166777	0.871658
S8GJY9|Neg_1231653_TGME49_chrVIII_1|S8FAF2	-0.2444	0.55261
A0A125YTX0|Neg_1231653_TGME49_chrVIII_1|S8FAG6	0.4319	0.800584
S8GJY9|Neg_1231653_TGME49_chrVIII_1|S8FAG6	0.354277	0.748487
A0A125YTX0|Neg_1231653_TGME49_chrVIII_1|S8FB35	0.624862	0.610451
S8GJY9|Neg_1231653_TGME49_chrVIII_1|S8FB35	0.547239	0.418468
A0A125YTX0|Neg_1231653_TGME49_chrVIII_1|S8FBU1	-0.136507	0.915038
S8GJY9|Neg_1231653_TGME49_chrVIII_1|S8FBU1	-0.21413	0.716837
A0A125YTX0|Neg_1231653_TGME49_chrVIII_1|S8FEB8	0.918243	0.469427
S8GJY9|Neg_1231653_TGME49_chrVIII_1|S8FEB8	0.840621	0.173914
A0A125YTX0|Neg_1231653_TGME49_chrVIII_1|S8FEG4	-0.0593971	0.966196
S8GJY9|Neg_1231653_TGME49_chrVIII_1|S8FEG4	-0.13702	0.811688
A0A125YTX0|Neg_1231653_TGME49_chrVIII_1|S8FEG9	0.363732	0.792649
S8GJY9|Neg_1231653_TGME49_chrVIII_1|S8FEG9	0.286109	0.683617
A0A125YTX0|Neg_1231653_TGME49_chrVIII_1|S8FZH5	0.369153	0.811688
S8GJY9|Neg_1231653_TGME49_chrVIII_1|S8FZH5	0.29153	0.712434
A0A125YTX0|Neg_1231653_TGME49_chrVIII_1|S8G2N6	1.06645	0.327029
S8GJY9|Neg_1231653_TGME49_chrVIII_1|S8G2N6	0.98883	0.171359
A0A125YTX0|Neg_1231653_TGME49_chrVIII_1|S8G387	1.25966	0.374635
S8GJY9|Neg_1231653_TGME49_chrVIII_1|S8G387	1.18203	0.233508
A0A125YTX0|Neg_1231653_TGME49_chrVIII_1|S8G4Z6	0.719697	0.591917
S8GJY9|Neg_1231653_TGME49_chrVIII_1|S8G4Z6	0.642074	0.301375
A0A125YTX0|Neg_1231653_TGME49_chrVIII_1|S8G5E6	0.176249	0.854368
S8GJY9|Neg_1231653_TGME49_chrVIII_1|S8G5E6	0.098626	0.781464
A0A125YTX0|Neg_1231653_TGME49_chrVIII_1|S8G6F2	1.36047	0.191742
S8GJY9|Neg_1231653_TGME49_chrVIII_1|S8G6F2	1.28285	0.027576
A0A125YTX0|Neg_1231653_TGME49_chrVIII_1|S8G829	0.598051	0.522066
S8GJY9|Neg_1231653_TGME49_chrVIII_1|S8G829	0.520428	0.2026
A0A125YTX0|Neg_1231653_TGME49_chrVIII_1|S8G865	0.614448	0.618349
S8GJY9|Neg_1231653_TGME49_chrVIII_1|S8G865	0.536825	0.349446
A0A125YTX0|Neg_1231653_TGME49_chrVIII_1|S8G902	2.30658	0.0443808
S8GJY9|Neg_1231653_TGME49_chrVIII_1|S8G902	2.22896	0.00154693
A0A125YTX0|Neg_1231653_TGME49_chrVIII_1|S8G994	0.367821	0.790581
S8GJY9|Neg_1231653_TGME49_chrVIII_1|S8G994	0.290198	0.6855
A0A125YTX0|Neg_1231653_TGME49_chrVIII_1|S8G9U6	1.5574	0.209528
S8GJY9|Neg_1231653_TGME49_chrVIII_1|S8G9U6	1.47977	0.0282827
A0A125YTX0|Neg_1231653_TGME49_chrVIII_1|S8GAP9	0.490143	0.685451
S8GJY9|Neg_1231653_TGME49_chrVIII_1|S8GAP9	0.41252	0.450604
A0A125YTX0|Neg_1231653_TGME49_chrVIII_1|S8GCB5	1.16823	0.227422
S8GJY9|Neg_1231653_TGME49_chrVIII_1|S8GCB5	1.09061	0.0434047
A0A125YTX0|Neg_1231653_TGME49_chrVIII_1|S8GDA4	0.694999	0.546063
S8GJY9|Neg_1231653_TGME49_chrVIII_1|S8GDA4	0.617376	0.195751
A0A125YTX0|Neg_1231653_TGME49_chrVIII_1|S8GDY8	0.252155	0.839276
S8GJY9|Neg_1231653_TGME49_chrVIII_1|S8GDY8	0.174532	0.773095
A0A125YTX0|Neg_1231653_TGME49_chrVIII_1|S8GE00	0.0904511	0.938126
S8GJY9|Neg_1231653_TGME49_chrVIII_1|S8GE00	0.0128282	0.981459
A0A125YTX0|Neg_1231653_TGME49_chrVIII_1|S8GE29	0.172429	0.886037
S8GJY9|Neg_1231653_TGME49_chrVIII_1|S8GE29	0.0948064	0.843823
A0A125YTX0|Neg_1231653_TGME49_chrVIII_1|S8GEW2	-1.39352	0.307369
S8GJY9|Neg_1231653_TGME49_chrVIII_1|S8GEW2	-1.47114	0.0571679
A0A125YTX0|Neg_1231653_TGME49_chrVIII_1|S8GGV4	0.106328	0.932654
S8GJY9|Neg_1231653_TGME49_chrVIII_1|S8GGV4	0.0287048	0.96595
A0A125YTX0|Neg_1231653_TGME49_chrVIII_1|S8GGY0	-0.0207808	0.985687
S8GJY9|Neg_1231653_TGME49_chrVIII_1|S8GGY0	-0.0984037	0.839094
A0A125YTX0|Neg_1231653_TGME49_chrVIII_1|S8GGY5	0.859641	0.552441
S8GJY9|Neg_1231653_TGME49_chrVIII_1|S8GGY5	0.782018	0.295756
A0A125YTX0|Neg_1231653_TGME49_chrVIII_1|S8GIU3	-0.0373974	0.970835
S8GJY9|Neg_1231653_TGME49_chrVIII_1|S8GIU3	-0.11502	0.652686
A0A125YTX0|Neg_1231653_TGME49_chrVIII_1|S8GJC2	0.0195667	0.98214
S8GJY9|Neg_1231653_TGME49_chrVIII_1|S8GJC2	-0.0580562	0.870956
A0A125YTX0|Neg_1231653_TGME49_chrVIII_1|S8GJP0	0.376523	0.785377
S8GJY9|Neg_1231653_TGME49_chrVIII_1|S8GJP0	0.2989	0.661386
A0A125YTX0|Neg_1231653_TGME49_chrVIII_1|S8GJQ0	0.419912	0.63856
S8GJY9|Neg_1231653_TGME49_chrVIII_1|S8GJQ0	0.342289	0.252704
A0A125YTX0|Neg_1231653_TGME49_chrVIII_1|S8GNB9	0.295915	0.789646
S8GJY9|Neg_1231653_TGME49_chrVIII_1|S8GNB9	0.218292	0.735063
A0A125YTX0|Neg_1231653_TGME49_chrVIII_2|A0A125YGT9	1.48457	0.179689
S8GJY9|Neg_1231653_TGME49_chrVIII_2|A0A125YGT9	1.40695	0.019765
A0A125YTX0|Neg_1231653_TGME49_chrVIII_2|A0A125YGY9	-0.0185945	0.987552
S8GJY9|Neg_1231653_TGME49_chrVIII_2|A0A125YGY9	-0.0962174	0.813207
A0A125YTX0|Neg_1231653_TGME49_chrVIII_2|A0A125YK41	0.877399	0.348143
S8GJY9|Neg_1231653_TGME49_chrVIII_2|A0A125YK41	0.799776	0.138146
A0A125YTX0|Neg_1231653_TGME49_chrVIII_2|A0A125YLP6	0.595436	0.69287
S8GJY9|Neg_1231653_TGME49_chrVIII_2|A0A125YLP6	0.517813	0.511977
A0A125YTX0|Neg_1231653_TGME49_chrVIII_2|A0A125YQQ1	-0.137929	0.914095
S8GJY9|Neg_1231653_TGME49_chrVIII_2|A0A125YQQ1	-0.215552	0.711275
A0A125YTX0|Neg_1231653_TGME49_chrVIII_2|A0A125YS18	0.0597499	0.960737
S8GJY9|Neg_1231653_TGME49_chrVIII_2|A0A125YS18	-0.017873	0.970121
A0A125YTX0|Neg_1231653_TGME49_chrVIII_2|A0A125YS93	-0.0419807	0.968662
S8GJY9|Neg_1231653_TGME49_chrVIII_2|A0A125YS93	-0.119604	0.765889
A0A125YTX0|Neg_1231653_TGME49_chrVIII_2|A0A125YU43	0.337016	0.727805
S8GJY9|Neg_1231653_TGME49_chrVIII_2|A0A125YU43	0.259393	0.461028
A0A125YTX0|Neg_1231653_TGME49_chrVIII_2|A0A125YUH1	0.217742	0.811847
S8GJY9|Neg_1231653_TGME49_chrVIII_2|A0A125YUH1	0.140119	0.571481
A0A125YTX0|Neg_1231653_TGME49_chrVIII_2|A0A125YV29	0.368344	0.732979
S8GJY9|Neg_1231653_TGME49_chrVIII_2|A0A125YV29	0.290721	0.546887
A0A125YTX0|Neg_1231653_TGME49_chrVIII_2|A0A125YVE3	0.468095	0.736872
S8GJY9|Neg_1231653_TGME49_chrVIII_2|A0A125YVE3	0.390472	0.558891
A0A125YTX0|Neg_1231653_TGME49_chrVIII_2|A0A125YWJ3	0.263047	0.81935
S8GJY9|Neg_1231653_TGME49_chrVIII_2|A0A125YWJ3	0.185424	0.743139
A0A125YTX0|Neg_1231653_TGME49_chrVIII_2|A0A125YXW3	0.736374	0.698318
S8GJY9|Neg_1231653_TGME49_chrVIII_2|A0A125YXW3	0.658751	0.607486
A0A125YTX0|Neg_1231653_TGME49_chrVIII_2|AP2VIII1	1.06973	0.189298
S8GJY9|Neg_1231653_TGME49_chrVIII_2|AP2VIII1	0.992106	0.0499568
A0A125YTX0|Neg_1231653_TGME49_chrVIII_2|AP2X8	0.401305	0.645847
S8GJY9|Neg_1231653_TGME49_chrVIII_2|AP2X8	0.323682	0.348495
A0A125YTX0|Neg_1231653_TGME49_chrVIII_2|MDH	0.209494	0.774436
S8GJY9|Neg_1231653_TGME49_chrVIII_2|MDH	0.131871	0.773697
A0A125YTX0|Neg_1231653_TGME49_chrVIII_2|MED4	0.928943	0.488365
S8GJY9|Neg_1231653_TGME49_chrVIII_2|MED4	0.85132	0.277162
A0A125YTX0|Neg_1231653_TGME49_chrVIII_2|PMCAA1	0.781739	0.383991
S8GJY9|Neg_1231653_TGME49_chrVIII_2|PMCAA1	0.704116	0.115461
A0A125YTX0|Neg_1231653_TGME49_chrVIII_2|PRMT1	-0.0429078	0.974954
S8GJY9|Neg_1231653_TGME49_chrVIII_2|PRMT1	-0.120531	0.831803
A0A125YTX0|Neg_1231653_TGME49_chrVIII_2|ROM4	0.0129964	0.990263
S8GJY9|Neg_1231653_TGME49_chrVIII_2|ROM4	-0.0646264	0.886256
A0A125YTX0|Neg_1231653_TGME49_chrVIII_2|RPL29_275330	0.761218	0.577188
S8GJY9|Neg_1231653_TGME49_chrVIII_2|RPL29_275330	0.683595	0.32887
A0A125YTX0|Neg_1231653_TGME49_chrVIII_2|S8ENP6	1.03339	0.185358
S8GJY9|Neg_1231653_TGME49_chrVIII_2|S8ENP6	0.95577	0.00266919
A0A125YTX0|Neg_1231653_TGME49_chrVIII_2|S8EPF8	0.685722	0.614654
S8GJY9|Neg_1231653_TGME49_chrVIII_2|S8EPF8	0.608099	0.378703
A0A125YTX0|Neg_1231653_TGME49_chrVIII_2|S8EPY2	-0.161213	0.844865
S8GJY9|Neg_1231653_TGME49_chrVIII_2|S8EPY2	-0.238835	0.464593
A0A125YTX0|Neg_1231653_TGME49_chrVIII_2|S8ERD1	0.480136	0.691463
S8GJY9|Neg_1231653_TGME49_chrVIII_2|S8ERD1	0.402514	0.478102
A0A125YTX0|Neg_1231653_TGME49_chrVIII_2|S8EUD3	0.430422	0.607404
S8GJY9|Neg_1231653_TGME49_chrVIII_2|S8EUD3	0.352799	0.300685
A0A125YTX0|Neg_1231653_TGME49_chrVIII_2|S8EVQ5	1.72333	0.0963756
S8GJY9|Neg_1231653_TGME49_chrVIII_2|S8EVQ5	1.64571	0.0193242
A0A125YTX0|Neg_1231653_TGME49_chrVIII_2|S8EW15	0.32574	0.781037
S8GJY9|Neg_1231653_TGME49_chrVIII_2|S8EW15	0.248117	0.663417
A0A125YTX0|Neg_1231653_TGME49_chrVIII_2|S8EW24	1.3281	0.162733
S8GJY9|Neg_1231653_TGME49_chrVIII_2|S8EW24	1.25048	0.00421625
A0A125YTX0|Neg_1231653_TGME49_chrVIII_2|S8EX37	0.742695	0.573198
S8GJY9|Neg_1231653_TGME49_chrVIII_2|S8EX37	0.665073	0.305423
A0A125YTX0|Neg_1231653_TGME49_chrVIII_2|S8EXG8	0.372466	0.744768
S8GJY9|Neg_1231653_TGME49_chrVIII_2|S8EXG8	0.294843	0.463736
A0A125YTX0|Neg_1231653_TGME49_chrVIII_2|S8EXI5	4.55535	0.0175694
S8GJY9|Neg_1231653_TGME49_chrVIII_2|S8EXI5	4.47773	0.001802
A0A125YTX0|Neg_1231653_TGME49_chrVIII_2|S8EXN8	-0.0529718	0.977443
S8GJY9|Neg_1231653_TGME49_chrVIII_2|S8EXN8	-0.130595	0.893467
A0A125YTX0|Neg_1231653_TGME49_chrVIII_2|S8EXW7	0.399578	0.652408
S8GJY9|Neg_1231653_TGME49_chrVIII_2|S8EXW7	0.321955	0.32786
A0A125YTX0|Neg_1231653_TGME49_chrVIII_2|S8EY98	0.367257	0.782994
S8GJY9|Neg_1231653_TGME49_chrVIII_2|S8EY98	0.289634	0.642153
A0A125YTX0|Neg_1231653_TGME49_chrVIII_2|S8EZ76	2.17629	0.0467708
S8GJY9|Neg_1231653_TGME49_chrVIII_2|S8EZ76	2.09867	0.000825661
A0A125YTX0|Neg_1231653_TGME49_chrVIII_2|S8EZC9	0.529465	0.710133
S8GJY9|Neg_1231653_TGME49_chrVIII_2|S8EZC9	0.451842	0.522281
A0A125YTX0|Neg_1231653_TGME49_chrVIII_2|S8F060	0.138429	0.895193
S8GJY9|Neg_1231653_TGME49_chrVIII_2|S8F060	0.0608061	0.938371
A0A125YTX0|Neg_1231653_TGME49_chrVIII_2|S8F073	0.41006	0.690483
S8GJY9|Neg_1231653_TGME49_chrVIII_2|S8F073	0.332437	0.406544
A0A125YTX0|Neg_1231653_TGME49_chrVIII_2|S8F0T6	3.30198	0.00508988
S8GJY9|Neg_1231653_TGME49_chrVIII_2|S8F0T6	3.22436	0.0186107
A0A125YTX0|Neg_1231653_TGME49_chrVIII_2|S8F110	0.0628998	0.945622
S8GJY9|Neg_1231653_TGME49_chrVIII_2|S8F110	-0.014723	0.973729
A0A125YTX0|Neg_1231653_TGME49_chrVIII_2|S8F166	1.11913	0.248328
S8GJY9|Neg_1231653_TGME49_chrVIII_2|S8F166	1.04151	0.12128
A0A125YTX0|Neg_1231653_TGME49_chrVIII_2|S8F1D4	2.29406	0.0604981
S8GJY9|Neg_1231653_TGME49_chrVIII_2|S8F1D4	2.21644	0.00855779
A0A125YTX0|Neg_1231653_TGME49_chrVIII_2|S8F1N2	0.161697	0.832434
S8GJY9|Neg_1231653_TGME49_chrVIII_2|S8F1N2	0.0840745	0.865316
A0A125YTX0|Neg_1231653_TGME49_chrVIII_2|S8F310	0.426333	0.625046
S8GJY9|Neg_1231653_TGME49_chrVIII_2|S8F310	0.34871	0.231929
A0A125YTX0|Neg_1231653_TGME49_chrVIII_2|S8F4C4	0.276504	0.854019
S8GJY9|Neg_1231653_TGME49_chrVIII_2|S8F4C4	0.198881	0.785556
A0A125YTX0|Neg_1231653_TGME49_chrVIII_2|S8F519	0.69068	0.4348
S8GJY9|Neg_1231653_TGME49_chrVIII_2|S8F519	0.613058	0.0703607
A0A125YTX0|Neg_1231653_TGME49_chrVIII_2|S8F5D1	0.709934	0.393356
S8GJY9|Neg_1231653_TGME49_chrVIII_2|S8F5D1	0.632311	0.0227364
A0A125YTX0|Neg_1231653_TGME49_chrVIII_2|S8F5J9	1.5251	0.0352985
S8GJY9|Neg_1231653_TGME49_chrVIII_2|S8F5J9	1.44748	0.00306025
A0A125YTX0|Neg_1231653_TGME49_chrVIII_2|S8F5N7	0.810539	0.3531
S8GJY9|Neg_1231653_TGME49_chrVIII_2|S8F5N7	0.732917	0.0894474
A0A125YTX0|Neg_1231653_TGME49_chrVIII_2|S8F5Z3	1.00769	0.350337
S8GJY9|Neg_1231653_TGME49_chrVIII_2|S8F5Z3	0.930062	0.0737556
A0A125YTX0|Neg_1231653_TGME49_chrVIII_2|S8F660	1.19753	0.108107
S8GJY9|Neg_1231653_TGME49_chrVIII_2|S8F660	1.11991	0.110384
A0A125YTX0|Neg_1231653_TGME49_chrVIII_2|S8F6J9	0.305603	0.814286
S8GJY9|Neg_1231653_TGME49_chrVIII_2|S8F6J9	0.227981	0.759982
A0A125YTX0|Neg_1231653_TGME49_chrVIII_2|S8F7B9	-3.18267	0.0344006
S8GJY9|Neg_1231653_TGME49_chrVIII_2|S8F7B9	-3.26029	0.00221829
A0A125YTX0|Neg_1231653_TGME49_chrVIII_2|S8F7G4	0.410944	0.503191
S8GJY9|Neg_1231653_TGME49_chrVIII_2|S8F7G4	0.333321	0.493231
A0A125YTX0|Neg_1231653_TGME49_chrVIII_2|S8F7M3	0.477207	0.676327
S8GJY9|Neg_1231653_TGME49_chrVIII_2|S8F7M3	0.399584	0.44397
A0A125YTX0|Neg_1231653_TGME49_chrVIII_2|S8F8B5	0.238155	0.875439
S8GJY9|Neg_1231653_TGME49_chrVIII_2|S8F8B5	0.160532	0.83922
A0A125YTX0|Neg_1231653_TGME49_chrVIII_2|S8F8P6	0.982059	0.439004
S8GJY9|Neg_1231653_TGME49_chrVIII_2|S8F8P6	0.904436	0.178658
A0A125YTX0|Neg_1231653_TGME49_chrVIII_2|S8F8U4	-0.466486	0.693399
S8GJY9|Neg_1231653_TGME49_chrVIII_2|S8F8U4	-0.544109	0.314626
A0A125YTX0|Neg_1231653_TGME49_chrVIII_2|S8F8X3	0.336934	0.746982
S8GJY9|Neg_1231653_TGME49_chrVIII_2|S8F8X3	0.259311	0.51241
A0A125YTX0|Neg_1231653_TGME49_chrVIII_2|S8F8Y1	0.677619	0.568325
S8GJY9|Neg_1231653_TGME49_chrVIII_2|S8F8Y1	0.599996	0.293391
A0A125YTX0|Neg_1231653_TGME49_chrVIII_2|S8F915	-0.156167	0.848041
S8GJY9|Neg_1231653_TGME49_chrVIII_2|S8F915	-0.23379	0.24891
A0A125YTX0|Neg_1231653_TGME49_chrVIII_2|S8FAE0	0.179861	0.867333
S8GJY9|Neg_1231653_TGME49_chrVIII_2|S8FAE0	0.102238	0.794791
A0A125YTX0|Neg_1231653_TGME49_chrVIII_2|S8FAF2	-0.166777	0.871658
S8GJY9|Neg_1231653_TGME49_chrVIII_2|S8FAF2	-0.2444	0.55261
A0A125YTX0|Neg_1231653_TGME49_chrVIII_2|S8FAG6	0.4319	0.800584
S8GJY9|Neg_1231653_TGME49_chrVIII_2|S8FAG6	0.354277	0.748487
A0A125YTX0|Neg_1231653_TGME49_chrVIII_2|S8FB35	0.624862	0.610451
S8GJY9|Neg_1231653_TGME49_chrVIII_2|S8FB35	0.547239	0.418468
A0A125YTX0|Neg_1231653_TGME49_chrVIII_2|S8FBU1	-0.136507	0.915038
S8GJY9|Neg_1231653_TGME49_chrVIII_2|S8FBU1	-0.21413	0.716837
A0A125YTX0|Neg_1231653_TGME49_chrVIII_2|S8FEB8	0.918243	0.469427
S8GJY9|Neg_1231653_TGME49_chrVIII_2|S8FEB8	0.840621	0.173914
A0A125YTX0|Neg_1231653_TGME49_chrVIII_2|S8FEG4	-0.0593971	0.966196
S8GJY9|Neg_1231653_TGME49_chrVIII_2|S8FEG4	-0.13702	0.811688
A0A125YTX0|Neg_1231653_TGME49_chrVIII_2|S8FEG9	0.363732	0.792649
S8GJY9|Neg_1231653_TGME49_chrVIII_2|S8FEG9	0.286109	0.683617
A0A125YTX0|Neg_1231653_TGME49_chrVIII_2|S8FZH5	0.369153	0.811688
S8GJY9|Neg_1231653_TGME49_chrVIII_2|S8FZH5	0.29153	0.712434
A0A125YTX0|Neg_1231653_TGME49_chrVIII_2|S8G2N6	1.06645	0.327029
S8GJY9|Neg_1231653_TGME49_chrVIII_2|S8G2N6	0.98883	0.171359
A0A125YTX0|Neg_1231653_TGME49_chrVIII_2|S8G387	1.25966	0.374635
S8GJY9|Neg_1231653_TGME49_chrVIII_2|S8G387	1.18203	0.233508
A0A125YTX0|Neg_1231653_TGME49_chrVIII_2|S8G4Z6	0.719697	0.591917
S8GJY9|Neg_1231653_TGME49_chrVIII_2|S8G4Z6	0.642074	0.301375
A0A125YTX0|Neg_1231653_TGME49_chrVIII_2|S8G5E6	0.176249	0.854368
S8GJY9|Neg_1231653_TGME49_chrVIII_2|S8G5E6	0.098626	0.781464
A0A125YTX0|Neg_1231653_TGME49_chrVIII_2|S8G6F2	1.36047	0.191742
S8GJY9|Neg_1231653_TGME49_chrVIII_2|S8G6F2	1.28285	0.027576
A0A125YTX0|Neg_1231653_TGME49_chrVIII_2|S8G829	0.598051	0.522066
S8GJY9|Neg_1231653_TGME49_chrVIII_2|S8G829	0.520428	0.2026
A0A125YTX0|Neg_1231653_TGME49_chrVIII_2|S8G865	0.614448	0.618349
S8GJY9|Neg_1231653_TGME49_chrVIII_2|S8G865	0.536825	0.349446
A0A125YTX0|Neg_1231653_TGME49_chrVIII_2|S8G902	2.30658	0.0443808
S8GJY9|Neg_1231653_TGME49_chrVIII_2|S8G902	2.22896	0.00154693
A0A125YTX0|Neg_1231653_TGME49_chrVIII_2|S8G994	0.367821	0.790581
S8GJY9|Neg_1231653_TGME49_chrVIII_2|S8G994	0.290198	0.6855
A0A125YTX0|Neg_1231653_TGME49_chrVIII_2|S8G9U6	1.5574	0.209528
S8GJY9|Neg_1231653_TGME49_chrVIII_2|S8G9U6	1.47977	0.0282827
A0A125YTX0|Neg_1231653_TGME49_chrVIII_2|S8GAP9	0.490143	0.685451
S8GJY9|Neg_1231653_TGME49_chrVIII_2|S8GAP9	0.41252	0.450604
A0A125YTX0|Neg_1231653_TGME49_chrVIII_2|S8GCB5	1.16823	0.227422
S8GJY9|Neg_1231653_TGME49_chrVIII_2|S8GCB5	1.09061	0.0434047
A0A125YTX0|Neg_1231653_TGME49_chrVIII_2|S8GDA4	0.694999	0.546063
S8GJY9|Neg_1231653_TGME49_chrVIII_2|S8GDA4	0.617376	0.195751
A0A125YTX0|Neg_1231653_TGME49_chrVIII_2|S8GDY8	0.252155	0.839276
S8GJY9|Neg_1231653_TGME49_chrVIII_2|S8GDY8	0.174532	0.773095
A0A125YTX0|Neg_1231653_TGME49_chrVIII_2|S8GE00	0.0904511	0.938126
S8GJY9|Neg_1231653_TGME49_chrVIII_2|S8GE00	0.0128282	0.981459
A0A125YTX0|Neg_1231653_TGME49_chrVIII_2|S8GE29	0.172429	0.886037
S8GJY9|Neg_1231653_TGME49_chrVIII_2|S8GE29	0.0948064	0.843823
A0A125YTX0|Neg_1231653_TGME49_chrVIII_2|S8GEW2	-1.39352	0.307369
S8GJY9|Neg_1231653_TGME49_chrVIII_2|S8GEW2	-1.47114	0.0571679
A0A125YTX0|Neg_1231653_TGME49_chrVIII_2|S8GGV4	0.106328	0.932654
S8GJY9|Neg_1231653_TGME49_chrVIII_2|S8GGV4	0.0287048	0.96595
A0A125YTX0|Neg_1231653_TGME49_chrVIII_2|S8GGY0	-0.0207808	0.985687
S8GJY9|Neg_1231653_TGME49_chrVIII_2|S8GGY0	-0.0984037	0.839094
A0A125YTX0|Neg_1231653_TGME49_chrVIII_2|S8GGY5	0.859641	0.552441
S8GJY9|Neg_1231653_TGME49_chrVIII_2|S8GGY5	0.782018	0.295756
A0A125YTX0|Neg_1231653_TGME49_chrVIII_2|S8GIU3	-0.0373974	0.970835
S8GJY9|Neg_1231653_TGME49_chrVIII_2|S8GIU3	-0.11502	0.652686
A0A125YTX0|Neg_1231653_TGME49_chrVIII_2|S8GJC2	0.0195667	0.98214
S8GJY9|Neg_1231653_TGME49_chrVIII_2|S8GJC2	-0.0580562	0.870956
A0A125YTX0|Neg_1231653_TGME49_chrVIII_2|S8GJP0	0.376523	0.785377
S8GJY9|Neg_1231653_TGME49_chrVIII_2|S8GJP0	0.2989	0.661386
A0A125YTX0|Neg_1231653_TGME49_chrVIII_2|S8GJQ0	0.419912	0.63856
S8GJY9|Neg_1231653_TGME49_chrVIII_2|S8GJQ0	0.342289	0.252704
A0A125YTX0|Neg_1231653_TGME49_chrVIII_2|S8GNB9	0.295915	0.789646
S8GJY9|Neg_1231653_TGME49_chrVIII_2|S8GNB9	0.218292	0.735063
A0A125YTX0|Neg_1231653_TGME49_chrVIII_3|A0A125YGT9	1.48457	0.179689
S8GJY9|Neg_1231653_TGME49_chrVIII_3|A0A125YGT9	1.40695	0.019765
A0A125YTX0|Neg_1231653_TGME49_chrVIII_3|A0A125YGY9	-0.0185945	0.987552
S8GJY9|Neg_1231653_TGME49_chrVIII_3|A0A125YGY9	-0.0962174	0.813207
A0A125YTX0|Neg_1231653_TGME49_chrVIII_3|A0A125YK41	0.877399	0.348143
S8GJY9|Neg_1231653_TGME49_chrVIII_3|A0A125YK41	0.799776	0.138146
A0A125YTX0|Neg_1231653_TGME49_chrVIII_3|A0A125YLP6	0.595436	0.69287
S8GJY9|Neg_1231653_TGME49_chrVIII_3|A0A125YLP6	0.517813	0.511977
A0A125YTX0|Neg_1231653_TGME49_chrVIII_3|A0A125YQQ1	-0.137929	0.914095
S8GJY9|Neg_1231653_TGME49_chrVIII_3|A0A125YQQ1	-0.215552	0.711275
A0A125YTX0|Neg_1231653_TGME49_chrVIII_3|A0A125YS18	0.0597499	0.960737
S8GJY9|Neg_1231653_TGME49_chrVIII_3|A0A125YS18	-0.017873	0.970121
A0A125YTX0|Neg_1231653_TGME49_chrVIII_3|A0A125YS93	-0.0419807	0.968662
S8GJY9|Neg_1231653_TGME49_chrVIII_3|A0A125YS93	-0.119604	0.765889
A0A125YTX0|Neg_1231653_TGME49_chrVIII_3|A0A125YU43	0.337016	0.727805
S8GJY9|Neg_1231653_TGME49_chrVIII_3|A0A125YU43	0.259393	0.461028
A0A125YTX0|Neg_1231653_TGME49_chrVIII_3|A0A125YUH1	0.217742	0.811847
S8GJY9|Neg_1231653_TGME49_chrVIII_3|A0A125YUH1	0.140119	0.571481
A0A125YTX0|Neg_1231653_TGME49_chrVIII_3|A0A125YV29	0.368344	0.732979
S8GJY9|Neg_1231653_TGME49_chrVIII_3|A0A125YV29	0.290721	0.546887
A0A125YTX0|Neg_1231653_TGME49_chrVIII_3|A0A125YVE3	0.468095	0.736872
S8GJY9|Neg_1231653_TGME49_chrVIII_3|A0A125YVE3	0.390472	0.558891
A0A125YTX0|Neg_1231653_TGME49_chrVIII_3|A0A125YWJ3	0.263047	0.81935
S8GJY9|Neg_1231653_TGME49_chrVIII_3|A0A125YWJ3	0.185424	0.743139
A0A125YTX0|Neg_1231653_TGME49_chrVIII_3|A0A125YXW3	0.736374	0.698318
S8GJY9|Neg_1231653_TGME49_chrVIII_3|A0A125YXW3	0.658751	0.607486
A0A125YTX0|Neg_1231653_TGME49_chrVIII_3|AP2VIII1	1.06973	0.189298
S8GJY9|Neg_1231653_TGME49_chrVIII_3|AP2VIII1	0.992106	0.0499568
A0A125YTX0|Neg_1231653_TGME49_chrVIII_3|AP2X8	0.401305	0.645847
S8GJY9|Neg_1231653_TGME49_chrVIII_3|AP2X8	0.323682	0.348495
A0A125YTX0|Neg_1231653_TGME49_chrVIII_3|MDH	0.209494	0.774436
S8GJY9|Neg_1231653_TGME49_chrVIII_3|MDH	0.131871	0.773697
A0A125YTX0|Neg_1231653_TGME49_chrVIII_3|MED4	0.928943	0.488365
S8GJY9|Neg_1231653_TGME49_chrVIII_3|MED4	0.85132	0.277162
A0A125YTX0|Neg_1231653_TGME49_chrVIII_3|PMCAA1	0.781739	0.383991
S8GJY9|Neg_1231653_TGME49_chrVIII_3|PMCAA1	0.704116	0.115461
A0A125YTX0|Neg_1231653_TGME49_chrVIII_3|PRMT1	-0.0429078	0.974954
S8GJY9|Neg_1231653_TGME49_chrVIII_3|PRMT1	-0.120531	0.831803
A0A125YTX0|Neg_1231653_TGME49_chrVIII_3|ROM4	0.0129964	0.990263
S8GJY9|Neg_1231653_TGME49_chrVIII_3|ROM4	-0.0646264	0.886256
A0A125YTX0|Neg_1231653_TGME49_chrVIII_3|RPL29_275330	0.761218	0.577188
S8GJY9|Neg_1231653_TGME49_chrVIII_3|RPL29_275330	0.683595	0.32887
A0A125YTX0|Neg_1231653_TGME49_chrVIII_3|S8ENP6	1.03339	0.185358
S8GJY9|Neg_1231653_TGME49_chrVIII_3|S8ENP6	0.95577	0.00266919
A0A125YTX0|Neg_1231653_TGME49_chrVIII_3|S8EPF8	0.685722	0.614654
S8GJY9|Neg_1231653_TGME49_chrVIII_3|S8EPF8	0.608099	0.378703
A0A125YTX0|Neg_1231653_TGME49_chrVIII_3|S8EPY2	-0.161213	0.844865
S8GJY9|Neg_1231653_TGME49_chrVIII_3|S8EPY2	-0.238835	0.464593
A0A125YTX0|Neg_1231653_TGME49_chrVIII_3|S8ERD1	0.480136	0.691463
S8GJY9|Neg_1231653_TGME49_chrVIII_3|S8ERD1	0.402514	0.478102
A0A125YTX0|Neg_1231653_TGME49_chrVIII_3|S8EUD3	0.430422	0.607404
S8GJY9|Neg_1231653_TGME49_chrVIII_3|S8EUD3	0.352799	0.300685
A0A125YTX0|Neg_1231653_TGME49_chrVIII_3|S8EVQ5	1.72333	0.0963756
S8GJY9|Neg_1231653_TGME49_chrVIII_3|S8EVQ5	1.64571	0.0193242
A0A125YTX0|Neg_1231653_TGME49_chrVIII_3|S8EW15	0.32574	0.781037
S8GJY9|Neg_1231653_TGME49_chrVIII_3|S8EW15	0.248117	0.663417
A0A125YTX0|Neg_1231653_TGME49_chrVIII_3|S8EW24	1.3281	0.162733
S8GJY9|Neg_1231653_TGME49_chrVIII_3|S8EW24	1.25048	0.00421625
A0A125YTX0|Neg_1231653_TGME49_chrVIII_3|S8EX37	0.742695	0.573198
S8GJY9|Neg_1231653_TGME49_chrVIII_3|S8EX37	0.665073	0.305423
A0A125YTX0|Neg_1231653_TGME49_chrVIII_3|S8EXG8	0.372466	0.744768
S8GJY9|Neg_1231653_TGME49_chrVIII_3|S8EXG8	0.294843	0.463736
A0A125YTX0|Neg_1231653_TGME49_chrVIII_3|S8EXI5	4.55535	0.0175694
S8GJY9|Neg_1231653_TGME49_chrVIII_3|S8EXI5	4.47773	0.001802
A0A125YTX0|Neg_1231653_TGME49_chrVIII_3|S8EXN8	-0.0529718	0.977443
S8GJY9|Neg_1231653_TGME49_chrVIII_3|S8EXN8	-0.130595	0.893467
A0A125YTX0|Neg_1231653_TGME49_chrVIII_3|S8EXW7	0.399578	0.652408
S8GJY9|Neg_1231653_TGME49_chrVIII_3|S8EXW7	0.321955	0.32786
A0A125YTX0|Neg_1231653_TGME49_chrVIII_3|S8EY98	0.367257	0.782994
S8GJY9|Neg_1231653_TGME49_chrVIII_3|S8EY98	0.289634	0.642153
A0A125YTX0|Neg_1231653_TGME49_chrVIII_3|S8EZ76	2.17629	0.0467708
S8GJY9|Neg_1231653_TGME49_chrVIII_3|S8EZ76	2.09867	0.000825661
A0A125YTX0|Neg_1231653_TGME49_chrVIII_3|S8EZC9	0.529465	0.710133
S8GJY9|Neg_1231653_TGME49_chrVIII_3|S8EZC9	0.451842	0.522281
A0A125YTX0|Neg_1231653_TGME49_chrVIII_3|S8F060	0.138429	0.895193
S8GJY9|Neg_1231653_TGME49_chrVIII_3|S8F060	0.0608061	0.938371
A0A125YTX0|Neg_1231653_TGME49_chrVIII_3|S8F073	0.41006	0.690483
S8GJY9|Neg_1231653_TGME49_chrVIII_3|S8F073	0.332437	0.406544
A0A125YTX0|Neg_1231653_TGME49_chrVIII_3|S8F0T6	3.30198	0.00508988
S8GJY9|Neg_1231653_TGME49_chrVIII_3|S8F0T6	3.22436	0.0186107
A0A125YTX0|Neg_1231653_TGME49_chrVIII_3|S8F110	0.0628998	0.945622
S8GJY9|Neg_1231653_TGME49_chrVIII_3|S8F110	-0.014723	0.973729
A0A125YTX0|Neg_1231653_TGME49_chrVIII_3|S8F166	1.11913	0.248328
S8GJY9|Neg_1231653_TGME49_chrVIII_3|S8F166	1.04151	0.12128
A0A125YTX0|Neg_1231653_TGME49_chrVIII_3|S8F1D4	2.29406	0.0604981
S8GJY9|Neg_1231653_TGME49_chrVIII_3|S8F1D4	2.21644	0.00855779
A0A125YTX0|Neg_1231653_TGME49_chrVIII_3|S8F1N2	0.161697	0.832434
S8GJY9|Neg_1231653_TGME49_chrVIII_3|S8F1N2	0.0840745	0.865316
A0A125YTX0|Neg_1231653_TGME49_chrVIII_3|S8F310	0.426333	0.625046
S8GJY9|Neg_1231653_TGME49_chrVIII_3|S8F310	0.34871	0.231929
A0A125YTX0|Neg_1231653_TGME49_chrVIII_3|S8F4C4	0.276504	0.854019
S8GJY9|Neg_1231653_TGME49_chrVIII_3|S8F4C4	0.198881	0.785556
A0A125YTX0|Neg_1231653_TGME49_chrVIII_3|S8F519	0.69068	0.4348
S8GJY9|Neg_1231653_TGME49_chrVIII_3|S8F519	0.613058	0.0703607
A0A125YTX0|Neg_1231653_TGME49_chrVIII_3|S8F5D1	0.709934	0.393356
S8GJY9|Neg_1231653_TGME49_chrVIII_3|S8F5D1	0.632311	0.0227364
A0A125YTX0|Neg_1231653_TGME49_chrVIII_3|S8F5J9	1.5251	0.0352985
S8GJY9|Neg_1231653_TGME49_chrVIII_3|S8F5J9	1.44748	0.00306025
A0A125YTX0|Neg_1231653_TGME49_chrVIII_3|S8F5N7	0.810539	0.3531
S8GJY9|Neg_1231653_TGME49_chrVIII_3|S8F5N7	0.732917	0.0894474
A0A125YTX0|Neg_1231653_TGME49_chrVIII_3|S8F5Z3	1.00769	0.350337
S8GJY9|Neg_1231653_TGME49_chrVIII_3|S8F5Z3	0.930062	0.0737556
A0A125YTX0|Neg_1231653_TGME49_chrVIII_3|S8F660	1.19753	0.108107
S8GJY9|Neg_1231653_TGME49_chrVIII_3|S8F660	1.11991	0.110384
A0A125YTX0|Neg_1231653_TGME49_chrVIII_3|S8F6J9	0.305603	0.814286
S8GJY9|Neg_1231653_TGME49_chrVIII_3|S8F6J9	0.227981	0.759982
A0A125YTX0|Neg_1231653_TGME49_chrVIII_3|S8F7B9	-3.18267	0.0344006
S8GJY9|Neg_1231653_TGME49_chrVIII_3|S8F7B9	-3.26029	0.00221829
A0A125YTX0|Neg_1231653_TGME49_chrVIII_3|S8F7G4	0.410944	0.503191
S8GJY9|Neg_1231653_TGME49_chrVIII_3|S8F7G4	0.333321	0.493231
A0A125YTX0|Neg_1231653_TGME49_chrVIII_3|S8F7M3	0.477207	0.676327
S8GJY9|Neg_1231653_TGME49_chrVIII_3|S8F7M3	0.399584	0.44397
A0A125YTX0|Neg_1231653_TGME49_chrVIII_3|S8F8B5	0.238155	0.875439
S8GJY9|Neg_1231653_TGME49_chrVIII_3|S8F8B5	0.160532	0.83922
A0A125YTX0|Neg_1231653_TGME49_chrVIII_3|S8F8P6	0.982059	0.439004
S8GJY9|Neg_1231653_TGME49_chrVIII_3|S8F8P6	0.904436	0.178658
A0A125YTX0|Neg_1231653_TGME49_chrVIII_3|S8F8U4	-0.466486	0.693399
S8GJY9|Neg_1231653_TGME49_chrVIII_3|S8F8U4	-0.544109	0.314626
A0A125YTX0|Neg_1231653_TGME49_chrVIII_3|S8F8X3	0.336934	0.746982
S8GJY9|Neg_1231653_TGME49_chrVIII_3|S8F8X3	0.259311	0.51241
A0A125YTX0|Neg_1231653_TGME49_chrVIII_3|S8F8Y1	0.677619	0.568325
S8GJY9|Neg_1231653_TGME49_chrVIII_3|S8F8Y1	0.599996	0.293391
A0A125YTX0|Neg_1231653_TGME49_chrVIII_3|S8F915	-0.156167	0.848041
S8GJY9|Neg_1231653_TGME49_chrVIII_3|S8F915	-0.23379	0.24891
A0A125YTX0|Neg_1231653_TGME49_chrVIII_3|S8FAE0	0.179861	0.867333
S8GJY9|Neg_1231653_TGME49_chrVIII_3|S8FAE0	0.102238	0.794791
A0A125YTX0|Neg_1231653_TGME49_chrVIII_3|S8FAF2	-0.166777	0.871658
S8GJY9|Neg_1231653_TGME49_chrVIII_3|S8FAF2	-0.2444	0.55261
A0A125YTX0|Neg_1231653_TGME49_chrVIII_3|S8FAG6	0.4319	0.800584
S8GJY9|Neg_1231653_TGME49_chrVIII_3|S8FAG6	0.354277	0.748487
A0A125YTX0|Neg_1231653_TGME49_chrVIII_3|S8FB35	0.624862	0.610451
S8GJY9|Neg_1231653_TGME49_chrVIII_3|S8FB35	0.547239	0.418468
A0A125YTX0|Neg_1231653_TGME49_chrVIII_3|S8FBU1	-0.136507	0.915038
S8GJY9|Neg_1231653_TGME49_chrVIII_3|S8FBU1	-0.21413	0.716837
A0A125YTX0|Neg_1231653_TGME49_chrVIII_3|S8FEB8	0.918243	0.469427
S8GJY9|Neg_1231653_TGME49_chrVIII_3|S8FEB8	0.840621	0.173914
A0A125YTX0|Neg_1231653_TGME49_chrVIII_3|S8FEG4	-0.0593971	0.966196
S8GJY9|Neg_1231653_TGME49_chrVIII_3|S8FEG4	-0.13702	0.811688
A0A125YTX0|Neg_1231653_TGME49_chrVIII_3|S8FEG9	0.363732	0.792649
S8GJY9|Neg_1231653_TGME49_chrVIII_3|S8FEG9	0.286109	0.683617
A0A125YTX0|Neg_1231653_TGME49_chrVIII_3|S8FZH5	0.369153	0.811688
S8GJY9|Neg_1231653_TGME49_chrVIII_3|S8FZH5	0.29153	0.712434
A0A125YTX0|Neg_1231653_TGME49_chrVIII_3|S8G2N6	1.06645	0.327029
S8GJY9|Neg_1231653_TGME49_chrVIII_3|S8G2N6	0.98883	0.171359
A0A125YTX0|Neg_1231653_TGME49_chrVIII_3|S8G387	1.25966	0.374635
S8GJY9|Neg_1231653_TGME49_chrVIII_3|S8G387	1.18203	0.233508
A0A125YTX0|Neg_1231653_TGME49_chrVIII_3|S8G4Z6	0.719697	0.591917
S8GJY9|Neg_1231653_TGME49_chrVIII_3|S8G4Z6	0.642074	0.301375
A0A125YTX0|Neg_1231653_TGME49_chrVIII_3|S8G5E6	0.176249	0.854368
S8GJY9|Neg_1231653_TGME49_chrVIII_3|S8G5E6	0.098626	0.781464
A0A125YTX0|Neg_1231653_TGME49_chrVIII_3|S8G6F2	1.36047	0.191742
S8GJY9|Neg_1231653_TGME49_chrVIII_3|S8G6F2	1.28285	0.027576
A0A125YTX0|Neg_1231653_TGME49_chrVIII_3|S8G829	0.598051	0.522066
S8GJY9|Neg_1231653_TGME49_chrVIII_3|S8G829	0.520428	0.2026
A0A125YTX0|Neg_1231653_TGME49_chrVIII_3|S8G865	0.614448	0.618349
S8GJY9|Neg_1231653_TGME49_chrVIII_3|S8G865	0.536825	0.349446
A0A125YTX0|Neg_1231653_TGME49_chrVIII_3|S8G902	2.30658	0.0443808
S8GJY9|Neg_1231653_TGME49_chrVIII_3|S8G902	2.22896	0.00154693
A0A125YTX0|Neg_1231653_TGME49_chrVIII_3|S8G994	0.367821	0.790581
S8GJY9|Neg_1231653_TGME49_chrVIII_3|S8G994	0.290198	0.6855
A0A125YTX0|Neg_1231653_TGME49_chrVIII_3|S8G9U6	1.5574	0.209528
S8GJY9|Neg_1231653_TGME49_chrVIII_3|S8G9U6	1.47977	0.0282827
A0A125YTX0|Neg_1231653_TGME49_chrVIII_3|S8GAP9	0.490143	0.685451
S8GJY9|Neg_1231653_TGME49_chrVIII_3|S8GAP9	0.41252	0.450604
A0A125YTX0|Neg_1231653_TGME49_chrVIII_3|S8GCB5	1.16823	0.227422
S8GJY9|Neg_1231653_TGME49_chrVIII_3|S8GCB5	1.09061	0.0434047
A0A125YTX0|Neg_1231653_TGME49_chrVIII_3|S8GDA4	0.694999	0.546063
S8GJY9|Neg_1231653_TGME49_chrVIII_3|S8GDA4	0.617376	0.195751
A0A125YTX0|Neg_1231653_TGME49_chrVIII_3|S8GDY8	0.252155	0.839276
S8GJY9|Neg_1231653_TGME49_chrVIII_3|S8GDY8	0.174532	0.773095
A0A125YTX0|Neg_1231653_TGME49_chrVIII_3|S8GE00	0.0904511	0.938126
S8GJY9|Neg_1231653_TGME49_chrVIII_3|S8GE00	0.0128282	0.981459
A0A125YTX0|Neg_1231653_TGME49_chrVIII_3|S8GE29	0.172429	0.886037
S8GJY9|Neg_1231653_TGME49_chrVIII_3|S8GE29	0.0948064	0.843823
A0A125YTX0|Neg_1231653_TGME49_chrVIII_3|S8GEW2	-1.39352	0.307369
S8GJY9|Neg_1231653_TGME49_chrVIII_3|S8GEW2	-1.47114	0.0571679
A0A125YTX0|Neg_1231653_TGME49_chrVIII_3|S8GGV4	0.106328	0.932654
S8GJY9|Neg_1231653_TGME49_chrVIII_3|S8GGV4	0.0287048	0.96595
A0A125YTX0|Neg_1231653_TGME49_chrVIII_3|S8GGY0	-0.0207808	0.985687
S8GJY9|Neg_1231653_TGME49_chrVIII_3|S8GGY0	-0.0984037	0.839094
A0A125YTX0|Neg_1231653_TGME49_chrVIII_3|S8GGY5	0.859641	0.552441
S8GJY9|Neg_1231653_TGME49_chrVIII_3|S8GGY5	0.782018	0.295756
A0A125YTX0|Neg_1231653_TGME49_chrVIII_3|S8GIU3	-0.0373974	0.970835
S8GJY9|Neg_1231653_TGME49_chrVIII_3|S8GIU3	-0.11502	0.652686
A0A125YTX0|Neg_1231653_TGME49_chrVIII_3|S8GJC2	0.0195667	0.98214
S8GJY9|Neg_1231653_TGME49_chrVIII_3|S8GJC2	-0.0580562	0.870956
A0A125YTX0|Neg_1231653_TGME49_chrVIII_3|S8GJP0	0.376523	0.785377
S8GJY9|Neg_1231653_TGME49_chrVIII_3|S8GJP0	0.2989	0.661386
A0A125YTX0|Neg_1231653_TGME49_chrVIII_3|S8GJQ0	0.419912	0.63856
S8GJY9|Neg_1231653_TGME49_chrVIII_3|S8GJQ0	0.342289	0.252704
A0A125YTX0|Neg_1231653_TGME49_chrVIII_3|S8GNB9	0.295915	0.789646
S8GJY9|Neg_1231653_TGME49_chrVIII_3|S8GNB9	0.218292	0.735063
A0A125YL21|Neg_1237779_TGME49_chrVIII_1|S8F946	-0.693272	0.501748
A0A125YXY7|Neg_1237779_TGME49_chrVIII_1|S8F946	-0.057507	0.970146
A0A125YL21|Neg_1237779_TGME49_chrVIII_1|S8F985	0.567689	0.205377
A0A125YXY7|Neg_1237779_TGME49_chrVIII_1|S8F985	1.20345	0.0162998
A0A125YL21|Neg_1237779_TGME49_chrVIII_2|S8F946	-0.693272	0.501748
A0A125YXY7|Neg_1237779_TGME49_chrVIII_2|S8F946	-0.057507	0.970146
A0A125YL21|Neg_1237779_TGME49_chrVIII_2|S8F985	0.567689	0.205377
A0A125YXY7|Neg_1237779_TGME49_chrVIII_2|S8F985	1.20345	0.0162998
S8EYK7|Neg_1307563_TGME49_chrVIII_1|A0A125YUH4	0.0446964	0.945964
S8EYK7|Neg_1307563_TGME49_chrVIII_1|A0A125YVG2	-0.0594749	0.945186
S8EYK7|Neg_1307563_TGME49_chrVIII_1|A0A125YW69	0.532967	0.549107
S8EYK7|Neg_1307563_TGME49_chrVIII_1|A0A125YW80	0.474317	0.51227
S8EYK7|Neg_1307563_TGME49_chrVIII_1|A0A125YYG6	0.434864	0.768994
S8EYK7|Neg_1307563_TGME49_chrVIII_1|S8EQ35	0.609216	0.36817
S8EYK7|Neg_1307563_TGME49_chrVIII_1|S8EQU2	1.81574	0.0438893
S8EYK7|Neg_1307563_TGME49_chrVIII_1|S8EUK0	1.06775	0.121339
S8EYK7|Neg_1307563_TGME49_chrVIII_1|S8EUV1	1.30302	0.193275
S8EYK7|Neg_1307563_TGME49_chrVIII_1|S8EZ76	2.63253	0.00912024
S8EYK7|Neg_1307563_TGME49_chrVIII_1|S8F4M5	1.20872	0.149846
S8EYK7|Neg_1307563_TGME49_chrVIII_1|S8FA41	0.0849639	0.935765
S8EYK7|Neg_1307563_TGME49_chrVIII_1|S8G550	0.531775	0.493561
S8EYK7|Neg_1307563_TGME49_chrVIII_1|S8G6G0	0.897214	0.180158
S8EYK7|Neg_1307563_TGME49_chrVIII_1|S8G9L9	1.83793	0.0177193
S8EYK7|Neg_1307563_TGME49_chrVIII_1|S8G9Z1	2.76529	0.0181635
S8EYK7|Neg_1307563_TGME49_chrVIII_1|S8GDR1	1.19839	0.176865
S8EYK7|Neg_1307563_TGME49_chrVIII_1|S8GEJ3	0.739696	0.528281
S8EYK7|Neg_1307563_TGME49_chrVIII_1|S8GJP0	0.832768	0.421347
S8EYK7|Neg_1307563_TGME49_chrVIII_1|S8GPB5	0.0449672	0.936118
S8EYK7|Neg_1307563_TGME49_chrVIII_2|A0A125YUH4	0.0446964	0.945964
S8EYK7|Neg_1307563_TGME49_chrVIII_2|A0A125YVG2	-0.0594749	0.945186
S8EYK7|Neg_1307563_TGME49_chrVIII_2|A0A125YW69	0.532967	0.549107
S8EYK7|Neg_1307563_TGME49_chrVIII_2|A0A125YW80	0.474317	0.51227
S8EYK7|Neg_1307563_TGME49_chrVIII_2|A0A125YYG6	0.434864	0.768994
S8EYK7|Neg_1307563_TGME49_chrVIII_2|S8EQ35	0.609216	0.36817
S8EYK7|Neg_1307563_TGME49_chrVIII_2|S8EQU2	1.81574	0.0438893
S8EYK7|Neg_1307563_TGME49_chrVIII_2|S8EUK0	1.06775	0.121339
S8EYK7|Neg_1307563_TGME49_chrVIII_2|S8EUV1	1.30302	0.193275
S8EYK7|Neg_1307563_TGME49_chrVIII_2|S8EZ76	2.63253	0.00912024
S8EYK7|Neg_1307563_TGME49_chrVIII_2|S8F4M5	1.20872	0.149846
S8EYK7|Neg_1307563_TGME49_chrVIII_2|S8FA41	0.0849639	0.935765
S8EYK7|Neg_1307563_TGME49_chrVIII_2|S8G550	0.531775	0.493561
S8EYK7|Neg_1307563_TGME49_chrVIII_2|S8G6G0	0.897214	0.180158
S8EYK7|Neg_1307563_TGME49_chrVIII_2|S8G9L9	1.83793	0.0177193
S8EYK7|Neg_1307563_TGME49_chrVIII_2|S8G9Z1	2.76529	0.0181635
S8EYK7|Neg_1307563_TGME49_chrVIII_2|S8GDR1	1.19839	0.176865
S8EYK7|Neg_1307563_TGME49_chrVIII_2|S8GEJ3	0.739696	0.528281
S8EYK7|Neg_1307563_TGME49_chrVIII_2|S8GJP0	0.832768	0.421347
S8EYK7|Neg_1307563_TGME49_chrVIII_2|S8GPB5	0.0449672	0.936118
S8F4P9|Neg_1319003_TGME49_chrVIII_1|A0A125YNI8	-0.536658	0.243638
S8F4P9|Neg_1319003_TGME49_chrVIII_1|S8EQB5	0.361235	0.594232
S8F4P9|Neg_1319003_TGME49_chrVIII_1|S8F2Y6	-0.518847	0.452535
S8EYF2|Neg_1322887_TGME49_chrVIII_1|A0A125YIZ0	0.0584919	0.957563
S8EYF2|Neg_1322887_TGME49_chrVIII_1|A0A125YMS4	-0.131094	0.82989
S8EYF2|Neg_1322887_TGME49_chrVIII_1|A0A125YPJ5	0.112226	0.632588
S8EYF2|Neg_1322887_TGME49_chrVIII_1|A0A125YQ73	-0.111586	0.313555
S8EYF2|Neg_1322887_TGME49_chrVIII_1|A0A125YQM3	-1.05362	0.0879655
S8EYF2|Neg_1322887_TGME49_chrVIII_1|A0A125YRT3	0.685785	0.213164
S8EYF2|Neg_1322887_TGME49_chrVIII_1|A0A125YRX4	-0.240586	0.584461
S8EYF2|Neg_1322887_TGME49_chrVIII_1|A0A125YRX8	0.43198	0.133713
S8EYF2|Neg_1322887_TGME49_chrVIII_1|A0A125YSV4	-0.455611	0.206518
S8EYF2|Neg_1322887_TGME49_chrVIII_1|A0A125YTA1	-0.407665	0.546191
S8EYF2|Neg_1322887_TGME49_chrVIII_1|A0A125YUM7	-0.0999103	0.669387
S8EYF2|Neg_1322887_TGME49_chrVIII_1|A0A125YWX8	0.0167111	0.984333
S8EYF2|Neg_1322887_TGME49_chrVIII_1|A0A125YWY3	-0.0143375	0.963757
S8EYF2|Neg_1322887_TGME49_chrVIII_1|A0A125YX83	-0.152214	0.668483
S8EYF2|Neg_1322887_TGME49_chrVIII_1|A0A125YZI5	-0.059657	0.937035
S8EYF2|Neg_1322887_TGME49_chrVIII_1|CDC48AP	1.04664	0.0755781
S8EYF2|Neg_1322887_TGME49_chrVIII_1|HDAC2	-0.0428512	0.948943
S8EYF2|Neg_1322887_TGME49_chrVIII_1|S8ENU3	0.247498	0.731424
S8EYF2|Neg_1322887_TGME49_chrVIII_1|S8EQT2	0.0789601	0.870858
S8EYF2|Neg_1322887_TGME49_chrVIII_1|S8EUE5	0.164849	0.475451
S8EYF2|Neg_1322887_TGME49_chrVIII_1|S8EUE6	-0.0521418	0.949428
S8EYF2|Neg_1322887_TGME49_chrVIII_1|S8EUK3	-0.512473	0.306189
S8EYF2|Neg_1322887_TGME49_chrVIII_1|S8EWP5	0.0811553	0.818224
S8EYF2|Neg_1322887_TGME49_chrVIII_1|S8EYF2	-0.0539314	0.518856
S8EYF2|Neg_1322887_TGME49_chrVIII_1|S8EYG8	0.0499692	0.803619
S8EYF2|Neg_1322887_TGME49_chrVIII_1|S8EYP0	0.380439	0.312564
S8EYF2|Neg_1322887_TGME49_chrVIII_1|S8F0V9	0.29943	0.513778
S8EYF2|Neg_1322887_TGME49_chrVIII_1|S8F1M2	1.17863	0.00102381
S8EYF2|Neg_1322887_TGME49_chrVIII_1|S8F2V7	0.0900591	0.821031
S8EYF2|Neg_1322887_TGME49_chrVIII_1|S8F4G8	1.84687	0.00275998
S8EYF2|Neg_1322887_TGME49_chrVIII_1|S8F4N4	0.35245	0.347386
S8EYF2|Neg_1322887_TGME49_chrVIII_1|S8F559	0.53215	0.700759
S8EYF2|Neg_1322887_TGME49_chrVIII_1|S8F590	0.358875	0.236301
S8EYF2|Neg_1322887_TGME49_chrVIII_1|S8F657	0.45167	0.140723
S8EYF2|Neg_1322887_TGME49_chrVIII_1|S8F685	0.378106	0.564053
S8EYF2|Neg_1322887_TGME49_chrVIII_1|S8F7Q1	-0.266619	0.660418
S8EYF2|Neg_1322887_TGME49_chrVIII_1|S8F7S2	-3.35896	0.000619489
S8EYF2|Neg_1322887_TGME49_chrVIII_1|S8F806	0.221571	0.609187
S8EYF2|Neg_1322887_TGME49_chrVIII_1|S8F8W5	2.26553	0.00282114
S8EYF2|Neg_1322887_TGME49_chrVIII_1|S8F943	-0.129495	0.821987
S8EYF2|Neg_1322887_TGME49_chrVIII_1|S8FAG6	0.0992067	0.927925
S8EYF2|Neg_1322887_TGME49_chrVIII_1|S8FD16	-0.260585	0.794046
S8EYF2|Neg_1322887_TGME49_chrVIII_1|S8FDY9	-0.0891557	0.850966
S8EYF2|Neg_1322887_TGME49_chrVIII_1|S8FE54	0.311661	0.314812
S8EYF2|Neg_1322887_TGME49_chrVIII_1|S8G0I0	0.320987	0.532734
S8EYF2|Neg_1322887_TGME49_chrVIII_1|S8G1F0	0.591535	0.103005
S8EYF2|Neg_1322887_TGME49_chrVIII_1|S8G4E7	-0.339956	0.203897
S8EYF2|Neg_1322887_TGME49_chrVIII_1|S8G4Z6	0.387004	0.440131
S8EYF2|Neg_1322887_TGME49_chrVIII_1|S8G627	0.185708	0.793112
S8EYF2|Neg_1322887_TGME49_chrVIII_1|S8G6Y2	0.8068	0.308393
S8EYF2|Neg_1322887_TGME49_chrVIII_1|S8G8K3	0.22284	0.231241
S8EYF2|Neg_1322887_TGME49_chrVIII_1|S8GAM4	-0.827704	0.00413532
S8EYF2|Neg_1322887_TGME49_chrVIII_1|S8GBT0	-0.245382	0.216639
S8EYF2|Neg_1322887_TGME49_chrVIII_1|S8GFB5	-0.20911	0.675107
S8EYF2|Neg_1322887_TGME49_chrVIII_1|S8GHE1	0.302421	0.621335
S8EYF2|Neg_1322887_TGME49_chrVIII_1|S8GJQ0	0.0872184	0.850421
S8EYF2|Neg_1322887_TGME49_chrVIII_1|S8GKJ0	0.524288	0.610343
S8EYF2|Neg_1322887_TGME49_chrVIII_1|S8GMN9	0.317324	0.406399
S8EYF2|Neg_1322887_TGME49_chrVIII_1|S8GRH6	-0.29307	0.526748
S8EYF2|Neg_1322887_TGME49_chrVIII_1|S8GU11	0.397768	0.578173
S8EYF2|Neg_1322887_TGME49_chrVIII_1|S8GUI8	-0.434376	0.340334
S8EYF2|Neg_1322887_TGME49_chrVIII_1|TPX1	0.0977228	0.849161
S8GIW4|Neg_1328141_TGME49_chrVIII_1|A0A125YU32	-0.293742	0.722564
S8GIW4|Neg_1328141_TGME49_chrVIII_1|LIPA	-0.566377	0.377782
S8GIW4|Neg_1328141_TGME49_chrVIII_1|S8ESL3	0.438044	0.635453
S8GIW4|Neg_1328141_TGME49_chrVIII_1|S8F1L6	0.081304	0.928375
S8GIW4|Neg_1328141_TGME49_chrVIII_1|S8FB35	0.028092	0.975202
S8GIW4|Neg_1328141_TGME49_chrVIII_1|S8G005	-0.415248	0.493719
S8GIW4|Neg_1328141_TGME49_chrVIII_1|S8G9X9	-0.698012	0.222954
S8GIW4|Neg_1328141_TGME49_chrVIII_1|S8GCB7	-1.06353	0.147334
S8GIW4|Neg_1328141_TGME49_chrVIII_1|S8GJ01	-0.624352	0.521453
S8G9G5|Neg_1344401_TGME49_chrVIII_1|A0A125YFJ8	-2.25083	0.0593005
S8G9G5|Neg_1344401_TGME49_chrVIII_1|A0A125YGP7	-1.90002	0.116045
S8G9G5|Neg_1344401_TGME49_chrVIII_1|A0A125YHA8	-1.66943	0.0397804
S8G9G5|Neg_1344401_TGME49_chrVIII_1|A0A125YIM1	-2.97007	0.0285823
S8G9G5|Neg_1344401_TGME49_chrVIII_1|A0A125YIV5	-2.19671	0.111404
S8G9G5|Neg_1344401_TGME49_chrVIII_1|A0A125YIX5	-1.2604	0.187709
S8G9G5|Neg_1344401_TGME49_chrVIII_1|A0A125YJT5	-2.3552	0.110147
S8G9G5|Neg_1344401_TGME49_chrVIII_1|A0A125YLF1	-1.70341	0.076438
S8G9G5|Neg_1344401_TGME49_chrVIII_1|A0A125YMX5	-1.75055	0.142182
S8G9G5|Neg_1344401_TGME49_chrVIII_1|A0A125YN08	-1.95362	0.129452
S8G9G5|Neg_1344401_TGME49_chrVIII_1|A0A125YPI0	-2.24583	0.105304
S8G9G5|Neg_1344401_TGME49_chrVIII_1|A0A125YPV9	-1.46714	0.234273
S8G9G5|Neg_1344401_TGME49_chrVIII_1|A0A125YPX2	-1.28283	0.396251
S8G9G5|Neg_1344401_TGME49_chrVIII_1|A0A125YVH7	-1.77548	0.104413
S8G9G5|Neg_1344401_TGME49_chrVIII_1|A0A125YWW7	-1.89555	0.102911
S8G9G5|Neg_1344401_TGME49_chrVIII_1|APVIIB1	-1.41882	0.120986
S8G9G5|Neg_1344401_TGME49_chrVIII_1|FACT140	-1.44004	0.241415
S8G9G5|Neg_1344401_TGME49_chrVIII_1|S8EN77	-1.9458	0.118509
S8G9G5|Neg_1344401_TGME49_chrVIII_1|S8EQR6	-1.72606	0.0585111
S8G9G5|Neg_1344401_TGME49_chrVIII_1|S8ERD7	-1.92289	0.00965485
S8G9G5|Neg_1344401_TGME49_chrVIII_1|S8ES43	-1.43522	0.249036
S8G9G5|Neg_1344401_TGME49_chrVIII_1|S8ESV7	-1.18571	0.248213
S8G9G5|Neg_1344401_TGME49_chrVIII_1|S8ESY9	0.117808	0.926324
S8G9G5|Neg_1344401_TGME49_chrVIII_1|S8EUV1	-1.1926	0.305727
S8G9G5|Neg_1344401_TGME49_chrVIII_1|S8EV93	-1.98186	0.0779611
S8G9G5|Neg_1344401_TGME49_chrVIII_1|S8EVB3	-2.58792	0.0310926
S8G9G5|Neg_1344401_TGME49_chrVIII_1|S8EVD4	-1.53841	0.106423
S8G9G5|Neg_1344401_TGME49_chrVIII_1|S8EX72	-1.78092	0.136441
S8G9G5|Neg_1344401_TGME49_chrVIII_1|S8EY24	-1.05908	0.247484
S8G9G5|Neg_1344401_TGME49_chrVIII_1|S8F1J1	-1.00022	0.445818
S8G9G5|Neg_1344401_TGME49_chrVIII_1|S8F2R5	-1.31743	0.325665
S8G9G5|Neg_1344401_TGME49_chrVIII_1|S8F2S1	-2.05884	0.0798998
S8G9G5|Neg_1344401_TGME49_chrVIII_1|S8F344	-1.13998	0.154592
S8G9G5|Neg_1344401_TGME49_chrVIII_1|S8F358	-1.23231	0.400219
S8G9G5|Neg_1344401_TGME49_chrVIII_1|S8F3D7	-2.00467	0.105859
S8G9G5|Neg_1344401_TGME49_chrVIII_1|S8F3W3	-1.56094	0.068016
S8G9G5|Neg_1344401_TGME49_chrVIII_1|S8F457	-1.97205	0.126283
S8G9G5|Neg_1344401_TGME49_chrVIII_1|S8F4M5	-1.2869	0.234492
S8G9G5|Neg_1344401_TGME49_chrVIII_1|S8F4M9	-3.73791	0.0471624
S8G9G5|Neg_1344401_TGME49_chrVIII_1|S8F656	-1.57172	0.17965
S8G9G5|Neg_1344401_TGME49_chrVIII_1|S8F6Y6	-1.97396	0.121159
S8G9G5|Neg_1344401_TGME49_chrVIII_1|S8F737	-1.49849	0.207399
S8G9G5|Neg_1344401_TGME49_chrVIII_1|S8F809	-1.9004	0.034598
S8G9G5|Neg_1344401_TGME49_chrVIII_1|S8F9Y0	0.216591	0.883266
S8G9G5|Neg_1344401_TGME49_chrVIII_1|S8FBC0	-1.74124	0.148609
S8G9G5|Neg_1344401_TGME49_chrVIII_1|S8FZN1	-0.868635	0.543321
S8G9G5|Neg_1344401_TGME49_chrVIII_1|S8G2U8	-2.277	0.0680588
S8G9G5|Neg_1344401_TGME49_chrVIII_1|S8G4B9	-0.824815	0.50869
S8G9G5|Neg_1344401_TGME49_chrVIII_1|S8G4Z6	-1.31968	0.288758
S8G9G5|Neg_1344401_TGME49_chrVIII_1|S8G8M6	-1.06973	0.328882
S8G9G5|Neg_1344401_TGME49_chrVIII_1|S8G9L3	-2.17624	0.0729026
S8G9G5|Neg_1344401_TGME49_chrVIII_1|S8GAE7	-1.898	0.043128
S8G9G5|Neg_1344401_TGME49_chrVIII_1|S8GAR3	-2.18572	0.0401391
S8G9G5|Neg_1344401_TGME49_chrVIII_1|S8GC60	-2.06552	0.0750994
S8G9G5|Neg_1344401_TGME49_chrVIII_1|S8GCC1	-1.91098	0.0692102
S8G9G5|Neg_1344401_TGME49_chrVIII_1|S8GGS2	-4.68303	0.00332098
S8G9G5|Neg_1344401_TGME49_chrVIII_1|S8GH21	-1.97915	0.0734847
S8G9G5|Neg_1344401_TGME49_chrVIII_1|S8GHR7	-1.94155	0.166078
S8G9G5|Neg_1344401_TGME49_chrVIII_1|S8GI31	-2.07134	0.0873588
S8G9G5|Neg_1344401_TGME49_chrVIII_1|S8GIW4	-1.75542	0.118646
S8G9G5|Neg_1344401_TGME49_chrVIII_1|S8GIZ7	-1.60858	0.18571
S8G9G5|Neg_1344401_TGME49_chrVIII_1|S8GJC2	-2.01981	0.0308877
S8G9G5|Neg_1344401_TGME49_chrVIII_1|S8GLP8	-1.55892	0.168385
S8G9G5|Neg_1344401_TGME49_chrVIII_1|S8GPM8	-2.13116	0.0976477
S8G9G5|Neg_1344401_TGME49_chrVIII_1|S8GU77	-1.8859	0.19167
S8G9G5|Neg_1344401_TGME49_chrVIII_1|TFIIIB	-2.11924	0.144041
S8G9G5|Neg_1344401_TGME49_chrVIII_2|A0A125YFJ8	-2.25083	0.0593005
S8G9G5|Neg_1344401_TGME49_chrVIII_2|A0A125YGP7	-1.90002	0.116045
S8G9G5|Neg_1344401_TGME49_chrVIII_2|A0A125YHA8	-1.66943	0.0397804
S8G9G5|Neg_1344401_TGME49_chrVIII_2|A0A125YIM1	-2.97007	0.0285823
S8G9G5|Neg_1344401_TGME49_chrVIII_2|A0A125YIV5	-2.19671	0.111404
S8G9G5|Neg_1344401_TGME49_chrVIII_2|A0A125YIX5	-1.2604	0.187709
S8G9G5|Neg_1344401_TGME49_chrVIII_2|A0A125YJT5	-2.3552	0.110147
S8G9G5|Neg_1344401_TGME49_chrVIII_2|A0A125YLF1	-1.70341	0.076438
S8G9G5|Neg_1344401_TGME49_chrVIII_2|A0A125YMX5	-1.75055	0.142182
S8G9G5|Neg_1344401_TGME49_chrVIII_2|A0A125YN08	-1.95362	0.129452
S8G9G5|Neg_1344401_TGME49_chrVIII_2|A0A125YPI0	-2.24583	0.105304
S8G9G5|Neg_1344401_TGME49_chrVIII_2|A0A125YPV9	-1.46714	0.234273
S8G9G5|Neg_1344401_TGME49_chrVIII_2|A0A125YPX2	-1.28283	0.396251
S8G9G5|Neg_1344401_TGME49_chrVIII_2|A0A125YVH7	-1.77548	0.104413
S8G9G5|Neg_1344401_TGME49_chrVIII_2|A0A125YWW7	-1.89555	0.102911
S8G9G5|Neg_1344401_TGME49_chrVIII_2|APVIIB1	-1.41882	0.120986
S8G9G5|Neg_1344401_TGME49_chrVIII_2|FACT140	-1.44004	0.241415
S8G9G5|Neg_1344401_TGME49_chrVIII_2|S8EN77	-1.9458	0.118509
S8G9G5|Neg_1344401_TGME49_chrVIII_2|S8EQR6	-1.72606	0.0585111
S8G9G5|Neg_1344401_TGME49_chrVIII_2|S8ERD7	-1.92289	0.00965485
S8G9G5|Neg_1344401_TGME49_chrVIII_2|S8ES43	-1.43522	0.249036
S8G9G5|Neg_1344401_TGME49_chrVIII_2|S8ESV7	-1.18571	0.248213
S8G9G5|Neg_1344401_TGME49_chrVIII_2|S8ESY9	0.117808	0.926324
S8G9G5|Neg_1344401_TGME49_chrVIII_2|S8EUV1	-1.1926	0.305727
S8G9G5|Neg_1344401_TGME49_chrVIII_2|S8EV93	-1.98186	0.0779611
S8G9G5|Neg_1344401_TGME49_chrVIII_2|S8EVB3	-2.58792	0.0310926
S8G9G5|Neg_1344401_TGME49_chrVIII_2|S8EVD4	-1.53841	0.106423
S8G9G5|Neg_1344401_TGME49_chrVIII_2|S8EX72	-1.78092	0.136441
S8G9G5|Neg_1344401_TGME49_chrVIII_2|S8EY24	-1.05908	0.247484
S8G9G5|Neg_1344401_TGME49_chrVIII_2|S8F1J1	-1.00022	0.445818
S8G9G5|Neg_1344401_TGME49_chrVIII_2|S8F2R5	-1.31743	0.325665
S8G9G5|Neg_1344401_TGME49_chrVIII_2|S8F2S1	-2.05884	0.0798998
S8G9G5|Neg_1344401_TGME49_chrVIII_2|S8F344	-1.13998	0.154592
S8G9G5|Neg_1344401_TGME49_chrVIII_2|S8F358	-1.23231	0.400219
S8G9G5|Neg_1344401_TGME49_chrVIII_2|S8F3D7	-2.00467	0.105859
S8G9G5|Neg_1344401_TGME49_chrVIII_2|S8F3W3	-1.56094	0.068016
S8G9G5|Neg_1344401_TGME49_chrVIII_2|S8F457	-1.97205	0.126283
S8G9G5|Neg_1344401_TGME49_chrVIII_2|S8F4M5	-1.2869	0.234492
S8G9G5|Neg_1344401_TGME49_chrVIII_2|S8F4M9	-3.73791	0.0471624
S8G9G5|Neg_1344401_TGME49_chrVIII_2|S8F656	-1.57172	0.17965
S8G9G5|Neg_1344401_TGME49_chrVIII_2|S8F6Y6	-1.97396	0.121159
S8G9G5|Neg_1344401_TGME49_chrVIII_2|S8F737	-1.49849	0.207399
S8G9G5|Neg_1344401_TGME49_chrVIII_2|S8F809	-1.9004	0.034598
S8G9G5|Neg_1344401_TGME49_chrVIII_2|S8F9Y0	0.216591	0.883266
S8G9G5|Neg_1344401_TGME49_chrVIII_2|S8FBC0	-1.74124	0.148609
S8G9G5|Neg_1344401_TGME49_chrVIII_2|S8FZN1	-0.868635	0.543321
S8G9G5|Neg_1344401_TGME49_chrVIII_2|S8G2U8	-2.277	0.0680588
S8G9G5|Neg_1344401_TGME49_chrVIII_2|S8G4B9	-0.824815	0.50869
S8G9G5|Neg_1344401_TGME49_chrVIII_2|S8G4Z6	-1.31968	0.288758
S8G9G5|Neg_1344401_TGME49_chrVIII_2|S8G8M6	-1.06973	0.328882
S8G9G5|Neg_1344401_TGME49_chrVIII_2|S8G9L3	-2.17624	0.0729026
S8G9G5|Neg_1344401_TGME49_chrVIII_2|S8GAE7	-1.898	0.043128
S8G9G5|Neg_1344401_TGME49_chrVIII_2|S8GAR3	-2.18572	0.0401391
S8G9G5|Neg_1344401_TGME49_chrVIII_2|S8GC60	-2.06552	0.0750994
S8G9G5|Neg_1344401_TGME49_chrVIII_2|S8GCC1	-1.91098	0.0692102
S8G9G5|Neg_1344401_TGME49_chrVIII_2|S8GGS2	-4.68303	0.00332098
S8G9G5|Neg_1344401_TGME49_chrVIII_2|S8GH21	-1.97915	0.0734847
S8G9G5|Neg_1344401_TGME49_chrVIII_2|S8GHR7	-1.94155	0.166078
S8G9G5|Neg_1344401_TGME49_chrVIII_2|S8GI31	-2.07134	0.0873588
S8G9G5|Neg_1344401_TGME49_chrVIII_2|S8GIW4	-1.75542	0.118646
S8G9G5|Neg_1344401_TGME49_chrVIII_2|S8GIZ7	-1.60858	0.18571
S8G9G5|Neg_1344401_TGME49_chrVIII_2|S8GJC2	-2.01981	0.0308877
S8G9G5|Neg_1344401_TGME49_chrVIII_2|S8GLP8	-1.55892	0.168385
S8G9G5|Neg_1344401_TGME49_chrVIII_2|S8GPM8	-2.13116	0.0976477
S8G9G5|Neg_1344401_TGME49_chrVIII_2|S8GU77	-1.8859	0.19167
S8G9G5|Neg_1344401_TGME49_chrVIII_2|TFIIIB	-2.11924	0.144041
S8G9G5|Neg_1344401_TGME49_chrVIII_3|A0A125YFJ8	-2.25083	0.0593005
S8G9G5|Neg_1344401_TGME49_chrVIII_3|A0A125YGP7	-1.90002	0.116045
S8G9G5|Neg_1344401_TGME49_chrVIII_3|A0A125YHA8	-1.66943	0.0397804
S8G9G5|Neg_1344401_TGME49_chrVIII_3|A0A125YIM1	-2.97007	0.0285823
S8G9G5|Neg_1344401_TGME49_chrVIII_3|A0A125YIV5	-2.19671	0.111404
S8G9G5|Neg_1344401_TGME49_chrVIII_3|A0A125YIX5	-1.2604	0.187709
S8G9G5|Neg_1344401_TGME49_chrVIII_3|A0A125YJT5	-2.3552	0.110147
S8G9G5|Neg_1344401_TGME49_chrVIII_3|A0A125YLF1	-1.70341	0.076438
S8G9G5|Neg_1344401_TGME49_chrVIII_3|A0A125YMX5	-1.75055	0.142182
S8G9G5|Neg_1344401_TGME49_chrVIII_3|A0A125YN08	-1.95362	0.129452
S8G9G5|Neg_1344401_TGME49_chrVIII_3|A0A125YPI0	-2.24583	0.105304
S8G9G5|Neg_1344401_TGME49_chrVIII_3|A0A125YPV9	-1.46714	0.234273
S8G9G5|Neg_1344401_TGME49_chrVIII_3|A0A125YPX2	-1.28283	0.396251
S8G9G5|Neg_1344401_TGME49_chrVIII_3|A0A125YVH7	-1.77548	0.104413
S8G9G5|Neg_1344401_TGME49_chrVIII_3|A0A125YWW7	-1.89555	0.102911
S8G9G5|Neg_1344401_TGME49_chrVIII_3|APVIIB1	-1.41882	0.120986
S8G9G5|Neg_1344401_TGME49_chrVIII_3|FACT140	-1.44004	0.241415
S8G9G5|Neg_1344401_TGME49_chrVIII_3|S8EN77	-1.9458	0.118509
S8G9G5|Neg_1344401_TGME49_chrVIII_3|S8EQR6	-1.72606	0.0585111
S8G9G5|Neg_1344401_TGME49_chrVIII_3|S8ERD7	-1.92289	0.00965485
S8G9G5|Neg_1344401_TGME49_chrVIII_3|S8ES43	-1.43522	0.249036
S8G9G5|Neg_1344401_TGME49_chrVIII_3|S8ESV7	-1.18571	0.248213
S8G9G5|Neg_1344401_TGME49_chrVIII_3|S8ESY9	0.117808	0.926324
S8G9G5|Neg_1344401_TGME49_chrVIII_3|S8EUV1	-1.1926	0.305727
S8G9G5|Neg_1344401_TGME49_chrVIII_3|S8EV93	-1.98186	0.0779611
S8G9G5|Neg_1344401_TGME49_chrVIII_3|S8EVB3	-2.58792	0.0310926
S8G9G5|Neg_1344401_TGME49_chrVIII_3|S8EVD4	-1.53841	0.106423
S8G9G5|Neg_1344401_TGME49_chrVIII_3|S8EX72	-1.78092	0.136441
S8G9G5|Neg_1344401_TGME49_chrVIII_3|S8EY24	-1.05908	0.247484
S8G9G5|Neg_1344401_TGME49_chrVIII_3|S8F1J1	-1.00022	0.445818
S8G9G5|Neg_1344401_TGME49_chrVIII_3|S8F2R5	-1.31743	0.325665
S8G9G5|Neg_1344401_TGME49_chrVIII_3|S8F2S1	-2.05884	0.0798998
S8G9G5|Neg_1344401_TGME49_chrVIII_3|S8F344	-1.13998	0.154592
S8G9G5|Neg_1344401_TGME49_chrVIII_3|S8F358	-1.23231	0.400219
S8G9G5|Neg_1344401_TGME49_chrVIII_3|S8F3D7	-2.00467	0.105859
S8G9G5|Neg_1344401_TGME49_chrVIII_3|S8F3W3	-1.56094	0.068016
S8G9G5|Neg_1344401_TGME49_chrVIII_3|S8F457	-1.97205	0.126283
S8G9G5|Neg_1344401_TGME49_chrVIII_3|S8F4M5	-1.2869	0.234492
S8G9G5|Neg_1344401_TGME49_chrVIII_3|S8F4M9	-3.73791	0.0471624
S8G9G5|Neg_1344401_TGME49_chrVIII_3|S8F656	-1.57172	0.17965
S8G9G5|Neg_1344401_TGME49_chrVIII_3|S8F6Y6	-1.97396	0.121159
S8G9G5|Neg_1344401_TGME49_chrVIII_3|S8F737	-1.49849	0.207399
S8G9G5|Neg_1344401_TGME49_chrVIII_3|S8F809	-1.9004	0.034598
S8G9G5|Neg_1344401_TGME49_chrVIII_3|S8F9Y0	0.216591	0.883266
S8G9G5|Neg_1344401_TGME49_chrVIII_3|S8FBC0	-1.74124	0.148609
S8G9G5|Neg_1344401_TGME49_chrVIII_3|S8FZN1	-0.868635	0.543321
S8G9G5|Neg_1344401_TGME49_chrVIII_3|S8G2U8	-2.277	0.0680588
S8G9G5|Neg_1344401_TGME49_chrVIII_3|S8G4B9	-0.824815	0.50869
S8G9G5|Neg_1344401_TGME49_chrVIII_3|S8G4Z6	-1.31968	0.288758
S8G9G5|Neg_1344401_TGME49_chrVIII_3|S8G8M6	-1.06973	0.328882
[truncated: 60,442 more rows]

## Sheet: PLK vs CTG - Filtered
Interaction	Log2 fold change	Adjusted p value
SSRP1|Neg_1017787_TGME49_chrVIIb_1|A0A125YKI0	-3.63331	1.15954e-05
SSRP1|Neg_1017787_TGME49_chrVIIb_2|A0A125YKI0	-3.63331	1.15954e-05
S8GLL7|Neg_1052896_TGME49_chrVIIb_1|S8FFQ3	2.60915	0.0328746
S8GLL7|Neg_1052896_TGME49_chrVIIb_2|S8FFQ3	2.60915	0.0328746
S8F3I2|Neg_1116389_TGME49_chrVIIb_1|S8EUA7	2.54501	0.0291002
S8F3I2|Neg_1116389_TGME49_chrVIIb_1|S8EV24	-2.22013	0.00717515
S8F3I2|Neg_1116389_TGME49_chrVIIb_1|S8F6M7	-3.09418	0.000272676
S8F3I2|Neg_1116389_TGME49_chrVIIb_1|S8F7S2	-3.89702	0.00192743
S8F3I2|Neg_1116389_TGME49_chrVIIb_1|S8FB39	-2.29565	0.00657634
S8F3I2|Neg_1116389_TGME49_chrVIIb_1|S8FCI1	-2.17442	0.00502811
S8F3I2|Neg_1116389_TGME49_chrVIIb_1|S8GEW2	-2.26427	0.00606826
S8F3I2|Neg_1116389_TGME49_chrVIIb_2|S8EUA7	2.54501	0.0291002
S8F3I2|Neg_1116389_TGME49_chrVIIb_2|S8EV24	-2.22013	0.00717515
S8F3I2|Neg_1116389_TGME49_chrVIIb_2|S8F6M7	-3.09418	0.000272676
S8F3I2|Neg_1116389_TGME49_chrVIIb_2|S8F7S2	-3.89702	0.00192743
S8F3I2|Neg_1116389_TGME49_chrVIIb_2|S8FB39	-2.29565	0.00657634
S8F3I2|Neg_1116389_TGME49_chrVIIb_2|S8FCI1	-2.17442	0.00502811
S8F3I2|Neg_1116389_TGME49_chrVIIb_2|S8GEW2	-2.26427	0.00606826
A0A125YQX5|Neg_1132329_TGME49_chrVIIb_1|S8EZX5	4.37347	0.00851568
A0A125YQX5|Neg_1132329_TGME49_chrVIIb_1|S8GGL6	-2.83783	0.00198291
A0A125YQX5|Neg_1132329_TGME49_chrVIIb_2|S8EZX5	4.37347	0.00851568
A0A125YQX5|Neg_1132329_TGME49_chrVIIb_2|S8GGL6	-2.83783	0.00198291
S8GKK2|Neg_1155092_TGME49_chrVIII_1|S8GJJ1	2.08462	0.0292849
S8F657|Neg_1190187_TGME49_chrVIII_1|A0A125YIR1	2.99418	0.0198061
S8F657|Neg_1190187_TGME49_chrVIII_1|S8F081	-3.27821	0.000182871
S8F657|Neg_1190187_TGME49_chrVIII_1|S8F972	2.80738	0.00984586
S8F2N4|Neg_1216886_TGME49_chrVIII_1|S8F3U3	3.57122	0.0219216
S8F2N4|Neg_1216886_TGME49_chrVIII_2|S8F3U3	3.57122	0.0219216
S8GK29|Neg_1220231_TGME49_chrVIII_1|S8GGD8	2.1676	0.013187
S8GK29|Neg_1220231_TGME49_chrVIII_1|S8GIV7	-6.0839	0.000305795
S8GK29|Neg_1220231_TGME49_chrVIII_2|S8GGD8	2.1676	0.013187
S8GK29|Neg_1220231_TGME49_chrVIII_2|S8GIV7	-6.0839	0.000305795
A0A125YHI8|Neg_1223438_TGME49_chrVIII_1|S8F686	2.03187	0.0301697
A0A125YTX0|Neg_1231653_TGME49_chrVIII_1|S8EXI5	4.55535	0.0175694
S8GJY9|Neg_1231653_TGME49_chrVIII_1|S8EXI5	4.47773	0.001802
A0A125YTX0|Neg_1231653_TGME49_chrVIII_1|S8EZ76	2.17629	0.0467708
S8GJY9|Neg_1231653_TGME49_chrVIII_1|S8EZ76	2.09867	0.000825661
A0A125YTX0|Neg_1231653_TGME49_chrVIII_1|S8F0T6	3.30198	0.00508988
S8GJY9|Neg_1231653_TGME49_chrVIII_1|S8F0T6	3.22436	0.0186107
S8GJY9|Neg_1231653_TGME49_chrVIII_1|S8F1D4	2.21644	0.00855779
A0A125YTX0|Neg_1231653_TGME49_chrVIII_1|S8F7B9	-3.18267	0.0344006
S8GJY9|Neg_1231653_TGME49_chrVIII_1|S8F7B9	-3.26029	0.00221829
A0A125YTX0|Neg_1231653_TGME49_chrVIII_1|S8G902	2.30658	0.0443808
S8GJY9|Neg_1231653_TGME49_chrVIII_1|S8G902	2.22896	0.00154693
A0A125YTX0|Neg_1231653_TGME49_chrVIII_2|S8EXI5	4.55535	0.0175694
S8GJY9|Neg_1231653_TGME49_chrVIII_2|S8EXI5	4.47773	0.001802
A0A125YTX0|Neg_1231653_TGME49_chrVIII_2|S8EZ76	2.17629	0.0467708
S8GJY9|Neg_1231653_TGME49_chrVIII_2|S8EZ76	2.09867	0.000825661
A0A125YTX0|Neg_1231653_TGME49_chrVIII_2|S8F0T6	3.30198	0.00508988
S8GJY9|Neg_1231653_TGME49_chrVIII_2|S8F0T6	3.22436	0.0186107
S8GJY9|Neg_1231653_TGME49_chrVIII_2|S8F1D4	2.21644	0.00855779
A0A125YTX0|Neg_1231653_TGME49_chrVIII_2|S8F7B9	-3.18267	0.0344006
S8GJY9|Neg_1231653_TGME49_chrVIII_2|S8F7B9	-3.26029	0.00221829
A0A125YTX0|Neg_1231653_TGME49_chrVIII_2|S8G902	2.30658	0.0443808
S8GJY9|Neg_1231653_TGME49_chrVIII_2|S8G902	2.22896	0.00154693
A0A125YTX0|Neg_1231653_TGME49_chrVIII_3|S8EXI5	4.55535	0.0175694
S8GJY9|Neg_1231653_TGME49_chrVIII_3|S8EXI5	4.47773	0.001802
A0A125YTX0|Neg_1231653_TGME49_chrVIII_3|S8EZ76	2.17629	0.0467708
S8GJY9|Neg_1231653_TGME49_chrVIII_3|S8EZ76	2.09867	0.000825661
A0A125YTX0|Neg_1231653_TGME49_chrVIII_3|S8F0T6	3.30198	0.00508988
S8GJY9|Neg_1231653_TGME49_chrVIII_3|S8F0T6	3.22436	0.0186107
S8GJY9|Neg_1231653_TGME49_chrVIII_3|S8F1D4	2.21644	0.00855779
A0A125YTX0|Neg_1231653_TGME49_chrVIII_3|S8F7B9	-3.18267	0.0344006
S8GJY9|Neg_1231653_TGME49_chrVIII_3|S8F7B9	-3.26029	0.00221829
A0A125YTX0|Neg_1231653_TGME49_chrVIII_3|S8G902	2.30658	0.0443808
S8GJY9|Neg_1231653_TGME49_chrVIII_3|S8G902	2.22896	0.00154693
S8EYK7|Neg_1307563_TGME49_chrVIII_1|S8EZ76	2.63253	0.00912024
S8EYK7|Neg_1307563_TGME49_chrVIII_1|S8G9Z1	2.76529	0.0181635
S8EYK7|Neg_1307563_TGME49_chrVIII_2|S8EZ76	2.63253	0.00912024
S8EYK7|Neg_1307563_TGME49_chrVIII_2|S8G9Z1	2.76529	0.0181635
S8EYF2|Neg_1322887_TGME49_chrVIII_1|S8F7S2	-3.35896	0.000619489
S8EYF2|Neg_1322887_TGME49_chrVIII_1|S8F8W5	2.26553	0.00282114
S8G9G5|Neg_1344401_TGME49_chrVIII_1|A0A125YIM1	-2.97007	0.0285823
S8G9G5|Neg_1344401_TGME49_chrVIII_1|S8EVB3	-2.58792	0.0310926
S8G9G5|Neg_1344401_TGME49_chrVIII_1|S8F4M9	-3.73791	0.0471624
S8G9G5|Neg_1344401_TGME49_chrVIII_1|S8GAR3	-2.18572	0.0401391
S8G9G5|Neg_1344401_TGME49_chrVIII_1|S8GGS2	-4.68303	0.00332098
S8G9G5|Neg_1344401_TGME49_chrVIII_1|S8GJC2	-2.01981	0.0308877
S8G9G5|Neg_1344401_TGME49_chrVIII_2|A0A125YIM1	-2.97007	0.0285823
S8G9G5|Neg_1344401_TGME49_chrVIII_2|S8EVB3	-2.58792	0.0310926
S8G9G5|Neg_1344401_TGME49_chrVIII_2|S8F4M9	-3.73791	0.0471624
S8G9G5|Neg_1344401_TGME49_chrVIII_2|S8GAR3	-2.18572	0.0401391
S8G9G5|Neg_1344401_TGME49_chrVIII_2|S8GGS2	-4.68303	0.00332098
S8G9G5|Neg_1344401_TGME49_chrVIII_2|S8GJC2	-2.01981	0.0308877
S8G9G5|Neg_1344401_TGME49_chrVIII_3|A0A125YIM1	-2.97007	0.0285823
S8G9G5|Neg_1344401_TGME49_chrVIII_3|S8EVB3	-2.58792	0.0310926
S8G9G5|Neg_1344401_TGME49_chrVIII_3|S8F4M9	-3.73791	0.0471624
S8G9G5|Neg_1344401_TGME49_chrVIII_3|S8GAR3	-2.18572	0.0401391
S8G9G5|Neg_1344401_TGME49_chrVIII_3|S8GGS2	-4.68303	0.00332098
S8G9G5|Neg_1344401_TGME49_chrVIII_3|S8GJC2	-2.01981	0.0308877
S8GIH4|Neg_1375662_TGME49_chrVIII_1|A0A125YRS0	-2.61605	0.00615748
S8GIH4|Neg_1375662_TGME49_chrVIII_1|S8G081	3.84394	0.00044195
S8F0T6|Neg_1386367_TGME49_chrVIII_1|A0A125YK72	-2.86065	0.0240466
S8F0T6|Neg_1386367_TGME49_chrVIII_1|A0A125YLZ6	-3.54777	0.0151279
S8F0T6|Neg_1386367_TGME49_chrVIII_1|A0A125YR98	-3.46305	0.00577954
S8F0T6|Neg_1386367_TGME49_chrVIII_1|A0A125YV37	-3.18648	0.0101738
S8F0T6|Neg_1386367_TGME49_chrVIII_1|S8EYN6	-3.09656	0.0118585
S8F0T6|Neg_1386367_TGME49_chrVIII_1|S8F0I8	-2.85928	0.0376025
S8F0T6|Neg_1386367_TGME49_chrVIII_1|S8F1A0	-3.1927	0.00655164
S8F0T6|Neg_1386367_TGME49_chrVIII_1|S8F1K2	-3.00937	0.021767
S8F0T6|Neg_1386367_TGME49_chrVIII_1|S8F2G6	-2.53133	0.0174421
S8F0T6|Neg_1386367_TGME49_chrVIII_1|S8F383	-2.95981	0.0185887
S8F0T6|Neg_1386367_TGME49_chrVIII_1|S8F847	-2.85917	0.0135445
S8F0T6|Neg_1386367_TGME49_chrVIII_1|S8F9R4	-2.61438	0.0244012
S8F0T6|Neg_1386367_TGME49_chrVIII_1|S8FDR8	-2.7364	0.0272266
S8F0T6|Neg_1386367_TGME49_chrVIII_1|S8G2Q0	-2.59579	0.00311271
S8F0T6|Neg_1386367_TGME49_chrVIII_1|S8G8G7	-3.04779	0.0289143
S8F0T6|Neg_1386367_TGME49_chrVIII_1|S8GEU6	-2.655	0.0418165
S8EVQ5|Neg_1409735_TGME49_chrIX_1|S8F946	-2.45096	0.0378606
S8EVQ5|Neg_1409735_TGME49_chrIX_2|S8F946	-2.45096	0.0378606
S8EVQ5|Neg_1409735_TGME49_chrIX_3|S8F946	-2.45096	0.0378606
S8F244|Neg_1418070_TGME49_chrIX_1|POLR3A	-2.26859	0.00272603
S8F244|Neg_1418070_TGME49_chrIX_1|S8G8K4	-2.03009	0.000547283
S8EVU0|Neg_1421438_TGME49_chrIX_1|S8GBC8	2.78799	0.00592311
A0A125YGA1|Neg_1424386_TGME49_chrIX_1|ALP4	3.17705	0.000183235
A0A125YGA1|Neg_1424386_TGME49_chrIX_1|S8EQU6	2.94872	5.13088e-05
S8F263|Neg_1424386_TGME49_chrIX_1|S8EZ59	-3.1541	0.0466021
A0A125YGA1|Neg_1424386_TGME49_chrIX_1|S8F081	-2.66743	0.00386211
S8F263|Neg_1424386_TGME49_chrIX_1|S8F081	-4.55709	0.00811024
A0A125YGA1|Neg_1424386_TGME49_chrIX_1|S8F1H6	2.52224	7.17756e-05
A0A125YGA1|Neg_1424386_TGME49_chrIX_1|S8F7B9	-3.28531	0.00233878
S8F263|Neg_1424386_TGME49_chrIX_1|S8F7B9	-5.17497	0.00652841
A0A125YGA1|Neg_1424386_TGME49_chrIX_1|S8G1H7	4.12231	0.000309226
A0A125YGA1|Neg_1424386_TGME49_chrIX_1|S8G7H6	2.20383	0.000197827
S8EYZ5|Neg_1429281_TGME49_chrIX_1|A0A125YG19	-2.08673	0.00747245
S8EYZ5|Neg_1429281_TGME49_chrIX_1|A0A125YGJ0	-2.04015	0.00149439
S8EYZ5|Neg_1429281_TGME49_chrIX_1|A0A125YGU6	-2.02309	0.00224537
S8EYZ5|Neg_1429281_TGME49_chrIX_1|A0A125YJB4	-2.10036	0.00258633
S8EYZ5|Neg_1429281_TGME49_chrIX_1|A0A125YPM1	-2.38664	0.0352251
S8EYZ5|Neg_1429281_TGME49_chrIX_1|A0A125YRK1	-2.73785	0.000398239
S8EYZ5|Neg_1429281_TGME49_chrIX_1|A0A125YTN8	-2.07997	0.00445164
S8EYZ5|Neg_1429281_TGME49_chrIX_1|A0A125YWJ7	-2.00916	0.00657271
S8EYZ5|Neg_1429281_TGME49_chrIX_1|A0A125YWN8	-2.28312	0.0027243
S8EYZ5|Neg_1429281_TGME49_chrIX_1|A0A125YYR9	-2.37506	0.00215404
S8EYZ5|Neg_1429281_TGME49_chrIX_1|AP2VIII4	-2.69163	0.0083332
S8EYZ5|Neg_1429281_TGME49_chrIX_1|CRC230	-2.60773	0.000466443
S8EYZ5|Neg_1429281_TGME49_chrIX_1|GTF3C3	-2.30757	0.00215864
S8EYZ5|Neg_1429281_TGME49_chrIX_1|RPS4	-3.40376	0.00306959
S8EYZ5|Neg_1429281_TGME49_chrIX_1|S8EN39	-2.34646	0.000647902
S8EYZ5|Neg_1429281_TGME49_chrIX_1|S8EN77	-2.41129	0.000913886
S8EYZ5|Neg_1429281_TGME49_chrIX_1|S8ETI9	-2.33068	0.000204018
S8EYZ5|Neg_1429281_TGME49_chrIX_1|S8EWW9	-2.4333	0.00662901
S8EYZ5|Neg_1429281_TGME49_chrIX_1|S8EXR9	-2.58031	0.000272996
S8EYZ5|Neg_1429281_TGME49_chrIX_1|S8F024	-2.16757	0.0146937
S8EYZ5|Neg_1429281_TGME49_chrIX_1|S8F2I6	-2.29493	0.00481317
S8EYZ5|Neg_1429281_TGME49_chrIX_1|S8F418	-2.21438	0.00485817
S8EYZ5|Neg_1429281_TGME49_chrIX_1|S8F741	-2.60324	0.000136459
S8EYZ5|Neg_1429281_TGME49_chrIX_1|S8F7W7	-2.03283	0.0121081
S8EYZ5|Neg_1429281_TGME49_chrIX_1|S8F7Y5	-2.4165	0.00814255
S8EYZ5|Neg_1429281_TGME49_chrIX_1|S8F8P2	-2.25422	0.00108092
S8EYZ5|Neg_1429281_TGME49_chrIX_1|S8F8W3	-2.04117	0.00141004
S8EYZ5|Neg_1429281_TGME49_chrIX_1|S8F9Y6	-2.05996	0.00673399
S8EYZ5|Neg_1429281_TGME49_chrIX_1|S8FB45	-2.6677	0.000977905
S8EYZ5|Neg_1429281_TGME49_chrIX_1|S8FBY5	-2.16811	0.000619489
S8EYZ5|Neg_1429281_TGME49_chrIX_1|S8FCI1	-3.80854	0.000431029
S8EYZ5|Neg_1429281_TGME49_chrIX_1|S8FDX2	-2.46171	0.00965854
S8EYZ5|Neg_1429281_TGME49_chrIX_1|S8FEG9	-2.14114	0.00137809
S8EYZ5|Neg_1429281_TGME49_chrIX_1|S8G5L2	-2.21158	0.00194718
S8EYZ5|Neg_1429281_TGME49_chrIX_1|S8GAP9	-2.01472	0.00295179
S8EYZ5|Neg_1429281_TGME49_chrIX_1|S8GAX0	-2.77042	9.1002e-05
S8EYZ5|Neg_1429281_TGME49_chrIX_1|S8GCD2	-3.40603	0.00206205
S8EYZ5|Neg_1429281_TGME49_chrIX_1|S8GED2	-2.36302	0.0102286
S8EYZ5|Neg_1429281_TGME49_chrIX_1|S8GG35	-3.13238	0.00253113
S8EYZ5|Neg_1429281_TGME49_chrIX_1|S8GGQ9	-2.59849	9.00011e-05
S8EYZ5|Neg_1429281_TGME49_chrIX_1|S8GGV4	-2.39854	0.00162518
S8EYZ5|Neg_1429281_TGME49_chrIX_1|S8GI31	-2.53684	0.000563884
S8EYZ5|Neg_1429281_TGME49_chrIX_1|S8GIL8	-2.63925	0.000383527
S8EYZ5|Neg_1429281_TGME49_chrIX_1|S8GJH3	-2.32178	0.000603367
S8EYZ5|Neg_1429281_TGME49_chrIX_1|S8GNL0	-2.09366	0.041312
S8EYZ5|Neg_1429281_TGME49_chrIX_1|S8GQQ4	-2.45064	0.000496373
S8EW85|Neg_1453612_TGME49_chrIX_1|A0A125YK82	3.49712	7.17756e-05
S8EW85|Neg_1453612_TGME49_chrIX_2|A0A125YK82	3.49712	7.17756e-05
S8EW85|Neg_1453612_TGME49_chrIX_3|A0A125YK82	3.49712	7.17756e-05
ABCG84|Neg_1516947_TGME49_chrIX_1|A0A125YP51	3.84221	0.0349797
ABCG84|Neg_1516947_TGME49_chrIX_1|S8F081	-3.78464	0.00141004
ABCG84|Neg_1516947_TGME49_chrIX_1|S8F6M7	-3.44328	0.00528995
S8F038|Neg_1530151_TGME49_chrIX_1|S8EW49	4.01707	0.00546334
LAP|Neg_1539412_TGME49_chrIX_1|S8GGS2	-3.5561	0.0061215
LAP|Neg_1539412_TGME49_chrIX_1|S8GIV7	-6.52389	0.000350258
LAP|Neg_1539412_TGME49_chrIX_2|S8GGS2	-3.5561	0.0061215
LAP|Neg_1539412_TGME49_chrIX_2|S8GIV7	-6.52389	0.000350258
A0A125YM69|Neg_1601266_TGME49_chrIX_1|S8GRC2	2.04882	0.0059737
A0A125YM69|Neg_1601266_TGME49_chrIX_2|S8GRC2	2.04882	0.0059737
S8EXU5|Neg_1669098_TGME49_chrX_1|A0A125YTL2	4.98117	0.0011699
S8EUI1|Neg_1702689_TGME49_chrX_1|A0A125YVA5	-2.05617	0.00207165
S8GEZ4|Neg_1725822_TGME49_chrX_1|S8EUA7	3.76653	0.00803621
S8GEZ4|Neg_1725822_TGME49_chrX_1|S8EV97	2.28857	0.0021182
S8GEZ4|Neg_1725822_TGME49_chrX_1|S8EVQ5	2.0741	0.00561955
S8G5E6|Neg_1775248_TGME49_chrX_1|S8FE58	3.44238	0.00494557
S8G5E6|Neg_1775248_TGME49_chrX_1|S8GTF8	2.30594	0.0184772
S8G5E6|Neg_1775248_TGME49_chrX_1|S8GU18	2.43582	0.0424029
S8EWM7|Neg_1792407_TGME49_chrX_1|S8F6X6	2.01935	0.0018677
S8EWM7|Neg_1792407_TGME49_chrX_1|S8F9Y0	2.64983	0.043881
S8EWM7|Neg_1792407_TGME49_chrX_1|S8GLN1	2.85768	0.0333652
S8EWM7|Neg_1792407_TGME49_chrX_1|S8GRI2	2.62281	0.0320789
A0A125YNK2|Neg_1793042_TGME49_chrX_1|ABCG84	2.12703	0.0124981
A0A125YNK2|Neg_1793042_TGME49_chrX_1|PMRT3	2.10682	0.0023092
A0A125YNK2|Neg_1793042_TGME49_chrX_1|S8EQS0	3.87306	1.55326e-05
S8EWM7|Neg_1793042_TGME49_chrX_1|S8EQS0	3.25501	9.16332e-06
A0A125YNK2|Neg_1793042_TGME49_chrX_1|S8EVC5	2.38722	0.0489707
A0A125YNK2|Neg_1793042_TGME49_chrX_1|S8EW24	2.2585	0.00150489
A0A125YNK2|Neg_1793042_TGME49_chrX_1|S8EY63	2.89171	0.000268523
S8EWM7|Neg_1793042_TGME49_chrX_1|S8EY63	2.27365	0.000350258
A0A125YNK2|Neg_1793042_TGME49_chrX_1|S8EZM6	2.75452	0.000569494
S8EWM7|Neg_1793042_TGME49_chrX_1|S8EZM6	2.13646	5.96556e-05
S8EWM7|Neg_1793042_TGME49_chrX_1|S8F081	-2.25245	0.00312037
A0A125YNK2|Neg_1793042_TGME49_chrX_1|S8F2D7	2.65678	0.000305795
S8EWM7|Neg_1793042_TGME49_chrX_1|S8F2D7	2.03872	0.000356572
A0A125YNK2|Neg_1793042_TGME49_chrX_1|S8F369	3.76114	0.00239562
S8EWM7|Neg_1793042_TGME49_chrX_1|S8F369	3.14308	0.00299325
A0A125YNK2|Neg_1793042_TGME49_chrX_1|S8F4K5	2.09734	0.000854012
A0A125YNK2|Neg_1793042_TGME49_chrX_1|S8F591	2.37124	0.00358421
A0A125YNK2|Neg_1793042_TGME49_chrX_1|S8F660	2.12793	0.011294
A0A125YNK2|Neg_1793042_TGME49_chrX_1|S8F6C5	2.59036	5.86297e-05
A0A125YNK2|Neg_1793042_TGME49_chrX_1|S8F6G5	2.10669	0.01449
A0A125YNK2|Neg_1793042_TGME49_chrX_1|S8F782	2.38275	0.000272996
A0A125YNK2|Neg_1793042_TGME49_chrX_1|S8F7B9	-2.25227	0.0188484
S8EWM7|Neg_1793042_TGME49_chrX_1|S8F7B9	-2.87033	0.00438689
A0A125YNK2|Neg_1793042_TGME49_chrX_1|S8F7D5	2.57532	0.00122321
A0A125YNK2|Neg_1793042_TGME49_chrX_1|S8F8A0	2.19835	0.00348735
A0A125YNK2|Neg_1793042_TGME49_chrX_1|S8F8C6	2.70614	0.00664781
S8EWM7|Neg_1793042_TGME49_chrX_1|S8F8C6	2.08809	0.00320357
A0A125YNK2|Neg_1793042_TGME49_chrX_1|S8F8P7	2.60523	0.00159276
A0A125YNK2|Neg_1793042_TGME49_chrX_1|S8FE80	2.66383	0.000914858
S8EWM7|Neg_1793042_TGME49_chrX_1|S8FE80	2.04578	0.00735044
A0A125YNK2|Neg_1793042_TGME49_chrX_1|S8FF71	2.48953	0.00054823
A0A125YNK2|Neg_1793042_TGME49_chrX_1|S8G4B9	2.14495	0.00189462
A0A125YNK2|Neg_1793042_TGME49_chrX_1|S8G7H6	3.23687	0.000272676
S8EWM7|Neg_1793042_TGME49_chrX_1|S8G7H6	2.61881	0.000305795
A0A125YNK2|Neg_1793042_TGME49_chrX_1|S8GBB9	2.88437	0.0004921
S8EWM7|Neg_1793042_TGME49_chrX_1|S8GBB9	2.26632	0.00136923
A0A125YNK2|Neg_1793042_TGME49_chrX_1|S8GBL9	2.87405	0.000300927
S8EWM7|Neg_1793042_TGME49_chrX_1|S8GBL9	2.25599	0.0004921
A0A125YNK2|Neg_1793042_TGME49_chrX_1|S8GDA8	2.269	0.000629217
A0A125YNK2|Neg_1793042_TGME49_chrX_1|S8GDW3	3.62077	0.00460066
S8EWM7|Neg_1793042_TGME49_chrX_1|S8GDW3	3.00271	0.00648682
A0A125YNK2|Neg_1793042_TGME49_chrX_1|S8GEN8	2.89761	0.00155739
S8EWM7|Neg_1793042_TGME49_chrX_1|S8GEN8	2.27956	0.000783859
A0A125YNK2|Neg_1793042_TGME49_chrX_1|S8GER6	2.58162	0.000893683
A0A125YNK2|Neg_1793042_TGME49_chrX_1|S8GG11	5.85291	0.000103762
S8EWM7|Neg_1793042_TGME49_chrX_1|S8GG11	5.23485	8.47167e-05
A0A125YNK2|Neg_1793042_TGME49_chrX_1|S8GGU6	2.42985	0.00658822
A0A125YNK2|Neg_1793042_TGME49_chrX_1|S8GJM0	2.17569	0.0311819
A0A125YNK2|Neg_1793042_TGME49_chrX_1|S8GMU2	2.12233	0.00151246
A0A125YNK2|Neg_1793042_TGME49_chrX_1|SET2	2.02344	0.0025684
A0A125YNK2|Neg_1793042_TGME49_chrX_2|ABCG84	2.12703	0.0124981
A0A125YNK2|Neg_1793042_TGME49_chrX_2|PMRT3	2.10682	0.0023092
A0A125YNK2|Neg_1793042_TGME49_chrX_2|S8EQS0	3.87306	1.55326e-05
S8EWM7|Neg_1793042_TGME49_chrX_2|S8EQS0	3.25501	9.16332e-06
A0A125YNK2|Neg_1793042_TGME49_chrX_2|S8EVC5	2.38722	0.0489707
A0A125YNK2|Neg_1793042_TGME49_chrX_2|S8EW24	2.2585	0.00150489
A0A125YNK2|Neg_1793042_TGME49_chrX_2|S8EY63	2.89171	0.000268523
S8EWM7|Neg_1793042_TGME49_chrX_2|S8EY63	2.27365	0.000350258
A0A125YNK2|Neg_1793042_TGME49_chrX_2|S8EZM6	2.75452	0.000569494
S8EWM7|Neg_1793042_TGME49_chrX_2|S8EZM6	2.13646	5.96556e-05
S8EWM7|Neg_1793042_TGME49_chrX_2|S8F081	-2.25245	0.00312037
A0A125YNK2|Neg_1793042_TGME49_chrX_2|S8F2D7	2.65678	0.000305795
S8EWM7|Neg_1793042_TGME49_chrX_2|S8F2D7	2.03872	0.000356572
A0A125YNK2|Neg_1793042_TGME49_chrX_2|S8F369	3.76114	0.00239562
S8EWM7|Neg_1793042_TGME49_chrX_2|S8F369	3.14308	0.00299325
A0A125YNK2|Neg_1793042_TGME49_chrX_2|S8F4K5	2.09734	0.000854012
A0A125YNK2|Neg_1793042_TGME49_chrX_2|S8F591	2.37124	0.00358421
A0A125YNK2|Neg_1793042_TGME49_chrX_2|S8F660	2.12793	0.011294
A0A125YNK2|Neg_1793042_TGME49_chrX_2|S8F6C5	2.59036	5.86297e-05
A0A125YNK2|Neg_1793042_TGME49_chrX_2|S8F6G5	2.10669	0.01449
A0A125YNK2|Neg_1793042_TGME49_chrX_2|S8F782	2.38275	0.000272996
A0A125YNK2|Neg_1793042_TGME49_chrX_2|S8F7B9	-2.25227	0.0188484
S8EWM7|Neg_1793042_TGME49_chrX_2|S8F7B9	-2.87033	0.00438689
A0A125YNK2|Neg_1793042_TGME49_chrX_2|S8F7D5	2.57532	0.00122321
A0A125YNK2|Neg_1793042_TGME49_chrX_2|S8F8A0	2.19835	0.00348735
A0A125YNK2|Neg_1793042_TGME49_chrX_2|S8F8C6	2.70614	0.00664781
S8EWM7|Neg_1793042_TGME49_chrX_2|S8F8C6	2.08809	0.00320357
A0A125YNK2|Neg_1793042_TGME49_chrX_2|S8F8P7	2.60523	0.00159276
A0A125YNK2|Neg_1793042_TGME49_chrX_2|S8FE80	2.66383	0.000914858
S8EWM7|Neg_1793042_TGME49_chrX_2|S8FE80	2.04578	0.00735044
A0A125YNK2|Neg_1793042_TGME49_chrX_2|S8FF71	2.48953	0.00054823
A0A125YNK2|Neg_1793042_TGME49_chrX_2|S8G4B9	2.14495	0.00189462
A0A125YNK2|Neg_1793042_TGME49_chrX_2|S8G7H6	3.23687	0.000272676
S8EWM7|Neg_1793042_TGME49_chrX_2|S8G7H6	2.61881	0.000305795
A0A125YNK2|Neg_1793042_TGME49_chrX_2|S8GBB9	2.88437	0.0004921
S8EWM7|Neg_1793042_TGME49_chrX_2|S8GBB9	2.26632	0.00136923
A0A125YNK2|Neg_1793042_TGME49_chrX_2|S8GBL9	2.87405	0.000300927
S8EWM7|Neg_1793042_TGME49_chrX_2|S8GBL9	2.25599	0.0004921
A0A125YNK2|Neg_1793042_TGME49_chrX_2|S8GDA8	2.269	0.000629217
A0A125YNK2|Neg_1793042_TGME49_chrX_2|S8GDW3	3.62077	0.00460066
S8EWM7|Neg_1793042_TGME49_chrX_2|S8GDW3	3.00271	0.00648682
A0A125YNK2|Neg_1793042_TGME49_chrX_2|S8GEN8	2.89761	0.00155739
S8EWM7|Neg_1793042_TGME49_chrX_2|S8GEN8	2.27956	0.000783859
A0A125YNK2|Neg_1793042_TGME49_chrX_2|S8GER6	2.58162	0.000893683
A0A125YNK2|Neg_1793042_TGME49_chrX_2|S8GG11	5.85291	0.000103762
S8EWM7|Neg_1793042_TGME49_chrX_2|S8GG11	5.23485	8.47167e-05
A0A125YNK2|Neg_1793042_TGME49_chrX_2|S8GGU6	2.42985	0.00658822
A0A125YNK2|Neg_1793042_TGME49_chrX_2|S8GJM0	2.17569	0.0311819
A0A125YNK2|Neg_1793042_TGME49_chrX_2|S8GMU2	2.12233	0.00151246
A0A125YNK2|Neg_1793042_TGME49_chrX_2|SET2	2.02344	0.0025684
A0A125YNK2|Neg_1793042_TGME49_chrX_3|ABCG84	2.12703	0.0124981
A0A125YNK2|Neg_1793042_TGME49_chrX_3|PMRT3	2.10682	0.0023092
A0A125YNK2|Neg_1793042_TGME49_chrX_3|S8EQS0	3.87306	1.55326e-05
S8EWM7|Neg_1793042_TGME49_chrX_3|S8EQS0	3.25501	9.16332e-06
A0A125YNK2|Neg_1793042_TGME49_chrX_3|S8EVC5	2.38722	0.0489707
A0A125YNK2|Neg_1793042_TGME49_chrX_3|S8EW24	2.2585	0.00150489
A0A125YNK2|Neg_1793042_TGME49_chrX_3|S8EY63	2.89171	0.000268523
S8EWM7|Neg_1793042_TGME49_chrX_3|S8EY63	2.27365	0.000350258
A0A125YNK2|Neg_1793042_TGME49_chrX_3|S8EZM6	2.75452	0.000569494
S8EWM7|Neg_1793042_TGME49_chrX_3|S8EZM6	2.13646	5.96556e-05
S8EWM7|Neg_1793042_TGME49_chrX_3|S8F081	-2.25245	0.00312037
A0A125YNK2|Neg_1793042_TGME49_chrX_3|S8F2D7	2.65678	0.000305795
S8EWM7|Neg_1793042_TGME49_chrX_3|S8F2D7	2.03872	0.000356572
A0A125YNK2|Neg_1793042_TGME49_chrX_3|S8F369	3.76114	0.00239562
S8EWM7|Neg_1793042_TGME49_chrX_3|S8F369	3.14308	0.00299325
A0A125YNK2|Neg_1793042_TGME49_chrX_3|S8F4K5	2.09734	0.000854012
A0A125YNK2|Neg_1793042_TGME49_chrX_3|S8F591	2.37124	0.00358421
A0A125YNK2|Neg_1793042_TGME49_chrX_3|S8F660	2.12793	0.011294
A0A125YNK2|Neg_1793042_TGME49_chrX_3|S8F6C5	2.59036	5.86297e-05
A0A125YNK2|Neg_1793042_TGME49_chrX_3|S8F6G5	2.10669	0.01449
A0A125YNK2|Neg_1793042_TGME49_chrX_3|S8F782	2.38275	0.000272996
A0A125YNK2|Neg_1793042_TGME49_chrX_3|S8F7B9	-2.25227	0.0188484
S8EWM7|Neg_1793042_TGME49_chrX_3|S8F7B9	-2.87033	0.00438689
A0A125YNK2|Neg_1793042_TGME49_chrX_3|S8F7D5	2.57532	0.00122321
A0A125YNK2|Neg_1793042_TGME49_chrX_3|S8F8A0	2.19835	0.00348735
A0A125YNK2|Neg_1793042_TGME49_chrX_3|S8F8C6	2.70614	0.00664781
S8EWM7|Neg_1793042_TGME49_chrX_3|S8F8C6	2.08809	0.00320357
A0A125YNK2|Neg_1793042_TGME49_chrX_3|S8F8P7	2.60523	0.00159276
A0A125YNK2|Neg_1793042_TGME49_chrX_3|S8FE80	2.66383	0.000914858
S8EWM7|Neg_1793042_TGME49_chrX_3|S8FE80	2.04578	0.00735044
A0A125YNK2|Neg_1793042_TGME49_chrX_3|S8FF71	2.48953	0.00054823
A0A125YNK2|Neg_1793042_TGME49_chrX_3|S8G4B9	2.14495	0.00189462
A0A125YNK2|Neg_1793042_TGME49_chrX_3|S8G7H6	3.23687	0.000272676
S8EWM7|Neg_1793042_TGME49_chrX_3|S8G7H6	2.61881	0.000305795
A0A125YNK2|Neg_1793042_TGME49_chrX_3|S8GBB9	2.88437	0.0004921
S8EWM7|Neg_1793042_TGME49_chrX_3|S8GBB9	2.26632	0.00136923
A0A125YNK2|Neg_1793042_TGME49_chrX_3|S8GBL9	2.87405	0.000300927
S8EWM7|Neg_1793042_TGME49_chrX_3|S8GBL9	2.25599	0.0004921
A0A125YNK2|Neg_1793042_TGME49_chrX_3|S8GDA8	2.269	0.000629217
A0A125YNK2|Neg_1793042_TGME49_chrX_3|S8GDW3	3.62077	0.00460066
S8EWM7|Neg_1793042_TGME49_chrX_3|S8GDW3	3.00271	0.00648682
A0A125YNK2|Neg_1793042_TGME49_chrX_3|S8GEN8	2.89761	0.00155739
S8EWM7|Neg_1793042_TGME49_chrX_3|S8GEN8	2.27956	0.000783859
A0A125YNK2|Neg_1793042_TGME49_chrX_3|S8GER6	2.58162	0.000893683
A0A125YNK2|Neg_1793042_TGME49_chrX_3|S8GG11	5.85291	0.000103762
S8EWM7|Neg_1793042_TGME49_chrX_3|S8GG11	5.23485	8.47167e-05
A0A125YNK2|Neg_1793042_TGME49_chrX_3|S8GGU6	2.42985	0.00658822
A0A125YNK2|Neg_1793042_TGME49_chrX_3|S8GJM0	2.17569	0.0311819
A0A125YNK2|Neg_1793042_TGME49_chrX_3|S8GMU2	2.12233	0.00151246
A0A125YNK2|Neg_1793042_TGME49_chrX_3|SET2	2.02344	0.0025684
S8G572|Neg_1797279_TGME49_chrX_1|S8G7H6	2.38745	0.020033
S8G572|Neg_1797279_TGME49_chrX_2|S8G7H6	2.38745	0.020033
S8G4R9|Neg_1833753_TGME49_chrX_1|A0A125YY42	-4.46937	0.00825892
S8G4L8|Neg_1847408_TGME49_chrX_1|S8GIV7	-5.60548	0.000359644
S8ESV7|Neg_1878946_TGME49_chrX_1|S8EZ59	-2.15624	0.0264113
S8ESV7|Neg_1878946_TGME49_chrX_1|S8F081	-3.55923	0.000225292
S8ESV7|Neg_1878946_TGME49_chrX_1|S8F6M7	-3.21787	0.000183361
S8ESV7|Neg_1878946_TGME49_chrX_1|S8F7B9	-4.17711	0.00154952
S8ESV7|Neg_1878946_TGME49_chrX_1|S8F7S2	-4.02071	0.00116007
S8ESV7|Neg_1878946_TGME49_chrX_1|S8G1H7	3.23051	0.00192916
FD|Neg_1880188_TGME49_chrX_1|S8F6Z6	2.12598	0.0159047
S8ESP4|Neg_1892099_TGME49_chrX_1|A0A125YUA5	2.77311	0.00246419
S8ESP4|Neg_1892099_TGME49_chrX_1|S8EZM6	2.03018	0.00114068
S8ESP4|Neg_1892099_TGME49_chrX_1|S8F081	-2.35873	0.00492844
S8ESP4|Neg_1892099_TGME49_chrX_1|S8F8P4	2.30653	0.000403753
S8ESP4|Neg_1892099_TGME49_chrX_1|S8F8W5	2.80428	0.00274459
S8ESP4|Neg_1892099_TGME49_chrX_1|S8G1H7	4.43101	0.000567033
S8ESP4|Neg_1892099_TGME49_chrX_1|S8G220	2.93573	0.00166214
S8EZ80|Neg_1901642_TGME49_chrX_1|A0A125YRN2	-2.02975	0.00430152
S8EZ80|Neg_1901642_TGME49_chrX_1|S8EV24	-2.36635	0.00396787
S8EZ80|Neg_1901642_TGME49_chrX_1|S8F081	-3.58176	0.000231366
S8EZ80|Neg_1901642_TGME49_chrX_1|S8F2G8	-2.01056	0.00255998
S8EZ80|Neg_1901642_TGME49_chrX_1|S8F7S2	-4.04323	0.000350258
S8EZ80|Neg_1901642_TGME49_chrX_1|S8FBP8	4.10703	0.00149345
S8EZ80|Neg_1901642_TGME49_chrX_1|S8GG11	3.90555	0.000425073
S8G3F7|Neg_1961002_TGME49_chrXI_1|S8F081	-3.09061	0.00286852
S8G3F7|Neg_1961002_TGME49_chrXI_1|S8G6A7	2.72873	0.000854351
S8G3B0|Neg_1973208_TGME49_chrXI_1|A0A125YQV8	4.68674	0.0118954
S8EUK9|Neg_1997417_TGME49_chrXI_1|S8GK37	2.32029	0.00594042
S8EUK9|Neg_1997417_TGME49_chrXI_2|S8GK37	2.32029	0.00594042
S8EY24|Neg_2005700_TGME49_chrXI_1|A0A125YJ24	-2.06826	0.0151021
S8EY24|Neg_2005700_TGME49_chrXI_1|S8F4G9	-2.1988	0.00656338
S8EY24|Neg_2005700_TGME49_chrXI_1|S8F5W0	-2.9483	0.0030516
S8EY24|Neg_2005700_TGME49_chrXI_1|S8G6A7	2.02372	0.00291639
A0A125YXY5|Neg_2040080_TGME49_chrXI_1|S8EYZ9	3.66424	0.0103043
A0A125YXY5|Neg_2040080_TGME49_chrXI_2|S8EYZ9	3.66424	0.0103043
S8EXV1|Neg_2041880_TGME49_chrXI_1|A0A125YUA5	2.01796	0.0272479
S8GC10|Neg_2041880_TGME49_chrXI_1|A0A125YUA5	2.33819	0.00356802
S8EXV1|Neg_2041880_TGME49_chrXI_1|S8EQS0	2.39358	0.00226757
S8GC10|Neg_2041880_TGME49_chrXI_1|S8EQS0	2.71381	0.000450376
S8EXV1|Neg_2041880_TGME49_chrXI_1|S8F081	-3.11388	0.0110616
S8GC10|Neg_2041880_TGME49_chrXI_1|S8F081	-2.79365	0.00206205
S8EXV1|Neg_2041880_TGME49_chrXI_1|S8F6M7	-2.77252	0.00988262
S8GC10|Neg_2041880_TGME49_chrXI_1|S8F6M7	-2.45228	0.00130888
S8GC10|Neg_2041880_TGME49_chrXI_1|S8G7H6	2.07761	0.00209341
S8GC10|Neg_2041880_TGME49_chrXI_1|S8GIN5	2.28896	0.00384963
S8EXV1|Neg_2041880_TGME49_chrXI_2|A0A125YUA5	2.01796	0.0272479
S8GC10|Neg_2041880_TGME49_chrXI_2|A0A125YUA5	2.33819	0.00356802
S8EXV1|Neg_2041880_TGME49_chrXI_2|S8EQS0	2.39358	0.00226757
S8GC10|Neg_2041880_TGME49_chrXI_2|S8EQS0	2.71381	0.000450376
S8EXV1|Neg_2041880_TGME49_chrXI_2|S8F081	-3.11388	0.0110616
S8GC10|Neg_2041880_TGME49_chrXI_2|S8F081	-2.79365	0.00206205
S8EXV1|Neg_2041880_TGME49_chrXI_2|S8F6M7	-2.77252	0.00988262
S8GC10|Neg_2041880_TGME49_chrXI_2|S8F6M7	-2.45228	0.00130888
S8GC10|Neg_2041880_TGME49_chrXI_2|S8G7H6	2.07761	0.00209341
S8GC10|Neg_2041880_TGME49_chrXI_2|S8GIN5	2.28896	0.00384963
S8ETQ3|Neg_2083379_TGME49_chrXI_1|A0A125YGG5	-4.62745	0.00371698
S8ETQ3|Neg_2083379_TGME49_chrXI_1|A0A125YMI0	-4.11664	0.00407049
A0A125YNG5|Neg_2106837_TGME49_chrXI_1|A0A125YNX8	3.41077	0.0422253
A0A125YNG5|Neg_2106837_TGME49_chrXI_1|S8G1H7	3.45533	0.0104521
A0A125YNG5|Neg_2106837_TGME49_chrXI_2|A0A125YNX8	3.41077	0.0422253
A0A125YNG5|Neg_2106837_TGME49_chrXI_2|S8G1H7	3.45533	0.0104521
A0A125YIH4|Neg_2149824_TGME49_chrXI_1|S8F1H2	2.99198	0.0440954
A0A125YIH4|Neg_2149824_TGME49_chrXI_1|S8GT70	4.30364	0.00132227
A0A125YW69|Neg_2187944_TGME49_chrXII_1|A0A125YP51	5.01209	0.000903454
S8EN77|Neg_2216426_TGME49_chrXII_1|A0A125YKI0	-3.84904	0.000771009
S8EN77|Neg_2216426_TGME49_chrXII_1|S8GEH7	-2.57727	0.0409296
S8EN77|Neg_2216426_TGME49_chrXII_1|S8GGS2	-2.98635	0.0184428
A0A125YN20|Neg_2243488_TGME49_chrXII_1|A0A125YIR1	3.31	0.00214944
A0A125YN20|Neg_2243488_TGME49_chrXII_1|S8EPX6	-3.29809	6.49055e-06
A0A125YN20|Neg_2243488_TGME49_chrXII_2|A0A125YIR1	3.31	0.00214944
A0A125YN20|Neg_2243488_TGME49_chrXII_2|S8EPX6	-3.29809	6.49055e-06
A0A125YN20|Neg_2243488_TGME49_chrXII_3|A0A125YIR1	3.31	0.00214944
A0A125YN20|Neg_2243488_TGME49_chrXII_3|S8EPX6	-3.29809	6.49055e-06
S8G996|Neg_2248703_TGME49_chrXII_1|S8EQS0	2.67679	5.92769e-05
S8G996|Neg_2248703_TGME49_chrXII_1|S8EUA7	3.14987	0.00611057
S8G996|Neg_2248703_TGME49_chrXII_1|S8F081	-2.83067	0.000314193
S8G996|Neg_2248703_TGME49_chrXII_1|S8F1D4	2.02818	0.0199641
S8G996|Neg_2248703_TGME49_chrXII_1|S8F6M7	-2.48931	1.14483e-05
S8G996|Neg_2248703_TGME49_chrXII_1|S8F8W5	2.33234	0.000399343
S8G996|Neg_2248703_TGME49_chrXII_2|S8EQS0	2.67679	5.92769e-05
S8G996|Neg_2248703_TGME49_chrXII_2|S8EUA7	3.14987	0.00611057
S8G996|Neg_2248703_TGME49_chrXII_2|S8F081	-2.83067	0.000314193
S8G996|Neg_2248703_TGME49_chrXII_2|S8F1D4	2.02818	0.0199641
S8G996|Neg_2248703_TGME49_chrXII_2|S8F6M7	-2.48931	1.14483e-05
S8G996|Neg_2248703_TGME49_chrXII_2|S8F8W5	2.33234	0.000399343
A0A125YJM5|Neg_2256051_TGME49_chrXII_1|S8F1Q4	2.45485	0.0281876
A0A125YJM5|Neg_2256051_TGME49_chrXII_1|S8F7L7	2.03832	0.00014475
S8ENW2|Neg_2306433_TGME49_chrXII_1|S8F081	-2.84794	0.00694011
S8ENW2|Neg_2306433_TGME49_chrXII_1|S8FCT9	2.01594	0.0197151
S8ENW2|Neg_2306433_TGME49_chrXII_1|S8G7H6	2.02332	0.00397145
S8ENW2|Neg_2306433_TGME49_chrXII_1|S8GB10	2.3194	0.00228719
S8ENW2|Neg_2306433_TGME49_chrXII_1|S8GBC8	2.27266	0.0004921
S8ENW2|Neg_2306433_TGME49_chrXII_2|S8F081	-2.84794	0.00694011
S8ENW2|Neg_2306433_TGME49_chrXII_2|S8FCT9	2.01594	0.0197151
S8ENW2|Neg_2306433_TGME49_chrXII_2|S8G7H6	2.02332	0.00397145
S8ENW2|Neg_2306433_TGME49_chrXII_2|S8GB10	2.3194	0.00228719
S8ENW2|Neg_2306433_TGME49_chrXII_2|S8GBC8	2.27266	0.0004921
A0A125YJT5|Neg_2328619_TGME49_chrXII_1|S8EV97	2.26734	0.00094252
A0A125YJT5|Neg_2328619_TGME49_chrXII_1|S8EVQ5	2.05288	0.00101102
A0A125YJT5|Neg_2328619_TGME49_chrXII_1|S8EZM6	2.15367	0.00042217
A0A125YJT5|Neg_2328619_TGME49_chrXII_1|S8F081	-2.23524	0.0128938
A0A125YJT5|Neg_2328619_TGME49_chrXII_1|S8F948	2.02516	0.0022854
A0A125YJT5|Neg_2328619_TGME49_chrXII_1|S8GG11	5.25206	7.90751e-05
A0A125YJT5|Neg_2328619_TGME49_chrXII_1|S8GGD8	2.9696	0.00971233
A0A125YJT5|Neg_2328619_TGME49_chrXII_1|S8GRN8	-3.2895	0.00154185
S8G0V3|Neg_2337788_TGME49_chrXII_1|A0A125YL51	-2.28348	0.00141004
S8G0V3|Neg_2337788_TGME49_chrXII_1|S8GDZ2	-2.06896	0.0034476
S8EW15|Neg_2352426_TGME49_chrXII_1|S8F686	2.15238	0.000217082
S8EW15|Neg_2352426_TGME49_chrXII_1|S8G7H6	2.07399	0.00225071
A0A125YTL9|Neg_2352565_TGME49_chrXII_1|A0A125YNS4	2.19838	0.00645567
A0A125YTL9|Neg_2352565_TGME49_chrXII_1|S8GB10	2.72747	0.00194705
A0A125YWA6|Neg_2365557_TGME49_chrXII_1|S8EZ29	2.97414	0.00773872
A0A125YWA6|Neg_2365557_TGME49_chrXII_1|S8FE58	3.07724	0.000947814
A0A125YWA6|Neg_2365557_TGME49_chrXII_2|S8EZ29	2.97414	0.00773872
A0A125YWA6|Neg_2365557_TGME49_chrXII_2|S8FE58	3.07724	0.000947814
A0A125YHZ7|Neg_2394304_TGME49_chrXII_1|A0A125YY11	2.98108	0.00396813
S8ESZ0|Neg_2394304_TGME49_chrXII_1|A0A125YY11	4.14661	0.00114068
A0A125YHZ7|Neg_2394304_TGME49_chrXII_1|S8F081	-4.11717	0.000232907
S8ESZ0|Neg_2394304_TGME49_chrXII_1|S8F081	-2.95165	0.00308751
A0A125YHZ7|Neg_2394304_TGME49_chrXII_1|S8F0J0	-2.0267	0.00429609
S8ESZ0|Neg_2394304_TGME49_chrXII_1|S8F337	2.52223	0.0128392
A0A125YHZ7|Neg_2394304_TGME49_chrXII_1|S8F6F4	-2.00962	0.0221211
A0A125YHZ7|Neg_2394304_TGME49_chrXII_1|S8GEW2	-2.9459	1.55326e-05
S8ESZ0|Neg_2394304_TGME49_chrXII_1|S8GGD8	2.2532	0.0169123
A0A125YHZ7|Neg_2394304_TGME49_chrXII_2|A0A125YY11	2.98108	0.00396813
S8ESZ0|Neg_2394304_TGME49_chrXII_2|A0A125YY11	4.14661	0.00114068
A0A125YHZ7|Neg_2394304_TGME49_chrXII_2|S8F081	-4.11717	0.000232907
S8ESZ0|Neg_2394304_TGME49_chrXII_2|S8F081	-2.95165	0.00308751
A0A125YHZ7|Neg_2394304_TGME49_chrXII_2|S8F0J0	-2.0267	0.00429609
S8ESZ0|Neg_2394304_TGME49_chrXII_2|S8F337	2.52223	0.0128392
A0A125YHZ7|Neg_2394304_TGME49_chrXII_2|S8F6F4	-2.00962	0.0221211
A0A125YHZ7|Neg_2394304_TGME49_chrXII_2|S8GEW2	-2.9459	1.55326e-05
S8ESZ0|Neg_2394304_TGME49_chrXII_2|S8GGD8	2.2532	0.0169123
A0A125YHZ7|Neg_2394304_TGME49_chrXII_3|A0A125YY11	2.98108	0.00396813
S8ESZ0|Neg_2394304_TGME49_chrXII_3|A0A125YY11	4.14661	0.00114068
A0A125YHZ7|Neg_2394304_TGME49_chrXII_3|S8F081	-4.11717	0.000232907
S8ESZ0|Neg_2394304_TGME49_chrXII_3|S8F081	-2.95165	0.00308751
A0A125YHZ7|Neg_2394304_TGME49_chrXII_3|S8F0J0	-2.0267	0.00429609
S8ESZ0|Neg_2394304_TGME49_chrXII_3|S8F337	2.52223	0.0128392
A0A125YHZ7|Neg_2394304_TGME49_chrXII_3|S8F6F4	-2.00962	0.0221211
A0A125YHZ7|Neg_2394304_TGME49_chrXII_3|S8GEW2	-2.9459	1.55326e-05
S8ESZ0|Neg_2394304_TGME49_chrXII_3|S8GGD8	2.2532	0.0169123
SANT|Neg_244665_TGME49_chrIb_1|S8EQS0	2.72096	0.000383527
SANT|Neg_244665_TGME49_chrIb_1|S8EUA7	3.19405	0.00453858
SANT|Neg_244665_TGME49_chrIb_1|S8F081	-2.7865	0.000217082
SANT|Neg_244665_TGME49_chrIb_1|S8F7S2	-3.24798	0.00159279
SANT|Neg_244665_TGME49_chrIb_1|S8F8W5	2.37651	0.000639112
SANT|Neg_244665_TGME49_chrIb_1|S8FCT9	2.07738	0.000290429
SANT|Neg_244665_TGME49_chrIb_1|S8GG11	4.70081	5.33615e-05
SANT|Neg_244665_TGME49_chrIb_1|S8GJJ1	2.213	0.000809397
S8F805|Neg_273334_TGME49_chrII_1|A0A125YGZ7	-2.1997	0.00718129
S8F805|Neg_273334_TGME49_chrII_1|S8F081	-3.41429	0.00433186
S8F805|Neg_273334_TGME49_chrII_1|S8G1H7	3.37545	0.000377712
S8FE58|Neg_284035_TGME49_chrII_1|A0A125YVV3	-3.36167	0.00542014
S8FE58|Neg_284035_TGME49_chrII_1|S8ERF9	-2.67886	0.035773
S8FE58|Neg_284035_TGME49_chrII_1|S8EZ59	-4.77484	0.00157393
S8FE58|Neg_284035_TGME49_chrII_1|S8F0Z2	-3.15956	0.00627971
S8FE58|Neg_284035_TGME49_chrII_1|S8G2U2	-3.7198	0.00129557
S8FE58|Neg_284035_TGME49_chrII_1|S8G8K3	-3.05751	0.011724
S8F8A0|Neg_306917_TGME49_chrII_1|S8F6M7	-3.39259	0.00115998
S8F8A0|Neg_306917_TGME49_chrII_2|S8F6M7	-3.39259	0.00115998
S8FBF7|Neg_316719_TGME49_chrII_1|S8FCI1	-2.35894	0.00988002
S8GTF8|Neg_362310_TGME49_chrIII_1|A0A125YFB4	-2.31227	0.00884608
S8GTF8|Neg_362310_TGME49_chrIII_1|A0A125YFC0	-2.04769	0.0239982
S8GTF8|Neg_362310_TGME49_chrIII_1|A0A125YFF3	-2.49775	0.00493369
S8GTF8|Neg_362310_TGME49_chrIII_1|A0A125YFL0	-2.69071	0.00904577
S8GTF8|Neg_362310_TGME49_chrIII_1|A0A125YHA8	-2.1334	0.0297957
S8GTF8|Neg_362310_TGME49_chrIII_1|A0A125YHD3	-2.58678	0.00931401
S8GTF8|Neg_362310_TGME49_chrIII_1|A0A125YIG4	-2.52471	0.0167338
S8GTF8|Neg_362310_TGME49_chrIII_1|A0A125YIN7	-2.51015	0.0160258
S8GTF8|Neg_362310_TGME49_chrIII_1|A0A125YJ23	-3.02144	0.00396787
S8GTF8|Neg_362310_TGME49_chrIII_1|A0A125YJZ8	-2.11117	0.0483539
S8GTF8|Neg_362310_TGME49_chrIII_1|A0A125YLA7	-2.01501	0.0378918
S8GTF8|Neg_362310_TGME49_chrIII_1|A0A125YLF1	-2.16737	0.0227647
S8GTF8|Neg_362310_TGME49_chrIII_1|A0A125YN27	-2.14486	0.0294293
S8GTF8|Neg_362310_TGME49_chrIII_1|A0A125YNK2	-3.38968	0.00214944
S8GTF8|Neg_362310_TGME49_chrIII_1|A0A125YNP4	-2.32829	0.0240355
S8GTF8|Neg_362310_TGME49_chrIII_1|A0A125YNS2	-2.7631	0.00288703
S8GTF8|Neg_362310_TGME49_chrIII_1|A0A125YPN4	-2.00333	0.0233562
S8GTF8|Neg_362310_TGME49_chrIII_1|A0A125YQD4	-2.50104	0.0125008
S8GTF8|Neg_362310_TGME49_chrIII_1|A0A125YQX7	-2.52401	0.0200383
S8GTF8|Neg_362310_TGME49_chrIII_1|A0A125YRJ1	-2.09564	0.0192473
S8GTF8|Neg_362310_TGME49_chrIII_1|A0A125YRJ4	-2.81474	0.0033388
S8GTF8|Neg_362310_TGME49_chrIII_1|A0A125YRM8	-2.16141	0.0226506
S8GTF8|Neg_362310_TGME49_chrIII_1|A0A125YRX4	-2.41123	0.0155446
S8GTF8|Neg_362310_TGME49_chrIII_1|A0A125YS30	-2.1864	0.0121701
S8GTF8|Neg_362310_TGME49_chrIII_1|A0A125YSA5	-2.0202	0.012729
S8GTF8|Neg_362310_TGME49_chrIII_1|A0A125YSU2	-2.54458	0.0112051
S8GTF8|Neg_362310_TGME49_chrIII_1|A0A125YT53	-2.24631	0.00135927
S8GTF8|Neg_362310_TGME49_chrIII_1|A0A125YTG8	-2.57753	0.00709559
S8GTF8|Neg_362310_TGME49_chrIII_1|A0A125YTR6	-2.57517	0.0120256
S8GTF8|Neg_362310_TGME49_chrIII_1|A0A125YU26	-2.37831	0.025154
S8GTF8|Neg_362310_TGME49_chrIII_1|A0A125YUE8	-2.17314	0.0254825
S8GTF8|Neg_362310_TGME49_chrIII_1|A0A125YVE4	-3.15783	0.00394588
S8GTF8|Neg_362310_TGME49_chrIII_1|A0A125YVJ7	-2.23001	0.0317916
S8GTF8|Neg_362310_TGME49_chrIII_1|A0A125YVW4	-2.33486	0.00800435
S8GTF8|Neg_362310_TGME49_chrIII_1|A0A125YW69	-2.42661	0.0113193
S8GTF8|Neg_362310_TGME49_chrIII_1|A0A125YWU7	-2.16484	0.0353131
S8GTF8|Neg_362310_TGME49_chrIII_1|A0A125YX27	-2.21961	0.0102508
S8GTF8|Neg_362310_TGME49_chrIII_1|A0A125YX31	-2.49078	0.0110528
S8GTF8|Neg_362310_TGME49_chrIII_1|A0A125YXB2	-2.09638	0.0443306
S8GTF8|Neg_362310_TGME49_chrIII_1|A0A125YXH3	-2.09554	0.026872
S8GTF8|Neg_362310_TGME49_chrIII_1|A0A125YY09	-2.27945	0.0204748
S8GTF8|Neg_362310_TGME49_chrIII_1|A0A125YY44	-2.81002	0.0031595
S8GTF8|Neg_362310_TGME49_chrIII_1|A0A125YYB5	-2.38517	0.0179866
S8GTF8|Neg_362310_TGME49_chrIII_1|A0A125YYE7	-2.30966	0.0138706
S8GTF8|Neg_362310_TGME49_chrIII_1|A0A125YYY9	-2.81174	0.0029014
S8GTF8|Neg_362310_TGME49_chrIII_1|A0A125YZI4	-2.01456	0.0323361
S8GTF8|Neg_362310_TGME49_chrIII_1|A0A125YZM0	-2.68349	0.00214944
S8GTF8|Neg_362310_TGME49_chrIII_1|ABCB1	-2.34863	0.0473973
S8GTF8|Neg_362310_TGME49_chrIII_1|ABCG96	-2.76634	0.000591293
S8GTF8|Neg_362310_TGME49_chrIII_1|ACC1	-3.27608	0.00694011
S8GTF8|Neg_362310_TGME49_chrIII_1|ACC2	-2.30531	0.02768
S8GTF8|Neg_362310_TGME49_chrIII_1|S8EMY3	-2.5893	0.0378833
S8GTF8|Neg_362310_TGME49_chrIII_1|S8ENL7	-3.22603	0.00331663
S8GTF8|Neg_362310_TGME49_chrIII_1|S8EPC3	-2.51534	0.00992924
S8GTF8|Neg_362310_TGME49_chrIII_1|S8EPD3	-2.32701	0.0176735
S8GTF8|Neg_362310_TGME49_chrIII_1|S8EPT0	-2.66449	0.0152766
S8GTF8|Neg_362310_TGME49_chrIII_1|S8EQ47	-2.15502	0.0241363
S8GTF8|Neg_362310_TGME49_chrIII_1|S8EQD6	-2.21041	0.0163445
S8GTF8|Neg_362310_TGME49_chrIII_1|S8ERL9	-2.03109	0.0260652
S8GTF8|Neg_362310_TGME49_chrIII_1|S8ERZ4	-2.47585	0.00492684
S8GTF8|Neg_362310_TGME49_chrIII_1|S8ES51	-2.38768	0.0173246
S8GTF8|Neg_362310_TGME49_chrIII_1|S8ET28	-2.15602	0.0180591
S8GTF8|Neg_362310_TGME49_chrIII_1|S8ETH3	-2.32351	0.0207029
S8GTF8|Neg_362310_TGME49_chrIII_1|S8EU89	-2.09772	0.0321396
S8GTF8|Neg_362310_TGME49_chrIII_1|S8EUN3	-2.24053	0.0225207
S8GTF8|Neg_362310_TGME49_chrIII_1|S8EUP0	-2.40182	0.00955101
S8GTF8|Neg_362310_TGME49_chrIII_1|S8EV62	-2.35847	0.0122348
S8GTF8|Neg_362310_TGME49_chrIII_1|S8EVA0	-2.04268	0.0249152
S8GTF8|Neg_362310_TGME49_chrIII_1|S8EVT5	-2.07879	0.0211871
S8GTF8|Neg_362310_TGME49_chrIII_1|S8EW69	-2.07505	0.00817445
S8GTF8|Neg_362310_TGME49_chrIII_1|S8EW85	-2.63204	0.00261763
S8GTF8|Neg_362310_TGME49_chrIII_1|S8EWH2	-2.29018	0.0142702
S8GTF8|Neg_362310_TGME49_chrIII_1|S8EWM7	-2.73738	0.00518619
S8GTF8|Neg_362310_TGME49_chrIII_1|S8EWW8	-2.29491	0.0118362
S8GTF8|Neg_362310_TGME49_chrIII_1|S8EWZ4	-2.6463	0.00889261
S8GTF8|Neg_362310_TGME49_chrIII_1|S8EX48	-2.18659	0.0192304
S8GTF8|Neg_362310_TGME49_chrIII_1|S8EX57	-2.1156	0.0352945
S8GTF8|Neg_362310_TGME49_chrIII_1|S8EX81	-2.13619	0.0263917
S8GTF8|Neg_362310_TGME49_chrIII_1|S8EXA3	-2.13269	0.00924792
S8GTF8|Neg_362310_TGME49_chrIII_1|S8EXL7	-2.92461	0.00675661
S8GTF8|Neg_362310_TGME49_chrIII_1|S8EY07	-2.24257	0.0241832
S8GTF8|Neg_362310_TGME49_chrIII_1|S8EYA2	-2.09515	0.0247331
S8GTF8|Neg_362310_TGME49_chrIII_1|S8EYF2	-2.22457	0.017858
S8GTF8|Neg_362310_TGME49_chrIII_1|S8EYG0	-2.00447	0.0222384
S8GTF8|Neg_362310_TGME49_chrIII_1|S8EZ97	-2.32876	0.016987
S8GTF8|Neg_362310_TGME49_chrIII_1|S8EZC1	-3.14773	0.00192743
S8GTF8|Neg_362310_TGME49_chrIII_1|S8EZG7	-2.49648	0.00811024
S8GTF8|Neg_362310_TGME49_chrIII_1|S8EZH1	-2.21748	0.00888678
S8GTF8|Neg_362310_TGME49_chrIII_1|S8EZX4	-2.15276	0.0383082
S8GTF8|Neg_362310_TGME49_chrIII_1|S8EZZ8	-2.70799	0.00587423
S8GTF8|Neg_362310_TGME49_chrIII_1|S8F081	-5.06812	0.00332491
S8GTF8|Neg_362310_TGME49_chrIII_1|S8F0C5	-2.11941	0.0410546
S8GTF8|Neg_362310_TGME49_chrIII_1|S8F1F2	-2.90532	0.00442476
S8GTF8|Neg_362310_TGME49_chrIII_1|S8F1G6	-3.05744	0.0304802
S8GTF8|Neg_362310_TGME49_chrIII_1|S8F2K0	-2.66739	0.0103754
S8GTF8|Neg_362310_TGME49_chrIII_1|S8F2Q3	-2.06158	0.0214858
S8GTF8|Neg_362310_TGME49_chrIII_1|S8F2V7	-2.08058	0.0169339
S8GTF8|Neg_362310_TGME49_chrIII_1|S8F2Y3	-2.47373	0.0295781
S8GTF8|Neg_362310_TGME49_chrIII_1|S8F310	-2.077	0.0196155
S8GTF8|Neg_362310_TGME49_chrIII_1|S8F350	-2.08923	0.014781
S8GTF8|Neg_362310_TGME49_chrIII_1|S8F418	-2.21284	0.0244865
S8GTF8|Neg_362310_TGME49_chrIII_1|S8F4F3	-2.30087	0.0302309
S8GTF8|Neg_362310_TGME49_chrIII_1|S8F4S1	-2.49486	0.0119252
S8GTF8|Neg_362310_TGME49_chrIII_1|S8F4W5	-2.39597	0.0147252
S8GTF8|Neg_362310_TGME49_chrIII_1|S8F4W9	-2.38779	0.00556672
S8GTF8|Neg_362310_TGME49_chrIII_1|S8F5J7	-2.15541	0.0101675
S8GTF8|Neg_362310_TGME49_chrIII_1|S8F5P9	-2.23709	0.011522
S8GTF8|Neg_362310_TGME49_chrIII_1|S8F5Y7	-2.5466	0.00590784
S8GTF8|Neg_362310_TGME49_chrIII_1|S8F6P9	-2.13179	0.0349797
S8GTF8|Neg_362310_TGME49_chrIII_1|S8F6S2	-2.32469	0.0169136
S8GTF8|Neg_362310_TGME49_chrIII_1|S8F732	-2.40333	0.0261614
S8GTF8|Neg_362310_TGME49_chrIII_1|S8F741	-2.6017	0.00518619
S8GTF8|Neg_362310_TGME49_chrIII_1|S8F7P5	-2.78462	0.00917007
S8GTF8|Neg_362310_TGME49_chrIII_1|S8F8L6	-2.0459	0.0391555
S8GTF8|Neg_362310_TGME49_chrIII_1|S8F8M0	-2.44727	0.00767446
S8GTF8|Neg_362310_TGME49_chrIII_1|S8F8M2	-2.31446	0.00929614
S8GTF8|Neg_362310_TGME49_chrIII_1|S8F8T7	-2.53153	0.014502
S8GTF8|Neg_362310_TGME49_chrIII_1|S8F8V6	-2.11515	0.0273064
S8GTF8|Neg_362310_TGME49_chrIII_1|S8F997	-3.26924	0.0253026
S8GTF8|Neg_362310_TGME49_chrIII_1|S8F9Y6	-2.05843	0.0330694
S8GTF8|Neg_362310_TGME49_chrIII_1|S8FAE0	-2.32347	0.0423136
S8GTF8|Neg_362310_TGME49_chrIII_1|S8FAJ1	-2.54827	0.01103
S8GTF8|Neg_362310_TGME49_chrIII_1|S8FAU8	-2.22359	0.00287052
S8GTF8|Neg_362310_TGME49_chrIII_1|S8FCG7	-2.23915	0.0112454
S8GTF8|Neg_362310_TGME49_chrIII_1|S8FCJ4	-2.50965	0.00860436
S8GTF8|Neg_362310_TGME49_chrIII_1|S8FE65	-2.65633	0.0137102
S8GTF8|Neg_362310_TGME49_chrIII_1|S8FE85	-2.08316	0.0401729
S8GTF8|Neg_362310_TGME49_chrIII_1|S8G0B9	-2.61137	0.0063193
S8GTF8|Neg_362310_TGME49_chrIII_1|S8G0D6	-2.40416	0.0166249
S8GTF8|Neg_362310_TGME49_chrIII_1|S8G0P0	-2.46522	0.00817465
S8GTF8|Neg_362310_TGME49_chrIII_1|S8G0Q1	-2.62151	0.00594042
S8GTF8|Neg_362310_TGME49_chrIII_1|S8G2P7	-2.28317	0.0227118
S8GTF8|Neg_362310_TGME49_chrIII_1|S8G5F5	-2.24867	0.01449
S8GTF8|Neg_362310_TGME49_chrIII_1|S8G6I9	-2.80093	0.00607158
S8GTF8|Neg_362310_TGME49_chrIII_1|S8G7S1	-2.0642	0.034753
S8GTF8|Neg_362310_TGME49_chrIII_1|S8GAK6	-2.00909	0.0143973
S8GTF8|Neg_362310_TGME49_chrIII_1|S8GAP9	-2.01319	0.0188974
S8GTF8|Neg_362310_TGME49_chrIII_1|S8GBB7	-2.53293	0.00723711
S8GTF8|Neg_362310_TGME49_chrIII_1|S8GC34	-2.72266	0.00433745
S8GTF8|Neg_362310_TGME49_chrIII_1|S8GCD5	-2.08493	0.0194663
S8GTF8|Neg_362310_TGME49_chrIII_1|S8GCW7	-2.27335	0.0193001
S8GTF8|Neg_362310_TGME49_chrIII_1|S8GD85	-2.12988	0.0138072
S8GTF8|Neg_362310_TGME49_chrIII_1|S8GDY9	-2.0029	0.0188099
S8GTF8|Neg_362310_TGME49_chrIII_1|S8GE06	-2.11642	0.0394378
S8GTF8|Neg_362310_TGME49_chrIII_1|S8GEJ5	-2.3577	0.0100067
S8GTF8|Neg_362310_TGME49_chrIII_1|S8GES0	-2.8961	0.00490682
S8GTF8|Neg_362310_TGME49_chrIII_1|S8GG59	-2.59178	0.00972653
S8GTF8|Neg_362310_TGME49_chrIII_1|S8GH01	-2.51409	0.0396228
S8GTF8|Neg_362310_TGME49_chrIII_1|S8GHS9	-2.16409	0.0254613
S8GTF8|Neg_362310_TGME49_chrIII_1|S8GHX9	-2.23061	0.0190702
S8GTF8|Neg_362310_TGME49_chrIII_1|S8GI40	-2.62472	0.0131986
S8GTF8|Neg_362310_TGME49_chrIII_1|S8GIJ1	-3.21466	0.00527565
S8GTF8|Neg_362310_TGME49_chrIII_1|S8GJC2	-2.48377	0.00998202
S8GTF8|Neg_362310_TGME49_chrIII_1|S8GJQ0	-2.08342	0.040542
S8GTF8|Neg_362310_TGME49_chrIII_1|S8GK91	-2.32994	0.0312251
S8GTF8|Neg_362310_TGME49_chrIII_1|S8GKM6	-2.2048	0.0258472
S8GTF8|Neg_362310_TGME49_chrIII_1|S8GLH0	-2.19676	0.0272266
S8GTF8|Neg_362310_TGME49_chrIII_1|S8GLM0	-2.0815	0.0189037
S8GTF8|Neg_362310_TGME49_chrIII_1|S8GP08	-2.5854	0.00644059
S8GTF8|Neg_362310_TGME49_chrIII_1|S8GQB9	-2.5081	0.00989976
S8GTF8|Neg_362310_TGME49_chrIII_1|S8GQN5	-2.40073	0.0281876
S8GTF8|Neg_362310_TGME49_chrIII_1|S8GQZ8	-2.08932	0.0399883
S8GTF8|Neg_362310_TGME49_chrIII_1|S8GRX6	-2.13035	0.0276405
S8GTF8|Neg_362310_TGME49_chrIII_1|S8GSG4	-2.1958	0.0378183
S8GTF8|Neg_362310_TGME49_chrIII_1|S8GU25	-2.1129	0.0194709
S8GTF8|Neg_362310_TGME49_chrIII_1|S8GUL9	-2.14195	0.00460852
S8GTF8|Neg_362310_TGME49_chrIII_1|S8GUX4	-3.43527	0.00146322
S8GTF8|Neg_362310_TGME49_chrIII_1|SPT6	-2.36536	0.0182067
S8GTF8|Neg_362310_TGME49_chrIII_1|SSRP1	-2.39885	0.00709559
S8GTF8|Neg_362310_TGME49_chrIII_2|A0A125YFB4	-2.31227	0.00884608
S8GTF8|Neg_362310_TGME49_chrIII_2|A0A125YFC0	-2.04769	0.0239982
S8GTF8|Neg_362310_TGME49_chrIII_2|A0A125YFF3	-2.49775	0.00493369
S8GTF8|Neg_362310_TGME49_chrIII_2|A0A125YFL0	-2.69071	0.00904577
S8GTF8|Neg_362310_TGME49_chrIII_2|A0A125YHA8	-2.1334	0.0297957
S8GTF8|Neg_362310_TGME49_chrIII_2|A0A125YHD3	-2.58678	0.00931401
S8GTF8|Neg_362310_TGME49_chrIII_2|A0A125YIG4	-2.52471	0.0167338
S8GTF8|Neg_362310_TGME49_chrIII_2|A0A125YIN7	-2.51015	0.0160258
S8GTF8|Neg_362310_TGME49_chrIII_2|A0A125YJ23	-3.02144	0.00396787
S8GTF8|Neg_362310_TGME49_chrIII_2|A0A125YJZ8	-2.11117	0.0483539
S8GTF8|Neg_362310_TGME49_chrIII_2|A0A125YLA7	-2.01501	0.0378918
S8GTF8|Neg_362310_TGME49_chrIII_2|A0A125YLF1	-2.16737	0.0227647
S8GTF8|Neg_362310_TGME49_chrIII_2|A0A125YN27	-2.14486	0.0294293
S8GTF8|Neg_362310_TGME49_chrIII_2|A0A125YNK2	-3.38968	0.00214944
S8GTF8|Neg_362310_TGME49_chrIII_2|A0A125YNP4	-2.32829	0.0240355
S8GTF8|Neg_362310_TGME49_chrIII_2|A0A125YNS2	-2.7631	0.00288703
S8GTF8|Neg_362310_TGME49_chrIII_2|A0A125YPN4	-2.00333	0.0233562
S8GTF8|Neg_362310_TGME49_chrIII_2|A0A125YQD4	-2.50104	0.0125008
S8GTF8|Neg_362310_TGME49_chrIII_2|A0A125YQX7	-2.52401	0.0200383
S8GTF8|Neg_362310_TGME49_chrIII_2|A0A125YRJ1	-2.09564	0.0192473
S8GTF8|Neg_362310_TGME49_chrIII_2|A0A125YRJ4	-2.81474	0.0033388
S8GTF8|Neg_362310_TGME49_chrIII_2|A0A125YRM8	-2.16141	0.0226506
S8GTF8|Neg_362310_TGME49_chrIII_2|A0A125YRX4	-2.41123	0.0155446
S8GTF8|Neg_362310_TGME49_chrIII_2|A0A125YS30	-2.1864	0.0121701
S8GTF8|Neg_362310_TGME49_chrIII_2|A0A125YSA5	-2.0202	0.012729
S8GTF8|Neg_362310_TGME49_chrIII_2|A0A125YSU2	-2.54458	0.0112051
S8GTF8|Neg_362310_TGME49_chrIII_2|A0A125YT53	-2.24631	0.00135927
S8GTF8|Neg_362310_TGME49_chrIII_2|A0A125YTG8	-2.57753	0.00709559
S8GTF8|Neg_362310_TGME49_chrIII_2|A0A125YTR6	-2.57517	0.0120256
S8GTF8|Neg_362310_TGME49_chrIII_2|A0A125YU26	-2.37831	0.025154
S8GTF8|Neg_362310_TGME49_chrIII_2|A0A125YUE8	-2.17314	0.0254825
S8GTF8|Neg_362310_TGME49_chrIII_2|A0A125YVE4	-3.15783	0.00394588
S8GTF8|Neg_362310_TGME49_chrIII_2|A0A125YVJ7	-2.23001	0.0317916
S8GTF8|Neg_362310_TGME49_chrIII_2|A0A125YVW4	-2.33486	0.00800435
S8GTF8|Neg_362310_TGME49_chrIII_2|A0A125YW69	-2.42661	0.0113193
S8GTF8|Neg_362310_TGME49_chrIII_2|A0A125YWU7	-2.16484	0.0353131
S8GTF8|Neg_362310_TGME49_chrIII_2|A0A125YX27	-2.21961	0.0102508
S8GTF8|Neg_362310_TGME49_chrIII_2|A0A125YX31	-2.49078	0.0110528
S8GTF8|Neg_362310_TGME49_chrIII_2|A0A125YXB2	-2.09638	0.0443306
S8GTF8|Neg_362310_TGME49_chrIII_2|A0A125YXH3	-2.09554	0.026872
S8GTF8|Neg_362310_TGME49_chrIII_2|A0A125YY09	-2.27945	0.0204748
S8GTF8|Neg_362310_TGME49_chrIII_2|A0A125YY44	-2.81002	0.0031595
S8GTF8|Neg_362310_TGME49_chrIII_2|A0A125YYB5	-2.38517	0.0179866
S8GTF8|Neg_362310_TGME49_chrIII_2|A0A125YYE7	-2.30966	0.0138706
S8GTF8|Neg_362310_TGME49_chrIII_2|A0A125YYY9	-2.81174	0.0029014
S8GTF8|Neg_362310_TGME49_chrIII_2|A0A125YZI4	-2.01456	0.0323361
S8GTF8|Neg_362310_TGME49_chrIII_2|A0A125YZM0	-2.68349	0.00214944
S8GTF8|Neg_362310_TGME49_chrIII_2|ABCB1	-2.34863	0.0473973
S8GTF8|Neg_362310_TGME49_chrIII_2|ABCG96	-2.76634	0.000591293
S8GTF8|Neg_362310_TGME49_chrIII_2|ACC1	-3.27608	0.00694011
S8GTF8|Neg_362310_TGME49_chrIII_2|ACC2	-2.30531	0.02768
S8GTF8|Neg_362310_TGME49_chrIII_2|S8EMY3	-2.5893	0.0378833
S8GTF8|Neg_362310_TGME49_chrIII_2|S8ENL7	-3.22603	0.00331663
S8GTF8|Neg_362310_TGME49_chrIII_2|S8EPC3	-2.51534	0.00992924
S8GTF8|Neg_362310_TGME49_chrIII_2|S8EPD3	-2.32701	0.0176735
S8GTF8|Neg_362310_TGME49_chrIII_2|S8EPT0	-2.66449	0.0152766
S8GTF8|Neg_362310_TGME49_chrIII_2|S8EQ47	-2.15502	0.0241363
S8GTF8|Neg_362310_TGME49_chrIII_2|S8EQD6	-2.21041	0.0163445
S8GTF8|Neg_362310_TGME49_chrIII_2|S8ERL9	-2.03109	0.0260652
S8GTF8|Neg_362310_TGME49_chrIII_2|S8ERZ4	-2.47585	0.00492684
S8GTF8|Neg_362310_TGME49_chrIII_2|S8ES51	-2.38768	0.0173246
S8GTF8|Neg_362310_TGME49_chrIII_2|S8ET28	-2.15602	0.0180591
S8GTF8|Neg_362310_TGME49_chrIII_2|S8ETH3	-2.32351	0.0207029
S8GTF8|Neg_362310_TGME49_chrIII_2|S8EU89	-2.09772	0.0321396
S8GTF8|Neg_362310_TGME49_chrIII_2|S8EUN3	-2.24053	0.0225207
S8GTF8|Neg_362310_TGME49_chrIII_2|S8EUP0	-2.40182	0.00955101
S8GTF8|Neg_362310_TGME49_chrIII_2|S8EV62	-2.35847	0.0122348
S8GTF8|Neg_362310_TGME49_chrIII_2|S8EVA0	-2.04268	0.0249152
S8GTF8|Neg_362310_TGME49_chrIII_2|S8EVT5	-2.07879	0.0211871
S8GTF8|Neg_362310_TGME49_chrIII_2|S8EW69	-2.07505	0.00817445
S8GTF8|Neg_362310_TGME49_chrIII_2|S8EW85	-2.63204	0.00261763
S8GTF8|Neg_362310_TGME49_chrIII_2|S8EWH2	-2.29018	0.0142702
S8GTF8|Neg_362310_TGME49_chrIII_2|S8EWM7	-2.73738	0.00518619
S8GTF8|Neg_362310_TGME49_chrIII_2|S8EWW8	-2.29491	0.0118362
S8GTF8|Neg_362310_TGME49_chrIII_2|S8EWZ4	-2.6463	0.00889261
S8GTF8|Neg_362310_TGME49_chrIII_2|S8EX48	-2.18659	0.0192304
S8GTF8|Neg_362310_TGME49_chrIII_2|S8EX57	-2.1156	0.0352945
S8GTF8|Neg_362310_TGME49_chrIII_2|S8EX81	-2.13619	0.0263917
S8GTF8|Neg_362310_TGME49_chrIII_2|S8EXA3	-2.13269	0.00924792
S8GTF8|Neg_362310_TGME49_chrIII_2|S8EXL7	-2.92461	0.00675661
S8GTF8|Neg_362310_TGME49_chrIII_2|S8EY07	-2.24257	0.0241832
S8GTF8|Neg_362310_TGME49_chrIII_2|S8EYA2	-2.09515	0.0247331
S8GTF8|Neg_362310_TGME49_chrIII_2|S8EYF2	-2.22457	0.017858
S8GTF8|Neg_362310_TGME49_chrIII_2|S8EYG0	-2.00447	0.0222384
S8GTF8|Neg_362310_TGME49_chrIII_2|S8EZ97	-2.32876	0.016987
S8GTF8|Neg_362310_TGME49_chrIII_2|S8EZC1	-3.14773	0.00192743
S8GTF8|Neg_362310_TGME49_chrIII_2|S8EZG7	-2.49648	0.00811024
S8GTF8|Neg_362310_TGME49_chrIII_2|S8EZH1	-2.21748	0.00888678
S8GTF8|Neg_362310_TGME49_chrIII_2|S8EZX4	-2.15276	0.0383082
S8GTF8|Neg_362310_TGME49_chrIII_2|S8EZZ8	-2.70799	0.00587423
S8GTF8|Neg_362310_TGME49_chrIII_2|S8F081	-5.06812	0.00332491
S8GTF8|Neg_362310_TGME49_chrIII_2|S8F0C5	-2.11941	0.0410546
S8GTF8|Neg_362310_TGME49_chrIII_2|S8F1F2	-2.90532	0.00442476
S8GTF8|Neg_362310_TGME49_chrIII_2|S8F1G6	-3.05744	0.0304802
S8GTF8|Neg_362310_TGME49_chrIII_2|S8F2K0	-2.66739	0.0103754
S8GTF8|Neg_362310_TGME49_chrIII_2|S8F2Q3	-2.06158	0.0214858
S8GTF8|Neg_362310_TGME49_chrIII_2|S8F2V7	-2.08058	0.0169339
S8GTF8|Neg_362310_TGME49_chrIII_2|S8F2Y3	-2.47373	0.0295781
S8GTF8|Neg_362310_TGME49_chrIII_2|S8F310	-2.077	0.0196155
S8GTF8|Neg_362310_TGME49_chrIII_2|S8F350	-2.08923	0.014781
S8GTF8|Neg_362310_TGME49_chrIII_2|S8F418	-2.21284	0.0244865
S8GTF8|Neg_362310_TGME49_chrIII_2|S8F4F3	-2.30087	0.0302309
S8GTF8|Neg_362310_TGME49_chrIII_2|S8F4S1	-2.49486	0.0119252
S8GTF8|Neg_362310_TGME49_chrIII_2|S8F4W5	-2.39597	0.0147252
S8GTF8|Neg_362310_TGME49_chrIII_2|S8F4W9	-2.38779	0.00556672
S8GTF8|Neg_362310_TGME49_chrIII_2|S8F5J7	-2.15541	0.0101675
S8GTF8|Neg_362310_TGME49_chrIII_2|S8F5P9	-2.23709	0.011522
S8GTF8|Neg_362310_TGME49_chrIII_2|S8F5Y7	-2.5466	0.00590784
S8GTF8|Neg_362310_TGME49_chrIII_2|S8F6P9	-2.13179	0.0349797
S8GTF8|Neg_362310_TGME49_chrIII_2|S8F6S2	-2.32469	0.0169136
S8GTF8|Neg_362310_TGME49_chrIII_2|S8F732	-2.40333	0.0261614
S8GTF8|Neg_362310_TGME49_chrIII_2|S8F741	-2.6017	0.00518619
S8GTF8|Neg_362310_TGME49_chrIII_2|S8F7P5	-2.78462	0.00917007
S8GTF8|Neg_362310_TGME49_chrIII_2|S8F8L6	-2.0459	0.0391555
S8GTF8|Neg_362310_TGME49_chrIII_2|S8F8M0	-2.44727	0.00767446
S8GTF8|Neg_362310_TGME49_chrIII_2|S8F8M2	-2.31446	0.00929614
S8GTF8|Neg_362310_TGME49_chrIII_2|S8F8T7	-2.53153	0.014502
S8GTF8|Neg_362310_TGME49_chrIII_2|S8F8V6	-2.11515	0.0273064
S8GTF8|Neg_362310_TGME49_chrIII_2|S8F997	-3.26924	0.0253026
S8GTF8|Neg_362310_TGME49_chrIII_2|S8F9Y6	-2.05843	0.0330694
S8GTF8|Neg_362310_TGME49_chrIII_2|S8FAE0	-2.32347	0.0423136
S8GTF8|Neg_362310_TGME49_chrIII_2|S8FAJ1	-2.54827	0.01103
S8GTF8|Neg_362310_TGME49_chrIII_2|S8FAU8	-2.22359	0.00287052
S8GTF8|Neg_362310_TGME49_chrIII_2|S8FCG7	-2.23915	0.0112454
S8GTF8|Neg_362310_TGME49_chrIII_2|S8FCJ4	-2.50965	0.00860436
S8GTF8|Neg_362310_TGME49_chrIII_2|S8FE65	-2.65633	0.0137102
S8GTF8|Neg_362310_TGME49_chrIII_2|S8FE85	-2.08316	0.0401729
S8GTF8|Neg_362310_TGME49_chrIII_2|S8G0B9	-2.61137	0.0063193
S8GTF8|Neg_362310_TGME49_chrIII_2|S8G0D6	-2.40416	0.0166249
S8GTF8|Neg_362310_TGME49_chrIII_2|S8G0P0	-2.46522	0.00817465
S8GTF8|Neg_362310_TGME49_chrIII_2|S8G0Q1	-2.62151	0.00594042
S8GTF8|Neg_362310_TGME49_chrIII_2|S8G2P7	-2.28317	0.0227118
S8GTF8|Neg_362310_TGME49_chrIII_2|S8G5F5	-2.24867	0.01449
S8GTF8|Neg_362310_TGME49_chrIII_2|S8G6I9	-2.80093	0.00607158
S8GTF8|Neg_362310_TGME49_chrIII_2|S8G7S1	-2.0642	0.034753
S8GTF8|Neg_362310_TGME49_chrIII_2|S8GAK6	-2.00909	0.0143973
S8GTF8|Neg_362310_TGME49_chrIII_2|S8GAP9	-2.01319	0.0188974
S8GTF8|Neg_362310_TGME49_chrIII_2|S8GBB7	-2.53293	0.00723711
S8GTF8|Neg_362310_TGME49_chrIII_2|S8GC34	-2.72266	0.00433745
S8GTF8|Neg_362310_TGME49_chrIII_2|S8GCD5	-2.08493	0.0194663
S8GTF8|Neg_362310_TGME49_chrIII_2|S8GCW7	-2.27335	0.0193001
S8GTF8|Neg_362310_TGME49_chrIII_2|S8GD85	-2.12988	0.0138072
S8GTF8|Neg_362310_TGME49_chrIII_2|S8GDY9	-2.0029	0.0188099
S8GTF8|Neg_362310_TGME49_chrIII_2|S8GE06	-2.11642	0.0394378
S8GTF8|Neg_362310_TGME49_chrIII_2|S8GEJ5	-2.3577	0.0100067
S8GTF8|Neg_362310_TGME49_chrIII_2|S8GES0	-2.8961	0.00490682
S8GTF8|Neg_362310_TGME49_chrIII_2|S8GG59	-2.59178	0.00972653
S8GTF8|Neg_362310_TGME49_chrIII_2|S8GH01	-2.51409	0.0396228
S8GTF8|Neg_362310_TGME49_chrIII_2|S8GHS9	-2.16409	0.0254613
S8GTF8|Neg_362310_TGME49_chrIII_2|S8GHX9	-2.23061	0.0190702
S8GTF8|Neg_362310_TGME49_chrIII_2|S8GI40	-2.62472	0.0131986
S8GTF8|Neg_362310_TGME49_chrIII_2|S8GIJ1	-3.21466	0.00527565
S8GTF8|Neg_362310_TGME49_chrIII_2|S8GJC2	-2.48377	0.00998202
S8GTF8|Neg_362310_TGME49_chrIII_2|S8GJQ0	-2.08342	0.040542
S8GTF8|Neg_362310_TGME49_chrIII_2|S8GK91	-2.32994	0.0312251
S8GTF8|Neg_362310_TGME49_chrIII_2|S8GKM6	-2.2048	0.0258472
S8GTF8|Neg_362310_TGME49_chrIII_2|S8GLH0	-2.19676	0.0272266
S8GTF8|Neg_362310_TGME49_chrIII_2|S8GLM0	-2.0815	0.0189037
S8GTF8|Neg_362310_TGME49_chrIII_2|S8GP08	-2.5854	0.00644059
S8GTF8|Neg_362310_TGME49_chrIII_2|S8GQB9	-2.5081	0.00989976
S8GTF8|Neg_362310_TGME49_chrIII_2|S8GQN5	-2.40073	0.0281876
S8GTF8|Neg_362310_TGME49_chrIII_2|S8GQZ8	-2.08932	0.0399883
S8GTF8|Neg_362310_TGME49_chrIII_2|S8GRX6	-2.13035	0.0276405
S8GTF8|Neg_362310_TGME49_chrIII_2|S8GSG4	-2.1958	0.0378183
S8GTF8|Neg_362310_TGME49_chrIII_2|S8GU25	-2.1129	0.0194709
S8GTF8|Neg_362310_TGME49_chrIII_2|S8GUL9	-2.14195	0.00460852
S8GTF8|Neg_362310_TGME49_chrIII_2|S8GUX4	-3.43527	0.00146322
S8GTF8|Neg_362310_TGME49_chrIII_2|SPT6	-2.36536	0.0182067
S8GTF8|Neg_362310_TGME49_chrIII_2|SSRP1	-2.39885	0.00709559
A0A125YY09|Neg_443586_TGME49_chrIV_1|S8ETQ3	3.64573	0.00855009
A0A125YY09|Neg_443586_TGME49_chrIV_1|S8FAC2	2.61421	0.000913886
A0A125YY09|Neg_443586_TGME49_chrIV_1|S8GDW3	2.48156	0.00595056
A0A125YY09|Neg_443586_TGME49_chrIV_1|S8GG11	4.7137	7.24966e-05
A0A125YY09|Neg_443586_TGME49_chrIV_1|S8GK07	2.67147	0.0473973
A0A125YY09|Neg_443586_TGME49_chrIV_1|S8GTF8	2.26727	0.0239395
A0A125YY09|Neg_443586_TGME49_chrIV_1|S8GU06	2.17329	0.00473448
A0A125YP27|Neg_448632_TGME49_chrIV_1|S8F686	2.41974	0.00098399
S8FCX5|Neg_452509_TGME49_chrIV_1|A0A125YJZ4	-2.20172	0.00851568
S8FCX5|Neg_452509_TGME49_chrIV_1|POLR1A	-2.00642	0.000959885
S8FCX5|Neg_452509_TGME49_chrIV_1|ROM5	-2.10655	0.00075535
S8FCX5|Neg_452509_TGME49_chrIV_1|S8EZ59	-2.8977	0.0019102
S8FCX5|Neg_452509_TGME49_chrIV_1|S8F081	-4.30069	9.16332e-06
S8FCX5|Neg_452509_TGME49_chrIV_1|S8F1G6	-2.29	0.00223675
S8FCX5|Neg_452509_TGME49_chrIV_1|S8F7S2	-4.76217	1.13943e-05
S8FCX5|Neg_452509_TGME49_chrIV_1|S8GIJ1	-2.44722	0.00184894
S8FCX5|Neg_452509_TGME49_chrIV_1|S8GJ81	-2.15379	0.0146607
S8GHZ6|Neg_469020_TGME49_chrIV_1|A0A125YLE8	-2.00109	0.00239009
S8GHZ6|Neg_469020_TGME49_chrIV_1|A0A125YZK2	-2.27881	0.000906315
S8GHZ6|Neg_469020_TGME49_chrIV_1|S8ETW3	-2.17662	0.00581675
S8GHZ6|Neg_469020_TGME49_chrIV_1|S8F1F2	-2.08262	9.71235e-05
S8GHZ6|Neg_469020_TGME49_chrIV_1|S8F8H6	-2.23764	0.00570245
S8GHZ6|Neg_469020_TGME49_chrIV_1|S8G1H7	2.54431	0.00101882
S8GHZ6|Neg_469020_TGME49_chrIV_1|S8GBJ7	-3.70984	0.0133195
S8GHZ6|Neg_469020_TGME49_chrIV_1|S8GHQ6	2.69263	0.00590211
S8GHZ6|Neg_469020_TGME49_chrIV_1|S8GRA9	-2.0426	0.00425438
S8F6I9|Neg_480065_TGME49_chrIV_1|A0A125YK82	3.03091	0.00141004
S8F6I9|Neg_480065_TGME49_chrIV_2|A0A125YK82	3.03091	0.00141004
S8F6I9|Neg_480065_TGME49_chrIV_3|A0A125YK82	3.03091	0.00141004
S8GH47|Neg_557601_TGME49_chrV_1|A0A125YQM1	-2.08189	0.0275777
S8GRI2|Neg_557601_TGME49_chrV_1|A0A125YQM1	-2.88947	0.00800548
S8GH47|Neg_557601_TGME49_chrV_1|HIP	-2.77165	0.0102254
S8GRI2|Neg_557601_TGME49_chrV_1|HIP	-3.57922	0.00648682
S8GH47|Neg_557601_TGME49_chrV_1|S8ENI0	-2.15356	0.0160227
S8GRI2|Neg_557601_TGME49_chrV_1|S8ENI0	-2.96113	0.00605796
S8GRI2|Neg_557601_TGME49_chrV_1|S8ETW5	-2.77843	0.00971233
S8GRI2|Neg_557601_TGME49_chrV_1|S8EUI4	-2.72085	0.00297403
S8GRI2|Neg_557601_TGME49_chrV_1|S8EYL3	-2.73602	0.00956921
S8GH47|Neg_557601_TGME49_chrV_1|S8F4I9	-2.42534	0.0153586
S8GRI2|Neg_557601_TGME49_chrV_1|S8F4I9	-3.23291	0.00676107
S8GH47|Neg_557601_TGME49_chrV_1|S8G9N8	-3.10788	0.000183361
S8GRI2|Neg_557601_TGME49_chrV_1|S8G9N8	-3.91546	0.000173934
S8GH47|Neg_557601_TGME49_chrV_1|S8G9X9	-2.4429	0.0115805
S8GRI2|Neg_557601_TGME49_chrV_1|S8G9X9	-3.25047	0.00397145
S8GH47|Neg_557601_TGME49_chrV_1|S8GC16	-2.09643	0.0493278
S8GRI2|Neg_557601_TGME49_chrV_1|S8GC16	-2.90401	0.0175773
S8GH47|Neg_557601_TGME49_chrV_2|A0A125YQM1	-2.08189	0.0275777
S8GRI2|Neg_557601_TGME49_chrV_2|A0A125YQM1	-2.88947	0.00800548
S8GH47|Neg_557601_TGME49_chrV_2|HIP	-2.77165	0.0102254
S8GRI2|Neg_557601_TGME49_chrV_2|HIP	-3.57922	0.00648682
S8GH47|Neg_557601_TGME49_chrV_2|S8ENI0	-2.15356	0.0160227
S8GRI2|Neg_557601_TGME49_chrV_2|S8ENI0	-2.96113	0.00605796
S8GRI2|Neg_557601_TGME49_chrV_2|S8ETW5	-2.77843	0.00971233
S8GRI2|Neg_557601_TGME49_chrV_2|S8EUI4	-2.72085	0.00297403
S8GRI2|Neg_557601_TGME49_chrV_2|S8EYL3	-2.73602	0.00956921
S8GH47|Neg_557601_TGME49_chrV_2|S8F4I9	-2.42534	0.0153586
S8GRI2|Neg_557601_TGME49_chrV_2|S8F4I9	-3.23291	0.00676107
S8GH47|Neg_557601_TGME49_chrV_2|S8G9N8	-3.10788	0.000183361
S8GRI2|Neg_557601_TGME49_chrV_2|S8G9N8	-3.91546	0.000173934
S8GH47|Neg_557601_TGME49_chrV_2|S8G9X9	-2.4429	0.0115805
S8GRI2|Neg_557601_TGME49_chrV_2|S8G9X9	-3.25047	0.00397145
S8GH47|Neg_557601_TGME49_chrV_2|S8GC16	-2.09643	0.0493278
S8GRI2|Neg_557601_TGME49_chrV_2|S8GC16	-2.90401	0.0175773
S8FAU8|Neg_673367_TGME49_chrVI_1|S8FA85	-2.52301	0.00199133
S8FAU8|Neg_673367_TGME49_chrVI_1|S8GPQ4	-2.62778	0.00150991
S8F7M4|Neg_687185_TGME49_chrVI_1|A0A125YMJ0	-2.26227	0.00159813
S8F7M4|Neg_687185_TGME49_chrVI_1|S8G5T3	-2.81385	3.48053e-05
A0A125YKS7|Neg_690661_TGME49_chrVI_1|S8ETQ3	4.3988	0.00260309
S8F4L4|Neg_690661_TGME49_chrVI_1|S8ETQ3	3.74124	0.00620723
A0A125YKS7|Neg_690661_TGME49_chrVI_1|S8EUA7	3.96001	0.0062592
S8F4L4|Neg_690661_TGME49_chrVI_1|S8EUA7	3.30245	0.00764217
S8F4L4|Neg_690661_TGME49_chrVI_1|S8EZT2	-2.63854	0.0268366
A0A125YKS7|Neg_690661_TGME49_chrVI_1|S8G940	3.61338	0.0238235
S8F4L4|Neg_690661_TGME49_chrVI_1|S8G940	2.95583	0.0322906
A0A125YKS7|Neg_690661_TGME49_chrVI_2|S8ETQ3	4.3988	0.00260309
S8F4L4|Neg_690661_TGME49_chrVI_2|S8ETQ3	3.74124	0.00620723
A0A125YKS7|Neg_690661_TGME49_chrVI_2|S8EUA7	3.96001	0.0062592
S8F4L4|Neg_690661_TGME49_chrVI_2|S8EUA7	3.30245	0.00764217
S8F4L4|Neg_690661_TGME49_chrVI_2|S8EZT2	-2.63854	0.0268366
A0A125YKS7|Neg_690661_TGME49_chrVI_2|S8G940	3.61338	0.0238235
S8F4L4|Neg_690661_TGME49_chrVI_2|S8G940	2.95583	0.0322906
A0A125YKS7|Neg_690661_TGME49_chrVI_3|S8ETQ3	4.3988	0.00260309
S8F4L4|Neg_690661_TGME49_chrVI_3|S8ETQ3	3.74124	0.00620723
A0A125YKS7|Neg_690661_TGME49_chrVI_3|S8EUA7	3.96001	0.0062592
S8F4L4|Neg_690661_TGME49_chrVI_3|S8EUA7	3.30245	0.00764217
S8F4L4|Neg_690661_TGME49_chrVI_3|S8EZT2	-2.63854	0.0268366
A0A125YKS7|Neg_690661_TGME49_chrVI_3|S8G940	3.61338	0.0238235
S8F4L4|Neg_690661_TGME49_chrVI_3|S8G940	2.95583	0.0322906
A0A125YI26|Neg_704782_TGME49_chrVI_1|A0A125YYD8	2.23004	0.000758696
A0A125YI26|Neg_704782_TGME49_chrVI_1|S8F3U3	3.04848	0.0315548
A0A125YI26|Neg_704782_TGME49_chrVI_1|S8FA85	-2.64472	0.00113109
A0A125YI26|Neg_704782_TGME49_chrVI_1|S8G940	2.73863	0.0292928
S8F3R4|Neg_731952_TGME49_chrVI_1|S8EUA7	3.02865	0.00228448
S8F3R4|Neg_731952_TGME49_chrVI_1|S8F1Q4	2.10933	0.0363077
S8F3R4|Neg_731952_TGME49_chrVI_1|S8GG11	4.53541	0.000455138
A0A125YNK5|Neg_770480_TGME49_chrVI_1|A0A125YQV8	5.19452	0.000526811
A0A125YNK5|Neg_770480_TGME49_chrVI_1|S8F0Y9	4.53314	0.000632358
S8F8P7|Neg_823279_TGME49_chrVIIa_1|A0A125YP41	-2.08595	0.0216744
S8F8P7|Neg_823279_TGME49_chrVIIa_1|A0A125YTL4	-2.07264	0.0415509
S8F8P7|Neg_823279_TGME49_chrVIIa_2|A0A125YP41	-2.08595	0.0216744
S8F8P7|Neg_823279_TGME49_chrVIIa_2|A0A125YTL4	-2.07264	0.0415509
S8F8P7|Neg_823279_TGME49_chrVIIa_3|A0A125YP41	-2.08595	0.0216744
S8F8P7|Neg_823279_TGME49_chrVIIa_3|A0A125YTL4	-2.07264	0.0415509
S8F339|Neg_901675_TGME49_chrVIIa_1|S8F081	-2.94061	0.00137062
S8F339|Neg_901675_TGME49_chrVIIa_1|S8F6M7	-2.59925	0.000271936
S8F339|Neg_901675_TGME49_chrVIIa_1|S8GGD8	2.26423	0.0121915
S8F339|Neg_901675_TGME49_chrVIIa_1|S8GJJ1	2.05888	0.0014837
A0A125YWF2|Neg_903813_TGME49_chrVIIa_1|S8EZ59	-2.72498	0.00823952
A0A125YWF2|Neg_903813_TGME49_chrVIIa_1|S8F081	-4.12798	0.00801925
S8F343|Neg_903813_TGME49_chrVIIa_1|S8F081	-3.21459	0.000309536
A0A125YWF2|Neg_903813_TGME49_chrVIIa_1|S8FCI1	-2.86686	0.0169248
S8F997|Neg_904432_TGME49_chrVIIa_1|S8EST9	2.01071	0.00697962
S8F997|Neg_904432_TGME49_chrVIIa_1|S8GG11	5.70303	7.17756e-05
S8F997|Neg_904432_TGME49_chrVIIa_2|S8EST9	2.01071	0.00697962
S8F997|Neg_904432_TGME49_chrVIIa_2|S8GG11	5.70303	7.17756e-05
A0A125YM53|Neg_926125_TGME49_chrVIIa_1|A0A125YK82	3.19175	0.00045721
A0A125YM53|Neg_926125_TGME49_chrVIIa_1|S8F081	-2.73444	0.00327708
A0A125YM53|Neg_926125_TGME49_chrVIIa_1|S8F7K8	2.53764	0.00666803
A0A125YM53|Neg_926125_TGME49_chrVIIa_1|S8G220	2.56002	0.000452505
A0A125YM53|Neg_926125_TGME49_chrVIIa_2|A0A125YK82	3.19175	0.00045721
A0A125YM53|Neg_926125_TGME49_chrVIIa_2|S8F081	-2.73444	0.00327708
A0A125YM53|Neg_926125_TGME49_chrVIIa_2|S8F7K8	2.53764	0.00666803
A0A125YM53|Neg_926125_TGME49_chrVIIa_2|S8G220	2.56002	0.000452505
A0A125YM53|Neg_926125_TGME49_chrVIIa_3|A0A125YK82	3.19175	0.00045721
A0A125YM53|Neg_926125_TGME49_chrVIIa_3|S8F081	-2.73444	0.00327708
A0A125YM53|Neg_926125_TGME49_chrVIIa_3|S8F7K8	2.53764	0.00666803
A0A125YM53|Neg_926125_TGME49_chrVIIa_3|S8G220	2.56002	0.000452505
S8GEN8|Neg_927148_TGME49_chrVIIa_1|A0A125YMA1	-2.48883	0.000934618
S8GEN8|Neg_927148_TGME49_chrVIIa_1|MIC8	-2.08787	0.000385131
S8GEN8|Neg_927148_TGME49_chrVIIa_1|S8GJ99	-2.02831	0.00707896
S8GEN8|Neg_927148_TGME49_chrVIIa_1|S8GP63	-2.09743	0.000808425
S8F7Y6|Neg_993097_TGME49_chrVIIb_1|S8EUA7	3.11033	0.0153303
S8F7Y6|Neg_993097_TGME49_chrVIIb_1|S8FE58	3.30711	0.00064054
S8F7Y6|Neg_993097_TGME49_chrVIIb_2|S8EUA7	3.11033	0.0153303
S8F7Y6|Neg_993097_TGME49_chrVIIb_2|S8FE58	3.30711	0.00064054
S8F7Y6|Neg_993097_TGME49_chrVIIb_3|S8EUA7	3.11033	0.0153303
S8F7Y6|Neg_993097_TGME49_chrVIIb_3|S8FE58	3.30711	0.00064054
S8GCK6|Pos_1021312_TGME49_chrVIIb_1|AP2III1	2.73883	0.00422034
S8GLW0|Pos_1021312_TGME49_chrVIIb_1|AP2III1	2.89963	0.00285283
S8GCK6|Pos_1021312_TGME49_chrVIIb_2|AP2III1	2.73883	0.00422034
S8GLW0|Pos_1021312_TGME49_chrVIIb_2|AP2III1	2.89963	0.00285283
S8F7K8|Pos_1025572_TGME49_chrVIIb_1|A0A125YIK8	-2.80823	0.0413995
S8F7K8|Pos_1025572_TGME49_chrVIIb_1|A0A125YIM1	-3.02572	0.040133
S8F7K8|Pos_1025572_TGME49_chrVIIb_1|A0A125YQK6	-2.27546	0.0380229
S8F7K8|Pos_1025572_TGME49_chrVIIb_1|A0A125YU98	-2.61032	0.0457915
S8F7K8|Pos_1025572_TGME49_chrVIIb_1|S8EW95	-2.58617	0.0489707
S8F7K8|Pos_1025572_TGME49_chrVIIb_1|S8EZ59	-3.25683	0.0337135
S8F7K8|Pos_1025572_TGME49_chrVIIb_1|S8F059	-2.66704	0.034598
S8F7K8|Pos_1025572_TGME49_chrVIIb_1|S8GCB7	-2.5618	0.044661
S8F7K8|Pos_1025572_TGME49_chrVIIb_1|S8GG35	-2.72254	0.0228592
S8F7K8|Pos_1025572_TGME49_chrVIIb_1|S8GJ81	-2.51292	0.0435107
S8F7K8|Pos_1025572_TGME49_chrVIIb_2|A0A125YIK8	-2.80823	0.0413995
S8F7K8|Pos_1025572_TGME49_chrVIIb_2|A0A125YIM1	-3.02572	0.040133
S8F7K8|Pos_1025572_TGME49_chrVIIb_2|A0A125YQK6	-2.27546	0.0380229
S8F7K8|Pos_1025572_TGME49_chrVIIb_2|A0A125YU98	-2.61032	0.0457915
S8F7K8|Pos_1025572_TGME49_chrVIIb_2|S8EW95	-2.58617	0.0489707
S8F7K8|Pos_1025572_TGME49_chrVIIb_2|S8EZ59	-3.25683	0.0337135
S8F7K8|Pos_1025572_TGME49_chrVIIb_2|S8F059	-2.66704	0.034598
S8F7K8|Pos_1025572_TGME49_chrVIIb_2|S8GCB7	-2.5618	0.044661
S8F7K8|Pos_1025572_TGME49_chrVIIb_2|S8GG35	-2.72254	0.0228592
S8F7K8|Pos_1025572_TGME49_chrVIIb_2|S8GJ81	-2.51292	0.0435107
S8F7K8|Pos_1025572_TGME49_chrVIIb_3|A0A125YIK8	-2.80823	0.0413995
S8F7K8|Pos_1025572_TGME49_chrVIIb_3|A0A125YIM1	-3.02572	0.040133
S8F7K8|Pos_1025572_TGME49_chrVIIb_3|A0A125YQK6	-2.27546	0.0380229
S8F7K8|Pos_1025572_TGME49_chrVIIb_3|A0A125YU98	-2.61032	0.0457915
S8F7K8|Pos_1025572_TGME49_chrVIIb_3|S8EW95	-2.58617	0.0489707
S8F7K8|Pos_1025572_TGME49_chrVIIb_3|S8EZ59	-3.25683	0.0337135
S8F7K8|Pos_1025572_TGME49_chrVIIb_3|S8F059	-2.66704	0.034598
S8F7K8|Pos_1025572_TGME49_chrVIIb_3|S8GCB7	-2.5618	0.044661
S8F7K8|Pos_1025572_TGME49_chrVIIb_3|S8GG35	-2.72254	0.0228592
S8F7K8|Pos_1025572_TGME49_chrVIIb_3|S8GJ81	-2.51292	0.0435107
S8F7F6|Pos_1045540_TGME49_chrVIIb_1|A0A125YRH9	-2.97497	0.0114999
S8F7F6|Pos_1045540_TGME49_chrVIIb_1|A0A125YVG2	-3.92317	0.000675102
A0A125YI50|Pos_1053401_TGME49_chrVIIb_1|S8F4G1	3.59817	0.00415359
A0A125YI50|Pos_1053401_TGME49_chrVIIb_2|S8F4G1	3.59817	0.00415359
A0A125YI50|Pos_1053401_TGME49_chrVIIb_3|S8F4G1	3.59817	0.00415359
HDAC4|Pos_1092779_TGME49_chrVIIb_1|S8F081	-3.32878	0.0106004
HDAC4|Pos_1092779_TGME49_chrVIIb_1|S8F6M7	-2.98742	0.00857331
HDAC4|Pos_1092779_TGME49_chrVIIb_1|S8F7S2	-3.79026	0.00923045
HDAC4|Pos_1092779_TGME49_chrVIIb_2|S8F081	-3.32878	0.0106004
HDAC4|Pos_1092779_TGME49_chrVIIb_2|S8F6M7	-2.98742	0.00857331
HDAC4|Pos_1092779_TGME49_chrVIIb_2|S8F7S2	-3.79026	0.00923045
S8F6X6|Pos_1102181_TGME49_chrVIIb_1|S8F4M4	-7.38136	0.00101431
A0A125YN36|Pos_1121989_TGME49_chrVIIb_1|A0A125YLE1	3.06719	0.0492019
A0A125YN36|Pos_1121989_TGME49_chrVIIb_2|A0A125YLE1	3.06719	0.0492019
S8F6C7|Pos_1159201_TGME49_chrVIII_1|S8F9H7	3.18725	0.0258498
S8F6C7|Pos_1159201_TGME49_chrVIII_2|S8F9H7	3.18725	0.0258498
S8EZU1|Pos_1203543_TGME49_chrVIII_1|S8F7L7	2.33452	0.00147802
S8GAM4|Pos_1224605_TGME49_chrVIII_1|S8ER20	2.04147	0.000337316
S8GAM4|Pos_1224605_TGME49_chrVIII_1|S8EUA7	3.92448	0.00113701
S8GAM4|Pos_1224605_TGME49_chrVIII_1|S8EVX6	2.7076	0.0206333
S8GAM4|Pos_1224605_TGME49_chrVIII_1|S8EYM3	2.696	0.00209341
S8GAM4|Pos_1224605_TGME49_chrVIII_1|S8EZM6	2.33285	8.38754e-06
S8GAM4|Pos_1224605_TGME49_chrVIII_1|S8F081	-2.05606	0.00114068
S8GAM4|Pos_1224605_TGME49_chrVIII_1|S8F378	2.00111	0.0157632
S8GAM4|Pos_1224605_TGME49_chrVIII_1|S8F6W2	2.37168	0.000300163
S8GAM4|Pos_1224605_TGME49_chrVIII_1|S8F8P4	2.60919	0.000639423
S8GAM4|Pos_1224605_TGME49_chrVIII_1|S8F8W5	3.10694	0.000136701
S8GAM4|Pos_1224605_TGME49_chrVIII_1|S8FF71	2.06786	0.0092005
S8GAM4|Pos_1224605_TGME49_chrVIII_1|S8G1H7	4.73368	8.47167e-05
S8GAM4|Pos_1224605_TGME49_chrVIII_1|S8G7H6	2.8152	0.000100142
S8GAM4|Pos_1224605_TGME49_chrVIII_1|S8GB10	3.11128	3.7594e-05
S8GAM4|Pos_1224605_TGME49_chrVIII_1|S8GTF8	2.98481	0.00971869
A0A125YWW4|Pos_1228050_TGME49_chrVIII_1|S8F837	2.20652	0.00200482
S8GVG0|Pos_122956_TGME49_chrIa_1|S8G869	2.41181	0.0250823
S8GVG0|Pos_122956_TGME49_chrIa_2|S8G869	2.41181	0.0250823
S8GVG0|Pos_122958_TGME49_chrIa_1|S8F8P4	2.03249	0.00587423
A0A125YJ05|Pos_1258323_TGME49_chrVIII_1|S8GDY3	3.48204	0.000399343
A0A125YJ05|Pos_1258323_TGME49_chrVIII_2|S8GDY3	3.48204	0.000399343
S8GJI7|Pos_1268664_TGME49_chrVIII_1|S8F394	2.39746	0.000473523
S8GJI7|Pos_1268664_TGME49_chrVIII_1|S8F6M7	-2.10708	0.00214661
S8F1U5|Pos_1284389_TGME49_chrVIII_1|S8GLA8	3.03165	0.0163522
ST2|Pos_1284389_TGME49_chrVIII_1|S8GLA8	5.09126	0.000642072
S8F1U5|Pos_1284389_TGME49_chrVIII_2|S8GLA8	3.03165	0.0163522
ST2|Pos_1284389_TGME49_chrVIII_2|S8GLA8	5.09126	0.000642072
S8G9W2|Pos_1293060_TGME49_chrVIII_1|S8F3U3	2.9166	0.0410941
S8G9W2|Pos_1293060_TGME49_chrVIII_1|S8F8W5	2.13584	0.00257916
S8GID7|Pos_1385955_TGME49_chrVIII_1|A0A125YFE6	-2.03191	0.010311
S8GID7|Pos_1385955_TGME49_chrVIII_1|A0A125YFT5	-2.10172	0.00664756
S8GID7|Pos_1385955_TGME49_chrVIII_1|A0A125YHZ4	-2.07937	0.0023336
S8GID7|Pos_1385955_TGME49_chrVIII_1|A0A125YIK8	-2.92774	0.000518918
S8GID7|Pos_1385955_TGME49_chrVIII_1|A0A125YIM1	-3.14523	0.00124915
S8GID7|Pos_1385955_TGME49_chrVIII_1|A0A125YIN7	-2.22136	0.000826725
S8GID7|Pos_1385955_TGME49_chrVIII_1|A0A125YL14	-2.0269	0.00929614
S8GID7|Pos_1385955_TGME49_chrVIII_1|A0A125YM69	-2.21802	0.0154598
S8GID7|Pos_1385955_TGME49_chrVIII_1|A0A125YMP7	-2.37611	0.0254479
S8GID7|Pos_1385955_TGME49_chrVIII_1|A0A125YMQ2	-2.22888	0.0103621
S8GID7|Pos_1385955_TGME49_chrVIII_1|A0A125YNJ1	-2.25394	0.0344269
S8GID7|Pos_1385955_TGME49_chrVIII_1|A0A125YQD4	-2.21224	0.00567401
S8GID7|Pos_1385955_TGME49_chrVIII_1|A0A125YRG7	-2.88316	0.00170407
S8GID7|Pos_1385955_TGME49_chrVIII_1|A0A125YRK1	-2.44753	0.00502069
S8GID7|Pos_1385955_TGME49_chrVIII_1|A0A125YS45	-2.0334	0.00238403
S8GID7|Pos_1385955_TGME49_chrVIII_1|A0A125YT33	-2.11687	0.00302311
S8GID7|Pos_1385955_TGME49_chrVIII_1|A0A125YTC7	-2.19966	0.0101469
S8GID7|Pos_1385955_TGME49_chrVIII_1|A0A125YVK8	-2.1887	0.010743
S8GID7|Pos_1385955_TGME49_chrVIII_1|A0A125YW58	-2.26064	0.000980685
S8GID7|Pos_1385955_TGME49_chrVIII_1|A0A125YW65	-2.03497	0.011111
S8GID7|Pos_1385955_TGME49_chrVIII_1|A0A125YXR9	-2.52929	0.000649294
S8GID7|Pos_1385955_TGME49_chrVIII_1|A0A125YY04	-2.34742	0.00526693
S8GID7|Pos_1385955_TGME49_chrVIII_1|ACC1	-2.98729	0.000452505
S8GID7|Pos_1385955_TGME49_chrVIII_1|CDC48CY	-2.26067	0.00426375
S8GID7|Pos_1385955_TGME49_chrVIII_1|CRC230	-2.3174	0.00224458
S8GID7|Pos_1385955_TGME49_chrVIII_1|DDX6	-2.44113	0.00735191
S8GID7|Pos_1385955_TGME49_chrVIII_1|MYSTA	-2.09949	0.0116685
S8GID7|Pos_1385955_TGME49_chrVIII_1|PFKII	-2.50224	0.000825661
S8GID7|Pos_1385955_TGME49_chrVIII_1|POLR1B	-2.29991	0.00464519
S8GID7|Pos_1385955_TGME49_chrVIII_1|S8EMZ1	-2.03243	0.00452533
S8GID7|Pos_1385955_TGME49_chrVIII_1|S8EP73	-2.08088	0.00895316
S8GID7|Pos_1385955_TGME49_chrVIII_1|S8EPY2	-2.37575	0.00585972
S8GID7|Pos_1385955_TGME49_chrVIII_1|S8ERD7	-2.09805	0.00212088
S8GID7|Pos_1385955_TGME49_chrVIII_1|S8ERJ9	-2.04332	0.00942276
S8GID7|Pos_1385955_TGME49_chrVIII_1|S8ETH3	-2.03471	0.000866984
S8GID7|Pos_1385955_TGME49_chrVIII_1|S8EU53	-2.09408	0.0111874
S8GID7|Pos_1385955_TGME49_chrVIII_1|S8EVN8	-2.34466	0.000395639
S8GID7|Pos_1385955_TGME49_chrVIII_1|S8EXW0	-2.10133	0.000490693
S8GID7|Pos_1385955_TGME49_chrVIII_1|S8EYN4	-2.37109	0.00362733
S8GID7|Pos_1385955_TGME49_chrVIII_1|S8EYT3	-2.59896	0.000960177
S8GID7|Pos_1385955_TGME49_chrVIII_1|S8EZ59	-3.37633	0.00414254
S8GID7|Pos_1385955_TGME49_chrVIII_1|S8EZ66	-3.33117	0.00732108
S8GID7|Pos_1385955_TGME49_chrVIII_1|S8EZE0	-2.00179	0.000570313
S8GID7|Pos_1385955_TGME49_chrVIII_1|S8EZG7	-2.20768	0.00138453
S8GID7|Pos_1385955_TGME49_chrVIII_1|S8EZZ8	-2.41919	0.0025617
S8GID7|Pos_1385955_TGME49_chrVIII_1|S8F0J0	-2.68887	0.0336517
S8GID7|Pos_1385955_TGME49_chrVIII_1|S8F1E5	-2.11884	0.00992746
S8GID7|Pos_1385955_TGME49_chrVIII_1|S8F1Q9	-3.03596	0.00147723
S8GID7|Pos_1385955_TGME49_chrVIII_1|S8F219	-2.36186	0.00196013
S8GID7|Pos_1385955_TGME49_chrVIII_1|S8F2Y7	-2.13625	0.012037
S8GID7|Pos_1385955_TGME49_chrVIII_1|S8F4M7	-2.32934	0.00485817
S8GID7|Pos_1385955_TGME49_chrVIII_1|S8F4R1	-2.17349	0.00206205
S8GID7|Pos_1385955_TGME49_chrVIII_1|S8F4W9	-2.099	0.0050231
S8GID7|Pos_1385955_TGME49_chrVIII_1|S8F548	-2.09007	0.00241889
S8GID7|Pos_1385955_TGME49_chrVIII_1|S8F7A6	-2.13575	0.00884619
S8GID7|Pos_1385955_TGME49_chrVIII_1|S8F7S2	-5.24081	0.000272996
S8GID7|Pos_1385955_TGME49_chrVIII_1|S8F892	-2.20511	0.00744587
S8GID7|Pos_1385955_TGME49_chrVIII_1|S8F8S4	-2.9062	0.000648707
S8GID7|Pos_1385955_TGME49_chrVIII_1|S8F8Y8	-2.14768	0.00529659
S8GID7|Pos_1385955_TGME49_chrVIII_1|S8F9Q8	-2.06657	0.00487602
S8GID7|Pos_1385955_TGME49_chrVIII_1|S8FAJ1	-2.25947	0.00128337
S8GID7|Pos_1385955_TGME49_chrVIII_1|S8FAZ8	-2.39833	0.00384952
S8GID7|Pos_1385955_TGME49_chrVIII_1|S8FBQ7	-2.10281	0.00464867
S8GID7|Pos_1385955_TGME49_chrVIII_1|S8G005	-2.03302	0.00683104
S8GID7|Pos_1385955_TGME49_chrVIII_1|S8G1H7	2.01041	0.0349797
S8GID7|Pos_1385955_TGME49_chrVIII_1|S8G9D7	-2.05066	0.00498807
S8GID7|Pos_1385955_TGME49_chrVIII_1|S8GB64	-2.20474	0.000267437
S8GID7|Pos_1385955_TGME49_chrVIII_1|S8GB77	-2.06349	0.000914858
S8GID7|Pos_1385955_TGME49_chrVIII_1|S8GBS0	-2.80319	0.000851507
S8GID7|Pos_1385955_TGME49_chrVIII_1|S8GCU6	-2.07442	0.00598381
S8GID7|Pos_1385955_TGME49_chrVIII_1|S8GEJ5	-2.0689	0.00554132
S8GID7|Pos_1385955_TGME49_chrVIII_1|S8GFM1	-2.45033	0.00242825
S8GID7|Pos_1385955_TGME49_chrVIII_1|S8GG35	-2.84205	0.000987851
S8GID7|Pos_1385955_TGME49_chrVIII_1|S8GHT5	-2.66739	0.000833756
S8GID7|Pos_1385955_TGME49_chrVIII_1|S8GJ99	-2.31442	0.0436052
S8GID7|Pos_1385955_TGME49_chrVIII_1|S8GLW0	-2.02865	0.00225807
S8GID7|Pos_1385955_TGME49_chrVIII_1|S8GMD6	-2.51952	0.00902852
S8GID7|Pos_1385955_TGME49_chrVIII_1|S8GN97	-2.07648	0.00252211
S8GID7|Pos_1385955_TGME49_chrVIII_1|S8GQB9	-2.2193	0.00149439
S8GID7|Pos_1385955_TGME49_chrVIII_1|S8GRH6	-2.17492	0.0029014
S8GID7|Pos_1385955_TGME49_chrVIII_1|S8GRQ6	-2.38845	0.000399343
S8GID7|Pos_1385955_TGME49_chrVIII_1|S8GRR9	-3.07522	0.00141004
S8GID7|Pos_1385955_TGME49_chrVIII_2|A0A125YFE6	-2.03191	0.010311
S8GID7|Pos_1385955_TGME49_chrVIII_2|A0A125YFT5	-2.10172	0.00664756
S8GID7|Pos_1385955_TGME49_chrVIII_2|A0A125YHZ4	-2.07937	0.0023336
S8GID7|Pos_1385955_TGME49_chrVIII_2|A0A125YIK8	-2.92774	0.000518918
S8GID7|Pos_1385955_TGME49_chrVIII_2|A0A125YIM1	-3.14523	0.00124915
S8GID7|Pos_1385955_TGME49_chrVIII_2|A0A125YIN7	-2.22136	0.000826725
S8GID7|Pos_1385955_TGME49_chrVIII_2|A0A125YL14	-2.0269	0.00929614
S8GID7|Pos_1385955_TGME49_chrVIII_2|A0A125YM69	-2.21802	0.0154598
S8GID7|Pos_1385955_TGME49_chrVIII_2|A0A125YMP7	-2.37611	0.0254479
S8GID7|Pos_1385955_TGME49_chrVIII_2|A0A125YMQ2	-2.22888	0.0103621
S8GID7|Pos_1385955_TGME49_chrVIII_2|A0A125YNJ1	-2.25394	0.0344269
S8GID7|Pos_1385955_TGME49_chrVIII_2|A0A125YQD4	-2.21224	0.00567401
S8GID7|Pos_1385955_TGME49_chrVIII_2|A0A125YRG7	-2.88316	0.00170407
S8GID7|Pos_1385955_TGME49_chrVIII_2|A0A125YRK1	-2.44753	0.00502069
S8GID7|Pos_1385955_TGME49_chrVIII_2|A0A125YS45	-2.0334	0.00238403
S8GID7|Pos_1385955_TGME49_chrVIII_2|A0A125YT33	-2.11687	0.00302311
S8GID7|Pos_1385955_TGME49_chrVIII_2|A0A125YTC7	-2.19966	0.0101469
S8GID7|Pos_1385955_TGME49_chrVIII_2|A0A125YVK8	-2.1887	0.010743
S8GID7|Pos_1385955_TGME49_chrVIII_2|A0A125YW58	-2.26064	0.000980685
S8GID7|Pos_1385955_TGME49_chrVIII_2|A0A125YW65	-2.03497	0.011111
S8GID7|Pos_1385955_TGME49_chrVIII_2|A0A125YXR9	-2.52929	0.000649294
S8GID7|Pos_1385955_TGME49_chrVIII_2|A0A125YY04	-2.34742	0.00526693
S8GID7|Pos_1385955_TGME49_chrVIII_2|ACC1	-2.98729	0.000452505
S8GID7|Pos_1385955_TGME49_chrVIII_2|CDC48CY	-2.26067	0.00426375
S8GID7|Pos_1385955_TGME49_chrVIII_2|CRC230	-2.3174	0.00224458
S8GID7|Pos_1385955_TGME49_chrVIII_2|DDX6	-2.44113	0.00735191
S8GID7|Pos_1385955_TGME49_chrVIII_2|MYSTA	-2.09949	0.0116685
S8GID7|Pos_1385955_TGME49_chrVIII_2|PFKII	-2.50224	0.000825661
S8GID7|Pos_1385955_TGME49_chrVIII_2|POLR1B	-2.29991	0.00464519
S8GID7|Pos_1385955_TGME49_chrVIII_2|S8EMZ1	-2.03243	0.00452533
S8GID7|Pos_1385955_TGME49_chrVIII_2|S8EP73	-2.08088	0.00895316
S8GID7|Pos_1385955_TGME49_chrVIII_2|S8EPY2	-2.37575	0.00585972
S8GID7|Pos_1385955_TGME49_chrVIII_2|S8ERD7	-2.09805	0.00212088
S8GID7|Pos_1385955_TGME49_chrVIII_2|S8ERJ9	-2.04332	0.00942276
S8GID7|Pos_1385955_TGME49_chrVIII_2|S8ETH3	-2.03471	0.000866984
S8GID7|Pos_1385955_TGME49_chrVIII_2|S8EU53	-2.09408	0.0111874
S8GID7|Pos_1385955_TGME49_chrVIII_2|S8EVN8	-2.34466	0.000395639
S8GID7|Pos_1385955_TGME49_chrVIII_2|S8EXW0	-2.10133	0.000490693
S8GID7|Pos_1385955_TGME49_chrVIII_2|S8EYN4	-2.37109	0.00362733
S8GID7|Pos_1385955_TGME49_chrVIII_2|S8EYT3	-2.59896	0.000960177
S8GID7|Pos_1385955_TGME49_chrVIII_2|S8EZ59	-3.37633	0.00414254
S8GID7|Pos_1385955_TGME49_chrVIII_2|S8EZ66	-3.33117	0.00732108
S8GID7|Pos_1385955_TGME49_chrVIII_2|S8EZE0	-2.00179	0.000570313
S8GID7|Pos_1385955_TGME49_chrVIII_2|S8EZG7	-2.20768	0.00138453
S8GID7|Pos_1385955_TGME49_chrVIII_2|S8EZZ8	-2.41919	0.0025617
S8GID7|Pos_1385955_TGME49_chrVIII_2|S8F0J0	-2.68887	0.0336517
S8GID7|Pos_1385955_TGME49_chrVIII_2|S8F1E5	-2.11884	0.00992746
S8GID7|Pos_1385955_TGME49_chrVIII_2|S8F1Q9	-3.03596	0.00147723
S8GID7|Pos_1385955_TGME49_chrVIII_2|S8F219	-2.36186	0.00196013
S8GID7|Pos_1385955_TGME49_chrVIII_2|S8F2Y7	-2.13625	0.012037
S8GID7|Pos_1385955_TGME49_chrVIII_2|S8F4M7	-2.32934	0.00485817
S8GID7|Pos_1385955_TGME49_chrVIII_2|S8F4R1	-2.17349	0.00206205
S8GID7|Pos_1385955_TGME49_chrVIII_2|S8F4W9	-2.099	0.0050231
S8GID7|Pos_1385955_TGME49_chrVIII_2|S8F548	-2.09007	0.00241889
S8GID7|Pos_1385955_TGME49_chrVIII_2|S8F7A6	-2.13575	0.00884619
S8GID7|Pos_1385955_TGME49_chrVIII_2|S8F7S2	-5.24081	0.000272996
S8GID7|Pos_1385955_TGME49_chrVIII_2|S8F892	-2.20511	0.00744587
S8GID7|Pos_1385955_TGME49_chrVIII_2|S8F8S4	-2.9062	0.000648707
S8GID7|Pos_1385955_TGME49_chrVIII_2|S8F8Y8	-2.14768	0.00529659
S8GID7|Pos_1385955_TGME49_chrVIII_2|S8F9Q8	-2.06657	0.00487602
S8GID7|Pos_1385955_TGME49_chrVIII_2|S8FAJ1	-2.25947	0.00128337
S8GID7|Pos_1385955_TGME49_chrVIII_2|S8FAZ8	-2.39833	0.00384952
S8GID7|Pos_1385955_TGME49_chrVIII_2|S8FBQ7	-2.10281	0.00464867
S8GID7|Pos_1385955_TGME49_chrVIII_2|S8G005	-2.03302	0.00683104
S8GID7|Pos_1385955_TGME49_chrVIII_2|S8G1H7	2.01041	0.0349797
S8GID7|Pos_1385955_TGME49_chrVIII_2|S8G9D7	-2.05066	0.00498807
S8GID7|Pos_1385955_TGME49_chrVIII_2|S8GB64	-2.20474	0.000267437
S8GID7|Pos_1385955_TGME49_chrVIII_2|S8GB77	-2.06349	0.000914858
S8GID7|Pos_1385955_TGME49_chrVIII_2|S8GBS0	-2.80319	0.000851507
S8GID7|Pos_1385955_TGME49_chrVIII_2|S8GCU6	-2.07442	0.00598381
S8GID7|Pos_1385955_TGME49_chrVIII_2|S8GEJ5	-2.0689	0.00554132
S8GID7|Pos_1385955_TGME49_chrVIII_2|S8GFM1	-2.45033	0.00242825
S8GID7|Pos_1385955_TGME49_chrVIII_2|S8GG35	-2.84205	0.000987851
S8GID7|Pos_1385955_TGME49_chrVIII_2|S8GHT5	-2.66739	0.000833756
S8GID7|Pos_1385955_TGME49_chrVIII_2|S8GJ99	-2.31442	0.0436052
S8GID7|Pos_1385955_TGME49_chrVIII_2|S8GLW0	-2.02865	0.00225807
S8GID7|Pos_1385955_TGME49_chrVIII_2|S8GMD6	-2.51952	0.00902852
S8GID7|Pos_1385955_TGME49_chrVIII_2|S8GN97	-2.07648	0.00252211
S8GID7|Pos_1385955_TGME49_chrVIII_2|S8GQB9	-2.2193	0.00149439
S8GID7|Pos_1385955_TGME49_chrVIII_2|S8GRH6	-2.17492	0.0029014
S8GID7|Pos_1385955_TGME49_chrVIII_2|S8GRQ6	-2.38845	0.000399343
S8GID7|Pos_1385955_TGME49_chrVIII_2|S8GRR9	-3.07522	0.00141004
S8F220|Pos_1406140_TGME49_chrIX_1|S8G9X7	2.03348	0.0425944
S8F220|Pos_1406140_TGME49_chrIX_2|S8G9X7	2.03348	0.0425944
S8EYV4|Pos_1414310_TGME49_chrIX_1|S8EU39	2.72644	0.00904913
S8F273|Pos_1424343_TGME49_chrIX_1|A0A125YIR1	3.69842	0.00966318
S8F273|Pos_1424343_TGME49_chrIX_1|S8F686	2.37569	0.00437395
S8F273|Pos_1424343_TGME49_chrIX_1|S8G7H6	2.29729	0.00423079
S8F273|Pos_1424343_TGME49_chrIX_2|A0A125YIR1	3.69842	0.00966318
S8F273|Pos_1424343_TGME49_chrIX_2|S8F686	2.37569	0.00437395
S8F273|Pos_1424343_TGME49_chrIX_2|S8G7H6	2.29729	0.00423079
S8F291|Pos_1429581_TGME49_chrIX_1|S8F2A3	2.06139	0.0107696
S8F291|Pos_1429581_TGME49_chrIX_1|S8F307	2.24253	0.0099119
S8EZ11|Pos_1429581_TGME49_chrIX_1|S8GRK0	4.20368	9.16332e-06
S8F291|Pos_1429581_TGME49_chrIX_1|S8GRK0	5.63887	0.000576244
S8F291|Pos_1429581_TGME49_chrIX_1|S8GT76	3.03695	0.00671486
S8F291|Pos_1429581_TGME49_chrIX_2|S8F2A3	2.06139	0.0107696
S8F291|Pos_1429581_TGME49_chrIX_2|S8F307	2.24253	0.0099119
S8EZ11|Pos_1429581_TGME49_chrIX_2|S8GRK0	4.20368	9.16332e-06
S8F291|Pos_1429581_TGME49_chrIX_2|S8GRK0	5.63887	0.000576244
S8F291|Pos_1429581_TGME49_chrIX_2|S8GT76	3.03695	0.00671486
S8F291|Pos_1429581_TGME49_chrIX_3|S8F2A3	2.06139	0.0107696
S8F291|Pos_1429581_TGME49_chrIX_3|S8F307	2.24253	0.0099119
S8EZ11|Pos_1429581_TGME49_chrIX_3|S8GRK0	4.20368	9.16332e-06
S8F291|Pos_1429581_TGME49_chrIX_3|S8GRK0	5.63887	0.000576244
S8F291|Pos_1429581_TGME49_chrIX_3|S8GT76	3.03695	0.00671486
S8GL66|Pos_144782_TGME49_chrIa_1|S8F5S0	3.24447	0.034499
S8EZA8|Pos_1456999_TGME49_chrIX_1|S8EQS0	2.80027	0.00273278
S8EZA8|Pos_1456999_TGME49_chrIX_1|S8EVX6	2.05647	0.0330842
S8EZA8|Pos_1456999_TGME49_chrIX_1|S8F081	-2.70719	0.0048757
S8EZA8|Pos_1456999_TGME49_chrIX_1|S8F6M7	-2.36583	8.47167e-05
S8EZA8|Pos_1456999_TGME49_chrIX_1|S8F7B9	-3.32507	0.00942276
S8EZA8|Pos_1456999_TGME49_chrIX_1|S8G7H6	2.16407	0.00361936
S8EZA8|Pos_1456999_TGME49_chrIX_1|S8GB10	2.46015	0.00348035
A0A125YTR6|Pos_1459310_TGME49_chrIX_1|S8GEN8	2.04878	0.000529379
S8EZD7|Pos_1467899_TGME49_chrIX_1|S8F1B3	3.36668	0.0101774
S8EWP8|Pos_1487908_TGME49_chrIX_1|A0A125YGN8	2.56683	0.00217532
S8EWP8|Pos_1487908_TGME49_chrIX_1|S8F381	2.21221	0.0313826
S8EWQ2|Pos_1490072_TGME49_chrIX_1|S8F3U3	2.917	0.0301914
S8EZV6|Pos_1504773_TGME49_chrIX_1|A0A125YPG4	-2.31682	0.000878934
S8EZV6|Pos_1504773_TGME49_chrIX_1|S8F158	-2.36519	0.000276346
S8EZV6|Pos_1504773_TGME49_chrIX_1|S8F9B7	-2.49553	0.00059778
S8EZV6|Pos_1504773_TGME49_chrIX_1|S8GES7	-2.90709	0.000220756
S8EZV6|Pos_1504773_TGME49_chrIX_1|S8GFM7	-3.01693	0.000376764
S8EZV6|Pos_1504773_TGME49_chrIX_1|S8GG86	-2.2507	0.00851568
S8F3D1|Pos_1527064_TGME49_chrIX_1|S8G645	2.33094	0.00293716
S8GHS2|Pos_1529255_TGME49_chrIX_1|S8FA85	-2.66515	0.0122377
S8GHS2|Pos_1529255_TGME49_chrIX_1|S8GJ10	2.56286	0.0365861
S8GHS2|Pos_1529255_TGME49_chrIX_2|S8FA85	-2.66515	0.0122377
S8GHS2|Pos_1529255_TGME49_chrIX_2|S8GJ10	2.56286	0.0365861
S8GHS2|Pos_1529255_TGME49_chrIX_3|S8FA85	-2.66515	0.0122377
S8GHS2|Pos_1529255_TGME49_chrIX_3|S8GJ10	2.56286	0.0365861
S8F3F6|Pos_1532941_TGME49_chrIX_1|S8EXI5	4.33625	0.00081713
ABCG89|Pos_1533611_TGME49_chrIX_1|A0A125YIR1	2.48773	0.0293796
ABCG89|Pos_1533611_TGME49_chrIX_2|A0A125YIR1	2.48773	0.0293796
S8G8H3|Pos_1537392_TGME49_chrIX_1|S8ES23	-2.06553	0.00694178
S8G8H3|Pos_1537392_TGME49_chrIX_1|S8EYJ4	3.12643	0.0106373
S8G8H3|Pos_1537392_TGME49_chrIX_1|S8FBF9	-2.08684	0.00356802
S8G8H3|Pos_1537392_TGME49_chrIX_1|S8G9M2	-2.03091	0.0129194
S8G8H3|Pos_1537392_TGME49_chrIX_1|S8GHJ5	-2.17152	0.00714081
S8G8H3|Pos_1537392_TGME49_chrIX_2|S8ES23	-2.06553	0.00694178
S8G8H3|Pos_1537392_TGME49_chrIX_2|S8EYJ4	3.12643	0.0106373
S8G8H3|Pos_1537392_TGME49_chrIX_2|S8FBF9	-2.08684	0.00356802
S8G8H3|Pos_1537392_TGME49_chrIX_2|S8G9M2	-2.03091	0.0129194
S8G8H3|Pos_1537392_TGME49_chrIX_2|S8GHJ5	-2.17152	0.00714081
S8G8H3|Pos_1537392_TGME49_chrIX_3|S8ES23	-2.06553	0.00694178
S8G8H3|Pos_1537392_TGME49_chrIX_3|S8EYJ4	3.12643	0.0106373
S8G8H3|Pos_1537392_TGME49_chrIX_3|S8FBF9	-2.08684	0.00356802
S8G8H3|Pos_1537392_TGME49_chrIX_3|S8G9M2	-2.03091	0.0129194
S8G8H3|Pos_1537392_TGME49_chrIX_3|S8GHJ5	-2.17152	0.00714081
S8G8H6|Pos_1538575_TGME49_chrIX_1|A0A125YL68	2.05924	0.00579092
S8G8H6|Pos_1538575_TGME49_chrIX_1|S8EYJ4	4.00683	0.0141904
S8G8H6|Pos_1538575_TGME49_chrIX_1|S8F2G8	-2.01362	0.00176387
S8G8H6|Pos_1538575_TGME49_chrIX_2|A0A125YL68	2.05924	0.00579092
S8G8H6|Pos_1538575_TGME49_chrIX_2|S8EYJ4	4.00683	0.0141904
S8G8H6|Pos_1538575_TGME49_chrIX_2|S8F2G8	-2.01362	0.00176387
A0A125YW80|Pos_154618_TGME49_chrIa_1|S8EVX6	2.20177	0.0347951
A0A125YW80|Pos_154618_TGME49_chrIa_1|S8F686	2.38777	0.00148274
A0A125YW80|Pos_154618_TGME49_chrIa_1|S8F8W5	2.60111	0.00173237
A0A125YW80|Pos_154618_TGME49_chrIa_1|S8G363	4.99771	0.00211865
A0A125YW80|Pos_154618_TGME49_chrIa_1|S8G7H6	2.30937	7.16793e-05
A0A125YW80|Pos_154618_TGME49_chrIa_1|S8GTF8	2.47898	0.00958656
A0A125YZC4|Pos_155992_TGME49_chrIa_1|S8F7S8	2.32022	0.00499292
A0A125YZC4|Pos_155992_TGME49_chrIa_1|S8G821	4.46825	0.0015537
A0A125YZC4|Pos_155992_TGME49_chrIa_1|S8GRI2	3.22202	0.0138304
A0A125YXF5|Pos_159313_TGME49_chrIa_1|A0A125YN97	3.22527	0.0249842
CRC230|Pos_1594124_TGME49_chrIX_1|S8EV97	2.05438	0.000403753
CRC230|Pos_1594124_TGME49_chrIX_1|S8F081	-2.44821	0.000858459
CRC230|Pos_1594124_TGME49_chrIX_1|S8F686	2.50145	0.000971588
CRC230|Pos_1594124_TGME49_chrIX_1|S8F7S2	-2.90969	0.00304963
CRC230|Pos_1594124_TGME49_chrIX_1|S8FE58	3.72911	0.00349281
CRC230|Pos_1594124_TGME49_chrIX_1|S8G5D3	2.85112	5.16262e-05
CRC230|Pos_1594124_TGME49_chrIX_1|S8G989	2.23778	0.00337816
CRC230|Pos_1594124_TGME49_chrIX_1|S8GEN8	2.08379	0.000567202
A0A125YQ80|Pos_1611284_TGME49_chrIX_1|S8F7B9	-3.26095	0.00163743
A0A125YQ80|Pos_1611284_TGME49_chrIX_2|S8F7B9	-3.26095	0.00163743
S8GG70|Pos_1616908_TGME49_chrIX_1|A0A125YVX6	3.72854	0.0124981
S8GV37|Pos_165386_TGME49_chrIa_1|S8GBZ5	2.25569	0.000116745
S8GV37|Pos_165386_TGME49_chrIa_2|S8GBZ5	2.25569	0.000116745
S8GFP6|Pos_1658820_TGME49_chrX_1|S8EUY6	2.09363	0.00800928
S8GFP6|Pos_1658820_TGME49_chrX_1|S8G946	2.79058	0.0049109
PFKII|Pos_1672773_TGME49_chrX_1|S8EUA7	3.72036	0.00769273
PFKII|Pos_1672773_TGME49_chrX_1|S8EUF7	2.16194	0.00712787
PFKII|Pos_1672773_TGME49_chrX_1|S8EZM6	2.12873	0.00430692
PFKII|Pos_1672773_TGME49_chrX_1|S8F081	-2.26018	0.00385294
PFKII|Pos_1672773_TGME49_chrX_1|S8F7B9	-2.87806	0.00839663
PFKII|Pos_1672773_TGME49_chrX_1|S8F8C6	2.08036	0.0226882
PFKII|Pos_1672773_TGME49_chrX_1|S8G7I4	2.3806	0.0011695
PFKII|Pos_1672773_TGME49_chrX_1|S8G8H3	2.25452	0.000447823
S8G635|Pos_1678688_TGME49_chrX_1|PRMT5	-2.50869	0.00349695
S8G635|Pos_1678688_TGME49_chrX_1|S8F7S3	-2.231	0.0031134
S8G635|Pos_1678688_TGME49_chrX_1|S8GCD2	-3.26596	0.00399199
S8G635|Pos_1678688_TGME49_chrX_1|TBL1	-2.56434	0.000268523
S8F0Z6|Pos_1680976_TGME49_chrX_1|S8GAK4	3.03257	0.0172218
A0A125YHN8|Pos_1683080_TGME49_chrX_1|A0A125YK82	3.4496	8.39289e-05
S8EUP6|Pos_1683080_TGME49_chrX_1|A0A125YK82	3.07421	0.00169246
A0A125YHN8|Pos_1683080_TGME49_chrX_1|S8EUA7	3.50396	0.00343159
S8EUP6|Pos_1683080_TGME49_chrX_1|S8EUA7	3.12857	0.0104177
A0A125YHN8|Pos_1683080_TGME49_chrX_1|S8EYV0	2.31052	0.0012251
A0A125YHN8|Pos_1683080_TGME49_chrX_1|S8F7S2	-2.93806	0.00783939
S8EUP6|Pos_1683080_TGME49_chrX_1|S8F7S2	-3.31345	0.00289534
A0A125YHN8|Pos_1683080_TGME49_chrX_1|S8F837	2.01568	0.00214944
A0A125YHN8|Pos_1683080_TGME49_chrX_1|S8FAC2	2.91123	0.00109502
S8EUP6|Pos_1683080_TGME49_chrX_1|S8FAC2	2.53584	0.00679327
A0A125YHN8|Pos_1683080_TGME49_chrX_1|S8G1H7	4.31315	0.000220756
S8EUP6|Pos_1683080_TGME49_chrX_1|S8G1H7	3.93776	0.001147
A0A125YHN8|Pos_1683080_TGME49_chrX_1|S8G7H6	2.39467	5.92769e-05
S8EUP6|Pos_1683080_TGME49_chrX_1|S8G7H6	2.01928	6.74985e-05
A0A125YHN8|Pos_1683080_TGME49_chrX_1|S8GB10	2.69075	0.000204018
S8EUP6|Pos_1683080_TGME49_chrX_1|S8GB10	2.31536	0.00113961
A0A125YHN8|Pos_1683080_TGME49_chrX_1|S8GJJ1	2.52291	0.000455163
S8EUP6|Pos_1683080_TGME49_chrX_1|S8GJJ1	2.14752	0.00720663
A0A125YHN8|Pos_1683080_TGME49_chrX_1|S8GPY2	2.11447	0.00199633
A0A125YHN8|Pos_1683080_TGME49_chrX_1|S8GTF8	2.56429	0.00668841
S8EUP6|Pos_1683080_TGME49_chrX_1|S8GTF8	2.1889	0.0120267
A0A125YHN8|Pos_1683080_TGME49_chrX_2|A0A125YK82	3.4496	8.39289e-05
S8EUP6|Pos_1683080_TGME49_chrX_2|A0A125YK82	3.07421	0.00169246
A0A125YHN8|Pos_1683080_TGME49_chrX_2|S8EUA7	3.50396	0.00343159
S8EUP6|Pos_1683080_TGME49_chrX_2|S8EUA7	3.12857	0.0104177
A0A125YHN8|Pos_1683080_TGME49_chrX_2|S8EYV0	2.31052	0.0012251
A0A125YHN8|Pos_1683080_TGME49_chrX_2|S8F7S2	-2.93806	0.00783939
S8EUP6|Pos_1683080_TGME49_chrX_2|S8F7S2	-3.31345	0.00289534
A0A125YHN8|Pos_1683080_TGME49_chrX_2|S8F837	2.01568	0.00214944
A0A125YHN8|Pos_1683080_TGME49_chrX_2|S8FAC2	2.91123	0.00109502
S8EUP6|Pos_1683080_TGME49_chrX_2|S8FAC2	2.53584	0.00679327
A0A125YHN8|Pos_1683080_TGME49_chrX_2|S8G1H7	4.31315	0.000220756
S8EUP6|Pos_1683080_TGME49_chrX_2|S8G1H7	3.93776	0.001147
A0A125YHN8|Pos_1683080_TGME49_chrX_2|S8G7H6	2.39467	5.92769e-05
S8EUP6|Pos_1683080_TGME49_chrX_2|S8G7H6	2.01928	6.74985e-05
A0A125YHN8|Pos_1683080_TGME49_chrX_2|S8GB10	2.69075	0.000204018
S8EUP6|Pos_1683080_TGME49_chrX_2|S8GB10	2.31536	0.00113961
A0A125YHN8|Pos_1683080_TGME49_chrX_2|S8GJJ1	2.52291	0.000455163
S8EUP6|Pos_1683080_TGME49_chrX_2|S8GJJ1	2.14752	0.00720663
A0A125YHN8|Pos_1683080_TGME49_chrX_2|S8GPY2	2.11447	0.00199633
A0A125YHN8|Pos_1683080_TGME49_chrX_2|S8GTF8	2.56429	0.00668841
S8EUP6|Pos_1683080_TGME49_chrX_2|S8GTF8	2.1889	0.0120267
A0A125YMP1|Pos_1727487_TGME49_chrX_1|S8F081	-3.40918	0.00585575
S8G5P2|Pos_1727487_TGME49_chrX_1|S8F081	-2.9472	0.00336819
A0A125YMP1|Pos_1727487_TGME49_chrX_2|S8F081	-3.40918	0.00585575
S8G5P2|Pos_1727487_TGME49_chrX_2|S8F081	-2.9472	0.00336819
A0A125YMP1|Pos_1727487_TGME49_chrX_3|S8F081	-3.40918	0.00585575
S8G5P2|Pos_1727487_TGME49_chrX_3|S8F081	-2.9472	0.00336819
S8EU74|Pos_1735420_TGME49_chrX_1|A0A125YFF3	-2.95264	0.0260947
S8EU74|Pos_1735420_TGME49_chrX_1|S8G472	-2.8809	0.0181558
S8EU53|Pos_1743731_TGME49_chrX_1|S8FAA4	2.60428	0.00999183
A0A125YSQ1|Pos_1744278_TGME49_chrX_1|S8F369	3.12404	0.00803766
S8G5J9|Pos_1748609_TGME49_chrX_1|A0A125YH36	-2.5649	0.0394163
S8G5J9|Pos_1748609_TGME49_chrX_1|A0A125YKE2	-2.34334	0.0320069
S8G5J9|Pos_1748609_TGME49_chrX_1|S8ENA6	-2.04147	0.0267463
S8G5J9|Pos_1748609_TGME49_chrX_2|A0A125YH36	-2.5649	0.0394163
S8G5J9|Pos_1748609_TGME49_chrX_2|A0A125YKE2	-2.34334	0.0320069
S8G5J9|Pos_1748609_TGME49_chrX_2|S8ENA6	-2.04147	0.0267463
S8EX48|Pos_1749696_TGME49_chrX_1|S8F081	-2.8932	0.00199133
S8EX48|Pos_1749696_TGME49_chrX_1|S8F7S2	-3.35468	0.00937995
S8EX48|Pos_1749696_TGME49_chrX_1|S8FAC2	2.49461	0.00574532
S8EX48|Pos_1749696_TGME49_chrX_1|S8GJJ1	2.10629	0.00419034
S8F081|Pos_1770187_TGME49_chrX_1|S8F4X0	5.63387	0.000593074
S8F081|Pos_1770187_TGME49_chrX_1|S8GKY7	6.30288	0.000167292
A0A125YJU4|Pos_1775667_TGME49_chrX_1|S8GU38	-2.37382	0.0106633
HAD2SCP2|Pos_1794235_TGME49_chrX_1|A0A125YGM1	-2.11755	0.0110591
HAD2SCP2|Pos_1794235_TGME49_chrX_1|A0A125YJ02	-2.19534	0.0112792
HAD2SCP2|Pos_1794235_TGME49_chrX_1|A0A125YJ58	-2.40267	0.0119723
HAD2SCP2|Pos_1794235_TGME49_chrX_1|A0A125YK64	-2.22521	0.0179234
HAD2SCP2|Pos_1794235_TGME49_chrX_1|A0A125YMS4	-2.05054	0.0174001
HAD2SCP2|Pos_1794235_TGME49_chrX_1|A0A125YN08	-2.16639	0.00842298
HAD2SCP2|Pos_1794235_TGME49_chrX_1|A0A125YP50	-2.03035	0.0152944
HAD2SCP2|Pos_1794235_TGME49_chrX_1|A0A125YQD4	-2.24984	0.00889538
HAD2SCP2|Pos_1794235_TGME49_chrX_1|A0A125YRG5	-2.26987	0.00974998
HAD2SCP2|Pos_1794235_TGME49_chrX_1|A0A125YS93	-2.29412	0.0115593
HAD2SCP2|Pos_1794235_TGME49_chrX_1|A0A125YUI4	-2.45363	0.00882556
HAD2SCP2|Pos_1794235_TGME49_chrX_1|A0A125YUJ3	-2.82541	0.00284578
HAD2SCP2|Pos_1794235_TGME49_chrX_1|A0A125YVV3	-2.00076	0.024154
HAD2SCP2|Pos_1794235_TGME49_chrX_1|A0A125YXK8	-2.01705	0.0144496
HAD2SCP2|Pos_1794235_TGME49_chrX_1|A0A125YYE7	-2.05846	0.038608
HAD2SCP2|Pos_1794235_TGME49_chrX_1|A0A125YZA0	-2.00874	0.0151939
HAD2SCP2|Pos_1794235_TGME49_chrX_1|ACC2	-2.05412	0.00760791
HAD2SCP2|Pos_1794235_TGME49_chrX_1|CRC230	-2.355	0.00301895
HAD2SCP2|Pos_1794235_TGME49_chrX_1|MIC15	-2.0159	0.0202594
HAD2SCP2|Pos_1794235_TGME49_chrX_1|PKG	-2.25158	0.00845557
HAD2SCP2|Pos_1794235_TGME49_chrX_1|S8EN29	-2.15449	0.0300871
HAD2SCP2|Pos_1794235_TGME49_chrX_1|S8EPY2	-2.41335	0.017625
HAD2SCP2|Pos_1794235_TGME49_chrX_1|S8ER74	-2.81258	0.00551129
HAD2SCP2|Pos_1794235_TGME49_chrX_1|S8ETH3	-2.07231	0.0162314
HAD2SCP2|Pos_1794235_TGME49_chrX_1|S8EUE1	-2.15276	0.0123128
HAD2SCP2|Pos_1794235_TGME49_chrX_1|S8EVV6	-2.67736	0.00760121
HAD2SCP2|Pos_1794235_TGME49_chrX_1|S8EX61	-2.11517	0.0114886
HAD2SCP2|Pos_1794235_TGME49_chrX_1|S8EXU2	-2.2864	0.0205187
HAD2SCP2|Pos_1794235_TGME49_chrX_1|S8EYN4	-2.40869	0.00521005
HAD2SCP2|Pos_1794235_TGME49_chrX_1|S8EZH5	-2.13343	0.0266762
HAD2SCP2|Pos_1794235_TGME49_chrX_1|S8F1E5	-2.15645	0.0111023
HAD2SCP2|Pos_1794235_TGME49_chrX_1|S8F1G6	-2.80624	0.0073888
HAD2SCP2|Pos_1794235_TGME49_chrX_1|S8F1Q9	-3.07356	0.0032059
HAD2SCP2|Pos_1794235_TGME49_chrX_1|S8F2W9	-2.49063	0.00695868
HAD2SCP2|Pos_1794235_TGME49_chrX_1|S8F2Y7	-2.17385	0.0184015
HAD2SCP2|Pos_1794235_TGME49_chrX_1|S8F3J9	-2.19772	0.0138706
HAD2SCP2|Pos_1794235_TGME49_chrX_1|S8F6A4	-2.11332	0.0175332
HAD2SCP2|Pos_1794235_TGME49_chrX_1|S8F7I2	-2.18682	0.0215253
HAD2SCP2|Pos_1794235_TGME49_chrX_1|S8F7Q1	-2.18607	0.00931684
HAD2SCP2|Pos_1794235_TGME49_chrX_1|S8FAP9	-2.41143	0.0115559
HAD2SCP2|Pos_1794235_TGME49_chrX_1|S8FB39	-3.67704	0.00374907
HAD2SCP2|Pos_1794235_TGME49_chrX_1|S8FD25	-2.29946	0.00913601
HAD2SCP2|Pos_1794235_TGME49_chrX_1|S8FZQ5	-2.13756	0.024376
HAD2SCP2|Pos_1794235_TGME49_chrX_1|S8G5E6	-2.07589	0.0103621
HAD2SCP2|Pos_1794235_TGME49_chrX_1|S8G656	-2.32637	0.00697536
HAD2SCP2|Pos_1794235_TGME49_chrX_1|S8G8D8	-2.03555	0.0169238
HAD2SCP2|Pos_1794235_TGME49_chrX_1|S8G8I1	-2.47288	0.0260943
HAD2SCP2|Pos_1794235_TGME49_chrX_1|S8GAK2	-2.19448	0.00374944
HAD2SCP2|Pos_1794235_TGME49_chrX_1|S8GAM4	-2.74715	0.00398207
HAD2SCP2|Pos_1794235_TGME49_chrX_1|S8GAR3	-2.39849	0.00836436
HAD2SCP2|Pos_1794235_TGME49_chrX_1|S8GB64	-2.24234	0.00953699
HAD2SCP2|Pos_1794235_TGME49_chrX_1|S8GB77	-2.10109	0.00714081
HAD2SCP2|Pos_1794235_TGME49_chrX_1|S8GEH3	-2.1466	0.0294282
HAD2SCP2|Pos_1794235_TGME49_chrX_1|S8GEJ5	-2.1065	0.0181413
HAD2SCP2|Pos_1794235_TGME49_chrX_1|S8GES7	-2.0221	0.0158497
HAD2SCP2|Pos_1794235_TGME49_chrX_1|S8GFL5	-3.26238	0.00314696
HAD2SCP2|Pos_1794235_TGME49_chrX_1|S8GFP6	-2.08583	0.00595804
HAD2SCP2|Pos_1794235_TGME49_chrX_1|S8GGE9	-2.10632	0.048117
HAD2SCP2|Pos_1794235_TGME49_chrX_1|S8GHT5	-2.70499	0.007654
HAD2SCP2|Pos_1794235_TGME49_chrX_1|S8GKM3	-2.03405	0.00267313
HAD2SCP2|Pos_1794235_TGME49_chrX_1|S8GMQ7	-2.09493	0.0372579
HAD2SCP2|Pos_1794235_TGME49_chrX_1|S8GQ26	-2.05684	0.0115523
HAD2SCP2|Pos_1794235_TGME49_chrX_1|S8GQ48	-3.22464	0.000358789
HAD2SCP2|Pos_1794235_TGME49_chrX_1|S8GVA6	-2.8776	0.0036012
HAD2SCP2|Pos_1794235_TGME49_chrX_1|S8GVB8	-2.06011	0.00695568
HAD2SCP2|Pos_1794235_TGME49_chrX_1|TGME49_251620	-2.43457	0.00598892
HAD2SCP2|Pos_1794235_TGME49_chrX_2|A0A125YGM1	-2.11755	0.0110591
HAD2SCP2|Pos_1794235_TGME49_chrX_2|A0A125YJ02	-2.19534	0.0112792
HAD2SCP2|Pos_1794235_TGME49_chrX_2|A0A125YJ58	-2.40267	0.0119723
HAD2SCP2|Pos_1794235_TGME49_chrX_2|A0A125YK64	-2.22521	0.0179234
HAD2SCP2|Pos_1794235_TGME49_chrX_2|A0A125YMS4	-2.05054	0.0174001
HAD2SCP2|Pos_1794235_TGME49_chrX_2|A0A125YN08	-2.16639	0.00842298
HAD2SCP2|Pos_1794235_TGME49_chrX_2|A0A125YP50	-2.03035	0.0152944
HAD2SCP2|Pos_1794235_TGME49_chrX_2|A0A125YQD4	-2.24984	0.00889538
HAD2SCP2|Pos_1794235_TGME49_chrX_2|A0A125YRG5	-2.26987	0.00974998
HAD2SCP2|Pos_1794235_TGME49_chrX_2|A0A125YS93	-2.29412	0.0115593
HAD2SCP2|Pos_1794235_TGME49_chrX_2|A0A125YUI4	-2.45363	0.00882556
HAD2SCP2|Pos_1794235_TGME49_chrX_2|A0A125YUJ3	-2.82541	0.00284578
HAD2SCP2|Pos_1794235_TGME49_chrX_2|A0A125YVV3	-2.00076	0.024154
HAD2SCP2|Pos_1794235_TGME49_chrX_2|A0A125YXK8	-2.01705	0.0144496
HAD2SCP2|Pos_1794235_TGME49_chrX_2|A0A125YYE7	-2.05846	0.038608
HAD2SCP2|Pos_1794235_TGME49_chrX_2|A0A125YZA0	-2.00874	0.0151939
HAD2SCP2|Pos_1794235_TGME49_chrX_2|ACC2	-2.05412	0.00760791
HAD2SCP2|Pos_1794235_TGME49_chrX_2|CRC230	-2.355	0.00301895
HAD2SCP2|Pos_1794235_TGME49_chrX_2|MIC15	-2.0159	0.0202594
HAD2SCP2|Pos_1794235_TGME49_chrX_2|PKG	-2.25158	0.00845557
HAD2SCP2|Pos_1794235_TGME49_chrX_2|S8EN29	-2.15449	0.0300871
HAD2SCP2|Pos_1794235_TGME49_chrX_2|S8EPY2	-2.41335	0.017625
HAD2SCP2|Pos_1794235_TGME49_chrX_2|S8ER74	-2.81258	0.00551129
HAD2SCP2|Pos_1794235_TGME49_chrX_2|S8ETH3	-2.07231	0.0162314
HAD2SCP2|Pos_1794235_TGME49_chrX_2|S8EUE1	-2.15276	0.0123128
HAD2SCP2|Pos_1794235_TGME49_chrX_2|S8EVV6	-2.67736	0.00760121
HAD2SCP2|Pos_1794235_TGME49_chrX_2|S8EX61	-2.11517	0.0114886
HAD2SCP2|Pos_1794235_TGME49_chrX_2|S8EXU2	-2.2864	0.0205187
HAD2SCP2|Pos_1794235_TGME49_chrX_2|S8EYN4	-2.40869	0.00521005
HAD2SCP2|Pos_1794235_TGME49_chrX_2|S8EZH5	-2.13343	0.0266762
HAD2SCP2|Pos_1794235_TGME49_chrX_2|S8F1E5	-2.15645	0.0111023
HAD2SCP2|Pos_1794235_TGME49_chrX_2|S8F1G6	-2.80624	0.0073888
HAD2SCP2|Pos_1794235_TGME49_chrX_2|S8F1Q9	-3.07356	0.0032059
HAD2SCP2|Pos_1794235_TGME49_chrX_2|S8F2W9	-2.49063	0.00695868
HAD2SCP2|Pos_1794235_TGME49_chrX_2|S8F2Y7	-2.17385	0.0184015
HAD2SCP2|Pos_1794235_TGME49_chrX_2|S8F3J9	-2.19772	0.0138706
HAD2SCP2|Pos_1794235_TGME49_chrX_2|S8F6A4	-2.11332	0.0175332
HAD2SCP2|Pos_1794235_TGME49_chrX_2|S8F7I2	-2.18682	0.0215253
HAD2SCP2|Pos_1794235_TGME49_chrX_2|S8F7Q1	-2.18607	0.00931684
HAD2SCP2|Pos_1794235_TGME49_chrX_2|S8FAP9	-2.41143	0.0115559
HAD2SCP2|Pos_1794235_TGME49_chrX_2|S8FB39	-3.67704	0.00374907
HAD2SCP2|Pos_1794235_TGME49_chrX_2|S8FD25	-2.29946	0.00913601
HAD2SCP2|Pos_1794235_TGME49_chrX_2|S8FZQ5	-2.13756	0.024376
HAD2SCP2|Pos_1794235_TGME49_chrX_2|S8G5E6	-2.07589	0.0103621
HAD2SCP2|Pos_1794235_TGME49_chrX_2|S8G656	-2.32637	0.00697536
HAD2SCP2|Pos_1794235_TGME49_chrX_2|S8G8D8	-2.03555	0.0169238
HAD2SCP2|Pos_1794235_TGME49_chrX_2|S8G8I1	-2.47288	0.0260943
HAD2SCP2|Pos_1794235_TGME49_chrX_2|S8GAK2	-2.19448	0.00374944
HAD2SCP2|Pos_1794235_TGME49_chrX_2|S8GAM4	-2.74715	0.00398207
HAD2SCP2|Pos_1794235_TGME49_chrX_2|S8GAR3	-2.39849	0.00836436
HAD2SCP2|Pos_1794235_TGME49_chrX_2|S8GB64	-2.24234	0.00953699
HAD2SCP2|Pos_1794235_TGME49_chrX_2|S8GB77	-2.10109	0.00714081
HAD2SCP2|Pos_1794235_TGME49_chrX_2|S8GEH3	-2.1466	0.0294282
HAD2SCP2|Pos_1794235_TGME49_chrX_2|S8GEJ5	-2.1065	0.0181413
HAD2SCP2|Pos_1794235_TGME49_chrX_2|S8GES7	-2.0221	0.0158497
HAD2SCP2|Pos_1794235_TGME49_chrX_2|S8GFL5	-3.26238	0.00314696
HAD2SCP2|Pos_1794235_TGME49_chrX_2|S8GFP6	-2.08583	0.00595804
HAD2SCP2|Pos_1794235_TGME49_chrX_2|S8GGE9	-2.10632	0.048117
HAD2SCP2|Pos_1794235_TGME49_chrX_2|S8GHT5	-2.70499	0.007654
HAD2SCP2|Pos_1794235_TGME49_chrX_2|S8GKM3	-2.03405	0.00267313
HAD2SCP2|Pos_1794235_TGME49_chrX_2|S8GMQ7	-2.09493	0.0372579
HAD2SCP2|Pos_1794235_TGME49_chrX_2|S8GQ26	-2.05684	0.0115523
HAD2SCP2|Pos_1794235_TGME49_chrX_2|S8GQ48	-3.22464	0.000358789
HAD2SCP2|Pos_1794235_TGME49_chrX_2|S8GVA6	-2.8776	0.0036012
HAD2SCP2|Pos_1794235_TGME49_chrX_2|S8GVB8	-2.06011	0.00695568
HAD2SCP2|Pos_1794235_TGME49_chrX_2|TGME49_251620	-2.43457	0.00598892
HAD2SCP2|Pos_1794261_TGME49_chrX_1|A0A125YJJ9	-2.28927	0.0104601
HAD2SCP2|Pos_1794261_TGME49_chrX_1|A0A125YUP6	-2.81801	0.00370294
HAD2SCP2|Pos_1794261_TGME49_chrX_1|S8ENL7	-2.86305	0.00452733
HAD2SCP2|Pos_1794261_TGME49_chrX_1|S8F1G6	-2.69446	0.0115412
HAD2SCP2|Pos_1794261_TGME49_chrX_1|S8G9E8	-2.15561	0.0410159
HAD2SCP2|Pos_1794261_TGME49_chrX_2|A0A125YJJ9	-2.28927	0.0104601
HAD2SCP2|Pos_1794261_TGME49_chrX_2|A0A125YUP6	-2.81801	0.00370294
HAD2SCP2|Pos_1794261_TGME49_chrX_2|S8ENL7	-2.86305	0.00452733
HAD2SCP2|Pos_1794261_TGME49_chrX_2|S8F1G6	-2.69446	0.0115412
HAD2SCP2|Pos_1794261_TGME49_chrX_2|S8G9E8	-2.15561	0.0410159
S8G572|Pos_1794632_TGME49_chrX_1|S8EVX6	2.09045	0.0206894
S8G572|Pos_1794632_TGME49_chrX_1|S8F275	3.11952	0.0179804
S8G572|Pos_1794632_TGME49_chrX_1|S8F394	2.17269	0.0349621
S8G572|Pos_1794632_TGME49_chrX_1|S8F7K8	2.59887	0.0181657
S8G572|Pos_1794632_TGME49_chrX_1|S8G7H6	2.19805	0.0108705
S8G572|Pos_1794632_TGME49_chrX_1|SR1	3.51728	0.0234781
S8G572|Pos_1794632_TGME49_chrX_2|S8EVX6	2.09045	0.0206894
S8G572|Pos_1794632_TGME49_chrX_2|S8F275	3.11952	0.0179804
S8G572|Pos_1794632_TGME49_chrX_2|S8F394	2.17269	0.0349621
S8G572|Pos_1794632_TGME49_chrX_2|S8F7K8	2.59887	0.0181657
S8G572|Pos_1794632_TGME49_chrX_2|S8G7H6	2.19805	0.0108705
S8G572|Pos_1794632_TGME49_chrX_2|SR1	3.51728	0.0234781
S8EZZ0|Pos_1798259_TGME49_chrX_1|S8EU74	3.05626	0.0058379
S8GEB4|Pos_1798259_TGME49_chrX_1|S8EU74	3.13956	0.0212416
S8EZZ0|Pos_1798259_TGME49_chrX_1|S8FE58	3.21567	0.0137102
S8GEB4|Pos_1798259_TGME49_chrX_1|S8FE58	3.29897	0.0167003
S8EZZ0|Pos_1798259_TGME49_chrX_1|S8GG11	4.52566	0.000330579
S8GEB4|Pos_1798259_TGME49_chrX_1|S8GG11	4.60895	0.00216934
S8GEA9|Pos_1799550_TGME49_chrX_1|S8F394	2.008	0.000814656
S8GEA9|Pos_1799550_TGME49_chrX_2|S8F394	2.008	0.000814656
S8GEA9|Pos_1799550_TGME49_chrX_3|S8F394	2.008	0.000814656
S8GEA9|Pos_1799550_TGME49_chrX_4|S8F394	2.008	0.000814656
S8GEA9|Pos_1799550_TGME49_chrX_5|S8F394	2.008	0.000814656
A0A125YQF4|Pos_1816968_TGME49_chrX_1|A0A125YK82	2.89883	0.000118586
S8ETG7|Pos_1816968_TGME49_chrX_1|A0A125YK82	3.21355	0.000167292
A0A125YQF4|Pos_1816968_TGME49_chrX_1|S8F081	-3.02735	0.00163743
S8ETG7|Pos_1816968_TGME49_chrX_1|S8F081	-2.71264	0.00155872
A0A125YQF4|Pos_1816968_TGME49_chrX_1|S8FAC2	2.36046	0.00363155
S8ETG7|Pos_1816968_TGME49_chrX_1|S8FAC2	2.67517	0.0018872
A0A125YQF4|Pos_1816968_TGME49_chrX_1|S8G220	2.26711	0.0064217
S8ETG7|Pos_1816968_TGME49_chrX_1|S8G220	2.58182	0.000331355
A0A125YQF4|Pos_1816968_TGME49_chrX_1|S8G5D3	2.27198	0.000305795
S8ETG7|Pos_1816968_TGME49_chrX_1|S8G5D3	2.58669	4.45623e-05
A0A125YQF4|Pos_1816968_TGME49_chrX_1|S8GB10	2.13999	0.00266427
S8ETG7|Pos_1816968_TGME49_chrX_1|S8GB10	2.4547	7.33106e-05
S8ETG7|Pos_1816968_TGME49_chrX_1|S8GJJ1	2.28686	0.00242747
S8G4Z1|Pos_1817118_TGME49_chrX_1|S8F4A4	3.0149	0.000272676
S8G4Z1|Pos_1817118_TGME49_chrX_2|S8F4A4	3.0149	0.000272676
S8GDQ5|Pos_1858327_TGME49_chrX_1|S8EW72	4.41656	0.00343014
S8GDQ5|Pos_1858327_TGME49_chrX_1|S8F4Y0	2.22356	0.0429674
S8GDQ5|Pos_1858327_TGME49_chrX_1|S8FC56	4.55194	0.00196925
S8GDQ5|Pos_1858327_TGME49_chrX_1|S8FC68	3.1124	0.00904087
S8GDQ5|Pos_1858327_TGME49_chrX_1|S8GBG1	3.57424	0.00198535
S8GDQ5|Pos_1858327_TGME49_chrX_2|S8EW72	4.41656	0.00343014
S8GDQ5|Pos_1858327_TGME49_chrX_2|S8F4Y0	2.22356	0.0429674
S8GDQ5|Pos_1858327_TGME49_chrX_2|S8FC56	4.55194	0.00196925
S8GDQ5|Pos_1858327_TGME49_chrX_2|S8FC68	3.1124	0.00904087
S8GDQ5|Pos_1858327_TGME49_chrX_2|S8GBG1	3.57424	0.00198535
S8ESX0|Pos_1871231_TGME49_chrX_1|S8GMT2	-2.07514	0.0159257
S8ESX0|Pos_1871231_TGME49_chrX_2|S8GMT2	-2.07514	0.0159257
S8GDI6|Pos_1875677_TGME49_chrX_1|S8F5N9	3.10571	0.0105617
S8GDI6|Pos_1875677_TGME49_chrX_2|S8F5N9	3.10571	0.0105617
S8GDF0|Pos_1883663_TGME49_chrX_1|A0A125YGT2	-2.01951	0.0363526
S8GDF0|Pos_1883663_TGME49_chrX_2|A0A125YGT2	-2.01951	0.0363526
S8GDC0|Pos_1891206_TGME49_chrX_1|FRM2	2.07799	0.0188919
S8GDC0|Pos_1891206_TGME49_chrX_1|S8F077	3.01047	0.00245741
S8GDC0|Pos_1891206_TGME49_chrX_2|FRM2	2.07799	0.0188919
S8GDC0|Pos_1891206_TGME49_chrX_2|S8F077	3.01047	0.00245741
A0A125YFV9|Pos_1953803_TGME49_chrXI_1|S8EWB2	2.16685	0.0248472
A0A125YYA3|Pos_1953803_TGME49_chrXI_1|S8EWB2	2.26042	0.0293527
A0A125YFV9|Pos_1953803_TGME49_chrXI_1|S8FA40	3.95807	0.000194146
A0A125YYA3|Pos_1953803_TGME49_chrXI_1|S8FA40	4.05165	5.60939e-05
S8EYE8|Pos_1962300_TGME49_chrXI_1|S8FDY1	3.97663	0.0114999
S8EYE8|Pos_1962300_TGME49_chrXI_2|S8FDY1	3.97663	0.0114999
S8EYE8|Pos_1962300_TGME49_chrXI_3|S8FDY1	3.97663	0.0114999
GRA4|Pos_1964008_TGME49_chrXI_1|S8F7S2	-3.12258	0.0130617
GRA4|Pos_1964008_TGME49_chrXI_2|S8F7S2	-3.12258	0.0130617
GRA4|Pos_1964008_TGME49_chrXI_3|S8F7S2	-3.12258	0.0130617
S8G391|Pos_1976926_TGME49_chrXI_1|A0A125YIR1	2.37023	0.00822707
S8G391|Pos_1976926_TGME49_chrXI_1|S8FCZ3	-2.06882	0.0115601
S8G391|Pos_1976926_TGME49_chrXI_1|S8G990	-2.31374	0.0231618
S8FF35|Pos_197810_TGME49_chrIb_1|S8F0L7	2.21671	0.00997941
S8FF35|Pos_197810_TGME49_chrIb_2|S8F0L7	2.21671	0.00997941
S8FF35|Pos_197810_TGME49_chrIb_3|S8F0L7	2.21671	0.00997941
PKG|Pos_1978651_TGME49_chrXI_1|A0A125YI19	2.3124	0.0240355
PKG|Pos_1978651_TGME49_chrXI_2|A0A125YI19	2.3124	0.0240355
PKG|Pos_1978651_TGME49_chrXI_3|A0A125YI19	2.3124	0.0240355
PKG|Pos_1978762_TGME49_chrXI_1|A0A125YYD8	2.5829	0.0020628
PKG|Pos_1978762_TGME49_chrXI_1|S8F081	-2.54242	0.00185788
PKG|Pos_1978762_TGME49_chrXI_1|S8F8W5	2.62058	0.000696846
PKG|Pos_1978762_TGME49_chrXI_1|S8G220	2.75204	0.000130747
PKG|Pos_1978762_TGME49_chrXI_1|S8G7H6	2.32884	0.0031031
PKG|Pos_1978762_TGME49_chrXI_1|S8GJJ1	2.45707	0.000803626
S8EUK9|Pos_1994294_TGME49_chrXI_1|A0A125YK82	3.35831	0.00461183
A0A125YH76|Pos_1997203_TGME49_chrXI_1|S8EUA7	2.80118	0.00896773
A0A125YH76|Pos_1997203_TGME49_chrXI_1|S8F081	-3.17936	0.00123528
A0A125YH76|Pos_1997203_TGME49_chrXI_2|S8EUA7	2.80118	0.00896773
A0A125YH76|Pos_1997203_TGME49_chrXI_2|S8F081	-3.17936	0.00123528
S8G2Y0|Pos_2018639_TGME49_chrXI_1|A0A125YHW8	2.64744	0.0121471
S8G2Y0|Pos_2018639_TGME49_chrXI_1|S8F081	-2.55764	0.000609856
S8G2Y0|Pos_2018639_TGME49_chrXI_1|S8F7S2	-3.01912	0.00616458
S8G2Y0|Pos_2018639_TGME49_chrXI_1|S8FAC2	2.83017	0.000330635
S8G2Y0|Pos_2018639_TGME49_chrXI_1|S8G7H6	2.31362	0.000384587
A0A125YTJ5|Pos_2038744_TGME49_chrXI_1|S8F081	-3.0866	0.01001
A0A125YTJ5|Pos_2038744_TGME49_chrXI_2|S8F081	-3.0866	0.01001
A0A125YZF0|Pos_2056145_TGME49_chrXI_1|S8G7H6	2.23415	0.00130142
S8ER74|Pos_2057385_TGME49_chrXI_1|S8GLN1	3.04009	0.0141072
S8EQK9|Pos_2091675_TGME49_chrXI_1|S8F686	2.28558	0.00958664
S8EQK9|Pos_2091675_TGME49_chrXI_2|S8F686	2.28558	0.00958664
S8EQK9|Pos_2091675_TGME49_chrXI_3|S8F686	2.28558	0.00958664
S8ETH3|Pos_2109102_TGME49_chrXI_1|S8EUA7	3.25144	0.0027243
S8ETH3|Pos_2109102_TGME49_chrXI_1|S8F081	-2.7291	0.000225292
S8ETH3|Pos_2109102_TGME49_chrXI_1|S8F7B9	-3.34698	0.00161282
S8ETH3|Pos_2109102_TGME49_chrXI_1|S8F8W5	2.43391	0.000881543
S8ETH3|Pos_2109102_TGME49_chrXI_1|S8FAC2	2.65872	0.000503403
S8ETH3|Pos_2109102_TGME49_chrXI_1|S8FE58	3.44822	0.0069486
S8ETH3|Pos_2109102_TGME49_chrXI_1|S8GAS8	2.34568	0.00241663
S8ETH3|Pos_2109595_TGME49_chrXI_1|S8GLN1	2.33422	0.0413785
S8EX12|Pos_2114224_TGME49_chrXI_1|A0A125YLK2	-2.42045	0.000609856
S8EX12|Pos_2114224_TGME49_chrXI_1|A0A125YQV0	-2.25644	0.0086472
S8EX12|Pos_2114224_TGME49_chrXI_1|ACC1	-2.46587	0.0166231
S8EX12|Pos_2114224_TGME49_chrXI_1|PEX11	3.14625	0.0031595
S8EX12|Pos_2114224_TGME49_chrXI_1|S8ERP6	-2.02944	0.000306618
S8EX12|Pos_2114224_TGME49_chrXI_1|S8ETW3	-2.1891	0.00530583
S8EX12|Pos_2114224_TGME49_chrXI_1|S8EVB3	-2.24167	0.0072915
S8EX12|Pos_2114224_TGME49_chrXI_1|S8F081	-4.25791	0.00221829
S8EX12|Pos_2114224_TGME49_chrXI_1|S8F1F2	-2.09511	0.000508748
S8EX12|Pos_2114224_TGME49_chrXI_1|S8F1G6	-2.24723	0.00344043
S8EX12|Pos_2114224_TGME49_chrXI_1|S8F4G9	-2.66109	0.000689804
S8EX12|Pos_2114224_TGME49_chrXI_1|S8GGC2	-2.09823	0.00114588
S8EX12|Pos_2114224_TGME49_chrXI_1|S8GGP6	-2.57299	0.0422367
S8EX12|Pos_2114224_TGME49_chrXI_1|S8GU57	-2.04984	0.00452733
S8EX12|Pos_2114224_TGME49_chrXI_2|A0A125YLK2	-2.42045	0.000609856
S8EX12|Pos_2114224_TGME49_chrXI_2|A0A125YQV0	-2.25644	0.0086472
S8EX12|Pos_2114224_TGME49_chrXI_2|ACC1	-2.46587	0.0166231
S8EX12|Pos_2114224_TGME49_chrXI_2|PEX11	3.14625	0.0031595
S8EX12|Pos_2114224_TGME49_chrXI_2|S8ERP6	-2.02944	0.000306618
S8EX12|Pos_2114224_TGME49_chrXI_2|S8ETW3	-2.1891	0.00530583
S8EX12|Pos_2114224_TGME49_chrXI_2|S8EVB3	-2.24167	0.0072915
S8EX12|Pos_2114224_TGME49_chrXI_2|S8F081	-4.25791	0.00221829
S8EX12|Pos_2114224_TGME49_chrXI_2|S8F1F2	-2.09511	0.000508748
S8EX12|Pos_2114224_TGME49_chrXI_2|S8F1G6	-2.24723	0.00344043
S8EX12|Pos_2114224_TGME49_chrXI_2|S8F4G9	-2.66109	0.000689804
S8EX12|Pos_2114224_TGME49_chrXI_2|S8GGC2	-2.09823	0.00114588
S8EX12|Pos_2114224_TGME49_chrXI_2|S8GGP6	-2.57299	0.0422367
S8EX12|Pos_2114224_TGME49_chrXI_2|S8GU57	-2.04984	0.00452733
S8GB66|Pos_2127267_TGME49_chrXI_1|S8EVY9	3.7827	0.00689168
S8GB66|Pos_2127267_TGME49_chrXI_2|S8EVY9	3.7827	0.00689168
S8GB66|Pos_2127267_TGME49_chrXI_3|S8EVY9	3.7827	0.00689168
A0A125YPJ1|Pos_2172450_TGME49_chrXII_1|S8F081	-2.3204	0.00422469
A0A125YPJ1|Pos_2172450_TGME49_chrXII_1|S8F369	3.07513	0.00588666
A0A125YPJ1|Pos_2172450_TGME49_chrXII_1|S8F425	-5.99103	4.71074e-05
A0A125YPJ1|Pos_2172450_TGME49_chrXII_1|S8FAC2	3.06742	0.0023466
A0A125YPJ1|Pos_2172450_TGME49_chrXII_1|S8G1H7	4.46934	0.000419964
A0A125YPJ1|Pos_2172450_TGME49_chrXII_1|S8G7H6	2.55086	0.00173234
A0A125YPJ1|Pos_2172450_TGME49_chrXII_1|S8GK07	3.12467	0.0168279
A0A125YPJ1|Pos_2172450_TGME49_chrXII_1|S8GRI2	2.47333	0.00261049
A0A125YPJ1|Pos_2172450_TGME49_chrXII_1|TPI-II	2.12557	0.0110165
S8EQU2|Pos_2177121_TGME49_chrXII_1|S8F2G8	-2.66277	0.00308573
S8EQU2|Pos_2177121_TGME49_chrXII_1|S8F997	-2.43508	0.000154579
S8EQU2|Pos_2177121_TGME49_chrXII_1|S8G8T4	-2.24158	0.00631596
S8EQU2|Pos_2177121_TGME49_chrXII_1|S8GGC2	-2.07428	0.00951361
S8EQU2|Pos_2177121_TGME49_chrXII_1|S8GGD6	-2.18076	0.0170721
S8EQU2|Pos_2177121_TGME49_chrXII_1|S8GUX4	-2.60111	0.00636626
S8EQU2|Pos_2177121_TGME49_chrXII_2|S8F2G8	-2.66277	0.00308573
S8EQU2|Pos_2177121_TGME49_chrXII_2|S8F997	-2.43508	0.000154579
S8EQU2|Pos_2177121_TGME49_chrXII_2|S8G8T4	-2.24158	0.00631596
S8EQU2|Pos_2177121_TGME49_chrXII_2|S8GGC2	-2.07428	0.00951361
S8EQU2|Pos_2177121_TGME49_chrXII_2|S8GGD6	-2.18076	0.0170721
S8EQU2|Pos_2177121_TGME49_chrXII_2|S8GUX4	-2.60111	0.00636626
S8EQU2|Pos_2177480_TGME49_chrXII_1|S8FBP8	3.77822	0.000797836
S8EQU2|Pos_2177480_TGME49_chrXII_2|S8FBP8	3.77822	0.000797836
S8G8R3|Pos_2196558_TGME49_chrXII_1|S8G1H7	4.52029	0.000714144
S8G8S9|Pos_2203655_TGME49_chrXII_1|A0A125YLP6	-3.578	0.00176155
S8G8S9|Pos_2203655_TGME49_chrXII_1|A0A125YWB2	-4.17253	8.47167e-05
S8G8S9|Pos_2203655_TGME49_chrXII_1|S8EVT5	-3.7489	0.00045721
S8G8S9|Pos_2203655_TGME49_chrXII_1|S8GQK2	-4.25309	0.00638183
A0A125YG12|Pos_2260434_TGME49_chrXII_1|S8F6L1	3.56661	0.00274867
S8ENJ8|Pos_2260434_TGME49_chrXII_1|S8F6L1	2.67478	0.00439295
S8ERU0|Pos_2275936_TGME49_chrXII_1|S8F8W5	2.7372	0.000482917
S8ERU0|Pos_2275936_TGME49_chrXII_2|S8F8W5	2.7372	0.000482917
S8ERU0|Pos_2275936_TGME49_chrXII_3|S8F8W5	2.7372	0.000482917
S8EVI6|Pos_2303345_TGME49_chrXII_1|A0A125YHW8	2.09512	0.0199407
S8G0I7|Pos_2303345_TGME49_chrXII_1|A0A125YHW8	2.43636	0.0312115
S8EVI6|Pos_2303345_TGME49_chrXII_1|ALP4	2.73452	0.00347326
S8G0I7|Pos_2303345_TGME49_chrXII_1|ALP4	3.07576	0.000114349
S8EVI6|Pos_2303345_TGME49_chrXII_1|S8F081	-3.10996	8.47167e-05
S8G0I7|Pos_2303345_TGME49_chrXII_1|S8F081	-2.76872	0.00755558
S8G0I7|Pos_2303345_TGME49_chrXII_1|S8F7I4	2.15831	0.000963019
S8EVI6|Pos_2303345_TGME49_chrXII_1|S8GG11	4.37734	7.29037e-05
S8G0I7|Pos_2303345_TGME49_chrXII_1|S8GG11	4.71858	7.24966e-05
S8G0I7|Pos_2303345_TGME49_chrXII_1|S8GJJ1	2.23077	0.0048543
S8GUL9|Pos_231136_TGME49_chrIb_1|A0A125YNX8	3.82404	0.011818
S8GUL9|Pos_231136_TGME49_chrIb_1|S8EUA7	3.05941	0.00812911
S8GUL9|Pos_231136_TGME49_chrIb_1|S8F081	-2.92113	0.00299077
S8GUL9|Pos_231136_TGME49_chrIb_1|S8F686	2.02853	0.0108801
S8GUL9|Pos_231136_TGME49_chrIb_1|S8F7B9	-3.53901	0.0059905
S8GUL9|Pos_231136_TGME49_chrIb_1|S8F8W5	2.24188	0.00910377
S8GUL9|Pos_231136_TGME49_chrIb_1|S8FAC2	2.46668	0.0123655
S8GUL9|Pos_231136_TGME49_chrIb_1|S8G1H7	3.86861	0.00206205
S8GUL9|Pos_231136_TGME49_chrIb_1|S8G5D3	2.3782	0.00242995
S8GUL9|Pos_231136_TGME49_chrIb_1|S8GGD8	2.28371	0.00474178
S8GUL9|Pos_231136_TGME49_chrIb_1|S8GTF8	2.11974	0.00560623
S8GUL9|Pos_231136_TGME49_chrIb_2|A0A125YNX8	3.82404	0.011818
S8GUL9|Pos_231136_TGME49_chrIb_2|S8EUA7	3.05941	0.00812911
S8GUL9|Pos_231136_TGME49_chrIb_2|S8F081	-2.92113	0.00299077
S8GUL9|Pos_231136_TGME49_chrIb_2|S8F686	2.02853	0.0108801
S8GUL9|Pos_231136_TGME49_chrIb_2|S8F7B9	-3.53901	0.0059905
S8GUL9|Pos_231136_TGME49_chrIb_2|S8F8W5	2.24188	0.00910377
S8GUL9|Pos_231136_TGME49_chrIb_2|S8FAC2	2.46668	0.0123655
S8GUL9|Pos_231136_TGME49_chrIb_2|S8G1H7	3.86861	0.00206205
S8GUL9|Pos_231136_TGME49_chrIb_2|S8G5D3	2.3782	0.00242995
S8GUL9|Pos_231136_TGME49_chrIb_2|S8GGD8	2.28371	0.00474178
S8GUL9|Pos_231136_TGME49_chrIb_2|S8GTF8	2.11974	0.00560623
S8GUL9|Pos_231136_TGME49_chrIb_3|A0A125YNX8	3.82404	0.011818
S8GUL9|Pos_231136_TGME49_chrIb_3|S8EUA7	3.05941	0.00812911
S8GUL9|Pos_231136_TGME49_chrIb_3|S8F081	-2.92113	0.00299077
S8GUL9|Pos_231136_TGME49_chrIb_3|S8F686	2.02853	0.0108801
S8GUL9|Pos_231136_TGME49_chrIb_3|S8F7B9	-3.53901	0.0059905
S8GUL9|Pos_231136_TGME49_chrIb_3|S8F8W5	2.24188	0.00910377
S8GUL9|Pos_231136_TGME49_chrIb_3|S8FAC2	2.46668	0.0123655
S8GUL9|Pos_231136_TGME49_chrIb_3|S8G1H7	3.86861	0.00206205
S8GUL9|Pos_231136_TGME49_chrIb_3|S8G5D3	2.3782	0.00242995
S8GUL9|Pos_231136_TGME49_chrIb_3|S8GGD8	2.28371	0.00474178
S8GUL9|Pos_231136_TGME49_chrIb_3|S8GTF8	2.11974	0.00560623
S8ES94|Pos_2333649_TGME49_chrXII_1|S8EZ59	-2.38651	0.0123228
S8ES94|Pos_2333649_TGME49_chrXII_1|S8F081	-3.7895	0.00064576
S8ES94|Pos_2333649_TGME49_chrXII_1|S8F7B9	-4.40738	0.000369717
S8ES94|Pos_2333649_TGME49_chrXII_1|S8F7S2	-4.25098	0.000154358
A0A125YY36|Pos_2345369_TGME49_chrXII_1|S8F1B3	4.83059	0.00059098
A0A125YY36|Pos_2345369_TGME49_chrXII_1|S8F4L7	2.20835	0.00775023
A0A125YY36|Pos_2345369_TGME49_chrXII_1|S8F686	2.79766	0.000318529
A0A125YY36|Pos_2345369_TGME49_chrXII_2|S8F1B3	4.83059	0.00059098
A0A125YY36|Pos_2345369_TGME49_chrXII_2|S8F4L7	2.20835	0.00775023
A0A125YY36|Pos_2345369_TGME49_chrXII_2|S8F686	2.79766	0.000318529
S8ESI1|Pos_2361715_TGME49_chrXII_1|S8G829	3.49399	0.0219157
S8ESI1|Pos_2361715_TGME49_chrXII_1|S8GBA3	2.84818	0.0243821
A0A125YKN4|Pos_2389536_TGME49_chrXII_1|A0A125YIN7	-2.57312	0.00599731
A0A125YKN4|Pos_2389536_TGME49_chrXII_1|A0A125YK48	-2.25921	0.0245508
A0A125YKN4|Pos_2389536_TGME49_chrXII_1|A0A125YK84	-2.32508	0.0272793
A0A125YKN4|Pos_2389536_TGME49_chrXII_1|A0A125YLQ0	-2.0004	0.0489341
A0A125YKN4|Pos_2389536_TGME49_chrXII_1|A0A125YMQ2	-2.58064	0.00445362
A0A125YKN4|Pos_2389536_TGME49_chrXII_1|A0A125YPJ5	-2.12138	0.0126661
A0A125YKN4|Pos_2389536_TGME49_chrXII_1|A0A125YRL4	-2.71271	0.00560093
A0A125YKN4|Pos_2389536_TGME49_chrXII_1|A0A125YRM8	-2.22437	0.0102221
A0A125YKN4|Pos_2389536_TGME49_chrXII_1|A0A125YSQ2	-2.59838	0.00284144
A0A125YKN4|Pos_2389536_TGME49_chrXII_1|A0A125YTN1	-2.16822	0.00495219
A0A125YKN4|Pos_2389536_TGME49_chrXII_1|A0A125YU26	-2.44128	0.00441705
A0A125YKN4|Pos_2389536_TGME49_chrXII_1|A0A125YU64	-2.49129	0.00616458
A0A125YKN4|Pos_2389536_TGME49_chrXII_1|A0A125YXB2	-2.15934	0.0126661
A0A125YKN4|Pos_2389536_TGME49_chrXII_1|A0A125YXU8	-2.33593	0.0187157
A0A125YKN4|Pos_2389536_TGME49_chrXII_1|ACC1	-3.33905	0.0180612
A0A125YKN4|Pos_2389536_TGME49_chrXII_1|RTF1	-2.18459	0.00704342
A0A125YKN4|Pos_2389536_TGME49_chrXII_1|S8EPD3	-2.38998	0.0134801
A0A125YKN4|Pos_2389536_TGME49_chrXII_1|S8EPT0	-2.72745	0.0239053
A0A125YKN4|Pos_2389536_TGME49_chrXII_1|S8EQ47	-2.21798	0.0282694
A0A125YKN4|Pos_2389536_TGME49_chrXII_1|S8ERW2	-2.28241	0.0147353
A0A125YKN4|Pos_2389536_TGME49_chrXII_1|S8ESS7	-2.58562	0.00341841
A0A125YKN4|Pos_2389536_TGME49_chrXII_1|S8ETD7	-2.69504	0.00673606
A0A125YKN4|Pos_2389536_TGME49_chrXII_1|S8EU33	-2.55206	0.00567485
A0A125YKN4|Pos_2389536_TGME49_chrXII_1|S8EU59	-2.12566	0.00448373
A0A125YKN4|Pos_2389536_TGME49_chrXII_1|S8EVV6	-2.99152	0.00554082
A0A125YKN4|Pos_2389536_TGME49_chrXII_1|S8EWH2	-2.35315	0.0111662
A0A125YKN4|Pos_2389536_TGME49_chrXII_1|S8EYA4	-3.25722	0.00445482
A0A125YKN4|Pos_2389536_TGME49_chrXII_1|S8EYY0	-2.25131	0.0218933
A0A125YKN4|Pos_2389536_TGME49_chrXII_1|S8EZ45	-2.3478	0.00925102
A0A125YKN4|Pos_2389536_TGME49_chrXII_1|S8EZ59	-3.7281	0.000632358
A0A125YKN4|Pos_2389536_TGME49_chrXII_1|S8EZZ6	-2.05931	0.0299986
A0A125YKN4|Pos_2389536_TGME49_chrXII_1|S8F1E5	-2.47061	0.0112695
A0A125YKN4|Pos_2389536_TGME49_chrXII_1|S8F1G5	-2.41404	0.0110229
A0A125YKN4|Pos_2389536_TGME49_chrXII_1|S8F225	-2.08719	0.0107107
A0A125YKN4|Pos_2389536_TGME49_chrXII_1|S8F2Q3	-2.12454	0.0236807
A0A125YKN4|Pos_2389536_TGME49_chrXII_1|S8F310	-2.13997	0.0312689
A0A125YKN4|Pos_2389536_TGME49_chrXII_1|S8F324	-2.37041	0.00826504
A0A125YKN4|Pos_2389536_TGME49_chrXII_1|S8F6I9	-2.26017	0.00838307
A0A125YKN4|Pos_2389536_TGME49_chrXII_1|S8F806	-2.01204	0.0306777
A0A125YKN4|Pos_2389536_TGME49_chrXII_1|S8F8V6	-2.17811	0.00573212
A0A125YKN4|Pos_2389536_TGME49_chrXII_1|S8F946	-3.28688	0.0134497
A0A125YKN4|Pos_2389536_TGME49_chrXII_1|S8FCG7	-2.30212	0.0247331
A0A125YKN4|Pos_2389536_TGME49_chrXII_1|S8FDX2	-2.52315	0.00186422
A0A125YKN4|Pos_2389536_TGME49_chrXII_1|S8G090	-2.26152	0.0439205
A0A125YKN4|Pos_2389536_TGME49_chrXII_1|S8G4Z1	-2.23041	0.00907432
A0A125YKN4|Pos_2389536_TGME49_chrXII_1|S8G5F5	-2.31164	0.0124545
A0A125YKN4|Pos_2389536_TGME49_chrXII_1|S8GB77	-2.41525	0.010942
A0A125YKN4|Pos_2389536_TGME49_chrXII_1|S8GBB7	-2.5959	0.00544339
A0A125YKN4|Pos_2389536_TGME49_chrXII_1|S8GDA5	-2.72164	0.0062339
A0A125YKN4|Pos_2389536_TGME49_chrXII_1|S8GDU3	-2.09472	0.0175253
A0A125YKN4|Pos_2389536_TGME49_chrXII_1|S8GGC7	-2.13386	0.0173246
A0A125YKN4|Pos_2389536_TGME49_chrXII_1|S8GH01	-2.57705	0.00501197
A0A125YKN4|Pos_2389536_TGME49_chrXII_1|S8GHT5	-3.01915	0.00441705
A0A125YKN4|Pos_2389536_TGME49_chrXII_1|S8GIL8	-2.70069	0.00391969
A0A125YKN4|Pos_2389536_TGME49_chrXII_1|S8GIZ7	-2.13551	0.00645004
A0A125YKN4|Pos_2389536_TGME49_chrXII_1|S8GJS0	-2.58575	0.0408571
A0A125YKN4|Pos_2389536_TGME49_chrXII_1|S8GJU5	-2.08381	0.0275347
A0A125YKN4|Pos_2389536_TGME49_chrXII_1|S8GNQ0	-2.65236	0.00100605
A0A125YKN4|Pos_2389536_TGME49_chrXII_1|S8GNY5	-2.47339	0.00717515
A0A125YKN4|Pos_2389536_TGME49_chrXII_1|SUB2	-2.4494	0.00743915
A0A125YKN4|Pos_2389536_TGME49_chrXII_2|A0A125YIN7	-2.57312	0.00599731
A0A125YKN4|Pos_2389536_TGME49_chrXII_2|A0A125YK48	-2.25921	0.0245508
A0A125YKN4|Pos_2389536_TGME49_chrXII_2|A0A125YK84	-2.32508	0.0272793
A0A125YKN4|Pos_2389536_TGME49_chrXII_2|A0A125YLQ0	-2.0004	0.0489341
A0A125YKN4|Pos_2389536_TGME49_chrXII_2|A0A125YMQ2	-2.58064	0.00445362
A0A125YKN4|Pos_2389536_TGME49_chrXII_2|A0A125YPJ5	-2.12138	0.0126661
A0A125YKN4|Pos_2389536_TGME49_chrXII_2|A0A125YRL4	-2.71271	0.00560093
A0A125YKN4|Pos_2389536_TGME49_chrXII_2|A0A125YRM8	-2.22437	0.0102221
A0A125YKN4|Pos_2389536_TGME49_chrXII_2|A0A125YSQ2	-2.59838	0.00284144
A0A125YKN4|Pos_2389536_TGME49_chrXII_2|A0A125YTN1	-2.16822	0.00495219
A0A125YKN4|Pos_2389536_TGME49_chrXII_2|A0A125YU26	-2.44128	0.00441705
A0A125YKN4|Pos_2389536_TGME49_chrXII_2|A0A125YU64	-2.49129	0.00616458
A0A125YKN4|Pos_2389536_TGME49_chrXII_2|A0A125YXB2	-2.15934	0.0126661
A0A125YKN4|Pos_2389536_TGME49_chrXII_2|A0A125YXU8	-2.33593	0.0187157
A0A125YKN4|Pos_2389536_TGME49_chrXII_2|ACC1	-3.33905	0.0180612
A0A125YKN4|Pos_2389536_TGME49_chrXII_2|RTF1	-2.18459	0.00704342
A0A125YKN4|Pos_2389536_TGME49_chrXII_2|S8EPD3	-2.38998	0.0134801
A0A125YKN4|Pos_2389536_TGME49_chrXII_2|S8EPT0	-2.72745	0.0239053
A0A125YKN4|Pos_2389536_TGME49_chrXII_2|S8EQ47	-2.21798	0.0282694
A0A125YKN4|Pos_2389536_TGME49_chrXII_2|S8ERW2	-2.28241	0.0147353
A0A125YKN4|Pos_2389536_TGME49_chrXII_2|S8ESS7	-2.58562	0.00341841
A0A125YKN4|Pos_2389536_TGME49_chrXII_2|S8ETD7	-2.69504	0.00673606
A0A125YKN4|Pos_2389536_TGME49_chrXII_2|S8EU33	-2.55206	0.00567485
A0A125YKN4|Pos_2389536_TGME49_chrXII_2|S8EU59	-2.12566	0.00448373
A0A125YKN4|Pos_2389536_TGME49_chrXII_2|S8EVV6	-2.99152	0.00554082
A0A125YKN4|Pos_2389536_TGME49_chrXII_2|S8EWH2	-2.35315	0.0111662
A0A125YKN4|Pos_2389536_TGME49_chrXII_2|S8EYA4	-3.25722	0.00445482
A0A125YKN4|Pos_2389536_TGME49_chrXII_2|S8EYY0	-2.25131	0.0218933
A0A125YKN4|Pos_2389536_TGME49_chrXII_2|S8EZ45	-2.3478	0.00925102
A0A125YKN4|Pos_2389536_TGME49_chrXII_2|S8EZ59	-3.7281	0.000632358
A0A125YKN4|Pos_2389536_TGME49_chrXII_2|S8EZZ6	-2.05931	0.0299986
A0A125YKN4|Pos_2389536_TGME49_chrXII_2|S8F1E5	-2.47061	0.0112695
A0A125YKN4|Pos_2389536_TGME49_chrXII_2|S8F1G5	-2.41404	0.0110229
A0A125YKN4|Pos_2389536_TGME49_chrXII_2|S8F225	-2.08719	0.0107107
A0A125YKN4|Pos_2389536_TGME49_chrXII_2|S8F2Q3	-2.12454	0.0236807
A0A125YKN4|Pos_2389536_TGME49_chrXII_2|S8F310	-2.13997	0.0312689
A0A125YKN4|Pos_2389536_TGME49_chrXII_2|S8F324	-2.37041	0.00826504
A0A125YKN4|Pos_2389536_TGME49_chrXII_2|S8F6I9	-2.26017	0.00838307
A0A125YKN4|Pos_2389536_TGME49_chrXII_2|S8F806	-2.01204	0.0306777
A0A125YKN4|Pos_2389536_TGME49_chrXII_2|S8F8V6	-2.17811	0.00573212
A0A125YKN4|Pos_2389536_TGME49_chrXII_2|S8F946	-3.28688	0.0134497
A0A125YKN4|Pos_2389536_TGME49_chrXII_2|S8FCG7	-2.30212	0.0247331
A0A125YKN4|Pos_2389536_TGME49_chrXII_2|S8FDX2	-2.52315	0.00186422
A0A125YKN4|Pos_2389536_TGME49_chrXII_2|S8G090	-2.26152	0.0439205
A0A125YKN4|Pos_2389536_TGME49_chrXII_2|S8G4Z1	-2.23041	0.00907432
A0A125YKN4|Pos_2389536_TGME49_chrXII_2|S8G5F5	-2.31164	0.0124545
A0A125YKN4|Pos_2389536_TGME49_chrXII_2|S8GB77	-2.41525	0.010942
A0A125YKN4|Pos_2389536_TGME49_chrXII_2|S8GBB7	-2.5959	0.00544339
A0A125YKN4|Pos_2389536_TGME49_chrXII_2|S8GDA5	-2.72164	0.0062339
A0A125YKN4|Pos_2389536_TGME49_chrXII_2|S8GDU3	-2.09472	0.0175253
A0A125YKN4|Pos_2389536_TGME49_chrXII_2|S8GGC7	-2.13386	0.0173246
A0A125YKN4|Pos_2389536_TGME49_chrXII_2|S8GH01	-2.57705	0.00501197
A0A125YKN4|Pos_2389536_TGME49_chrXII_2|S8GHT5	-3.01915	0.00441705
A0A125YKN4|Pos_2389536_TGME49_chrXII_2|S8GIL8	-2.70069	0.00391969
A0A125YKN4|Pos_2389536_TGME49_chrXII_2|S8GIZ7	-2.13551	0.00645004
A0A125YKN4|Pos_2389536_TGME49_chrXII_2|S8GJS0	-2.58575	0.0408571
A0A125YKN4|Pos_2389536_TGME49_chrXII_2|S8GJU5	-2.08381	0.0275347
A0A125YKN4|Pos_2389536_TGME49_chrXII_2|S8GNQ0	-2.65236	0.00100605
A0A125YKN4|Pos_2389536_TGME49_chrXII_2|S8GNY5	-2.47339	0.00717515
A0A125YKN4|Pos_2389536_TGME49_chrXII_2|SUB2	-2.4494	0.00743915
S8GJB4|Pos_250289_TGME49_chrII_1|S8GG11	4.39146	0.000563884
S8FB41|Pos_273784_TGME49_chrII_1|S8ETQ3	3.69749	0.0100409
S8FB41|Pos_273784_TGME49_chrII_1|S8EUA7	3.25871	0.00188457
S8FB41|Pos_273784_TGME49_chrII_1|S8F7B9	-3.33972	0.000567202
S8FB41|Pos_273784_TGME49_chrII_1|S8G1H7	4.0679	0.000100815
S8FB41|Pos_273784_TGME49_chrII_1|S8GK07	2.72323	0.0253379
S8F827|Pos_277477_TGME49_chrII_1|A0A125YLT5	3.06069	0.0014577
S8F827|Pos_277477_TGME49_chrII_1|A0A125YNS4	3.51634	0.00266438
S8F827|Pos_277477_TGME49_chrII_1|S8ETK9	2.08613	0.00801995
S8F827|Pos_277477_TGME49_chrII_1|S8GMU2	2.6348	0.000395639
S8F827|Pos_277477_TGME49_chrII_1|S8GSZ6	2.11992	0.000743625
S8GJP5|Pos_289084_TGME49_chrII_1|S8G946	3.19305	0.00115594
S8GJP5|Pos_289084_TGME49_chrII_1|S8GHQ6	4.53203	0.00219253
S8GJQ0|Pos_290848_TGME49_chrII_1|S8G081	4.05586	0.00688203
S8GJQ0|Pos_290848_TGME49_chrII_1|SRS38A	2.1273	0.0305082
S8GJQ0|Pos_290848_TGME49_chrII_2|S8G081	4.05586	0.00688203
S8GJQ0|Pos_290848_TGME49_chrII_2|SRS38A	2.1273	0.0305082
A0A125YS99|Pos_294584_TGME49_chrII_1|A0A125YL41	2.37727	0.000371295
A0A125YS99|Pos_294584_TGME49_chrII_1|SRS53D	2.06203	0.0264257
S8GJZ6|Pos_320757_TGME49_chrII_1|S8F1V8	-2.16038	0.000425526
S8GJZ6|Pos_320757_TGME49_chrII_1|S8F3U3	2.57203	0.0406363
S8FAS1|Pos_353389_TGME49_chrIII_1|A0A125YPS8	-2.96463	0.00789314
S8FAS1|Pos_353389_TGME49_chrIII_1|A0A125YQM1	-2.72858	0.0214474
S8GJ33|Pos_356839_TGME49_chrIII_1|S8ESI1	-4.59356	0.00175622
S8FDS3|Pos_361141_TGME49_chrIII_1|S8EV24	-2.17875	0.0268083
S8FDS3|Pos_361141_TGME49_chrIII_1|S8F369	2.00137	0.0207515
A0A125YH83|Pos_417434_TGME49_chrIII_1|S8EZ76	2.12395	0.00134357
A0A125YH83|Pos_417434_TGME49_chrIII_1|S8G7I4	2.02365	0.0363899
A0A125YH83|Pos_417434_TGME49_chrIII_1|S8GIV7	-5.66379	0.000446371
A0A125YH83|Pos_417434_TGME49_chrIII_2|S8EZ76	2.12395	0.00134357
A0A125YH83|Pos_417434_TGME49_chrIII_2|S8G7I4	2.02365	0.0363899
A0A125YH83|Pos_417434_TGME49_chrIII_2|S8GIV7	-5.66379	0.000446371
A0A125YWI2|Pos_434648_TGME49_chrIV_1|S8EZ59	-2.09727	0.0222384
A0A125YWI2|Pos_434648_TGME49_chrIV_1|S8F081	-3.50026	0.000267437
A0A125YWI2|Pos_434648_TGME49_chrIV_1|S8G1H7	3.28948	0.00184894
A0A125YWI2|Pos_434648_TGME49_chrIV_1|S8GG11	3.98704	0.000257707
A0A125YWI2|Pos_434648_TGME49_chrIV_1|S8GHZ4	-2.01106	0.0303868
A0A125YTB1|Pos_449942_TGME49_chrIV_1|S8F059	-2.18756	0.00246361
A0A125YL41|Pos_453427_TGME49_chrIV_1|A0A125YGE0	-2.35453	0.000519053
A0A125YL41|Pos_453427_TGME49_chrIV_1|A0A125YGL8	-2.15039	0.023939
A0A125YL41|Pos_453427_TGME49_chrIV_1|A0A125YJZ4	-2.37744	0.00262633
A0A125YL41|Pos_453427_TGME49_chrIV_1|A0A125YMA1	-2.47203	0.000619489
A0A125YL41|Pos_453427_TGME49_chrIV_1|A0A125YQ98	-2.08461	0.00264234
A0A125YL41|Pos_453427_TGME49_chrIV_1|A0A125YRL4	-2.05804	0.00153071
A0A125YL41|Pos_453427_TGME49_chrIV_1|A0A125YTI6	-2.04933	0.00091804
A0A125YL41|Pos_453427_TGME49_chrIV_1|A0A125YTL9	-2.04742	0.00348035
A0A125YL41|Pos_453427_TGME49_chrIV_1|A0A125YVE4	-2.56611	0.000677239
A0A125YL41|Pos_453427_TGME49_chrIV_1|A0A125YXP3	-2.20494	0.00544243
A0A125YL41|Pos_453427_TGME49_chrIV_1|IMPDH	-2.73855	0.000567202
A0A125YL41|Pos_453427_TGME49_chrIV_1|POLR1A	-2.18214	0.00209341
A0A125YL41|Pos_453427_TGME49_chrIV_1|S8EQ05	-2.12336	0.0398111
A0A125YL41|Pos_453427_TGME49_chrIV_1|S8EVN8	-2.04174	0.00194534
A0A125YL41|Pos_453427_TGME49_chrIV_1|S8EW85	-2.04032	0.00873796
A0A125YL41|Pos_453427_TGME49_chrIV_1|S8EYN4	-2.06818	0.00151415
A0A125YL41|Pos_453427_TGME49_chrIV_1|S8EYT3	-2.29604	0.00109373
A0A125YL41|Pos_453427_TGME49_chrIV_1|S8EZ59	-3.07342	0.00192743
A0A125YL41|Pos_453427_TGME49_chrIV_1|S8EZG3	-2.10767	0.0071218
A0A125YL41|Pos_453427_TGME49_chrIV_1|S8F041	-2.01716	0.00186088
A0A125YL41|Pos_453427_TGME49_chrIV_1|S8F081	-4.47641	0.0004921
A0A125YL41|Pos_453427_TGME49_chrIV_1|S8F1G6	-2.46572	0.00110016
A0A125YL41|Pos_453427_TGME49_chrIV_1|S8F2G8	-2.90522	0.00113961
A0A125YL41|Pos_453427_TGME49_chrIV_1|S8F4P1	-2.64212	0.002626
A0A125YL41|Pos_453427_TGME49_chrIV_1|S8F6G1	-2.19443	0.000421471
A0A125YL41|Pos_453427_TGME49_chrIV_1|S8F7B9	-5.09429	8.81585e-05
A0A125YL41|Pos_453427_TGME49_chrIV_1|S8F946	-2.63221	0.0259686
A0A125YL41|Pos_453427_TGME49_chrIV_1|S8FAZ8	-2.09541	0.00315591
A0A125YL41|Pos_453427_TGME49_chrIV_1|S8G0B9	-2.01965	0.00271136
A0A125YL41|Pos_453427_TGME49_chrIV_1|S8G0Q1	-2.0298	0.000563884
A0A125YL41|Pos_453427_TGME49_chrIV_1|S8G363	3.08319	0.0120342
A0A125YL41|Pos_453427_TGME49_chrIV_1|S8GA78	-2.5059	0.00329672
A0A125YL41|Pos_453427_TGME49_chrIV_1|S8GAB5	-2.27667	0.00852729
A0A125YL41|Pos_453427_TGME49_chrIV_1|S8GBX3	-2.11908	0.0149842
A0A125YL41|Pos_453427_TGME49_chrIV_1|S8GCN0	-2.03282	0.00255998
A0A125YL41|Pos_453427_TGME49_chrIV_1|S8GDA5	-2.06696	0.00107118
A0A125YL41|Pos_453427_TGME49_chrIV_1|S8GG11	3.01089	0.00111518
A0A125YL41|Pos_453427_TGME49_chrIV_1|S8GIL8	-2.04601	0.00158715
A0A125YL41|Pos_453427_TGME49_chrIV_1|S8GJ81	-2.32951	0.0099119
A0A125YL41|Pos_453427_TGME49_chrIV_1|S8GJZ2	-2.14674	0.00588858
A0A125YL41|Pos_453427_TGME49_chrIV_1|S8GUI8	-2.0133	0.00618352
A0A125YL41|Pos_453427_TGME49_chrIV_1|SND1	-2.35877	0.00151651
A0A125YL41|Pos_453427_TGME49_chrIV_1|TGME49_251620	-2.09405	0.000424395
A0A125YL41|Pos_453427_TGME49_chrIV_2|A0A125YGE0	-2.35453	0.000519053
A0A125YL41|Pos_453427_TGME49_chrIV_2|A0A125YGL8	-2.15039	0.023939
A0A125YL41|Pos_453427_TGME49_chrIV_2|A0A125YJZ4	-2.37744	0.00262633
A0A125YL41|Pos_453427_TGME49_chrIV_2|A0A125YMA1	-2.47203	0.000619489
A0A125YL41|Pos_453427_TGME49_chrIV_2|A0A125YQ98	-2.08461	0.00264234
A0A125YL41|Pos_453427_TGME49_chrIV_2|A0A125YRL4	-2.05804	0.00153071
A0A125YL41|Pos_453427_TGME49_chrIV_2|A0A125YTI6	-2.04933	0.00091804
A0A125YL41|Pos_453427_TGME49_chrIV_2|A0A125YTL9	-2.04742	0.00348035
A0A125YL41|Pos_453427_TGME49_chrIV_2|A0A125YVE4	-2.56611	0.000677239
A0A125YL41|Pos_453427_TGME49_chrIV_2|A0A125YXP3	-2.20494	0.00544243
A0A125YL41|Pos_453427_TGME49_chrIV_2|IMPDH	-2.73855	0.000567202
A0A125YL41|Pos_453427_TGME49_chrIV_2|POLR1A	-2.18214	0.00209341
A0A125YL41|Pos_453427_TGME49_chrIV_2|S8EQ05	-2.12336	0.0398111
A0A125YL41|Pos_453427_TGME49_chrIV_2|S8EVN8	-2.04174	0.00194534
A0A125YL41|Pos_453427_TGME49_chrIV_2|S8EW85	-2.04032	0.00873796
A0A125YL41|Pos_453427_TGME49_chrIV_2|S8EYN4	-2.06818	0.00151415
A0A125YL41|Pos_453427_TGME49_chrIV_2|S8EYT3	-2.29604	0.00109373
A0A125YL41|Pos_453427_TGME49_chrIV_2|S8EZ59	-3.07342	0.00192743
A0A125YL41|Pos_453427_TGME49_chrIV_2|S8EZG3	-2.10767	0.0071218
A0A125YL41|Pos_453427_TGME49_chrIV_2|S8F041	-2.01716	0.00186088
A0A125YL41|Pos_453427_TGME49_chrIV_2|S8F081	-4.47641	0.0004921
A0A125YL41|Pos_453427_TGME49_chrIV_2|S8F1G6	-2.46572	0.00110016
A0A125YL41|Pos_453427_TGME49_chrIV_2|S8F2G8	-2.90522	0.00113961
A0A125YL41|Pos_453427_TGME49_chrIV_2|S8F4P1	-2.64212	0.002626
A0A125YL41|Pos_453427_TGME49_chrIV_2|S8F6G1	-2.19443	0.000421471
[truncated: 2,503 more rows]

## Sheet: RH vs CTG
Interaction	Log2 fold change	Adjusted p value
SSRP1|Neg_1017787_TGME49_chrVIIb_1|A0A125YG39	-0.261575	0.53836
SSRP1|Neg_1017787_TGME49_chrVIIb_1|A0A125YIR0	-0.570883	0.046472
SSRP1|Neg_1017787_TGME49_chrVIIb_1|A0A125YIX5	1.59284	0.0795772
SSRP1|Neg_1017787_TGME49_chrVIIb_1|A0A125YIZ0	-2.54983	0.0279798
SSRP1|Neg_1017787_TGME49_chrVIIb_1|A0A125YJP1	-0.983329	0.10147
SSRP1|Neg_1017787_TGME49_chrVIIb_1|A0A125YKI0	-3.69318	4.50838e-06
SSRP1|Neg_1017787_TGME49_chrVIIb_1|A0A125YLS2	0.01443	0.972466
SSRP1|Neg_1017787_TGME49_chrVIIb_1|A0A125YNA9	-0.908796	0.0433051
SSRP1|Neg_1017787_TGME49_chrVIIb_1|A0A125YQ18	-0.512936	0.493342
SSRP1|Neg_1017787_TGME49_chrVIIb_1|A0A125YQD1	0.741673	0.0762466
SSRP1|Neg_1017787_TGME49_chrVIIb_1|A0A125YQT5	0.283446	0.518862
SSRP1|Neg_1017787_TGME49_chrVIIb_1|A0A125YRU2	-0.627692	0.315516
SSRP1|Neg_1017787_TGME49_chrVIIb_1|A0A125YRW7	-1.78418	0.00258729
SSRP1|Neg_1017787_TGME49_chrVIIb_1|A0A125YS22	-0.211564	0.766779
SSRP1|Neg_1017787_TGME49_chrVIIb_1|A0A125YSW4	-0.724577	0.171084
SSRP1|Neg_1017787_TGME49_chrVIIb_1|A0A125YVV3	-0.307767	0.108256
SSRP1|Neg_1017787_TGME49_chrVIIb_1|A0A125YVW4	-1.3896	0.0110916
SSRP1|Neg_1017787_TGME49_chrVIIb_1|A0A125YWI2	0.517606	0.16251
SSRP1|Neg_1017787_TGME49_chrVIIb_1|A0A125YWJ7	-0.211236	0.605862
SSRP1|Neg_1017787_TGME49_chrVIIb_1|A0A125YZH5	-0.341969	0.339043
SSRP1|Neg_1017787_TGME49_chrVIIb_1|DRPA	-0.55864	0.00842152
SSRP1|Neg_1017787_TGME49_chrVIIb_1|PMRT3	-0.213052	0.365733
SSRP1|Neg_1017787_TGME49_chrVIIb_1|POLR3B	-0.892124	0.266078
SSRP1|Neg_1017787_TGME49_chrVIIb_1|RPS7	-1.11152	0.101707
SSRP1|Neg_1017787_TGME49_chrVIIb_1|S8ENA6	0.21734	0.634879
SSRP1|Neg_1017787_TGME49_chrVIIb_1|S8EPT0	-0.906432	0.102016
SSRP1|Neg_1017787_TGME49_chrVIIb_1|S8ERI9	-0.375225	0.63246
SSRP1|Neg_1017787_TGME49_chrVIIb_1|S8ESD5	0.279197	0.294066
SSRP1|Neg_1017787_TGME49_chrVIIb_1|S8ESW8	0.170576	0.487701
SSRP1|Neg_1017787_TGME49_chrVIIb_1|S8EUR8	-3.50105	7.7365e-05
SSRP1|Neg_1017787_TGME49_chrVIIb_1|S8EWT7	2.63933	0.0212422
SSRP1|Neg_1017787_TGME49_chrVIIb_1|S8EWX9	-0.38814	0.217744
SSRP1|Neg_1017787_TGME49_chrVIIb_1|S8EXW5	-0.0833832	0.89393
SSRP1|Neg_1017787_TGME49_chrVIIb_1|S8EZC9	0.0731964	0.648736
SSRP1|Neg_1017787_TGME49_chrVIIb_1|S8EZF0	0.118641	0.683509
SSRP1|Neg_1017787_TGME49_chrVIIb_1|S8F1A9	-0.452019	0.236219
SSRP1|Neg_1017787_TGME49_chrVIIb_1|S8F1G6	2.39413	0.000160348
SSRP1|Neg_1017787_TGME49_chrVIIb_1|S8F2H7	-1.23199	0.0904207
SSRP1|Neg_1017787_TGME49_chrVIIb_1|S8F5P9	-0.355354	0.188906
SSRP1|Neg_1017787_TGME49_chrVIIb_1|S8F837	1.38386	0.00428818
SSRP1|Neg_1017787_TGME49_chrVIIb_1|S8F848	-0.209786	0.7854
SSRP1|Neg_1017787_TGME49_chrVIIb_1|S8F8A8	-0.634048	0.300911
SSRP1|Neg_1017787_TGME49_chrVIIb_1|S8F8S4	-1.61812	0.000701383
SSRP1|Neg_1017787_TGME49_chrVIIb_1|S8F930	0.196904	0.766802
SSRP1|Neg_1017787_TGME49_chrVIIb_1|S8FB98	-0.423892	0.467149
SSRP1|Neg_1017787_TGME49_chrVIIb_1|S8G1F7	-0.0393812	0.863626
SSRP1|Neg_1017787_TGME49_chrVIIb_1|S8G459	0.618861	0.123097
SSRP1|Neg_1017787_TGME49_chrVIIb_1|S8G527	-0.475226	0.152801
SSRP1|Neg_1017787_TGME49_chrVIIb_1|S8G7E8	0.396256	0.234758
SSRP1|Neg_1017787_TGME49_chrVIIb_1|S8G8H6	0.288997	0.258546
SSRP1|Neg_1017787_TGME49_chrVIIb_1|S8G8J4	-0.269024	0.329047
SSRP1|Neg_1017787_TGME49_chrVIIb_1|S8G996	-0.0712142	0.813613
SSRP1|Neg_1017787_TGME49_chrVIIb_1|S8G9U6	-0.279443	0.213802
SSRP1|Neg_1017787_TGME49_chrVIIb_1|S8GA72	-0.0361522	0.951702
SSRP1|Neg_1017787_TGME49_chrVIIb_1|S8GC66	-0.375914	0.235862
SSRP1|Neg_1017787_TGME49_chrVIIb_1|S8GCD2	-1.07095	0.0636832
SSRP1|Neg_1017787_TGME49_chrVIIb_1|S8GDU7	1.5835	0.000471721
SSRP1|Neg_1017787_TGME49_chrVIIb_1|S8GE76	0.825206	0.0699739
SSRP1|Neg_1017787_TGME49_chrVIIb_1|S8GEP4	-0.297192	0.692879
SSRP1|Neg_1017787_TGME49_chrVIIb_1|S8GEX3	-0.557822	0.0585118
SSRP1|Neg_1017787_TGME49_chrVIIb_1|S8GG70	-0.295212	0.677158
SSRP1|Neg_1017787_TGME49_chrVIIb_1|S8GJ22	-0.390413	0.0724192
SSRP1|Neg_1017787_TGME49_chrVIIb_1|S8GJD2	-1.76267	0.0414483
SSRP1|Neg_1017787_TGME49_chrVIIb_1|S8GJI7	0.116775	0.635116
SSRP1|Neg_1017787_TGME49_chrVIIb_1|S8GJY7	-0.726474	0.193443
SSRP1|Neg_1017787_TGME49_chrVIIb_1|S8GKA1	-0.301046	0.512702
SSRP1|Neg_1017787_TGME49_chrVIIb_1|S8GP08	-0.432414	0.284872
SSRP1|Neg_1017787_TGME49_chrVIIb_1|S8GP55	-0.580814	0.0286829
SSRP1|Neg_1017787_TGME49_chrVIIb_1|S8GT16	-0.525537	0.231766
SSRP1|Neg_1017787_TGME49_chrVIIb_1|SUB7	0.0814454	0.94075
SSRP1|Neg_1017787_TGME49_chrVIIb_1|USP4	0.986635	0.298645
SSRP1|Neg_1017787_TGME49_chrVIIb_2|A0A125YG39	-0.261575	0.53836
SSRP1|Neg_1017787_TGME49_chrVIIb_2|A0A125YIR0	-0.570883	0.046472
SSRP1|Neg_1017787_TGME49_chrVIIb_2|A0A125YIX5	1.59284	0.0795772
SSRP1|Neg_1017787_TGME49_chrVIIb_2|A0A125YIZ0	-2.54983	0.0279798
SSRP1|Neg_1017787_TGME49_chrVIIb_2|A0A125YJP1	-0.983329	0.10147
SSRP1|Neg_1017787_TGME49_chrVIIb_2|A0A125YKI0	-3.69318	4.50838e-06
SSRP1|Neg_1017787_TGME49_chrVIIb_2|A0A125YLS2	0.01443	0.972466
SSRP1|Neg_1017787_TGME49_chrVIIb_2|A0A125YNA9	-0.908796	0.0433051
SSRP1|Neg_1017787_TGME49_chrVIIb_2|A0A125YQ18	-0.512936	0.493342
SSRP1|Neg_1017787_TGME49_chrVIIb_2|A0A125YQD1	0.741673	0.0762466
SSRP1|Neg_1017787_TGME49_chrVIIb_2|A0A125YQT5	0.283446	0.518862
SSRP1|Neg_1017787_TGME49_chrVIIb_2|A0A125YRU2	-0.627692	0.315516
SSRP1|Neg_1017787_TGME49_chrVIIb_2|A0A125YRW7	-1.78418	0.00258729
SSRP1|Neg_1017787_TGME49_chrVIIb_2|A0A125YS22	-0.211564	0.766779
SSRP1|Neg_1017787_TGME49_chrVIIb_2|A0A125YSW4	-0.724577	0.171084
SSRP1|Neg_1017787_TGME49_chrVIIb_2|A0A125YVV3	-0.307767	0.108256
SSRP1|Neg_1017787_TGME49_chrVIIb_2|A0A125YVW4	-1.3896	0.0110916
SSRP1|Neg_1017787_TGME49_chrVIIb_2|A0A125YWI2	0.517606	0.16251
SSRP1|Neg_1017787_TGME49_chrVIIb_2|A0A125YWJ7	-0.211236	0.605862
SSRP1|Neg_1017787_TGME49_chrVIIb_2|A0A125YZH5	-0.341969	0.339043
SSRP1|Neg_1017787_TGME49_chrVIIb_2|DRPA	-0.55864	0.00842152
SSRP1|Neg_1017787_TGME49_chrVIIb_2|PMRT3	-0.213052	0.365733
SSRP1|Neg_1017787_TGME49_chrVIIb_2|POLR3B	-0.892124	0.266078
SSRP1|Neg_1017787_TGME49_chrVIIb_2|RPS7	-1.11152	0.101707
SSRP1|Neg_1017787_TGME49_chrVIIb_2|S8ENA6	0.21734	0.634879
SSRP1|Neg_1017787_TGME49_chrVIIb_2|S8EPT0	-0.906432	0.102016
SSRP1|Neg_1017787_TGME49_chrVIIb_2|S8ERI9	-0.375225	0.63246
SSRP1|Neg_1017787_TGME49_chrVIIb_2|S8ESD5	0.279197	0.294066
SSRP1|Neg_1017787_TGME49_chrVIIb_2|S8ESW8	0.170576	0.487701
SSRP1|Neg_1017787_TGME49_chrVIIb_2|S8EUR8	-3.50105	7.7365e-05
SSRP1|Neg_1017787_TGME49_chrVIIb_2|S8EWT7	2.63933	0.0212422
SSRP1|Neg_1017787_TGME49_chrVIIb_2|S8EWX9	-0.38814	0.217744
SSRP1|Neg_1017787_TGME49_chrVIIb_2|S8EXW5	-0.0833832	0.89393
SSRP1|Neg_1017787_TGME49_chrVIIb_2|S8EZC9	0.0731964	0.648736
SSRP1|Neg_1017787_TGME49_chrVIIb_2|S8EZF0	0.118641	0.683509
SSRP1|Neg_1017787_TGME49_chrVIIb_2|S8F1A9	-0.452019	0.236219
SSRP1|Neg_1017787_TGME49_chrVIIb_2|S8F1G6	2.39413	0.000160348
SSRP1|Neg_1017787_TGME49_chrVIIb_2|S8F2H7	-1.23199	0.0904207
SSRP1|Neg_1017787_TGME49_chrVIIb_2|S8F5P9	-0.355354	0.188906
SSRP1|Neg_1017787_TGME49_chrVIIb_2|S8F837	1.38386	0.00428818
SSRP1|Neg_1017787_TGME49_chrVIIb_2|S8F848	-0.209786	0.7854
SSRP1|Neg_1017787_TGME49_chrVIIb_2|S8F8A8	-0.634048	0.300911
SSRP1|Neg_1017787_TGME49_chrVIIb_2|S8F8S4	-1.61812	0.000701383
SSRP1|Neg_1017787_TGME49_chrVIIb_2|S8F930	0.196904	0.766802
SSRP1|Neg_1017787_TGME49_chrVIIb_2|S8FB98	-0.423892	0.467149
SSRP1|Neg_1017787_TGME49_chrVIIb_2|S8G1F7	-0.0393812	0.863626
SSRP1|Neg_1017787_TGME49_chrVIIb_2|S8G459	0.618861	0.123097
SSRP1|Neg_1017787_TGME49_chrVIIb_2|S8G527	-0.475226	0.152801
SSRP1|Neg_1017787_TGME49_chrVIIb_2|S8G7E8	0.396256	0.234758
SSRP1|Neg_1017787_TGME49_chrVIIb_2|S8G8H6	0.288997	0.258546
SSRP1|Neg_1017787_TGME49_chrVIIb_2|S8G8J4	-0.269024	0.329047
SSRP1|Neg_1017787_TGME49_chrVIIb_2|S8G996	-0.0712142	0.813613
SSRP1|Neg_1017787_TGME49_chrVIIb_2|S8G9U6	-0.279443	0.213802
SSRP1|Neg_1017787_TGME49_chrVIIb_2|S8GA72	-0.0361522	0.951702
SSRP1|Neg_1017787_TGME49_chrVIIb_2|S8GC66	-0.375914	0.235862
SSRP1|Neg_1017787_TGME49_chrVIIb_2|S8GCD2	-1.07095	0.0636832
SSRP1|Neg_1017787_TGME49_chrVIIb_2|S8GDU7	1.5835	0.000471721
SSRP1|Neg_1017787_TGME49_chrVIIb_2|S8GE76	0.825206	0.0699739
SSRP1|Neg_1017787_TGME49_chrVIIb_2|S8GEP4	-0.297192	0.692879
SSRP1|Neg_1017787_TGME49_chrVIIb_2|S8GEX3	-0.557822	0.0585118
SSRP1|Neg_1017787_TGME49_chrVIIb_2|S8GG70	-0.295212	0.677158
SSRP1|Neg_1017787_TGME49_chrVIIb_2|S8GJ22	-0.390413	0.0724192
SSRP1|Neg_1017787_TGME49_chrVIIb_2|S8GJD2	-1.76267	0.0414483
SSRP1|Neg_1017787_TGME49_chrVIIb_2|S8GJI7	0.116775	0.635116
SSRP1|Neg_1017787_TGME49_chrVIIb_2|S8GJY7	-0.726474	0.193443
SSRP1|Neg_1017787_TGME49_chrVIIb_2|S8GKA1	-0.301046	0.512702
SSRP1|Neg_1017787_TGME49_chrVIIb_2|S8GP08	-0.432414	0.284872
SSRP1|Neg_1017787_TGME49_chrVIIb_2|S8GP55	-0.580814	0.0286829
SSRP1|Neg_1017787_TGME49_chrVIIb_2|S8GT16	-0.525537	0.231766
SSRP1|Neg_1017787_TGME49_chrVIIb_2|SUB7	0.0814454	0.94075
SSRP1|Neg_1017787_TGME49_chrVIIb_2|USP4	0.986635	0.298645
S8F7H0|Neg_1043276_TGME49_chrVIIb_1|A0A125YUF0	0.598067	0.209684
S8F7H0|Neg_1043276_TGME49_chrVIIb_1|AP2XI4	0.34449	0.286148
S8F7H0|Neg_1043276_TGME49_chrVIIb_1|S8EWI2	1.11074	0.100235
S8F7H0|Neg_1043276_TGME49_chrVIIb_1|S8F0D1	-1.64627	0.0802516
S8F7H0|Neg_1043276_TGME49_chrVIIb_1|S8F8A0	0.590906	0.253156
S8F7H0|Neg_1043276_TGME49_chrVIIb_1|S8G989	-0.459558	0.756707
S8F7H0|Neg_1043276_TGME49_chrVIIb_2|A0A125YUF0	0.598067	0.209684
S8F7H0|Neg_1043276_TGME49_chrVIIb_2|AP2XI4	0.34449	0.286148
S8F7H0|Neg_1043276_TGME49_chrVIIb_2|S8EWI2	1.11074	0.100235
S8F7H0|Neg_1043276_TGME49_chrVIIb_2|S8F0D1	-1.64627	0.0802516
S8F7H0|Neg_1043276_TGME49_chrVIIb_2|S8F8A0	0.590906	0.253156
S8F7H0|Neg_1043276_TGME49_chrVIIb_2|S8G989	-0.459558	0.756707
S8F7H0|Neg_1043362_TGME49_chrVIIb_1|A0A125YRT3	0.591682	0.671178
S8F7H0|Neg_1043362_TGME49_chrVIIb_1|A0A125YUB5	0.366657	0.766106
S8F7H0|Neg_1043362_TGME49_chrVIIb_1|A0A125YXD7	0.578046	0.431047
S8F7H0|Neg_1043362_TGME49_chrVIIb_1|A0A125YXP8	0.463568	0.787651
S8F7H0|Neg_1043362_TGME49_chrVIIb_1|A0A125YZ29	0.322466	0.779261
S8F7H0|Neg_1043362_TGME49_chrVIIb_1|S8EYF2	0.652124	0.404481
S8F7H0|Neg_1043362_TGME49_chrVIIb_1|S8F946	-1.10659	0.302661
S8F7H0|Neg_1043362_TGME49_chrVIIb_1|S8F9A6	0.182664	0.901714
S8F7H0|Neg_1043362_TGME49_chrVIIb_1|S8FDP2	0.488642	0.56638
S8F7H0|Neg_1043362_TGME49_chrVIIb_1|S8GG35	-0.205751	0.787695
S8F7H0|Neg_1043362_TGME49_chrVIIb_1|S8GHZ4	-0.233312	0.854752
S8F7H0|Neg_1043362_TGME49_chrVIIb_1|S8GNM8	-0.281623	0.748769
S8F7H0|Neg_1043362_TGME49_chrVIIb_2|A0A125YRT3	0.591682	0.671178
S8F7H0|Neg_1043362_TGME49_chrVIIb_2|A0A125YUB5	0.366657	0.766106
S8F7H0|Neg_1043362_TGME49_chrVIIb_2|A0A125YXD7	0.578046	0.431047
S8F7H0|Neg_1043362_TGME49_chrVIIb_2|A0A125YXP8	0.463568	0.787651
S8F7H0|Neg_1043362_TGME49_chrVIIb_2|A0A125YZ29	0.322466	0.779261
S8F7H0|Neg_1043362_TGME49_chrVIIb_2|S8EYF2	0.652124	0.404481
S8F7H0|Neg_1043362_TGME49_chrVIIb_2|S8F946	-1.10659	0.302661
S8F7H0|Neg_1043362_TGME49_chrVIIb_2|S8F9A6	0.182664	0.901714
S8F7H0|Neg_1043362_TGME49_chrVIIb_2|S8FDP2	0.488642	0.56638
S8F7H0|Neg_1043362_TGME49_chrVIIb_2|S8GG35	-0.205751	0.787695
S8F7H0|Neg_1043362_TGME49_chrVIIb_2|S8GHZ4	-0.233312	0.854752
S8F7H0|Neg_1043362_TGME49_chrVIIb_2|S8GNM8	-0.281623	0.748769
S8GCD5|Neg_1044345_TGME49_chrVIIb_1|A0A125YH39	-1.35318	0.0185628
S8GCD5|Neg_1044345_TGME49_chrVIIb_1|A0A125YM22	-1.03707	0.119976
S8GCD5|Neg_1044345_TGME49_chrVIIb_1|A0A125YSN1	-1.13096	0.00167359
S8GCD5|Neg_1044345_TGME49_chrVIIb_1|S8G6X4	-0.294153	0.48464
S8GCD1|Neg_1045275_TGME49_chrVIIb_1|A0A125YW89	-1.26211	0.426188
S8GCD1|Neg_1045275_TGME49_chrVIIb_1|S8F1Z4	-0.134738	0.880584
S8GCD1|Neg_1045275_TGME49_chrVIIb_1|S8F2G6	0.0825048	0.931965
S8GCD1|Neg_1045275_TGME49_chrVIIb_1|S8F339	-0.671272	0.418257
S8GCD1|Neg_1045275_TGME49_chrVIIb_1|S8FAC4	-0.529881	0.190825
S8GCD1|Neg_1045275_TGME49_chrVIIb_2|A0A125YW89	-1.26211	0.426188
S8GCD1|Neg_1045275_TGME49_chrVIIb_2|S8F1Z4	-0.134738	0.880584
S8GCD1|Neg_1045275_TGME49_chrVIIb_2|S8F2G6	0.0825048	0.931965
S8GCD1|Neg_1045275_TGME49_chrVIIb_2|S8F339	-0.671272	0.418257
S8GCD1|Neg_1045275_TGME49_chrVIIb_2|S8FAC4	-0.529881	0.190825
S8GLL7|Neg_1052896_TGME49_chrVIIb_1|A0A125YNK2	-0.420975	0.251034
S8GLL7|Neg_1052896_TGME49_chrVIIb_1|A0A125YQT1	-0.0379936	0.914069
S8GLL7|Neg_1052896_TGME49_chrVIIb_1|A0A125YTG8	0.770615	0.0937033
S8GLL7|Neg_1052896_TGME49_chrVIIb_1|A0A125YTJ3	0.0709466	0.895771
S8GLL7|Neg_1052896_TGME49_chrVIIb_1|A0A125YWM0	-0.805672	0.147214
S8GLL7|Neg_1052896_TGME49_chrVIIb_1|A0A125YX97	-0.187078	0.850021
S8GLL7|Neg_1052896_TGME49_chrVIIb_1|A0A125YXJ8	0.443223	0.0305931
S8GLL7|Neg_1052896_TGME49_chrVIIb_1|POLR1B	-0.00654756	0.975412
S8GLL7|Neg_1052896_TGME49_chrVIIb_1|ROM1	-0.242331	0.366966
S8GLL7|Neg_1052896_TGME49_chrVIIb_1|S8EV55	-0.635121	0.0341843
S8GLL7|Neg_1052896_TGME49_chrVIIb_1|S8EVP9	-0.2206	0.581084
S8GLL7|Neg_1052896_TGME49_chrVIIb_1|S8EWX9	-0.0169578	0.941882
S8GLL7|Neg_1052896_TGME49_chrVIIb_1|S8EYA9	0.671551	0.00553916
S8GLL7|Neg_1052896_TGME49_chrVIIb_1|S8EYC4	-0.0811112	0.824141
S8GLL7|Neg_1052896_TGME49_chrVIIb_1|S8EZ59	-7.26163	0.00023037
S8GLL7|Neg_1052896_TGME49_chrVIIb_1|S8F2Z7	0.53537	0.0830829
S8GLL7|Neg_1052896_TGME49_chrVIIb_1|S8F3B1	1.07529	0.0363643
S8GLL7|Neg_1052896_TGME49_chrVIIb_1|S8F423	0.226686	0.365413
S8GLL7|Neg_1052896_TGME49_chrVIIb_1|S8F852	-0.179314	0.682111
S8GLL7|Neg_1052896_TGME49_chrVIIb_1|S8F8N4	-0.205901	0.670037
S8GLL7|Neg_1052896_TGME49_chrVIIb_1|S8FB06	0.37019	0.087369
S8GLL7|Neg_1052896_TGME49_chrVIIb_1|S8FBB5	-0.0986237	0.655283
S8GLL7|Neg_1052896_TGME49_chrVIIb_1|S8FE38	0.599454	0.0446501
S8GLL7|Neg_1052896_TGME49_chrVIIb_1|S8FFQ3	0.254642	0.848795
S8GLL7|Neg_1052896_TGME49_chrVIIb_1|S8G5K8	0.423254	0.136567
S8GLL7|Neg_1052896_TGME49_chrVIIb_1|S8G6E0	-0.41025	0.264063
S8GLL7|Neg_1052896_TGME49_chrVIIb_1|S8G7F9	-0.0892153	0.793674
S8GLL7|Neg_1052896_TGME49_chrVIIb_1|S8G7I4	-0.41762	0.603344
S8GLL7|Neg_1052896_TGME49_chrVIIb_1|S8G8T4	-0.431819	0.143385
S8GLL7|Neg_1052896_TGME49_chrVIIb_1|S8GBL5	-0.0572861	0.902788
S8GLL7|Neg_1052896_TGME49_chrVIIb_1|S8GBX0	0.503395	0.306613
S8GLL7|Neg_1052896_TGME49_chrVIIb_1|S8GHR7	-0.417856	0.164358
S8GLL7|Neg_1052896_TGME49_chrVIIb_1|S8GKQ0	-1.08454	0.0276708
S8GLL7|Neg_1052896_TGME49_chrVIIb_2|A0A125YNK2	-0.420975	0.251034
S8GLL7|Neg_1052896_TGME49_chrVIIb_2|A0A125YQT1	-0.0379936	0.914069
S8GLL7|Neg_1052896_TGME49_chrVIIb_2|A0A125YTG8	0.770615	0.0937033
S8GLL7|Neg_1052896_TGME49_chrVIIb_2|A0A125YTJ3	0.0709466	0.895771
S8GLL7|Neg_1052896_TGME49_chrVIIb_2|A0A125YWM0	-0.805672	0.147214
S8GLL7|Neg_1052896_TGME49_chrVIIb_2|A0A125YX97	-0.187078	0.850021
S8GLL7|Neg_1052896_TGME49_chrVIIb_2|A0A125YXJ8	0.443223	0.0305931
S8GLL7|Neg_1052896_TGME49_chrVIIb_2|POLR1B	-0.00654756	0.975412
S8GLL7|Neg_1052896_TGME49_chrVIIb_2|ROM1	-0.242331	0.366966
S8GLL7|Neg_1052896_TGME49_chrVIIb_2|S8EV55	-0.635121	0.0341843
S8GLL7|Neg_1052896_TGME49_chrVIIb_2|S8EVP9	-0.2206	0.581084
S8GLL7|Neg_1052896_TGME49_chrVIIb_2|S8EWX9	-0.0169578	0.941882
S8GLL7|Neg_1052896_TGME49_chrVIIb_2|S8EYA9	0.671551	0.00553916
S8GLL7|Neg_1052896_TGME49_chrVIIb_2|S8EYC4	-0.0811112	0.824141
S8GLL7|Neg_1052896_TGME49_chrVIIb_2|S8EZ59	-7.26163	0.00023037
S8GLL7|Neg_1052896_TGME49_chrVIIb_2|S8F2Z7	0.53537	0.0830829
S8GLL7|Neg_1052896_TGME49_chrVIIb_2|S8F3B1	1.07529	0.0363643
S8GLL7|Neg_1052896_TGME49_chrVIIb_2|S8F423	0.226686	0.365413
S8GLL7|Neg_1052896_TGME49_chrVIIb_2|S8F852	-0.179314	0.682111
S8GLL7|Neg_1052896_TGME49_chrVIIb_2|S8F8N4	-0.205901	0.670037
S8GLL7|Neg_1052896_TGME49_chrVIIb_2|S8FB06	0.37019	0.087369
S8GLL7|Neg_1052896_TGME49_chrVIIb_2|S8FBB5	-0.0986237	0.655283
S8GLL7|Neg_1052896_TGME49_chrVIIb_2|S8FE38	0.599454	0.0446501
S8GLL7|Neg_1052896_TGME49_chrVIIb_2|S8FFQ3	0.254642	0.848795
S8GLL7|Neg_1052896_TGME49_chrVIIb_2|S8G5K8	0.423254	0.136567
S8GLL7|Neg_1052896_TGME49_chrVIIb_2|S8G6E0	-0.41025	0.264063
S8GLL7|Neg_1052896_TGME49_chrVIIb_2|S8G7F9	-0.0892153	0.793674
S8GLL7|Neg_1052896_TGME49_chrVIIb_2|S8G7I4	-0.41762	0.603344
S8GLL7|Neg_1052896_TGME49_chrVIIb_2|S8G8T4	-0.431819	0.143385
S8GLL7|Neg_1052896_TGME49_chrVIIb_2|S8GBL5	-0.0572861	0.902788
S8GLL7|Neg_1052896_TGME49_chrVIIb_2|S8GBX0	0.503395	0.306613
S8GLL7|Neg_1052896_TGME49_chrVIIb_2|S8GHR7	-0.417856	0.164358
S8GLL7|Neg_1052896_TGME49_chrVIIb_2|S8GKQ0	-1.08454	0.0276708
S8GLE7|Neg_1080102_TGME49_chrVIIb_1|S8ERY9	-1.3123	0.250585
S8GLE7|Neg_1080102_TGME49_chrVIIb_1|S8F258	0.20765	0.876921
S8GLE7|Neg_1080102_TGME49_chrVIIb_1|S8G550	-0.257164	0.877926
S8GLE7|Neg_1080102_TGME49_chrVIIb_1|S8GK53	0.178655	0.923652
S8FYX7|Neg_108072_tgme49_asmbl.1944_1|S8EZA3	0.733268	0.624494
S8G840|Neg_108072_tgme49_asmbl.1944_1|S8EZA3	0.901869	0.337005
S8F3I2|Neg_1116389_TGME49_chrVIIb_1|A0A125YFF3	-0.261201	0.809922
S8F3I2|Neg_1116389_TGME49_chrVIIb_1|A0A125YFT5	0.262608	0.642579
S8F3I2|Neg_1116389_TGME49_chrVIIb_1|A0A125YFZ2	1.63355	0.12396
S8F3I2|Neg_1116389_TGME49_chrVIIb_1|A0A125YIA2	0.156871	0.862255
S8F3I2|Neg_1116389_TGME49_chrVIIb_1|A0A125YIP3	0.436659	0.382895
S8F3I2|Neg_1116389_TGME49_chrVIIb_1|A0A125YIZ8	0.292493	0.634944
S8F3I2|Neg_1116389_TGME49_chrVIIb_1|A0A125YJ86	0.66357	0.447917
S8F3I2|Neg_1116389_TGME49_chrVIIb_1|A0A125YJX7	0.618654	0.474377
S8F3I2|Neg_1116389_TGME49_chrVIIb_1|A0A125YJZ8	-1.33077	0.0478777
S8F3I2|Neg_1116389_TGME49_chrVIIb_1|A0A125YLP6	0.886852	0.389192
S8F3I2|Neg_1116389_TGME49_chrVIIb_1|A0A125YLV9	0.277493	0.755408
S8F3I2|Neg_1116389_TGME49_chrVIIb_1|A0A125YM05	-0.279726	0.794275
S8F3I2|Neg_1116389_TGME49_chrVIIb_1|A0A125YM78	0.409851	0.717402
S8F3I2|Neg_1116389_TGME49_chrVIIb_1|A0A125YMQ2	-0.0503714	0.956779
S8F3I2|Neg_1116389_TGME49_chrVIIb_1|A0A125YMQ9	0.268517	0.772886
S8F3I2|Neg_1116389_TGME49_chrVIIb_1|A0A125YNL3	0.69936	0.377977
S8F3I2|Neg_1116389_TGME49_chrVIIb_1|A0A125YNQ5	0.02131	0.978654
S8F3I2|Neg_1116389_TGME49_chrVIIb_1|A0A125YP50	0.188617	0.788246
S8F3I2|Neg_1116389_TGME49_chrVIIb_1|A0A125YPJ5	0.42362	0.609981
S8F3I2|Neg_1116389_TGME49_chrVIIb_1|A0A125YQ98	-0.260074	0.67751
S8F3I2|Neg_1116389_TGME49_chrVIIb_1|A0A125YQM3	-0.814189	0.181683
S8F3I2|Neg_1116389_TGME49_chrVIIb_1|A0A125YQR2	0.0658724	0.950927
S8F3I2|Neg_1116389_TGME49_chrVIIb_1|A0A125YQR9	2.20974	0.0328611
S8F3I2|Neg_1116389_TGME49_chrVIIb_1|A0A125YQT5	0.868573	0.297372
S8F3I2|Neg_1116389_TGME49_chrVIIb_1|A0A125YQW7	0.496366	0.549721
S8F3I2|Neg_1116389_TGME49_chrVIIb_1|A0A125YR73	0.987192	0.119237
S8F3I2|Neg_1116389_TGME49_chrVIIb_1|A0A125YRU2	-0.0425646	0.960644
S8F3I2|Neg_1116389_TGME49_chrVIIb_1|A0A125YTC7	-0.129478	0.882531
S8F3I2|Neg_1116389_TGME49_chrVIIb_1|A0A125YTI6	-0.0342771	0.964107
S8F3I2|Neg_1116389_TGME49_chrVIIb_1|A0A125YU18	0.32795	0.724366
S8F3I2|Neg_1116389_TGME49_chrVIIb_1|A0A125YU28	0.0415386	0.934713
S8F3I2|Neg_1116389_TGME49_chrVIIb_1|A0A125YUB4	0.251599	0.659812
S8F3I2|Neg_1116389_TGME49_chrVIIb_1|A0A125YUX3	0.164519	0.815924
S8F3I2|Neg_1116389_TGME49_chrVIIb_1|A0A125YW69	0.517946	0.518262
S8F3I2|Neg_1116389_TGME49_chrVIIb_1|A0A125YWJ7	0.373891	0.567175
S8F3I2|Neg_1116389_TGME49_chrVIIb_1|A0A125YWM7	0.736971	0.313576
S8F3I2|Neg_1116389_TGME49_chrVIIb_1|A0A125YWX3	-0.23956	0.832718
S8F3I2|Neg_1116389_TGME49_chrVIIb_1|A0A125YX27	0.431308	0.644211
S8F3I2|Neg_1116389_TGME49_chrVIIb_1|A0A125YYC1	-0.188904	0.853516
S8F3I2|Neg_1116389_TGME49_chrVIIb_1|A0A125YYY9	0.169479	0.821461
S8F3I2|Neg_1116389_TGME49_chrVIIb_1|A0A125YZ95	0.0232221	0.969721
S8F3I2|Neg_1116389_TGME49_chrVIIb_1|A0A125YZK2	-0.299348	0.714539
S8F3I2|Neg_1116389_TGME49_chrVIIb_1|A0A125YZM0	0.249467	0.657726
S8F3I2|Neg_1116389_TGME49_chrVIIb_1|ABCG87	0.423558	0.51069
S8F3I2|Neg_1116389_TGME49_chrVIIb_1|ACC2	-0.104763	0.894261
S8F3I2|Neg_1116389_TGME49_chrVIIb_1|AP2VIIA7	1.74539	0.0180999
S8F3I2|Neg_1116389_TGME49_chrVIIb_1|DRPA	0.0264874	0.980749
S8F3I2|Neg_1116389_TGME49_chrVIIb_1|DRPB	-0.256152	0.697897
S8F3I2|Neg_1116389_TGME49_chrVIIb_1|PDHE3II	0.0650018	0.93354
S8F3I2|Neg_1116389_TGME49_chrVIIb_1|PIPLC	0.305714	0.676727
S8F3I2|Neg_1116389_TGME49_chrVIIb_1|RAD26	0.432163	0.630943
S8F3I2|Neg_1116389_TGME49_chrVIIb_1|S8EN17	0.0749339	0.911156
S8F3I2|Neg_1116389_TGME49_chrVIIb_1|S8ENU3	0.982355	0.348591
S8F3I2|Neg_1116389_TGME49_chrVIIb_1|S8EP93	0.299338	0.626657
S8F3I2|Neg_1116389_TGME49_chrVIIb_1|S8EQN5	1.3201	0.149108
S8F3I2|Neg_1116389_TGME49_chrVIIb_1|S8ER74	-0.297381	0.74939
S8F3I2|Neg_1116389_TGME49_chrVIIb_1|S8ERD1	0.354535	0.673898
S8F3I2|Neg_1116389_TGME49_chrVIIb_1|S8ERD7	-0.218891	0.770456
S8F3I2|Neg_1116389_TGME49_chrVIIb_1|S8ERI9	0.209902	0.738346
S8F3I2|Neg_1116389_TGME49_chrVIIb_1|S8ERL9	-0.117571	0.89134
S8F3I2|Neg_1116389_TGME49_chrVIIb_1|S8ERM4	0.0561049	0.947807
S8F3I2|Neg_1116389_TGME49_chrVIIb_1|S8ES51	0.431871	0.652024
S8F3I2|Neg_1116389_TGME49_chrVIIb_1|S8ES94	0.362265	0.594673
S8F3I2|Neg_1116389_TGME49_chrVIIb_1|S8ESD5	0.864324	0.294386
S8F3I2|Neg_1116389_TGME49_chrVIIb_1|S8ESX6	0.679511	0.520835
S8F3I2|Neg_1116389_TGME49_chrVIIb_1|S8ET39	-0.304098	0.695835
S8F3I2|Neg_1116389_TGME49_chrVIIb_1|S8ETD7	-0.193818	0.805306
S8F3I2|Neg_1116389_TGME49_chrVIIb_1|S8ETH3	0.23635	0.776315
S8F3I2|Neg_1116389_TGME49_chrVIIb_1|S8EU53	0.880203	0.393769
S8F3I2|Neg_1116389_TGME49_chrVIIb_1|S8EU57	0.424333	0.610332
S8F3I2|Neg_1116389_TGME49_chrVIIb_1|S8EU89	0.17694	0.766878
S8F3I2|Neg_1116389_TGME49_chrVIIb_1|S8EUA7	-0.0209982	0.991856
S8F3I2|Neg_1116389_TGME49_chrVIIb_1|S8EUN4	1.63136	0.137787
S8F3I2|Neg_1116389_TGME49_chrVIIb_1|S8EUW8	0.369244	0.653405
S8F3I2|Neg_1116389_TGME49_chrVIIb_1|S8EV24	-2.89085	0.00134578
S8F3I2|Neg_1116389_TGME49_chrVIIb_1|S8EV69	-0.22893	0.794362
S8F3I2|Neg_1116389_TGME49_chrVIIb_1|S8EV78	0.098725	0.917384
S8F3I2|Neg_1116389_TGME49_chrVIIb_1|S8EVD4	-1.00699	0.448951
S8F3I2|Neg_1116389_TGME49_chrVIIb_1|S8EVT5	1.02605	0.194365
S8F3I2|Neg_1116389_TGME49_chrVIIb_1|S8EVX6	0.469921	0.734547
S8F3I2|Neg_1116389_TGME49_chrVIIb_1|S8EWB5	1.15696	0.227106
S8F3I2|Neg_1116389_TGME49_chrVIIb_1|S8EWH2	0.563915	0.470153
S8F3I2|Neg_1116389_TGME49_chrVIIb_1|S8EWL5	-0.0471829	0.96608
S8F3I2|Neg_1116389_TGME49_chrVIIb_1|S8EWM7	0.0389367	0.966134
S8F3I2|Neg_1116389_TGME49_chrVIIb_1|S8EWV1	0.908468	0.232376
S8F3I2|Neg_1116389_TGME49_chrVIIb_1|S8EWW4	-0.0157694	0.984454
S8F3I2|Neg_1116389_TGME49_chrVIIb_1|S8EXP7	0.923145	0.104897
S8F3I2|Neg_1116389_TGME49_chrVIIb_1|S8EXR5	1.28247	0.109804
S8F3I2|Neg_1116389_TGME49_chrVIIb_1|S8EYM3	0.15922	0.836984
S8F3I2|Neg_1116389_TGME49_chrVIIb_1|S8EYM8	1.00597	0.32199
S8F3I2|Neg_1116389_TGME49_chrVIIb_1|S8EYV0	1.45689	0.0642835
S8F3I2|Neg_1116389_TGME49_chrVIIb_1|S8EYV9	-0.0823602	0.920852
S8F3I2|Neg_1116389_TGME49_chrVIIb_1|S8EZ46	1.72896	0.0574947
S8F3I2|Neg_1116389_TGME49_chrVIIb_1|S8EZ50	0.0886783	0.918678
S8F3I2|Neg_1116389_TGME49_chrVIIb_1|S8EZ97	1.24637	0.112608
S8F3I2|Neg_1116389_TGME49_chrVIIb_1|S8EZE0	0.0940027	0.911328
S8F3I2|Neg_1116389_TGME49_chrVIIb_1|S8EZM6	-1.09435	0.304049
S8F3I2|Neg_1116389_TGME49_chrVIIb_1|S8EZW4	-0.152982	0.855927
S8F3I2|Neg_1116389_TGME49_chrVIIb_1|S8F046	0.77553	0.350646
S8F3I2|Neg_1116389_TGME49_chrVIIb_1|S8F0B3	1.04223	0.248837
S8F3I2|Neg_1116389_TGME49_chrVIIb_1|S8F0C5	0.200041	0.732123
S8F3I2|Neg_1116389_TGME49_chrVIIb_1|S8F0V9	1.07743	0.183168
S8F3I2|Neg_1116389_TGME49_chrVIIb_1|S8F0Y0	1.36791	0.258027
S8F3I2|Neg_1116389_TGME49_chrVIIb_1|S8F125	-0.278632	0.663808
S8F3I2|Neg_1116389_TGME49_chrVIIb_1|S8F1D4	-0.0809846	0.949615
S8F3I2|Neg_1116389_TGME49_chrVIIb_1|S8F1F1	-0.0924374	0.913695
S8F3I2|Neg_1116389_TGME49_chrVIIb_1|S8F1G6	2.97925	0.00382189
S8F3I2|Neg_1116389_TGME49_chrVIIb_1|S8F1J1	0.217319	0.758759
S8F3I2|Neg_1116389_TGME49_chrVIIb_1|S8F1K2	-0.366005	0.575285
S8F3I2|Neg_1116389_TGME49_chrVIIb_1|S8F1K8	0.468494	0.607545
S8F3I2|Neg_1116389_TGME49_chrVIIb_1|S8F1P7	0.631479	0.536897
S8F3I2|Neg_1116389_TGME49_chrVIIb_1|S8F1S7	-0.321397	0.700019
S8F3I2|Neg_1116389_TGME49_chrVIIb_1|S8F2G6	0.60332	0.547867
S8F3I2|Neg_1116389_TGME49_chrVIIb_1|S8F2Q3	0.63332	0.242676
S8F3I2|Neg_1116389_TGME49_chrVIIb_1|S8F310	-0.221273	0.775047
S8F3I2|Neg_1116389_TGME49_chrVIIb_1|S8F360	0.962642	0.155194
S8F3I2|Neg_1116389_TGME49_chrVIIb_1|S8F378	-1.25544	0.361669
S8F3I2|Neg_1116389_TGME49_chrVIIb_1|S8F3K1	1.00575	0.153846
S8F3I2|Neg_1116389_TGME49_chrVIIb_1|S8F423	0.44063	0.553657
S8F3I2|Neg_1116389_TGME49_chrVIIb_1|S8F4A9	0.106743	0.902443
S8F3I2|Neg_1116389_TGME49_chrVIIb_1|S8F4R1	0.391998	0.603102
S8F3I2|Neg_1116389_TGME49_chrVIIb_1|S8F4W5	0.134702	0.850173
S8F3I2|Neg_1116389_TGME49_chrVIIb_1|S8F4W9	0.0802325	0.918314
S8F3I2|Neg_1116389_TGME49_chrVIIb_1|S8F559	-0.0177608	0.988542
S8F3I2|Neg_1116389_TGME49_chrVIIb_1|S8F572	0.830387	0.379499
S8F3I2|Neg_1116389_TGME49_chrVIIb_1|S8F590	1.20868	0.162246
S8F3I2|Neg_1116389_TGME49_chrVIIb_1|S8F591	-2.46095	0.0485865
S8F3I2|Neg_1116389_TGME49_chrVIIb_1|S8F5D6	0.768253	0.253118
S8F3I2|Neg_1116389_TGME49_chrVIIb_1|S8F5I3	-0.531895	0.467325
S8F3I2|Neg_1116389_TGME49_chrVIIb_1|S8F5I9	0.547272	0.447454
S8F3I2|Neg_1116389_TGME49_chrVIIb_1|S8F5Z3	0.3754	0.680728
S8F3I2|Neg_1116389_TGME49_chrVIIb_1|S8F685	0.724958	0.501525
S8F3I2|Neg_1116389_TGME49_chrVIIb_1|S8F686	0.173406	0.86332
S8F3I2|Neg_1116389_TGME49_chrVIIb_1|S8F6G5	0.573236	0.484483
S8F3I2|Neg_1116389_TGME49_chrVIIb_1|S8F6M7	-1.84001	0.0454088
S8F3I2|Neg_1116389_TGME49_chrVIIb_1|S8F782	1.05856	0.270099
S8F3I2|Neg_1116389_TGME49_chrVIIb_1|S8F7E1	0.603897	0.483883
S8F3I2|Neg_1116389_TGME49_chrVIIb_1|S8F7S2	-4.46944	0.000779774
S8F3I2|Neg_1116389_TGME49_chrVIIb_1|S8F7U6	0.316917	0.691639
S8F3I2|Neg_1116389_TGME49_chrVIIb_1|S8F837	1.96899	0.0795836
S8F3I2|Neg_1116389_TGME49_chrVIIb_1|S8F8P1	0.826219	0.346807
S8F3I2|Neg_1116389_TGME49_chrVIIb_1|S8F910	0.0502388	0.952071
S8F3I2|Neg_1116389_TGME49_chrVIIb_1|S8F997	-3.00339	0.013131
S8F3I2|Neg_1116389_TGME49_chrVIIb_1|S8FA10	-0.261447	0.777844
S8F3I2|Neg_1116389_TGME49_chrVIIb_1|S8FA41	-1.27406	0.0991022
S8F3I2|Neg_1116389_TGME49_chrVIIb_1|S8FAE5	-2.09834	0.0348597
S8F3I2|Neg_1116389_TGME49_chrVIIb_1|S8FAF2	0.903802	0.14612
S8F3I2|Neg_1116389_TGME49_chrVIIb_1|S8FAU8	0.320377	0.606149
S8F3I2|Neg_1116389_TGME49_chrVIIb_1|S8FAW6	-0.694371	0.271924
S8F3I2|Neg_1116389_TGME49_chrVIIb_1|S8FAX5	0.435283	0.758649
S8F3I2|Neg_1116389_TGME49_chrVIIb_1|S8FB35	-1.34429	0.115429
S8F3I2|Neg_1116389_TGME49_chrVIIb_1|S8FB39	-3.87504	0.0296545
S8F3I2|Neg_1116389_TGME49_chrVIIb_1|S8FBF5	0.0444054	0.966877
S8F3I2|Neg_1116389_TGME49_chrVIIb_1|S8FBN3	0.727956	0.272439
S8F3I2|Neg_1116389_TGME49_chrVIIb_1|S8FC74	-0.201068	0.800107
S8F3I2|Neg_1116389_TGME49_chrVIIb_1|S8FCG7	-0.0528068	0.936314
S8F3I2|Neg_1116389_TGME49_chrVIIb_1|S8FCI1	-3.15355	0.00264465
S8F3I2|Neg_1116389_TGME49_chrVIIb_1|S8FCV8	0.179759	0.841214
S8F3I2|Neg_1116389_TGME49_chrVIIb_1|S8FDS3	1.11126	0.207404
S8F3I2|Neg_1116389_TGME49_chrVIIb_1|S8FE85	0.442118	0.665376
S8F3I2|Neg_1116389_TGME49_chrVIIb_1|S8FF71	1.25577	0.134728
S8F3I2|Neg_1116389_TGME49_chrVIIb_1|S8FZB9	-0.445405	0.568366
S8F3I2|Neg_1116389_TGME49_chrVIIb_1|S8G2D3	0.790038	0.418257
S8F3I2|Neg_1116389_TGME49_chrVIIb_1|S8G345	-0.0289202	0.982486
S8F3I2|Neg_1116389_TGME49_chrVIIb_1|S8G4B9	0.737343	0.363692
S8F3I2|Neg_1116389_TGME49_chrVIIb_1|S8G4H4	0.256497	0.691761
S8F3I2|Neg_1116389_TGME49_chrVIIb_1|S8G4V7	0.650473	0.450452
S8F3I2|Neg_1116389_TGME49_chrVIIb_1|S8G4Z6	2.47395	0.00879106
S8F3I2|Neg_1116389_TGME49_chrVIIb_1|S8G532	0.522778	0.603348
S8F3I2|Neg_1116389_TGME49_chrVIIb_1|S8G550	0.242578	0.775089
S8F3I2|Neg_1116389_TGME49_chrVIIb_1|S8G5E6	0.186832	0.814914
S8F3I2|Neg_1116389_TGME49_chrVIIb_1|S8G5F5	0.539243	0.483843
S8F3I2|Neg_1116389_TGME49_chrVIIb_1|S8G7X5	0.40046	0.654579
S8F3I2|Neg_1116389_TGME49_chrVIIb_1|S8G8G7	0.70877	0.526794
S8F3I2|Neg_1116389_TGME49_chrVIIb_1|S8G8J0	0.204339	0.807837
S8F3I2|Neg_1116389_TGME49_chrVIIb_1|S8G927	0.495892	0.6217
S8F3I2|Neg_1116389_TGME49_chrVIIb_1|S8G999	0.445002	0.388363
S8F3I2|Neg_1116389_TGME49_chrVIIb_1|S8G9U7	0.326181	0.565242
S8F3I2|Neg_1116389_TGME49_chrVIIb_1|S8GA33	1.50849	0.112145
S8F3I2|Neg_1116389_TGME49_chrVIIb_1|S8GAJ1	0.189784	0.841817
S8F3I2|Neg_1116389_TGME49_chrVIIb_1|S8GAK2	0.265327	0.742468
S8F3I2|Neg_1116389_TGME49_chrVIIb_1|S8GAK6	0.668248	0.428705
S8F3I2|Neg_1116389_TGME49_chrVIIb_1|S8GAM4	0.469823	0.497265
S8F3I2|Neg_1116389_TGME49_chrVIIb_1|S8GAP9	0.724135	0.406734
S8F3I2|Neg_1116389_TGME49_chrVIIb_1|S8GB10	1.18025	0.215446
S8F3I2|Neg_1116389_TGME49_chrVIIb_1|S8GB77	0.00332414	0.997817
S8F3I2|Neg_1116389_TGME49_chrVIIb_1|S8GBB7	-0.764778	0.371462
S8F3I2|Neg_1116389_TGME49_chrVIIb_1|S8GDL4	3.17854	0.00351572
S8F3I2|Neg_1116389_TGME49_chrVIIb_1|S8GDX4	-0.724052	0.565812
S8F3I2|Neg_1116389_TGME49_chrVIIb_1|S8GE16	-0.0588952	0.955182
S8F3I2|Neg_1116389_TGME49_chrVIIb_1|S8GEA9	-0.419851	0.450539
S8F3I2|Neg_1116389_TGME49_chrVIIb_1|S8GEJ5	0.476023	0.457241
S8F3I2|Neg_1116389_TGME49_chrVIIb_1|S8GES7	0.170639	0.845759
S8F3I2|Neg_1116389_TGME49_chrVIIb_1|S8GEU6	0.580196	0.531572
S8F3I2|Neg_1116389_TGME49_chrVIIb_1|S8GEW2	-1.33151	0.204973
S8F3I2|Neg_1116389_TGME49_chrVIIb_1|S8GEX3	0.0273046	0.976414
S8F3I2|Neg_1116389_TGME49_chrVIIb_1|S8GFQ1	0.764206	0.397457
S8F3I2|Neg_1116389_TGME49_chrVIIb_1|S8GG70	0.289916	0.772994
S8F3I2|Neg_1116389_TGME49_chrVIIb_1|S8GH01	-0.0987034	0.931714
S8F3I2|Neg_1116389_TGME49_chrVIIb_1|S8GH32	-0.10442	0.858391
S8F3I2|Neg_1116389_TGME49_chrVIIb_1|S8GHP0	1.25	0.224418
S8F3I2|Neg_1116389_TGME49_chrVIIb_1|S8GHS2	0.0452135	0.966807
S8F3I2|Neg_1116389_TGME49_chrVIIb_1|S8GI40	-0.41281	0.55462
S8F3I2|Neg_1116389_TGME49_chrVIIb_1|S8GIL8	-0.119849	0.906884
S8F3I2|Neg_1116389_TGME49_chrVIIb_1|S8GJ81	0.129023	0.833366
S8F3I2|Neg_1116389_TGME49_chrVIIb_1|S8GJB4	0.816061	0.290795
S8F3I2|Neg_1116389_TGME49_chrVIIb_1|S8GJQ0	0.559674	0.336901
S8F3I2|Neg_1116389_TGME49_chrVIIb_1|S8GJS7	3.1787	0.00168419
S8F3I2|Neg_1116389_TGME49_chrVIIb_1|S8GJY7	-0.141347	0.8392
S8F3I2|Neg_1116389_TGME49_chrVIIb_1|S8GK54	0.967403	0.293882
S8F3I2|Neg_1116389_TGME49_chrVIIb_1|S8GL47	2.7286	0.00973417
S8F3I2|Neg_1116389_TGME49_chrVIIb_1|S8GLH0	0.114036	0.86408
S8F3I2|Neg_1116389_TGME49_chrVIIb_1|S8GLL7	0.327387	0.713175
S8F3I2|Neg_1116389_TGME49_chrVIIb_1|S8GMU2	0.714226	0.234718
S8F3I2|Neg_1116389_TGME49_chrVIIb_1|S8GN60	0.444558	0.540976
S8F3I2|Neg_1116389_TGME49_chrVIIb_1|S8GNB2	0.440091	0.531027
S8F3I2|Neg_1116389_TGME49_chrVIIb_1|S8GNL0	-0.869359	0.355935
S8F3I2|Neg_1116389_TGME49_chrVIIb_1|S8GPP8	-0.443161	0.513916
S8F3I2|Neg_1116389_TGME49_chrVIIb_1|S8GQB9	0.462661	0.490489
S8F3I2|Neg_1116389_TGME49_chrVIIb_1|S8GQF5	1.48869	0.042877
S8F3I2|Neg_1116389_TGME49_chrVIIb_1|S8GQW3	2.06874	0.155664
S8F3I2|Neg_1116389_TGME49_chrVIIb_1|S8GRD5	0.735341	0.338158
S8F3I2|Neg_1116389_TGME49_chrVIIb_1|S8GT16	0.0595898	0.939978
S8F3I2|Neg_1116389_TGME49_chrVIIb_1|S8GU11	0.625897	0.501739
S8F3I2|Neg_1116389_TGME49_chrVIIb_1|S8GU18	2.49861	0.0616553
S8F3I2|Neg_1116389_TGME49_chrVIIb_1|S8GU80	0.262691	0.746614
S8F3I2|Neg_1116389_TGME49_chrVIIb_1|S8GUL9	0.300549	0.667804
S8F3I2|Neg_1116389_TGME49_chrVIIb_1|S8GV37	0.274316	0.698271
S8F3I2|Neg_1116389_TGME49_chrVIIb_1|S8GVG0	0.198858	0.829455
S8F3I2|Neg_1116389_TGME49_chrVIIb_1|SET1	0.350367	0.577876
S8F3I2|Neg_1116389_TGME49_chrVIIb_1|SND1	-0.677895	0.21971
S8F3I2|Neg_1116389_TGME49_chrVIIb_1|SUB11	-1.0865	0.427971
S8F3I2|Neg_1116389_TGME49_chrVIIb_1|SUB12	-3.97819	0.0465183
S8F3I2|Neg_1116389_TGME49_chrVIIb_1|TAF6	0.268904	0.758739
S8F3I2|Neg_1116389_TGME49_chrVIIb_1|UFD1AP	1.10406	0.372828
S8F3I2|Neg_1116389_TGME49_chrVIIb_2|A0A125YFF3	-0.261201	0.809922
S8F3I2|Neg_1116389_TGME49_chrVIIb_2|A0A125YFT5	0.262608	0.642579
S8F3I2|Neg_1116389_TGME49_chrVIIb_2|A0A125YFZ2	1.63355	0.12396
S8F3I2|Neg_1116389_TGME49_chrVIIb_2|A0A125YIA2	0.156871	0.862255
S8F3I2|Neg_1116389_TGME49_chrVIIb_2|A0A125YIP3	0.436659	0.382895
S8F3I2|Neg_1116389_TGME49_chrVIIb_2|A0A125YIZ8	0.292493	0.634944
S8F3I2|Neg_1116389_TGME49_chrVIIb_2|A0A125YJ86	0.66357	0.447917
S8F3I2|Neg_1116389_TGME49_chrVIIb_2|A0A125YJX7	0.618654	0.474377
S8F3I2|Neg_1116389_TGME49_chrVIIb_2|A0A125YJZ8	-1.33077	0.0478777
S8F3I2|Neg_1116389_TGME49_chrVIIb_2|A0A125YLP6	0.886852	0.389192
S8F3I2|Neg_1116389_TGME49_chrVIIb_2|A0A125YLV9	0.277493	0.755408
S8F3I2|Neg_1116389_TGME49_chrVIIb_2|A0A125YM05	-0.279726	0.794275
S8F3I2|Neg_1116389_TGME49_chrVIIb_2|A0A125YM78	0.409851	0.717402
S8F3I2|Neg_1116389_TGME49_chrVIIb_2|A0A125YMQ2	-0.0503714	0.956779
S8F3I2|Neg_1116389_TGME49_chrVIIb_2|A0A125YMQ9	0.268517	0.772886
S8F3I2|Neg_1116389_TGME49_chrVIIb_2|A0A125YNL3	0.69936	0.377977
S8F3I2|Neg_1116389_TGME49_chrVIIb_2|A0A125YNQ5	0.02131	0.978654
S8F3I2|Neg_1116389_TGME49_chrVIIb_2|A0A125YP50	0.188617	0.788246
S8F3I2|Neg_1116389_TGME49_chrVIIb_2|A0A125YPJ5	0.42362	0.609981
S8F3I2|Neg_1116389_TGME49_chrVIIb_2|A0A125YQ98	-0.260074	0.67751
S8F3I2|Neg_1116389_TGME49_chrVIIb_2|A0A125YQM3	-0.814189	0.181683
S8F3I2|Neg_1116389_TGME49_chrVIIb_2|A0A125YQR2	0.0658724	0.950927
S8F3I2|Neg_1116389_TGME49_chrVIIb_2|A0A125YQR9	2.20974	0.0328611
S8F3I2|Neg_1116389_TGME49_chrVIIb_2|A0A125YQT5	0.868573	0.297372
S8F3I2|Neg_1116389_TGME49_chrVIIb_2|A0A125YQW7	0.496366	0.549721
S8F3I2|Neg_1116389_TGME49_chrVIIb_2|A0A125YR73	0.987192	0.119237
S8F3I2|Neg_1116389_TGME49_chrVIIb_2|A0A125YRU2	-0.0425646	0.960644
S8F3I2|Neg_1116389_TGME49_chrVIIb_2|A0A125YTC7	-0.129478	0.882531
S8F3I2|Neg_1116389_TGME49_chrVIIb_2|A0A125YTI6	-0.0342771	0.964107
S8F3I2|Neg_1116389_TGME49_chrVIIb_2|A0A125YU18	0.32795	0.724366
S8F3I2|Neg_1116389_TGME49_chrVIIb_2|A0A125YU28	0.0415386	0.934713
S8F3I2|Neg_1116389_TGME49_chrVIIb_2|A0A125YUB4	0.251599	0.659812
S8F3I2|Neg_1116389_TGME49_chrVIIb_2|A0A125YUX3	0.164519	0.815924
S8F3I2|Neg_1116389_TGME49_chrVIIb_2|A0A125YW69	0.517946	0.518262
S8F3I2|Neg_1116389_TGME49_chrVIIb_2|A0A125YWJ7	0.373891	0.567175
S8F3I2|Neg_1116389_TGME49_chrVIIb_2|A0A125YWM7	0.736971	0.313576
S8F3I2|Neg_1116389_TGME49_chrVIIb_2|A0A125YWX3	-0.23956	0.832718
S8F3I2|Neg_1116389_TGME49_chrVIIb_2|A0A125YX27	0.431308	0.644211
S8F3I2|Neg_1116389_TGME49_chrVIIb_2|A0A125YYC1	-0.188904	0.853516
S8F3I2|Neg_1116389_TGME49_chrVIIb_2|A0A125YYY9	0.169479	0.821461
S8F3I2|Neg_1116389_TGME49_chrVIIb_2|A0A125YZ95	0.0232221	0.969721
S8F3I2|Neg_1116389_TGME49_chrVIIb_2|A0A125YZK2	-0.299348	0.714539
S8F3I2|Neg_1116389_TGME49_chrVIIb_2|A0A125YZM0	0.249467	0.657726
S8F3I2|Neg_1116389_TGME49_chrVIIb_2|ABCG87	0.423558	0.51069
S8F3I2|Neg_1116389_TGME49_chrVIIb_2|ACC2	-0.104763	0.894261
S8F3I2|Neg_1116389_TGME49_chrVIIb_2|AP2VIIA7	1.74539	0.0180999
S8F3I2|Neg_1116389_TGME49_chrVIIb_2|DRPA	0.0264874	0.980749
S8F3I2|Neg_1116389_TGME49_chrVIIb_2|DRPB	-0.256152	0.697897
S8F3I2|Neg_1116389_TGME49_chrVIIb_2|PDHE3II	0.0650018	0.93354
S8F3I2|Neg_1116389_TGME49_chrVIIb_2|PIPLC	0.305714	0.676727
S8F3I2|Neg_1116389_TGME49_chrVIIb_2|RAD26	0.432163	0.630943
S8F3I2|Neg_1116389_TGME49_chrVIIb_2|S8EN17	0.0749339	0.911156
S8F3I2|Neg_1116389_TGME49_chrVIIb_2|S8ENU3	0.982355	0.348591
S8F3I2|Neg_1116389_TGME49_chrVIIb_2|S8EP93	0.299338	0.626657
S8F3I2|Neg_1116389_TGME49_chrVIIb_2|S8EQN5	1.3201	0.149108
S8F3I2|Neg_1116389_TGME49_chrVIIb_2|S8ER74	-0.297381	0.74939
S8F3I2|Neg_1116389_TGME49_chrVIIb_2|S8ERD1	0.354535	0.673898
S8F3I2|Neg_1116389_TGME49_chrVIIb_2|S8ERD7	-0.218891	0.770456
S8F3I2|Neg_1116389_TGME49_chrVIIb_2|S8ERI9	0.209902	0.738346
S8F3I2|Neg_1116389_TGME49_chrVIIb_2|S8ERL9	-0.117571	0.89134
S8F3I2|Neg_1116389_TGME49_chrVIIb_2|S8ERM4	0.0561049	0.947807
S8F3I2|Neg_1116389_TGME49_chrVIIb_2|S8ES51	0.431871	0.652024
S8F3I2|Neg_1116389_TGME49_chrVIIb_2|S8ES94	0.362265	0.594673
S8F3I2|Neg_1116389_TGME49_chrVIIb_2|S8ESD5	0.864324	0.294386
S8F3I2|Neg_1116389_TGME49_chrVIIb_2|S8ESX6	0.679511	0.520835
S8F3I2|Neg_1116389_TGME49_chrVIIb_2|S8ET39	-0.304098	0.695835
S8F3I2|Neg_1116389_TGME49_chrVIIb_2|S8ETD7	-0.193818	0.805306
S8F3I2|Neg_1116389_TGME49_chrVIIb_2|S8ETH3	0.23635	0.776315
S8F3I2|Neg_1116389_TGME49_chrVIIb_2|S8EU53	0.880203	0.393769
S8F3I2|Neg_1116389_TGME49_chrVIIb_2|S8EU57	0.424333	0.610332
S8F3I2|Neg_1116389_TGME49_chrVIIb_2|S8EU89	0.17694	0.766878
S8F3I2|Neg_1116389_TGME49_chrVIIb_2|S8EUA7	-0.0209982	0.991856
S8F3I2|Neg_1116389_TGME49_chrVIIb_2|S8EUN4	1.63136	0.137787
S8F3I2|Neg_1116389_TGME49_chrVIIb_2|S8EUW8	0.369244	0.653405
S8F3I2|Neg_1116389_TGME49_chrVIIb_2|S8EV24	-2.89085	0.00134578
S8F3I2|Neg_1116389_TGME49_chrVIIb_2|S8EV69	-0.22893	0.794362
S8F3I2|Neg_1116389_TGME49_chrVIIb_2|S8EV78	0.098725	0.917384
S8F3I2|Neg_1116389_TGME49_chrVIIb_2|S8EVD4	-1.00699	0.448951
S8F3I2|Neg_1116389_TGME49_chrVIIb_2|S8EVT5	1.02605	0.194365
S8F3I2|Neg_1116389_TGME49_chrVIIb_2|S8EVX6	0.469921	0.734547
S8F3I2|Neg_1116389_TGME49_chrVIIb_2|S8EWB5	1.15696	0.227106
S8F3I2|Neg_1116389_TGME49_chrVIIb_2|S8EWH2	0.563915	0.470153
S8F3I2|Neg_1116389_TGME49_chrVIIb_2|S8EWL5	-0.0471829	0.96608
S8F3I2|Neg_1116389_TGME49_chrVIIb_2|S8EWM7	0.0389367	0.966134
S8F3I2|Neg_1116389_TGME49_chrVIIb_2|S8EWV1	0.908468	0.232376
S8F3I2|Neg_1116389_TGME49_chrVIIb_2|S8EWW4	-0.0157694	0.984454
S8F3I2|Neg_1116389_TGME49_chrVIIb_2|S8EXP7	0.923145	0.104897
S8F3I2|Neg_1116389_TGME49_chrVIIb_2|S8EXR5	1.28247	0.109804
S8F3I2|Neg_1116389_TGME49_chrVIIb_2|S8EYM3	0.15922	0.836984
S8F3I2|Neg_1116389_TGME49_chrVIIb_2|S8EYM8	1.00597	0.32199
S8F3I2|Neg_1116389_TGME49_chrVIIb_2|S8EYV0	1.45689	0.0642835
S8F3I2|Neg_1116389_TGME49_chrVIIb_2|S8EYV9	-0.0823602	0.920852
S8F3I2|Neg_1116389_TGME49_chrVIIb_2|S8EZ46	1.72896	0.0574947
S8F3I2|Neg_1116389_TGME49_chrVIIb_2|S8EZ50	0.0886783	0.918678
S8F3I2|Neg_1116389_TGME49_chrVIIb_2|S8EZ97	1.24637	0.112608
S8F3I2|Neg_1116389_TGME49_chrVIIb_2|S8EZE0	0.0940027	0.911328
S8F3I2|Neg_1116389_TGME49_chrVIIb_2|S8EZM6	-1.09435	0.304049
S8F3I2|Neg_1116389_TGME49_chrVIIb_2|S8EZW4	-0.152982	0.855927
S8F3I2|Neg_1116389_TGME49_chrVIIb_2|S8F046	0.77553	0.350646
S8F3I2|Neg_1116389_TGME49_chrVIIb_2|S8F0B3	1.04223	0.248837
S8F3I2|Neg_1116389_TGME49_chrVIIb_2|S8F0C5	0.200041	0.732123
S8F3I2|Neg_1116389_TGME49_chrVIIb_2|S8F0V9	1.07743	0.183168
S8F3I2|Neg_1116389_TGME49_chrVIIb_2|S8F0Y0	1.36791	0.258027
S8F3I2|Neg_1116389_TGME49_chrVIIb_2|S8F125	-0.278632	0.663808
S8F3I2|Neg_1116389_TGME49_chrVIIb_2|S8F1D4	-0.0809846	0.949615
S8F3I2|Neg_1116389_TGME49_chrVIIb_2|S8F1F1	-0.0924374	0.913695
S8F3I2|Neg_1116389_TGME49_chrVIIb_2|S8F1G6	2.97925	0.00382189
S8F3I2|Neg_1116389_TGME49_chrVIIb_2|S8F1J1	0.217319	0.758759
S8F3I2|Neg_1116389_TGME49_chrVIIb_2|S8F1K2	-0.366005	0.575285
S8F3I2|Neg_1116389_TGME49_chrVIIb_2|S8F1K8	0.468494	0.607545
S8F3I2|Neg_1116389_TGME49_chrVIIb_2|S8F1P7	0.631479	0.536897
S8F3I2|Neg_1116389_TGME49_chrVIIb_2|S8F1S7	-0.321397	0.700019
S8F3I2|Neg_1116389_TGME49_chrVIIb_2|S8F2G6	0.60332	0.547867
S8F3I2|Neg_1116389_TGME49_chrVIIb_2|S8F2Q3	0.63332	0.242676
S8F3I2|Neg_1116389_TGME49_chrVIIb_2|S8F310	-0.221273	0.775047
S8F3I2|Neg_1116389_TGME49_chrVIIb_2|S8F360	0.962642	0.155194
S8F3I2|Neg_1116389_TGME49_chrVIIb_2|S8F378	-1.25544	0.361669
S8F3I2|Neg_1116389_TGME49_chrVIIb_2|S8F3K1	1.00575	0.153846
S8F3I2|Neg_1116389_TGME49_chrVIIb_2|S8F423	0.44063	0.553657
S8F3I2|Neg_1116389_TGME49_chrVIIb_2|S8F4A9	0.106743	0.902443
S8F3I2|Neg_1116389_TGME49_chrVIIb_2|S8F4R1	0.391998	0.603102
S8F3I2|Neg_1116389_TGME49_chrVIIb_2|S8F4W5	0.134702	0.850173
S8F3I2|Neg_1116389_TGME49_chrVIIb_2|S8F4W9	0.0802325	0.918314
S8F3I2|Neg_1116389_TGME49_chrVIIb_2|S8F559	-0.0177608	0.988542
S8F3I2|Neg_1116389_TGME49_chrVIIb_2|S8F572	0.830387	0.379499
S8F3I2|Neg_1116389_TGME49_chrVIIb_2|S8F590	1.20868	0.162246
S8F3I2|Neg_1116389_TGME49_chrVIIb_2|S8F591	-2.46095	0.0485865
S8F3I2|Neg_1116389_TGME49_chrVIIb_2|S8F5D6	0.768253	0.253118
S8F3I2|Neg_1116389_TGME49_chrVIIb_2|S8F5I3	-0.531895	0.467325
S8F3I2|Neg_1116389_TGME49_chrVIIb_2|S8F5I9	0.547272	0.447454
S8F3I2|Neg_1116389_TGME49_chrVIIb_2|S8F5Z3	0.3754	0.680728
S8F3I2|Neg_1116389_TGME49_chrVIIb_2|S8F685	0.724958	0.501525
S8F3I2|Neg_1116389_TGME49_chrVIIb_2|S8F686	0.173406	0.86332
S8F3I2|Neg_1116389_TGME49_chrVIIb_2|S8F6G5	0.573236	0.484483
S8F3I2|Neg_1116389_TGME49_chrVIIb_2|S8F6M7	-1.84001	0.0454088
S8F3I2|Neg_1116389_TGME49_chrVIIb_2|S8F782	1.05856	0.270099
S8F3I2|Neg_1116389_TGME49_chrVIIb_2|S8F7E1	0.603897	0.483883
S8F3I2|Neg_1116389_TGME49_chrVIIb_2|S8F7S2	-4.46944	0.000779774
S8F3I2|Neg_1116389_TGME49_chrVIIb_2|S8F7U6	0.316917	0.691639
S8F3I2|Neg_1116389_TGME49_chrVIIb_2|S8F837	1.96899	0.0795836
S8F3I2|Neg_1116389_TGME49_chrVIIb_2|S8F8P1	0.826219	0.346807
S8F3I2|Neg_1116389_TGME49_chrVIIb_2|S8F910	0.0502388	0.952071
S8F3I2|Neg_1116389_TGME49_chrVIIb_2|S8F997	-3.00339	0.013131
S8F3I2|Neg_1116389_TGME49_chrVIIb_2|S8FA10	-0.261447	0.777844
S8F3I2|Neg_1116389_TGME49_chrVIIb_2|S8FA41	-1.27406	0.0991022
S8F3I2|Neg_1116389_TGME49_chrVIIb_2|S8FAE5	-2.09834	0.0348597
S8F3I2|Neg_1116389_TGME49_chrVIIb_2|S8FAF2	0.903802	0.14612
S8F3I2|Neg_1116389_TGME49_chrVIIb_2|S8FAU8	0.320377	0.606149
S8F3I2|Neg_1116389_TGME49_chrVIIb_2|S8FAW6	-0.694371	0.271924
S8F3I2|Neg_1116389_TGME49_chrVIIb_2|S8FAX5	0.435283	0.758649
S8F3I2|Neg_1116389_TGME49_chrVIIb_2|S8FB35	-1.34429	0.115429
S8F3I2|Neg_1116389_TGME49_chrVIIb_2|S8FB39	-3.87504	0.0296545
S8F3I2|Neg_1116389_TGME49_chrVIIb_2|S8FBF5	0.0444054	0.966877
S8F3I2|Neg_1116389_TGME49_chrVIIb_2|S8FBN3	0.727956	0.272439
S8F3I2|Neg_1116389_TGME49_chrVIIb_2|S8FC74	-0.201068	0.800107
S8F3I2|Neg_1116389_TGME49_chrVIIb_2|S8FCG7	-0.0528068	0.936314
S8F3I2|Neg_1116389_TGME49_chrVIIb_2|S8FCI1	-3.15355	0.00264465
S8F3I2|Neg_1116389_TGME49_chrVIIb_2|S8FCV8	0.179759	0.841214
S8F3I2|Neg_1116389_TGME49_chrVIIb_2|S8FDS3	1.11126	0.207404
S8F3I2|Neg_1116389_TGME49_chrVIIb_2|S8FE85	0.442118	0.665376
S8F3I2|Neg_1116389_TGME49_chrVIIb_2|S8FF71	1.25577	0.134728
S8F3I2|Neg_1116389_TGME49_chrVIIb_2|S8FZB9	-0.445405	0.568366
S8F3I2|Neg_1116389_TGME49_chrVIIb_2|S8G2D3	0.790038	0.418257
S8F3I2|Neg_1116389_TGME49_chrVIIb_2|S8G345	-0.0289202	0.982486
S8F3I2|Neg_1116389_TGME49_chrVIIb_2|S8G4B9	0.737343	0.363692
S8F3I2|Neg_1116389_TGME49_chrVIIb_2|S8G4H4	0.256497	0.691761
S8F3I2|Neg_1116389_TGME49_chrVIIb_2|S8G4V7	0.650473	0.450452
S8F3I2|Neg_1116389_TGME49_chrVIIb_2|S8G4Z6	2.47395	0.00879106
S8F3I2|Neg_1116389_TGME49_chrVIIb_2|S8G532	0.522778	0.603348
S8F3I2|Neg_1116389_TGME49_chrVIIb_2|S8G550	0.242578	0.775089
S8F3I2|Neg_1116389_TGME49_chrVIIb_2|S8G5E6	0.186832	0.814914
S8F3I2|Neg_1116389_TGME49_chrVIIb_2|S8G5F5	0.539243	0.483843
S8F3I2|Neg_1116389_TGME49_chrVIIb_2|S8G7X5	0.40046	0.654579
S8F3I2|Neg_1116389_TGME49_chrVIIb_2|S8G8G7	0.70877	0.526794
S8F3I2|Neg_1116389_TGME49_chrVIIb_2|S8G8J0	0.204339	0.807837
S8F3I2|Neg_1116389_TGME49_chrVIIb_2|S8G927	0.495892	0.6217
S8F3I2|Neg_1116389_TGME49_chrVIIb_2|S8G999	0.445002	0.388363
S8F3I2|Neg_1116389_TGME49_chrVIIb_2|S8G9U7	0.326181	0.565242
S8F3I2|Neg_1116389_TGME49_chrVIIb_2|S8GA33	1.50849	0.112145
S8F3I2|Neg_1116389_TGME49_chrVIIb_2|S8GAJ1	0.189784	0.841817
S8F3I2|Neg_1116389_TGME49_chrVIIb_2|S8GAK2	0.265327	0.742468
S8F3I2|Neg_1116389_TGME49_chrVIIb_2|S8GAK6	0.668248	0.428705
S8F3I2|Neg_1116389_TGME49_chrVIIb_2|S8GAM4	0.469823	0.497265
S8F3I2|Neg_1116389_TGME49_chrVIIb_2|S8GAP9	0.724135	0.406734
S8F3I2|Neg_1116389_TGME49_chrVIIb_2|S8GB10	1.18025	0.215446
S8F3I2|Neg_1116389_TGME49_chrVIIb_2|S8GB77	0.00332414	0.997817
S8F3I2|Neg_1116389_TGME49_chrVIIb_2|S8GBB7	-0.764778	0.371462
S8F3I2|Neg_1116389_TGME49_chrVIIb_2|S8GDL4	3.17854	0.00351572
S8F3I2|Neg_1116389_TGME49_chrVIIb_2|S8GDX4	-0.724052	0.565812
S8F3I2|Neg_1116389_TGME49_chrVIIb_2|S8GE16	-0.0588952	0.955182
S8F3I2|Neg_1116389_TGME49_chrVIIb_2|S8GEA9	-0.419851	0.450539
S8F3I2|Neg_1116389_TGME49_chrVIIb_2|S8GEJ5	0.476023	0.457241
S8F3I2|Neg_1116389_TGME49_chrVIIb_2|S8GES7	0.170639	0.845759
S8F3I2|Neg_1116389_TGME49_chrVIIb_2|S8GEU6	0.580196	0.531572
S8F3I2|Neg_1116389_TGME49_chrVIIb_2|S8GEW2	-1.33151	0.204973
S8F3I2|Neg_1116389_TGME49_chrVIIb_2|S8GEX3	0.0273046	0.976414
S8F3I2|Neg_1116389_TGME49_chrVIIb_2|S8GFQ1	0.764206	0.397457
S8F3I2|Neg_1116389_TGME49_chrVIIb_2|S8GG70	0.289916	0.772994
S8F3I2|Neg_1116389_TGME49_chrVIIb_2|S8GH01	-0.0987034	0.931714
S8F3I2|Neg_1116389_TGME49_chrVIIb_2|S8GH32	-0.10442	0.858391
S8F3I2|Neg_1116389_TGME49_chrVIIb_2|S8GHP0	1.25	0.224418
S8F3I2|Neg_1116389_TGME49_chrVIIb_2|S8GHS2	0.0452135	0.966807
S8F3I2|Neg_1116389_TGME49_chrVIIb_2|S8GI40	-0.41281	0.55462
S8F3I2|Neg_1116389_TGME49_chrVIIb_2|S8GIL8	-0.119849	0.906884
S8F3I2|Neg_1116389_TGME49_chrVIIb_2|S8GJ81	0.129023	0.833366
S8F3I2|Neg_1116389_TGME49_chrVIIb_2|S8GJB4	0.816061	0.290795
S8F3I2|Neg_1116389_TGME49_chrVIIb_2|S8GJQ0	0.559674	0.336901
S8F3I2|Neg_1116389_TGME49_chrVIIb_2|S8GJS7	3.1787	0.00168419
S8F3I2|Neg_1116389_TGME49_chrVIIb_2|S8GJY7	-0.141347	0.8392
S8F3I2|Neg_1116389_TGME49_chrVIIb_2|S8GK54	0.967403	0.293882
S8F3I2|Neg_1116389_TGME49_chrVIIb_2|S8GL47	2.7286	0.00973417
S8F3I2|Neg_1116389_TGME49_chrVIIb_2|S8GLH0	0.114036	0.86408
S8F3I2|Neg_1116389_TGME49_chrVIIb_2|S8GLL7	0.327387	0.713175
S8F3I2|Neg_1116389_TGME49_chrVIIb_2|S8GMU2	0.714226	0.234718
S8F3I2|Neg_1116389_TGME49_chrVIIb_2|S8GN60	0.444558	0.540976
S8F3I2|Neg_1116389_TGME49_chrVIIb_2|S8GNB2	0.440091	0.531027
S8F3I2|Neg_1116389_TGME49_chrVIIb_2|S8GNL0	-0.869359	0.355935
S8F3I2|Neg_1116389_TGME49_chrVIIb_2|S8GPP8	-0.443161	0.513916
S8F3I2|Neg_1116389_TGME49_chrVIIb_2|S8GQB9	0.462661	0.490489
S8F3I2|Neg_1116389_TGME49_chrVIIb_2|S8GQF5	1.48869	0.042877
S8F3I2|Neg_1116389_TGME49_chrVIIb_2|S8GQW3	2.06874	0.155664
S8F3I2|Neg_1116389_TGME49_chrVIIb_2|S8GRD5	0.735341	0.338158
S8F3I2|Neg_1116389_TGME49_chrVIIb_2|S8GT16	0.0595898	0.939978
S8F3I2|Neg_1116389_TGME49_chrVIIb_2|S8GU11	0.625897	0.501739
S8F3I2|Neg_1116389_TGME49_chrVIIb_2|S8GU18	2.49861	0.0616553
S8F3I2|Neg_1116389_TGME49_chrVIIb_2|S8GU80	0.262691	0.746614
S8F3I2|Neg_1116389_TGME49_chrVIIb_2|S8GUL9	0.300549	0.667804
S8F3I2|Neg_1116389_TGME49_chrVIIb_2|S8GV37	0.274316	0.698271
S8F3I2|Neg_1116389_TGME49_chrVIIb_2|S8GVG0	0.198858	0.829455
S8F3I2|Neg_1116389_TGME49_chrVIIb_2|SET1	0.350367	0.577876
S8F3I2|Neg_1116389_TGME49_chrVIIb_2|SND1	-0.677895	0.21971
S8F3I2|Neg_1116389_TGME49_chrVIIb_2|SUB11	-1.0865	0.427971
S8F3I2|Neg_1116389_TGME49_chrVIIb_2|SUB12	-3.97819	0.0465183
S8F3I2|Neg_1116389_TGME49_chrVIIb_2|TAF6	0.268904	0.758739
S8F3I2|Neg_1116389_TGME49_chrVIIb_2|UFD1AP	1.10406	0.372828
A0A125YQX5|Neg_1132329_TGME49_chrVIIb_1|A0A125YVW2	-3.19996	0.00113012
A0A125YQX5|Neg_1132329_TGME49_chrVIIb_1|A0A125YY96	0.649531	0.481424
A0A125YQX5|Neg_1132329_TGME49_chrVIIb_1|AP2IX7	0.938347	0.0348945
A0A125YQX5|Neg_1132329_TGME49_chrVIIb_1|S8EZ76	2.21737	0.00644585
A0A125YQX5|Neg_1132329_TGME49_chrVIIb_1|S8EZX5	2.59336	0.0470672
A0A125YQX5|Neg_1132329_TGME49_chrVIIb_1|S8F953	0.837124	0.147779
A0A125YQX5|Neg_1132329_TGME49_chrVIIb_1|S8FAX5	0.990552	0.255476
A0A125YQX5|Neg_1132329_TGME49_chrVIIb_1|S8G4R3	0.278435	0.579933
A0A125YQX5|Neg_1132329_TGME49_chrVIIb_1|S8GEL4	1.83049	0.00845221
A0A125YQX5|Neg_1132329_TGME49_chrVIIb_1|S8GGL6	-3.97183	0.000151829
A0A125YQX5|Neg_1132329_TGME49_chrVIIb_2|A0A125YVW2	-3.19996	0.00113012
A0A125YQX5|Neg_1132329_TGME49_chrVIIb_2|A0A125YY96	0.649531	0.481424
A0A125YQX5|Neg_1132329_TGME49_chrVIIb_2|AP2IX7	0.938347	0.0348945
A0A125YQX5|Neg_1132329_TGME49_chrVIIb_2|S8EZ76	2.21737	0.00644585
A0A125YQX5|Neg_1132329_TGME49_chrVIIb_2|S8EZX5	2.59336	0.0470672
A0A125YQX5|Neg_1132329_TGME49_chrVIIb_2|S8F953	0.837124	0.147779
A0A125YQX5|Neg_1132329_TGME49_chrVIIb_2|S8FAX5	0.990552	0.255476
A0A125YQX5|Neg_1132329_TGME49_chrVIIb_2|S8G4R3	0.278435	0.579933
A0A125YQX5|Neg_1132329_TGME49_chrVIIb_2|S8GEL4	1.83049	0.00845221
A0A125YQX5|Neg_1132329_TGME49_chrVIIb_2|S8GGL6	-3.97183	0.000151829
S8GB91|Neg_1151824_TGME49_chrVIII_1|A0A125YHW8	0.185756	0.856444
S8GB91|Neg_1151824_TGME49_chrVIII_1|ISP2	-2.08704	0.0611256
S8GB91|Neg_1151824_TGME49_chrVIII_1|S8EUF7	1.30901	0.0440925
S8GB91|Neg_1151824_TGME49_chrVIII_1|S8EUP1	-1.19201	0.0283889
S8GB91|Neg_1151824_TGME49_chrVIII_1|S8EX61	-0.799375	0.167705
S8GB91|Neg_1151824_TGME49_chrVIII_1|S8EZM6	-2.00443	0.0243783
S8GB91|Neg_1151824_TGME49_chrVIII_1|S8F1G6	2.06917	0.000678495
S8GB91|Neg_1151824_TGME49_chrVIII_1|S8F9X9	-0.101126	0.913647
S8GB91|Neg_1151824_TGME49_chrVIII_1|S8G2B7	0.0699824	0.947704
A0A125YK41|Neg_1152098_TGME49_chrVIII_1|A0A125YHJ2	0.217268	0.782285
A0A125YK41|Neg_1152098_TGME49_chrVIII_1|A0A125YVJ3	0.0540197	0.94259
A0A125YK41|Neg_1152098_TGME49_chrVIII_1|AP2VIIA4	-0.776139	0.346756
S8F350|Neg_1153009_TGME49_chrVIII_1|A0A125YPT3	1.20204	0.013883
S8F350|Neg_1153009_TGME49_chrVIII_1|A0A125YVI5	-1.09693	0.260933
S8F350|Neg_1153009_TGME49_chrVIII_1|A0A125YYL4	-0.495831	0.146699
S8F350|Neg_1153009_TGME49_chrVIII_1|AP2X5	-0.964883	0.0851897
S8F350|Neg_1153009_TGME49_chrVIII_1|S8EVT5	0.494563	0.187427
S8F350|Neg_1153009_TGME49_chrVIII_1|S8EVZ6	1.39444	0.00131372
S8F350|Neg_1153009_TGME49_chrVIII_1|S8F2H1	0.195292	0.290995
S8F350|Neg_1153009_TGME49_chrVIII_1|S8F440	-0.163737	0.350549
S8F350|Neg_1153009_TGME49_chrVIII_1|S8F4Y0	-0.572168	0.240202
S8F350|Neg_1153009_TGME49_chrVIII_1|S8F5F5	-1.57144	0.0011274
S8F350|Neg_1153009_TGME49_chrVIII_1|S8F5I3	-1.06338	0.00253514
S8F350|Neg_1153009_TGME49_chrVIII_1|S8F6B8	-0.106156	0.628375
S8F350|Neg_1153009_TGME49_chrVIII_1|S8F6P9	-0.0485482	0.900313
S8F350|Neg_1153009_TGME49_chrVIII_1|S8F7A9	0.15293	0.74574
S8F350|Neg_1153009_TGME49_chrVIII_1|S8F8A8	-0.580408	0.299307
S8F350|Neg_1153009_TGME49_chrVIII_1|S8F9A0	-0.580412	0.224833
S8F350|Neg_1153009_TGME49_chrVIII_1|S8G013	-0.0623681	0.771453
S8F350|Neg_1153009_TGME49_chrVIII_1|S8G8K4	-0.29868	0.288124
S8F350|Neg_1153009_TGME49_chrVIII_1|S8GAJ1	-0.341704	0.250652
S8F350|Neg_1153009_TGME49_chrVIII_1|S8GB78	-0.217149	0.333027
S8F350|Neg_1153009_TGME49_chrVIII_1|S8GHS2	-0.486274	0.321809
S8F350|Neg_1153009_TGME49_chrVIII_1|S8GI39	-0.111538	0.664411
S8F350|Neg_1153009_TGME49_chrVIII_1|S8GJG7	0.0983672	0.809451
S8F350|Neg_1153009_TGME49_chrVIII_1|S8GK53	0.14691	0.729074
S8F350|Neg_1153009_TGME49_chrVIII_1|S8GTU4	-1.07293	0.00503633
S8F350|Neg_1153009_TGME49_chrVIII_1|S8GV37	-0.257171	0.105429
S8F350|Neg_1153009_TGME49_chrVIII_1|S8GVG0	-0.332629	0.413488
S8F350|Neg_1153009_TGME49_chrVIII_2|A0A125YPT3	1.20204	0.013883
S8F350|Neg_1153009_TGME49_chrVIII_2|A0A125YVI5	-1.09693	0.260933
S8F350|Neg_1153009_TGME49_chrVIII_2|A0A125YYL4	-0.495831	0.146699
S8F350|Neg_1153009_TGME49_chrVIII_2|AP2X5	-0.964883	0.0851897
S8F350|Neg_1153009_TGME49_chrVIII_2|S8EVT5	0.494563	0.187427
S8F350|Neg_1153009_TGME49_chrVIII_2|S8EVZ6	1.39444	0.00131372
S8F350|Neg_1153009_TGME49_chrVIII_2|S8F2H1	0.195292	0.290995
S8F350|Neg_1153009_TGME49_chrVIII_2|S8F440	-0.163737	0.350549
S8F350|Neg_1153009_TGME49_chrVIII_2|S8F4Y0	-0.572168	0.240202
S8F350|Neg_1153009_TGME49_chrVIII_2|S8F5F5	-1.57144	0.0011274
S8F350|Neg_1153009_TGME49_chrVIII_2|S8F5I3	-1.06338	0.00253514
S8F350|Neg_1153009_TGME49_chrVIII_2|S8F6B8	-0.106156	0.628375
S8F350|Neg_1153009_TGME49_chrVIII_2|S8F6P9	-0.0485482	0.900313
S8F350|Neg_1153009_TGME49_chrVIII_2|S8F7A9	0.15293	0.74574
S8F350|Neg_1153009_TGME49_chrVIII_2|S8F8A8	-0.580408	0.299307
S8F350|Neg_1153009_TGME49_chrVIII_2|S8F9A0	-0.580412	0.224833
S8F350|Neg_1153009_TGME49_chrVIII_2|S8G013	-0.0623681	0.771453
S8F350|Neg_1153009_TGME49_chrVIII_2|S8G8K4	-0.29868	0.288124
S8F350|Neg_1153009_TGME49_chrVIII_2|S8GAJ1	-0.341704	0.250652
S8F350|Neg_1153009_TGME49_chrVIII_2|S8GB78	-0.217149	0.333027
S8F350|Neg_1153009_TGME49_chrVIII_2|S8GHS2	-0.486274	0.321809
S8F350|Neg_1153009_TGME49_chrVIII_2|S8GI39	-0.111538	0.664411
S8F350|Neg_1153009_TGME49_chrVIII_2|S8GJG7	0.0983672	0.809451
S8F350|Neg_1153009_TGME49_chrVIII_2|S8GK53	0.14691	0.729074
S8F350|Neg_1153009_TGME49_chrVIII_2|S8GTU4	-1.07293	0.00503633
S8F350|Neg_1153009_TGME49_chrVIII_2|S8GV37	-0.257171	0.105429
S8F350|Neg_1153009_TGME49_chrVIII_2|S8GVG0	-0.332629	0.413488
S8GKK2|Neg_1155092_TGME49_chrVIII_1|A0A125YUZ4	0.294166	0.583149
S8GKK2|Neg_1155092_TGME49_chrVIII_1|GAP40	-1.46658	0.0263709
S8GKK2|Neg_1155092_TGME49_chrVIII_1|S8ERH6	-0.791864	0.132844
S8GKK2|Neg_1155092_TGME49_chrVIII_1|S8ETZ9	-1.96196	0.033734
S8GKK2|Neg_1155092_TGME49_chrVIII_1|S8EV43	-0.878433	0.111571
S8GKK2|Neg_1155092_TGME49_chrVIII_1|S8F542	-0.0587054	0.93591
S8GKK2|Neg_1155092_TGME49_chrVIII_1|S8F5F5	-1.88411	0.00295824
S8GKK2|Neg_1155092_TGME49_chrVIII_1|S8F939	-0.555472	0.229311
S8GKK2|Neg_1155092_TGME49_chrVIII_1|S8G6Y7	-0.29679	0.741464
S8GKK2|Neg_1155092_TGME49_chrVIII_1|S8GJJ1	-0.494916	0.58385
A0A125YV41|Neg_1156589_TGME49_chrVIII_1|A0A125YYB5	0.192909	0.689714
A0A125YV41|Neg_1156589_TGME49_chrVIII_1|A0A125YZS3	0.205166	0.700264
A0A125YV41|Neg_1156589_TGME49_chrVIII_1|A0A125YZS9	0.0157349	0.976051
A0A125YV41|Neg_1156589_TGME49_chrVIII_1|RPL32	-0.760242	0.0488369
A0A125YV41|Neg_1156589_TGME49_chrVIII_1|S8F6Y6	0.957493	0.169262
A0A125YJ02|Neg_1159038_TGME49_chrVIII_1|A0A125YRM5	0.0988435	0.741175
A0A125YJ02|Neg_1159038_TGME49_chrVIII_1|S8GBL0	-0.100569	0.839481
A0A125YZ05|Neg_1165334_TGME49_chrVIII_1|S8F0U9	0.266361	0.593707
A0A125YIC2|Neg_1168779_TGME49_chrVIII_1|A0A125YG92	-1.18056	0.0345246
A0A125YIC2|Neg_1168779_TGME49_chrVIII_1|A0A125YIZ0	-3.08812	0.0047198
A0A125YIC2|Neg_1168779_TGME49_chrVIII_1|A0A125YLJ4	-1.40528	0.00220976
A0A125YIC2|Neg_1168779_TGME49_chrVIII_1|A0A125YMP2	-1.28013	0.120349
A0A125YIC2|Neg_1168779_TGME49_chrVIII_1|A0A125YP50	-0.934804	0.0243205
A0A125YIC2|Neg_1168779_TGME49_chrVIII_1|A0A125YQ40	-1.35032	0.00517
A0A125YIC2|Neg_1168779_TGME49_chrVIII_1|A0A125YSD0	0.691364	0.432861
A0A125YIC2|Neg_1168779_TGME49_chrVIII_1|A0A125YWJ7	-0.74953	0.0587925
A0A125YIC2|Neg_1168779_TGME49_chrVIII_1|S8EMZ1	-0.820129	0.00421289
A0A125YIC2|Neg_1168779_TGME49_chrVIII_1|S8EN77	-1.15344	0.0216656
A0A125YIC2|Neg_1168779_TGME49_chrVIII_1|S8EPT0	-1.44473	0.00142358
A0A125YIC2|Neg_1168779_TGME49_chrVIII_1|S8ERM4	-1.06732	0.015207
A0A125YIC2|Neg_1168779_TGME49_chrVIII_1|S8ETY5	-0.185332	0.746957
A0A125YIC2|Neg_1168779_TGME49_chrVIII_1|S8EUL6	-1.42454	0.00673639
A0A125YIC2|Neg_1168779_TGME49_chrVIII_1|S8EW85	-0.948994	0.0482613
A0A125YIC2|Neg_1168779_TGME49_chrVIII_1|S8EWH2	-0.559505	0.200971
A0A125YIC2|Neg_1168779_TGME49_chrVIII_1|S8EYW2	-0.42591	0.349047
A0A125YIC2|Neg_1168779_TGME49_chrVIII_1|S8EZH8	-0.66778	0.186849
A0A125YIC2|Neg_1168779_TGME49_chrVIII_1|S8EZP9	-0.995651	0.0596604
A0A125YIC2|Neg_1168779_TGME49_chrVIII_1|S8F0Z2	-0.901657	0.0091428
A0A125YIC2|Neg_1168779_TGME49_chrVIII_1|S8F1J1	-0.906102	0.0825719
A0A125YIC2|Neg_1168779_TGME49_chrVIII_1|S8F1P7	-0.491941	0.451039
A0A125YIC2|Neg_1168779_TGME49_chrVIII_1|S8F1S7	-1.44482	0.0104717
A0A125YIC2|Neg_1168779_TGME49_chrVIII_1|S8F1T1	0.408253	0.491749
A0A125YIC2|Neg_1168779_TGME49_chrVIII_1|S8F1Z3	-0.681971	0.0193937
A0A125YIC2|Neg_1168779_TGME49_chrVIII_1|S8F4Y0	-1.1641	0.0839649
A0A125YIC2|Neg_1168779_TGME49_chrVIII_1|S8F5U2	0.171361	0.779865
A0A125YIC2|Neg_1168779_TGME49_chrVIII_1|S8F7D5	-0.334532	0.401795
A0A125YIC2|Neg_1168779_TGME49_chrVIII_1|S8FBS8	0.475675	0.325827
A0A125YIC2|Neg_1168779_TGME49_chrVIII_1|S8G022	-1.12731	0.00253514
A0A125YIC2|Neg_1168779_TGME49_chrVIII_1|S8G4I1	-0.904516	0.0167469
A0A125YIC2|Neg_1168779_TGME49_chrVIII_1|S8G5F5	-0.584178	0.0612814
A0A125YIC2|Neg_1168779_TGME49_chrVIII_1|S8G6Y7	-0.576052	0.287735
A0A125YIC2|Neg_1168779_TGME49_chrVIII_1|S8G8M6	-0.830557	0.0254315
A0A125YIC2|Neg_1168779_TGME49_chrVIII_1|S8G972	-0.300831	0.599125
A0A125YIC2|Neg_1168779_TGME49_chrVIII_1|S8G9K6	-0.448389	0.010637
A0A125YIC2|Neg_1168779_TGME49_chrVIII_1|S8GA02	-0.800713	0.176924
A0A125YIC2|Neg_1168779_TGME49_chrVIII_1|S8GG70	-0.833505	0.116838
A0A125YIC2|Neg_1168779_TGME49_chrVIII_1|S8GHE1	-0.649923	0.315252
A0A125YIC2|Neg_1168779_TGME49_chrVIII_1|S8GIU3	-1.04724	0.0022031
A0A125YIC2|Neg_1168779_TGME49_chrVIII_1|S8GJF4	0.0775623	0.856784
A0A125YIC2|Neg_1168779_TGME49_chrVIII_1|S8GPM3	-0.707381	0.233665
A0A125YIC2|Neg_1168779_TGME49_chrVIII_2|A0A125YG92	-1.18056	0.0345246
A0A125YIC2|Neg_1168779_TGME49_chrVIII_2|A0A125YIZ0	-3.08812	0.0047198
A0A125YIC2|Neg_1168779_TGME49_chrVIII_2|A0A125YLJ4	-1.40528	0.00220976
A0A125YIC2|Neg_1168779_TGME49_chrVIII_2|A0A125YMP2	-1.28013	0.120349
A0A125YIC2|Neg_1168779_TGME49_chrVIII_2|A0A125YP50	-0.934804	0.0243205
A0A125YIC2|Neg_1168779_TGME49_chrVIII_2|A0A125YQ40	-1.35032	0.00517
A0A125YIC2|Neg_1168779_TGME49_chrVIII_2|A0A125YSD0	0.691364	0.432861
A0A125YIC2|Neg_1168779_TGME49_chrVIII_2|A0A125YWJ7	-0.74953	0.0587925
A0A125YIC2|Neg_1168779_TGME49_chrVIII_2|S8EMZ1	-0.820129	0.00421289
A0A125YIC2|Neg_1168779_TGME49_chrVIII_2|S8EN77	-1.15344	0.0216656
A0A125YIC2|Neg_1168779_TGME49_chrVIII_2|S8EPT0	-1.44473	0.00142358
A0A125YIC2|Neg_1168779_TGME49_chrVIII_2|S8ERM4	-1.06732	0.015207
A0A125YIC2|Neg_1168779_TGME49_chrVIII_2|S8ETY5	-0.185332	0.746957
A0A125YIC2|Neg_1168779_TGME49_chrVIII_2|S8EUL6	-1.42454	0.00673639
A0A125YIC2|Neg_1168779_TGME49_chrVIII_2|S8EW85	-0.948994	0.0482613
A0A125YIC2|Neg_1168779_TGME49_chrVIII_2|S8EWH2	-0.559505	0.200971
A0A125YIC2|Neg_1168779_TGME49_chrVIII_2|S8EYW2	-0.42591	0.349047
A0A125YIC2|Neg_1168779_TGME49_chrVIII_2|S8EZH8	-0.66778	0.186849
A0A125YIC2|Neg_1168779_TGME49_chrVIII_2|S8EZP9	-0.995651	0.0596604
A0A125YIC2|Neg_1168779_TGME49_chrVIII_2|S8F0Z2	-0.901657	0.0091428
A0A125YIC2|Neg_1168779_TGME49_chrVIII_2|S8F1J1	-0.906102	0.0825719
A0A125YIC2|Neg_1168779_TGME49_chrVIII_2|S8F1P7	-0.491941	0.451039
A0A125YIC2|Neg_1168779_TGME49_chrVIII_2|S8F1S7	-1.44482	0.0104717
A0A125YIC2|Neg_1168779_TGME49_chrVIII_2|S8F1T1	0.408253	0.491749
A0A125YIC2|Neg_1168779_TGME49_chrVIII_2|S8F1Z3	-0.681971	0.0193937
A0A125YIC2|Neg_1168779_TGME49_chrVIII_2|S8F4Y0	-1.1641	0.0839649
A0A125YIC2|Neg_1168779_TGME49_chrVIII_2|S8F5U2	0.171361	0.779865
A0A125YIC2|Neg_1168779_TGME49_chrVIII_2|S8F7D5	-0.334532	0.401795
A0A125YIC2|Neg_1168779_TGME49_chrVIII_2|S8FBS8	0.475675	0.325827
A0A125YIC2|Neg_1168779_TGME49_chrVIII_2|S8G022	-1.12731	0.00253514
A0A125YIC2|Neg_1168779_TGME49_chrVIII_2|S8G4I1	-0.904516	0.0167469
A0A125YIC2|Neg_1168779_TGME49_chrVIII_2|S8G5F5	-0.584178	0.0612814
A0A125YIC2|Neg_1168779_TGME49_chrVIII_2|S8G6Y7	-0.576052	0.287735
A0A125YIC2|Neg_1168779_TGME49_chrVIII_2|S8G8M6	-0.830557	0.0254315
A0A125YIC2|Neg_1168779_TGME49_chrVIII_2|S8G972	-0.300831	0.599125
A0A125YIC2|Neg_1168779_TGME49_chrVIII_2|S8G9K6	-0.448389	0.010637
A0A125YIC2|Neg_1168779_TGME49_chrVIII_2|S8GA02	-0.800713	0.176924
A0A125YIC2|Neg_1168779_TGME49_chrVIII_2|S8GG70	-0.833505	0.116838
A0A125YIC2|Neg_1168779_TGME49_chrVIII_2|S8GHE1	-0.649923	0.315252
A0A125YIC2|Neg_1168779_TGME49_chrVIII_2|S8GIU3	-1.04724	0.0022031
A0A125YIC2|Neg_1168779_TGME49_chrVIII_2|S8GJF4	0.0775623	0.856784
A0A125YIC2|Neg_1168779_TGME49_chrVIII_2|S8GPM3	-0.707381	0.233665
A0A125YP30|Neg_1171541_TGME49_chrVIII_1|S8ESY5	-0.198589	0.705143
S8F301|Neg_1171541_TGME49_chrVIII_1|S8ESY5	-0.467938	0.281289
S8F673|Neg_1183047_TGME49_chrVIII_1|S8GCX7	0.215893	0.799496
S8F673|Neg_1183047_TGME49_chrVIII_1|S8GMT5	0.706817	0.156437
S8F657|Neg_1190187_TGME49_chrVIII_1|A0A125YFF3	-0.199357	0.827577
S8F657|Neg_1190187_TGME49_chrVIII_1|A0A125YFK7	0.0109079	0.977569
S8F657|Neg_1190187_TGME49_chrVIII_1|A0A125YFT1	0.0683884	0.941882
S8F657|Neg_1190187_TGME49_chrVIII_1|A0A125YH87	1.04341	0.0447597
S8F657|Neg_1190187_TGME49_chrVIII_1|A0A125YIE3	0.267307	0.724518
S8F657|Neg_1190187_TGME49_chrVIII_1|A0A125YIR1	3.04061	0.0141887
S8F657|Neg_1190187_TGME49_chrVIII_1|A0A125YJU5	0.383201	0.471557
S8F657|Neg_1190187_TGME49_chrVIII_1|A0A125YK18	0.281902	0.652268
S8F657|Neg_1190187_TGME49_chrVIII_1|A0A125YPW0	0.151582	0.8548
S8F657|Neg_1190187_TGME49_chrVIII_1|A0A125YQ56	0.87637	0.164157
S8F657|Neg_1190187_TGME49_chrVIII_1|A0A125YT29	0.0474038	0.964689
S8F657|Neg_1190187_TGME49_chrVIII_1|A0A125YT91	0.478776	0.459071
S8F657|Neg_1190187_TGME49_chrVIII_1|A0A125YVF1	0.378342	0.453947
S8F657|Neg_1190187_TGME49_chrVIII_1|A0A125YXB2	0.536483	0.508309
S8F657|Neg_1190187_TGME49_chrVIII_1|A0A125YXS5	0.152051	0.858676
S8F657|Neg_1190187_TGME49_chrVIII_1|A0A125YYB5	0.304017	0.63291
S8F657|Neg_1190187_TGME49_chrVIII_1|A0A125YZ20	-1.42595	0.0463741
S8F657|Neg_1190187_TGME49_chrVIII_1|A0A125YZI4	-0.129489	0.719124
S8F657|Neg_1190187_TGME49_chrVIII_1|A0A125YZI6	-0.788622	0.194123
S8F657|Neg_1190187_TGME49_chrVIII_1|A0A125YZQ1	1.48431	0.0429782
S8F657|Neg_1190187_TGME49_chrVIII_1|APC10	0.543015	0.476873
S8F657|Neg_1190187_TGME49_chrVIII_1|GTF2H3	0.322104	0.548086
S8F657|Neg_1190187_TGME49_chrVIII_1|PDHE1A	-0.947581	0.459254
S8F657|Neg_1190187_TGME49_chrVIII_1|S8EMZ9	0.485882	0.497323
S8F657|Neg_1190187_TGME49_chrVIII_1|S8EN77	0.031825	0.972884
S8F657|Neg_1190187_TGME49_chrVIII_1|S8EUF7	2.28094	0.00498474
S8F657|Neg_1190187_TGME49_chrVIII_1|S8EVI6	0.390392	0.509185
S8F657|Neg_1190187_TGME49_chrVIII_1|S8EYG8	0.627017	0.247493
S8F657|Neg_1190187_TGME49_chrVIII_1|S8EYH8	0.136775	0.855958
S8F657|Neg_1190187_TGME49_chrVIII_1|S8EYU0	0.638502	0.319071
S8F657|Neg_1190187_TGME49_chrVIII_1|S8EZG7	0.21291	0.763798
S8F657|Neg_1190187_TGME49_chrVIII_1|S8F038	0.40124	0.540794
S8F657|Neg_1190187_TGME49_chrVIII_1|S8F081	-3.2831	0.00197574
S8F657|Neg_1190187_TGME49_chrVIII_1|S8F082	0.204032	0.702117
S8F657|Neg_1190187_TGME49_chrVIII_1|S8F115	0.584465	0.11411
S8F657|Neg_1190187_TGME49_chrVIII_1|S8F1J4	0.546719	0.309222
S8F657|Neg_1190187_TGME49_chrVIII_1|S8F2Y3	0.673767	0.387862
S8F657|Neg_1190187_TGME49_chrVIII_1|S8F3B1	1.35108	0.116117
S8F657|Neg_1190187_TGME49_chrVIII_1|S8F3F6	0.911844	0.12226
S8F657|Neg_1190187_TGME49_chrVIII_1|S8F3I2	-0.00890515	0.992993
S8F657|Neg_1190187_TGME49_chrVIII_1|S8F4E0	1.68401	0.0347559
S8F657|Neg_1190187_TGME49_chrVIII_1|S8F4J6	0.751733	0.291221
S8F657|Neg_1190187_TGME49_chrVIII_1|S8F4W9	0.142077	0.705932
S8F657|Neg_1190187_TGME49_chrVIII_1|S8F4X0	0.671231	0.267578
S8F657|Neg_1190187_TGME49_chrVIII_1|S8F531	0.817426	0.333531
S8F657|Neg_1190187_TGME49_chrVIII_1|S8F543	1.51259	0.0587202
S8F657|Neg_1190187_TGME49_chrVIII_1|S8F5D1	0.710108	0.172931
S8F657|Neg_1190187_TGME49_chrVIII_1|S8F5E7	1.40223	0.0957546
S8F657|Neg_1190187_TGME49_chrVIII_1|S8F5I3	-0.470051	0.415658
S8F657|Neg_1190187_TGME49_chrVIII_1|S8F601	0.309158	0.560467
S8F657|Neg_1190187_TGME49_chrVIII_1|S8F685	0.786802	0.394948
S8F657|Neg_1190187_TGME49_chrVIII_1|S8F6A7	0.452501	0.617588
S8F657|Neg_1190187_TGME49_chrVIII_1|S8F7K3	0.460019	0.467973
S8F657|Neg_1190187_TGME49_chrVIII_1|S8F7U5	0.230163	0.739508
S8F657|Neg_1190187_TGME49_chrVIII_1|S8F7U6	0.378761	0.559932
S8F657|Neg_1190187_TGME49_chrVIII_1|S8F809	-0.579634	0.250541
S8F657|Neg_1190187_TGME49_chrVIII_1|S8F861	1.484	0.130373
S8F657|Neg_1190187_TGME49_chrVIII_1|S8F8V0	0.885345	0.0983609
S8F657|Neg_1190187_TGME49_chrVIII_1|S8F972	-0.387526	0.799219
S8F657|Neg_1190187_TGME49_chrVIII_1|S8F9S5	1.50727	0.0225226
S8F657|Neg_1190187_TGME49_chrVIII_1|S8FBJ8	0.110382	0.850106
S8F657|Neg_1190187_TGME49_chrVIII_1|S8FD72	0.170311	0.790406
S8F657|Neg_1190187_TGME49_chrVIII_1|S8G062	-2.54971	0.0917971
S8F657|Neg_1190187_TGME49_chrVIII_1|S8G1E7	0.141513	0.936083
S8F657|Neg_1190187_TGME49_chrVIII_1|S8G335	-0.214215	0.748054
S8F657|Neg_1190187_TGME49_chrVIII_1|S8G3B0	0.198053	0.779261
S8F657|Neg_1190187_TGME49_chrVIII_1|S8G4D8	0.712031	0.36157
S8F657|Neg_1190187_TGME49_chrVIII_1|S8G4W7	0.75384	0.258291
S8F657|Neg_1190187_TGME49_chrVIII_1|S8G627	-1.29606	0.103806
S8F657|Neg_1190187_TGME49_chrVIII_1|S8G7H6	1.69485	0.0104246
S8F657|Neg_1190187_TGME49_chrVIII_1|S8G7Q7	0.426781	0.369532
S8F657|Neg_1190187_TGME49_chrVIII_1|S8G7Y8	0.393247	0.428411
S8F657|Neg_1190187_TGME49_chrVIII_1|S8G824	0.409609	0.376089
S8F657|Neg_1190187_TGME49_chrVIII_1|S8G8G0	0.860621	0.268749
S8F657|Neg_1190187_TGME49_chrVIII_1|S8G8S2	0.275299	0.734043
S8F657|Neg_1190187_TGME49_chrVIII_1|S8G9M5	-0.148559	0.762789
S8F657|Neg_1190187_TGME49_chrVIII_1|S8GA02	0.384552	0.612251
S8F657|Neg_1190187_TGME49_chrVIII_1|S8GAB3	0.815197	0.248612
S8F657|Neg_1190187_TGME49_chrVIII_1|S8GAF1	-0.0627098	0.912527
S8F657|Neg_1190187_TGME49_chrVIII_1|S8GE29	0.558749	0.314067
S8F657|Neg_1190187_TGME49_chrVIII_1|S8GET6	0.472521	0.534748
S8F657|Neg_1190187_TGME49_chrVIII_1|S8GGW0	0.169392	0.818976
S8F657|Neg_1190187_TGME49_chrVIII_1|S8GGX8	0.892348	0.281537
S8F657|Neg_1190187_TGME49_chrVIII_1|S8GHX4	-0.163248	0.872209
S8F657|Neg_1190187_TGME49_chrVIII_1|S8GIS2	0.369085	0.620341
S8F657|Neg_1190187_TGME49_chrVIII_1|S8GIX1	1.07419	0.0475084
S8F657|Neg_1190187_TGME49_chrVIII_1|S8GJI9	0.656552	0.354424
S8F657|Neg_1190187_TGME49_chrVIII_1|S8GJQ0	0.621518	0.1408
S8F657|Neg_1190187_TGME49_chrVIII_1|S8GKK2	0.191488	0.819074
S8F657|Neg_1190187_TGME49_chrVIII_1|S8GKM3	0.24153	0.697337
S8F657|Neg_1190187_TGME49_chrVIII_1|S8GL07	0.574501	0.522272
S8F657|Neg_1190187_TGME49_chrVIII_1|S8GMZ9	0.420944	0.522446
S8F657|Neg_1190187_TGME49_chrVIII_1|S8GNQ5	0.93555	0.104479
S8F657|Neg_1190187_TGME49_chrVIII_1|S8GP52	0.807986	0.199988
S8F657|Neg_1190187_TGME49_chrVIII_1|S8GPL4	0.493587	0.468304
S8F657|Neg_1190187_TGME49_chrVIII_1|S8GPL9	1.36471	0.142862
S8F657|Neg_1190187_TGME49_chrVIII_1|S8GSM8	1.36524	0.0978447
S8F657|Neg_1190187_TGME49_chrVIII_1|S8GUF9	0.0596489	0.933963
S8EZX4|Neg_1190866_TGME49_chrVIII_1|A0A125YH36	-0.315068	0.587574
S8EZX4|Neg_1190866_TGME49_chrVIII_1|A0A125YJ55	0.42351	0.377016
S8EZX4|Neg_1190866_TGME49_chrVIII_1|S8G4Z6	2.64918	9.37961e-06
S8EZX4|Neg_1190866_TGME49_chrVIII_1|S8GBL0	0.187306	0.594165
S8EZX4|Neg_1190866_TGME49_chrVIII_1|S8GC73	-0.0862062	0.876201
S8EZX4|Neg_1190866_TGME49_chrVIII_2|A0A125YH36	-0.315068	0.587574
S8EZX4|Neg_1190866_TGME49_chrVIII_2|A0A125YJ55	0.42351	0.377016
S8EZX4|Neg_1190866_TGME49_chrVIII_2|S8G4Z6	2.64918	9.37961e-06
S8EZX4|Neg_1190866_TGME49_chrVIII_2|S8GBL0	0.187306	0.594165
S8EZX4|Neg_1190866_TGME49_chrVIII_2|S8GC73	-0.0862062	0.876201
A0A125YYF7|Neg_1192321_TGME49_chrVIII_1|A0A125YWU9	0.331546	0.215122
S8F646|Neg_1196094_TGME49_chrVIII_1|A0A125YP35	-0.270837	0.418774
S8F646|Neg_1196094_TGME49_chrVIII_1|A0A125YSM6	-0.336831	0.488246
S8F646|Neg_1196094_TGME49_chrVIII_1|A0A125YXX7	0.103807	0.876907
S8F646|Neg_1196094_TGME49_chrVIII_1|S8EYE7	0.0249988	0.971312
S8F646|Neg_1196094_TGME49_chrVIII_1|S8EZ85	-1.51624	0.0678874
S8F646|Neg_1196094_TGME49_chrVIII_1|S8F0U9	0.101518	0.879051
S8F646|Neg_1196094_TGME49_chrVIII_1|S8F0Y0	0.959398	0.24742
S8F646|Neg_1196094_TGME49_chrVIII_1|S8G224	-0.25793	0.401783
S8F646|Neg_1196094_TGME49_chrVIII_1|S8G6A2	-0.517952	0.438949
S8F646|Neg_1196094_TGME49_chrVIII_1|S8GEJ5	0.0675145	0.919858
S8EZU1|Neg_1205018_TGME49_chrVIII_1|A0A125YZP6	0.359978	0.423568
S8EZU1|Neg_1205018_TGME49_chrVIII_1|CDPK4	0.494264	0.556177
S8EZU1|Neg_1205018_TGME49_chrVIII_1|S8ERH6	0.636786	0.277861
S8EZU1|Neg_1205018_TGME49_chrVIII_1|S8EVX6	1.05441	0.356805
S8EZU1|Neg_1205018_TGME49_chrVIII_1|S8EW66	-0.681182	0.407269
S8EZU1|Neg_1205018_TGME49_chrVIII_1|S8F7J7	1.01782	0.097082
S8EZU1|Neg_1205018_TGME49_chrVIII_1|S8F851	0.877383	0.196782
S8EZU1|Neg_1205018_TGME49_chrVIII_1|S8GCZ6	1.82899	0.0230873
S8EZU1|Neg_1205018_TGME49_chrVIII_1|S8GNS1	0.911397	0.0467224
S8F2N4|Neg_1216886_TGME49_chrVIII_1|A0A125YZ71	0.418446	0.713933
S8F2N4|Neg_1216886_TGME49_chrVIII_1|S8F3U3	-0.556447	0.690096
S8F2N4|Neg_1216886_TGME49_chrVIII_1|S8FBL2	0.0234318	0.984648
S8F2N4|Neg_1216886_TGME49_chrVIII_2|A0A125YZ71	0.418446	0.713933
S8F2N4|Neg_1216886_TGME49_chrVIII_2|S8F3U3	-0.556447	0.690096
S8F2N4|Neg_1216886_TGME49_chrVIII_2|S8FBL2	0.0234318	0.984648
S8GK29|Neg_1220231_TGME49_chrVIII_1|A0A125YGP8	0.0525963	0.978057
S8GK29|Neg_1220231_TGME49_chrVIII_1|A0A125YK18	1.01517	0.11053
S8GK29|Neg_1220231_TGME49_chrVIII_1|A0A125YLV5	0.548079	0.224027
S8GK29|Neg_1220231_TGME49_chrVIII_1|A0A125YWG3	1.06265	0.170195
S8GK29|Neg_1220231_TGME49_chrVIII_1|S8F159	4.75597	0.000294903
S8GK29|Neg_1220231_TGME49_chrVIII_1|S8F543	2.24585	0.0118291
S8GK29|Neg_1220231_TGME49_chrVIII_1|S8GEK1	1.29687	0.0118238
S8GK29|Neg_1220231_TGME49_chrVIII_1|S8GGD8	-1.97841	0.166372
S8GK29|Neg_1220231_TGME49_chrVIII_1|S8GGW3	1.49329	0.0368787
S8GK29|Neg_1220231_TGME49_chrVIII_1|S8GIV7	-0.746934	0.218448
S8GK29|Neg_1220231_TGME49_chrVIII_1|S8GP24	0.410432	0.321793
S8GK29|Neg_1220231_TGME49_chrVIII_2|A0A125YGP8	0.0525963	0.978057
S8GK29|Neg_1220231_TGME49_chrVIII_2|A0A125YK18	1.01517	0.11053
S8GK29|Neg_1220231_TGME49_chrVIII_2|A0A125YLV5	0.548079	0.224027
S8GK29|Neg_1220231_TGME49_chrVIII_2|A0A125YWG3	1.06265	0.170195
S8GK29|Neg_1220231_TGME49_chrVIII_2|S8F159	4.75597	0.000294903
S8GK29|Neg_1220231_TGME49_chrVIII_2|S8F543	2.24585	0.0118291
S8GK29|Neg_1220231_TGME49_chrVIII_2|S8GEK1	1.29687	0.0118238
S8GK29|Neg_1220231_TGME49_chrVIII_2|S8GGD8	-1.97841	0.166372
S8GK29|Neg_1220231_TGME49_chrVIII_2|S8GGW3	1.49329	0.0368787
S8GK29|Neg_1220231_TGME49_chrVIII_2|S8GIV7	-0.746934	0.218448
S8GK29|Neg_1220231_TGME49_chrVIII_2|S8GP24	0.410432	0.321793
A0A125YHI8|Neg_1223438_TGME49_chrVIII_1|A0A125YPI0	-0.817354	0.0117091
A0A125YSI4|Neg_1223438_TGME49_chrVIII_1|A0A125YPI0	-0.905594	0.00510105
A0A125YHI8|Neg_1223438_TGME49_chrVIII_1|A0A125YWV1	-0.316106	0.476955
A0A125YSI4|Neg_1223438_TGME49_chrVIII_1|A0A125YWV1	-0.404346	0.159701
A0A125YHI8|Neg_1223438_TGME49_chrVIII_1|A0A125YWW7	-0.122397	0.804722
A0A125YSI4|Neg_1223438_TGME49_chrVIII_1|A0A125YWW7	-0.210637	0.541637
A0A125YHI8|Neg_1223438_TGME49_chrVIII_1|A0A125YXB7	-0.789687	0.270091
A0A125YSI4|Neg_1223438_TGME49_chrVIII_1|A0A125YXB7	-0.877927	0.098654
A0A125YHI8|Neg_1223438_TGME49_chrVIII_1|A0A125YY42	0.152798	0.636518
A0A125YSI4|Neg_1223438_TGME49_chrVIII_1|A0A125YY42	0.0645578	0.877094
A0A125YHI8|Neg_1223438_TGME49_chrVIII_1|A0A125YZS3	-0.126567	0.887517
A0A125YSI4|Neg_1223438_TGME49_chrVIII_1|A0A125YZS3	-0.214807	0.696014
A0A125YHI8|Neg_1223438_TGME49_chrVIII_1|S8EQV4	0.470907	0.163797
A0A125YSI4|Neg_1223438_TGME49_chrVIII_1|S8EQV4	0.382667	0.175563
A0A125YHI8|Neg_1223438_TGME49_chrVIII_1|S8F315	-0.218765	0.555134
A0A125YSI4|Neg_1223438_TGME49_chrVIII_1|S8F315	-0.307004	0.0862815
A0A125YHI8|Neg_1223438_TGME49_chrVIII_1|S8F3X2	0.374458	0.266814
A0A125YSI4|Neg_1223438_TGME49_chrVIII_1|S8F3X2	0.286218	0.328993
A0A125YHI8|Neg_1223438_TGME49_chrVIII_1|S8F446	0.137732	0.735676
A0A125YSI4|Neg_1223438_TGME49_chrVIII_1|S8F446	0.049492	0.892324
A0A125YHI8|Neg_1223438_TGME49_chrVIII_1|S8F686	-0.207592	0.518654
A0A125YSI4|Neg_1223438_TGME49_chrVIII_1|S8F686	-0.295832	0.373522
A0A125YHI8|Neg_1223438_TGME49_chrVIII_1|S8G8G7	0.327772	0.283348
A0A125YSI4|Neg_1223438_TGME49_chrVIII_1|S8G8G7	0.239533	0.65522
A0A125YHI8|Neg_1223438_TGME49_chrVIII_1|S8G9A1	-0.137162	0.667804
A0A125YSI4|Neg_1223438_TGME49_chrVIII_1|S8G9A1	-0.225402	0.486691
A0A125YHI8|Neg_1223438_TGME49_chrVIII_1|S8GH47	-0.264755	0.651144
A0A125YSI4|Neg_1223438_TGME49_chrVIII_1|S8GH47	-0.352995	0.394003
A0A125YHI8|Neg_1223438_TGME49_chrVIII_1|S8GPN4	-0.362265	0.0838572
A0A125YSI4|Neg_1223438_TGME49_chrVIII_1|S8GPN4	-0.450505	0.324903
A0A125YSI4|Neg_1223558_TGME49_chrVIII_1|S8F4R6	-3.28115	0.00316041
S8GAN6|Neg_1223558_TGME49_chrVIII_1|S8F4R6	-3.06942	0.00485419
A0A125YTX0|Neg_1231653_TGME49_chrVIII_1|A0A125YGT9	1.56737	0.126741
S8GJY9|Neg_1231653_TGME49_chrVIII_1|A0A125YGT9	1.6762	0.0108383
A0A125YTX0|Neg_1231653_TGME49_chrVIII_1|A0A125YGY9	-0.281436	0.758863
S8GJY9|Neg_1231653_TGME49_chrVIII_1|A0A125YGY9	-0.172611	0.668556
A0A125YTX0|Neg_1231653_TGME49_chrVIII_1|A0A125YK41	-0.0685526	0.945187
S8GJY9|Neg_1231653_TGME49_chrVIII_1|A0A125YK41	0.0402715	0.954259
A0A125YTX0|Neg_1231653_TGME49_chrVIII_1|A0A125YLP6	0.839805	0.506578
S8GJY9|Neg_1231653_TGME49_chrVIII_1|A0A125YLP6	0.948629	0.175496
A0A125YTX0|Neg_1231653_TGME49_chrVIII_1|A0A125YQQ1	0.00787749	0.99557
S8GJY9|Neg_1231653_TGME49_chrVIII_1|A0A125YQQ1	0.116702	0.844799
A0A125YTX0|Neg_1231653_TGME49_chrVIII_1|A0A125YS18	0.185302	0.856852
S8GJY9|Neg_1231653_TGME49_chrVIII_1|A0A125YS18	0.294126	0.438508
A0A125YTX0|Neg_1231653_TGME49_chrVIII_1|A0A125YS93	-0.111212	0.918599
S8GJY9|Neg_1231653_TGME49_chrVIII_1|A0A125YS93	-0.00238755	0.996851
A0A125YTX0|Neg_1231653_TGME49_chrVIII_1|A0A125YU43	0.0617793	0.957336
S8GJY9|Neg_1231653_TGME49_chrVIII_1|A0A125YU43	0.170603	0.682487
A0A125YTX0|Neg_1231653_TGME49_chrVIII_1|A0A125YUH1	0.310929	0.714853
S8GJY9|Neg_1231653_TGME49_chrVIII_1|A0A125YUH1	0.419753	0.160372
A0A125YTX0|Neg_1231653_TGME49_chrVIII_1|A0A125YV29	0.241081	0.787177
S8GJY9|Neg_1231653_TGME49_chrVIII_1|A0A125YV29	0.349905	0.415614
A0A125YTX0|Neg_1231653_TGME49_chrVIII_1|A0A125YVE3	0.508989	0.687579
S8GJY9|Neg_1231653_TGME49_chrVIII_1|A0A125YVE3	0.617814	0.349022
A0A125YTX0|Neg_1231653_TGME49_chrVIII_1|A0A125YWJ3	-0.354165	0.735432
S8GJY9|Neg_1231653_TGME49_chrVIII_1|A0A125YWJ3	-0.245341	0.640276
A0A125YTX0|Neg_1231653_TGME49_chrVIII_1|A0A125YXW3	1.02933	0.394631
S8GJY9|Neg_1231653_TGME49_chrVIII_1|A0A125YXW3	1.13816	0.13818
A0A125YTX0|Neg_1231653_TGME49_chrVIII_1|AP2VIII1	0.65354	0.523546
S8GJY9|Neg_1231653_TGME49_chrVIII_1|AP2VIII1	0.762364	0.138381
A0A125YTX0|Neg_1231653_TGME49_chrVIII_1|AP2X8	0.417565	0.635858
S8GJY9|Neg_1231653_TGME49_chrVIII_1|AP2X8	0.52639	0.152666
A0A125YTX0|Neg_1231653_TGME49_chrVIII_1|MDH	-0.844832	0.162206
S8GJY9|Neg_1231653_TGME49_chrVIII_1|MDH	-0.736008	0.0758624
A0A125YTX0|Neg_1231653_TGME49_chrVIII_1|MED4	0.905378	0.357342
S8GJY9|Neg_1231653_TGME49_chrVIII_1|MED4	1.0142	0.035132
A0A125YTX0|Neg_1231653_TGME49_chrVIII_1|PMCAA1	-0.702581	0.351656
S8GJY9|Neg_1231653_TGME49_chrVIII_1|PMCAA1	-0.593757	0.241469
A0A125YTX0|Neg_1231653_TGME49_chrVIII_1|PRMT1	-0.331193	0.739508
S8GJY9|Neg_1231653_TGME49_chrVIII_1|PRMT1	-0.222369	0.616283
A0A125YTX0|Neg_1231653_TGME49_chrVIII_1|ROM4	1.28401	0.113287
S8GJY9|Neg_1231653_TGME49_chrVIII_1|ROM4	1.39284	0.00522818
A0A125YTX0|Neg_1231653_TGME49_chrVIII_1|RPL29_275330	-0.15425	0.908358
S8GJY9|Neg_1231653_TGME49_chrVIII_1|RPL29_275330	-0.0454262	0.956176
A0A125YTX0|Neg_1231653_TGME49_chrVIII_1|S8ENP6	0.185117	0.841874
S8GJY9|Neg_1231653_TGME49_chrVIII_1|S8ENP6	0.293941	0.334791
A0A125YTX0|Neg_1231653_TGME49_chrVIII_1|S8EPF8	0.834697	0.505631
S8GJY9|Neg_1231653_TGME49_chrVIII_1|S8EPF8	0.943522	0.17908
A0A125YTX0|Neg_1231653_TGME49_chrVIII_1|S8EPY2	-0.993965	0.182747
S8GJY9|Neg_1231653_TGME49_chrVIII_1|S8EPY2	-0.885141	0.0116253
A0A125YTX0|Neg_1231653_TGME49_chrVIII_1|S8ERD1	0.307488	0.785177
S8GJY9|Neg_1231653_TGME49_chrVIII_1|S8ERD1	0.416312	0.441391
A0A125YTX0|Neg_1231653_TGME49_chrVIII_1|S8EUD3	0.768423	0.377923
S8GJY9|Neg_1231653_TGME49_chrVIII_1|S8EUD3	0.877247	0.042992
A0A125YTX0|Neg_1231653_TGME49_chrVIII_1|S8EVQ5	0.0899103	0.942287
S8GJY9|Neg_1231653_TGME49_chrVIII_1|S8EVQ5	0.198735	0.758932
A0A125YTX0|Neg_1231653_TGME49_chrVIII_1|S8EW15	0.0570886	0.962197
S8GJY9|Neg_1231653_TGME49_chrVIII_1|S8EW15	0.165913	0.761422
A0A125YTX0|Neg_1231653_TGME49_chrVIII_1|S8EW24	0.411298	0.630463
S8GJY9|Neg_1231653_TGME49_chrVIII_1|S8EW24	0.520123	0.1052
A0A125YTX0|Neg_1231653_TGME49_chrVIII_1|S8EX37	0.383609	0.746222
S8GJY9|Neg_1231653_TGME49_chrVIII_1|S8EX37	0.492433	0.390894
A0A125YTX0|Neg_1231653_TGME49_chrVIII_1|S8EXG8	0.761267	0.435918
S8GJY9|Neg_1231653_TGME49_chrVIII_1|S8EXG8	0.870091	0.0402997
A0A125YTX0|Neg_1231653_TGME49_chrVIII_1|S8EXI5	3.67054	0.0152479
S8GJY9|Neg_1231653_TGME49_chrVIII_1|S8EXI5	3.77937	0.00066007
A0A125YTX0|Neg_1231653_TGME49_chrVIII_1|S8EXN8	1.06598	0.468331
S8GJY9|Neg_1231653_TGME49_chrVIII_1|S8EXN8	1.17481	0.209684
A0A125YTX0|Neg_1231653_TGME49_chrVIII_1|S8EXW7	0.335628	0.723233
S8GJY9|Neg_1231653_TGME49_chrVIII_1|S8EXW7	0.444452	0.217561
A0A125YTX0|Neg_1231653_TGME49_chrVIII_1|S8EY98	0.793934	0.474796
S8GJY9|Neg_1231653_TGME49_chrVIII_1|S8EY98	0.902758	0.122022
A0A125YTX0|Neg_1231653_TGME49_chrVIII_1|S8EZ76	1.61506	0.128438
S8GJY9|Neg_1231653_TGME49_chrVIII_1|S8EZ76	1.72388	0.0111099
A0A125YTX0|Neg_1231653_TGME49_chrVIII_1|S8EZC9	0.611276	0.614838
S8GJY9|Neg_1231653_TGME49_chrVIII_1|S8EZC9	0.7201	0.259284
A0A125YTX0|Neg_1231653_TGME49_chrVIII_1|S8F060	0.854775	0.307792
S8GJY9|Neg_1231653_TGME49_chrVIII_1|S8F060	0.963599	0.145258
A0A125YTX0|Neg_1231653_TGME49_chrVIII_1|S8F073	0.457276	0.659203
S8GJY9|Neg_1231653_TGME49_chrVIII_1|S8F073	0.5661	0.202545
A0A125YTX0|Neg_1231653_TGME49_chrVIII_1|S8F0T6	-3.17717	0.0577931
S8GJY9|Neg_1231653_TGME49_chrVIII_1|S8F0T6	-3.06834	0.0244988
A0A125YTX0|Neg_1231653_TGME49_chrVIII_1|S8F110	0.243288	0.767832
S8GJY9|Neg_1231653_TGME49_chrVIII_1|S8F110	0.352112	0.318675
A0A125YTX0|Neg_1231653_TGME49_chrVIII_1|S8F166	0.145191	0.86555
S8GJY9|Neg_1231653_TGME49_chrVIII_1|S8F166	0.254016	0.68781
A0A125YTX0|Neg_1231653_TGME49_chrVIII_1|S8F1D4	-0.128032	0.920597
S8GJY9|Neg_1231653_TGME49_chrVIII_1|S8F1D4	-0.019208	0.984648
A0A125YTX0|Neg_1231653_TGME49_chrVIII_1|S8F1N2	0.465373	0.547233
S8GJY9|Neg_1231653_TGME49_chrVIII_1|S8F1N2	0.574197	0.165633
A0A125YTX0|Neg_1231653_TGME49_chrVIII_1|S8F310	-0.26832	0.7667
S8GJY9|Neg_1231653_TGME49_chrVIII_1|S8F310	-0.159496	0.62867
A0A125YTX0|Neg_1231653_TGME49_chrVIII_1|S8F4C4	0.440781	0.728663
S8GJY9|Neg_1231653_TGME49_chrVIII_1|S8F4C4	0.549605	0.375099
A0A125YTX0|Neg_1231653_TGME49_chrVIII_1|S8F519	0.252965	0.717273
S8GJY9|Neg_1231653_TGME49_chrVIII_1|S8F519	0.361789	0.240202
A0A125YTX0|Neg_1231653_TGME49_chrVIII_1|S8F5D1	0.601216	0.4257
S8GJY9|Neg_1231653_TGME49_chrVIII_1|S8F5D1	0.71004	0.0115275
A0A125YTX0|Neg_1231653_TGME49_chrVIII_1|S8F5J9	-0.3773	0.681057
S8GJY9|Neg_1231653_TGME49_chrVIII_1|S8F5J9	-0.268476	0.493675
A0A125YTX0|Neg_1231653_TGME49_chrVIII_1|S8F5N7	0.720603	0.433017
S8GJY9|Neg_1231653_TGME49_chrVIII_1|S8F5N7	0.829427	0.0714076
A0A125YTX0|Neg_1231653_TGME49_chrVIII_1|S8F5Z3	0.328352	0.770836
S8GJY9|Neg_1231653_TGME49_chrVIII_1|S8F5Z3	0.437176	0.389192
A0A125YTX0|Neg_1231653_TGME49_chrVIII_1|S8F660	1.06502	0.090124
S8GJY9|Neg_1231653_TGME49_chrVIII_1|S8F660	1.17385	0.0919065
A0A125YTX0|Neg_1231653_TGME49_chrVIII_1|S8F6J9	1.7927	0.105667
S8GJY9|Neg_1231653_TGME49_chrVIII_1|S8F6J9	1.90152	0.0136463
A0A125YTX0|Neg_1231653_TGME49_chrVIII_1|S8F7B9	-6.97455	0.00271593
S8GJY9|Neg_1231653_TGME49_chrVIII_1|S8F7B9	-6.86573	0.000396284
A0A125YTX0|Neg_1231653_TGME49_chrVIII_1|S8F7G4	0.325547	0.634679
S8GJY9|Neg_1231653_TGME49_chrVIII_1|S8F7G4	0.434372	0.313644
A0A125YTX0|Neg_1231653_TGME49_chrVIII_1|S8F7M3	0.219525	0.835616
S8GJY9|Neg_1231653_TGME49_chrVIII_1|S8F7M3	0.328349	0.507223
A0A125YTX0|Neg_1231653_TGME49_chrVIII_1|S8F8B5	0.334701	0.799496
S8GJY9|Neg_1231653_TGME49_chrVIII_1|S8F8B5	0.443525	0.511122
A0A125YTX0|Neg_1231653_TGME49_chrVIII_1|S8F8P6	0.550996	0.62583
S8GJY9|Neg_1231653_TGME49_chrVIII_1|S8F8P6	0.65982	0.276703
A0A125YTX0|Neg_1231653_TGME49_chrVIII_1|S8F8U4	-1.05313	0.294946
S8GJY9|Neg_1231653_TGME49_chrVIII_1|S8F8U4	-0.944308	0.0782972
A0A125YTX0|Neg_1231653_TGME49_chrVIII_1|S8F8X3	0.477676	0.647171
S8GJY9|Neg_1231653_TGME49_chrVIII_1|S8F8X3	0.5865	0.178367
A0A125YTX0|Neg_1231653_TGME49_chrVIII_1|S8F8Y1	0.143921	0.913577
S8GJY9|Neg_1231653_TGME49_chrVIII_1|S8F8Y1	0.252745	0.679945
A0A125YTX0|Neg_1231653_TGME49_chrVIII_1|S8F915	1.02508	0.25125
S8GJY9|Neg_1231653_TGME49_chrVIII_1|S8F915	1.13391	0.0124445
A0A125YTX0|Neg_1231653_TGME49_chrVIII_1|S8FAE0	-0.310285	0.778907
S8GJY9|Neg_1231653_TGME49_chrVIII_1|S8FAE0	-0.201461	0.673145
A0A125YTX0|Neg_1231653_TGME49_chrVIII_1|S8FAF2	0.856754	0.256597
S8GJY9|Neg_1231653_TGME49_chrVIII_1|S8FAF2	0.965579	0.0135402
A0A125YTX0|Neg_1231653_TGME49_chrVIII_1|S8FAG6	0.521563	0.607584
S8GJY9|Neg_1231653_TGME49_chrVIII_1|S8FAG6	0.630387	0.260531
A0A125YTX0|Neg_1231653_TGME49_chrVIII_1|S8FB35	-1.39134	0.123437
S8GJY9|Neg_1231653_TGME49_chrVIII_1|S8FB35	-1.28251	0.0300324
A0A125YTX0|Neg_1231653_TGME49_chrVIII_1|S8FBU1	-0.0377645	0.973719
S8GJY9|Neg_1231653_TGME49_chrVIII_1|S8FBU1	0.0710597	0.904199
A0A125YTX0|Neg_1231653_TGME49_chrVIII_1|S8FEB8	0.622285	0.551517
S8GJY9|Neg_1231653_TGME49_chrVIII_1|S8FEB8	0.731109	0.127468
A0A125YTX0|Neg_1231653_TGME49_chrVIII_1|S8FEG4	-0.441261	0.659411
S8GJY9|Neg_1231653_TGME49_chrVIII_1|S8FEG4	-0.332437	0.478126
A0A125YTX0|Neg_1231653_TGME49_chrVIII_1|S8FEG9	0.122329	0.928921
S8GJY9|Neg_1231653_TGME49_chrVIII_1|S8FEG9	0.231153	0.738902
A0A125YTX0|Neg_1231653_TGME49_chrVIII_1|S8FZH5	1.20224	0.288398
S8GJY9|Neg_1231653_TGME49_chrVIII_1|S8FZH5	1.31106	0.0434541
A0A125YTX0|Neg_1231653_TGME49_chrVIII_1|S8G2N6	0.408611	0.741867
S8GJY9|Neg_1231653_TGME49_chrVIII_1|S8G2N6	0.517435	0.466717
A0A125YTX0|Neg_1231653_TGME49_chrVIII_1|S8G387	5.27339	0.00184013
S8GJY9|Neg_1231653_TGME49_chrVIII_1|S8G387	5.38221	0.00112848
A0A125YTX0|Neg_1231653_TGME49_chrVIII_1|S8G4Z6	2.4269	0.0231741
S8GJY9|Neg_1231653_TGME49_chrVIII_1|S8G4Z6	2.53573	0.000386725
A0A125YTX0|Neg_1231653_TGME49_chrVIII_1|S8G5E6	0.139785	0.884069
S8GJY9|Neg_1231653_TGME49_chrVIII_1|S8G5E6	0.248609	0.476981
A0A125YTX0|Neg_1231653_TGME49_chrVIII_1|S8G6F2	1.18239	0.262823
S8GJY9|Neg_1231653_TGME49_chrVIII_1|S8G6F2	1.29121	0.0259465
A0A125YTX0|Neg_1231653_TGME49_chrVIII_1|S8G829	-0.106492	0.914726
S8GJY9|Neg_1231653_TGME49_chrVIII_1|S8G829	0.00233202	0.996524
A0A125YTX0|Neg_1231653_TGME49_chrVIII_1|S8G865	0.106566	0.928858
S8GJY9|Neg_1231653_TGME49_chrVIII_1|S8G865	0.215391	0.691835
A0A125YTX0|Neg_1231653_TGME49_chrVIII_1|S8G902	1.26911	0.259861
S8GJY9|Neg_1231653_TGME49_chrVIII_1|S8G902	1.37794	0.0490857
A0A125YTX0|Neg_1231653_TGME49_chrVIII_1|S8G994	0.381143	0.704313
S8GJY9|Neg_1231653_TGME49_chrVIII_1|S8G994	0.489967	0.341764
A0A125YTX0|Neg_1231653_TGME49_chrVIII_1|S8G9U6	0.258636	0.824411
S8GJY9|Neg_1231653_TGME49_chrVIII_1|S8G9U6	0.367461	0.499802
A0A125YTX0|Neg_1231653_TGME49_chrVIII_1|S8GAP9	0.677087	0.515829
S8GJY9|Neg_1231653_TGME49_chrVIII_1|S8GAP9	0.785911	0.138068
A0A125YTX0|Neg_1231653_TGME49_chrVIII_1|S8GCB5	0.489918	0.590452
S8GJY9|Neg_1231653_TGME49_chrVIII_1|S8GCB5	0.598742	0.206149
A0A125YTX0|Neg_1231653_TGME49_chrVIII_1|S8GDA4	3.37044	0.00276551
S8GJY9|Neg_1231653_TGME49_chrVIII_1|S8GDA4	3.47926	1.66069e-05
A0A125YTX0|Neg_1231653_TGME49_chrVIII_1|S8GDY8	-0.0706721	0.936132
S8GJY9|Neg_1231653_TGME49_chrVIII_1|S8GDY8	0.0381521	0.923112
A0A125YTX0|Neg_1231653_TGME49_chrVIII_1|S8GE00	0.353843	0.713852
S8GJY9|Neg_1231653_TGME49_chrVIII_1|S8GE00	0.462668	0.27083
A0A125YTX0|Neg_1231653_TGME49_chrVIII_1|S8GE29	0.449857	0.631716
S8GJY9|Neg_1231653_TGME49_chrVIII_1|S8GE29	0.558681	0.157703
A0A125YTX0|Neg_1231653_TGME49_chrVIII_1|S8GEW2	-1.37855	0.227854
S8GJY9|Neg_1231653_TGME49_chrVIII_1|S8GEW2	-1.26973	0.0704327
A0A125YTX0|Neg_1231653_TGME49_chrVIII_1|S8GGV4	-0.68196	0.519295
S8GJY9|Neg_1231653_TGME49_chrVIII_1|S8GGV4	-0.573136	0.292103
A0A125YTX0|Neg_1231653_TGME49_chrVIII_1|S8GGY0	-0.110218	0.902547
S8GJY9|Neg_1231653_TGME49_chrVIII_1|S8GGY0	-0.00139392	0.997819
A0A125YTX0|Neg_1231653_TGME49_chrVIII_1|S8GGY5	0.784005	0.518085
S8GJY9|Neg_1231653_TGME49_chrVIII_1|S8GGY5	0.892829	0.170898
A0A125YTX0|Neg_1231653_TGME49_chrVIII_1|S8GIU3	0.0291296	0.979066
S8GJY9|Neg_1231653_TGME49_chrVIII_1|S8GIU3	0.137954	0.747969
A0A125YTX0|Neg_1231653_TGME49_chrVIII_1|S8GJC2	0.184549	0.80989
S8GJY9|Neg_1231653_TGME49_chrVIII_1|S8GJC2	0.293373	0.32081
A0A125YTX0|Neg_1231653_TGME49_chrVIII_1|S8GJP0	-0.841643	0.361303
S8GJY9|Neg_1231653_TGME49_chrVIII_1|S8GJP0	-0.732818	0.144027
A0A125YTX0|Neg_1231653_TGME49_chrVIII_1|S8GJQ0	0.512626	0.539552
S8GJY9|Neg_1231653_TGME49_chrVIII_1|S8GJQ0	0.62145	0.0965381
A0A125YTX0|Neg_1231653_TGME49_chrVIII_1|S8GNB9	0.420111	0.638894
S8GJY9|Neg_1231653_TGME49_chrVIII_1|S8GNB9	0.528935	0.326905
A0A125YTX0|Neg_1231653_TGME49_chrVIII_2|A0A125YGT9	1.56737	0.126741
S8GJY9|Neg_1231653_TGME49_chrVIII_2|A0A125YGT9	1.6762	0.0108383
A0A125YTX0|Neg_1231653_TGME49_chrVIII_2|A0A125YGY9	-0.281436	0.758863
S8GJY9|Neg_1231653_TGME49_chrVIII_2|A0A125YGY9	-0.172611	0.668556
A0A125YTX0|Neg_1231653_TGME49_chrVIII_2|A0A125YK41	-0.0685526	0.945187
S8GJY9|Neg_1231653_TGME49_chrVIII_2|A0A125YK41	0.0402715	0.954259
A0A125YTX0|Neg_1231653_TGME49_chrVIII_2|A0A125YLP6	0.839805	0.506578
S8GJY9|Neg_1231653_TGME49_chrVIII_2|A0A125YLP6	0.948629	0.175496
A0A125YTX0|Neg_1231653_TGME49_chrVIII_2|A0A125YQQ1	0.00787749	0.99557
S8GJY9|Neg_1231653_TGME49_chrVIII_2|A0A125YQQ1	0.116702	0.844799
A0A125YTX0|Neg_1231653_TGME49_chrVIII_2|A0A125YS18	0.185302	0.856852
S8GJY9|Neg_1231653_TGME49_chrVIII_2|A0A125YS18	0.294126	0.438508
A0A125YTX0|Neg_1231653_TGME49_chrVIII_2|A0A125YS93	-0.111212	0.918599
S8GJY9|Neg_1231653_TGME49_chrVIII_2|A0A125YS93	-0.00238755	0.996851
A0A125YTX0|Neg_1231653_TGME49_chrVIII_2|A0A125YU43	0.0617793	0.957336
S8GJY9|Neg_1231653_TGME49_chrVIII_2|A0A125YU43	0.170603	0.682487
A0A125YTX0|Neg_1231653_TGME49_chrVIII_2|A0A125YUH1	0.310929	0.714853
S8GJY9|Neg_1231653_TGME49_chrVIII_2|A0A125YUH1	0.419753	0.160372
A0A125YTX0|Neg_1231653_TGME49_chrVIII_2|A0A125YV29	0.241081	0.787177
S8GJY9|Neg_1231653_TGME49_chrVIII_2|A0A125YV29	0.349905	0.415614
A0A125YTX0|Neg_1231653_TGME49_chrVIII_2|A0A125YVE3	0.508989	0.687579
S8GJY9|Neg_1231653_TGME49_chrVIII_2|A0A125YVE3	0.617814	0.349022
A0A125YTX0|Neg_1231653_TGME49_chrVIII_2|A0A125YWJ3	-0.354165	0.735432
S8GJY9|Neg_1231653_TGME49_chrVIII_2|A0A125YWJ3	-0.245341	0.640276
A0A125YTX0|Neg_1231653_TGME49_chrVIII_2|A0A125YXW3	1.02933	0.394631
S8GJY9|Neg_1231653_TGME49_chrVIII_2|A0A125YXW3	1.13816	0.13818
A0A125YTX0|Neg_1231653_TGME49_chrVIII_2|AP2VIII1	0.65354	0.523546
S8GJY9|Neg_1231653_TGME49_chrVIII_2|AP2VIII1	0.762364	0.138381
A0A125YTX0|Neg_1231653_TGME49_chrVIII_2|AP2X8	0.417565	0.635858
S8GJY9|Neg_1231653_TGME49_chrVIII_2|AP2X8	0.52639	0.152666
A0A125YTX0|Neg_1231653_TGME49_chrVIII_2|MDH	-0.844832	0.162206
S8GJY9|Neg_1231653_TGME49_chrVIII_2|MDH	-0.736008	0.0758624
A0A125YTX0|Neg_1231653_TGME49_chrVIII_2|MED4	0.905378	0.357342
S8GJY9|Neg_1231653_TGME49_chrVIII_2|MED4	1.0142	0.035132
A0A125YTX0|Neg_1231653_TGME49_chrVIII_2|PMCAA1	-0.702581	0.351656
S8GJY9|Neg_1231653_TGME49_chrVIII_2|PMCAA1	-0.593757	0.241469
A0A125YTX0|Neg_1231653_TGME49_chrVIII_2|PRMT1	-0.331193	0.739508
S8GJY9|Neg_1231653_TGME49_chrVIII_2|PRMT1	-0.222369	0.616283
A0A125YTX0|Neg_1231653_TGME49_chrVIII_2|ROM4	1.28401	0.113287
S8GJY9|Neg_1231653_TGME49_chrVIII_2|ROM4	1.39284	0.00522818
A0A125YTX0|Neg_1231653_TGME49_chrVIII_2|RPL29_275330	-0.15425	0.908358
S8GJY9|Neg_1231653_TGME49_chrVIII_2|RPL29_275330	-0.0454262	0.956176
A0A125YTX0|Neg_1231653_TGME49_chrVIII_2|S8ENP6	0.185117	0.841874
S8GJY9|Neg_1231653_TGME49_chrVIII_2|S8ENP6	0.293941	0.334791
A0A125YTX0|Neg_1231653_TGME49_chrVIII_2|S8EPF8	0.834697	0.505631
S8GJY9|Neg_1231653_TGME49_chrVIII_2|S8EPF8	0.943522	0.17908
A0A125YTX0|Neg_1231653_TGME49_chrVIII_2|S8EPY2	-0.993965	0.182747
S8GJY9|Neg_1231653_TGME49_chrVIII_2|S8EPY2	-0.885141	0.0116253
A0A125YTX0|Neg_1231653_TGME49_chrVIII_2|S8ERD1	0.307488	0.785177
S8GJY9|Neg_1231653_TGME49_chrVIII_2|S8ERD1	0.416312	0.441391
A0A125YTX0|Neg_1231653_TGME49_chrVIII_2|S8EUD3	0.768423	0.377923
S8GJY9|Neg_1231653_TGME49_chrVIII_2|S8EUD3	0.877247	0.042992
A0A125YTX0|Neg_1231653_TGME49_chrVIII_2|S8EVQ5	0.0899103	0.942287
S8GJY9|Neg_1231653_TGME49_chrVIII_2|S8EVQ5	0.198735	0.758932
A0A125YTX0|Neg_1231653_TGME49_chrVIII_2|S8EW15	0.0570886	0.962197
S8GJY9|Neg_1231653_TGME49_chrVIII_2|S8EW15	0.165913	0.761422
A0A125YTX0|Neg_1231653_TGME49_chrVIII_2|S8EW24	0.411298	0.630463
S8GJY9|Neg_1231653_TGME49_chrVIII_2|S8EW24	0.520123	0.1052
A0A125YTX0|Neg_1231653_TGME49_chrVIII_2|S8EX37	0.383609	0.746222
S8GJY9|Neg_1231653_TGME49_chrVIII_2|S8EX37	0.492433	0.390894
A0A125YTX0|Neg_1231653_TGME49_chrVIII_2|S8EXG8	0.761267	0.435918
S8GJY9|Neg_1231653_TGME49_chrVIII_2|S8EXG8	0.870091	0.0402997
A0A125YTX0|Neg_1231653_TGME49_chrVIII_2|S8EXI5	3.67054	0.0152479
S8GJY9|Neg_1231653_TGME49_chrVIII_2|S8EXI5	3.77937	0.00066007
A0A125YTX0|Neg_1231653_TGME49_chrVIII_2|S8EXN8	1.06598	0.468331
S8GJY9|Neg_1231653_TGME49_chrVIII_2|S8EXN8	1.17481	0.209684
A0A125YTX0|Neg_1231653_TGME49_chrVIII_2|S8EXW7	0.335628	0.723233
S8GJY9|Neg_1231653_TGME49_chrVIII_2|S8EXW7	0.444452	0.217561
A0A125YTX0|Neg_1231653_TGME49_chrVIII_2|S8EY98	0.793934	0.474796
S8GJY9|Neg_1231653_TGME49_chrVIII_2|S8EY98	0.902758	0.122022
A0A125YTX0|Neg_1231653_TGME49_chrVIII_2|S8EZ76	1.61506	0.128438
S8GJY9|Neg_1231653_TGME49_chrVIII_2|S8EZ76	1.72388	0.0111099
A0A125YTX0|Neg_1231653_TGME49_chrVIII_2|S8EZC9	0.611276	0.614838
S8GJY9|Neg_1231653_TGME49_chrVIII_2|S8EZC9	0.7201	0.259284
A0A125YTX0|Neg_1231653_TGME49_chrVIII_2|S8F060	0.854775	0.307792
S8GJY9|Neg_1231653_TGME49_chrVIII_2|S8F060	0.963599	0.145258
A0A125YTX0|Neg_1231653_TGME49_chrVIII_2|S8F073	0.457276	0.659203
S8GJY9|Neg_1231653_TGME49_chrVIII_2|S8F073	0.5661	0.202545
A0A125YTX0|Neg_1231653_TGME49_chrVIII_2|S8F0T6	-3.17717	0.0577931
S8GJY9|Neg_1231653_TGME49_chrVIII_2|S8F0T6	-3.06834	0.0244988
A0A125YTX0|Neg_1231653_TGME49_chrVIII_2|S8F110	0.243288	0.767832
S8GJY9|Neg_1231653_TGME49_chrVIII_2|S8F110	0.352112	0.318675
A0A125YTX0|Neg_1231653_TGME49_chrVIII_2|S8F166	0.145191	0.86555
S8GJY9|Neg_1231653_TGME49_chrVIII_2|S8F166	0.254016	0.68781
A0A125YTX0|Neg_1231653_TGME49_chrVIII_2|S8F1D4	-0.128032	0.920597
S8GJY9|Neg_1231653_TGME49_chrVIII_2|S8F1D4	-0.019208	0.984648
A0A125YTX0|Neg_1231653_TGME49_chrVIII_2|S8F1N2	0.465373	0.547233
S8GJY9|Neg_1231653_TGME49_chrVIII_2|S8F1N2	0.574197	0.165633
A0A125YTX0|Neg_1231653_TGME49_chrVIII_2|S8F310	-0.26832	0.7667
S8GJY9|Neg_1231653_TGME49_chrVIII_2|S8F310	-0.159496	0.62867
A0A125YTX0|Neg_1231653_TGME49_chrVIII_2|S8F4C4	0.440781	0.728663
S8GJY9|Neg_1231653_TGME49_chrVIII_2|S8F4C4	0.549605	0.375099
A0A125YTX0|Neg_1231653_TGME49_chrVIII_2|S8F519	0.252965	0.717273
S8GJY9|Neg_1231653_TGME49_chrVIII_2|S8F519	0.361789	0.240202
A0A125YTX0|Neg_1231653_TGME49_chrVIII_2|S8F5D1	0.601216	0.4257
S8GJY9|Neg_1231653_TGME49_chrVIII_2|S8F5D1	0.71004	0.0115275
A0A125YTX0|Neg_1231653_TGME49_chrVIII_2|S8F5J9	-0.3773	0.681057
S8GJY9|Neg_1231653_TGME49_chrVIII_2|S8F5J9	-0.268476	0.493675
A0A125YTX0|Neg_1231653_TGME49_chrVIII_2|S8F5N7	0.720603	0.433017
S8GJY9|Neg_1231653_TGME49_chrVIII_2|S8F5N7	0.829427	0.0714076
A0A125YTX0|Neg_1231653_TGME49_chrVIII_2|S8F5Z3	0.328352	0.770836
S8GJY9|Neg_1231653_TGME49_chrVIII_2|S8F5Z3	0.437176	0.389192
A0A125YTX0|Neg_1231653_TGME49_chrVIII_2|S8F660	1.06502	0.090124
S8GJY9|Neg_1231653_TGME49_chrVIII_2|S8F660	1.17385	0.0919065
A0A125YTX0|Neg_1231653_TGME49_chrVIII_2|S8F6J9	1.7927	0.105667
S8GJY9|Neg_1231653_TGME49_chrVIII_2|S8F6J9	1.90152	0.0136463
A0A125YTX0|Neg_1231653_TGME49_chrVIII_2|S8F7B9	-6.97455	0.00271593
S8GJY9|Neg_1231653_TGME49_chrVIII_2|S8F7B9	-6.86573	0.000396284
A0A125YTX0|Neg_1231653_TGME49_chrVIII_2|S8F7G4	0.325547	0.634679
S8GJY9|Neg_1231653_TGME49_chrVIII_2|S8F7G4	0.434372	0.313644
A0A125YTX0|Neg_1231653_TGME49_chrVIII_2|S8F7M3	0.219525	0.835616
S8GJY9|Neg_1231653_TGME49_chrVIII_2|S8F7M3	0.328349	0.507223
A0A125YTX0|Neg_1231653_TGME49_chrVIII_2|S8F8B5	0.334701	0.799496
S8GJY9|Neg_1231653_TGME49_chrVIII_2|S8F8B5	0.443525	0.511122
A0A125YTX0|Neg_1231653_TGME49_chrVIII_2|S8F8P6	0.550996	0.62583
S8GJY9|Neg_1231653_TGME49_chrVIII_2|S8F8P6	0.65982	0.276703
A0A125YTX0|Neg_1231653_TGME49_chrVIII_2|S8F8U4	-1.05313	0.294946
S8GJY9|Neg_1231653_TGME49_chrVIII_2|S8F8U4	-0.944308	0.0782972
A0A125YTX0|Neg_1231653_TGME49_chrVIII_2|S8F8X3	0.477676	0.647171
S8GJY9|Neg_1231653_TGME49_chrVIII_2|S8F8X3	0.5865	0.178367
A0A125YTX0|Neg_1231653_TGME49_chrVIII_2|S8F8Y1	0.143921	0.913577
S8GJY9|Neg_1231653_TGME49_chrVIII_2|S8F8Y1	0.252745	0.679945
A0A125YTX0|Neg_1231653_TGME49_chrVIII_2|S8F915	1.02508	0.25125
S8GJY9|Neg_1231653_TGME49_chrVIII_2|S8F915	1.13391	0.0124445
A0A125YTX0|Neg_1231653_TGME49_chrVIII_2|S8FAE0	-0.310285	0.778907
S8GJY9|Neg_1231653_TGME49_chrVIII_2|S8FAE0	-0.201461	0.673145
A0A125YTX0|Neg_1231653_TGME49_chrVIII_2|S8FAF2	0.856754	0.256597
S8GJY9|Neg_1231653_TGME49_chrVIII_2|S8FAF2	0.965579	0.0135402
A0A125YTX0|Neg_1231653_TGME49_chrVIII_2|S8FAG6	0.521563	0.607584
S8GJY9|Neg_1231653_TGME49_chrVIII_2|S8FAG6	0.630387	0.260531
A0A125YTX0|Neg_1231653_TGME49_chrVIII_2|S8FB35	-1.39134	0.123437
S8GJY9|Neg_1231653_TGME49_chrVIII_2|S8FB35	-1.28251	0.0300324
A0A125YTX0|Neg_1231653_TGME49_chrVIII_2|S8FBU1	-0.0377645	0.973719
S8GJY9|Neg_1231653_TGME49_chrVIII_2|S8FBU1	0.0710597	0.904199
A0A125YTX0|Neg_1231653_TGME49_chrVIII_2|S8FEB8	0.622285	0.551517
S8GJY9|Neg_1231653_TGME49_chrVIII_2|S8FEB8	0.731109	0.127468
A0A125YTX0|Neg_1231653_TGME49_chrVIII_2|S8FEG4	-0.441261	0.659411
S8GJY9|Neg_1231653_TGME49_chrVIII_2|S8FEG4	-0.332437	0.478126
A0A125YTX0|Neg_1231653_TGME49_chrVIII_2|S8FEG9	0.122329	0.928921
S8GJY9|Neg_1231653_TGME49_chrVIII_2|S8FEG9	0.231153	0.738902
A0A125YTX0|Neg_1231653_TGME49_chrVIII_2|S8FZH5	1.20224	0.288398
S8GJY9|Neg_1231653_TGME49_chrVIII_2|S8FZH5	1.31106	0.0434541
A0A125YTX0|Neg_1231653_TGME49_chrVIII_2|S8G2N6	0.408611	0.741867
S8GJY9|Neg_1231653_TGME49_chrVIII_2|S8G2N6	0.517435	0.466717
A0A125YTX0|Neg_1231653_TGME49_chrVIII_2|S8G387	5.27339	0.00184013
S8GJY9|Neg_1231653_TGME49_chrVIII_2|S8G387	5.38221	0.00112848
A0A125YTX0|Neg_1231653_TGME49_chrVIII_2|S8G4Z6	2.4269	0.0231741
S8GJY9|Neg_1231653_TGME49_chrVIII_2|S8G4Z6	2.53573	0.000386725
A0A125YTX0|Neg_1231653_TGME49_chrVIII_2|S8G5E6	0.139785	0.884069
S8GJY9|Neg_1231653_TGME49_chrVIII_2|S8G5E6	0.248609	0.476981
A0A125YTX0|Neg_1231653_TGME49_chrVIII_2|S8G6F2	1.18239	0.262823
S8GJY9|Neg_1231653_TGME49_chrVIII_2|S8G6F2	1.29121	0.0259465
A0A125YTX0|Neg_1231653_TGME49_chrVIII_2|S8G829	-0.106492	0.914726
S8GJY9|Neg_1231653_TGME49_chrVIII_2|S8G829	0.00233202	0.996524
A0A125YTX0|Neg_1231653_TGME49_chrVIII_2|S8G865	0.106566	0.928858
S8GJY9|Neg_1231653_TGME49_chrVIII_2|S8G865	0.215391	0.691835
A0A125YTX0|Neg_1231653_TGME49_chrVIII_2|S8G902	1.26911	0.259861
S8GJY9|Neg_1231653_TGME49_chrVIII_2|S8G902	1.37794	0.0490857
A0A125YTX0|Neg_1231653_TGME49_chrVIII_2|S8G994	0.381143	0.704313
S8GJY9|Neg_1231653_TGME49_chrVIII_2|S8G994	0.489967	0.341764
A0A125YTX0|Neg_1231653_TGME49_chrVIII_2|S8G9U6	0.258636	0.824411
S8GJY9|Neg_1231653_TGME49_chrVIII_2|S8G9U6	0.367461	0.499802
A0A125YTX0|Neg_1231653_TGME49_chrVIII_2|S8GAP9	0.677087	0.515829
S8GJY9|Neg_1231653_TGME49_chrVIII_2|S8GAP9	0.785911	0.138068
A0A125YTX0|Neg_1231653_TGME49_chrVIII_2|S8GCB5	0.489918	0.590452
S8GJY9|Neg_1231653_TGME49_chrVIII_2|S8GCB5	0.598742	0.206149
A0A125YTX0|Neg_1231653_TGME49_chrVIII_2|S8GDA4	3.37044	0.00276551
S8GJY9|Neg_1231653_TGME49_chrVIII_2|S8GDA4	3.47926	1.66069e-05
A0A125YTX0|Neg_1231653_TGME49_chrVIII_2|S8GDY8	-0.0706721	0.936132
S8GJY9|Neg_1231653_TGME49_chrVIII_2|S8GDY8	0.0381521	0.923112
A0A125YTX0|Neg_1231653_TGME49_chrVIII_2|S8GE00	0.353843	0.713852
S8GJY9|Neg_1231653_TGME49_chrVIII_2|S8GE00	0.462668	0.27083
A0A125YTX0|Neg_1231653_TGME49_chrVIII_2|S8GE29	0.449857	0.631716
S8GJY9|Neg_1231653_TGME49_chrVIII_2|S8GE29	0.558681	0.157703
A0A125YTX0|Neg_1231653_TGME49_chrVIII_2|S8GEW2	-1.37855	0.227854
S8GJY9|Neg_1231653_TGME49_chrVIII_2|S8GEW2	-1.26973	0.0704327
A0A125YTX0|Neg_1231653_TGME49_chrVIII_2|S8GGV4	-0.68196	0.519295
S8GJY9|Neg_1231653_TGME49_chrVIII_2|S8GGV4	-0.573136	0.292103
A0A125YTX0|Neg_1231653_TGME49_chrVIII_2|S8GGY0	-0.110218	0.902547
S8GJY9|Neg_1231653_TGME49_chrVIII_2|S8GGY0	-0.00139392	0.997819
A0A125YTX0|Neg_1231653_TGME49_chrVIII_2|S8GGY5	0.784005	0.518085
S8GJY9|Neg_1231653_TGME49_chrVIII_2|S8GGY5	0.892829	0.170898
A0A125YTX0|Neg_1231653_TGME49_chrVIII_2|S8GIU3	0.0291296	0.979066
S8GJY9|Neg_1231653_TGME49_chrVIII_2|S8GIU3	0.137954	0.747969
A0A125YTX0|Neg_1231653_TGME49_chrVIII_2|S8GJC2	0.184549	0.80989
S8GJY9|Neg_1231653_TGME49_chrVIII_2|S8GJC2	0.293373	0.32081
A0A125YTX0|Neg_1231653_TGME49_chrVIII_2|S8GJP0	-0.841643	0.361303
S8GJY9|Neg_1231653_TGME49_chrVIII_2|S8GJP0	-0.732818	0.144027
A0A125YTX0|Neg_1231653_TGME49_chrVIII_2|S8GJQ0	0.512626	0.539552
S8GJY9|Neg_1231653_TGME49_chrVIII_2|S8GJQ0	0.62145	0.0965381
A0A125YTX0|Neg_1231653_TGME49_chrVIII_2|S8GNB9	0.420111	0.638894
S8GJY9|Neg_1231653_TGME49_chrVIII_2|S8GNB9	0.528935	0.326905
A0A125YTX0|Neg_1231653_TGME49_chrVIII_3|A0A125YGT9	1.56737	0.126741
S8GJY9|Neg_1231653_TGME49_chrVIII_3|A0A125YGT9	1.6762	0.0108383
A0A125YTX0|Neg_1231653_TGME49_chrVIII_3|A0A125YGY9	-0.281436	0.758863
S8GJY9|Neg_1231653_TGME49_chrVIII_3|A0A125YGY9	-0.172611	0.668556
A0A125YTX0|Neg_1231653_TGME49_chrVIII_3|A0A125YK41	-0.0685526	0.945187
S8GJY9|Neg_1231653_TGME49_chrVIII_3|A0A125YK41	0.0402715	0.954259
A0A125YTX0|Neg_1231653_TGME49_chrVIII_3|A0A125YLP6	0.839805	0.506578
S8GJY9|Neg_1231653_TGME49_chrVIII_3|A0A125YLP6	0.948629	0.175496
A0A125YTX0|Neg_1231653_TGME49_chrVIII_3|A0A125YQQ1	0.00787749	0.99557
S8GJY9|Neg_1231653_TGME49_chrVIII_3|A0A125YQQ1	0.116702	0.844799
A0A125YTX0|Neg_1231653_TGME49_chrVIII_3|A0A125YS18	0.185302	0.856852
S8GJY9|Neg_1231653_TGME49_chrVIII_3|A0A125YS18	0.294126	0.438508
A0A125YTX0|Neg_1231653_TGME49_chrVIII_3|A0A125YS93	-0.111212	0.918599
S8GJY9|Neg_1231653_TGME49_chrVIII_3|A0A125YS93	-0.00238755	0.996851
A0A125YTX0|Neg_1231653_TGME49_chrVIII_3|A0A125YU43	0.0617793	0.957336
S8GJY9|Neg_1231653_TGME49_chrVIII_3|A0A125YU43	0.170603	0.682487
A0A125YTX0|Neg_1231653_TGME49_chrVIII_3|A0A125YUH1	0.310929	0.714853
S8GJY9|Neg_1231653_TGME49_chrVIII_3|A0A125YUH1	0.419753	0.160372
A0A125YTX0|Neg_1231653_TGME49_chrVIII_3|A0A125YV29	0.241081	0.787177
S8GJY9|Neg_1231653_TGME49_chrVIII_3|A0A125YV29	0.349905	0.415614
A0A125YTX0|Neg_1231653_TGME49_chrVIII_3|A0A125YVE3	0.508989	0.687579
S8GJY9|Neg_1231653_TGME49_chrVIII_3|A0A125YVE3	0.617814	0.349022
A0A125YTX0|Neg_1231653_TGME49_chrVIII_3|A0A125YWJ3	-0.354165	0.735432
S8GJY9|Neg_1231653_TGME49_chrVIII_3|A0A125YWJ3	-0.245341	0.640276
A0A125YTX0|Neg_1231653_TGME49_chrVIII_3|A0A125YXW3	1.02933	0.394631
S8GJY9|Neg_1231653_TGME49_chrVIII_3|A0A125YXW3	1.13816	0.13818
A0A125YTX0|Neg_1231653_TGME49_chrVIII_3|AP2VIII1	0.65354	0.523546
S8GJY9|Neg_1231653_TGME49_chrVIII_3|AP2VIII1	0.762364	0.138381
A0A125YTX0|Neg_1231653_TGME49_chrVIII_3|AP2X8	0.417565	0.635858
S8GJY9|Neg_1231653_TGME49_chrVIII_3|AP2X8	0.52639	0.152666
A0A125YTX0|Neg_1231653_TGME49_chrVIII_3|MDH	-0.844832	0.162206
S8GJY9|Neg_1231653_TGME49_chrVIII_3|MDH	-0.736008	0.0758624
A0A125YTX0|Neg_1231653_TGME49_chrVIII_3|MED4	0.905378	0.357342
S8GJY9|Neg_1231653_TGME49_chrVIII_3|MED4	1.0142	0.035132
A0A125YTX0|Neg_1231653_TGME49_chrVIII_3|PMCAA1	-0.702581	0.351656
S8GJY9|Neg_1231653_TGME49_chrVIII_3|PMCAA1	-0.593757	0.241469
A0A125YTX0|Neg_1231653_TGME49_chrVIII_3|PRMT1	-0.331193	0.739508
S8GJY9|Neg_1231653_TGME49_chrVIII_3|PRMT1	-0.222369	0.616283
A0A125YTX0|Neg_1231653_TGME49_chrVIII_3|ROM4	1.28401	0.113287
S8GJY9|Neg_1231653_TGME49_chrVIII_3|ROM4	1.39284	0.00522818
A0A125YTX0|Neg_1231653_TGME49_chrVIII_3|RPL29_275330	-0.15425	0.908358
S8GJY9|Neg_1231653_TGME49_chrVIII_3|RPL29_275330	-0.0454262	0.956176
A0A125YTX0|Neg_1231653_TGME49_chrVIII_3|S8ENP6	0.185117	0.841874
S8GJY9|Neg_1231653_TGME49_chrVIII_3|S8ENP6	0.293941	0.334791
A0A125YTX0|Neg_1231653_TGME49_chrVIII_3|S8EPF8	0.834697	0.505631
S8GJY9|Neg_1231653_TGME49_chrVIII_3|S8EPF8	0.943522	0.17908
A0A125YTX0|Neg_1231653_TGME49_chrVIII_3|S8EPY2	-0.993965	0.182747
S8GJY9|Neg_1231653_TGME49_chrVIII_3|S8EPY2	-0.885141	0.0116253
A0A125YTX0|Neg_1231653_TGME49_chrVIII_3|S8ERD1	0.307488	0.785177
S8GJY9|Neg_1231653_TGME49_chrVIII_3|S8ERD1	0.416312	0.441391
A0A125YTX0|Neg_1231653_TGME49_chrVIII_3|S8EUD3	0.768423	0.377923
S8GJY9|Neg_1231653_TGME49_chrVIII_3|S8EUD3	0.877247	0.042992
A0A125YTX0|Neg_1231653_TGME49_chrVIII_3|S8EVQ5	0.0899103	0.942287
S8GJY9|Neg_1231653_TGME49_chrVIII_3|S8EVQ5	0.198735	0.758932
A0A125YTX0|Neg_1231653_TGME49_chrVIII_3|S8EW15	0.0570886	0.962197
S8GJY9|Neg_1231653_TGME49_chrVIII_3|S8EW15	0.165913	0.761422
A0A125YTX0|Neg_1231653_TGME49_chrVIII_3|S8EW24	0.411298	0.630463
S8GJY9|Neg_1231653_TGME49_chrVIII_3|S8EW24	0.520123	0.1052
A0A125YTX0|Neg_1231653_TGME49_chrVIII_3|S8EX37	0.383609	0.746222
S8GJY9|Neg_1231653_TGME49_chrVIII_3|S8EX37	0.492433	0.390894
A0A125YTX0|Neg_1231653_TGME49_chrVIII_3|S8EXG8	0.761267	0.435918
S8GJY9|Neg_1231653_TGME49_chrVIII_3|S8EXG8	0.870091	0.0402997
A0A125YTX0|Neg_1231653_TGME49_chrVIII_3|S8EXI5	3.67054	0.0152479
S8GJY9|Neg_1231653_TGME49_chrVIII_3|S8EXI5	3.77937	0.00066007
A0A125YTX0|Neg_1231653_TGME49_chrVIII_3|S8EXN8	1.06598	0.468331
S8GJY9|Neg_1231653_TGME49_chrVIII_3|S8EXN8	1.17481	0.209684
A0A125YTX0|Neg_1231653_TGME49_chrVIII_3|S8EXW7	0.335628	0.723233
S8GJY9|Neg_1231653_TGME49_chrVIII_3|S8EXW7	0.444452	0.217561
A0A125YTX0|Neg_1231653_TGME49_chrVIII_3|S8EY98	0.793934	0.474796
S8GJY9|Neg_1231653_TGME49_chrVIII_3|S8EY98	0.902758	0.122022
A0A125YTX0|Neg_1231653_TGME49_chrVIII_3|S8EZ76	1.61506	0.128438
S8GJY9|Neg_1231653_TGME49_chrVIII_3|S8EZ76	1.72388	0.0111099
A0A125YTX0|Neg_1231653_TGME49_chrVIII_3|S8EZC9	0.611276	0.614838
S8GJY9|Neg_1231653_TGME49_chrVIII_3|S8EZC9	0.7201	0.259284
A0A125YTX0|Neg_1231653_TGME49_chrVIII_3|S8F060	0.854775	0.307792
S8GJY9|Neg_1231653_TGME49_chrVIII_3|S8F060	0.963599	0.145258
A0A125YTX0|Neg_1231653_TGME49_chrVIII_3|S8F073	0.457276	0.659203
S8GJY9|Neg_1231653_TGME49_chrVIII_3|S8F073	0.5661	0.202545
A0A125YTX0|Neg_1231653_TGME49_chrVIII_3|S8F0T6	-3.17717	0.0577931
S8GJY9|Neg_1231653_TGME49_chrVIII_3|S8F0T6	-3.06834	0.0244988
A0A125YTX0|Neg_1231653_TGME49_chrVIII_3|S8F110	0.243288	0.767832
S8GJY9|Neg_1231653_TGME49_chrVIII_3|S8F110	0.352112	0.318675
A0A125YTX0|Neg_1231653_TGME49_chrVIII_3|S8F166	0.145191	0.86555
S8GJY9|Neg_1231653_TGME49_chrVIII_3|S8F166	0.254016	0.68781
A0A125YTX0|Neg_1231653_TGME49_chrVIII_3|S8F1D4	-0.128032	0.920597
S8GJY9|Neg_1231653_TGME49_chrVIII_3|S8F1D4	-0.019208	0.984648
A0A125YTX0|Neg_1231653_TGME49_chrVIII_3|S8F1N2	0.465373	0.547233
S8GJY9|Neg_1231653_TGME49_chrVIII_3|S8F1N2	0.574197	0.165633
A0A125YTX0|Neg_1231653_TGME49_chrVIII_3|S8F310	-0.26832	0.7667
S8GJY9|Neg_1231653_TGME49_chrVIII_3|S8F310	-0.159496	0.62867
A0A125YTX0|Neg_1231653_TGME49_chrVIII_3|S8F4C4	0.440781	0.728663
S8GJY9|Neg_1231653_TGME49_chrVIII_3|S8F4C4	0.549605	0.375099
A0A125YTX0|Neg_1231653_TGME49_chrVIII_3|S8F519	0.252965	0.717273
S8GJY9|Neg_1231653_TGME49_chrVIII_3|S8F519	0.361789	0.240202
A0A125YTX0|Neg_1231653_TGME49_chrVIII_3|S8F5D1	0.601216	0.4257
S8GJY9|Neg_1231653_TGME49_chrVIII_3|S8F5D1	0.71004	0.0115275
A0A125YTX0|Neg_1231653_TGME49_chrVIII_3|S8F5J9	-0.3773	0.681057
S8GJY9|Neg_1231653_TGME49_chrVIII_3|S8F5J9	-0.268476	0.493675
A0A125YTX0|Neg_1231653_TGME49_chrVIII_3|S8F5N7	0.720603	0.433017
S8GJY9|Neg_1231653_TGME49_chrVIII_3|S8F5N7	0.829427	0.0714076
A0A125YTX0|Neg_1231653_TGME49_chrVIII_3|S8F5Z3	0.328352	0.770836
S8GJY9|Neg_1231653_TGME49_chrVIII_3|S8F5Z3	0.437176	0.389192
A0A125YTX0|Neg_1231653_TGME49_chrVIII_3|S8F660	1.06502	0.090124
S8GJY9|Neg_1231653_TGME49_chrVIII_3|S8F660	1.17385	0.0919065
A0A125YTX0|Neg_1231653_TGME49_chrVIII_3|S8F6J9	1.7927	0.105667
S8GJY9|Neg_1231653_TGME49_chrVIII_3|S8F6J9	1.90152	0.0136463
A0A125YTX0|Neg_1231653_TGME49_chrVIII_3|S8F7B9	-6.97455	0.00271593
S8GJY9|Neg_1231653_TGME49_chrVIII_3|S8F7B9	-6.86573	0.000396284
A0A125YTX0|Neg_1231653_TGME49_chrVIII_3|S8F7G4	0.325547	0.634679
S8GJY9|Neg_1231653_TGME49_chrVIII_3|S8F7G4	0.434372	0.313644
A0A125YTX0|Neg_1231653_TGME49_chrVIII_3|S8F7M3	0.219525	0.835616
S8GJY9|Neg_1231653_TGME49_chrVIII_3|S8F7M3	0.328349	0.507223
A0A125YTX0|Neg_1231653_TGME49_chrVIII_3|S8F8B5	0.334701	0.799496
S8GJY9|Neg_1231653_TGME49_chrVIII_3|S8F8B5	0.443525	0.511122
A0A125YTX0|Neg_1231653_TGME49_chrVIII_3|S8F8P6	0.550996	0.62583
S8GJY9|Neg_1231653_TGME49_chrVIII_3|S8F8P6	0.65982	0.276703
A0A125YTX0|Neg_1231653_TGME49_chrVIII_3|S8F8U4	-1.05313	0.294946
S8GJY9|Neg_1231653_TGME49_chrVIII_3|S8F8U4	-0.944308	0.0782972
A0A125YTX0|Neg_1231653_TGME49_chrVIII_3|S8F8X3	0.477676	0.647171
S8GJY9|Neg_1231653_TGME49_chrVIII_3|S8F8X3	0.5865	0.178367
A0A125YTX0|Neg_1231653_TGME49_chrVIII_3|S8F8Y1	0.143921	0.913577
S8GJY9|Neg_1231653_TGME49_chrVIII_3|S8F8Y1	0.252745	0.679945
A0A125YTX0|Neg_1231653_TGME49_chrVIII_3|S8F915	1.02508	0.25125
S8GJY9|Neg_1231653_TGME49_chrVIII_3|S8F915	1.13391	0.0124445
A0A125YTX0|Neg_1231653_TGME49_chrVIII_3|S8FAE0	-0.310285	0.778907
S8GJY9|Neg_1231653_TGME49_chrVIII_3|S8FAE0	-0.201461	0.673145
A0A125YTX0|Neg_1231653_TGME49_chrVIII_3|S8FAF2	0.856754	0.256597
S8GJY9|Neg_1231653_TGME49_chrVIII_3|S8FAF2	0.965579	0.0135402
A0A125YTX0|Neg_1231653_TGME49_chrVIII_3|S8FAG6	0.521563	0.607584
S8GJY9|Neg_1231653_TGME49_chrVIII_3|S8FAG6	0.630387	0.260531
A0A125YTX0|Neg_1231653_TGME49_chrVIII_3|S8FB35	-1.39134	0.123437
S8GJY9|Neg_1231653_TGME49_chrVIII_3|S8FB35	-1.28251	0.0300324
A0A125YTX0|Neg_1231653_TGME49_chrVIII_3|S8FBU1	-0.0377645	0.973719
S8GJY9|Neg_1231653_TGME49_chrVIII_3|S8FBU1	0.0710597	0.904199
A0A125YTX0|Neg_1231653_TGME49_chrVIII_3|S8FEB8	0.622285	0.551517
S8GJY9|Neg_1231653_TGME49_chrVIII_3|S8FEB8	0.731109	0.127468
A0A125YTX0|Neg_1231653_TGME49_chrVIII_3|S8FEG4	-0.441261	0.659411
S8GJY9|Neg_1231653_TGME49_chrVIII_3|S8FEG4	-0.332437	0.478126
A0A125YTX0|Neg_1231653_TGME49_chrVIII_3|S8FEG9	0.122329	0.928921
S8GJY9|Neg_1231653_TGME49_chrVIII_3|S8FEG9	0.231153	0.738902
A0A125YTX0|Neg_1231653_TGME49_chrVIII_3|S8FZH5	1.20224	0.288398
S8GJY9|Neg_1231653_TGME49_chrVIII_3|S8FZH5	1.31106	0.0434541
A0A125YTX0|Neg_1231653_TGME49_chrVIII_3|S8G2N6	0.408611	0.741867
S8GJY9|Neg_1231653_TGME49_chrVIII_3|S8G2N6	0.517435	0.466717
A0A125YTX0|Neg_1231653_TGME49_chrVIII_3|S8G387	5.27339	0.00184013
S8GJY9|Neg_1231653_TGME49_chrVIII_3|S8G387	5.38221	0.00112848
A0A125YTX0|Neg_1231653_TGME49_chrVIII_3|S8G4Z6	2.4269	0.0231741
S8GJY9|Neg_1231653_TGME49_chrVIII_3|S8G4Z6	2.53573	0.000386725
A0A125YTX0|Neg_1231653_TGME49_chrVIII_3|S8G5E6	0.139785	0.884069
S8GJY9|Neg_1231653_TGME49_chrVIII_3|S8G5E6	0.248609	0.476981
A0A125YTX0|Neg_1231653_TGME49_chrVIII_3|S8G6F2	1.18239	0.262823
S8GJY9|Neg_1231653_TGME49_chrVIII_3|S8G6F2	1.29121	0.0259465
A0A125YTX0|Neg_1231653_TGME49_chrVIII_3|S8G829	-0.106492	0.914726
S8GJY9|Neg_1231653_TGME49_chrVIII_3|S8G829	0.00233202	0.996524
A0A125YTX0|Neg_1231653_TGME49_chrVIII_3|S8G865	0.106566	0.928858
S8GJY9|Neg_1231653_TGME49_chrVIII_3|S8G865	0.215391	0.691835
A0A125YTX0|Neg_1231653_TGME49_chrVIII_3|S8G902	1.26911	0.259861
S8GJY9|Neg_1231653_TGME49_chrVIII_3|S8G902	1.37794	0.0490857
A0A125YTX0|Neg_1231653_TGME49_chrVIII_3|S8G994	0.381143	0.704313
S8GJY9|Neg_1231653_TGME49_chrVIII_3|S8G994	0.489967	0.341764
A0A125YTX0|Neg_1231653_TGME49_chrVIII_3|S8G9U6	0.258636	0.824411
S8GJY9|Neg_1231653_TGME49_chrVIII_3|S8G9U6	0.367461	0.499802
A0A125YTX0|Neg_1231653_TGME49_chrVIII_3|S8GAP9	0.677087	0.515829
S8GJY9|Neg_1231653_TGME49_chrVIII_3|S8GAP9	0.785911	0.138068
A0A125YTX0|Neg_1231653_TGME49_chrVIII_3|S8GCB5	0.489918	0.590452
S8GJY9|Neg_1231653_TGME49_chrVIII_3|S8GCB5	0.598742	0.206149
A0A125YTX0|Neg_1231653_TGME49_chrVIII_3|S8GDA4	3.37044	0.00276551
S8GJY9|Neg_1231653_TGME49_chrVIII_3|S8GDA4	3.47926	1.66069e-05
A0A125YTX0|Neg_1231653_TGME49_chrVIII_3|S8GDY8	-0.0706721	0.936132
S8GJY9|Neg_1231653_TGME49_chrVIII_3|S8GDY8	0.0381521	0.923112
A0A125YTX0|Neg_1231653_TGME49_chrVIII_3|S8GE00	0.353843	0.713852
S8GJY9|Neg_1231653_TGME49_chrVIII_3|S8GE00	0.462668	0.27083
A0A125YTX0|Neg_1231653_TGME49_chrVIII_3|S8GE29	0.449857	0.631716
S8GJY9|Neg_1231653_TGME49_chrVIII_3|S8GE29	0.558681	0.157703
A0A125YTX0|Neg_1231653_TGME49_chrVIII_3|S8GEW2	-1.37855	0.227854
S8GJY9|Neg_1231653_TGME49_chrVIII_3|S8GEW2	-1.26973	0.0704327
A0A125YTX0|Neg_1231653_TGME49_chrVIII_3|S8GGV4	-0.68196	0.519295
S8GJY9|Neg_1231653_TGME49_chrVIII_3|S8GGV4	-0.573136	0.292103
A0A125YTX0|Neg_1231653_TGME49_chrVIII_3|S8GGY0	-0.110218	0.902547
S8GJY9|Neg_1231653_TGME49_chrVIII_3|S8GGY0	-0.00139392	0.997819
A0A125YTX0|Neg_1231653_TGME49_chrVIII_3|S8GGY5	0.784005	0.518085
S8GJY9|Neg_1231653_TGME49_chrVIII_3|S8GGY5	0.892829	0.170898
A0A125YTX0|Neg_1231653_TGME49_chrVIII_3|S8GIU3	0.0291296	0.979066
S8GJY9|Neg_1231653_TGME49_chrVIII_3|S8GIU3	0.137954	0.747969
A0A125YTX0|Neg_1231653_TGME49_chrVIII_3|S8GJC2	0.184549	0.80989
S8GJY9|Neg_1231653_TGME49_chrVIII_3|S8GJC2	0.293373	0.32081
A0A125YTX0|Neg_1231653_TGME49_chrVIII_3|S8GJP0	-0.841643	0.361303
S8GJY9|Neg_1231653_TGME49_chrVIII_3|S8GJP0	-0.732818	0.144027
A0A125YTX0|Neg_1231653_TGME49_chrVIII_3|S8GJQ0	0.512626	0.539552
S8GJY9|Neg_1231653_TGME49_chrVIII_3|S8GJQ0	0.62145	0.0965381
A0A125YTX0|Neg_1231653_TGME49_chrVIII_3|S8GNB9	0.420111	0.638894
S8GJY9|Neg_1231653_TGME49_chrVIII_3|S8GNB9	0.528935	0.326905
A0A125YL21|Neg_1237779_TGME49_chrVIII_1|S8F946	-1.67562	0.013844
A0A125YXY7|Neg_1237779_TGME49_chrVIII_1|S8F946	-1.05501	0.0721261
A0A125YL21|Neg_1237779_TGME49_chrVIII_1|S8F985	0.376005	0.509029
A0A125YXY7|Neg_1237779_TGME49_chrVIII_1|S8F985	0.996618	0.0416465
A0A125YL21|Neg_1237779_TGME49_chrVIII_2|S8F946	-1.67562	0.013844
A0A125YXY7|Neg_1237779_TGME49_chrVIII_2|S8F946	-1.05501	0.0721261
A0A125YL21|Neg_1237779_TGME49_chrVIII_2|S8F985	0.376005	0.509029
A0A125YXY7|Neg_1237779_TGME49_chrVIII_2|S8F985	0.996618	0.0416465
S8EYK7|Neg_1307563_TGME49_chrVIII_1|A0A125YUH4	-0.425657	0.145417
S8EYK7|Neg_1307563_TGME49_chrVIII_1|A0A125YVG2	0.0293843	0.960438
S8EYK7|Neg_1307563_TGME49_chrVIII_1|A0A125YW69	0.243817	0.727447
S8EYK7|Neg_1307563_TGME49_chrVIII_1|A0A125YW80	0.0237802	0.968597
S8EYK7|Neg_1307563_TGME49_chrVIII_1|A0A125YYG6	0.102319	0.922861
S8EYK7|Neg_1307563_TGME49_chrVIII_1|S8EQ35	-0.452074	0.432105
S8EYK7|Neg_1307563_TGME49_chrVIII_1|S8EQU2	1.1762	0.115099
S8EYK7|Neg_1307563_TGME49_chrVIII_1|S8EUK0	0.497368	0.319119
S8EYK7|Neg_1307563_TGME49_chrVIII_1|S8EUV1	0.564704	0.415687
S8EYK7|Neg_1307563_TGME49_chrVIII_1|S8EZ76	1.38798	0.0473889
S8EYK7|Neg_1307563_TGME49_chrVIII_1|S8F4M5	0.439214	0.504113
S8EYK7|Neg_1307563_TGME49_chrVIII_1|S8FA41	-1.54819	0.0139331
S8EYK7|Neg_1307563_TGME49_chrVIII_1|S8G550	-0.0315499	0.96621
S8EYK7|Neg_1307563_TGME49_chrVIII_1|S8G6G0	1.06784	0.0315408
S8EYK7|Neg_1307563_TGME49_chrVIII_1|S8G9L9	1.38722	0.100917
S8EYK7|Neg_1307563_TGME49_chrVIII_1|S8G9Z1	0.293268	0.594826
S8EYK7|Neg_1307563_TGME49_chrVIII_1|S8GDR1	1.12413	0.120064
S8EYK7|Neg_1307563_TGME49_chrVIII_1|S8GEJ3	-0.187511	0.836449
S8EYK7|Neg_1307563_TGME49_chrVIII_1|S8GJP0	-1.06872	0.109492
S8EYK7|Neg_1307563_TGME49_chrVIII_1|S8GPB5	-1.05433	0.022194
S8EYK7|Neg_1307563_TGME49_chrVIII_2|A0A125YUH4	-0.425657	0.145417
S8EYK7|Neg_1307563_TGME49_chrVIII_2|A0A125YVG2	0.0293843	0.960438
S8EYK7|Neg_1307563_TGME49_chrVIII_2|A0A125YW69	0.243817	0.727447
S8EYK7|Neg_1307563_TGME49_chrVIII_2|A0A125YW80	0.0237802	0.968597
S8EYK7|Neg_1307563_TGME49_chrVIII_2|A0A125YYG6	0.102319	0.922861
S8EYK7|Neg_1307563_TGME49_chrVIII_2|S8EQ35	-0.452074	0.432105
S8EYK7|Neg_1307563_TGME49_chrVIII_2|S8EQU2	1.1762	0.115099
S8EYK7|Neg_1307563_TGME49_chrVIII_2|S8EUK0	0.497368	0.319119
S8EYK7|Neg_1307563_TGME49_chrVIII_2|S8EUV1	0.564704	0.415687
S8EYK7|Neg_1307563_TGME49_chrVIII_2|S8EZ76	1.38798	0.0473889
S8EYK7|Neg_1307563_TGME49_chrVIII_2|S8F4M5	0.439214	0.504113
S8EYK7|Neg_1307563_TGME49_chrVIII_2|S8FA41	-1.54819	0.0139331
S8EYK7|Neg_1307563_TGME49_chrVIII_2|S8G550	-0.0315499	0.96621
S8EYK7|Neg_1307563_TGME49_chrVIII_2|S8G6G0	1.06784	0.0315408
S8EYK7|Neg_1307563_TGME49_chrVIII_2|S8G9L9	1.38722	0.100917
S8EYK7|Neg_1307563_TGME49_chrVIII_2|S8G9Z1	0.293268	0.594826
S8EYK7|Neg_1307563_TGME49_chrVIII_2|S8GDR1	1.12413	0.120064
S8EYK7|Neg_1307563_TGME49_chrVIII_2|S8GEJ3	-0.187511	0.836449
S8EYK7|Neg_1307563_TGME49_chrVIII_2|S8GJP0	-1.06872	0.109492
S8EYK7|Neg_1307563_TGME49_chrVIII_2|S8GPB5	-1.05433	0.022194
S8F4P9|Neg_1319003_TGME49_chrVIII_1|A0A125YNI8	0.940456	0.275232
S8F4P9|Neg_1319003_TGME49_chrVIII_1|S8EQB5	1.26974	0.202402
S8F4P9|Neg_1319003_TGME49_chrVIII_1|S8F2Y6	0.572655	0.524042
S8EYF2|Neg_1322887_TGME49_chrVIII_1|A0A125YIZ0	-2.55366	0.0212799
S8EYF2|Neg_1322887_TGME49_chrVIII_1|A0A125YMS4	-1.89799	0.00384372
S8EYF2|Neg_1322887_TGME49_chrVIII_1|A0A125YPJ5	-0.165336	0.517497
S8EYF2|Neg_1322887_TGME49_chrVIII_1|A0A125YQ73	0.112053	0.31518
S8EYF2|Neg_1322887_TGME49_chrVIII_1|A0A125YQM3	-1.40315	0.0157796
S8EYF2|Neg_1322887_TGME49_chrVIII_1|A0A125YRT3	-0.125466	0.856378
S8EYF2|Neg_1322887_TGME49_chrVIII_1|A0A125YRX4	-0.678529	0.100563
S8EYF2|Neg_1322887_TGME49_chrVIII_1|A0A125YRX8	-0.315517	0.297484
S8EYF2|Neg_1322887_TGME49_chrVIII_1|A0A125YSV4	-0.747924	0.0672932
S8EYF2|Neg_1322887_TGME49_chrVIII_1|A0A125YTA1	-1.09285	0.124447
S8EYF2|Neg_1322887_TGME49_chrVIII_1|A0A125YUM7	-0.411922	0.0577458
S8EYF2|Neg_1322887_TGME49_chrVIII_1|A0A125YWX8	-1.26215	0.0825768
S8EYF2|Neg_1322887_TGME49_chrVIII_1|A0A125YWY3	-0.496331	0.0735704
S8EYF2|Neg_1322887_TGME49_chrVIII_1|A0A125YX83	-0.273918	0.437431
S8EYF2|Neg_1322887_TGME49_chrVIII_1|A0A125YZI5	-1.04437	0.118289
S8EYF2|Neg_1322887_TGME49_chrVIII_1|CDC48AP	-0.0502745	0.929707
S8EYF2|Neg_1322887_TGME49_chrVIII_1|HDAC2	-0.838113	0.0978944
S8EYF2|Neg_1322887_TGME49_chrVIII_1|S8ENU3	0.393399	0.483822
S8EYF2|Neg_1322887_TGME49_chrVIII_1|S8EQT2	-0.281576	0.595755
S8EYF2|Neg_1322887_TGME49_chrVIII_1|S8EUE5	0.571129	0.0305931
S8EYF2|Neg_1322887_TGME49_chrVIII_1|S8EUE6	-1.56902	0.0430741
S8EYF2|Neg_1322887_TGME49_chrVIII_1|S8EUK3	-0.537264	0.217382
S8EYF2|Neg_1322887_TGME49_chrVIII_1|S8EWP5	-0.41874	0.192174
S8EYF2|Neg_1322887_TGME49_chrVIII_1|S8EYF2	-0.0650243	0.129876
S8EYF2|Neg_1322887_TGME49_chrVIII_1|S8EYG8	-0.0237834	0.909506
S8EYF2|Neg_1322887_TGME49_chrVIII_1|S8EYP0	-0.215505	0.623993
S8EYF2|Neg_1322887_TGME49_chrVIII_1|S8F0V9	0.488476	0.276181
S8EYF2|Neg_1322887_TGME49_chrVIII_1|S8F1M2	0.302249	0.312949
S8EYF2|Neg_1322887_TGME49_chrVIII_1|S8F2V7	0.471949	0.256903
S8EYF2|Neg_1322887_TGME49_chrVIII_1|S8F4G8	0.282674	0.492665
S8EYF2|Neg_1322887_TGME49_chrVIII_1|S8F4N4	-0.346152	0.341594
S8EYF2|Neg_1322887_TGME49_chrVIII_1|S8F559	-0.606717	0.613289
S8EYF2|Neg_1322887_TGME49_chrVIII_1|S8F590	0.619727	0.0785584
S8EYF2|Neg_1322887_TGME49_chrVIII_1|S8F657	-0.664319	0.152617
S8EYF2|Neg_1322887_TGME49_chrVIII_1|S8F685	0.136002	0.845369
S8EYF2|Neg_1322887_TGME49_chrVIII_1|S8F7Q1	0.496562	0.273226
S8EYF2|Neg_1322887_TGME49_chrVIII_1|S8F7S2	-5.0584	3.50579e-05
S8EYF2|Neg_1322887_TGME49_chrVIII_1|S8F806	-0.621272	0.078119
S8EYF2|Neg_1322887_TGME49_chrVIII_1|S8F8W5	0.810386	0.178915
S8EYF2|Neg_1322887_TGME49_chrVIII_1|S8F943	-0.679146	0.154523
S8EYF2|Neg_1322887_TGME49_chrVIII_1|S8FAG6	-0.0203453	0.971908
S8EYF2|Neg_1322887_TGME49_chrVIII_1|S8FD16	-0.013644	0.987668
S8EYF2|Neg_1322887_TGME49_chrVIII_1|S8FDY9	0.0937633	0.871697
S8EYF2|Neg_1322887_TGME49_chrVIII_1|S8FE54	0.131468	0.653187
S8EYF2|Neg_1322887_TGME49_chrVIII_1|S8G0I0	-0.830111	0.0921179
S8EYF2|Neg_1322887_TGME49_chrVIII_1|S8G1F0	-0.00168192	0.997453
S8EYF2|Neg_1322887_TGME49_chrVIII_1|S8G4E7	-0.380026	0.138803
S8EYF2|Neg_1322887_TGME49_chrVIII_1|S8G4Z6	1.88499	0.000353758
S8EYF2|Neg_1322887_TGME49_chrVIII_1|S8G627	-1.94686	0.0406012
S8EYF2|Neg_1322887_TGME49_chrVIII_1|S8G6Y2	-2.8506	0.0202584
S8EYF2|Neg_1322887_TGME49_chrVIII_1|S8G8K3	-0.211325	0.303197
S8EYF2|Neg_1322887_TGME49_chrVIII_1|S8GAM4	-0.119133	0.483291
S8EYF2|Neg_1322887_TGME49_chrVIII_1|S8GBT0	-0.0615641	0.694861
S8EYF2|Neg_1322887_TGME49_chrVIII_1|S8GFB5	0.0673226	0.879741
S8EYF2|Neg_1322887_TGME49_chrVIII_1|S8GHE1	-0.115459	0.871526
S8EYF2|Neg_1322887_TGME49_chrVIII_1|S8GJQ0	-0.0292824	0.956046
S8EYF2|Neg_1322887_TGME49_chrVIII_1|S8GKJ0	0.221271	0.827221
S8EYF2|Neg_1322887_TGME49_chrVIII_1|S8GMN9	0.581899	0.0952811
S8EYF2|Neg_1322887_TGME49_chrVIII_1|S8GRH6	-0.404225	0.18144
S8EYF2|Neg_1322887_TGME49_chrVIII_1|S8GU11	0.0369407	0.964094
S8EYF2|Neg_1322887_TGME49_chrVIII_1|S8GUI8	-1.02836	0.0211514
S8EYF2|Neg_1322887_TGME49_chrVIII_1|TPX1	-0.363375	0.368169
S8GIW4|Neg_1328141_TGME49_chrVIII_1|A0A125YU32	-0.192136	0.825581
S8GIW4|Neg_1328141_TGME49_chrVIII_1|LIPA	-0.151247	0.841703
S8GIW4|Neg_1328141_TGME49_chrVIII_1|S8ESL3	0.990932	0.311836
S8GIW4|Neg_1328141_TGME49_chrVIII_1|S8F1L6	0.387174	0.666765
S8GIW4|Neg_1328141_TGME49_chrVIII_1|S8FB35	-1.67939	0.0377434
S8GIW4|Neg_1328141_TGME49_chrVIII_1|S8G005	0.0423535	0.960644
S8GIW4|Neg_1328141_TGME49_chrVIII_1|S8G9X9	-0.783437	0.344557
S8GIW4|Neg_1328141_TGME49_chrVIII_1|S8GCB7	-1.75817	0.0357424
S8GIW4|Neg_1328141_TGME49_chrVIII_1|S8GJ01	-0.648995	0.547233
S8G9G5|Neg_1344401_TGME49_chrVIII_1|A0A125YFJ8	-2.76389	0.0302907
S8G9G5|Neg_1344401_TGME49_chrVIII_1|A0A125YGP7	-2.61507	0.046472
S8G9G5|Neg_1344401_TGME49_chrVIII_1|A0A125YHA8	-1.64855	0.0369905
S8G9G5|Neg_1344401_TGME49_chrVIII_1|A0A125YIM1	-3.01644	0.0298224
S8G9G5|Neg_1344401_TGME49_chrVIII_1|A0A125YIV5	-2.29175	0.0886881
S8G9G5|Neg_1344401_TGME49_chrVIII_1|A0A125YIX5	-0.219966	0.800713
S8G9G5|Neg_1344401_TGME49_chrVIII_1|A0A125YJT5	-2.66873	0.0698057
S8G9G5|Neg_1344401_TGME49_chrVIII_1|A0A125YLF1	-1.96797	0.0495239
S8G9G5|Neg_1344401_TGME49_chrVIII_1|A0A125YMX5	-2.07872	0.0815403
S8G9G5|Neg_1344401_TGME49_chrVIII_1|A0A125YN08	-2.04685	0.102807
S8G9G5|Neg_1344401_TGME49_chrVIII_1|A0A125YPI0	-2.83429	0.0501495
S8G9G5|Neg_1344401_TGME49_chrVIII_1|A0A125YPV9	-1.78211	0.137301
S8G9G5|Neg_1344401_TGME49_chrVIII_1|A0A125YPX2	-2.38153	0.121173
S8G9G5|Neg_1344401_TGME49_chrVIII_1|A0A125YVH7	-1.88038	0.0825892
S8G9G5|Neg_1344401_TGME49_chrVIII_1|A0A125YWW7	-2.13933	0.0704398
S8G9G5|Neg_1344401_TGME49_chrVIII_1|APVIIB1	-2.05523	0.0429782
S8G9G5|Neg_1344401_TGME49_chrVIII_1|FACT140	-1.94022	0.110786
S8G9G5|Neg_1344401_TGME49_chrVIII_1|S8EN77	-2.42795	0.0609625
S8G9G5|Neg_1344401_TGME49_chrVIII_1|S8EQR6	-2.05692	0.0328575
S8G9G5|Neg_1344401_TGME49_chrVIII_1|S8ERD7	-2.61682	0.00162712
S8G9G5|Neg_1344401_TGME49_chrVIII_1|S8ES43	-2.54822	0.0536186
S8G9G5|Neg_1344401_TGME49_chrVIII_1|S8ESV7	-1.24456	0.207046
S8G9G5|Neg_1344401_TGME49_chrVIII_1|S8ESY9	-1.27689	0.224972
S8G9G5|Neg_1344401_TGME49_chrVIII_1|S8EUV1	-1.5591	0.141216
S8G9G5|Neg_1344401_TGME49_chrVIII_1|S8EV93	-2.88426	0.0238261
S8G9G5|Neg_1344401_TGME49_chrVIII_1|S8EVB3	-2.3517	0.0313872
S8G9G5|Neg_1344401_TGME49_chrVIII_1|S8EVD4	-3.40492	0.00689671
S8G9G5|Neg_1344401_TGME49_chrVIII_1|S8EX72	-1.98384	0.0723802
S8G9G5|Neg_1344401_TGME49_chrVIII_1|S8EY24	-0.608359	0.491043
S8G9G5|Neg_1344401_TGME49_chrVIII_1|S8F1J1	-2.18061	0.102874
S8G9G5|Neg_1344401_TGME49_chrVIII_1|S8F2R5	-1.03502	0.411247
S8G9G5|Neg_1344401_TGME49_chrVIII_1|S8F2S1	-2.60332	0.0396973
S8G9G5|Neg_1344401_TGME49_chrVIII_1|S8F344	-1.94732	0.0335098
S8G9G5|Neg_1344401_TGME49_chrVIII_1|S8F358	-1.40431	0.287345
S8G9G5|Neg_1344401_TGME49_chrVIII_1|S8F3D7	-4.09985	0.00785481
S8G9G5|Neg_1344401_TGME49_chrVIII_1|S8F3W3	-1.87315	0.036117
S8G9G5|Neg_1344401_TGME49_chrVIII_1|S8F457	-1.83891	0.132542
S8G9G5|Neg_1344401_TGME49_chrVIII_1|S8F4M5	-1.68459	0.112415
S8G9G5|Neg_1344401_TGME49_chrVIII_1|S8F4M9	-4.02706	0.0305466
S8G9G5|Neg_1344401_TGME49_chrVIII_1|S8F656	-2.02861	0.0905582
S8G9G5|Neg_1344401_TGME49_chrVIII_1|S8F6Y6	-1.39117	0.238533
S8G9G5|Neg_1344401_TGME49_chrVIII_1|S8F737	-2.01097	0.0954864
S8G9G5|Neg_1344401_TGME49_chrVIII_1|S8F809	-3.03941	0.00620402
S8G9G5|Neg_1344401_TGME49_chrVIII_1|S8F9Y0	-2.47396	0.0358094
S8G9G5|Neg_1344401_TGME49_chrVIII_1|S8FBC0	-2.06977	0.0833581
S8G9G5|Neg_1344401_TGME49_chrVIII_1|S8FZN1	-1.55877	0.23523
S8G9G5|Neg_1344401_TGME49_chrVIII_1|S8G2U8	-2.95877	0.0304293
S8G9G5|Neg_1344401_TGME49_chrVIII_1|S8G4B9	-1.66059	0.157976
S8G9G5|Neg_1344401_TGME49_chrVIII_1|S8G4Z6	0.0760199	0.952423
S8G9G5|Neg_1344401_TGME49_chrVIII_1|S8G8M6	-2.10507	0.0679481
S8G9G5|Neg_1344401_TGME49_chrVIII_1|S8G9L3	-2.69174	0.0389827
S8G9G5|Neg_1344401_TGME49_chrVIII_1|S8GAE7	-2.4389	0.0183264
S8G9G5|Neg_1344401_TGME49_chrVIII_1|S8GAR3	-2.40332	0.0307862
S8G9G5|Neg_1344401_TGME49_chrVIII_1|S8GC60	-2.37807	0.0475345
S8G9G5|Neg_1344401_TGME49_chrVIII_1|S8GCC1	-2.72711	0.019998
S8G9G5|Neg_1344401_TGME49_chrVIII_1|S8GGS2	-5.50711	0.00130299
S8G9G5|Neg_1344401_TGME49_chrVIII_1|S8GH21	-1.94644	0.0725553
S8G9G5|Neg_1344401_TGME49_chrVIII_1|S8GHR7	-2.60184	0.0713452
S8G9G5|Neg_1344401_TGME49_chrVIII_1|S8GI31	-2.1094	0.0750245
S8G9G5|Neg_1344401_TGME49_chrVIII_1|S8GIW4	-2.26486	0.0568732
S8G9G5|Neg_1344401_TGME49_chrVIII_1|S8GIZ7	-1.98192	0.100278
S8G9G5|Neg_1344401_TGME49_chrVIII_1|S8GJC2	-2.16633	0.0250545
S8G9G5|Neg_1344401_TGME49_chrVIII_1|S8GLP8	-1.86853	0.100022
S8G9G5|Neg_1344401_TGME49_chrVIII_1|S8GPM8	-3.27895	0.0275811
S8G9G5|Neg_1344401_TGME49_chrVIII_1|S8GU77	-1.60074	0.221524
S8G9G5|Neg_1344401_TGME49_chrVIII_1|TFIIIB	-2.56779	0.0781617
S8G9G5|Neg_1344401_TGME49_chrVIII_2|A0A125YFJ8	-2.76389	0.0302907
S8G9G5|Neg_1344401_TGME49_chrVIII_2|A0A125YGP7	-2.61507	0.046472
S8G9G5|Neg_1344401_TGME49_chrVIII_2|A0A125YHA8	-1.64855	0.0369905
S8G9G5|Neg_1344401_TGME49_chrVIII_2|A0A125YIM1	-3.01644	0.0298224
S8G9G5|Neg_1344401_TGME49_chrVIII_2|A0A125YIV5	-2.29175	0.0886881
S8G9G5|Neg_1344401_TGME49_chrVIII_2|A0A125YIX5	-0.219966	0.800713
S8G9G5|Neg_1344401_TGME49_chrVIII_2|A0A125YJT5	-2.66873	0.0698057
S8G9G5|Neg_1344401_TGME49_chrVIII_2|A0A125YLF1	-1.96797	0.0495239
S8G9G5|Neg_1344401_TGME49_chrVIII_2|A0A125YMX5	-2.07872	0.0815403
S8G9G5|Neg_1344401_TGME49_chrVIII_2|A0A125YN08	-2.04685	0.102807
S8G9G5|Neg_1344401_TGME49_chrVIII_2|A0A125YPI0	-2.83429	0.0501495
S8G9G5|Neg_1344401_TGME49_chrVIII_2|A0A125YPV9	-1.78211	0.137301
S8G9G5|Neg_1344401_TGME49_chrVIII_2|A0A125YPX2	-2.38153	0.121173
S8G9G5|Neg_1344401_TGME49_chrVIII_2|A0A125YVH7	-1.88038	0.0825892
S8G9G5|Neg_1344401_TGME49_chrVIII_2|A0A125YWW7	-2.13933	0.0704398
S8G9G5|Neg_1344401_TGME49_chrVIII_2|APVIIB1	-2.05523	0.0429782
S8G9G5|Neg_1344401_TGME49_chrVIII_2|FACT140	-1.94022	0.110786
S8G9G5|Neg_1344401_TGME49_chrVIII_2|S8EN77	-2.42795	0.0609625
S8G9G5|Neg_1344401_TGME49_chrVIII_2|S8EQR6	-2.05692	0.0328575
S8G9G5|Neg_1344401_TGME49_chrVIII_2|S8ERD7	-2.61682	0.00162712
S8G9G5|Neg_1344401_TGME49_chrVIII_2|S8ES43	-2.54822	0.0536186
S8G9G5|Neg_1344401_TGME49_chrVIII_2|S8ESV7	-1.24456	0.207046
S8G9G5|Neg_1344401_TGME49_chrVIII_2|S8ESY9	-1.27689	0.224972
S8G9G5|Neg_1344401_TGME49_chrVIII_2|S8EUV1	-1.5591	0.141216
S8G9G5|Neg_1344401_TGME49_chrVIII_2|S8EV93	-2.88426	0.0238261
S8G9G5|Neg_1344401_TGME49_chrVIII_2|S8EVB3	-2.3517	0.0313872
S8G9G5|Neg_1344401_TGME49_chrVIII_2|S8EVD4	-3.40492	0.00689671
S8G9G5|Neg_1344401_TGME49_chrVIII_2|S8EX72	-1.98384	0.0723802
S8G9G5|Neg_1344401_TGME49_chrVIII_2|S8EY24	-0.608359	0.491043
S8G9G5|Neg_1344401_TGME49_chrVIII_2|S8F1J1	-2.18061	0.102874
S8G9G5|Neg_1344401_TGME49_chrVIII_2|S8F2R5	-1.03502	0.411247
S8G9G5|Neg_1344401_TGME49_chrVIII_2|S8F2S1	-2.60332	0.0396973
S8G9G5|Neg_1344401_TGME49_chrVIII_2|S8F344	-1.94732	0.0335098
S8G9G5|Neg_1344401_TGME49_chrVIII_2|S8F358	-1.40431	0.287345
S8G9G5|Neg_1344401_TGME49_chrVIII_2|S8F3D7	-4.09985	0.00785481
S8G9G5|Neg_1344401_TGME49_chrVIII_2|S8F3W3	-1.87315	0.036117
S8G9G5|Neg_1344401_TGME49_chrVIII_2|S8F457	-1.83891	0.132542
S8G9G5|Neg_1344401_TGME49_chrVIII_2|S8F4M5	-1.68459	0.112415
S8G9G5|Neg_1344401_TGME49_chrVIII_2|S8F4M9	-4.02706	0.0305466
S8G9G5|Neg_1344401_TGME49_chrVIII_2|S8F656	-2.02861	0.0905582
S8G9G5|Neg_1344401_TGME49_chrVIII_2|S8F6Y6	-1.39117	0.238533
S8G9G5|Neg_1344401_TGME49_chrVIII_2|S8F737	-2.01097	0.0954864
S8G9G5|Neg_1344401_TGME49_chrVIII_2|S8F809	-3.03941	0.00620402
S8G9G5|Neg_1344401_TGME49_chrVIII_2|S8F9Y0	-2.47396	0.0358094
S8G9G5|Neg_1344401_TGME49_chrVIII_2|S8FBC0	-2.06977	0.0833581
S8G9G5|Neg_1344401_TGME49_chrVIII_2|S8FZN1	-1.55877	0.23523
S8G9G5|Neg_1344401_TGME49_chrVIII_2|S8G2U8	-2.95877	0.0304293
S8G9G5|Neg_1344401_TGME49_chrVIII_2|S8G4B9	-1.66059	0.157976
S8G9G5|Neg_1344401_TGME49_chrVIII_2|S8G4Z6	0.0760199	0.952423
S8G9G5|Neg_1344401_TGME49_chrVIII_2|S8G8M6	-2.10507	0.0679481
S8G9G5|Neg_1344401_TGME49_chrVIII_2|S8G9L3	-2.69174	0.0389827
S8G9G5|Neg_1344401_TGME49_chrVIII_2|S8GAE7	-2.4389	0.0183264
S8G9G5|Neg_1344401_TGME49_chrVIII_2|S8GAR3	-2.40332	0.0307862
S8G9G5|Neg_1344401_TGME49_chrVIII_2|S8GC60	-2.37807	0.0475345
S8G9G5|Neg_1344401_TGME49_chrVIII_2|S8GCC1	-2.72711	0.019998
S8G9G5|Neg_1344401_TGME49_chrVIII_2|S8GGS2	-5.50711	0.00130299
S8G9G5|Neg_1344401_TGME49_chrVIII_2|S8GH21	-1.94644	0.0725553
S8G9G5|Neg_1344401_TGME49_chrVIII_2|S8GHR7	-2.60184	0.0713452
S8G9G5|Neg_1344401_TGME49_chrVIII_2|S8GI31	-2.1094	0.0750245
S8G9G5|Neg_1344401_TGME49_chrVIII_2|S8GIW4	-2.26486	0.0568732
S8G9G5|Neg_1344401_TGME49_chrVIII_2|S8GIZ7	-1.98192	0.100278
S8G9G5|Neg_1344401_TGME49_chrVIII_2|S8GJC2	-2.16633	0.0250545
S8G9G5|Neg_1344401_TGME49_chrVIII_2|S8GLP8	-1.86853	0.100022
S8G9G5|Neg_1344401_TGME49_chrVIII_2|S8GPM8	-3.27895	0.0275811
S8G9G5|Neg_1344401_TGME49_chrVIII_2|S8GU77	-1.60074	0.221524
S8G9G5|Neg_1344401_TGME49_chrVIII_2|TFIIIB	-2.56779	0.0781617
S8G9G5|Neg_1344401_TGME49_chrVIII_3|A0A125YFJ8	-2.76389	0.0302907
S8G9G5|Neg_1344401_TGME49_chrVIII_3|A0A125YGP7	-2.61507	0.046472
S8G9G5|Neg_1344401_TGME49_chrVIII_3|A0A125YHA8	-1.64855	0.0369905
S8G9G5|Neg_1344401_TGME49_chrVIII_3|A0A125YIM1	-3.01644	0.0298224
S8G9G5|Neg_1344401_TGME49_chrVIII_3|A0A125YIV5	-2.29175	0.0886881
S8G9G5|Neg_1344401_TGME49_chrVIII_3|A0A125YIX5	-0.219966	0.800713
S8G9G5|Neg_1344401_TGME49_chrVIII_3|A0A125YJT5	-2.66873	0.0698057
S8G9G5|Neg_1344401_TGME49_chrVIII_3|A0A125YLF1	-1.96797	0.0495239
S8G9G5|Neg_1344401_TGME49_chrVIII_3|A0A125YMX5	-2.07872	0.0815403
S8G9G5|Neg_1344401_TGME49_chrVIII_3|A0A125YN08	-2.04685	0.102807
S8G9G5|Neg_1344401_TGME49_chrVIII_3|A0A125YPI0	-2.83429	0.0501495
S8G9G5|Neg_1344401_TGME49_chrVIII_3|A0A125YPV9	-1.78211	0.137301
S8G9G5|Neg_1344401_TGME49_chrVIII_3|A0A125YPX2	-2.38153	0.121173
S8G9G5|Neg_1344401_TGME49_chrVIII_3|A0A125YVH7	-1.88038	0.0825892
S8G9G5|Neg_1344401_TGME49_chrVIII_3|A0A125YWW7	-2.13933	0.0704398
S8G9G5|Neg_1344401_TGME49_chrVIII_3|APVIIB1	-2.05523	0.0429782
S8G9G5|Neg_1344401_TGME49_chrVIII_3|FACT140	-1.94022	0.110786
S8G9G5|Neg_1344401_TGME49_chrVIII_3|S8EN77	-2.42795	0.0609625
S8G9G5|Neg_1344401_TGME49_chrVIII_3|S8EQR6	-2.05692	0.0328575
S8G9G5|Neg_1344401_TGME49_chrVIII_3|S8ERD7	-2.61682	0.00162712
S8G9G5|Neg_1344401_TGME49_chrVIII_3|S8ES43	-2.54822	0.0536186
S8G9G5|Neg_1344401_TGME49_chrVIII_3|S8ESV7	-1.24456	0.207046
S8G9G5|Neg_1344401_TGME49_chrVIII_3|S8ESY9	-1.27689	0.224972
S8G9G5|Neg_1344401_TGME49_chrVIII_3|S8EUV1	-1.5591	0.141216
S8G9G5|Neg_1344401_TGME49_chrVIII_3|S8EV93	-2.88426	0.0238261
S8G9G5|Neg_1344401_TGME49_chrVIII_3|S8EVB3	-2.3517	0.0313872
S8G9G5|Neg_1344401_TGME49_chrVIII_3|S8EVD4	-3.40492	0.00689671
S8G9G5|Neg_1344401_TGME49_chrVIII_3|S8EX72	-1.98384	0.0723802
S8G9G5|Neg_1344401_TGME49_chrVIII_3|S8EY24	-0.608359	0.491043
S8G9G5|Neg_1344401_TGME49_chrVIII_3|S8F1J1	-2.18061	0.102874
S8G9G5|Neg_1344401_TGME49_chrVIII_3|S8F2R5	-1.03502	0.411247
S8G9G5|Neg_1344401_TGME49_chrVIII_3|S8F2S1	-2.60332	0.0396973
S8G9G5|Neg_1344401_TGME49_chrVIII_3|S8F344	-1.94732	0.0335098
S8G9G5|Neg_1344401_TGME49_chrVIII_3|S8F358	-1.40431	0.287345
S8G9G5|Neg_1344401_TGME49_chrVIII_3|S8F3D7	-4.09985	0.00785481
S8G9G5|Neg_1344401_TGME49_chrVIII_3|S8F3W3	-1.87315	0.036117
S8G9G5|Neg_1344401_TGME49_chrVIII_3|S8F457	-1.83891	0.132542
S8G9G5|Neg_1344401_TGME49_chrVIII_3|S8F4M5	-1.68459	0.112415
S8G9G5|Neg_1344401_TGME49_chrVIII_3|S8F4M9	-4.02706	0.0305466
S8G9G5|Neg_1344401_TGME49_chrVIII_3|S8F656	-2.02861	0.0905582
S8G9G5|Neg_1344401_TGME49_chrVIII_3|S8F6Y6	-1.39117	0.238533
S8G9G5|Neg_1344401_TGME49_chrVIII_3|S8F737	-2.01097	0.0954864
S8G9G5|Neg_1344401_TGME49_chrVIII_3|S8F809	-3.03941	0.00620402
S8G9G5|Neg_1344401_TGME49_chrVIII_3|S8F9Y0	-2.47396	0.0358094
S8G9G5|Neg_1344401_TGME49_chrVIII_3|S8FBC0	-2.06977	0.0833581
S8G9G5|Neg_1344401_TGME49_chrVIII_3|S8FZN1	-1.55877	0.23523
S8G9G5|Neg_1344401_TGME49_chrVIII_3|S8G2U8	-2.95877	0.0304293
S8G9G5|Neg_1344401_TGME49_chrVIII_3|S8G4B9	-1.66059	0.157976
S8G9G5|Neg_1344401_TGME49_chrVIII_3|S8G4Z6	0.0760199	0.952423
S8G9G5|Neg_1344401_TGME49_chrVIII_3|S8G8M6	-2.10507	0.0679481
S8G9G5|Neg_1344401_TGME49_chrVIII_3|S8G9L3	-2.69174	0.0389827
S8G9G5|Neg_1344401_TGME49_chrVIII_3|S8GAE7	-2.4389	0.0183264
S8G9G5|Neg_1344401_TGME49_chrVIII_3|S8GAR3	-2.40332	0.0307862
S8G9G5|Neg_1344401_TGME49_chrVIII_3|S8GC60	-2.37807	0.0475345
S8G9G5|Neg_1344401_TGME49_chrVIII_3|S8GCC1	-2.72711	0.019998
[truncated: 59,924 more rows]

## Sheet: RH vs CTG - Filtered
Interaction	Log2 fold change	Adjusted p value
SSRP1|Neg_1017787_TGME49_chrVIIb_1|A0A125YIZ0	-2.54983	0.0279798
SSRP1|Neg_1017787_TGME49_chrVIIb_1|A0A125YKI0	-3.69318	4.50838e-06
SSRP1|Neg_1017787_TGME49_chrVIIb_1|S8EUR8	-3.50105	7.7365e-05
SSRP1|Neg_1017787_TGME49_chrVIIb_1|S8EWT7	2.63933	0.0212422
SSRP1|Neg_1017787_TGME49_chrVIIb_1|S8F1G6	2.39413	0.000160348
SSRP1|Neg_1017787_TGME49_chrVIIb_2|A0A125YIZ0	-2.54983	0.0279798
SSRP1|Neg_1017787_TGME49_chrVIIb_2|A0A125YKI0	-3.69318	4.50838e-06
SSRP1|Neg_1017787_TGME49_chrVIIb_2|S8EUR8	-3.50105	7.7365e-05
SSRP1|Neg_1017787_TGME49_chrVIIb_2|S8EWT7	2.63933	0.0212422
SSRP1|Neg_1017787_TGME49_chrVIIb_2|S8F1G6	2.39413	0.000160348
S8GLL7|Neg_1052896_TGME49_chrVIIb_1|S8EZ59	-7.26163	0.00023037
S8GLL7|Neg_1052896_TGME49_chrVIIb_2|S8EZ59	-7.26163	0.00023037
S8F3I2|Neg_1116389_TGME49_chrVIIb_1|A0A125YQR9	2.20974	0.0328611
S8F3I2|Neg_1116389_TGME49_chrVIIb_1|S8EV24	-2.89085	0.00134578
S8F3I2|Neg_1116389_TGME49_chrVIIb_1|S8F1G6	2.97925	0.00382189
S8F3I2|Neg_1116389_TGME49_chrVIIb_1|S8F591	-2.46095	0.0485865
S8F3I2|Neg_1116389_TGME49_chrVIIb_1|S8F7S2	-4.46944	0.000779774
S8F3I2|Neg_1116389_TGME49_chrVIIb_1|S8F997	-3.00339	0.013131
S8F3I2|Neg_1116389_TGME49_chrVIIb_1|S8FAE5	-2.09834	0.0348597
S8F3I2|Neg_1116389_TGME49_chrVIIb_1|S8FB39	-3.87504	0.0296545
S8F3I2|Neg_1116389_TGME49_chrVIIb_1|S8FCI1	-3.15355	0.00264465
S8F3I2|Neg_1116389_TGME49_chrVIIb_1|S8G4Z6	2.47395	0.00879106
S8F3I2|Neg_1116389_TGME49_chrVIIb_1|S8GDL4	3.17854	0.00351572
S8F3I2|Neg_1116389_TGME49_chrVIIb_1|S8GJS7	3.1787	0.00168419
S8F3I2|Neg_1116389_TGME49_chrVIIb_1|S8GL47	2.7286	0.00973417
S8F3I2|Neg_1116389_TGME49_chrVIIb_1|SUB12	-3.97819	0.0465183
S8F3I2|Neg_1116389_TGME49_chrVIIb_2|A0A125YQR9	2.20974	0.0328611
S8F3I2|Neg_1116389_TGME49_chrVIIb_2|S8EV24	-2.89085	0.00134578
S8F3I2|Neg_1116389_TGME49_chrVIIb_2|S8F1G6	2.97925	0.00382189
S8F3I2|Neg_1116389_TGME49_chrVIIb_2|S8F591	-2.46095	0.0485865
S8F3I2|Neg_1116389_TGME49_chrVIIb_2|S8F7S2	-4.46944	0.000779774
S8F3I2|Neg_1116389_TGME49_chrVIIb_2|S8F997	-3.00339	0.013131
S8F3I2|Neg_1116389_TGME49_chrVIIb_2|S8FAE5	-2.09834	0.0348597
S8F3I2|Neg_1116389_TGME49_chrVIIb_2|S8FB39	-3.87504	0.0296545
S8F3I2|Neg_1116389_TGME49_chrVIIb_2|S8FCI1	-3.15355	0.00264465
S8F3I2|Neg_1116389_TGME49_chrVIIb_2|S8G4Z6	2.47395	0.00879106
S8F3I2|Neg_1116389_TGME49_chrVIIb_2|S8GDL4	3.17854	0.00351572
S8F3I2|Neg_1116389_TGME49_chrVIIb_2|S8GJS7	3.1787	0.00168419
S8F3I2|Neg_1116389_TGME49_chrVIIb_2|S8GL47	2.7286	0.00973417
S8F3I2|Neg_1116389_TGME49_chrVIIb_2|SUB12	-3.97819	0.0465183
A0A125YQX5|Neg_1132329_TGME49_chrVIIb_1|A0A125YVW2	-3.19996	0.00113012
A0A125YQX5|Neg_1132329_TGME49_chrVIIb_1|S8EZ76	2.21737	0.00644585
A0A125YQX5|Neg_1132329_TGME49_chrVIIb_1|S8EZX5	2.59336	0.0470672
A0A125YQX5|Neg_1132329_TGME49_chrVIIb_1|S8GGL6	-3.97183	0.000151829
A0A125YQX5|Neg_1132329_TGME49_chrVIIb_2|A0A125YVW2	-3.19996	0.00113012
A0A125YQX5|Neg_1132329_TGME49_chrVIIb_2|S8EZ76	2.21737	0.00644585
A0A125YQX5|Neg_1132329_TGME49_chrVIIb_2|S8EZX5	2.59336	0.0470672
A0A125YQX5|Neg_1132329_TGME49_chrVIIb_2|S8GGL6	-3.97183	0.000151829
S8GB91|Neg_1151824_TGME49_chrVIII_1|S8EZM6	-2.00443	0.0243783
S8GB91|Neg_1151824_TGME49_chrVIII_1|S8F1G6	2.06917	0.000678495
A0A125YIC2|Neg_1168779_TGME49_chrVIII_1|A0A125YIZ0	-3.08812	0.0047198
A0A125YIC2|Neg_1168779_TGME49_chrVIII_2|A0A125YIZ0	-3.08812	0.0047198
S8F657|Neg_1190187_TGME49_chrVIII_1|A0A125YIR1	3.04061	0.0141887
S8F657|Neg_1190187_TGME49_chrVIII_1|S8EUF7	2.28094	0.00498474
S8F657|Neg_1190187_TGME49_chrVIII_1|S8F081	-3.2831	0.00197574
S8EZX4|Neg_1190866_TGME49_chrVIII_1|S8G4Z6	2.64918	9.37961e-06
S8EZX4|Neg_1190866_TGME49_chrVIII_2|S8G4Z6	2.64918	9.37961e-06
S8GK29|Neg_1220231_TGME49_chrVIII_1|S8F159	4.75597	0.000294903
S8GK29|Neg_1220231_TGME49_chrVIII_1|S8F543	2.24585	0.0118291
S8GK29|Neg_1220231_TGME49_chrVIII_2|S8F159	4.75597	0.000294903
S8GK29|Neg_1220231_TGME49_chrVIII_2|S8F543	2.24585	0.0118291
A0A125YSI4|Neg_1223558_TGME49_chrVIII_1|S8F4R6	-3.28115	0.00316041
S8GAN6|Neg_1223558_TGME49_chrVIII_1|S8F4R6	-3.06942	0.00485419
A0A125YTX0|Neg_1231653_TGME49_chrVIII_1|S8EXI5	3.67054	0.0152479
S8GJY9|Neg_1231653_TGME49_chrVIII_1|S8EXI5	3.77937	0.00066007
S8GJY9|Neg_1231653_TGME49_chrVIII_1|S8F0T6	-3.06834	0.0244988
A0A125YTX0|Neg_1231653_TGME49_chrVIII_1|S8F7B9	-6.97455	0.00271593
S8GJY9|Neg_1231653_TGME49_chrVIII_1|S8F7B9	-6.86573	0.000396284
A0A125YTX0|Neg_1231653_TGME49_chrVIII_1|S8G387	5.27339	0.00184013
S8GJY9|Neg_1231653_TGME49_chrVIII_1|S8G387	5.38221	0.00112848
A0A125YTX0|Neg_1231653_TGME49_chrVIII_1|S8G4Z6	2.4269	0.0231741
S8GJY9|Neg_1231653_TGME49_chrVIII_1|S8G4Z6	2.53573	0.000386725
A0A125YTX0|Neg_1231653_TGME49_chrVIII_1|S8GDA4	3.37044	0.00276551
S8GJY9|Neg_1231653_TGME49_chrVIII_1|S8GDA4	3.47926	1.66069e-05
A0A125YTX0|Neg_1231653_TGME49_chrVIII_2|S8EXI5	3.67054	0.0152479
S8GJY9|Neg_1231653_TGME49_chrVIII_2|S8EXI5	3.77937	0.00066007
S8GJY9|Neg_1231653_TGME49_chrVIII_2|S8F0T6	-3.06834	0.0244988
A0A125YTX0|Neg_1231653_TGME49_chrVIII_2|S8F7B9	-6.97455	0.00271593
S8GJY9|Neg_1231653_TGME49_chrVIII_2|S8F7B9	-6.86573	0.000396284
A0A125YTX0|Neg_1231653_TGME49_chrVIII_2|S8G387	5.27339	0.00184013
S8GJY9|Neg_1231653_TGME49_chrVIII_2|S8G387	5.38221	0.00112848
A0A125YTX0|Neg_1231653_TGME49_chrVIII_2|S8G4Z6	2.4269	0.0231741
S8GJY9|Neg_1231653_TGME49_chrVIII_2|S8G4Z6	2.53573	0.000386725
A0A125YTX0|Neg_1231653_TGME49_chrVIII_2|S8GDA4	3.37044	0.00276551
S8GJY9|Neg_1231653_TGME49_chrVIII_2|S8GDA4	3.47926	1.66069e-05
A0A125YTX0|Neg_1231653_TGME49_chrVIII_3|S8EXI5	3.67054	0.0152479
S8GJY9|Neg_1231653_TGME49_chrVIII_3|S8EXI5	3.77937	0.00066007
S8GJY9|Neg_1231653_TGME49_chrVIII_3|S8F0T6	-3.06834	0.0244988
A0A125YTX0|Neg_1231653_TGME49_chrVIII_3|S8F7B9	-6.97455	0.00271593
S8GJY9|Neg_1231653_TGME49_chrVIII_3|S8F7B9	-6.86573	0.000396284
A0A125YTX0|Neg_1231653_TGME49_chrVIII_3|S8G387	5.27339	0.00184013
S8GJY9|Neg_1231653_TGME49_chrVIII_3|S8G387	5.38221	0.00112848
A0A125YTX0|Neg_1231653_TGME49_chrVIII_3|S8G4Z6	2.4269	0.0231741
S8GJY9|Neg_1231653_TGME49_chrVIII_3|S8G4Z6	2.53573	0.000386725
A0A125YTX0|Neg_1231653_TGME49_chrVIII_3|S8GDA4	3.37044	0.00276551
S8GJY9|Neg_1231653_TGME49_chrVIII_3|S8GDA4	3.47926	1.66069e-05
S8EYF2|Neg_1322887_TGME49_chrVIII_1|A0A125YIZ0	-2.55366	0.0212799
S8EYF2|Neg_1322887_TGME49_chrVIII_1|S8F7S2	-5.0584	3.50579e-05
S8EYF2|Neg_1322887_TGME49_chrVIII_1|S8G6Y2	-2.8506	0.0202584
S8G9G5|Neg_1344401_TGME49_chrVIII_1|A0A125YFJ8	-2.76389	0.0302907
S8G9G5|Neg_1344401_TGME49_chrVIII_1|A0A125YGP7	-2.61507	0.046472
S8G9G5|Neg_1344401_TGME49_chrVIII_1|A0A125YIM1	-3.01644	0.0298224
S8G9G5|Neg_1344401_TGME49_chrVIII_1|APVIIB1	-2.05523	0.0429782
S8G9G5|Neg_1344401_TGME49_chrVIII_1|S8EQR6	-2.05692	0.0328575
S8G9G5|Neg_1344401_TGME49_chrVIII_1|S8ERD7	-2.61682	0.00162712
S8G9G5|Neg_1344401_TGME49_chrVIII_1|S8EV93	-2.88426	0.0238261
S8G9G5|Neg_1344401_TGME49_chrVIII_1|S8EVB3	-2.3517	0.0313872
S8G9G5|Neg_1344401_TGME49_chrVIII_1|S8EVD4	-3.40492	0.00689671
S8G9G5|Neg_1344401_TGME49_chrVIII_1|S8F2S1	-2.60332	0.0396973
S8G9G5|Neg_1344401_TGME49_chrVIII_1|S8F3D7	-4.09985	0.00785481
S8G9G5|Neg_1344401_TGME49_chrVIII_1|S8F4M9	-4.02706	0.0305466
S8G9G5|Neg_1344401_TGME49_chrVIII_1|S8F809	-3.03941	0.00620402
S8G9G5|Neg_1344401_TGME49_chrVIII_1|S8F9Y0	-2.47396	0.0358094
S8G9G5|Neg_1344401_TGME49_chrVIII_1|S8G2U8	-2.95877	0.0304293
S8G9G5|Neg_1344401_TGME49_chrVIII_1|S8G9L3	-2.69174	0.0389827
S8G9G5|Neg_1344401_TGME49_chrVIII_1|S8GAE7	-2.4389	0.0183264
S8G9G5|Neg_1344401_TGME49_chrVIII_1|S8GAR3	-2.40332	0.0307862
S8G9G5|Neg_1344401_TGME49_chrVIII_1|S8GC60	-2.37807	0.0475345
S8G9G5|Neg_1344401_TGME49_chrVIII_1|S8GCC1	-2.72711	0.019998
S8G9G5|Neg_1344401_TGME49_chrVIII_1|S8GGS2	-5.50711	0.00130299
S8G9G5|Neg_1344401_TGME49_chrVIII_1|S8GJC2	-2.16633	0.0250545
S8G9G5|Neg_1344401_TGME49_chrVIII_1|S8GPM8	-3.27895	0.0275811
S8G9G5|Neg_1344401_TGME49_chrVIII_2|A0A125YFJ8	-2.76389	0.0302907
S8G9G5|Neg_1344401_TGME49_chrVIII_2|A0A125YGP7	-2.61507	0.046472
S8G9G5|Neg_1344401_TGME49_chrVIII_2|A0A125YIM1	-3.01644	0.0298224
S8G9G5|Neg_1344401_TGME49_chrVIII_2|APVIIB1	-2.05523	0.0429782
S8G9G5|Neg_1344401_TGME49_chrVIII_2|S8EQR6	-2.05692	0.0328575
S8G9G5|Neg_1344401_TGME49_chrVIII_2|S8ERD7	-2.61682	0.00162712
S8G9G5|Neg_1344401_TGME49_chrVIII_2|S8EV93	-2.88426	0.0238261
S8G9G5|Neg_1344401_TGME49_chrVIII_2|S8EVB3	-2.3517	0.0313872
S8G9G5|Neg_1344401_TGME49_chrVIII_2|S8EVD4	-3.40492	0.00689671
S8G9G5|Neg_1344401_TGME49_chrVIII_2|S8F2S1	-2.60332	0.0396973
S8G9G5|Neg_1344401_TGME49_chrVIII_2|S8F3D7	-4.09985	0.00785481
S8G9G5|Neg_1344401_TGME49_chrVIII_2|S8F4M9	-4.02706	0.0305466
S8G9G5|Neg_1344401_TGME49_chrVIII_2|S8F809	-3.03941	0.00620402
S8G9G5|Neg_1344401_TGME49_chrVIII_2|S8F9Y0	-2.47396	0.0358094
S8G9G5|Neg_1344401_TGME49_chrVIII_2|S8G2U8	-2.95877	0.0304293
S8G9G5|Neg_1344401_TGME49_chrVIII_2|S8G9L3	-2.69174	0.0389827
S8G9G5|Neg_1344401_TGME49_chrVIII_2|S8GAE7	-2.4389	0.0183264
S8G9G5|Neg_1344401_TGME49_chrVIII_2|S8GAR3	-2.40332	0.0307862
S8G9G5|Neg_1344401_TGME49_chrVIII_2|S8GC60	-2.37807	0.0475345
S8G9G5|Neg_1344401_TGME49_chrVIII_2|S8GCC1	-2.72711	0.019998
S8G9G5|Neg_1344401_TGME49_chrVIII_2|S8GGS2	-5.50711	0.00130299
S8G9G5|Neg_1344401_TGME49_chrVIII_2|S8GJC2	-2.16633	0.0250545
S8G9G5|Neg_1344401_TGME49_chrVIII_2|S8GPM8	-3.27895	0.0275811
S8G9G5|Neg_1344401_TGME49_chrVIII_3|A0A125YFJ8	-2.76389	0.0302907
S8G9G5|Neg_1344401_TGME49_chrVIII_3|A0A125YGP7	-2.61507	0.046472
S8G9G5|Neg_1344401_TGME49_chrVIII_3|A0A125YIM1	-3.01644	0.0298224
S8G9G5|Neg_1344401_TGME49_chrVIII_3|APVIIB1	-2.05523	0.0429782
S8G9G5|Neg_1344401_TGME49_chrVIII_3|S8EQR6	-2.05692	0.0328575
S8G9G5|Neg_1344401_TGME49_chrVIII_3|S8ERD7	-2.61682	0.00162712
S8G9G5|Neg_1344401_TGME49_chrVIII_3|S8EV93	-2.88426	0.0238261
S8G9G5|Neg_1344401_TGME49_chrVIII_3|S8EVB3	-2.3517	0.0313872
S8G9G5|Neg_1344401_TGME49_chrVIII_3|S8EVD4	-3.40492	0.00689671
S8G9G5|Neg_1344401_TGME49_chrVIII_3|S8F2S1	-2.60332	0.0396973
S8G9G5|Neg_1344401_TGME49_chrVIII_3|S8F3D7	-4.09985	0.00785481
S8G9G5|Neg_1344401_TGME49_chrVIII_3|S8F4M9	-4.02706	0.0305466
S8G9G5|Neg_1344401_TGME49_chrVIII_3|S8F809	-3.03941	0.00620402
S8G9G5|Neg_1344401_TGME49_chrVIII_3|S8F9Y0	-2.47396	0.0358094
S8G9G5|Neg_1344401_TGME49_chrVIII_3|S8G2U8	-2.95877	0.0304293
S8G9G5|Neg_1344401_TGME49_chrVIII_3|S8G9L3	-2.69174	0.0389827
S8G9G5|Neg_1344401_TGME49_chrVIII_3|S8GAE7	-2.4389	0.0183264
S8G9G5|Neg_1344401_TGME49_chrVIII_3|S8GAR3	-2.40332	0.0307862
S8G9G5|Neg_1344401_TGME49_chrVIII_3|S8GC60	-2.37807	0.0475345
S8G9G5|Neg_1344401_TGME49_chrVIII_3|S8GCC1	-2.72711	0.019998
S8G9G5|Neg_1344401_TGME49_chrVIII_3|S8GGS2	-5.50711	0.00130299
S8G9G5|Neg_1344401_TGME49_chrVIII_3|S8GJC2	-2.16633	0.0250545
S8G9G5|Neg_1344401_TGME49_chrVIII_3|S8GPM8	-3.27895	0.0275811
S8GIH4|Neg_1375662_TGME49_chrVIII_1|A0A125YRS0	-2.03132	0.0154917
S8GIH4|Neg_1375662_TGME49_chrVIII_1|S8FB35	-2.24489	0.0035638
S8F0T6|Neg_1386367_TGME49_chrVIII_1|A0A125YK72	3.66883	0.0073356
S8F0T6|Neg_1386367_TGME49_chrVIII_1|A0A125YLZ6	3.56427	0.0130932
S8F0T6|Neg_1386367_TGME49_chrVIII_1|A0A125YR45	3.55437	0.00290305
S8F0T6|Neg_1386367_TGME49_chrVIII_1|A0A125YR98	3.16604	0.00955926
S8F0T6|Neg_1386367_TGME49_chrVIII_1|A0A125YV37	3.14804	0.00953902
S8F0T6|Neg_1386367_TGME49_chrVIII_1|S8EYN6	3.46435	0.00815516
S8F0T6|Neg_1386367_TGME49_chrVIII_1|S8F0I8	3.40314	0.0183264
S8F0T6|Neg_1386367_TGME49_chrVIII_1|S8F1A0	3.22206	0.0132458
S8F0T6|Neg_1386367_TGME49_chrVIII_1|S8F1K2	2.72576	0.0362347
S8F0T6|Neg_1386367_TGME49_chrVIII_1|S8F2G6	3.69508	0.0025107
S8F0T6|Neg_1386367_TGME49_chrVIII_1|S8F383	3.4609	0.00871189
S8F0T6|Neg_1386367_TGME49_chrVIII_1|S8F847	3.56995	0.0057561
S8F0T6|Neg_1386367_TGME49_chrVIII_1|S8F9R4	3.78185	0.00628635
S8F0T6|Neg_1386367_TGME49_chrVIII_1|S8FDR8	3.16018	0.0142531
S8F0T6|Neg_1386367_TGME49_chrVIII_1|S8G8G7	3.80053	0.0108996
S8F0T6|Neg_1386367_TGME49_chrVIII_1|S8GDN0	3.64116	0.0059342
S8F0T6|Neg_1386367_TGME49_chrVIII_1|S8GEU6	3.67196	0.0107625
S8EVQ5|Neg_1409735_TGME49_chrIX_1|S8ETB7	3.01874	0.00144514
S8EVQ5|Neg_1409735_TGME49_chrIX_2|S8ETB7	3.01874	0.00144514
S8EVQ5|Neg_1409735_TGME49_chrIX_3|S8ETB7	3.01874	0.00144514
S8F244|Neg_1418070_TGME49_chrIX_1|A0A125YN48	-2.59666	0.049767
S8F244|Neg_1418070_TGME49_chrIX_1|S8GD49	-3.6544	0.000156307
S8F263|Neg_1424386_TGME49_chrIX_1|A0A125YJZ8	-2.99768	0.0431992
S8F263|Neg_1424386_TGME49_chrIX_1|A0A125YMS4	-2.97595	0.0275435
A0A125YGA1|Neg_1424386_TGME49_chrIX_1|S8EQU6	2.01968	0.00394181
S8F263|Neg_1424386_TGME49_chrIX_1|S8ERJ9	-2.95242	0.0359144
A0A125YGA1|Neg_1424386_TGME49_chrIX_1|S8EWT7	3.21338	0.0115905
S8F263|Neg_1424386_TGME49_chrIX_1|S8EXL4	-2.28609	0.0321895
A0A125YGA1|Neg_1424386_TGME49_chrIX_1|S8EZ59	-7.05877	1.67754e-05
S8F263|Neg_1424386_TGME49_chrIX_1|S8EZ59	-8.7146	0.000313553
A0A125YGA1|Neg_1424386_TGME49_chrIX_1|S8F081	-3.35602	0.00117793
S8F263|Neg_1424386_TGME49_chrIX_1|S8F081	-5.01186	0.00313478
A0A125YGA1|Neg_1424386_TGME49_chrIX_1|S8F1G6	2.96818	0.00019719
A0A125YGA1|Neg_1424386_TGME49_chrIX_1|S8F283	2.1732	0.000160892
A0A125YGA1|Neg_1424386_TGME49_chrIX_1|S8F591	-2.47202	0.000129242
S8F263|Neg_1424386_TGME49_chrIX_1|S8F591	-4.12786	0.0172533
A0A125YGA1|Neg_1424386_TGME49_chrIX_1|S8F7B9	-6.93858	9.97777e-06
S8F263|Neg_1424386_TGME49_chrIX_1|S8F7B9	-8.59442	0.000205626
A0A125YGA1|Neg_1424386_TGME49_chrIX_1|S8F997	-3.01447	0.00106929
S8F263|Neg_1424386_TGME49_chrIX_1|S8F997	-4.67031	0.00950899
A0A125YGA1|Neg_1424386_TGME49_chrIX_1|S8FAE5	-2.10942	0.00549074
S8F263|Neg_1424386_TGME49_chrIX_1|S8FAE5	-3.76526	0.0140352
S8F263|Neg_1424386_TGME49_chrIX_1|S8FB35	-3.01121	0.0303571
S8F263|Neg_1424386_TGME49_chrIX_1|S8FF51	-3.17844	0.0322299
A0A125YGA1|Neg_1424386_TGME49_chrIX_1|S8GJS7	3.16762	0.000458718
S8F263|Neg_1424386_TGME49_chrIX_1|S8GNL0	-2.53627	0.0268852
A0A125YGA1|Neg_1424386_TGME49_chrIX_1|S8GQW3	2.05767	0.00831236
S8F263|Neg_1424386_TGME49_chrIX_1|S8GTD8	-2.80146	0.0438856
S8EYZ5|Neg_1429281_TGME49_chrIX_1|S8ENV9	-3.04963	0.00176787
S8EYZ5|Neg_1429281_TGME49_chrIX_1|S8F159	3.36908	2.28961e-05
S8EYZ5|Neg_1429281_TGME49_chrIX_1|S8FCI1	-3.74533	0.000253548
S8EW85|Neg_1453612_TGME49_chrIX_1|A0A125YK82	4.39426	4.50838e-06
S8EW85|Neg_1453612_TGME49_chrIX_1|S8F591	-2.73451	0.000918393
S8EW85|Neg_1453612_TGME49_chrIX_2|A0A125YK82	4.39426	4.50838e-06
S8EW85|Neg_1453612_TGME49_chrIX_2|S8F591	-2.73451	0.000918393
S8EW85|Neg_1453612_TGME49_chrIX_3|A0A125YK82	4.39426	4.50838e-06
S8EW85|Neg_1453612_TGME49_chrIX_3|S8F591	-2.73451	0.000918393
ABCG84|Neg_1516947_TGME49_chrIX_1|A0A125YFT5	-5.84879	1.63506e-05
ABCG84|Neg_1516947_TGME49_chrIX_1|A0A125YFW8	-5.58512	0.000217517
ABCG84|Neg_1516947_TGME49_chrIX_1|A0A125YGM1	-6.20884	0.000186587
ABCG84|Neg_1516947_TGME49_chrIX_1|A0A125YGP3	-5.55883	0.000661107
ABCG84|Neg_1516947_TGME49_chrIX_1|A0A125YGT9	-4.49697	0.00193132
ABCG84|Neg_1516947_TGME49_chrIX_1|A0A125YGU6	-5.44655	0.000887367
ABCG84|Neg_1516947_TGME49_chrIX_1|A0A125YH16	-7.34437	0.000192275
ABCG84|Neg_1516947_TGME49_chrIX_1|A0A125YIC2	-5.14254	5.86026e-05
ABCG84|Neg_1516947_TGME49_chrIX_1|A0A125YIM3	-6.10208	0.000476117
ABCG84|Neg_1516947_TGME49_chrIX_1|A0A125YIS0	-4.58685	5.65069e-05
ABCG84|Neg_1516947_TGME49_chrIX_1|A0A125YIS8	-6.22359	9.83809e-05
ABCG84|Neg_1516947_TGME49_chrIX_1|A0A125YJZ8	-7.44216	0.000112426
ABCG84|Neg_1516947_TGME49_chrIX_1|A0A125YK57	-4.69522	0.000286706
ABCG84|Neg_1516947_TGME49_chrIX_1|A0A125YLV9	-5.8339	0.0011905
ABCG84|Neg_1516947_TGME49_chrIX_1|A0A125YM09	-6.28508	0.000438635
ABCG84|Neg_1516947_TGME49_chrIX_1|A0A125YMS4	-7.42043	4.08325e-05
ABCG84|Neg_1516947_TGME49_chrIX_1|A0A125YNT7	-5.82632	9.22097e-05
ABCG84|Neg_1516947_TGME49_chrIX_1|A0A125YP51	-4.64379	0.0183024
ABCG84|Neg_1516947_TGME49_chrIX_1|A0A125YQI6	-5.81226	0.0004531
ABCG84|Neg_1516947_TGME49_chrIX_1|A0A125YR98	-6.03712	0.000294502
ABCG84|Neg_1516947_TGME49_chrIX_1|A0A125YRU2	-6.15396	1.76884e-05
ABCG84|Neg_1516947_TGME49_chrIX_1|A0A125YRX4	-6.20097	0.000886718
ABCG84|Neg_1516947_TGME49_chrIX_1|A0A125YS30	-4.37746	0.00144514
ABCG84|Neg_1516947_TGME49_chrIX_1|A0A125YSQ5	-5.64795	0.0026676
ABCG84|Neg_1516947_TGME49_chrIX_1|A0A125YT78	-6.48745	3.58037e-05
ABCG84|Neg_1516947_TGME49_chrIX_1|A0A125YTI6	-6.14567	1.92848e-05
ABCG84|Neg_1516947_TGME49_chrIX_1|A0A125YU28	-6.06986	0.00025654
ABCG84|Neg_1516947_TGME49_chrIX_1|A0A125YUA5	-5.6893	3.11385e-05
ABCG84|Neg_1516947_TGME49_chrIX_1|A0A125YUB5	-5.87293	0.000825008
ABCG84|Neg_1516947_TGME49_chrIX_1|A0A125YUK2	-4.9652	0.00164068
ABCG84|Neg_1516947_TGME49_chrIX_1|A0A125YUM7	-5.93436	0.000112575
ABCG84|Neg_1516947_TGME49_chrIX_1|A0A125YV80	-5.5627	0.00170337
ABCG84|Neg_1516947_TGME49_chrIX_1|A0A125YVD7	-5.98238	0.000365929
ABCG84|Neg_1516947_TGME49_chrIX_1|A0A125YVK8	-6.22826	0.00070501
ABCG84|Neg_1516947_TGME49_chrIX_1|A0A125YVQ7	-6.30534	0.00068735
ABCG84|Neg_1516947_TGME49_chrIX_1|A0A125YVW4	-6.91587	5.34942e-05
ABCG84|Neg_1516947_TGME49_chrIX_1|A0A125YW44	-6.10187	0.0013875
ABCG84|Neg_1516947_TGME49_chrIX_1|A0A125YWI2	-5.00866	0.000339921
ABCG84|Neg_1516947_TGME49_chrIX_1|A0A125YXQ5	-5.58059	0.000280539
ABCG84|Neg_1516947_TGME49_chrIX_1|A0A125YY60	-6.01049	3.53847e-05
ABCG84|Neg_1516947_TGME49_chrIX_1|A0A125YZG0	-6.75848	4.65967e-05
ABCG84|Neg_1516947_TGME49_chrIX_1|A0A125YZI4	-6.30273	2.19475e-05
ABCG84|Neg_1516947_TGME49_chrIX_1|ABCB1	-4.97914	3.31183e-05
ABCG84|Neg_1516947_TGME49_chrIX_1|RAB7	-5.53996	0.00080027
ABCG84|Neg_1516947_TGME49_chrIX_1|RAD26	-5.67923	0.00104762
ABCG84|Neg_1516947_TGME49_chrIX_1|S8EMZ1	-5.8081	4.35777e-05
ABCG84|Neg_1516947_TGME49_chrIX_1|S8EQE7	-5.08049	0.00073465
ABCG84|Neg_1516947_TGME49_chrIX_1|S8EQL7	-6.16761	0.000212509
ABCG84|Neg_1516947_TGME49_chrIX_1|S8ERI9	-5.90149	0.000151394
ABCG84|Neg_1516947_TGME49_chrIX_1|S8ES51	-5.67952	0.00118446
ABCG84|Neg_1516947_TGME49_chrIX_1|S8ETG1	-4.76281	0.00120324
ABCG84|Neg_1516947_TGME49_chrIX_1|S8ETI0	-5.43075	0.00216481
ABCG84|Neg_1516947_TGME49_chrIX_1|S8ETM4	-5.1902	0.000117887
ABCG84|Neg_1516947_TGME49_chrIX_1|S8EU48	-6.33543	3.96872e-05
ABCG84|Neg_1516947_TGME49_chrIX_1|S8EV78	-6.01267	6.74064e-05
ABCG84|Neg_1516947_TGME49_chrIX_1|S8EVT5	-5.08534	0.000322543
ABCG84|Neg_1516947_TGME49_chrIX_1|S8EWW4	-6.12716	0.000123564
ABCG84|Neg_1516947_TGME49_chrIX_1|S8EWX4	-5.18131	0.000250718
ABCG84|Neg_1516947_TGME49_chrIX_1|S8EX77	-7.20218	0.000269003
ABCG84|Neg_1516947_TGME49_chrIX_1|S8EX81	-4.8952	0.00102866
ABCG84|Neg_1516947_TGME49_chrIX_1|S8EX91	-5.31852	0.00162336
ABCG84|Neg_1516947_TGME49_chrIX_1|S8EXW0	-5.50216	0.000373741
ABCG84|Neg_1516947_TGME49_chrIX_1|S8EXW7	-5.72872	0.000141632
ABCG84|Neg_1516947_TGME49_chrIX_1|S8EY17	-5.84174	0.000281212
ABCG84|Neg_1516947_TGME49_chrIX_1|S8EYV0	-4.65451	8.38371e-05
ABCG84|Neg_1516947_TGME49_chrIX_1|S8EZC1	-6.42166	5.54246e-05
ABCG84|Neg_1516947_TGME49_chrIX_1|S8EZM6	-7.20575	0.000375856
ABCG84|Neg_1516947_TGME49_chrIX_1|S8EZP9	-5.98363	4.40427e-05
ABCG84|Neg_1516947_TGME49_chrIX_1|S8F041	-5.65539	0.000281212
ABCG84|Neg_1516947_TGME49_chrIX_1|S8F081	-9.45634	1.06044e-05
ABCG84|Neg_1516947_TGME49_chrIX_1|S8F0C5	-5.91135	7.87752e-05
ABCG84|Neg_1516947_TGME49_chrIX_1|S8F0D8	-5.85145	0.00029208
ABCG84|Neg_1516947_TGME49_chrIX_1|S8F110	-5.82106	7.01104e-05
ABCG84|Neg_1516947_TGME49_chrIX_1|S8F176	-6.15399	0.00188285
ABCG84|Neg_1516947_TGME49_chrIX_1|S8F1G6	-3.13214	0.00452574
ABCG84|Neg_1516947_TGME49_chrIX_1|S8F1J1	-5.89408	0.000601899
ABCG84|Neg_1516947_TGME49_chrIX_1|S8F258	-5.404	0.000130251
ABCG84|Neg_1516947_TGME49_chrIX_1|S8F2G6	-5.50807	0.00137193
ABCG84|Neg_1516947_TGME49_chrIX_1|S8F3I2	-6.18215	0.000445136
ABCG84|Neg_1516947_TGME49_chrIX_1|S8F3J9	-6.29624	0.00022605
ABCG84|Neg_1516947_TGME49_chrIX_1|S8F3K1	-5.10565	0.000214668
ABCG84|Neg_1516947_TGME49_chrIX_1|S8F418	-5.2101	4.36214e-05
[truncated: 5,179 more rows]

## Sheet: RH vs PLK
Interaction	Log2 fold change	Adjusted p value
[truncated: 62,867 more rows]

[truncated: 3 more sheets: RH vs PLK - Filtered, Tachy vs Brady, Tachy vs Brady - Filtered]
