# Supplementary material for: The Expressed MicroRNA—mRNA Interactions of Toxoplasma gondii
Source: Front Microbiol. 2018 Jan 4;8:2630. doi: 10.3389/fmicb.2017.02630 (PMC5759179; doi:10.3389/fmicb.2017.02630)
Supplement: Supplementary Table 8 — List of mature sequences and their target candidates. For the formed network, all of the targeted genes for each mature miRNA (that survived the filtering) were presented. [file Table8.XLSX]

## Sheet: All Matures
Pre-miRNA	Pre-miRNA Sequence	Pre-miRNA Score	Mature Sequence	Mature Score
Neg_1417681_TGME49_chrIX	ACAGAGGAGAGACAGCACAGUGGGCACAGAAGGAAAACUGGAGCAAAGGAAACGCGCGAGAAAGGAAGAGGGAAAAAAAGAGCUCGCUCUUUUUCUCGGCGUGAACGCCCUGCCUCCUUUUCUUUUGUUCUCUCGUGUUUGUUCUCUCCUUUGU	0.991067	AAAAAAAGAGCUCGCUCUUUUUCU	0.4
Neg_944868_TGME49_chrVIIa	AAAAAACAAGAAUCUGUUGCACAUGUAGAUGAUGCGAUUGGUUCGUUUUUU	0.994951	AAAAAACAAGAAUCUGUUGCACAU	1
Pos_1291582_TGME49_chrVIII	CUGUGUGUGGAUAAUGUUGCGACGUGGGUCAAAAGCCGGGCUGGAUGAGACGGAGGCCAUUCAUACAGAGCGAAAAAACGUAUUACGAGCCCUAGUUUUCCAUGUCUUAAGCAUAAUCUGCCUCAG	0.994813	AAAAAACGUAUUACGAGCCCUAGU	0.6
Neg_108072_tgme49_asmbl.1944	UAGAUUAUCAUUAGCUUCUCCUAAUUUAAUAAUUAAAUGAUCUUUAAAAUAUAUAAAAAAUUUUUUUAUUUUAGGAGAAGUUAUUGAGCCUUUUA	0.991967	AAAAAAUUUUUUUAUUUUAGGAGA	0.7
Pos_1362902_TGME49_chrVIII	UCAGUAAAAAACGCGAGGAGGAGCUGGCGUUCCUUACUGA	0.991688	AAAAACGCGAGGAGGAGCUGGCGU	0.6
Pos_1969055_TGME49_chrXI	UGACUUGUCCUCCAUUCGUGCGCUGGAAACAAAAACGGUUCAGGAGUGGAAAGAUAAGUCA	0.991067	AAAAACGGUUCAGGAGUGGAAAGA	0.7
Neg_1739554_TGME49_chrX	AGUUGCGGCACAUGUUUGUUUUGUAAAAAGCGACGGUGUGGCGCAGCU	0.991558	AAAAAGCGACGGUGUGGCGCAGCU	0.6
dvi-miR-310-3p_1603306	UAUACGUUCAUAUAUAUAUAUAUAUAUAUAUAUAUAUAUAUAGGCCGGUAUAUGUGCGCUCCGGCCACAUGCAAAAAGGAUCAUAUAUAUAUAUAUAUAUAUAUAUAUAUGUAUAUAUGUAUA	0.990103	AAAAAGGAUCAUAUAUAUAUAUAU	0.7
Neg_300116_TGME49_chrII	GCCGUGUGCCGCUUUGUACGUUUGAAAAAGUGGCACUGGC	0.991259	AAAAAGUGGCACUGGC	0.8
rno-miR-568_1987762	UGUGCGUUAGUGCAGCUCAUACGUUUACCCUGUAGUGUCGAUGUACGUGACUGUGUGUACAUUUAUGUAUUUAUAUAUUUACACACCUAGACAUAUAAAAAUGUAUAUUACAUUCAUAUAUAUCUACACGGAUGCAUGCAGAUGCACAUGCAUA	0.995949	AAAAAUGUAUAUUACAUUCAUAUA	0.8
Pos_2057389_TGME49_chrXI	AACGUAUGCGCGUGUGCGUACGCACAUAUAUAUAUAUAUAUAUAUAUAUAUGCAAAAACAUGCGUACACGCGCGUGUACACGUU	0.990103	AAAACAUGCGUACACGCGCGUGUA	0.5
Neg_1159038_TGME49_chrVIII	GUCGAAAAAACAUUCCAGAAAAGCGGAUAACCGACGUGGAUUUUUGAC	0.990236	AAAACAUUCCAGAAAAGCGGAUAA	0.7
Pos_848655_TGME49_chrVIIa	GUACUGUACAAAAAGACUCGAGGACUUGAGGAGGCGUAGUACAGUUACGAAUGCUACAGGAACUUUUAGUAGUUACUAAAAACCUGAUGUGCGUCGUAUGCGACCUUUACACCUCCCCGAAAGUGUCGACUUAUCAAGGCGUAC	0.995622	AAAACCUGAUGUGCGUCGUAUGCG	0.9
Pos_140644_TGME49_chrIa	GCAUAGAAAACGACGUCUUGUGUGGCGCCGUGGAAAACGCCAAGACGUCGUUCGGACUGUGU	0.991575	AAAACGACGUCUUGUGUGGCGCCG	0.7
Neg_781314_TGME49_chrVI	UGUGGAAAAACGUAUAUAUAUAUAUAUAUAUAUGUAUAAGUAUUCACA	0.990911	AAAACGUAUAUAUAUAUAUAUAUA	0.8
Neg_1052896_TGME49_chrVIIb	CAAGAGAUGCACAUGCGGAGCUGUGUGCUAGAAUAUAUGUCUUUUUAAAGAGAACUUCUGUCUGUGUCACUUUACAGAAAAACUCUCGUCAAUGUUUUAGCUGUGCAGACGCACGUGUCGGUCGUCUUG	0.998198	AAAACUCUCGUCAAUGUUUUAGCU	0.8
Pos_1025572_TGME49_chrVIIb	GUUUCUCUGUUUCUCUGUUUCUCUGUCUCUCUGUUUCUCUGUCUCUCUUCUCUCCGCGUGUUCGCUGAGGUCAAAACUGUGUCUUCUCCGCGACUCCUCGCGCAGAGAGGCAGAGAAACGCGGAGAAACGCUGAGAGACGCGGAGAAACGCGGAGAAACGCGGAGAAAC	0.992007	AAAACUGUGUCUUCUCCGCGACUC	0.5
Neg_804691_TGME49_chrVIIa	CUGGCAUCUCUGACGAGCGGAGGCAAAAGCCUUACCUCGAAGAGAAGCCAG	0.991385	AAAAGCCUUACCUCGAAGAGAAGC	0.6
Pos_1575042_TGME49_chrIX	CUGUCUCCGUUGCUGUCCUGAGAAGGGGGAAAAAGCUCCGGAGACAG	0.992007	AAAAGCUCCGGAGACAG	0.5
bra-miR9565-5p_1156523	CUCUCUUUUGUCUGUCUCAGGUCUCGUUGAGAGGACCCCUCUCCUUGAAAAAGCUGAGACGAGAGAAGAGGG	0.991493	AAAAGCUGAGACGAGAGAAGAGGG	0.6
Pos_597906_TGME49_chrV	GGAAGGAAAAGGAGACGCGGAGGCGUCACUUCGUCUCUCUCUCUUGUUCCUUCU	0.991688	AAAAGGAGACGCGGAGGCGUCACU	0.8
Pos_1812005_TGME49_chrX	ACGUUCCAUUUAUUAUUUGCGGAAAAAAGGUCAAGUAGGUAAUAUGUUUACGU	0.991582	AAAAGGUCAAGUAGGUAAUAUGUU	0.4
Pos_1393711_TGME49_chrVIII	AUGUCAAAAAGUUCGACGCGAGGGGCGCGAACUCCUUGACGU	0.991067	AAAAGUUCGACGCGAGGGGCGCGA	0.8
mmu-miR-467h_621062	AUACAUAUAUAUAUAUAUAUAUACACAUAAAUACGUAUAUACACGUAGAAAAUAAUUGUGUGUAUAUAUAUGUAUAUAUAUAUAU	0.990103	AAAAUAAUUGUGUGUAUAUAUAUG	0.8
rno-miR-466b-4-3p_1051779	UAUAUAUAUAUAUAUAUAUAUAUAUGUAUAUAUACAUAAACAUAUACAUAUGCGAAAAUACACACAUGUAUGUGUACGUAUAUAUAUGUAUAAUACAUAUAUAUAUAUAUAUAUAUAUAUA	0.990103	AAAAUACACACAUGUAUGUGUACG	0.4
mmu-miR-669f-3p_1457694	GUGGUGGGGGUGUGUGUAUAUAUAUAUAUAUAUAUAUAUAUAUAUAUAUAUAUUAAAAUAUACAUAUAUAUAAAUAUGUAUAAAUAUAUAUAUAUAUAUAUAUAUAUAUAUACUCACGCACCACUGC	0.991067	AAAAUAUACAUAUAUAUAAAUAUG	0.6
Neg_1192727_TGME49_chrVIII	AGCACACGCCAUGGGAUUAAAACCAAAAUCUUCCAUGGUGUCGUGUU	0.990426	AAAAUCUUCCAUGGUGUCGUGUU	0.7
Pos_1764699_TGME49_chrX	AAAAUGUACCUCAAGAUAUUUACUGUACCAUAAGCGUACAGCUGAACUUGAAAUCGACAGGAUCCUUGUGCGUCAGGCGGCUGUAUCUGGACAAACUGUAAAUGGAUUGUAUUAUUUU	0.990693	AAAAUGUACCUCAAGAUAUUUACU	0.7
rno-miR-297_1279712	GGGUGGGCGUGCAGAUGGGUGUGACAAGUGAAAAUUUGCUUAUAUAUAUAUAUAUAUAUUUGUAUAUAUAUAUAUAUAUAUGCAGUCACGUAUGUAUAUUCAUGUAUGUUAGCAUGUAUUCUUCCC	0.996172	AAAAUUUGCUUAUAUAUAUAUAUA	0.5
Pos_2375241_TGME49_chrXII	UCAUGCUUGCUUUGUUUCCGCCGAAAACAAUUUGGGAGUAUGA	0.990344	AAACAAUUUGGGAGUAUGA	0.5
mml-miR-1277_612020	ACAUCUGUACGGAGAUAUGAGUUUAUGCGUGUACGUAUAUAUAUAUGUAUAUAUACAUAUAUAUGUUGAUAUGUAUGUUUAUAUAUACAUAUAUAUAUAUAUAUAUAUAUAUAUAUAUAUACAUAUAAACACAUCCAUGCUCUCCGUACGAAGGU	0.991067	AAACACAUCCAUGCUCUCCGUACG	0.4
Pos_2272884_TGME49_chrXII	CCUUUUGCAGGACGUCUACGCUCUGCUUGUAUGAGCUCGUCUUGAGUUUCUUGGUGUUUUUGUACGGCCUUUAAACAGACAAAGACAUGCUUGGAAUUAGAGAUGAGGCGACAGCAGCGGUAAGCGUUUUCCGAACCCGAAGUCGUCUUGGAGAGG	0.996552	AAACAGACAAAGACAUGCUUGGAA	0.5
Neg_478746_TGME49_chrIV	CAAGGAAAACAGCGCGAAAGGCAUUACCUUUGGUCGUUCCUUG	0.995046	AAACAGCGCGAAAGGCAUUACCUU	0.6
mmu-miR-669l-5p_1085722	AUGUAUGGAUUUGGUUUUGUAUAUAUGUAUAUAUAUCCAUAUAUAAACAAAUAUAAACAUAUAUAUAUAUAUAUACAUAAACAAAUAUAAACAAAUAUAAACAUAUAUAUAUAUAUAUAUAUAUAUAUAUAUAUAUACAUAUACACACAACCCCAUGCGU	0.991003	AAACAUAUAUAUAUAUAUAUACAU	0.4
Pos_1422557_TGME49_chrIX	GUAAAGGAACAAGUUAGAAAGCUACGUACGAAACAUGAGCCGACAGACGAGCAUUCGGACGUCCUUUCGCUUCUUCCGUCCCAGACGUUCAGAAGAAGUAGAAAGAAGUGGCAAAGUCGUCUUGUCGCGUAGUGGCGAUCCUUUGUGAACUUUAU	0.99185	AAACAUGAGCCGACAGACGAGCAU	0.6
Pos_758034_TGME49_chrVI	GUUUAUAAACAUGUAUAUAUAUGUUUAUAAACAUGUAUAAAUAUGUUUAUAAACAUGUAUAAAUAUAUUUAUAAAC	0.991067	AAACAUGUAUAUAUAUGUUUAUAA	0.9
Pos_1902821_TGME49_chrX	GUCCAGCAACGUCUUCGUCCAUGAAAACGAAAUGGUCAAAGAGGUUGCGGAC	0.991688	AAACGAAAUGGUCAAAGAGGUUGC	0.6
Pos_1239740_TGME49_chrVIII	AGAGGCAAACGAGGGUAACUUACAUCCUUUGUUUUCGUCU	0.997184	AAACGAGGGUAACUUACAUCCUUU	0.6
sma-miR-8460-5p_1761572	UGUGUAAGUAUAUAUAUAUAUAUAUAUAUGUCACACGUACAUGCAUGCAAACGCAUCUAUGUAUGUGCGUACAUGUAUAUUAUAUAUAUAUAUAUAUAUAUA	0.991067	AAACGCAUCUAUGUAUGUGCGUAC	0.6
Pos_1367772_TGME49_chrVIII	CAGGAGAAGCAGGAGGAGACGUGGAAAGAAAAACGCCUGCUGCUUCUUCGUG	0.991688	AAACGCCUGCUGCUUCUUCGUG	0.9
Pos_2349653_TGME49_chrXII	GUAGAAAAACGUCUCUUCAUAAUAGAGGAGGUCGAUUUCAC	0.997062	AAACGUCUCUUCAUAAUAGAGGAG	0.8
rno-miR-466b-3p_2322043	AUAUUAUAUACGUAUACAUGUAUGUAUGCGUGUAUGUGUAGGUCGCCCAAACGUGCAUGCAUGUAUGUGUGCGAAAAUGUAGUGU	0.991067	AAACGUGCAUGCAUGUAUGUGUGC	0.9
Neg_454354_TGME49_chrIV	GCAGGGGACAGAGCGACAAGGUCGAGGUAGAAACUCUAUCUGAGACACUUGACGCUUGUCCGCCCUGC	0.991067	AAACUCUAUCUGAGACACUUGACG	0.7
Pos_1517098_TGME49_chrIX	GCCCAGGUAGGUUUGCGCCGCCGCCGGCGUAAACUCUUACCUGCGGC	0.990638	AAACUCUUACCUGCGGC	0.9
Neg_1782640_TGME49_chrX	GACACUUUGUGUUCGACUCACUGCGGUGUUUCUAUCACCCGUGCCGCCAAACUGUAAGAAACACCGCGUGAGGUAGGAUGAACAGAGGUGG	0.992506	AAACUGUAAGAAACACCGCGUGAG	0.9
Pos_967072_TGME49_chrVIIb	UAAACUAAGCUAUAUGUGUAUAAAAAUGUGUCUGCAGGCCAAACCUCAAAACUGUAUAUAUAUAUAUAUAUAUAUAGCUUAGUUUA	0.991067	AAACUGUAUAUAUAUAUAUAUAUA	0.9
Pos_296817_TGME49_chrII	CUAGAUGAGCUUCCUCGUGCAUGAAAACUUGCGGGAGGAGCUGUGUUUGG	0.995554	AAACUUGCGGGAGGAGCUGUGUUU	0.8
Pos_1367772_TGME49_chrVIII	CAGGAGAAGCAGGAGGAGACGUGGAAAGAAAAACGCCUGCUGCUUCUUCGUG	0.991688	AAAGAAAAACGCCUGCUGCUUCUU	0.6
Neg_1156833_TGME49_chrVIII	CCGGGAGAGUCUCUGUCUCGCUUGCGCGAGAAAGAACUCUCUUUCGG	0.991047	AAAGAACUCUCUUUCGG	0.7
Pos_1867149_TGME49_chrX	GUCGCGCGCUUUGUGUGUCUCCUGGAGGCUUUUUCUUCAAGGACAAGGGCACUGAAGAAGCAGAACAAAGAACUUGACAAUCGCGAAACACAAAUAAGCUUGAAAGAAGGCCUUUUUCGGAGUUUAACAACGGCAGAGCGGUGAC	0.991411	AAAGAAGGCCUUUUUCGGAGUUUA	0.4
tch-miR-1277-5p_154250	CGGAUAGACAAAAACACAAGCAGAGACACAAAAGAAGUAGGUAGAUGUACGUAUAUACAUAUAUAUAAAUAUUUAUAUAUGUACGUAUGUAUCUAUACAUCUUUAUAUCUCUAAGCACCCAAAAAACUCCG	0.991156	AAAGAAGUAGGUAGAUGUACGUAU	0.4
gra-miR8777_1543594	CACGACGUUUCAUGCUUCUAUUAGAAAGAAUGUAUAAACAUGUUGUG	0.992522	AAAGAAUGUAUAAACAUGUUGUG	0.7
Neg_2252435_TGME49_chrXII	UGCGUGAAAGACAACACCCUUGGCUGGUUUGUUGCUUUCACGUG	0.991067	AAAGACAACACCCUUGGCUGGUUU	0.5
Pos_1068092_TGME49_chrVIIb	GUGAACAAAGACGAGCUCACGCAAGGAAAGACCGGUGGUCUUUCCUGCGGUCGUCUUAGGGCAC	0.991664	AAAGACGAGCUCACGCAAGGAAAG	1
Neg_1539412_TGME49_chrIX	AGGGGUCGGUGCUUUUUCUUGGAAUGCAGGGAUUCUUUGCGUUCGAAGAAAGACGCAUUUCUUUCCCU	0.991385	AAAGACGCAUUUCUUUCCCU	0.6
Pos_1965192_TGME49_chrXI	AAAGACGUAGACGCAAGAUCCAUAGACACGGAAUCAUGCAUCUAUGUGUGUGGCGUGCUUGUGUCACGUUUUU	0.991067	AAAGACGUAGACGCAAGAUCCAUA	1
eca-miR-8920_604292	GCGAAAAAAGGCCCCAAGAGACGCGGAGCCCGGGGCCGCGGGUCGACCGAGAGAAAAGAGACGAUCUGUCUCUUCUUCUUCUCGGCGCUCGACGGUCUCGGCGCCUUCUUGGAGCCUGCCAAGUUCGC	0.991385	AAAGAGACGAUCUGUCUCUUCUUC	0.6
hsa-miR-5196-3p_1059276	GUUGCUGGGAGGCAGGCGAGGAGUCUGUUCAUUUCGUUUUCGAAGCCGAAAGAGAGAAGAAGGUCUGCUUCGUCUGCCACUAGAAC	0.991067	AAAGAGAGAAGAAGGUCUGCUUCG	1
Pos_1753239_TGME49_chrX	GGUGAAAAGAGUAUCUCUAAGACCAAAGAGAUACUAUAUUUACU	0.991963	AAAGAGAUACUAUAUUUACU	0.5
dme-miR-9388-5p_244661	UGACGCACUGUGGACUUUACGUGCGUUUUUUCACUUUUUCAUACAUCUCUGUUUACGUAUAUACUUAUAUAUGUAUGUAUAUACAUACAUACAUACAUACAUACAUACAUAUAUAUAUAUAUAUAUAAAGAGAUCAAAGACAGUGAGCUAACGGCAUAAAGAGUCAAUAGAUACGUCA	0.991003	AAAGAGAUCAAAGACAGUGAGCUA	0.6
Pos_2378148_TGME49_chrXII	GCCUUCAAAGAGCGCGAGGCUCCCGCGGAGCGGAGGACCUCUCGCUCCUUGAAGGC	0.991598	AAAGAGCGCGAGGCUCCCGCGGAG	0.9
Neg_111629_TGME49_chrIa	GGGAUUAAAGAGGCGAAAACGUGCCUCUUCCGUCCC	0.991067	AAAGAGGCGAAAACGUGCCUCUUC	0.8
Pos_1197816_TGME49_chrVIII	GUGUGUAUGUGAAAAUACAUGUACAAAGAUGUAUAUAUAUAUAUAUAUGUAUAUAUAUAUGUAUAUAUAUAUAUAUAUAUGUAUAUAUAUAUAUAUAUAUAUAUGUAUAUAUAUACGUCAAUACGCGUGCAAACACAUACACAU	0.990103	AAAGAUGUAUAUAUAUAUAUAUAU	0.4
tch-miR-1277-5p_1565783	UAGGACUUGCUUUAUGACGUGCGUUUGUAUAUAUAUAUAUAUAUAUAAAUAUAAAUAUAUGUAUAUGUAUGAAAAGAUGUAUGCGUAGCCGAAGGCACCUACGUAUAUAUAUAUGUAUAUAUAUAUAUAUAUAUAUAUAUAUAUAUAUAUAUAUAUAUACGUACGUACGCAUAUGUCUUG	0.990103	AAAGAUGUAUGCGUAGCCGAAGGC	0.7
Pos_1491094_TGME49_chrIX	CCGGACUUCAGCUUGGGUGUUGGUAAAGCAACAGCUGAGGUCCGG	0.991067	AAAGCAACAGCUGAGGUCCGG	0.4
Pos_2109595_TGME49_chrXI	GAGGAGAAAGCAUACUUGCGAGAGGUCCAAGAGCUUGGACUUAGCUGGGGUGGUGCUUCUCCUU	0.991346	AAAGCAUACUUGCGAGAGGUCCAA	1
Neg_1535798_TGME49_chrIX	AAAGCAUGGGAGGAAGAGAGCGAGGCAAAGACGAGAGGAAAUCGAACUCGUCUGUUGGUACCUCGUUCUCUUUCUCCUCCUUU	0.991067	AAAGCAUGGGAGGAAGAGAGCGAG	1
Pos_1246899_TGME49_chrVIII	GUGGGCAAAGCAUGUCCAGCAUGAGAAGGGGCAUGCUCCGCCCAC	0.991578	AAAGCAUGUCCAGCAUGAGAAGGG	0.5
Neg_717906_TGME49_chrVI	GCUUGAAACUUCGAAGUCUCGCGAAAAGCGAGACUUCGAAGUUUCAAGC	0.991067	AAAGCGAGACUUCGAAGUUUCAAG	0.7
Neg_556959_TGME49_chrV	AUAUAUAUAUAUAUAUAUAUAUAUAUAUAUUUGUCUAUUCGGCUGCGCUUUCUAAAAGCGCAAUUAUAUAUGUCAACAUAUAUAUAUAUAUAUAUAUGUAUAUGUAU	0.991067	AAAGCGCAAUUAUAUAUGUCAACA	0.7
Pos_1724213_TGME49_chrX	CUGCGCAGAUAGACAGACGUUUUGCUUUAAAGUUCGCUGUGGACAGUGAGAAAAAAAGCGCCCGUUCGUCUUUCUGAUGCAG	0.992691	AAAGCGCCCGUUCGUCUUUCUGAU	0.6
Neg_482972_TGME49_chrIV	GCGGAGAAAGCUCCCUUACCGACGAGAGGAAAGGGGGGCAUUUCUCCGC	0.990744	AAAGCUCCCUUACCGACGAGAGGA	0.8
Pos_791809_TGME49_chrVIIa	UGCGUCAAAGCUGUGUUAUAAUAUAUAUAAUAUAUAUAUAUAUAUAUUAUAACACAGCUUUGGCCA	0.991067	AAAGCUGUGUUAUAAUAUAUAUAA	1
Pos_1590434_TGME49_chrIX	UUCCGCAAAGCUUAGCUGCGGUCUACGUUGAGGUACUCGACGUCCCGCAGCAGGUCGCGGAG	0.99064	AAAGCUUAGCUGCGGUCUACGUUG	1
Pos_194176_TGME49_chrIb	GUGGAGGACGGGGUUCUUUGCGAAAAAGCUUCCUCGUCCUUUAC	0.991067	AAAGCUUCCUCGUCCUUUAC	0.6
Neg_1375710_TGME49_chrVIII	GCAAAGUACGUUUUUCCUCUCUGGAAAGGAGAAGCUUUGCUUUGC	0.991067	AAAGGAGAAGCUUUGCUUUGC	0.7
Pos_725007_TGME49_chrVI	GAACCUGGGUCUCUCCUUCUUUUAGCUCUUAAAGGAGAAGGGGAGAAUCGAGGUUC	0.991067	AAAGGAGAAGGGGAGAAUCGAGGU	0.8
Pos_597902_TGME49_chrV	GAAGGAAAAGGAGACGCGGAGGCGUCACUUCGUCUCUCUCUCUUGUUCCUUC	0.991688	AAAGGAGACGCGGAGGCGUCACUU	0.7
eca-miR-8920_604292	GCGAAAAAAGGCCCCAAGAGACGCGGAGCCCGGGGCCGCGGGUCGACCGAGAGAAAAGAGACGAUCUGUCUCUUCUUCUUCUCGGCGCUCGACGGUCUCGGCGCCUUCUUGGAGCCUGCCAAGUUCGC	0.991385	AAAGGCCCCAAGAGACGCGGAGCC	0.8
Pos_2275936_TGME49_chrXII	GUUUCUCGAGUUUAGUUUGCGUACAGCGCAGCCUGGAAGAGAACACUUAAAGGCCUCGCGUACGCGAGACUGCUCGAGAAGAG	0.991067	AAAGGCCUCGCGUACGCGAGACUG	1
Pos_1135843_TGME49_chrVIIb	UGACAGAAAGGCCUCGGCAUCUGCUGAGUGCUACUGUUA	0.994785	AAAGGCCUCGGCAUCUGCUGAGUG	0.8
Neg_1706635_TGME49_chrX	ACGGCAUACUUCGUUGUCCUACGUUUGUGCGUUUGUAUAUAUAAAUAAAUAUAUAAAGGCGCAAACGCGGACACCCGUAGGCGU	0.991067	AAAGGCGCAAACGCGGACACCCGU	1
Pos_2144222_TGME49_chrXI	CUCUCACCGUCCGCUCCGCGCACCAAAGGGGAGUGCGACGGUGAGACG	0.990426	AAAGGGGAGUGCGACGGUGAGACG	0.4
tgo-novel-46_1818222	AUGCGUUUAUAAAUGUAUCUGUUCGUAAAGGUAUAUAUGUUUAUAUACUUGUAUGCGUUUAUAAAUGUAUCUGUUCGUAAAGGUAUAUAUAUUUAUAUACUUGUAUGCGUUUAUAAAUGUGUCUGUUCGUAAAGGUAUAUAUGUUUAUAUACUUGUAUGCGUUUAUAAAUGUAU	0.995554	AAAGGUAUAUAUAUUUAUAUACUU	0.6
rno-miR-568_902200	UAUAUAUAUAUAUAUAUAUGUAGGUGUAUAUAUAGGCGUAUCAGUAUAUUUUUAUAGAAGUGUAUAUGUACUUAUAAUAAAGGUAUAUUGUUUAUAGGCAUAUGUAUAUAUGUAUAUAUAUAUAUAUAUGUAUA	0.991067	AAAGGUAUAUUGUUUAUAGGCAUA	0.9
sly-miR9471b-5p_1276093	GAGGCUAAAGGUCACAAAAGAGAGAUGUACGUAUAUAAAUAUAAAGGUAUACAUAGAUUUACAUGUAUGAAUGCAUACAUCUAUAUAUAUGUAUACAUAUAUAUAUAUAUAUAUAUAAACGUGCUCACUCACCUAAGCACCUAUGGUCCUC	0.992285	AAAGGUCACAAAAGAGAGAUGUAC	0.7
pta-miR398_1787834	AGGUCGGAGGGGUUCGCUUGAUCUGUGUUCAAAGGUCACGGUGAACCCUUGACUU	0.990744	AAAGGUCACGGUGAACCCUUGACU	0.9
tgo-novel-12-9_27799	UGGAACAGUCUCUAGUGCAGAUCUUGGUGGUAGUAGCAAAUAUUCAAAUGAGAACUUUGAAGACUGAAGUGGAGAAGGGUUCCA	0.995581	AAAGGUCUUUAACUCGGGGAAGCG	0.7
Pos_10457_tgme49_asmbl.164	UUCUUACGUGUGACUUCUUUGAGGACCUUUAGUCAUAGGGUUGUCUCUGUGCUUAAAGGUCUUUAACUCGGGGAAGCGACACGUGGGGG	0.991067	AAAGGUCUUUAACUCGGGGAAGCG	0.7
Pos_13819_tgme49_asmbl.172	UUCUUACGUGUGACUUCUUUGAGGACCUUUAGUCAUAGGGUUGUCUCUGUGCUUAAAGGUCUUUAACUCGGGGAAGCGACACGUGGGGG	0.991067	AAAGGUCUUUAACUCGGGGAAGCG	0.7
Pos_20088_tgme49_asmbl.197	UUCUUACGUGUGACUUCUUUGAGGACCUUUAGUCAUAGGGUUGUCUCUGUGCUUAAAGGUCUUUAACUCGGGGAAGCGACACGUGGGGG	0.991067	AAAGGUCUUUAACUCGGGGAAGCG	0.7
Pos_20641_tgme49_asmbl.278	UUCUUACGUGUGACUUCUUUGAGGACCUUUAGUCAUAGGGUUGUCUCUGUGCUUAAAGGUCUUUAACUCGGGGAAGCGACACGUGGGGG	0.991067	AAAGGUCUUUAACUCGGGGAAGCG	0.7
Pos_20726_tgme49_asmbl.208	UUCUUACGUGUGACUUCUUUGAGGACCUUUAGUCAUAGGGUUGUCUCUGUGCUUAAAGGUCUUUAACUCGGGGAAGCGACACGUGGGGG	0.991067	AAAGGUCUUUAACUCGGGGAAGCG	0.7
Pos_20923_tgme49_asmbl.294	UUCUUACGUGUGACUUCUUUGAGGACCUUUAGUCAUAGGGUUGUCUCUGUGCUUAAAGGUCUUUAACUCGGGGAAGCGACACGUGGGGG	0.991067	AAAGGUCUUUAACUCGGGGAAGCG	0.7
Pos_24403_tgme49_asmbl.419	UUCUUACGUGUGACUUCUUUGAGGACCUUUAGUCAUAGGGUUGUCUCUGUGCUUAAAGGUCUUUAACUCGGGGAAGCGACACGUGGGGG	0.991067	AAAGGUCUUUAACUCGGGGAAGCG	0.7
Pos_2545_tgme49_asmbl.111	UUCUUACGUGUGACUUCUUUGAGGACCUUUAGUCAUAGGGUUGUCUCUGUGCUUAAAGGUCUUUAACUCGGGGAAGCGACACGUGGGGG	0.991067	AAAGGUCUUUAACUCGGGGAAGCG	0.7
Pos_27799_tgme49_asmbl.437	UUCUUACGUGUGACUUCUUUGAGGACCUUUAGUCAUAGGGUUGUCUCUGUGCUUAAAGGUCUUUAACUCGGGGAAGCGACACGUGGGGG	0.995581	AAAGGUCUUUAACUCGGGGAAGCG	0.7
Pos_2791_tgme49_asmbl.114	UUCUUACGUGUGACUUCUUUGAGGACCUUUAGUCAUAGGGUUGUCUCUGUGCUUAAAGGUCUUUAACUCGGGGAAGCGACACGUGGGGG	0.991067	AAAGGUCUUUAACUCGGGGAAGCG	0.7
Pos_28701_tgme49_asmbl.493	UUCUUACGUGUGACUUCUUUGAGGACCUUUAGUCAUAGGGUUGUCUCUGUGCUUAAAGGUCUUUAACUCGGGGAAGCGACACGUGGGGG	0.991067	AAAGGUCUUUAACUCGGGGAAGCG	0.7
Pos_30186_tgme49_asmbl.522	UUCUUACGUGUGACUUCUUUGAGGACCUUUAGUCAUAGGGUUGUCUCUGUGCUUAAAGGUCUUUAACUCGGGGAAGCGACACGUGGGGG	0.991067	AAAGGUCUUUAACUCGGGGAAGCG	0.7
Pos_30449_tgme49_asmbl.536	UUCUUACGUGUGACUUCUUUGAGGACCUUUAGUCAUAGGGUUGUCUCUGUGCUUAAAGGUCUUUAACUCGGGGAAGCGACACGUGGGGG	0.991067	AAAGGUCUUUAACUCGGGGAAGCG	0.7
Pos_30957_tgme49_asmbl.564	UUCUUACGUGUGACUUCUUUGAGGACCUUUAGUCAUAGGGUUGUCUCUGUGCUUAAAGGUCUUUAACUCGGGGAAGCGACACGUGGGGG	0.991067	AAAGGUCUUUAACUCGGGGAAGCG	0.7
Pos_31176_tgme49_asmbl.679	UUCUUACGUGUGACUUCUUUGAGGACCUUUAGUCAUAGGGUUGUCUCUGUGCUUAAAGGUCUUUAACUCGGGGAAGCGACACGUGGGGG	0.991067	AAAGGUCUUUAACUCGGGGAAGCG	0.7
Pos_31305_tgme49_asmbl.734	UUCUUACGUGUGACUUCUUUGAGGACCUUUAGUCAUAGGGUUGUCUCUGUGCUUAAAGGUCUUUAACUCGGGGAAGCGACACGUGGGGG	0.991067	AAAGGUCUUUAACUCGGGGAAGCG	0.7
Pos_32348_tgme49_asmbl.664	UUCUUACGUGUGACUUCUUUGAGGACCUUUAGUCAUAGGGUUGUCUCUGUGCUUAAAGGUCUUUAACUCGGGGAAGCGACACGUGGGGG	0.991067	AAAGGUCUUUAACUCGGGGAAGCG	0.7
Pos_32482_tgme49_asmbl.670	UUCUUACGUGUGACUUCUUUGAGGACCUUUAGUCAUAGGGUUGUCUCUGUGCUUAAAGGUCUUUAACUCGGGGAAGCGACACGUGGGGG	0.991067	AAAGGUCUUUAACUCGGGGAAGCG	0.7
Pos_32537_tgme49_asmbl.672	UUCUUACGUGUGACUUCUUUGAGGACCUUUAGUCAUAGGGUUGUCUCUGUGCUUAAAGGUCUUUAACUCGGGGAAGCGACACGUGGGGG	0.991067	AAAGGUCUUUAACUCGGGGAAGCG	0.7
Pos_4415_tgme49_asmbl.1279	UUCUUACGUGUGACUUCUUUGAGGACCUUUAGUCAUAGGGUUGUCUCUGUGCUUAAAGGUCUUUAACUCGGGGAAGCGACACGUGGGGG	0.991067	AAAGGUCUUUAACUCGGGGAAGCG	0.7
Pos_4778_tgme49_asmbl.1308	UUCUUACGUGUGACUUCUUUGAGGACCUUUAGUCAUAGGGUUGUCUCUGUGCUUAAAGGUCUUUAACUCGGGGAAGCGACACGUGGGGG	0.991067	AAAGGUCUUUAACUCGGGGAAGCG	0.7
Pos_5170_tgme49_asmbl.1324	UUCUUACGUGUGACUUCUUUGAGGACCUUUAGUCAUAGGGUUGUCUCUGUGCUUAAAGGUCUUUAACUCGGGGAAGCGACACGUGGGGG	0.991067	AAAGGUCUUUAACUCGGGGAAGCG	0.7
Pos_5708_tgme49_asmbl.1335	UUCUUACGUGUGACUUCUUUGAGGACCUUUAGUCAUAGGGUUGUCUCUGUGCUUAAAGGUCUUUAACUCGGGGAAGCGACACGUGGGGG	0.991067	AAAGGUCUUUAACUCGGGGAAGCG	0.7
Pos_6183_tgme49_asmbl.1361	UUCUUACGUGUGACUUCUUUGAGGACCUUUAGUCAUAGGGUUGUCUCUGUGCUUAAAGGUCUUUAACUCGGGGAAGCGACACGUGGGGG	0.991067	AAAGGUCUUUAACUCGGGGAAGCG	0.7
Pos_6301_tgme49_asmbl.1362	UUCUUACGUGUGACUUCUUUGAGGACCUUUAGUCAUAGGGUUGUCUCUGUGCUUAAAGGUCUUUAACUCGGGGAAGCGACACGUGGGGG	0.991067	AAAGGUCUUUAACUCGGGGAAGCG	0.7
Pos_6777_tgme49_asmbl.1375	UUCUUACGUGUGACUUCUUUGAGGACCUUUAGUCAUAGGGUUGUCUCUGUGCUUAAAGGUCUUUAACUCGGGGAAGCGACACGUGGGGG	0.991067	AAAGGUCUUUAACUCGGGGAAGCG	0.7
Pos_6983_tgme49_asmbl.1378	UUCUUACGUGUGACUUCUUUGAGGACCUUUAGUCAUAGGGUUGUCUCUGUGCUUAAAGGUCUUUAACUCGGGGAAGCGACACGUGGGGG	0.991067	AAAGGUCUUUAACUCGGGGAAGCG	0.7
Pos_699_tgme49_asmbl.105	UUCUUACGUGUGACUUCUUUGAGGACCUUUAGUCAUAGGGUUGUCUCUGUGCUUAAAGGUCUUUAACUCGGGGAAGCGACACGUGGGGG	0.991067	AAAGGUCUUUAACUCGGGGAAGCG	0.7
Pos_7091_tgme49_asmbl.137	UUCUUACGUGUGACUUCUUUGAGGACCUUUAGUCAUAGGGUUGUCUCUGUGCUUAAAGGUCUUUAACUCGGGGAAGCGACACGUGGGGG	0.991067	AAAGGUCUUUAACUCGGGGAAGCG	0.7
Pos_8518_tgme49_asmbl.1432	UUCUUACGUGUGACUUCUUUGAGGACCUUUAGUCAUAGGGUUGUCUCUGUGCUUAAAGGUCUUUAACUCGGGGAAGCGACACGUGGGGG	0.991067	AAAGGUCUUUAACUCGGGGAAGCG	0.7
Pos_1025852_TGME49_chrVIIb	GCCCAUGCUAGUUCUGUUGCGUCGUUUCGCAAAGGUGACAAUAGCGUGGGC	0.991279	AAAGGUGACAAUAGCGUGGGC	0.8
Pos_2281205_TGME49_chrXII	ACGAGGAAAGGUGCUGUUGUAUACUUGUCUGUGGCAGGACCUUUUGUCGU	0.991067	AAAGGUGCUGUUGUAUACUUGUCU	0.8
Pos_254553_TGME49_chrII	CGCGUAAAAGUAAGGACUAACAGCAUCAUGGUAAAUGUGGUAUUCAAGAGCAAAAUGAGUCAAAGGCGCUUUUUUCUCUUGAAUCCUACAUUUACCAUGAGACCGUCAGUCCGUCUCAAACAGUG	0.99539	AAAGUAAGGACUAACAGCAUCAUG	0.8
mdo-miR-7399-3p_1810734	ACACACAAAGUACAUAUGUAGUUAUACGUAUGUAUAUGUAUGUGUGU	0.991284	AAAGUACAUAUGUAGUUAUACGUA	0.9
tch-miR-1277-5p_1042629	GUGGGUUGUACAGGUGUGUGACUUUGACGGAUGUGUAAAUGUAUAUGUAUAUGUGCGUGUACAUACGUAUAUAUAUAUAUAUACAUACGUAUCCAGAUACGCAUAUAUAUAUAUAUAUAUAUAUACAAAGUACUCGCGUCCAGUACACGUAGCCUUC	0.991067	AAAGUACUCGCGUCCAGUACACGU	0.4
Pos_28594_tgme49_asmbl.562	UGUAGCUCUCUCUACGUCUUUCUAUGUUAGAAAGUGAGAGAGAGUUUACA	0.994951	AAAGUGAGAGAGAGUUUACA	0.7
Neg_1956809_TGME49_chrXI	AUUCUGAUAUCGUGUAGUGGAGGGAGAACCAAAGUGAUGAUGAAAGAAU	0.994106	AAAGUGAUGAUGAAAGAAU	0.7
Neg_763043_TGME49_chrVI	AAAGUGGAGGGGCACUGGGGAAAUGGAGACGCAUGUAUGCAUAUGUGAUUCAUUUCUUCUGGUUCGCCUCUGCUUU	0.991067	AAAGUGGAGGGGCACUGGGGAAAU	1
sla-miR-198_2292638	AAAGUGUCAAGCGCAUCGAGUUCCCCUCUGCGCUUGCGCUUU	0.991279	AAAGUGUCAAGCGCAUCGAGUUCC	0.8
Neg_1673063_TGME49_chrX	UCCGCUGGUGCAGCAACGGCAAAGAAAGUUGCUGCUCCAGCGGA	0.990638	AAAGUUGCUGCUCCAGCGGA	0.6
Neg_405235_TGME49_chrIII	UGGUGCGCGCUCGAUUUUUCUUUGAUUGUCAAAGUUUAUCGAGCGCCCCA	0.991067	AAAGUUUAUCGAGCGCCCCA	0.7
Pos_2230465_TGME49_chrXII	CAGUAUUGUGGUCUAUAGACGUCGAAAUAAAGGGUAUGUACCACAGCUG	0.99063	AAAUAAAGGGUAUGUACCACAGCU	0.5
Neg_2396255_TGME49_chrXII	UCACAGACGACGGCUGUCGGUUGGAAAUACACCUAUAAACAAAUACAUAUGCAUAUAUAUAUAUAUUUAUAUGUAUUUGGUGAUUUUUAUUUGUGUUUGUGUGUGA	0.995554	AAAUACACCUAUAAACAAAUACAU	0.5
rno-miR-466b-4-3p_399387	AUACAUGUGCGUAUAUACGUACAUAAAUACAUGCAUACGUGCAUUUGCAUGUAUGUAUGUAUAUAUAUGUAUAUAUAUUAUAGAUAUGUAU	0.991067	AAAUACAUGCAUACGUGCAUUUGC	0.4
Pos_164489_TGME49_chrIa	UGUAGACGUAUGUAUUAUACUUACUGGCAAAAAUACGUACGAAUCUACA	0.99196	AAAUACGUACGAAUCUACA	0.7
tch-miR-1277-5p_286035	AUAUAUAUAUGUAUAUACAAAUACGUAUAAGUAUGUAUAUAUAUAUAUAUAUAUAAAUACGUAUAAGUAUAUAUAUAUAUAUAU	0.991067	AAAUACGUAUAAGUAUAUAUAUAU	0.8
Pos_1695758_TGME49_chrX	UGUAUAUAUAUAUAUAUAUAUGUAUACAGGAACUUCUACGUAUAAAUAUAAUAAAAAUAGACAUUGUCUGUAUACAUAUAUAUAUAUAUAUAUACA	0.990382	AAAUAGACAUUGUCUGUAUACAUA	0.7
Pos_1537438_TGME49_chrIX	AUAUAUAUAUAUAUAUAUAUACAUAGGUAUAUAUGUAUUUAUAUACAUAUAUAUAAAUAGAUAUAUAUAUAUAUAUGUGU	0.99049	AAAUAGAUAUAUAUAUAUAUAUGU	0.5
Neg_731767_TGME49_chrVI	UGGCAUAUAUAUAUAUAUAUAUAUAUAUAUAUAAAUAGAUCUAUGUAUAAAUAGAUCUAUAUGUGGAGAGAGAUAAGUAUAUAUAUAUAUAUAUAUAUAUGGCCA	0.990103	AAAUAGAUCUAUAUGUGGAGAGAG	0.7
Pos_2121105_TGME49_chrXI	GCUUGAAAGAAGGGUCUUCGUUGUCGGCAAAAAUAGCCUGACGCGAGGAACCUGUCUUUCUGU	0.994951	AAAUAGCCUGACGCGAGGAACCUG	0.7
mmu-miR-669l-5p_1085722	AUGUAUGGAUUUGGUUUUGUAUAUAUGUAUAUAUAUCCAUAUAUAAACAAAUAUAAACAUAUAUAUAUAUAUAUACAUAAACAAAUAUAAACAAAUAUAAACAUAUAUAUAUAUAUAUAUAUAUAUAUAUAUAUAUACAUAUACACACAACCCCAUGCGU	0.991003	AAAUAUAAACAUAUAUAUAUAUAU	0.4
Pos_1743731_TGME49_chrX	ACGUCUACCUGUGUGUAUUUGGGUGUGUGUUUGAGCAUGCAGACACAUAAAUAUACGCGGAGACGU	0.991067	AAAUAUACGCGGAGACGU	0.6
Neg_2158100_TGME49_chrXII	UAUGCGUGCAAAGGGAGACAAAUCUCGCAUGUGUAUGCAUAUAUAUACAAAUAUAUACAAAUAUAUACAAAUAUAUAUAUAUAUAUAUAUGUAUAUAUAUAUAUAUAUAUGUAUAUGUAUAUAAUUGUAUAUUUGCGUACCAUGGAUGCUCAAGUGUACGUAUG	0.992949	AAAUAUAUACAAAUAUAUACAAAU	0.5
Neg_2158104_TGME49_chrXII	AUGUGUAUGCAUAUAUAUACAAAUAUAUACAAAUAUAUACAAAUAUAUAUAUAUAUAUAUAUGUAUAUAUAUAUAUAUAUAUGUAUAUGUAUAUAAUUGUAUAUUUGCGUACCAU	0.990103	AAAUAUAUACAAAUAUAUAUAUAU	0.5
cin-miR-4194-3p_581905	GCUCACUCGAUAUAUAUAAAUAUAUAUAUAUGUAUAUAUGUAUAUAUAUGUGUGUGUAUACGUGGGAAUCUGAAAUAUAUAUACAUAUAUAUAUAUAUAUAUAUAUUUAUAUCCCUGUGUAUGUAUGUGUACGGGUGUGU	0.991067	AAAUAUAUAUACAUAUAUAUAUAU	0.9
Neg_293539_TGME49_chrII	UCACAUACGUAUACAUAAUUAUACAUAAGUAUAUAUAUUUAUAUGUACAUAUGUAUAUAUAUAUAUAUAAAUAGAUACAAAUAUAUAUAUAUAUAUAUAUAUAUAUGUAUAUAUAUAUGUAUAUAAUAUGUGUGCGUGUGUGG	0.990103	AAAUAUAUAUAUAUAUAUAUAUAU	0.9
efu-miR-9336_1996834	AUAGAGAAAUAUAUAUAUUCAUAUAUACAUAUACCUAUAUAUAUAUAUAUAUUUAUAUAUGUAUAUAUAUAUAUAUAUAUAUAUGUAUAUAUGUAUAUAUAUAUGUAUAUAUAUGUAUAUAUAUGUAUGUAUAUAUGUAUGUAUAUAUGUAAACAUGCAUAUGUGUCUAU	0.990211	AAAUAUAUAUAUUCAUAUAUACAU	0.7
rno-miR-568_1544365	ACGUAUACAUAUAUAUAUAUAUAUAUACAUGUAGACAUGUAUAUAUAAAUGUAUAAAUAUAUAUGUAUAUUGGUAUAUAUAUAUGUAUAUGU	0.990103	AAAUAUAUAUGUAUAUUGGUAUAU	0.9
cin-miR-4194-3p_1256145	GUAUAUAUGUGUGUGUAUAUAUGUAUAUAUGUAUAUAUAUAUAUAUAUGUAUAUAAAUAUAUGUAUAUAUAUAUAUAUGUAUAUAAAUAUAUGUAUAUAUAUAUACAUAUAUAC	0.991067	AAAUAUAUGUAUAUAUAUAUAUAU	0.7
Neg_1043369_TGME49_chrVIIb	AUACGCAUAUAUUUGUAUAUAUAUUUGUAUAAAUAUAUUUGUAUAAAUAUAUUUGUAUAAAUAUAUUUGUGUAACUAUAUUUGUAUAUAUAUUUGUAUAAAUAUAUGUGUAU	0.991067	AAAUAUAUUUGUAUAAAUAUAUUU	0.5
Pos_1305301_TGME49_chrVIII	GUGUGUAAAUAUGUGUACAUAUUGCUAUAUAUAUAUAUGUAUAUAGAUCUAUAUGUAUACAUGUACUUACGCAU	0.991067	AAAUAUGUGUACAUAUUGCUAUAU	0.9
Neg_403081_TGME49_chrIII	AAAUAUUUAUAUAUAUAUAUAUAUAUAUAUAUUUAUAUAUAUAUAUUUAUAUAUAUAUAUUUAUAUAUAUAUAUAUAUAUAUAUAUAUAUUU	0.991067	AAAUAUUUAUAUAUAUAUAUAUAU	0.7
hsa-miR-1279_28291	UAGGUGGAGAAUAAUGUCAUACGUGAAUUGUCGUAAAGUUAGACAAAUAAAUAUUUGUUUAACUUUUCGAGAAGCACUAUGAAGCUUCACCUG	0.990382	AAAUAUUUGUUUAACUUUUCGAGA	0.7
hsa-miR-1279_6065	UAGGUGGAGAAUAAUGUCAUACGUGAAUUGUCGUAAAGUUAGACAAAUAAAUAUUUGUUUAACUUUUCGAGAAGCACUAUGAAGCUUCACCUG	0.990382	AAAUAUUUGUUUAACUUUUCGAGA	0.7
Neg_1533781_TGME49_chrIX	GGAUCUACCUCUAUAUAUAUAUAUAUAUAUAUAUGUAGCACAAGUUCAAAAUCCGUUGGACCGCUAUAUAUAUAUAUAUAUAUAGGUGGGUCU	0.990103	AAAUCCGUUGGACCGCUAUAUAUA	0.7
Neg_869192_TGME49_chrVIIa	CAGACUUCGUCUUUUGCCGUCAAUAAAUCGAUUCAGUCUG	0.993841	AAAUCGAUUCAGUCUG	0.6
Pos_1870399_TGME49_chrX	GCGUCAAAAUCGGCUGCCUGGCGUAGGCAGCUGAGUUGCGC	0.990957	AAAUCGGCUGCCUGGCGUAGGCAG	0.7
sme-miR-2169-5p_31964	AGACUGUGGAGAUCGACUUUCAAAGAGUCUGGAUUUCCUAGCU	0.996809	AAAUGAGAACUUUGAAGACUGAAG	0.8
tgo-novel-12-9_21502	GCGUGGAACAGUCUCUAGUGCAGAUCUUGGUGGUAGUAGCAAAUAUUCAAAUGAGAACUUUGAAGACUGAAGUGGAGAAGGGUUCCAUGU	0.995631	AAAUGAGAACUUUGAAGACUGAAG	0.8
tgo-novel-12-9_23967	GCGUGGAACAGUCUCUAGUGCAGAUCUUGGUGGUAGUAGCAAAUAUUCAAAUGAGAACUUUGAAGACUGAAGUGGAGAAGGGUUCCAUGU	0.995631	AAAUGAGAACUUUGAAGACUGAAG	0.8
tgo-novel-12-9_24399	GCGUGGAACAGUCUCUAGUGCAGAUCUUGGUGGUAGUAGCAAAUAUUCAAAUGAGAACUUUGAAGACUGAAGUGGAGAAGGGUUCCAUGU	0.995631	AAAUGAGAACUUUGAAGACUGAAG	0.8
tgo-novel-12-9_25466	GCGUGGAACAGUCUCUAGUGCAGAUCUUGGUGGUAGUAGCAAAUAUUCAAAUGAGAACUUUGAAGACUGAAGUGGAGAAGGGUUCCAUGU	0.995631	AAAUGAGAACUUUGAAGACUGAAG	0.8
tgo-novel-12-9_26093	GCGUGGAACAGUCUCUAGUGCAGAUCUUGGUGGUAGUAGCAAAUAUUCAAAUGAGAACUUUGAAGACUGAAGUGGAGAAGGGUUCCAUGU	0.995631	AAAUGAGAACUUUGAAGACUGAAG	0.8
tgo-novel-12-9_27654	GCGUGGAACAGUCUCUAGUGCAGAUCUUGGUGGUAGUAGCAAAUAUUCAAAUGAGAACUUUGAAGACUGAAGUGGAGAAGGGUUCCAUGU	0.995631	AAAUGAGAACUUUGAAGACUGAAG	0.8
tgo-novel-12-9_27794	GCGUGGAACAGUCUCUAGUGCAGAUCUUGGUGGUAGUAGCAAAUAUUCAAAUGAGAACUUUGAAGACUGAAGUGGAGAAGGGUUCCAUGU	0.995631	AAAUGAGAACUUUGAAGACUGAAG	0.8
tgo-novel-12-9_28270	GCGUGGAACAGUCUCUAGUGCAGAUCUUGGUGGUAGUAGCAAAUAUUCAAAUGAGAACUUUGAAGACUGAAGUGGAGAAGGGUUCCAUGU	0.995631	AAAUGAGAACUUUGAAGACUGAAG	0.8
tgo-novel-12-9_31964	GCGUGGAACAGUCUCUAGUGCAGAUCUUGGUGGUAGUAGCAAAUAUUCAAAUGAGAACUUUGAAGACUGAAGUGGAGAAGGGUUCCAUGU	0.996809	AAAUGAGAACUUUGAAGACUGAAG	0.8
tgo-novel-12-9_34565	GCGUGGAACAGUCUCUAGUGCAGAUCUUGGUGGUAGUAGCAAAUAUUCAAAUGAGAACUUUGAAGACUGAAGUGGAGAAGGGUUCCAUGU	0.995631	AAAUGAGAACUUUGAAGACUGAAG	0.8
tgo-novel-12-9_5922	GCGUGGAACAGUCUCUAGUGCAGAUCUUGGUGGUAGUAGCAAAUAUUCAAAUGAGAACUUUGAAGACUGAAGUGGAGAAGGGUUCCAUGU	0.995631	AAAUGAGAACUUUGAAGACUGAAG	0.8
tgo-novel-12-9_6005	GCGUGGAACAGUCUCUAGUGCAGAUCUUGGUGGUAGUAGCAAAUAUUCAAAUGAGAACUUUGAAGACUGAAGUGGAGAAGGGUUCCAUGU	0.995631	AAAUGAGAACUUUGAAGACUGAAG	0.8
Neg_1723067_TGME49_chrX	AAAUGAGAAGGAAGCGUGCGACGGCGUUGUCCGACCGUCUCCGUCGCGCGUUUCUAUCUCGUUU	0.990744	AAAUGAGAAGGAAGCGUGCGACGG	1
mmu-miR-669m-3p_1429136	UGCAUAUACAAAUAUAUAUACCCUAAAUGCAUUUAUAUGCAAUCAUAUAUGUAGAUAUAUAUAUAUAUGUGUAUAUGUAUGUGUAUAUGUAUAUAUGUUUGUAUAUGUA	0.991067	AAAUGCAUUUAUAUGCAAUCAUAU	0.8
cin-miR-4194-3p_1323795	ACGUGUGAGCACCUGCACAUCUGUGUGCCUGCAUCUCUCUCUGCACACAAAUGUAUAUAUAUAUAUAUAUAUGUAUAUAUAUGUAUAUAUGUAUAUAUGUAUGUGUAUAUAUGUAUGUUCAGAUAGGUGGGCUUGCAAGUGAUUGCGGGUGUGUACGU	0.991067	AAAUGUAUAUAUAUAUAUAUAUAU	0.6
tch-miR-1277-5p_1042630	UGUACAGGUGUGUGACUUUGACGGAUGUGUAAAUGUAUAUGUAUAUGUGCGUGUACAUACGUAUAUAUAUAUAUAUACAUACGUAUCCAGAUACGCAUAUAUAUAUAUAUAUAUAUAUACAAAGUACUCGCGUCCAGUACA	0.991067	AAAUGUAUAUGUAUAUGUGCGUGU	0.8
Neg_2233194_TGME49_chrXII	UGUGACAGGCAAGAUCUGCGAUUGUCUCUGUCGCUCGAUGCGAUAGAGCGACAUAAAUGUGUCUGUUCACA	0.99539	AAAUGUGUCUGUUCACA	0.5
Neg_884131_TGME49_chrVIIa	ACAUGUAUAUAUAUAUAUAUAUAUAUAUGCACGUGUGUGUGUAAGAAUUUAAAUAAAUGUUACAUAUACAUUUAUAAUUAUAUAUAUAUGUAUAUGUAUAUGUACAUGGAC	0.990103	AAAUGUUACAUAUACAUUUAUAAU	0.4
Neg_928069_TGME49_chrVIIa	UUGGUGGCAGAAGGGGAGACGAAAGGAGACUGCGAUUCUGGAAAAGCUGCAAGGAAAUUAAAACUUCUUCAGCUCCAGAUUCGCACUCUCUCUCUCCUUCCUUUCUCGUGACCAA	0.991385	AAAUUAAAACUUCUUCAGCUCCAG	0.5
Pos_244894_TGME49_chrIb	CCCUCCCUGCCCCACUUACCUCCCUAGCAGAAAUUAUUUUUCUGCUAGGUGAAGGAGGUUGGCAAGAGGG	0.991067	AAAUUAUUUUUCUGCUAGGUGAAG	0.7
Neg_1154055_TGME49_chrVIII	CGCAGGUACUUUCUCCACAUGAACAUUUCUGUGUGAUUUGAUUCCAAAAAAACGAAAUUCUUAGCCAGCGGCACAGAAAUAAACACCUAUGAACAGAUGUGUGCAGAGAGUUGUUCAUAUGUAUCUAUUUUAAAUUUGCG	0.991254	AAAUUCUUAGCCAGCGGCACAGAA	0.4
Pos_1081052_TGME49_chrVIIb	GUGCUGCCUUACAGUGAGUUACGCAAAUUGCGUGGUCACUGGAAGGAGUAC	0.990426	AAAUUGCGUGGUCACUGGAAGGAG	0.7
sko-miR-4827a_517754	AAAUUUAUAUAUAUAUAUAUAUAUAUAUGUAUAUUUAUGUAUAUAUAUAUUUAUGCAUAUAUAUGUAUAUUUAUGUAUAUUUAUGCAUAUAUAUGUAUAUUUAUGUAUAUAUGUGUAUAUUUAUGUAUAUUUAUGUAUAUAUAUGUAUAUUU	0.991067	AAAUUUAUAUAUAUAUAUAUAUAU	0.6
Pos_1181543_TGME49_chrVIII	ACCUUCCCGGAGGCAGCAGUUUUCCGAGUGAAAUUUCUUUUUGCUCUUAGAUUAGCCUCCGUAAAGGU	0.991385	AAAUUUCUUUUUGCUCUUAGAUUA	0.5
Pos_1414978_TGME49_chrIX	CAGACAGAGAAGCAGCCGAAAGGGUACGAGAAAUUUUAGAAGAGAACGGGGAGUCGUUUGGUCGCUGAAAAAGGACUCAUGCGUCUCUGUCCUUGACGGCGUAAAGAUCUGUCUG	0.991738	AAAUUUUAGAAGAGAACGGGGAGU	0.6
Pos_665307_TGME49_chrVI	CGUAAGGCUCUUUGCGACCGCUCAGAGAUGAAAUUUUUCUCUUGAGGUGUGGAAGUAGAGAGAAGUCG	0.995927	AAAUUUUUCUCUUGAGGUGUGGAA	0.6
Pos_1735420_TGME49_chrX	GUGGACAACAAAAGCAGGUUCAGAGGGAAGGACGUUUGCAUCGGCUAAAGAAACAUGCACGCGACUUCCCUUUUGUUAUUGCUGUGUGUCUAC	0.994951	AACAAAAGCAGGUUCAGAGGGAAG	0.9
Neg_285071_TGME49_chrII	CUUGCCAACAAACGACUCUUUCUCUCCACAUGCAUCGCAGCGAGAAAAAGAGUCGUUUGCUGGCAAG	0.990103	AACAAACGACUCUUUCUCUCCACA	0.9
Pos_304536_TGME49_chrII	GACGUUCUCAGUCUGAAAAGCCAAAACAAAUCGGUGGCUAUGAGGCGUAGGUGGUUUCCUAUGUCUAUGUGGUCAAAGUCACCUUUGAGCCCCUUUGGUGCGUCAGACUUGAGGAACGUC	0.99074	AACAAAUCGGUGGCUAUGAGGCGU	0.6
Pos_1163588_TGME49_chrVIII	AUGGAGAACAACUUUGUGCUGACACCUUCAUCGAACCAAGUUAGGACAUAAGUCUCCGU	0.990026	AACAACUUUGUGCUGACACCUUCA	0.7
Pos_1415032_TGME49_chrIX	CCGUCUUUUCCUGUCAACUCCUGUCCGUACAACAAGAAGGAAAGGAGCGAGAGAGAAAGGACGG	0.992007	AACAAGAAGGAAAGGAGCGAGAGA	0.6
Pos_452408_TGME49_chrIV	UUCCGCAACAAGGUCAGACCUUUUUAGCCUUUUAUUUGUGGGA	0.991995	AACAAGGUCAGACCUUUUUAGCCU	0.6
eca-miR-8985_1825960	GUUGCGACUUUUUGGUCUGUGUGCAACAAUGGAAGCACUACAGGCCACGAAGUCCGGAGC	0.995554	AACAAUGGAAGCACUACAGGCCAC	0.5
ptr-miR-3149_1799720	AACACCAAUACAUACAAAUAUAUACAUAUAUAUAUAUAUAUAUAUACAUAUAUCUGUAUAUAUGUAUAUAUAUCUGUAUAUAUGUAUAUGGACAUGUGUGUGUGUAGUU	0.990211	AACACCAAUACAUACAAAUAUAUA	0.7
Pos_1885809_TGME49_chrX	CAGUGCGCAAAUGUCUAUACGCGUCUAUCUCCAAUUGUCGGGUGCGUCUCUUUGUUUUUGUAUAUUGAAAUAUAACGAAACACGAUCGAUGACUCUGCCAUCCGUUUGCUGUGAGGACAUGCCGCCACUG	0.995252	AACACGAUCGAUGACUCUGCCAUC	0.7
ppt-miR1052_1101262	CUUUGAUUGAUUGUGGGAAAAGGUAACACUUCGAUAUAAAG	0.991381	AACACUUCGAUAUAAAG	0.7
Neg_1192321_TGME49_chrVIII	CCUGGCAACAGAAUCGGUCACAUAGCAGGCUCUAUCGUUUGCUGUCUGAACUAUUCUUUGCUAGUG	0.991067	AACAGAAUCGGUCACAUAGCAGGC	1
mmu-miR-466a-5p_1416566	GCGAGGAACAGAUAGAGGGGUCUAUAUAUAUAUAUAUAUAUGUGUAUUUAUAUGUACAUAUAUAUACAUAUAUAUAUAUAUAUAUAUAUAUGUCUGUGUUUGUGUCAAUCAGC	0.991067	AACAGAUAGAGGGGUCUAUAUAUA	0.8
Neg_2042832_TGME49_chrXI	UCCUUCAACAGCACAGGUUCAAGUGAGCUGUUGGGGGA	0.990426	AACAGCACAGGUUCAAGUGAGCUG	0.6
Neg_1775410_TGME49_chrX	AUACGCCGACGACUUGCCGCUUGAAACAGCAGUGGGCGUUUCAAGCGGCAAGUCGUCGGCGUAU	0.990638	AACAGCAGUGGGCGUUUCAAGCGG	0.5
Pos_449942_TGME49_chrIV	AGGUUGAACAGCGGAGAGGUUCUGUUCUUGUAGCGUUAGAGAACGAGCCUCUUACGGCGUCAACCU	0.991346	AACAGCGGAGAGGUUCUGUUCUUG	1
Pos_564633_TGME49_chrV	CCCCCCUUCGUUGCGUACGCAUACGUACGUAACAGGACAGCGGGGGG	0.990744	AACAGGACAGCGGGGGG	0.4
sme-miR-2169-5p_31964	AGACUGUGGAGAUCGACUUUCAAAGAGUCUGGAUUUCCUAGCU	0.996809	AACAGUCUCUAGUGCAGAUCUUGG	1
tgo-novel-12-9_21502	GCGUGGAACAGUCUCUAGUGCAGAUCUUGGUGGUAGUAGCAAAUAUUCAAAUGAGAACUUUGAAGACUGAAGUGGAGAAGGGUUCCAUGU	0.995631	AACAGUCUCUAGUGCAGAUCUUGG	1
tgo-novel-12-9_23967	GCGUGGAACAGUCUCUAGUGCAGAUCUUGGUGGUAGUAGCAAAUAUUCAAAUGAGAACUUUGAAGACUGAAGUGGAGAAGGGUUCCAUGU	0.995631	AACAGUCUCUAGUGCAGAUCUUGG	1
tgo-novel-12-9_24399	GCGUGGAACAGUCUCUAGUGCAGAUCUUGGUGGUAGUAGCAAAUAUUCAAAUGAGAACUUUGAAGACUGAAGUGGAGAAGGGUUCCAUGU	0.995631	AACAGUCUCUAGUGCAGAUCUUGG	1
tgo-novel-12-9_25466	GCGUGGAACAGUCUCUAGUGCAGAUCUUGGUGGUAGUAGCAAAUAUUCAAAUGAGAACUUUGAAGACUGAAGUGGAGAAGGGUUCCAUGU	0.995631	AACAGUCUCUAGUGCAGAUCUUGG	1
tgo-novel-12-9_26093	GCGUGGAACAGUCUCUAGUGCAGAUCUUGGUGGUAGUAGCAAAUAUUCAAAUGAGAACUUUGAAGACUGAAGUGGAGAAGGGUUCCAUGU	0.995631	AACAGUCUCUAGUGCAGAUCUUGG	1
tgo-novel-12-9_27654	GCGUGGAACAGUCUCUAGUGCAGAUCUUGGUGGUAGUAGCAAAUAUUCAAAUGAGAACUUUGAAGACUGAAGUGGAGAAGGGUUCCAUGU	0.995631	AACAGUCUCUAGUGCAGAUCUUGG	1
tgo-novel-12-9_27794	GCGUGGAACAGUCUCUAGUGCAGAUCUUGGUGGUAGUAGCAAAUAUUCAAAUGAGAACUUUGAAGACUGAAGUGGAGAAGGGUUCCAUGU	0.995631	AACAGUCUCUAGUGCAGAUCUUGG	1
tgo-novel-12-9_28270	GCGUGGAACAGUCUCUAGUGCAGAUCUUGGUGGUAGUAGCAAAUAUUCAAAUGAGAACUUUGAAGACUGAAGUGGAGAAGGGUUCCAUGU	0.995631	AACAGUCUCUAGUGCAGAUCUUGG	1
tgo-novel-12-9_31964	GCGUGGAACAGUCUCUAGUGCAGAUCUUGGUGGUAGUAGCAAAUAUUCAAAUGAGAACUUUGAAGACUGAAGUGGAGAAGGGUUCCAUGU	0.996809	AACAGUCUCUAGUGCAGAUCUUGG	1
tgo-novel-12-9_34565	GCGUGGAACAGUCUCUAGUGCAGAUCUUGGUGGUAGUAGCAAAUAUUCAAAUGAGAACUUUGAAGACUGAAGUGGAGAAGGGUUCCAUGU	0.995631	AACAGUCUCUAGUGCAGAUCUUGG	1
tgo-novel-12-9_5922	GCGUGGAACAGUCUCUAGUGCAGAUCUUGGUGGUAGUAGCAAAUAUUCAAAUGAGAACUUUGAAGACUGAAGUGGAGAAGGGUUCCAUGU	0.995631	AACAGUCUCUAGUGCAGAUCUUGG	1
tgo-novel-12-9_6005	GCGUGGAACAGUCUCUAGUGCAGAUCUUGGUGGUAGUAGCAAAUAUUCAAAUGAGAACUUUGAAGACUGAAGUGGAGAAGGGUUCCAUGU	0.995631	AACAGUCUCUAGUGCAGAUCUUGG	1
Neg_2007747_TGME49_chrXI	AUUUUCAUUCAGCAUGCUCAGGUUCGCAGCUUUACCUGCCAUAUGAUCAACAUAAGCGUCUCCUUAAUGUCUAUGGCUUGGUUCAACUCAUGAAGUUGGGGGACCUGACACGGUAGAUGACAAU	0.996899	AACAUAAGCGUCUCCUUAAUGUCU	0.4
mml-miR-297_1500983	CAUGCAAACAUACAUAUAGAUGUACAUGGAUAUGUAUAUCUAUCUAAGUAUAUAUAUCUAUGUAGGUAUGUAUGUAGGUAUGUAUG	0.991067	AACAUACAUAUAGAUGUACAUGGA	0.9
rno-miR-466b-3p_1788662	UGCGUGUAUAUAUGUAUGUAUGUAUAUAUAUUUAUAUAUAUAUAUAUGAACAUAUACAUAUGUAUACGUA	0.990211	AACAUAUACAUAUGUAUACGUA	0.6
Neg_1771485_TGME49_chrX	GUAUUUAUGUACAUAUUUGCAUAUAUAUAUAUAUAUAUAAAUAUAUGUAACAUAUAUAUAUAUAUAUAUAUAUAUAUAUAUAUGUACAUACAUAC	0.991067	AACAUAUAUAUAUAUAUAUAUAUA	0.9
ptr-miR-3149_1565586	UACGCAUAUGUACAUGUGUGUAUUUAUAUGUAUAUAUAUAUAUAUAAAUGUGAGAACAUAUAUAUAUAUAUAUAUAUGUAUAUUUGUAUAUAUAUGUGUGUGCGUA	0.991067	AACAUAUAUAUAUAUAUAUAUAUG	0.9
Neg_1979620_TGME49_chrXI	AACAUAUCUAUAUAUAUAUAUAUAUAUAUGUAUAUACAUGUAUUUAUAUGUAUGUAUAUAUAUGUAUUUAUAUGUAUAUAUGUU	0.991067	AACAUAUCUAUAUAUAUAUAUAUA	0.7
Pos_844987_TGME49_chrVIIa	GGUGGACUUACCAAACGUUGAGACCUGAGUUGACAGUCGCUUAGGUGUAAAAACGUCUAUGAUCGCGUAAAGGAAUAGAUGUCGAUAUGGCACUUAGACUGAAACAUAUUCGGAUUUUUACAGUCGUAUGGUUGUUUACU	0.997953	AACAUAUUCGGAUUUUUACAGUCG	0.4
Neg_1820356_TGME49_chrX	CAGGCGAACAUGCCGAAACUAAACUGCAUGCAGUUUAGUUUCGGCAUGUUCGCCUG	0.991067	AACAUGCCGAAACUAAACUGCAUG	1
Pos_2231515_TGME49_chrXII	GAGAGGUGGUUUCGACUUUUGUUCAACCAAAUACAAGUGAGGCGGCCUCUC	0.995554	AACCAAAUACAAGUGAGGCGGCCU	0.5
Pos_2365709_TGME49_chrXII	GUAAUAAACCAAUACGUGUGAAUAUAUAUAUAUAUAUAUAUAUAUAUAUAAAUAAAUAAAUAUAUUCACACGUAUUGGUUUACCUAC	0.991067	AACCAAUACGUGUGAAUAUAUAUA	0.8
Pos_1284389_TGME49_chrVIII	CACAGGUACUAAGGCAGUGCCGCAUGGAUCAAAAAAACUGCGUUAUUGAACCAGCACAUUGCCUUAGAGGCUGUG	0.991067	AACCAGCACAUUGCCUUAGAGGCU	1
Neg_1629961_TGME49_chrIX	GGGCAACUGGGUUCGCGCUGCGUGAGUGAAAACCCAUGCAAGCGAAUUCAGUAUGCCC	0.990638	AACCCAUGCAAGCGAAUUCAGUAU	0.7
Neg_983918_TGME49_chrVIIb	GCAUACUCCGUUUCGUGGGGAUGAAACCCCCAUGGUGGAGGUGUGC	0.990744	AACCCCCAUGGUGGAGGUGUGC	0.7
Neg_598508_TGME49_chrV	UAAGUCAACCCCGCACUGAAGCGUGCGGGAUGGCUUG	0.990744	AACCCCGCACUGAAGCGUGCGGGA	0.6
bdi-miR9494_1957528	UUUCCUUUGCGUCUCUGCUUUUGUGGUUUGGGUUUUGAGGCGAAGUGAACGGACCGGCUCAGCUUCUUCUCAUAACCUUCGUCUCAGGUAUCAUGAGCGCAGAACCCGCAGGAGCGCGAGAAGAGGAAGGAGA	0.993232	AACCCGCAGGAGCGCGAGAAGAGG	0.4
Neg_214153_TGME49_chrIb	UCCUGGAACCGAAACGAGGAAACCUUGUUUCGGCGAGGA	0.990426	AACCGAAACGAGGAAACCUUGUUU	0.9
Pos_363364_TGME49_chrIII	UUUUAUAACCGAGCCGCUUGACGGUCUUAGGUUAUAGAG	0.994951	AACCGAGCCGCUUGACGGUCUUAG	0.6
Pos_997422_TGME49_chrVIIb	CGGUCAUUCUCUCCUGUUUUCUCUCUGCUUUUGGGGGUUUCGGAUGGAAACCGAGCUAGAAGAGGAGAAAACAGCGCCAGGGUGGCUG	0.991067	AACCGAGCUAGAAGAGGAGAAAAC	1
eca-miR-507b_1510843	AACCGAGGACGGACAGUCCAAGAGGCGCGUCGUUUUGGCGCUUUUUUGUGUGUGUCCCUCCUUGGUU	0.991664	AACCGAGGACGGACAGUCCAAGAG	1
Neg_1171541_TGME49_chrVIII	UGUGAACACUUGAAAGGUAGCAAUCGGUAAAAUGUCACCUUUUGGACACGUUUUGCAGGACAACUAAGGCGAUUAGAAAACCGUCCAAAAUGUGUGACUAGCGGUUGCAGAUUUCACCUACAUGUUCGGCA	0.994172	AACCGUCCAAAAUGUGUGACUAGC	0.9
Neg_1911803_TGME49_chrXI	CAUCUGAAGGGUACGGCUCACUCAGUGUGUCUCUACACGGUUCACCUCAACCGUUGUAGGGACGUCGCUGACAGUGCCUGUAGAUG	0.991067	AACCGUUGUAGGGACGUCGCUGAC	0.9
Pos_567243_TGME49_chrV	GUAAGACACGCCCCUACUUUUGCAAACCUGGGGGAGCAGAAGUGGGGUCGUGUCUUAGG	0.990103	AACCUGGGGGAGCAGAAGUGGGGU	0.7
Neg_1060789_TGME49_chrVIIb	GGGCGAAACCUGUUCGGCAAUAACAGAGCCUUCUGAGCAGUUUUCGCCU	0.995389	AACCUGUUCGGCAAUAACAGAGCC	0.5
Pos_13820_tgme49_asmbl.172	CCUAUGGACGUGCCCGAAGGUUAUAACCUUCGUCGCGUCCUAUAGG	0.990426	AACCUUCGUCGCGUCCUAUAGG	0.7
Pos_1384243_TGME49_chrVIII	UCUCGAAACCUUUCCGCUGGAGCGGCCGCGGCAGCGGAAAGGUUUCGGA	0.991558	AACCUUUCCGCUGGAGCGGCCGCG	0.8
Pos_1533615_TGME49_chrIX	GGAGAGGCAGUGUCGAGAAGGGAAGGGAGAAACGAACGUCUUUGUUUAGCUUUUGCUUCUCAUUCUGCUGCUUCUCC	0.991346	AACGAACGUCUUUGUUUAGCUUUU	0.5
Neg_348828_TGME49_chrIII	AAUUCACGCUUUUUGUUAGGUGCUUACUAGAACGAAGCGACGUGGAUU	0.992883	AACGAAGCGACGUGGAUU	0.6
Neg_2071879_TGME49_chrXI	CCAUAAAACGAAUGUGAGAAUACAUAAGAAUACACAUAUGUACAUAUGCAUAUAUGCAGGUAUAUAUGGAUGUAAACAUAUAUAGACGCAGAUGCGUGUGUUAAUGGGUGAGAACGUCCACAUUUGUGUAUGG	0.992393	AACGAAUGUGAGAAUACAUAAGAA	0.7
Neg_1934815_TGME49_chrXI	UUCCCCUGACUAGCUUUGUGUCUAAACGACAGUAGAUAGUUGGGGAA	0.994785	AACGACAGUAGAUAGUUGGGGAA	0.5
hsa-miR-4319_2213331	GCUUUGCUGCGGCCGAAGCGGAGGGAGUCGUUGCAUAGCUUCAACGGAAACGACUCCCUCUGACUCCCAGAGCAAAGC	0.992179	AACGACUCCCUCUGACUCCCAGAG	0.9
Pos_2281208_TGME49_chrXII	AACGAGGAAAGGUGCUGUUGUAUACUUGUCUGUGGCAGGACCUUUUGUCGUU	0.991067	AACGAGGAAAGGUGCUGUUGUAUA	1
Pos_1579151_TGME49_chrIX	UGUACCUUGGGAAGAGGUGAAGUCAGAAGUUUCAAGAGUAAACUUAUAAACGAUGAUGGUGGUUCUAGACGUGAUCUCUGACAAGGUGCG	0.995631	AACGAUGAUGGUGGUUCUAGACGU	0.7
Pos_20626_tgme49_asmbl.277	UGUACCUUGGGAAGAGGUGAAGUCAGAAGUUUCAAGAGUAAACUUAUAAACGAUGAUGGUGGUUCUAGACGUGAUCUCUGACAAGGUGCG	0.995631	AACGAUGAUGGUGGUUCUAGACGU	0.7
Pos_2469_tgme49_asmbl.111	UGUACCUUGGGAAGAGGUGAAGUCAGAAGUUUCAAGAGUAAACUUAUAAACGAUGAUGGUGGUUCUAGACGUGAUCUCUGACAAGGUGCG	0.995631	AACGAUGAUGGUGGUUCUAGACGU	0.7
Pos_27110_tgme49_asmbl.417	UGUACCUUGGGAAGAGGUGAAGUCAGAAGUUUCAAGAGUAAACUUAUAAACGAUGAUGGUGGUUCUAGACGUGAUCUCUGACAAGGUGCG	0.995631	AACGAUGAUGGUGGUUCUAGACGU	0.7
Pos_27198_tgme49_asmbl.510	UGUACCUUGGGAAGAGGUGAAGUCAGAAGUUUCAAGAGUAAACUUAUAAACGAUGAUGGUGGUUCUAGACGUGAUCUCUGACAAGGUGCG	0.995631	AACGAUGAUGGUGGUUCUAGACGU	0.7
Pos_27260_tgme49_asmbl.424	UGUACCUUGGGAAGAGGUGAAGUCAGAAGUUUCAAGAGUAAACUUAUAAACGAUGAUGGUGGUUCUAGACGUGAUCUCUGACAAGGUGCG	0.995631	AACGAUGAUGGUGGUUCUAGACGU	0.7
Pos_28517_tgme49_asmbl.560	UGUACCUUGGGAAGAGGUGAAGUCAGAAGUUUCAAGAGUAAACUUAUAAACGAUGAUGGUGGUUCUAGACGUGAUCUCUGACAAGGUGCG	0.995631	AACGAUGAUGGUGGUUCUAGACGU	0.7
Pos_32883_tgme49_asmbl.689	UGUACCUUGGGAAGAGGUGAAGUCAGAAGUUUCAAGAGUAAACUUAUAAACGAUGAUGGUGGUUCUAGACGUGAUCUCUGACAAGGUGCG	0.995631	AACGAUGAUGGUGGUUCUAGACGU	0.7
Pos_33703_tgme49_asmbl.830	UGUACCUUGGGAAGAGGUGAAGUCAGAAGUUUCAAGAGUAAACUUAUAAACGAUGAUGGUGGUUCUAGACGUGAUCUCUGACAAGGUGCG	0.995631	AACGAUGAUGGUGGUUCUAGACGU	0.7
Pos_4695_tgme49_asmbl.1308	UGUACCUUGGGAAGAGGUGAAGUCAGAAGUUUCAAGAGUAAACUUAUAAACGAUGAUGGUGGUUCUAGACGUGAUCUCUGACAAGGUGCG	0.995631	AACGAUGAUGGUGGUUCUAGACGU	0.7
Pos_6580_tgme49_asmbl.1369	UGUACCUUGGGAAGAGGUGAAGUCAGAAGUUUCAAGAGUAAACUUAUAAACGAUGAUGGUGGUUCUAGACGUGAUCUCUGACAAGGUGCG	0.995631	AACGAUGAUGGUGGUUCUAGACGU	0.7
Pos_65_tgme49_asmbl.1008	UGUACCUUGGGAAGAGGUGAAGUCAGAAGUUUCAAGAGUAAACUUAUAAACGAUGAUGGUGGUUCUAGACGUGAUCUCUGACAAGGUGCG	0.995631	AACGAUGAUGGUGGUUCUAGACGU	0.7
Pos_7770_tgme49_asmbl.1405	UGUACCUUGGGAAGAGGUGAAGUCAGAAGUUUCAAGAGUAAACUUAUAAACGAUGAUGGUGGUUCUAGACGUGAUCUCUGACAAGGUGCG	0.995631	AACGAUGAUGGUGGUUCUAGACGU	0.7
Neg_2101681_TGME49_chrXI	AACGAUUCUGUGUCGAGUAAACUGCUCGAGAGGAAUCUGUU	0.995389	AACGAUUCUGUGUCGAGUAAACUG	0.8
mmu-miR-6953-3p_1210792	AACGCAAGUACUGGUCUGGAGUGCGCGCAGUCUUCUGUAAGACAGAGAGGCUGCGUCAUUCAGUACUUCGUU	0.991067	AACGCAAGUACUGGUCUGGAGUGC	0.9
Pos_1269565_TGME49_chrVIII	UUUCUCCUUCUUUAUUUUUUGUAGAACGCAGAAAAGUUGGAGAGA	0.992921	AACGCAGAAAAGUUGGAGAGA	0.5
Pos_1014859_TGME49_chrVIIb	AGCGGAAACGCAGGACUCAGAGGCCUCGCGGCGGGAAGGAGCGUCGCUUCUGACGCUCUCUCGCUGCUGCCUCUUCUGCGUUCUCUCCCU	0.991598	AACGCAGGACUCAGAGGCCUCGCG	0.9
sma-miR-8460-5p_1761575	GUGUAAGUAUAUAUAUAUAUAUAUAUAUGUCACACGUACAUGCAUGCAAACGCAUCUAUGUAUGUGCGUACAUGUAUAUUAUAUAUAUAUAUAUAUAUAU	0.991067	AACGCAUCUAUGUAUGUGCGUACA	0.6
mdo-miR-7399-3p_2312090	CGUGUGUGUCUAUGUCUGUGUAUGAACGCAUGUAUAUAUAUGUAUAUAUAUAUAUAUGUAUAUAUAUAUAUAUAUAUACAUAUAUUUAUGCAUACAUAGAUACGUACG	0.991067	AACGCAUGUAUAUAUAUGUAUAUA	0.5
Neg_1245227_TGME49_chrVIII	UCUACAUAUACACAUAUAUAUAUAUAUAUAUAUAUGUAUACAUGCAUGUGUAUAGAUGUAUUCAUAUGUAGAAACGCUACUACGAACCAUAUACAUAGAAAGAUAUAACAUAUGCCGAUAUAUAUAUAUAUAUAUAUAUAUAUAUAUAUAUGUAUGA	0.991111	AACGCUACUACGAACCAUAUACAU	0.4
Neg_1206286_TGME49_chrVIII	GCUUGCAGAUCGGACUCAAGUGGGAACGCUUGAAGGUCUGUAGGU	0.990744	AACGCUUGAAGGUCUGUAGGU	0.6
Pos_347414_TGME49_chrIII	GUAGACAACGGACUGAAGAGUCAGCGGUCCUUUGUUUAGA	0.995927	AACGGACUGAAGAGUCAGCGGUCC	0.6
ame-miR-3755_1653809	UACACAUAGUUAUAUGUAUGCUUGUAUAAAUAUAUAUAUAUAUAUAUGAACGGAUAUAUAUGUAUAUAUAUAUUUAUAUAAAUAUAUAUAUUAACUUUUAUGUGUG	0.991067	AACGGAUAUAUAUGUAUAUAUAUA	0.6
Pos_2385544_TGME49_chrXII	GGAAAUCCAGCUCCUUCUGGCUGUUUACAGAACGGCCGUAAAGAGCUUGUUUCC	0.991067	AACGGCCGUAAAGAGCUUGUUUCC	0.9
Pos_2057389_TGME49_chrXI	AACGUAUGCGCGUGUGCGUACGCACAUAUAUAUAUAUAUAUAUAUAUAUAUGCAAAAACAUGCGUACACGCGCGUGUACACGUU	0.990103	AACGUAUGCGCGUGUGCGUACGCA	0.9
Pos_2057385_TGME49_chrXI	UAUGUAAACGUAUGCGCGUGUGCGUACGCACAUAUAUAUAUAUAUAUAUAUAUAUAUGCAAAAACAUGCGUACACGCGCGUGUACACGUUCGUA	0.990211	AACGUAUGCGCGUGUGCGUACGCA	1
Neg_1879136_TGME49_chrX	UGGACUGUAGUACGUUGAAAGUGAAACGUAUUUAGUGCCA	0.995554	AACGUAUUUAGUGCCA	0.4
Neg_1763204_TGME49_chrX	AGUUUCCGCUCUCAGCACGAAUGAAACGUCUAAAUCGGAAACU	0.990202	AACGUCUAAAUCGGAAACU	0.6
Neg_1912886_TGME49_chrXI	AACGUCUUUCCCUUUGAUGAAACUAUCAAACUUUAUUGGUAGGGAGAAAGGUU	0.996228	AACGUCUUUCCCUUUGAUGAAACU	0.9
Pos_793803_TGME49_chrVIIa	AACGUGGGGAAGUACGUUAGGGCCUAUUACGGCGCAACAUACAACUAGAAGCGUGCAUACGCCGCUCGCGUACGCCAUGUGUCUUAAAUUUACGUCUGAAGUUUGUUGGUCUGUCAGGUUUUCUCCUAAAUGUCCUCCCUUCGUU	0.996306	AACGUGGGGAAGUACGUUAGGGCC	0.9
Pos_529110_TGME49_chrV	AGUAAUGGUGCACGGCUCGACGUGGUGUGACAGCUUUGGGUCAUCAAAACAACAAACGUGUCCGCCUGCGAUGCCGUGCGCAAAGCU	0.990373	AACGUGUCCGCCUGCGAUGCCGUG	0.4
tch-miR-1277-5p_1824438	GACAGAAACGUUUAUACGUACUGGUAUAUAUAUAUAUAUAUGUAUAUAUAUAUAUAUAUAUAUAUACGUAUAUACACAUGUACGUAUAGACAUCCAUC	0.991067	AACGUUUAUACGUACUGGUAUAUA	0.9
Neg_570416_TGME49_chrV	CAUGGGAACUCUCUAGAGUUGUGUAGGCUUAACUACCCGCUAGUCUAGAGCCUGCUUCAACGCCUGAGAGGGUUCCAUG	0.991067	AACUACCCGCUAGUCUAGAGCCUG	0.6
Neg_1514445_TGME49_chrIX	CCUUGUGACAACGACUUCCUUGCGAACUACGGGGAAAGAAGGAGGCUACGGGCGACAAAUGGAUGUAGACCGUGAAAGUGACAGAAGGCGAAGAAAGACUGUGGCUUUCUUCGACCAGGUUGGCGAGGAUGCAACGAGG	0.991411	AACUACGGGGAAAGAAGGAGGCUA	0.5
tch-miR-1277-5p_386459	GUGUAUAUAUAUAUAUAUAUAUAUAUAUAUAACUACGUAUAUAAGUAUGGUAUAUAUAUAUAUAUAUAUAUAUAUAUAU	0.991174	AACUACGUAUAUAAGUAUGGUAUA	0.4
Neg_1618882_TGME49_chrIX	GCAAACAACUAUAUAUAUAUAUAUAUAUGUAUAUAUAUAUAUAUAUAUAUGUAUAUAUAUAUAUAUAUGAAUAUAUUGUUUGU	0.991067	AACUAUAUAUAUAUAUAUAUAUGU	0.8
Neg_1043369_TGME49_chrVIIb	AUACGCAUAUAUUUGUAUAUAUAUUUGUAUAAAUAUAUUUGUAUAAAUAUAUUUGUAUAAAUAUAUUUGUGUAACUAUAUUUGUAUAUAUAUUUGUAUAAAUAUAUGUGUAU	0.991067	AACUAUAUUUGUAUAUAUAUUUGU	0.4
Neg_1192321_TGME49_chrVIII	CCUGGCAACAGAAUCGGUCACAUAGCAGGCUCUAUCGUUUGCUGUCUGAACUAUUCUUUGCUAGUG	0.991067	AACUAUUCUUUGCUAGUG	0.6
gma-miR1521a_2234237	CCAGGGAACUCAUCGUCGUUGAUUUGCCAUUAACAGAACGUUGGGUUGCCCUGG	0.994951	AACUCAUCGUCGUUGAUUUGCCAU	0.8
Neg_570416_TGME49_chrV	CAUGGGAACUCUCUAGAGUUGUGUAGGCUUAACUACCCGCUAGUCUAGAGCCUGCUUCAACGCCUGAGAGGGUUCCAUG	0.991067	AACUCUCUAGAGUUGUGUAGGCUU	1
cre-miR1169-3p_1583281	UGGAUGUUGCUUGCUGGGUUGAAGAACUGAAGAAGACAGGGUAAACGUUCAGAAUCGGCGGAAGUACUUAACUUGUCUUGUGCGUGUUCUCCCUCAACCAAGCACAUCUA	0.997502	AACUGAAGAAGACAGGGUAAACGU	0.8
Pos_970976_TGME49_chrVIIb	AAGGUCUGUAACGGCCUUAGUGAAAACUGAGGUGUAUUAUACGAUCUU	0.991346	AACUGAGGUGUAUUAUACGAUCUU	0.9
Neg_1047303_TGME49_chrVIIb	GGCUGCAACUGAUCCAGUCGCCACUGCAUGGACUGGAACAGCUGCAGCU	0.9919	AACUGAUCCAGUCGCCACUGCAUG	0.5
Neg_1333144_TGME49_chrVIII	AACUGGGUGCCGGGAUUAUAAACAUAAUGAUAUAUAUAUAUAUAUAUAUGUAUAAGACAUAUAUGCAUAUAUGUAUAUAUGUGGAUCUGUAGUUCUGGGCACUGGUU	0.990103	AACUGGGUGCCGGGAUUAUAAACA	0.8
Neg_1720128_TGME49_chrX	GAAAGAAACUGGUCCGUCGACACACGGUAAGUUUCUUUC	0.993435	AACUGGUCCGUCGACACACGGUAA	0.5
cbn-miR-7579_2291109	ACAUUAUGAGUGGGACAGUUUUCUAACUGUCCGCUCUGAUGU	0.995554	AACUGUCCGCUCUGAUGU	0.7
Pos_1107087_TGME49_chrVIIb	AUACGAGUUUCCAUAGUUGCGUCCGUACGCACAUCUCUUGUGACGGUGAGGACGAACUGUGGGCAAACUGUAU	0.991067	AACUGUGGGCAAACUGUAU	0.5
Pos_773788_TGME49_chrVI	CGCCAAAACUUAGGGCGCCGACACGCGGGUCGCUUACGAUCUUUCGGAUACGAUGGCUGUGAUUUUAACCAAUUCGUAAUUAUCUGAAUAAAAUGGUCGUCAGUCGAUCAACUACUCUCUGUUGGGCGCUUGAGUUUUGGUG	0.996552	AACUUAGGGCGCCGACACGCGGGU	0.6
tch-miR-1277-5p_1451102	AACUUAUAGAUGGAAACACGUAUAUAUAUGUAUAUAUAUGUAUAUAUAUGUAUAUGUAUAUAUAUGUAUAUAUAAAUAUAUAUAUAUAUAUAUACGUAUGGCCGUAUAUACGUU	0.991067	AACUUAUAGAUGGAAACACGUAUA	0.7
Neg_717906_TGME49_chrVI	GCUUGAAACUUCGAAGUCUCGCGAAAAGCGAGACUUCGAAGUUUCAAGC	0.991067	AACUUCGAAGUCUCGCGAAAAGCG	0.9
Neg_150913_TGME49_chrIa	AACUUCUGACGCCUGCUGACCCGAGUCUAGUUUUGUUGAUGAGUGGGUAGCAGGUGCAGAGUU	0.991023	AACUUCUGACGCCUGCUGACCCGA	1
Pos_1928672_TGME49_chrXI	GGUGGGAACUUUGCAUGCGUAGGCAACGGACACGUCUGAAACGAGCUCGCGUCGGCAAAGACCACGCCGUCGACAGAGGGAAAAAACGGUCAGAUGAGUCACUUGUGUACGUUCGCAGGUUUUCGGC	0.995867	AACUUUGCAUGCGUAGGCAACGGA	0.8
Pos_2235694_TGME49_chrXII	CGGGGUGCGUCUUUGGAUCUCUCUACUAGAAAGAAAGAAGUAGGGGGUUUUAGAGACUCACCUCCG	0.990426	AAGAAAGAAGUAGGGGGUUUUAGA	0.6
Pos_1405580_TGME49_chrIX	AAGAAAGCCGCCAUGACUGGCACCGGUGUGGACGGCUUUUUU	0.990426	AAGAAAGCCGCCAUGACUGGCACC	0.7
Neg_2245578_TGME49_chrXII	CUCGCCUUCUUGACCUUGGAGACGCACGCAAAGAAAGGAGCGGCUUGGGGGUUCGAGAAGGCGAG	0.991067	AAGAAAGGAGCGGCUUGGGGGUUC	0.6
Pos_2241413_TGME49_chrXII	AAGAACGACGAAGAACUUCGUGUGGGGUCUGCUAAGGCCGCCGCGGAGCUUCGUCUUUGUU	0.995554	AAGAACGACGAAGAACUUCGUGUG	0.9
Pos_2293955_TGME49_chrXII	CAGCGAGGCAAACGGUCUGCGCUGAAGAACGGGUGUAGCUGUUGCCUCUCUG	0.990957	AAGAACGGGUGUAGCUGUUGCCUC	0.4
Pos_1076190_TGME49_chrVIIb	CUGCUUCAUCUAAAGACAGCGACUAAGAACGUUGUACUAGAGGUGAACGCAG	0.991346	AAGAACGUUGUACUAGAGGUGAAC	0.7
Pos_984290_TGME49_chrVIIb	UCGCGCUUCUUGAACUUCGUCUCCGGUACAAGAAGAAGAAGAGAGUCGAAGAAGAGAAGCGCGG	0.995159	AAGAAGAGAAGCGCGG	0.9
Pos_775916_TGME49_chrVI	AAGAAGCUCUUUUGGACGUUUACGUCCGAAGAGACAUCUU	0.994951	AAGAAGCUCUUUUGGACGUUUACG	0.8
Pos_832664_TGME49_chrVIIa	UCUGUGUGUUCUGUUCUACGCUCUCCUUCUUGCUGCUCUAGCAAGAGUGGUGAGAAGAAGGACGAACAGAACCCGGAGA	0.991067	AAGAAGGACGAACAGAACCCGGAG	0.4
Pos_1677596_TGME49_chrX	AAGAAGGGGUGCUAAGCGUGUAAACGCUCUGGUCUCUCUUCUU	0.990426	AAGAAGGGGUGCUAAGCGUGUAAA	0.9
Pos_2121105_TGME49_chrXI	GCUUGAAAGAAGGGUCUUCGUUGUCGGCAAAAAUAGCCUGACGCGAGGAACCUGUCUUUCUGU	0.994951	AAGAAGGGUCUUCGUUGUCGGCAA	0.9
Neg_1110298_TGME49_chrVIIb	CACUGAAUCGGUGAAUACUUGGGUAAGAAGUAUAAUAUUCUGAUUUAGUG	0.992172	AAGAAGUAUAAUAUUCUGAUUUAG	0.5
hsv1-miR-H1-5p_2078730	CAGAGUUUUGCUUUGGCUGUCCUUCUUCUGAAGAAGUCGAAGGACAGGAAGUGGGGCUCUG	0.990705	AAGAAGUCGAAGGACAGGAAGUGG	0.7
mml-miR-297_1869667	GUGCGCAUGUCUGUGUGUAUGUGCAUACGGAAGAAUGUGCGUGUAUUUUUGUAUAUAUAUAUAUGUGUAUGUAUGCUCACGAAUAUAUACAUAUAUAUAUAUUUAUAUAUGGAUUUAUAUAUGGAUAUAGUGUGCACGUAUACAGACUAUGUGUAU	0.991067	AAGAAUGUGCGUGUAUUUUUGUAU	0.6
Neg_2352024_TGME49_chrXII	GCAGAAAAGGGAUGUCUCGAUUUCGCAGGAAAGAAUUUCUCUUUCCUGCACGAAAAGGGGCAACCUUCUGU	0.991385	AAGAAUUUCUCUUUCCUGCACGAA	0.4
Pos_876416_TGME49_chrVIIa	GCCUAGAAGACAGAGGAAAAGUCUACUUGACCUCCUGUGUCUCAGGC	0.992285	AAGACAGAGGAAAAGUCUACUUGA	0.5
Pos_594528_TGME49_chrV	AAGACAUACGGACAGGCGUCUAAAGUGCUCAGACGACCUGCCGUACCUGUCUU	0.990426	AAGACAUACGGACAGGCGUCUAAA	1
Pos_1053401_TGME49_chrVIIb	UGUGGCCCUCGGAUGCAGUUGAUUGUGCUUAAGGGCGUCUUAGUCGAAGAACUUAAGACAUCAAUCACUUCUCCAGGGCUACA	0.991067	AAGACAUCAAUCACUUCUCCAGGG	0.9
Neg_1444072_TGME49_chrIX	UAGAGAAAGACGUUCAGGACCGCCAAGGUAGUUCUGUGCGUCUCUCUG	0.994951	AAGACGUUCAGGACCGCCAAGGUA	0.9
Pos_1174262_TGME49_chrVIII	UCGUUCUGUCGUAUACGCUCUUGUACAUUAAAGACGUUUUGCGACGAACGG	0.991067	AAGACGUUUUGCGACGAACGG	0.8
Pos_1490072_TGME49_chrIX	UGAGAAAAGAGAAGGACGUGUUGUCCCAUUCGUUCGGGGUGUGGGACGACAGUUCGCUCUUGUCUGA	0.991067	AAGAGAAGGACGUGUUGUCCCAUU	0.9
Pos_789849_TGME49_chrVIIa	CUGUGGAAGAGACGAGGAGGUGAUUGCGGGCGCGACGCUUCUGCGUCUCUUAGACAG	0.991346	AAGAGACGAGGAGGUGAUUGCGGG	0.9
hsa-miR-6873-3p_1643981	AAGAGAGAGACCCAGAGAGCAGAGAGGGAGAGGAAGGGAGAAGAGAGCGAGUGGGCGACGAAGCCGUCCAAGUGGACGUCGCUCUUGGCUUCUUUUCUCUCUUCUUCUCUCUCUUUUUCUCUGUCUUCUUCUCUCUCUU	0.991688	AAGAGAGAGACCCAGAGAGCAGAG	0.9
Pos_1133007_TGME49_chrVIIb	AGAUUUGGACCCCUGCUCUCUGUCAAGAGAGAGCGUGGGGAAGGAGAUCU	0.991664	AAGAGAGAGCGUGGGGAAGGAGAU	0.8
Neg_1990109_TGME49_chrXI	UGCCGUGUAUUUCUUUUCUAUCUGAAGAGAGAUUUACGCGGCA	0.990426	AAGAGAGAUUUACGCGGCA	0.6
Neg_1535794_TGME49_chrIX	GGGAGGAAGAGAGCGAGGCAAAGACGAGAGGAAAUCGAACUCGUCUGUUGGUACCUCGUUCUCUUUCUCCU	0.990426	AAGAGAGCGAGGCAAAGACGAGAG	1
Pos_1752473_TGME49_chrX	GCGCAGAAGAGAGGGAAGCGCAAGGCACUUCCCUCUCUUCUUGC	0.991279	AAGAGAGGGAAGCGCAAGGCACUU	0.9
Pos_1904463_TGME49_chrX	AAGAGAGUAUCUUUUAAUUAUACUUUUGUAUAGAGGUAUCUCUUUU	0.995389	AAGAGAGUAUCUUUUAAUUAUACU	0.9
Neg_119539_TGME49_chrIa	ACAGAUGUGUAUGAAUAGGGAAUGUGACAACGUAGAUGUUUAUUGAUGUACACAGGCGCAUUUAUGUGAGAAAAGAGCACUGAAUGCACUGAAGUGACAACAGCAGGUACCACCUACACAAGAGACAUCCCUAUUUAUCUAUCUGU	0.997003	AAGAGCACUGAAUGCACUGAAGUG	0.7
Neg_1595212_TGME49_chrIX	AAGAGCAGGACUGGGGGUUUUCUGCUGGACUCCCAGAUUUCUUGCUCUU	0.990426	AAGAGCAGGACUGGGGGUUUUCUG	1
ppc-miR-8276-3p_787866	CUUGAAGAAACCCUUGAGACUUGAAAGAGCGAAGAUGCUACAGAGUCUGUAGCACUUCUUUGUCUUUCUCAAGGCGCUUUAAG	0.990103	AAGAGCGAAGAUGCUACAGAGUCU	0.4
Neg_619700_TGME49_chrV	GGGACGGCGUUGAUCAUUCUGUGGAAGAGCGACGCCGUUUU	0.990426	AAGAGCGACGCCGUUUU	0.6
hsa-miR-4455_1958435	GAGCAAACAUGCAGCGACUGUCUUCACGAGAAGAGCGUGGGCGACGUACUUGGGCAAACCUAGUGUUUGAAUGGACUAGUUAUGUGCUCAGCUUGACCUUGAGACGUUUUCCGUGGACUGCGGCUACGCGGGUGUGUUUGUUC	0.994791	AAGAGCGUGGGCGACGUACUUGGG	0.7
Neg_2287349_TGME49_chrXII	GCGGGGACGACGACGCGAGGAAGAGCGGCGAAGAGGAAAUCUCCUUCUCGAUCUCUUCCGCGAGUUGUCUCCGC	0.991385	AAGAGGAAAUCUCCUUCUCGAUCU	0.6
Neg_1628846_TGME49_chrIX	GCUGGGAAGAGGCCUUCUUCCCACCGGCCUCUUCCAGC	0.991047	AAGAGGCCUUCUUCCCACCGGCCU	0.4
Pos_2056145_TGME49_chrXI	UGUGUAAAGAGGCGAGGGAGUGUCGUAGCCGACGCCCCUGCUUUCAUACAUA	0.991385	AAGAGGCGAGGGAGUGUCGUAGCC	0.9
pxy-miR-8546_568394	AAGAGGGAUCAGCUGUGGGCGAACCCACGGAGGAUUCCUCUU	0.990705	AAGAGGGAUCAGCUGUGGGCGAAC	0.8
mmu-miR-6979-3p_1168194	UCAGGGAAGAGGGCGGUAAGAUGGUUGCGUGCGUCAAGAAACAGGAGGAUACAUACAUAAAAGCACGUCUACUUUUGUGUGUCUUUAUGUCUAUAUGUCCCCCUCUUCACUUAAACGUUGCACAUGGAUGUCUGUCUGUCUCCCUGUC	0.9907	AAGAGGGCGGUAAGAUGGUUGCGU	0.8
Pos_1019211_TGME49_chrVIIb	GAGUAGGAAGGGCGGAAGAGUAGAAGUCAGACGUAUCACUCUGCGAGCCACUUGUAGCAGGAAGUGUCUAAGUCCGUCAAGAGGUUGCUGUCUGUGGCGCAUCGUCGGGCCGUGUUGAAGUCGACUUUUCUUCUGUCUGUUCUCUGCUU	0.998556	AAGAGGUUGCUGUCUGUGGCGCAU	0.6
Pos_1753239_TGME49_chrX	GGUGAAAAGAGUAUCUCUAAGACCAAAGAGAUACUAUAUUUACU	0.991963	AAGAGUAUCUCUAAGACCAAAGAG	0.6
Pos_1248602_TGME49_chrVIII	GAGGCCCGCGAGCUCUUCGGAGGGAAGAGUGUGGGUCCUC	0.990426	AAGAGUGUGGGUCCUC	0.7
Neg_168070_TGME49_chrIa	UUUCGUGAACCGUUACCUUUGUUGACGACAAAGAUACGGUCGCGGAA	0.991385	AAGAUACGGUCGCGGAA	0.6
rno-miR-466b-3p_832853	AAGAUAGAUGGGACGUAGAUGUGUGUUUAUAUGUAUAUUUAUGUGUAUGUGUAUAUGUAUGUAUAUAUGUAUAUAUGUAUAUAUGUAUAUAUGUAUAUGUAUAUAUAUACAUAUUUACAUAUAUAAACGUAUGCACACAUGUGACUCUCUCUGUUUU	0.991067	AAGAUAGAUGGGACGUAGAUGUGU	0.9
Neg_658213_TGME49_chrVI	CGGAUUUGUGAAUAUACAGCCAAACAUAUACAUAUAUAUAUAUAUAUAUAUAUAUAUAAACAUAUAUAAAGAUAUGUAAAGAUAUAUAUAUAUAUAUAUAUAUCUAUGGUGAAGUUUGUGUGUGGAUAAACAUCUG	0.991003	AAGAUAUAUAUAUAUAUAUAUAUA	0.8
Neg_2113706_TGME49_chrXI	CCCCCCGGCAAAGCUAGCUUUGAGACGAUGAAGAUCAUAGCUACCUUGAUGUCGGGGGG	0.991385	AAGAUCAUAGCUACCUUGAUGUCG	0.6
Pos_2381561_TGME49_chrXII	UGUCUAAAGAUCCUCAAUAAACGCUCAGUAGUUUAUGAGUGAUCAAGACA	0.994785	AAGAUCCUCAAUAAACGCUCAGUA	0.5
mmu-miR-7002-3p_131201	UUGAAAAAGGUGCUUAUAUAUGUGUUUACAUGCUUCCGCUUGCCAGACGGACGGAAGCAAGUGGUAUGAGUGCCAUUUUCGCG	0.991067	AAGCAAGUGGUAUGAGUGCCAUUU	0.8
Neg_1974871_TGME49_chrXI	GCUUGUAGUAAAUACUUACGAGGAAAGCACGUAAAUAUGUAGACGAGC	0.991084	AAGCACGUAAAUAUGUAGACGAGC	0.5
Pos_960397_TGME49_chrVIIb	UAUACUAAGCACGUAUUUGGUGUCCUUCAGUCACCAUUGUUGUGCUUCAGUGUG	0.990206	AAGCACGUAUUUGGUGUCCUUCAG	0.6
mmu-miR-7064-3p_1589897	GGAGGGCCCUUUAGGUCUGGCGGCAAGCAGACCAAGAGGGGCCUCU	0.990454	AAGCAGACCAAGAGGGGCCUCU	0.5
ppy-miR-1254_1614831	GUGACCGUCGUCGAAAGUAGGGAGCAGAAGAAGCAGACCGCUUCUGCUUCUCCUGAGGCUCCUGCUUCGAGACGCUGUCAC	0.991067	AAGCAGACCGCUUCUGCUUCUCCU	0.4
tgo-novel-41_1584916	UGCUGGAAGCAGCCAGUCCGCCCUCAGGGGUGUGCACUUGGUGAAUUCUAGCA	0.995554	AAGCAGCCAGUCCGCCCUCAGGGG	0.7
tgo-novel-41_2059	UGCUGGAAGCAGCCAGUCCGCCCUCAGGGGUGUGCACUUGGUGAAUUCUAGCA	0.995554	AAGCAGCCAGUCCGCCCUCAGGGG	0.7
tgo-novel-41_21423	UGCUGGAAGCAGCCAGUCCGCCCUCAGGGGUGUGCACUUGGUGAAUUCUAGCA	0.995554	AAGCAGCCAGUCCGCCCUCAGGGG	0.7
tgo-novel-41_21720	UGCUGGAAGCAGCCAGUCCGCCCUCAGGGGUGUGCACUUGGUGAAUUCUAGCA	0.995554	AAGCAGCCAGUCCGCCCUCAGGGG	0.7
tgo-novel-41_22290	UGCUGGAAGCAGCCAGUCCGCCCUCAGGGGUGUGCACUUGGUGAAUUCUAGCA	0.995554	AAGCAGCCAGUCCGCCCUCAGGGG	0.7
tgo-novel-41_24432	UGCUGGAAGCAGCCAGUCCGCCCUCAGGGGUGUGCACUUGGUGAAUUCUAGCA	0.995554	AAGCAGCCAGUCCGCCCUCAGGGG	0.7
tgo-novel-41_24525	UGCUGGAAGCAGCCAGUCCGCCCUCAGGGGUGUGCACUUGGUGAAUUCUAGCA	0.995554	AAGCAGCCAGUCCGCCCUCAGGGG	0.7
tgo-novel-41_24693	UGCUGGAAGCAGCCAGUCCGCCCUCAGGGGUGUGCACUUGGUGAAUUCUAGCA	0.995554	AAGCAGCCAGUCCGCCCUCAGGGG	0.7
tgo-novel-41_26211	UGCUGGAAGCAGCCAGUCCGCCCUCAGGGGUGUGCACUUGGUGAAUUCUAGCA	0.995554	AAGCAGCCAGUCCGCCCUCAGGGG	0.7
tgo-novel-41_26893	UGCUGGAAGCAGCCAGUCCGCCCUCAGGGGUGUGCACUUGGUGAAUUCUAGCA	0.995554	AAGCAGCCAGUCCGCCCUCAGGGG	0.7
tgo-novel-41_29031	UGCUGGAAGCAGCCAGUCCGCCCUCAGGGGUGUGCACUUGGUGAAUUCUAGCA	0.995554	AAGCAGCCAGUCCGCCCUCAGGGG	0.7
tgo-novel-41_29219	UGCUGGAAGCAGCCAGUCCGCCCUCAGGGGUGUGCACUUGGUGAAUUCUAGCA	0.995554	AAGCAGCCAGUCCGCCCUCAGGGG	0.7
tgo-novel-41_31151	UGCUGGAAGCAGCCAGUCCGCCCUCAGGGGUGUGCACUUGGUGAAUUCUAGCA	0.995554	AAGCAGCCAGUCCGCCCUCAGGGG	0.7
tgo-novel-41_31640	UGCUGGAAGCAGCCAGUCCGCCCUCAGGGGUGUGCACUUGGUGAAUUCUAGCA	0.995554	AAGCAGCCAGUCCGCCCUCAGGGG	0.7
tgo-novel-41_31754	UGCUGGAAGCAGCCAGUCCGCCCUCAGGGGUGUGCACUUGGUGAAUUCUAGCA	0.995554	AAGCAGCCAGUCCGCCCUCAGGGG	0.7
tgo-novel-41_35492	UGCUGGAAGCAGCCAGUCCGCCCUCAGGGGUGUGCACUUGGUGAAUUCUAGCA	0.995554	AAGCAGCCAGUCCGCCCUCAGGGG	0.7
tgo-novel-41_429	UGCUGGAAGCAGCCAGUCCGCCCUCAGGGGUGUGCACUUGGUGAAUUCUAGCA	0.995554	AAGCAGCCAGUCCGCCCUCAGGGG	0.7
tgo-novel-41_4640	UGCUGGAAGCAGCCAGUCCGCCCUCAGGGGUGUGCACUUGGUGAAUUCUAGCA	0.995554	AAGCAGCCAGUCCGCCCUCAGGGG	0.7
tgo-novel-41_640	UGCUGGAAGCAGCCAGUCCGCCCUCAGGGGUGUGCACUUGGUGAAUUCUAGCA	0.995554	AAGCAGCCAGUCCGCCCUCAGGGG	0.7
Neg_1484156_TGME49_chrIX	CAGGUACACAGGCAAGCUGGAGCGAAGCAGCUUUAUCUUGUGUUCUGUUACCUG	0.995554	AAGCAGCUUUAUCUUGUGUUCUGU	0.4
Pos_1367772_TGME49_chrVIII	CAGGAGAAGCAGGAGGAGACGUGGAAAGAAAAACGCCUGCUGCUUCUUCGUG	0.991688	AAGCAGGAGGAGACGUGGAAAGAA	0.7
Neg_2007425_TGME49_chrXI	CGAUUUGGUUGGUGCAAGCAACUGUCUUCGUGAGCUGCGGGGGAAAGUGUUUUUGUGGUUCUCCUUUCACAGAAGCAGUUACGACUUGCGGCUUCGAAGGUACCCCUACAAGACUUGCGUCCUCCAGUAAAAUAGAUUUUAAUCG	0.996389	AAGCAGUUACGACUUGCGGCUUCG	0.5
Pos_2286355_TGME49_chrXII	AAGCAUAUCUAUUUGUCUUUCUGUCUUCCUACGUGUCUAACUAUGCAUCUGUCUGUCUUUCUGCCUGUAAACGUAUAUAUAUAUAUAUAUAUAUAUAUAUAUACGUGUAUGUCUAUAUACACCACGGCGACCGGUGACUACAUGAGUACACAUAGACAGAUUGACAAUCACAGAAAUGCUU	0.990373	AAGCAUAUCUAUUUGUCUUUCUGU	0.8
Neg_2390824_TGME49_chrXII	AAGCAUGAAUACAUAAAUAUAUAUAUAUAUAUAUAUAUGUAUAUAUAUAUAUGUACAUAAGUAUAUGCAUAUAUAUAUAUAUAUAUAUAUAUAUAUAUACGUAGAUGCUU	0.990103	AAGCAUGAAUACAUAAAUAUAUAU	0.6
rno-miR-466b-4-3p_1860439	AUGCGUACAUAUAUAUAUAUAUAUAUAUAUACAUACAUACAUAUCUGUGUACGUAAGCAUGCGUAUAAACACAUAUAUAGACAUACAUGUGUUUAUACGCAUACACGUAAAUAGAUAUGUACACACGUAUGCUUAUAUACGCAUAUAUACGUGUACGCAU	0.990103	AAGCAUGCGUAUAAACACAUAUAU	0.7
mml-miR-297_1156712	CAUAUAUCCAUAUAUAUAUAUAUAUGUAUAUGUAUAUGUGCAUCUGCAAAGCAUUAUAUAUAUAUAUAUAUAUAUAUAUGUAUAUGUG	0.991067	AAGCAUUAUAUAUAUAUAUAUAUA	1
Pos_2395640_TGME49_chrXII	AAGCCAUGAGGUCAAGCAGAGGUUACCGGAACUUCCAGAUUCCCCUGUAGUCUAUUUGGUUCCUCUGUUUCACCUAUGGCUU	0.991067	AAGCCAUGAGGUCAAGCAGAGGUU	1
Pos_167761_TGME49_chrIa	GGCGGGAAGCCCCGCGGGUUCCGCGUGCGGCGAGCGCGGGGCGUCCGAGAAGCCCGGACGGAAGCCGAGCUCCGAGGUACCGGAGCCCGCGGGGCGGCCCGGCC	0.990919	AAGCCCCGCGGGUUCCGCGUGCGG	0.9
Neg_662059_TGME49_chrVI	GGCUUCAGGGACUUGCCCUUCGAGAAGCCCGGAGGGCGGUCCAGAAGCC	0.991023	AAGCCCGGAGGGCGGUCCAGAAGC	0.4
ppy-miR-516a-3p_842334	GCUCUUUUGUCGCGCGUACUCCUCCUGAGCUGGGACGCUGCGUCUCCGACGAGCAGCGUCAGAGGCUUGGACCUCUGAAAGCCUCCGAGGAAGACGCUGCUUCCCUUCAGAGAGAGCGGCCGCGGAAGAGC	0.990496	AAGCCUCCGAGGAAGACGCUGCUU	0.6
mml-miR-579_2178508	GCGCUUCUCUGUUUCGGUUUUGCUUAUCUCGGAUGUCUCGGCGGGUGUGUGGUUUGCAUUUCAGAGAUUGUCACAAAAAAGCCUGGCGGUCUGUACCAUAUGAGUGCGUCGCCUGCGACUGCGUGAAGAGCAGACUGAGAAGUGAGAGGAGACGC	0.996899	AAGCCUGGCGGUCUGUACCAUAUG	0.7
Pos_2184185_TGME49_chrXII	GCUAUGUUUUCCCCUGCGCUUUCUUUUGACUGAAGGAGUCAAGAGACGAAGCGACGGGGGAACAAUAGU	0.991067	AAGCGACGGGGGAACAAUAGU	0.8
Pos_382485_TGME49_chrIII	AAGCGAGGAGGCCUCUUUUCGAGAGGCCAGACUUCGCUU	0.990744	AAGCGAGGAGGCCUCUUUUCGAGA	0.7
Pos_808176_TGME49_chrVIIa	CUUCGGGCCUCUCCUCUGUCUGACAGAGGAAAGCGAGGCUGACGAAG	0.990744	AAGCGAGGCUGACGAAG	0.5
Neg_537133_TGME49_chrV	GCCGUCAAGCGAUCACAACAGAUUGUGACGUUGGCGGU	0.990426	AAGCGAUCACAACAGAUUGUGACG	0.8
Pos_899832_TGME49_chrVIIa	UGCGGUAAGCGGAGAGCGGAAAAGGACUUCUUCGCAACCGCG	0.990125	AAGCGGAGAGCGGAAAAGGACUUC	0.7
xla-miR-703_243656	GCUUUCUUUCUCUCUGAAGGUUGGAAGGACAAGCGGCAGAGAGAGAGACUGAGAGC	0.990438	AAGCGGCAGAGAGAGAGACUGAGA	0.8
Pos_1329993_TGME49_chrVIII	GGAGGCAAGCGGGUAACGGACCUCCCGUUGCUCGUCGGCUUCC	0.991023	AAGCGGGUAACGGACCUCCCGUUG	0.7
Neg_1832492_TGME49_chrX	CGGGUGAAGCGGGUCUCUGGUCAAUGGAGACUCGCCACCCG	0.990744	AAGCGGGUCUCUGGUCAAUGGAGA	0.7
Pos_986793_TGME49_chrVIIb	GAGACGAAGCGUACGCCGGUGGUCCGGCAUGCGCUUGUCUU	0.990957	AAGCGUACGCCGGUGGUCCGGCAU	0.5
Neg_853274_TGME49_chrVIIa	CAGAGAAAGCGUCGCUCGGAGAGAUCCGACCGGGAUGUCUCCUCAGUGUGGUGACUUUCUCUG	0.991385	AAGCGUCGCUCGGAGAGAUCCGAC	1
Pos_793803_TGME49_chrVIIa	AACGUGGGGAAGUACGUUAGGGCCUAUUACGGCGCAACAUACAACUAGAAGCGUGCAUACGCCGCUCGCGUACGCCAUGUGUCUUAAAUUUACGUCUGAAGUUUGUUGGUCUGUCAGGUUUUCUCCUAAAUGUCCUCCCUUCGUU	0.996306	AAGCGUGCAUACGCCGCUCGCGUA	0.4
str-miR-7880t-5p_920256	GUCUUGCCGCAGCAUGCUGCACUUGGUUGAAAGCGUGUUGCGGGGAAGAC	0.991876	AAGCGUGUUGCGGGGAAGAC	0.7
Pos_967072_TGME49_chrVIIb	UAAACUAAGCUAUAUGUGUAUAAAAAUGUGUCUGCAGGCCAAACCUCAAAACUGUAUAUAUAUAUAUAUAUAUAUAGCUUAGUUUA	0.991067	AAGCUAUAUGUGUAUAAAAAUGUG	1
Pos_2009632_TGME49_chrXI	UGCCUUGGCCUCUUCUUGAACUUUUUUCGAAAGCUCAAAGGAGUUGAAUGAGGAGGCCGUUGCG	0.991067	AAGCUCAAAGGAGUUGAAUGAGGA	0.7
Neg_869186_TGME49_chrVIIa	UCUACAAAGCUCGACCUUUCGUUUCGGUUUUGGCCUUUAGCCGACCGAGAAAGGUCAGUUUUCCAGA	0.991067	AAGCUCGACCUUUCGUUUCGGUUU	0.9
Pos_113847_TGME49_chrIa	UCAGUGAAGCUGCGAGCCGUUGCUGGCAGGUACACUGG	0.990896	AAGCUGCGAGCCGUUGCUGGCAGG	0.8
oan-miR-1402_1568968	CAGAUGCUGUGCUGUUCCGGUUUGGUGGUGCAGGAAGAUGUAGCGGAGAAGCUGGGACUGGACAGCGCGGCGUCUG	0.991644	AAGCUGGGACUGGACAGCGCGGCG	0.9
Pos_955031_TGME49_chrVIIb	GCGGGGAAGCUUGCCGCGCUUCGUAGUGGCAAGUUCCGCGC	0.990957	AAGCUUGCCGCGCUUCGUAGUGGC	0.4
Neg_720330_TGME49_chrVI	UGCGUCUUCAUUUGGGUGUAUGGACAGCUGCAGAGGACGUGGAAGCUGGGACCGAAGCUUGUGAAGGCGCCGACAUUAGUGUAAGCGCGAACUCAGCUGUUUAUCCCAGGUGAAGUUUAAGCGUA	0.993742	AAGCUUGUGAAGGCGCCGACAUUA	0.4
Pos_1016845_TGME49_chrVIIb	CGCUGACUGCAGGUCUUCUAUAAGAAGCUUUAGCAGUCACUG	0.995554	AAGCUUUAGCAGUCACUG	0.6
Pos_827474_TGME49_chrVIIa	AGAACUCAUCGGCAGUAUACACUUUUGACUAAGGAAAAGAAGUCGCUCAGUCAAAGGGUACCCUACUGACUGAGGAGUUUU	0.991067	AAGGAAAAGAAGUCGCUCAGUCAA	0.4
Neg_560490_TGME49_chrV	GUAGAGAGGACAGAAAAGGAAGACAAGGAACAGGAGACGGCGGGGGGUCUGUUAUUUUUCAUGCCGGCUCAGCCUGUCCUGGCCUUGUCUUUUCUUUCUCUCGAC	0.991664	AAGGAACAGGAGACGGCGGGGGGU	0.4
Neg_1189002_TGME49_chrVIII	CGAGUUAAGGAACAGGGGAUGCCAGCCAGAGAGACUCGAGAUAAGAUGUGCAGUUGUGUGUGUCGCAUGCAUCGGGUUGCAUCAGUUCGUUUUCCUCUGUUUUUUUCCUCG	0.990448	AAGGAACAGGGGAUGCCAGCCAGA	0.9
Neg_580419_TGME49_chrV	CGGCGGAAGGAACCCUCCACGACUGUGGAGACUUUAUCGGUUCCUUACCGCCG	0.991385	AAGGAACCCUCCACGACUGUGGAG	0.9
hsa-miR-4524b-3p_1680787	AAGGAAGGAGGGAGUUACUGAGACCUCGGACUUGGAUACAGGUUCAGGCUGCGGCUCCUUUUCCUCCUUCCUU	0.991385	AAGGAAGGAGGGAGUUACUGAGAC	1
Pos_817427_TGME49_chrVIIa	CCCUUGAGCUUCUACCUUCCUUUACAGAAUAAGGAAGGUUAGUCAAGAGG	0.994785	AAGGAAGGUUAGUCAAGAGG	0.8
Neg_1499578_TGME49_chrIX	UCGAACAAGGAAUGGUAUGUAAGAAGGCCGUUGUUGGUUCCGA	0.992546	AAGGAAUGGUAUGUAAGAAGGCCG	0.5
xla-miR-703_243656	GCUUUCUUUCUCUCUGAAGGUUGGAAGGACAAGCGGCAGAGAGAGAGACUGAGAGC	0.990438	AAGGACAAGCGGCAGAGAGAGAGA	0.5
tch-miR-1277-5p_551750	GUUUAUACGUAUGUAUAUAUAUACAUAUAAAAGGACAUACGUACAAAU	0.995196	AAGGACAUACGUACAAAU	0.8
Pos_115452_TGME49_chrIa	CCCUCCUUGUCUUAGUGUCUUCGGAAGGACGCAAAGCAAGAGAGGG	0.994951	AAGGACGCAAAGCAAGAGAGGG	0.5
cin-miR-4115-3p_2252607	CUGCUCUCCCGCUCUCCGUCUCGUCUUCUUCUCUGUUGAGUCAGAAGAAAGGACGGAGAAAGGAGGCAG	0.991688	AAGGACGGAGAAAGGAGGCAG	0.7
Pos_399207_TGME49_chrIII	GCGGGAAAGGAGACACUUAAAACCUGUUUCCUUGCCCGU	0.990426	AAGGAGACACUUAAAACCUGUUUC	0.6
tgo-novel-20-2_366746	AGCGGAAAGGAGACGUGGAGACGAGGAACCUCGAACGUGUCUCGUCGUCUCCGUUUCCGUU	0.991967	AAGGAGACGUGGAGACGAGGAACC	1
Neg_779688_TGME49_chrVI	UUCUGGAAGGAGAGUAAGACGUGUGUCUGAGCAGGGAAAUGCGUCUUCCUCGCCUUCCAGAA	0.991067	AAGGAGAGUAAGACGUGUGUCUGA	1
Pos_10456_tgme49_asmbl.164	GUAAUAUCAAAUCCUUCGUUAGACUUUCGUGUAGCUCUCUCUACGUCUUUCUAUGUUAGAAAGUGAGAGAGAGUUUACAAGGAGUCUAAACAACAAACUUUAUUGC	0.994951	AAGGAGUCUAAACAACAAACUUUA	0.4
Pos_13815_tgme49_asmbl.172	GUAAUAUCAAAUCCUUCGUUAGACUUUCGUGUAGCUCUCUCUACGUCUUUCUAUGUUAGAAAGUGAGAGAGAGUUUACAAGGAGUCUAAACAACAAACUUUAUUGC	0.994951	AAGGAGUCUAAACAACAAACUUUA	0.4
Pos_20640_tgme49_asmbl.278	GUAAUAUCAAAUCCUUCGUUAGACUUUCGUGUAGCUCUCUCUACGUCUUUCUAUGUUAGAAAGUGAGAGAGAGUUUACAAGGAGUCUAAACAACAAACUUUAUUGC	0.994951	AAGGAGUCUAAACAACAAACUUUA	0.4
Pos_20725_tgme49_asmbl.208	GUAAUAUCAAAUCCUUCGUUAGACUUUCGUGUAGCUCUCUCUACGUCUUUCUAUGUUAGAAAGUGAGAGAGAGUUUACAAGGAGUCUAAACAACAAACUUUAUUGC	0.994951	AAGGAGUCUAAACAACAAACUUUA	0.4
Pos_20922_tgme49_asmbl.294	GUAAUAUCAAAUCCUUCGUUAGACUUUCGUGUAGCUCUCUCUACGUCUUUCUAUGUUAGAAAGUGAGAGAGAGUUUACAAGGAGUCUAAACAACAAACUUUAUUGC	0.994951	AAGGAGUCUAAACAACAAACUUUA	0.4
Pos_24402_tgme49_asmbl.419	GUAAUAUCAAAUCCUUCGUUAGACUUUCGUGUAGCUCUCUCUACGUCUUUCUAUGUUAGAAAGUGAGAGAGAGUUUACAAGGAGUCUAAACAACAAACUUUAUUGC	0.994951	AAGGAGUCUAAACAACAAACUUUA	0.4
Pos_2787_tgme49_asmbl.114	GUAAUAUCAAAUCCUUCGUUAGACUUUCGUGUAGCUCUCUCUACGUCUUUCUAUGUUAGAAAGUGAGAGAGAGUUUACAAGGAGUCUAAACAACAAACUUUAUUGC	0.994951	AAGGAGUCUAAACAACAAACUUUA	0.4
Pos_30181_tgme49_asmbl.522	GUAAUAUCAAAUCCUUCGUUAGACUUUCGUGUAGCUCUCUCUACGUCUUUCUAUGUUAGAAAGUGAGAGAGAGUUUACAAGGAGUCUAAACAACAAACUUUAUUGC	0.994951	AAGGAGUCUAAACAACAAACUUUA	0.4
Pos_30444_tgme49_asmbl.536	GUAAUAUCAAAUCCUUCGUUAGACUUUCGUGUAGCUCUCUCUACGUCUUUCUAUGUUAGAAAGUGAGAGAGAGUUUACAAGGAGUCUAAACAACAAACUUUAUUGC	0.994951	AAGGAGUCUAAACAACAAACUUUA	0.4
Pos_30586_tgme49_asmbl.544	GUAAUAUCAAAUCCUUCGUUAGACUUUCGUGUAGCUCUCUCUACGUCUUUCUAUGUUAGAAAGUGAGAGAGAGUUUACAAGGAGUCUAAACAACAAACUUUAUUGC	0.994951	AAGGAGUCUAAACAACAAACUUUA	0.4
Pos_31175_tgme49_asmbl.679	GUAAUAUCAAAUCCUUCGUUAGACUUUCGUGUAGCUCUCUCUACGUCUUUCUAUGUUAGAAAGUGAGAGAGAGUUUACAAGGAGUCUAAACAACAAACUUUAUUGC	0.994951	AAGGAGUCUAAACAACAAACUUUA	0.4
Pos_32347_tgme49_asmbl.664	GUAAUAUCAAAUCCUUCGUUAGACUUUCGUGUAGCUCUCUCUACGUCUUUCUAUGUUAGAAAGUGAGAGAGAGUUUACAAGGAGUCUAAACAACAAACUUUAUUGC	0.994951	AAGGAGUCUAAACAACAAACUUUA	0.4
Pos_33228_tgme49_asmbl.761	GUAAUAUCAAAUCCUUCGUUAGACUUUCGUGUAGCUCUCUCUACGUCUUUCUAUGUUAGAAAGUGAGAGAGAGUUUACAAGGAGUCUAAACAACAAACUUUAUUGC	0.994951	AAGGAGUCUAAACAACAAACUUUA	0.4
Pos_4774_tgme49_asmbl.1308	GUAAUAUCAAAUCCUUCGUUAGACUUUCGUGUAGCUCUCUCUACGUCUUUCUAUGUUAGAAAGUGAGAGAGAGUUUACAAGGAGUCUAAACAACAAACUUUAUUGC	0.994951	AAGGAGUCUAAACAACAAACUUUA	0.4
Pos_527_tgme49_asmbl.1049	GUAAUAUCAAAUCCUUCGUUAGACUUUCGUGUAGCUCUCUCUACGUCUUUCUAUGUUAGAAAGUGAGAGAGAGUUUACAAGGAGUCUAAACAACAAACUUUAUUGC	0.994951	AAGGAGUCUAAACAACAAACUUUA	0.4
Pos_607_tgme49_asmbl.1054	GUAAUAUCAAAUCCUUCGUUAGACUUUCGUGUAGCUCUCUCUACGUCUUUCUAUGUUAGAAAGUGAGAGAGAGUUUACAAGGAGUCUAAACAACAAACUUUAUUGC	0.994951	AAGGAGUCUAAACAACAAACUUUA	0.4
Pos_6156_tgme49_asmbl.1358	GUAAUAUCAAAUCCUUCGUUAGACUUUCGUGUAGCUCUCUCUACGUCUUUCUAUGUUAGAAAGUGAGAGAGAGUUUACAAGGAGUCUAAACAACAAACUUUAUUGC	0.994951	AAGGAGUCUAAACAACAAACUUUA	0.4
Pos_6180_tgme49_asmbl.1361	GUAAUAUCAAAUCCUUCGUUAGACUUUCGUGUAGCUCUCUCUACGUCUUUCUAUGUUAGAAAGUGAGAGAGAGUUUACAAGGAGUCUAAACAACAAACUUUAUUGC	0.994951	AAGGAGUCUAAACAACAAACUUUA	0.4
Pos_6300_tgme49_asmbl.1362	GUAAUAUCAAAUCCUUCGUUAGACUUUCGUGUAGCUCUCUCUACGUCUUUCUAUGUUAGAAAGUGAGAGAGAGUUUACAAGGAGUCUAAACAACAAACUUUAUUGC	0.994951	AAGGAGUCUAAACAACAAACUUUA	0.4
Pos_6776_tgme49_asmbl.1375	GUAAUAUCAAAUCCUUCGUUAGACUUUCGUGUAGCUCUCUCUACGUCUUUCUAUGUUAGAAAGUGAGAGAGAGUUUACAAGGAGUCUAAACAACAAACUUUAUUGC	0.994951	AAGGAGUCUAAACAACAAACUUUA	0.4
Pos_698_tgme49_asmbl.105	GUAAUAUCAAAUCCUUCGUUAGACUUUCGUGUAGCUCUCUCUACGUCUUUCUAUGUUAGAAAGUGAGAGAGAGUUUACAAGGAGUCUAAACAACAAACUUUAUUGC	0.994951	AAGGAGUCUAAACAACAAACUUUA	0.4
Pos_7090_tgme49_asmbl.137	GUAAUAUCAAAUCCUUCGUUAGACUUUCGUGUAGCUCUCUCUACGUCUUUCUAUGUUAGAAAGUGAGAGAGAGUUUACAAGGAGUCUAAACAACAAACUUUAUUGC	0.994951	AAGGAGUCUAAACAACAAACUUUA	0.4
Pos_8458_tgme49_asmbl.1430	GUAAUAUCAAAUCCUUCGUUAGACUUUCGUGUAGCUCUCUCUACGUCUUUCUAUGUUAGAAAGUGAGAGAGAGUUUACAAGGAGUCUAAACAACAAACUUUAUUGC	0.994951	AAGGAGUCUAAACAACAAACUUUA	0.4
Pos_8517_tgme49_asmbl.1432	GUAAUAUCAAAUCCUUCGUUAGACUUUCGUGUAGCUCUCUCUACGUCUUUCUAUGUUAGAAAGUGAGAGAGAGUUUACAAGGAGUCUAAACAACAAACUUUAUUGC	0.994951	AAGGAGUCUAAACAACAAACUUUA	0.4
Neg_1590324_TGME49_chrIX	ACGGUGAAGGAGUCUUAGAAAACCGAGACACUUGCACCCGU	0.995549	AAGGAGUCUUAGAAAACCGAGACA	0.7
rno-miR-568_1512778	AAGGAUCAGUGAGGGUACGUGUGUACAUCUAUGUAUAUGUAUAUAUAUAUAUAUAUGUAUAUAUGUAUAUGUAUAUAUAUAUAUAUAUUUACAUGUACAUAUACGUAUGCUGGUUCUU	0.991067	AAGGAUCAGUGAGGGUACGUGUGU	0.9
mml-miR-7164-3p_154104	GUCUACUUCUUUUAGCUCUCCCGCGCUGCUUUUUCUUCUUUAGAAGGAAAGGCACGAGGAGACUGUUGACGAGCAAGUAGAC	0.991067	AAGGCACGAGGAGACUGUUGACGA	1
Pos_2270764_TGME49_chrXII	AAGGCAGCUUGCUGCCCUCGGAAAAGCCGAGGAAGCAGUAGCUGUCUU	0.990957	AAGGCAGCUUGCUGCCCUCGGAAA	1
Neg_2352565_TGME49_chrXII	AAGGCGAGGGAAUGAGGAGACAGCCAGCCGCUGUCUUCUCGGUUUCUUGUCUU	0.990426	AAGGCGAGGGAAUGAGGAGACAGC	1
Pos_1028549_TGME49_chrVIIb	GAGCGGAAGGCGGAGAGAAUGUUUUUUUCUGCCAACCGCUU	0.990426	AAGGCGGAGAGAAUGUUUUUUUCU	0.7
dre-miR-735-5p_694148	GAGGAGGUAGUUACCAUAGACACUGGUACGAAGGCGUAGUCUGCUACUGACAGCGUAAAAGGCAGCGAAGACCACCAAGCUUUUGGCACGUGUGUUAAACCAAGCGUCUGAGCCUUGUCAAUACAGUUUUAGGUGUCUACUUCUUC	0.994568	AAGGCGUAGUCUGCUACUGACAGC	0.8
Pos_851100_TGME49_chrVIIa	UCUGUUGUGUCUCCAGGUAGGUCUAAGGCGUGCUUACGAGCCUUAGACAGACCUGAGCCGAGAGG	0.995554	AAGGCGUGCUUACGAGCCUUAGAC	0.7
Pos_1162558_TGME49_chrVIII	AAGGCUACAACAGAAGGGUCGAAAGGACGUCUGUACACAUGUCUUGUCGACUCUUUUUUGCUGCUUU	0.991385	AAGGCUACAACAGAAGGGUCGAAA	1
Pos_1324711_TGME49_chrVIII	GAGAGGGGCCCGGUCAGAGCGGCCAAGGCUUCUCCGGCCGGCUCCUCUC	0.99022	AAGGCUUCUCCGGCCGGCUCCUCU	0.9
Neg_2008192_TGME49_chrXI	CGUUAAAAGGGAAGGGAAACUGUUUUCUCUUUGUUGAAGCG	0.992381	AAGGGAAGGGAAACUGUUUUCUCU	0.7
Neg_2352024_TGME49_chrXII	GCAGAAAAGGGAUGUCUCGAUUUCGCAGGAAAGAAUUUCUCUUUCCUGCACGAAAAGGGGCAACCUUCUGU	0.991385	AAGGGAUGUCUCGAUUUCGCAGGA	1
Pos_1071489_TGME49_chrVIIb	UCUCGCAGAGGGUCGAGUCCUUACUACGUAGAGAGUAGAUUUCUUUCUUCGUAGAAGGGGAACUUCUGCUGAGA	0.994951	AAGGGGAACUUCUGCUGAGA	0.5
Neg_1715324_TGME49_chrX	CGCUGUGAAAACUGGCCCCUGGAGAAGGGGCCGUUUUUGGCG	0.990426	AAGGGGCCGUUUUUGGCG	0.5
oha-miR-100-3p_2352276	AAGGGGCGCAGUAAGCGUCCGUGUAUUUAUAUAUAUAUAUAUAUAUAAAUUUAUAUAUUUAUAUAUAUAUAUAUAUGUAUAUUUAUAUACAUACAUGCUUGUGUGCACUCUU	0.990103	AAGGGGCGCAGUAAGCGUCCGUGU	0.8
Neg_780756_TGME49_chrVI	AAGGGGGAAUCGCGACCUGGAAAAACAAGCGUUUUUCCAGGUCGCGAUUCCUCCCUU	0.990426	AAGGGGGAAUCGCGACCUGGAAAA	1
Neg_482972_TGME49_chrIV	GCGGAGAAAGCUCCCUUACCGACGAGAGGAAAGGGGGGCAUUUCUCCGC	0.990744	AAGGGGGGCAUUUCUCCGC	0.6
Pos_2050621_TGME49_chrXI	CGGCAAAAGGGGUGAGAGGCUACCGGAGGUAGCUCUGAGGAGUUCGUUAGUGCUUUUUGUCCGGCAUAUCCGCAGAGCUAUCUACUACGGUCGGCGUUUCGCGUGCCG	0.996024	AAGGGGUGAGAGGCUACCGGAGGU	0.8
Neg_1911803_TGME49_chrXI	CAUCUGAAGGGUACGGCUCACUCAGUGUGUCUCUACACGGUUCACCUCAACCGUUGUAGGGACGUCGCUGACAGUGCCUGUAGAUG	0.991067	AAGGGUACGGCUCACUCAGUGUGU	0.9
Pos_944063_TGME49_chrVIIa	GUUUCAAAGGGUAGGUUAAUUUCAGUAGAAGCCUUUCCCCUUACGGAAAUUAUCCUACCCUUUGAAAC	0.991067	AAGGGUAGGUUAAUUUCAGUAGAA	1
Neg_1862508_TGME49_chrX	AAGGGUAUUAUCCAGGAACGACAGCGUCUUGGAUGGACCUUU	0.990426	AAGGGUAUUAUCCAGGAACGACAG	0.7
Pos_1339286_TGME49_chrVIII	AAGGGUCCGUGUGUUCUAUAUAUAUAUAUAUAUAUAUAUAUAUAUAUAUAUAUAUAUAUAUAUAUACGUACACGUACACCUAC	0.991067	AAGGGUCCGUGUGUUCUAUAUAUA	0.9
Pos_1162564_TGME49_chrVIII	CAACAGAAGGGUCGAAAGGACGUCUGUACACAUGUCUUGUCGACUCUUUUUUG	0.990426	AAGGGUCGAAAGGACGUCUGUACA	0.8
mmu-miR-669l-3p_1188948	UGGACGAAGGUACACACGCAGAUGCGUAUUUAUAGAGAGUGAUAUAUAUAUAUAUAUAUAUGUAUGUAUAUGUAUAUAUGUAUAUAUGUAUACAUAUAUAUAUAUAUAUAUAUAUAUACAUCCAUACGUACAUAUAUACGUAUACGUGUGUGUAAACUUUCCCCCG	0.991067	AAGGUACACACGCAGAUGCGUAUU	0.8
Neg_1477160_TGME49_chrIX	CAGGCGGUCCAGGAGACGCGUCGGAAGGUACUCUUUGUGCCUCUUUCGACGGGGAUGCUGAUCGUCUG	0.991385	AAGGUACUCUUUGUGCCUCUUUCG	0.4
Neg_1444072_TGME49_chrIX	UAGAGAAAGACGUUCAGGACCGCCAAGGUAGUUCUGUGCGUCUCUCUG	0.994951	AAGGUAGUUCUGUGCGUCUCUCUG	0.6
Neg_1376948_TGME49_chrVIII	GCCUCGAAGGUAUCGAAGUUUGCGAUGCCAGAUUGAGGC	0.990744	AAGGUAUCGAAGUUUGCGAUGCCA	0.7
Neg_2406657_TGME49_chrXII	AAGGUCACCUGCAGGGGUAAAAUGGUAUCCGUGUGUGACCUU	0.991385	AAGGUCACCUGCAGGGGUAAAAUG	0.7
Pos_778827_TGME49_chrVI	GAGUAGCCAUCGUUUUCCCCCUUAGCGCUGGACCUUUUUGUUCGCAAAAAGGUCCAGCGCUAAGGAGGGAAGUGGCACACCUC	0.991067	AAGGUCCAGCGCUAAGGAGGGAAG	1
Pos_1819783_TGME49_chrX	UUGAGGGCGCCGGGACCGACGAAAAAGGUCGAGGCGUCUUUAG	0.991644	AAGGUCGAGGCGUCUUUAG	0.7
Pos_970976_TGME49_chrVIIb	AAGGUCUGUAACGGCCUUAGUGAAAACUGAGGUGUAUUAUACGAUCUU	0.991346	AAGGUCUGUAACGGCCUUAGUGAA	1
Pos_32853_tgme49_asmbl.687	GUGUGACUUCUUUGAGGACCUUUAGUCAUAGGGUUGUCUCUGUGCUUAAAGGUCUUUAACUCGGGGAAGCGACAC	0.991067	AAGGUCUUUAACUCGGGGAAGCGA	0.5
Pos_8464_tgme49_asmbl.1430	GUGUGACUUCUUUGAGGACCUUUAGUCAUAGGGUUGUCUCUGUGCUUAAAGGUCUUUAACUCGGGGAAGCGACAC	0.991067	AAGGUCUUUAACUCGGGGAAGCGA	0.5
Pos_13584_tgme49_asmbl.196	UCUUACGUGUGACUUCUUUGAGGACCUUUAGUCAUAGGGUUGUCUCUGUGCUUAAAGGUCUUUAACUCGGGGAAGCGACACGUGGGG	0.991067	AAGGUCUUUAACUCGGGGAAGCGA	0.6
Pos_13816_tgme49_asmbl.172	UCUUACGUGUGACUUCUUUGAGGACCUUUAGUCAUAGGGUUGUCUCUGUGCUUAAAGGUCUUUAACUCGGGGAAGCGACACGUGGGG	0.991067	AAGGUCUUUAACUCGGGGAAGCGA	0.6
Pos_20083_tgme49_asmbl.197	UCUUACGUGUGACUUCUUUGAGGACCUUUAGUCAUAGGGUUGUCUCUGUGCUUAAAGGUCUUUAACUCGGGGAAGCGACACGUGGGG	0.991067	AAGGUCUUUAACUCGGGGAAGCGA	0.6
Pos_25510_tgme49_asmbl.323	UCUUACGUGUGACUUCUUUGAGGACCUUUAGUCAUAGGGUUGUCUCUGUGCUUAAAGGUCUUUAACUCGGGGAAGCGACACGUGGGG	0.991067	AAGGUCUUUAACUCGGGGAAGCGA	0.6
Pos_2788_tgme49_asmbl.114	UCUUACGUGUGACUUCUUUGAGGACCUUUAGUCAUAGGGUUGUCUCUGUGCUUAAAGGUCUUUAACUCGGGGAAGCGACACGUGGGG	0.991067	AAGGUCUUUAACUCGGGGAAGCGA	0.6
Pos_30587_tgme49_asmbl.544	UCUUACGUGUGACUUCUUUGAGGACCUUUAGUCAUAGGGUUGUCUCUGUGCUUAAAGGUCUUUAACUCGGGGAAGCGACACGUGGGG	0.991067	AAGGUCUUUAACUCGGGGAAGCGA	0.6
Pos_30953_tgme49_asmbl.564	UCUUACGUGUGACUUCUUUGAGGACCUUUAGUCAUAGGGUUGUCUCUGUGCUUAAAGGUCUUUAACUCGGGGAAGCGACACGUGGGG	0.991067	AAGGUCUUUAACUCGGGGAAGCGA	0.6
Pos_31301_tgme49_asmbl.734	UCUUACGUGUGACUUCUUUGAGGACCUUUAGUCAUAGGGUUGUCUCUGUGCUUAAAGGUCUUUAACUCGGGGAAGCGACACGUGGGG	0.991067	AAGGUCUUUAACUCGGGGAAGCGA	0.6
Pos_32533_tgme49_asmbl.672	UCUUACGUGUGACUUCUUUGAGGACCUUUAGUCAUAGGGUUGUCUCUGUGCUUAAAGGUCUUUAACUCGGGGAAGCGACACGUGGGG	0.991067	AAGGUCUUUAACUCGGGGAAGCGA	0.6
Pos_32849_tgme49_asmbl.687	UCUUACGUGUGACUUCUUUGAGGACCUUUAGUCAUAGGGUUGUCUCUGUGCUUAAAGGUCUUUAACUCGGGGAAGCGACACGUGGGG	0.991067	AAGGUCUUUAACUCGGGGAAGCGA	0.6
Pos_33229_tgme49_asmbl.761	UCUUACGUGUGACUUCUUUGAGGACCUUUAGUCAUAGGGUUGUCUCUGUGCUUAAAGGUCUUUAACUCGGGGAAGCGACACGUGGGG	0.991067	AAGGUCUUUAACUCGGGGAAGCGA	0.6
Pos_4775_tgme49_asmbl.1308	UCUUACGUGUGACUUCUUUGAGGACCUUUAGUCAUAGGGUUGUCUCUGUGCUUAAAGGUCUUUAACUCGGGGAAGCGACACGUGGGG	0.991067	AAGGUCUUUAACUCGGGGAAGCGA	0.6
Pos_5167_tgme49_asmbl.1324	UCUUACGUGUGACUUCUUUGAGGACCUUUAGUCAUAGGGUUGUCUCUGUGCUUAAAGGUCUUUAACUCGGGGAAGCGACACGUGGGG	0.994951	AAGGUCUUUAACUCGGGGAAGCGA	0.6
Pos_528_tgme49_asmbl.1049	UCUUACGUGUGACUUCUUUGAGGACCUUUAGUCAUAGGGUUGUCUCUGUGCUUAAAGGUCUUUAACUCGGGGAAGCGACACGUGGGG	0.991067	AAGGUCUUUAACUCGGGGAAGCGA	0.6
Pos_5706_tgme49_asmbl.1335	UCUUACGUGUGACUUCUUUGAGGACCUUUAGUCAUAGGGUUGUCUCUGUGCUUAAAGGUCUUUAACUCGGGGAAGCGACACGUGGGG	0.991067	AAGGUCUUUAACUCGGGGAAGCGA	0.6
Pos_6181_tgme49_asmbl.1361	UCUUACGUGUGACUUCUUUGAGGACCUUUAGUCAUAGGGUUGUCUCUGUGCUUAAAGGUCUUUAACUCGGGGAAGCGACACGUGGGG	0.991067	AAGGUCUUUAACUCGGGGAAGCGA	0.6
Pos_8459_tgme49_asmbl.1430	UCUUACGUGUGACUUCUUUGAGGACCUUUAGUCAUAGGGUUGUCUCUGUGCUUAAAGGUCUUUAACUCGGGGAAGCGACACGUGGGG	0.991067	AAGGUCUUUAACUCGGGGAAGCGA	0.6
hsa-miR-6884-3p_564405	UGAUGCCAGAGGCCGUAUAGGGGAGACAGGAAGGUGAAGUUUCUCUUUCUCUAGUCUCCCCAGUGCCUCUGCAUCUC	0.991067	AAGGUGAAGUUUCUCUUUCUCUAG	0.6
Neg_1735974_TGME49_chrX	GCGACGAAGGUGCCGAGGAGGUUGGUGACUUUUCUGGGGCGUUUGUUGU	0.992825	AAGGUGCCGAGGAGGUUGGUGACU	0.5
mmu-miR-7002-3p_131201	UUGAAAAAGGUGCUUAUAUAUGUGUUUACAUGCUUCCGCUUGCCAGACGGACGGAAGCAAGUGGUAUGAGUGCCAUUUUCGCG	0.991067	AAGGUGCUUAUAUAUGUGUUUACA	0.9
Pos_1159201_TGME49_chrVIII	GCCAUUUCGUUCGGCUGCUGCUUUACGACCGCCGUUCGAGGGAAAGAAAAGGUGGUGUGAGUGUAGUGGUCGUCGAAGUGGC	0.990744	AAGGUGGUGUGAGUGUAGUGGUCG	0.9
Neg_625317_TGME49_chrV	GCUUCUAAGGUUCCUCUGGCCGUACGGGGUGUCGUACCGUCGGCCAGAGGGACAAGAGGC	0.991023	AAGGUUCCUCUGGCCGUACGGGGU	0.8
gga-miR-466_1295192	GUGUAUAUAUAUAUAUAUAUAUAUAUAUAUAUAUAUAUAUAUAUAUAUACGCGAUAUCUAUACAUGUAUGUGAAGGUUUCUGCAUGUGUGUUUAUAUAUAUAUAUAUAUAUAUAUAUAUAUAUAUAUACGC	0.991067	AAGGUUUCUGCAUGUGUGUUUAUA	1
mmu-miR-6990-3p_694031	GCAGAUUGCAUUUUUCGUCUGAUACGGAGCCCUGGCUCUUCCUGUCUUUAAGGGAAGGUUUGGAAUUUGUGCUGAUGAGAAAUCUUCAGUCUGU	0.991067	AAGGUUUGGAAUUUGUGCUGAUGA	1
Pos_2072382_TGME49_chrXI	AGAAGUGUCUACGUUCCACUCGUAGAGAGGUGUCCGAUUGCUGAAGAAAGCAAUAAGUAACUCUUUUCUUUAUGAGACGGUACAUAGACACUUUU	0.991346	AAGUAACUCUUUUCUUUAUGAGAC	0.7
tgo-novel-56-3_24889	CAAGCGGCUUUUGGUUUGAUGGAACUAUCACAUCCAGAUAACUCAAUACCAGUCAACCGGUUCGUAACACCACUUCAUAUCGUACCUGAAUGGUAUUUCUAGCAUAUUAUGCGGUGUUAAAAGUAAUUCCAUCCAAAACCGGUGGUUUG	0.993074	AAGUAAUUCCAUCCAAAACCGGUG	0.5
Neg_263687_TGME49_chrII	GAAAGGAAGUAGAAGGUCGAGGCGGAGACAACAAGGAGGCGGGGUCCGGUCUCGGCCUUCUACUUCCUGGC	0.991967	AAGUAGAAGGUCGAGGCGGAGACA	1
Neg_526441_TGME49_chrIV	GGGUUUGCAGAGCCAGUUAAUUUUAAGUAGAAUGUCUGUAACCU	0.990024	AAGUAGAAUGUCUGUAACCU	0.6
Pos_594913_TGME49_chrV	GGAGGUGACACAUCGCGGGAUAAGUCACUUGCAGCCGCAAAUCUUACUGGUUGUAAGUAGGCUUUGCUCUGUGUCUUCUCU	0.991067	AAGUAGGCUUUGCUCUGUGUCUUC	0.8
Pos_2216042_TGME49_chrXII	GCUGUCAAGUAUACCGUCCCAUUUCACUUUUAUGGGACGUGUAGCGCUAACAGC	0.992007	AAGUAUACCGUCCCAUUUCACUUU	0.4
Pos_481007_TGME49_chrIV	GUAUAUAUAUAUAUAUAUAUAUUUAAGUAUAUAUAUAAGUAUAUAUAUAAGUAUAUAUAUAUAUAUAUAUAC	0.991067	AAGUAUAUAUAUAAGUAUAUAUAU	0.4
Pos_481007_TGME49_chrIV	GUAUAUAUAUAUAUAUAUAUAUUUAAGUAUAUAUAUAAGUAUAUAUAUAAGUAUAUAUAUAUAUAUAUAUAC	0.991067	AAGUAUAUAUAUAUAUAUAUAUAC	0.7
Pos_481002_TGME49_chrIV	GUACAUAAGUAUAUAUAUAUAUAUAUAUAUUUAAGUAUAUAUAUAAGUAUAUAUAUAAGUAUAUAUAUAUAUAUAUAUACAUCUACGUGUAC	0.991067	AAGUAUAUAUAUAUAUAUAUAUAU	0.7
Neg_2297954_TGME49_chrXII	AGGCUGAAGUAUCGCCGGCGCACGGUUGCUUCAGUCU	0.990957	AAGUAUCGCCGGCGCACGGUUGCU	0.6
Neg_1581536_TGME49_chrIX	CAGGUUUAAAGCAGCACCAGGAUUAAGUAUGGUAGUUGAUAAACCUG	0.990911	AAGUAUGGUAGUUGAUAAACCUG	0.7
Pos_1393108_TGME49_chrVIII	AAGUCAGUCCGCGUGUGGCGACUGCAGCUCCUAAAUAGACAAGUGUGACCAUUUCUUCUUAAGUUCAGCUUCGUUGUCUCUAACAUGUCUUCCCGCACAGUUACUGUUUGUGGAGUCUGCGCCUAGUCGUCAGGUGACGUUGGAACUGAACUU	0.996306	AAGUCAGUCCGCGUGUGGCGACUG	0.9
Pos_1740352_TGME49_chrX	GCCUUAAAGUCUAGCCGCUAUGCGGCUAGACUUUAAGGC	0.990638	AAGUCUAGCCGCUAUGCGGCUAGA	0.7
Neg_1603171_TGME49_chrIX	UCUGUGUACUGGACGUAUGCGUAGAAGUCUGUAUCCCAGUGCUUCUAUAGUGCGUCUGGUAUGCAGA	0.991067	AAGUCUGUAUCCCAGUGCUUCUAU	0.5
Pos_1692616_TGME49_chrX	CUGCGGAAGUCUUAGAUAACAGUGACGCAGACGUACUUCUCAAGUUAGUCAUUGAUUACACUUGAUGACACUUGAUAGGUGUGCGUCAUCGCAGUUAUCUCACUUCAUUUAG	0.991067	AAGUCUUAGAUAACAGUGACGCAG	1
Pos_700776_TGME49_chrVI	GGUGAAAAGUCUUUAGACCGGUACGAAGGAAGACUUCACU	0.992493	AAGUCUUUAGACCGGUACGAAGGA	0.4
Pos_541500_TGME49_chrV	GCUUUUGUGAUAUUGUUCGUUAACGUUGAAGAGAAAGAGUCAAAGAGCCGUAGGUGAGUCUCGCGUGGCGGCAAGUGACAGGUGGAGGGAAUGGACAAACUGGGCGCAAAAGU	0.994203	AAGUGACAGGUGGAGGGAAUGGAC	0.5
mml-miR-651_1935465	AGAUGAAAGUGAGAGGGAAGUGGUGGCAAGAUGUAUUUUGAGUUAAGUGAUAGUCAGCGAGACUUAAGGAAUCCCAGGUACUUUUUCGAACAAAAGUCAUGUUUAUUCAAUGCAUCUACACACGUACGUGUCGUCAACUUCAUCU	0.993823	AAGUGAGAGGGAAGUGGUGGCAAG	0.9
Pos_1635765_TGME49_chrX	CCAGGUGGCUGUUACUUCCGUGAGAAGUGCAGUCAGCUGG	0.995554	AAGUGCAGUCAGCUGG	0.6
rno-miR-568_966087	UUAUGUAAGUGCAUAUAUAUGUAUAUAUAUGUAUAUGUAUAUAUAUAUAUAUAUAUGUAUAUAUAUAAAUAUGUAUAUAUGUAUAUAUAUAUGUAUAUAUAUAUAUAUAAAUAUGUAUAUAUAUAUAUAUAUAUAUAUAUACGUAAAUACACCACUACGUGA	0.991067	AAGUGCAUAUAUAUGUAUAUAUAU	0.9
Neg_1079517_TGME49_chrVIIb	AAGUGGCAGGUAUGUAGCGAUGUAGAAAAAAUGCCACUACUUGUUCCACUU	0.992883	AAGUGGCAGGUAUGUAGCGAUGUA	0.8
Pos_1953196_TGME49_chrXI	GACUUAGUUGUCUCGCUUUCACAUAGGUGAAAGUGGUAGCUAGAUC	0.996092	AAGUGGUAGCUAGAUC	0.9
Pos_715697_TGME49_chrVI	ACUCUUUACUUCGUUCCGUUACUGAAGUGUACCUAAGAGU	0.994335	AAGUGUACCUAAGAGU	0.4
ath-miR5025_1799550	GUACACAGAAAGCACGAGAGAGACACUUACAGAUGUACAUACAUAUAUAGAUAUAGAUAUAGAUGUAUAUAUAGAUAUAUAUAGAUAUAGAUGUAUAUCUGUAAGUGUCUCUCUCUUGUUUUCCGUGUAC	0.991067	AAGUGUCUCUCUCUUGUUUUCCGU	0.4
Pos_1799550_TGME49_chrX	GUGGAGACGUACAUGCAUAUGCGCAGGUGCGGGUACGUGUAGAUCUACAUACCUGUAUGCGUAUCUGUGUGUAAACAUGUCUCUUCAU	0.991067	AAGUGUCUCUCUCUUGUUUUCCGU	0.4
gga-miR-466_2382200	AAGUGUGCACACAUGUGCAGCGUUACAGAGAAACAUAUCAUAUAUAUAUAUAUAUAUAUAUAUAUGUAUAUAUGUAUAUGUGUAUAUGUAUAUAUAUUUUCAUGUACAUCUACGUUGCAUGUGUACAAGCAUAUUU	0.990103	AAGUGUGCACACAUGUGCAGCGUU	0.9
Pos_2318862_TGME49_chrXII	GAGAGAGGAGACAUCCUUUAACGUACGCGUAAGUGUGUCUUCUAUUCUC	0.994951	AAGUGUGUCUUCUAUUCUC	0.7
Pos_1358808_TGME49_chrVIII	UUCUCUCUGUCGCGUCACAAGAAAAAGUGUGUGGUCGCGAGGAGAGAG	0.990426	AAGUGUGUGGUCGCGAGGAGAGAG	0.6
Pos_1777589_TGME49_chrX	AAGUUAGACGUACGCGUAGAGUUUAGUCUGCUGCGGCUGUCUAGCUU	0.991067	AAGUUAGACGUACGCGUAGAGUUU	0.8
Pos_966782_TGME49_chrVIIb	AAGUUAGAGGUUCUGGAGGCGGUAGCUUUUCCGGAGGUCCUCUGACUU	0.990426	AAGUUAGAGGUUCUGGAGGCGGUA	0.9
smo-miR1096_1897664	CCUCUGCUUUUCUCUCUGUCACGGCCGCAGAAGUUCUUCCCGCUCUCUGCCUCUGUGCUUCAGACGUCGAGGAGUGUCUUUCGACGCAAAACGCGCUCUCGAUGCAGAAGCAGAGCAUGCAGAACCUAGUGAGCUUCGUGUCCGUGUAGAGGGAAGCAAGG	0.990496	AAGUUCUUCCCGCUCUCUGCCUCU	0.4
Neg_761176_TGME49_chrVI	UACAAAGAAUCAAAACAGAAGAUCAAGUUCUUCGCCGGUUUUUUUGUA	0.990937	AAGUUCUUCGCCGGUUUUUUUGUA	0.6
Pos_1619472_TGME49_chrIX	AAGUUUAUAUAUGUAUAUAUAUGUAUAUAUAUAUAUAUAUAUAUACAUGUAUAUAUAUAUAUAUACAUAUAUAUAUAUAUAUUACAUAUAUAUAUAUAUAUAUAUAUAUAUAGAUUU	0.991067	AAGUUUAUAUAUGUAUAUAUAUGU	0.8
oha-miR-425-3p_1980314	AAGUUUGGAGCCACGAUGGACAGAAACGACAGACCUCAUUCAUCUGUUCAUCGUGUUUGCGAGCUU	0.991385	AAGUUUGGAGCCACGAUGGACAGA	0.9
tca-miR-3858-5p_1967250	CCCCUUGAAACGGACGCGUGUUUUGUGAUGGAACCAAGAACAUUAUAGACGUCAGCUUCUUUAACCUAAAGUGAAUCGAAGUUUUCCUGUGUGAAGUUCUACGAUGGAGUUCGUCUGGGCUAUGCGUCUUGUGGACAAGAGG	0.996306	AAGUUUUCCUGUGUGAAGUUCUAC	0.9
Neg_24350_tgme49_asmbl.275	GAUUCGUCCACUUCGAAGUAUCACGAAGAGCUUUUCAAUUUGUUUAUAAAUAAACAGAUUGAAAUGCUGUUAAGUGCAUACUGUAAUAAGAGGUGGAUGGGUU	0.990103	AAUAAACAGAUUGAAAUGCUGUUA	0.6
Neg_25136_tgme49_asmbl.310	GAUUCGUCCACUUCGAAGUAUCACGAAGAGCUUUUCAAUUUGUUUAUAAAUAAACAGAUUGAAAUGCUGUUAAGUGCAUACUGUAAUAAGAGGUGGAUGGGUU	0.990103	AAUAAACAGAUUGAAAUGCUGUUA	0.6
tch-miR-1277-5p_1228049	CGUGUAUGGGUGCGUACGUGCGUGUGUACUUAGAUGUACGUAUGUAUAUAAAUAUAUAUAUGUAUAUAUAUAAAUAAAUAUAUAUAUAUAUAUAUACGUAUGCGUACAUCUACGUGUAAACUUAUACGAAUGUAUCUCUACGCG	0.991067	AAUAAAUAUAUAUAUAUAUAUAUA	0.9
Pos_2365709_TGME49_chrXII	GUAAUAAACCAAUACGUGUGAAUAUAUAUAUAUAUAUAUAUAUAUAUAUAAAUAAAUAAAUAUAUUCACACGUAUUGGUUUACCUAC	0.991067	AAUAAAUAUAUUCACACGUAUUGG	0.6
Neg_914825_TGME49_chrVIIa	UGCAUGAAUAAAUCGUACGCUGUUUUGUUCAGCGUCGAUUGGUUUAUCCA	0.994951	AAUAAAUCGUACGCUGUUUUGUUC	0.5
rno-miR-466b-3p_214221	ACAUGUAUAUGUGUCGAGGUGUAGGUGUGUGUGUGUGUAGGUAUGUCGAAUACACACAUACGUAUACGUAUAUCCAUGUAUAUAUAUAUAUGU	0.991067	AAUACACACAUACGUAUACGUAUA	0.9
Neg_1858265_TGME49_chrX	UCAUCUCUGAUAAGGACGUAUCAGAAUACAGUCCUGUGUUCGGAGAAGA	0.992547	AAUACAGUCCUGUGUUCGGAGAAG	0.6
ptr-miR-3149_1799720	AACACCAAUACAUACAAAUAUAUACAUAUAUAUAUAUAUAUAUAUACAUAUAUCUGUAUAUAUGUAUAUAUAUCUGUAUAUAUGUAUAUGGACAUGUGUGUGUGUAGUU	0.990211	AAUACAUACAAAUAUAUACAUAUA	0.7
Pos_1858075_TGME49_chrX	UGUAUAUAUGUAUAUAUAUAUAUAUAUAUAUAUAUAUAUACAUCAGUAUAUACGAAUACAUAUAUAUAUAUAUAUAUACAUAUACGCA	0.991067	AAUACAUAUAUAUAUAUAUAUAUA	0.9
mmu-miR-669e-3p_2250390	UGUGUGUGUCCGAAUGCGUAAAUAUAUAUAUAUAUAUAUAUAUAUAUAUAUAUAUUAAUAUACGUCUACAUGUGCGUGAAUACAUAUGUAUACGUGUAUAUAUAUAUAUAUAUAUAUAUAUAUAUACACACAUUUACACAUACAUACAUACACA	0.990103	AAUACAUAUGUAUACGUGUAUAUA	0.8
tch-miR-1277-5p_362158	CGUACACACACGCAUAUAUAUAUAUAUAUAUAUAUACAUAUAUGUGCGUGUAUAAAUACGUAUAUAUAUAUAUAUAUAUAUAUAUAUGUACGUGUGUAUACG	0.991067	AAUACGUAUAUAUAUAUAUAUAUA	0.9
Pos_2365706_TGME49_chrXII	UAAACCAAUACGUGUGAAUAUAUAUAUAUAUAUAUAUAUAUAUAUAAAUAAAUAAAUAUAUUCACACGUAUUGGUUUA	0.991067	AAUACGUGUGAAUAUAUAUAUAUA	0.9
Neg_731765_TGME49_chrVI	UGCACAGUUUUGUAUUGGCAUAUAUAUAUAUAUAUAUAUAUAUAUAUAAAUAGAUCUAUGUAUAAAUAGAUCUAUAUGUGGAGAGAGAUAAGUAUAUAUAUAUAUAUAUAUAUAUGGCCAUCUAAGCUUGUGCG	0.990103	AAUAGAUCUAUGUAUAAAUAGAUC	0.4
Neg_1954023_TGME49_chrXI	AAUAGAUGUAUAUAUAUAAAUAGAUGUAUAUAUAUAUAUAUAUAUGCAUAUAUAUAUAUAUAUAAAUAGAUGUAUAUAUAUAAAUAGAUGUAUAUAUAUAUAUAUAUAUGUAUAUAUCUGUAUAUAUAUAUAUAUAUCUGUU	0.990103	AAUAGAUGUAUAUAUAUAAAUAGA	0.8
Neg_1954018_TGME49_chrXI	AAUAGAUGUAUAUAUAUAAAUAGAUGUAUAUAUAUAUAUAUAUAUGUAUAUAUCUGUAUAUAUAUAUAUAUAUCUGUU	0.991067	AAUAGAUGUAUAUAUAUAAAUAGA	0.9
Neg_1090162_TGME49_chrVIIb	UGCAGAAAUAGGAGGCCUUCUAACAGAUGUGCCUCCGGUUUUUCUGCA	0.991385	AAUAGGAGGCCUUCUAACAGAUGU	0.8
sma-miR-8460-5p_2073148	UAUAUAAAUAUAAAUAUAAUAUAUAUAUAUAUAUAUAUAUAUAUAUAUAUAUAUGGCCUCGCGCUCUGUAUAUAUAUAUAUAUAUAUAUAUAUGUAUAUAUAUAUAUAUGUGAAUGUA	0.991067	AAUAUAAAUAUAAUAUAUAUAUAU	0.7
Neg_182237_TGME49_chrIb	AAUAUACAUACACGAAUAUAUAUAUAUAUAUGUAAUUUAAAAAGUUAAUGUUCAGAGAUUUGUAUAUAUAUGCAUAUAUAUAUAUAUACAUAUAUGUGUAUAUACUGGUGUGUGUAUAUU	0.991111	AAUAUACAUACACGAAUAUAUAUA	0.7
Neg_292198_TGME49_chrII	GACAGUCGAAAAGCUGAGACUAAAGAAGCCGCUGUGUGCGAAUGCAGAGUUGUGAAUAUAGUAAAUGCAGCUGUUUCUGCAUUUACUAUAUUUACACCGUGCAUGCACUGGCGCAGUCCAGCGCGAACAAACCUGUC	0.990103	AAUAUAGUAAAUGCAGCUGUUUCU	0.4
mmu-miR-669f-3p_1114514	GAUGCGUGUGUGUAUAUGUAUAUAUGUAUAAAUAUAUAAAUAUAUAUAAAUAUAUAAAUAUAUAUAUACAUACAUCCAUC	0.991067	AAUAUAUAAAUAUAUAUAUACAUA	1
Neg_2119403_TGME49_chrXI	GUAUGAACAACACACAUAUGUACAAAUAUAUACAUAUAUAUAUAUAUAUAGACAUAUGUACAUAUAUAUAUAUAUAUAUAUAUAUGUAUAUGUAUAUGUUUGUAUGUGUAGAUACAAAUGUUCAUAU	0.990103	AAUAUAUACAUAUAUAUAUAUAUA	0.4
hsa-miR-1277-5p_1818521	UAUGUAUAUAUAUAAGUAUCUACGUAUAUAUAUAUAUAUAUAUAUAUUUAUUUAUAUAAACUAAAAUUUACAAAUAUAUACAUAUAUAUAUAUAUAUGUAUAUAUACGGAAAUGCAUAUACAUA	0.991003	AAUAUAUACAUAUAUAUAUAUAUA	0.8
Neg_731684_TGME49_chrVI	CUAUACUAUAUAUAUAUAUAUAUAUAUGUAUAUGAAUAUAUAUAUAAAUAUAUGAAUAUAUAUACAUAUAUAUAUAUAUAUAUAUGGGAUAG	0.991067	AAUAUAUAUACAUAUAUAUAUAUA	1
ptr-miR-3138_926298	GGGCGGAGGUAGAGGAAGUGGGCGGGAACUAUGUGUAUAAGUUUGUAUGUUUAUAUAUAUAUAUAUAUAUACAAUAUAUAUAUAGAUAUAAAUAUACACGGACACAUUCACCUCUCUCCCGCUAUGUCCUCUGUCUGUCC	0.990382	AAUAUAUAUAUAGAUAUAAAUAUA	0.8
Neg_2250281_TGME49_chrXII	UAUAUAUAUAUAUAUAUAUAAGUAAAUAUAUAUAUAUAUAAGUAUAUAUAUAUAUAUAAGUAUAUAUAUAUAUAUAUAAGUAUAUAUAUAUAUAUAAGUAUAUAUAUAUAUAUAUAUAAGUAUAUAUAUAUAUAAGUAUAUAUAUAUAUAUAUAUAAGUAUAUAUAUAUAUAUAUA	0.991346	AAUAUAUAUAUAUAUAAGUAUAUA	0.4
mml-miR-297_444186	AUGCAUCUACACAGCACAUACACACAUAUAAAUAUAUAUAUAUAUAUACAUAUAUAUAUAUAUUUAUGUGCAUGUAUACAUAAAUGUGUAGAAACGU	0.990103	AAUAUAUAUAUAUAUAUACAUAUA	0.5
Pos_899645_TGME49_chrVIIa	GAUGUAUAUCUUGCUGUUUACAUGCGUAUAUAUAUAUAUACAUAUAUAAAUAUAUAUAUAUAUAUAUAUAGACAGAAAGAUAUACAUC	0.991067	AAUAUAUAUAUAUAUAUAUAUAGA	0.9
rno-miR-568_2226877	UAGGUAUAUGUAUGUAUAUAUAUAUAUCUAUAUAUAUCUAUAGCUAUAUGUAUAAAUAUAUAUAUAUAUAUAUAUAUAUAUGUAUAUAAAUAUAUAUAUGUAUAAAUAUAUACCUA	0.991067	AAUAUAUAUAUAUAUAUAUAUAUA	0.4
Neg_1501697_TGME49_chrIX	CGCAUAAAUAUAUAUAUAUAUAUAUAUAUAUAUAUACAUAUAUAUAUAUAUAUAUAUAUAUAUAUGUAUAUAUAUAUAUGUAUAUAUGUAUGCAUGCG	0.990211	AAUAUAUAUAUAUAUAUAUAUAUA	0.5
Neg_1327071_TGME49_chrVIII	UAUGUAUACCUAUACGUGUAUAUAUAUAUAUAUAUAUAUAUAUAUAUAUACAUAAAUAUAUAUAUAUAUAUAUAUAUAUAUGUAUAUAUGCACAUGCAAAUUACAUA	0.990103	AAUAUAUAUAUAUAUAUAUAUAUA	0.9
tch-miR-1277-5p_292775	GUGUAUGUUUUUACGUUUGUGGAUAAUAUAUAUAUAUAUAUAUAUCUAUAUCUAUAUAUAUAUAUAUAUAUAUAUAUACGUAUUUACAUAUGUAGUUACAAAAACAUACAC	0.995554	AAUAUAUAUAUAUAUAUAUAUCUA	0.8
bdi-miR7742-3p_885509	UCUGUGUUCGUGUGUAUGAGUGUAAAUAUAUAUAUAUAUAUAUAUUUACACGCAUACACACGUAUACAGA	0.991067	AAUAUAUAUAUAUAUAUAUAUUUA	0.4
mmu-miR-669m-5p_1166151	CAUUUAAAUAUAUAUAUAUAUAUAUUUACAUGUGCGUGUGUAUGUGUGUAGGCAGAUGCAUAGGUAUAUAUAUAUAUAUAUAUAUAUAUAUAUAUG	0.991067	AAUAUAUAUAUAUAUAUAUUUACA	0.7
Pos_1538575_TGME49_chrIX	AGUGGAUGUGUGUUUGCAUGUGGUCAUAUAUAUAUAUAUAUAUAUACAAAUAUAUAUAUAUAUAUAUUUACGUACAUGCAUGACCACACGCAAACAGACACAUCCCU	0.990103	AAUAUAUAUAUAUAUAUAUUUACG	0.8
Neg_1016063_TGME49_chrVIIb	UAUAUAUAUAUGUAUAUAAAUAUAUAUAAAUAUAUAUAUAUAUAAAUAUAUAUAAAUAUAUAUAUAUAUAUUUAUAUAUAUAUAUGGAUA	0.991067	AAUAUAUAUAUAUAUAUUUAUAUA	0.7
Pos_304870_TGME49_chrII	UAUAUGAAUAUAUAUAUAUCUAUAUAUCUAUAUAUAUGGAUAUAUGAAUAUAUAUAUAUCUAUAUAUCUAUAUAUAUGGAUAUAUGAAUAUAUAUAUAUAUAUAUA	0.991067	AAUAUAUAUAUAUCUAUAUAUCUA	0.8
tch-miR-1277-5p_987639	ACUUAUAUAUAUAUAUAUAUAUAUAUAUACAAUAUAUAUAUUUAUGUAUAUAAUAUAAUAUAUAUACAAUAGAUAUAUACGUAUGUAUACGUAUAUAUAUAUAUAUAUAUAAGU	0.991067	AAUAUAUAUAUUUAUGUAUAUAAU	0.6
tch-miR-1277-5p_2168088	GUGUAUUAUAUGUGCGUAUAAGUAUAUGUAAAUAUAUAUGCAUAUAUAUGUAUAUAUGUAUAUAUAUGUAUAUAUGUAUAUAUAUGUAUAUAUAUAUAUAUAUAUAUAUAUACGUAUUCGUAUACGUAUGCGCACAUAGAAGCAC	0.991067	AAUAUAUAUGCAUAUAUAUGUAUA	0.5
Neg_614066_TGME49_chrV	CAUGCCUCUAUACUCAAAUACGCACAUGCAUAUAUAUAUACAUAUAUAUGUAUAUAUACAACUAUACAUACAAAUAUAUAUGUAUAUAUAUAUAUAUAUAUAUAUAUAUAUAUAUGUAUAUUUGUGUAGGUACGAGAGGCAUG	0.990103	AAUAUAUAUGUAUAUAUAUAUAUA	0.5
dme-miR-9388-3p_198473	CGGCCCUGUACAUCUACAUAUGUAUAUAUAUAUAUAUAUAUACAUGUAUAUAUAUAUAUGUAUAUAUAUAUAAAUAUAUAUGUAUGUAUAUAUAUAUGUAUAUAUAUAUAUAUAUAUGUAUGCAUGUAGUACAGUGCCG	0.991067	AAUAUAUAUGUAUGUAUAUAUAUA	0.8
Pos_2365706_TGME49_chrXII	UAAACCAAUACGUGUGAAUAUAUAUAUAUAUAUAUAUAUAUAUAUAAAUAAAUAAAUAUAUUCACACGUAUUGGUUUA	0.991067	AAUAUAUUCACACGUAUUGGUUUA	0.6
mmu-miR-669f-3p_1457694	GUGGUGGGGGUGUGUGUAUAUAUAUAUAUAUAUAUAUAUAUAUAUAUAUAUAUUAAAAUAUACAUAUAUAUAAAUAUGUAUAAAUAUAUAUAUAUAUAUAUAUAUAUAUAUACUCACGCACCACUGC	0.991067	AAUAUGUAUAAAUAUAUAUAUAUA	0.7
sma-miR-1a-5p_1519706	UACACAUAUACUUCUCCAGAUUCCAAGAAAUAUACAUAUAUAUAUAUAUAUAUACAUAUUAUAUAUAUGUAUAUAUAUAAUAUGUAUAUAUAUAUAUAUGUCGAUUAAUAGAUACGUCAGUGGAUAAGUAAAUGCAUGUA	0.991111	AAUAUGUAUAUAUAUAUAUAUGUC	0.8
tch-miR-1277-5p_254001	GUGCGUCCAAUUUAUAUACUUAUAUGUACGUAUAUAUAUGUAUUUGUGUGUAUAAAUAUGUAUGUGUACAAAUAUAUAUAAAUAUUUAUAUAUGUAAGUGUAUAUAUAUAUAUAUAUAUAUAUAUAUAUAUGUACGUAGAUAUAAAUAUAUAUAUUUAUACGCGC	0.990103	AAUAUGUAUGUGUACAAAUAUAUA	0.5
hsa-miR-1279_7884	AGGUGGAGAAUAAUGUCAUACGUGAAUUGUCGUAAAGUUAGACAAAUAAAUAUUUGUUUAACUUUUCGAGAAGCACUAUGAAGCUUCACCU	0.990382	AAUAUUUGUUUAACUUUUCGAGAA	0.7
tgo-novel-34-9-3p_31888	AAUCUGAGGAACAUUUGAGAGAGAGUGAAAGAUUGUAUCUUUCUGCAUCUCUCUCGAUGUGCUUUCAGAUU	0.994951	AAUAUUUGUUUAACUUUUCGAGAA	1
hsa-miR-1279_1879	UUGGGUAGGUGGAGAAUAAUGUCAUACGUGAAUUGUCGUAAAGUUAGACAAAUAAAUAUUUGUUUAACUUUUCGAGAAGCACUAUGAAGCUUCACCUGCUUAG	0.992209	AAUAUUUGUUUAACUUUUCGAGAA	1
hsa-miR-1279_31888	UUGGGUAGGUGGAGAAUAAUGUCAUACGUGAAUUGUCGUAAAGUUAGACAAAUAAAUAUUUGUUUAACUUUUCGAGAAGCACUAUGAAGCUUCACCUGCUUAG	0.994951	AAUAUUUGUUUAACUUUUCGAGAA	1
Pos_2146885_TGME49_chrXI	CAGGGCCUCAACACGGCGCAAAAAAAUCAUUUGCACGUUUGAGAGCCCUG	0.991067	AAUCAUUUGCACGUUUGAGAGCCC	0.4
rno-miR-466c-3p_488878	AAUCCACAUCUACAUACAUGUAUAUAAAUAUAUACACACAUAAGCAUGCAGUUAUACAUAUAUACAUAUAUAUAUAUAUAUAUAUAUACAUAUAUGUAUAUUUUAUGCAUGUGUUUAUGUGUGUAUGUGUGUAUGUAUGUGAAAGAAUGAGAUU	0.991067	AAUCCACAUCUACAUACAUGUAUA	0.7
Neg_502148_TGME49_chrIV	CGAGGAAAUCUCGCGCGCUAACGUGCCAGAGAGUUCCUCG	0.990744	AAUCUCGCGCGCUAACGUGCCAGA	0.8
tgo-novel-34-9-5p_29109	CCCACACCGUUAUUUCAAACAACAAAUCUGAGGAACAUUUGAGAGAGAGUGAAAGAUUGUAUCUUUCUGCAUCUCUCUCGAUGUGCUUUCAGAUUGCUUCCUAAACUAUAAUGUUAUUUUAAAUUUUCAGCAAUGGAUGUCUUGG	0.996194	AAUCUGAGGAACAUUUGAGAGAGA	0.6
tgo-novel-34-9-5p_5395	CCCACACCGUUAUUUCAAACAACAAAUCUGAGGAACAUUUGAGAGAGAGUGAAAGAUUGUAUCUUUCUGCAUCUCUCUCGAUGUGCUUUCAGAUUGCUUCCUAAACUAUAAUGUUAUUUUAAAUUUUCAGCAAUGGAUGUCUUGG	0.996194	AAUCUGAGGAACAUUUGAGAGAGA	0.6
tgo-novel-34-9-3p_21659	AAUCUGAGGAACAUUUGAGAGAGAGUGAAAGAUUGUAUCUUUCUGCAUCUCUCUCGAUGUGCUUUCAGAUU	0.994951	AAUCUGAGGAACAUUUGAGAGAGA	1
tgo-novel-34-9-3p_21899	AAUCUGAGGAACAUUUGAGAGAGAGUGAAAGAUUGUAUCUUUCUGCAUCUCUCUCGAUGUGCUUUCAGAUU	0.994951	AAUCUGAGGAACAUUUGAGAGAGA	1
tgo-novel-34-9-3p_2375	AAUCUGAGGAACAUUUGAGAGAGAGUGAAAGAUUGUAUCUUUCUGCAUCUCUCUCGAUGUGCUUUCAGAUU	0.994951	AAUCUGAGGAACAUUUGAGAGAGA	1
tgo-novel-34-9-3p_23885	AAUCUGAGGAACAUUUGAGAGAGAGUGAAAGAUUGUAUCUUUCUGCAUCUCUCUCGAUGUGCUUUCAGAUU	0.994951	AAUCUGAGGAACAUUUGAGAGAGA	1
tgo-novel-34-9-3p_24255	AAUCUGAGGAACAUUUGAGAGAGAGUGAAAGAUUGUAUCUUUCUGCAUCUCUCUCGAUGUGCUUUCAGAUU	0.994951	AAUCUGAGGAACAUUUGAGAGAGA	1
tgo-novel-34-9-3p_27046	AAUCUGAGGAACAUUUGAGAGAGAGUGAAAGAUUGUAUCUUUCUGCAUCUCUCUCGAUGUGCUUUCAGAUU	0.994951	AAUCUGAGGAACAUUUGAGAGAGA	1
tgo-novel-34-9-3p_31687	AAUCUGAGGAACAUUUGAGAGAGAGUGAAAGAUUGUAUCUUUCUGCAUCUCUCUCGAUGUGCUUUCAGAUU	0.994951	AAUCUGAGGAACAUUUGAGAGAGA	1
tgo-novel-34-9-3p_31888	AAUCUGAGGAACAUUUGAGAGAGAGUGAAAGAUUGUAUCUUUCUGCAUCUCUCUCGAUGUGCUUUCAGAUU	0.994951	AAUCUGAGGAACAUUUGAGAGAGA	1
tgo-novel-34-9-3p_34326	AAUCUGAGGAACAUUUGAGAGAGAGUGAAAGAUUGUAUCUUUCUGCAUCUCUCUCGAUGUGCUUUCAGAUU	0.994951	AAUCUGAGGAACAUUUGAGAGAGA	1
tgo-novel-34-9-3p_34439	AAUCUGAGGAACAUUUGAGAGAGAGUGAAAGAUUGUAUCUUUCUGCAUCUCUCUCGAUGUGCUUUCAGAUU	0.994951	AAUCUGAGGAACAUUUGAGAGAGA	1
tgo-novel-34-9-3p_35550	AAUCUGAGGAACAUUUGAGAGAGAGUGAAAGAUUGUAUCUUUCUGCAUCUCUCUCGAUGUGCUUUCAGAUU	0.994951	AAUCUGAGGAACAUUUGAGAGAGA	1
tgo-novel-34-9-3p_5054	AAUCUGAGGAACAUUUGAGAGAGAGUGAAAGAUUGUAUCUUUCUGCAUCUCUCUCGAUGUGCUUUCAGAUU	0.994951	AAUCUGAGGAACAUUUGAGAGAGA	1
tgo-novel-34-9-3p_5392	AAUCUGAGGAACAUUUGAGAGAGAGUGAAAGAUUGUAUCUUUCUGCAUCUCUCUCGAUGUGCUUUCAGAUU	0.994951	AAUCUGAGGAACAUUUGAGAGAGA	1
tgo-novel-34-9-3p_8451	AAUCUGAGGAACAUUUGAGAGAGAGUGAAAGAUUGUAUCUUUCUGCAUCUCUCUCGAUGUGCUUUCAGAUU	0.994951	AAUCUGAGGAACAUUUGAGAGAGA	1
hsa-miR-1279_31888	UUGGGUAGGUGGAGAAUAAUGUCAUACGUGAAUUGUCGUAAAGUUAGACAAAUAAAUAUUUGUUUAACUUUUCGAGAAGCACUAUGAAGCUUCACCUGCUUAG	0.994951	AAUCUGAGGAACAUUUGAGAGAGA	1
Neg_904977_TGME49_chrVIIa	GACGACCGGCAGAUGUGCAGAGAGAAUCUGCAUGUGCUGGCGUC	0.990957	AAUCUGCAUGUGCUGGCGUC	0.8
Neg_1471148_TGME49_chrIX	CGUGCAUGCCGAGGCAUUUAUGUGAGCUGGAAUCUUUCUAGUUUUUGCAUGAGCUUUGGCAGUGCCG	0.990638	AAUCUUUCUAGUUUUUGCAUGAGC	0.7
gga-miR-1814_3617	UGUUUGGUGGCCAAAACCUACCUUAAUGAAAAUUGUGGCGUAUUAUACGAUCUUUUAUGGUAAGUCCAUGCUAUACUUCACCACAAUGCUUGGCCAACUGACCAUAACUCAAUAGACCUACACUAUCAAGGUAGUUUGGUUUUCGGCGAACA	0.992536	AAUGAAAAUUGUGGCGUAUUAUAC	0.5
Pos_2277352_TGME49_chrXII	UGUACAAAUGAAUAUAUAUGUAUAUAUGUAAAUAUAUAUAUAUAUAUAUAUGUAUAUAUAUUGUAUAUAUGUAUAUAUAUAUAUAUAUGUGUAUAUAUAUAUAUGUAUAUAUAUAUACAUAUAUAGACAUCCUUACA	0.991067	AAUGAAUAUAUAUGUAUAUAUGUA	0.9
gga-miR-1814_2366823	UGUUUGUUGGCCAAAACCUACCUUAAUGAAUAUUGUGGCGUGUUAUACGAUCUUUUAUGGUAAGUCCAUGCUAUACUUCACCACAAUGCUUGGCUAACUGACCAUAACUCAAUAGACCUACACUAUCAAGGUAGUUUGGUUUUCGGCGAACA	0.996061	AAUGAAUAUUGUGGCGUGUUAUAC	0.6
Pos_1885045_TGME49_chrX	CGUAGAAAUGACCUCCUUAGUGGAGUGUAUAUCUAUG	0.997227	AAUGACCUCCUUAGUGGAGUGUAU	0.7
Pos_1842340_TGME49_chrX	AGAGAUGAGAGACAAGAGGAUGUAAAUGAUGACUCUGACGGUGUUUUCCGUGCCUGAGGUGAACGAUUCUUCUAGUUAGAGCAAAAAGCCGGCCAUGAAGUUGUAAAUAGAUCUUCUUAGCGCCUCUCUCU	0.993823	AAUGAUGACUCUGACGGUGUUUUC	0.7
Neg_2010346_TGME49_chrXI	UGGGUGCAUCAGCAGUGCACCGCAGGCGAAGGGCACCUUGUUUUGCCUUGAAACAAUGCAAGGCCGACAAUGCUUCUUAUGGUUGCGGUGCCACUGAGUUGUAUUCA	0.991067	AAUGCAAGGCCGACAAUGCUUCUU	0.8
Neg_1819896_TGME49_chrX	CUAAGUACAUUCACAUACAUGCAUAUGCAUCUUUAUGUUUGUAUAUUUAUAUGUAAUGCAUAUAUAGAGAUGUAUGUGUAUGUGCGAGCGUGUGUACGAGAG	0.991067	AAUGCAUAUAUAGAGAUGUAUGUG	0.9
Neg_1007067_TGME49_chrVIIb	CCCGCGUGUGUGAAAGUACCUAAAAAUGCCGGGUACACACACGCGUGGG	0.990744	AAUGCCGGGUACACACACGCGUGG	0.5
Neg_2118048_TGME49_chrXI	UACGUAAAUGCGCAUAUAUAUAUAUAUAUAUAUAUUCAUAUAUAUAUAUAUAUAUCUGCGUAUGUAUGCGUA	0.991067	AAUGCGCAUAUAUAUAUAUAUAUA	0.9
Neg_1974464_TGME49_chrXI	AAUGGAGUUAUACAUAUGUAUAUAUAUAUAUAUAAUUACCGUCAUAUAUACAGAUGUGUAUGUGAACAGCGUUAUAUAUAUAUAUAUAUAUAUAUAGCUGCCGUU	0.990103	AAUGGAGUUAUACAUAUGUAUAUA	0.7
Pos_670459_TGME49_chrVI	UUAUGCGGCUAACACAACUUAACGAAUGGCUUAAGAUGUGUUCGUCGCUGAA	0.995692	AAUGGCUUAAGAUGUGUUCGUCGC	0.7
Pos_1902821_TGME49_chrX	GUCCAGCAACGUCUUCGUCCAUGAAAACGAAAUGGUCAAAGAGGUUGCGGAC	0.991688	AAUGGUCAAAGAGGUUGCGGAC	0.9
Pos_2327059_TGME49_chrXII	GGAAUAAAUGUAAGUAUAUAUAUAUAUAUAUAUAUAUGUAUAUAUAUGUAUAUAUAUAUAUGUAUAUAUAUAUAUAUAUAUAUGUAUAUAUAUAUGUAUAUAUAUAUGUAUAUAUAUAUAUAUAUAUAUGUCUCUCUCUCUCC	0.991067	AAUGUAAGUAUAUAUAUAUAUAUA	0.9
mmu-miR-669e-3p_2285678	AAUGUAAGUGUGUAUGUGCGUGUAUAUAUAUAUAUAUAUAUAUAUAUAUAUAUAUAUAUACGUACACAUGUACGUU	0.991067	AAUGUAAGUGUGUAUGUGCGUGUA	1
Neg_1168699_TGME49_chrVIII	CAGACAAAUGUAUAUAUAUAUAUGUAUAUAUAUAUAUGUAUAUAUAUAUAUGUAUAUAUAUAUGUAUAUAUGUAUUUGUGUG	0.991067	AAUGUAUAUAUAUAUAUGUAUAUA	0.7
tch-miR-1277-5p_968675	GGGGACCGCCUAUAUGUGUAUAUAGAUGUAAAUGUAUCUGUAUAUAUGUGUAUAUCUAUAUAUAUAUAUAUAUAUGUAUUUACAUGUAUAUAUAUAUAUAUAUAUAUAUACGUAUAUACGUACAAACAUCUACGUGUAGACCCACGUAUAUUUCGGUGUCU	0.991067	AAUGUAUCUGUAUAUAUGUGUAUA	0.4
mmu-miR-669i_1426287	AUGUAUGUACAUAUACAUAUGCAGUACGUAUGUAUAUGAAUGUAUGAAUGUACGUAUGUAUGAAUGUACGUAUGUAUGAAUGUAUGUAUGAAUGUACGUAUGUAUGUAUGAAUGUAUGUAUAUAUAU	0.991067	AAUGUAUGUAUGAAUGUACGUAUG	0.4
pma-miR-1c-3p_2058891	CGUGGAGAUGAGAUAGAAUGUACAUACAUCUCUACAUAUAUAGAACUCUUGAUACACAUUUAUAUAUCCAGCAAUGUAUGUAUGUCGGUAUGUGCAUAUCUCUGUGUGUGUGAGAACGUGUGUCUAUUCCUUUUCUUUGCG	0.997811	AAUGUAUGUAUGUCGGUAUGUGCA	0.6
tch-miR-1277-5p_2146654	GAGAUACCCCUACUUAUAUAUAUAUAUAUAUAUAUACGUAUAUAUUUACAUGUCUGUAUUUAUAUAUAUAUAUAUAUAAAUGUAUGUGUAUAUCUGGGGAGACAUACUC	0.990103	AAUGUAUGUGUAUAUCUGGGGAGA	0.4
rno-miR-466b-4-3p_2167149	UUGUAUAUCUAUGUAUAUAUGUAUAUAUGUAUAUAUACUAUACAUACAUAUGAAAAUGUAUGUUUGUAUAUAUAUAUAUAUGUAUAUAUAUGUAUAUAUACGA	0.991067	AAUGUAUGUUUGUAUAUAUAUAUA	0.8
Neg_1171541_TGME49_chrVIII	UGUGAACACUUGAAAGGUAGCAAUCGGUAAAAUGUCACCUUUUGGACACGUUUUGCAGGACAACUAAGGCGAUUAGAAAACCGUCCAAAAUGUGUGACUAGCGGUUGCAGAUUUCACCUACAUGUUCGGCA	0.994172	AAUGUCACCUUUUGGACACGUUUU	0.5
Pos_122956_TGME49_chrIa	UCUGUGAAUGUCGCCGGGAGGAGCAGGACAAGUUACUGGGGCAGUUAGACUUUUCUUGUUUUUCUCGCUGACGUCCGCGCAGA	0.991067	AAUGUCGCCGGGAGGAGCAGGACA	0.9
Pos_985814_TGME49_chrVIIb	GCAGACAGUAGCAGAGGAUGUGAGAAUGUCGCGUUCCUGCUCCGUUUGC	0.991385	AAUGUCGCGUUCCUGCUCCGUUUG	0.8
tae-miR1120c-5p_1798744	CAUAUGCAUACCCUUGUAAACAUGAUUGCAAAUGUGCAUAUAUAUAUAUAUAUAUAUGUAUAUAUGUAUAUGUAUAUAUAUAUAUAUAUAUAUAUAUGUAUAUGUAUAGCUGCAUGUGUUGAAAUAUAAGAAUGUCUUUGAGUGUAUGUG	0.990103	AAUGUGCAUAUAUAUAUAUAUAUA	0.6
tch-miR-1277-5p_1929770	CGUGCGUGUGUUCAUAUGUGUAUAAAUGUGUAGAUAUAUAUUUAUAUAUAUAUAUAUACGUAUAUAUAUAUAUAUGUAUAUAUACACAUAUACACAUAGAUACAUCUCCAUAUACGUAUG	0.990103	AAUGUGUAGAUAUAUAUUUAUAUA	0.5
gga-miR-466_162795	CCAGAGACCGAGGUGUGGGUCUGCGGACAUAAUGUGUGUCUGUAUAUAUAUACCUCUAUUUCUGG	0.991067	AAUGUGUGUCUGUAUAUAUAUACC	0.6
tch-miR-1277-5p_1338981	UAUAUAUAUGUAUGUAUAUGUAAAUGUAUAUAUAUGUAUGUAUAUAUAAAUGUUUAUAUACGUAUAUAUAUAUAUAUACAUAUACAUAAACAAAUAAAUA	0.991067	AAUGUUUAUAUACGUAUAUAUAUA	0.9
mmu-miR-669b-3p_1105388	UGUGUAAAUGUUUGUAUGUUUGUAUGUAUAUAUAUAUAUAUAUAUGAAUAUGUAUAUAUAUAUAUAUAUAUAUAUACUCAUAUAUAUUUAUGCA	0.991067	AAUGUUUGUAUGUUUGUAUGUAUA	0.8
sma-miR-8427-5p_2005941	GCCGAAAAUUAAACUACCUUGAUGGUGUAGGUCUAUUGAGUUAUCGUCAGUUAGCCAAGCAUCUUUUACGGUAAGUCCAUUUUAUACUUCACCACGAUACUUGCUCAACGGACCAUAACUCAAUACACCUACACUAACAAGGUAGUUUGGUUUUCGGC	0.991067	AAUUAAACUACCUUGAUGGUGUAG	0.8
Neg_801107_TGME49_chrVIIa	CUACAGUUGACUACGAUGUAAGAACCGAGAGCGAGUGCGCGCUGACAGUGGUCAUGUAGAUUUGGUUCUUGGAAUUAAGAUUUGCUGAUAACAUGUGAGACUGUGCGCAGGCUUCACGAUAGAAGAACUUUCGUGGUAUAGUGUAG	0.997003	AAUUAAGAUUUGCUGAUAACAUGU	0.9
rno-miR-568_1821108	GUCUACAAUUACAAACGGAGAGAAAUGCAUAUAUAUAUAUAUAUGUAUAUAUGUAUAUAUAUGCAUUUCUCUCCUUUUAGGC	0.990103	AAUUACAAACGGAGAGAAAUGCAU	0.9
ath-miR5639-5p_835352	CGCUGUAAUUAGUCCACAGUAGACUAGGGACUGAUGCAGUG	0.991346	AAUUAGUCCACAGUAGACUAGGGA	0.6
sma-miR-8460-5p_2260995	CAUACAUUUUUAUGUAUAUAUAUAUAUAUAUAUAUAUAUAUAUAUGUAUUUAUUCAUAUGUUUAUAUAUAUAAUAUAUAAUUAUAUAUAUAAUAAUAAAUUAUAUAUAUAUAUAUAUAUAUAUAUAUAUAUAUAUAAUUAUGUAUG	0.991067	AAUUAUAUAUAUAAUAAUAAAUUA	0.8
Neg_1228998_TGME49_chrVIII	ACGCAUAAUUAUAUAUAUAUAUAUAUAUAUAUAUAUGCAUAUAUAUAUAUAUAUAUACAUAUAUAUAUAUUCAUAUAUAUACAUAUAUAUAUACAUAUAUAUAUAUAUAUAUAUAUAUAUAUAUAUACUUAUGCGU	0.991067	AAUUAUAUAUAUAUAUAUAUAUAU	0.7
mmu-miR-467g_388658	CCCCCGACCCUACAAGCAUACAUGUAGAUAUCUUAUAUAUGCAUAUAUACACAUAAUUAUAUGUGUAUAUAUGUAUAGAUAUAUAUAUGUACAUGUACUUGUUUGUAUGCUACUUGGAGGG	0.991067	AAUUAUAUGUGUAUAUAUGUAUAG	0.7
Neg_1954553_TGME49_chrXI	GUUAUAUGUAUGUACAGGUAUUUUAAUUAUGCAUGUGCGUUUUUAUAUAAU	0.994785	AAUUAUGCAUGUGCGUUUUUAUAU	0.7
Neg_693935_TGME49_chrVI	ACGAAGGGAUUCUUGGUUGAAGCAAAUUAUUGUGACUAGGUAUCCCGUCGAAC	0.994951	AAUUAUUGUGACUAGGUAUCCCGU	0.7
Neg_348828_TGME49_chrIII	AAUUCACGCUUUUUGUUAGGUGCUUACUAGAACGAAGCGACGUGGAUU	0.992883	AAUUCACGCUUUUUGUUAGGUGCU	0.9
Neg_1792945_TGME49_chrX	CGAGUGAAUUCGAAACUGUGCAUGGGCGCCCUGUAAGUUUGAAUAUUCG	0.992234	AAUUCGAAACUGUGCAUGGGCGCC	0.5
Pos_2019113_TGME49_chrXI	CGGAUUCACUUCCUUGGCGAGAGGAAUUCUCGCCAAGGAGUGCAGGUCCG	0.990426	AAUUCUCGCCAAGGAGUGCAGGUC	0.6
Pos_1941554_TGME49_chrXI	AGUCCUGAGCGUAAAGAGUUGGUAAAUUCUUGAGCGACACAGGACU	0.991067	AAUUCUUGAGCGACACAGGACU	0.6
tgo-novel-34-9-3p_31888	AAUCUGAGGAACAUUUGAGAGAGAGUGAAAGAUUGUAUCUUUCUGCAUCUCUCUCGAUGUGCUUUCAGAUU	0.994951	AAUUGUCGUAAAGUUAGACAAAUA	0.4
hsa-miR-1279_7884	AGGUGGAGAAUAAUGUCAUACGUGAAUUGUCGUAAAGUUAGACAAAUAAAUAUUUGUUUAACUUUUCGAGAAGCACUAUGAAGCUUCACCU	0.990382	AAUUGUCGUAAAGUUAGACAAAUA	0.4
hsa-miR-1279_1879	UUGGGUAGGUGGAGAAUAAUGUCAUACGUGAAUUGUCGUAAAGUUAGACAAAUAAAUAUUUGUUUAACUUUUCGAGAAGCACUAUGAAGCUUCACCUGCUUAG	0.992209	AAUUGUCGUAAAGUUAGACAAAUA	0.4
hsa-miR-1279_31888	UUGGGUAGGUGGAGAAUAAUGUCAUACGUGAAUUGUCGUAAAGUUAGACAAAUAAAUAUUUGUUUAACUUUUCGAGAAGCACUAUGAAGCUUCACCUGCUUAG	0.994951	AAUUGUCGUAAAGUUAGACAAAUA	0.4
gma-miR1530_1003504	UGUAGAGGUAUAUAUAUAUAUAUAUACAUAAAUUUAAAUAUAUAUAUAUAUAUAUAUAUAUAUAUACCUCUACG	0.991067	AAUUUAAAUAUAUAUAUAUAUAUA	0.4
Neg_1605368_TGME49_chrIX	CAGAGAGGAUACAUCAGACCAUCGAAGAAAUCAACUUAAUCGUGGAGCAAUUUCAGAUGGUCUGGUAUCCCUCUG	0.990103	AAUUUCAGAUGGUCUGGUAUCCCU	0.9
Neg_2015_tgme49_asmbl.107	UCCACUUCGAAGUAUCACGAAGAGCUUUUCAAUUUGUUUAUAAAUAAACAGAUUGAAAUGCUGUUAAGUGCAUACUGUAAUAAGAGGUGGA	0.990103	AAUUUGUUUAUAAAUAAACAGAUU	0.4
ptc-miR394b-3p_2108711	AAUUUUUCAGUCCGAGAUGAGCUUUGCAGGCACAGAGGUCUGUCUUUGUAAAGCAGUCGUCUCUGAGUGUCGAAAAUU	0.991067	AAUUUUUCAGUCCGAGAUGAGCUU	0.9
mml-miR-579_2178508	GCGCUUCUCUGUUUCGGUUUUGCUUAUCUCGGAUGUCUCGGCGGGUGUGUGGUUUGCAUUUCAGAGAUUGUCACAAAAAAGCCUGGCGGUCUGUACCAUAUGAGUGCGUCGCCUGCGACUGCGUGAAGAGCAGACUGAGAAGUGAGAGGAGACGC	0.996899	ACAAAAAAGCCUGGCGGUCUGUAC	0.4
Pos_1149063_TGME49_chrVIII	AGUCGUCAGUGUCUUUCGUGCCAGACAAAAAGAUAAUCGACU	0.990443	ACAAAAAGAUAAUCGACU	0.6
Neg_1702689_TGME49_chrX	GACUGAUUUGUGGUAGACCACAAAGAGAUUUUCUAUAGGGUCGUCUUGUGUUCAAAUGUAACGACUUUUCGAACAAAAGUGGAAAUUGAUAUUUGCCAACAAGGCACGUGCCUCUUUGUCCGUAAACCAUACAUCACUC	0.992298	ACAAAAGUGGAAAUUGAUAUUUGC	0.6
tch-miR-1277-5p_968677	ACGUAGGGGACCGCCUAUAUGUGUAUAUAGAUGUAAAUGUAUCUGUAUAUAUGUGUAUAUCUAUAUAUAUAUAUAUAUAUGUAUUUACAUGUAUAUAUAUAUAUAUAUAUAUAUACGUAUAUACGUACAAACAUCUACGUGUAGACCCACGUAUAUUUCGGUGUCUAAAUACGU	0.990103	ACAAACAUCUACGUGUAGACCCAC	0.6
Neg_271421_TGME49_chrII	GUGGUGGGCCUGACCUUGGCGACGACAAACGUUAUGGCCUACCGC	0.992825	ACAAACGUUAUGGCCUACCGC	0.8
Pos_2272884_TGME49_chrXII	CCUUUUGCAGGACGUCUACGCUCUGCUUGUAUGAGCUCGUCUUGAGUUUCUUGGUGUUUUUGUACGGCCUUUAAACAGACAAAGACAUGCUUGGAAUUAGAGAUGAGGCGACAGCAGCGGUAAGCGUUUUCCGAACCCGAAGUCGUCUUGGAGAGG	0.996552	ACAAAGACAUGCUUGGAAUUAGAG	1
Neg_1573956_TGME49_chrIX	CUGCCCACAAAGACGCCCACACAGUCCUGUGUGGGCGUCUUUGUGGGCAG	0.990426	ACAAAGACGCCCACACAGUCCUGU	0.9
Pos_413602_TGME49_chrIII	GUAAAUGUAUAUAUAUAUAUAUAUAUAUACAAAUAUAUAUGUAUAUUUAUAUAUACAAAGAUAUAUAUAUAUAUAUAUAUACAUAUAU	0.990103	ACAAAGAUAUAUAUAUAUAUAUAU	0.4
Pos_2402178_TGME49_chrXII	AGGGGGAUCCCGUGACUUAUACCGACGUGGACAAAGUCCAUGUUGCUGUGGGUCAGAUCCUCCU	0.991023	ACAAAGUCCAUGUUGCUGUGGGUC	0.6
Neg_2119401_TGME49_chrXI	AUAUGUACAAAUAUAUACAUAUAUAUAUAUAUAUAGACAUAUGUACAUAUAUAUAUAUAUAUAUAUAUAUGUAUAUGUAUAUGUUUGUAUGUGU	0.991174	ACAAAUAUAUACAUAUAUAUAUAU	0.7
Neg_1878946_TGME49_chrX	ACAAAUCACACACAUACAUGCAUAUACACAAAACUAUAUACAUAUAUAUAUAUAUAUAAAUGUACAUGUAUAUCCAUAUACAUAUAUAUAUAUAUAUAUAUAUAUGCAUGUGGUCACUUGUUUGU	0.991111	ACAAAUCACACACAUACAUGCAUA	0.8
mmu-miR-297c-5p_1472458	ACAAAUGCAUCUACUUAUAUCUAUAUAUAUAUAUAUAUAUAUAUACAUAUGUAUGUAUGUAUGUAUGUAGAUGUAGAUGCAUCAUGU	0.991067	ACAAAUGCAUCUACUUAUAUCUAU	1
Pos_529110_TGME49_chrV	AGUAAUGGUGCACGGCUCGACGUGGUGUGACAGCUUUGGGUCAUCAAAACAACAAACGUGUCCGCCUGCGAUGCCGUGCGCAAAGCU	0.990373	ACAACAAACGUGUCCGCCUGCGAU	0.9
Neg_2119403_TGME49_chrXI	GUAUGAACAACACACAUAUGUACAAAUAUAUACAUAUAUAUAUAUAUAUAGACAUAUGUACAUAUAUAUAUAUAUAUAUAUAUAUGUAUAUGUAUAUGUUUGUAUGUGUAGAUACAAAUGUUCAUAU	0.990103	ACAACACACAUAUGUACAAAUAUA	0.9
Pos_1162558_TGME49_chrVIII	AAGGCUACAACAGAAGGGUCGAAAGGACGUCUGUACACAUGUCUUGUCGACUCUUUUUUGCUGCUUU	0.991385	ACAACAGAAGGGUCGAAAGGACGU	1
tch-miR-1277-5p_2058193	CUCUACACAACCGUACAUACAUACCUACAUACACAUAUACAUACAUACCUACAUAUAUAUAUAUAUAUAUACAUACGUAUAUAUAUAUAUAUAUGUGUGUAACUCCAUGUGUGUAUGUAGAUGUGUAUUAGGUAUGUGCGUCUUGCUCUCUGUCGGUCUCUUGGG	0.990103	ACAACCGUACAUACAUACCUACAU	0.7
Neg_2090337_TGME49_chrXI	GGCUAAUGUAUCUGGUGUUCGGUUACAACGAUGACGUUGGCU	0.991631	ACAACGAUGACGUUGGCU	0.5
Pos_1867149_TGME49_chrX	GUCGCGCGCUUUGUGUGUCUCCUGGAGGCUUUUUCUUCAAGGACAAGGGCACUGAAGAAGCAGAACAAAGAACUUGACAAUCGCGAAACACAAAUAAGCUUGAAAGAAGGCCUUUUUCGGAGUUUAACAACGGCAGAGCGGUGAC	0.991411	ACAACGGCAGAGCGGUGAC	0.4
Neg_439093_TGME49_chrIV	GCGUUGACAACGGUCUUGUUGAAGUGAAGACCUGUUCUGCGUGACUACAGCGUUUGGUGUGACGAACAUGCAAAAACAGGUAACUUCACAACAGUCGUCCGGUUGAUAAUGC	0.99905	ACAACGGUCUUGUUGAAGUGAAGA	1
Pos_607563_TGME49_chrV	GUACGUACAAGAAAAGUGGAGCGUUUGCAGCACGCUGUACUUUUUGGUGUGUAC	0.991963	ACAAGAAAAGUGGAGCGUUUGCAG	0.8
Pos_2093409_TGME49_chrXI	CCCUGCGGACUUUUCUGGAGGAGUCAACAAUAAGACAAACGUGCUUAUUGUUAAACAAGCCUCUAGAAACUCAGUAGGG	0.991067	ACAAGCCUCUAGAAACUCAGUAGG	0.6
mmu-miR-467g_983298	ACAAGCGUGCAUCCAUGUAUUAUCGAUACAUAUACACACAUAUAUCAAUAUGUAUGAGUGCAUGUAUAGAUAUAUAUGGAUGUAUGGAUGU	0.991067	ACAAGCGUGCAUCCAUGUAUUAUC	1
Neg_780756_TGME49_chrVI	AAGGGGGAAUCGCGACCUGGAAAAACAAGCGUUUUUCCAGGUCGCGAUUCCUCCCUU	0.990426	ACAAGCGUUUUUCCAGGUCGCGAU	0.6
Neg_971632_TGME49_chrVIIb	UCCAACACAAGUAGGGCUUUGCAGGGAGUAAUCCUGCAGAAGCCGUCUGUUGGA	0.991385	ACAAGUAGGGCUUUGCAGGGAGUA	0.9
Pos_1816546_TGME49_chrX	GCGUCCACGUCCGUGCAGGAAAGUACAAGUCGCUUUCCUUACGGUCUUGGACGGA	0.991067	ACAAGUCGCUUUCCUUACGGUCUU	0.4
rno-miR-466b-4-3p_1554146	ACAAUACAACACCAUACAUACACACAUACAGACAUAUAUACAUAUACAUAUACAUCAAUCUGUAUAUAUAUAUAUAUAUAUGUAUAUAUGUUUGUAUGUUUGUAUGUAUGUUUGUAUGU	0.990103	ACAAUACAACACCAUACAUACACA	0.8
rno-miR-466b-3p_1554148	ACAAUACAACACCAUACAUACACACAUACAGACAUAUAUACAUAUACAUAUACAUCAAUCUGUAUAUAUAUAUAUAUAUAUGUAUAUAUGUUUGUAUGUUUGUAUGUAUGUUUGUAUGUAUAAAUGU	0.990103	ACAAUACAACACCAUACAUACACA	0.8
Pos_2004616_TGME49_chrXI	ACCUUUGUUUGUUUGUGUACCACGACAAUCGAGAGGUAAACUGCGGACAAAGGU	0.991606	ACAAUCGAGAGGUAAACUGCGGAC	0.6
Neg_1237779_TGME49_chrVIII	CCGGAAUGGUGUCAACCUGUACUGGUGUGGACAAUCUCGCAGACUGGUACGGGUAGACACAUUUAGG	0.991067	ACAAUCUCGCAGACUGGUACGGGU	0.5
Neg_1096_tgme49_asmbl.1167	GUGUAAACAAUGCUGACGCUUCAGUGAGAAGUUGUGUACAU	0.990721	ACAAUGCUGACGCUUCAGUGAGAA	0.6
Neg_2010351_TGME49_chrXI	CAGUGCACCGCAGGCGAAGGGCACCUUGUUUUGCCUUGAAACAAUGCAAGGCCGACAAUGCUUCUUAUGGUUGCGGUGCCACUG	0.991279	ACAAUGCUUCUUAUGGUUGCGGUG	0.9
bma-miR-5872_1253525	CACCCGAGUUUCAGGAGGUUAACCGGAGAAUCAAAACAUGUAGGGAGGUUUGAGCAUGCAUGCGUUUUUUGAGGCGCAGCUUCAGAAAGACCUACUACAAUGGAUGCUGCUCAGCGCCACCAAAUGAGAUUUAGUGGUGUGCUUUCUGGAUAAAGGAUG	0.992792	ACAAUGGAUGCUGCUCAGCGCCAC	0.8
Pos_1212026_TGME49_chrVIII	AGAGACACCGCUUUGGGACAGGUCCGUAGAACAAUUUUGUCUACCGUCCCUGUCCCGGGGGAGGUCUCU	0.991385	ACAAUUUUGUCUACCGUCCCUGUC	0.6
mmu-miR-467g_1209596	ACAUUCACACAAGCAUAUAUAUAUAUAUAUAUAUAUAUGUAUAUGUAUAUGUAUGUAUGUGAAUGCAUGUGAGUGU	0.991067	ACACAAGCAUAUAUAUAUAUAUAU	0.9
mmu-miR-468-3p_1540917	UCACCUACACACAAACGUACACCAGUAUAUAUAUAUAUAUAUAUAUGUUUAUAUAUAUAUAUAUAUAAAUGCAUGUACGUACUGGUGUGCGUUUGUCUGUGUAGGGA	0.990103	ACACACAAACGUACACCAGUAUAU	1
mdo-miR-7399-3p_1810734	ACACACAAAGUACAUAUGUAGUUAUACGUAUGUAUAUGUAUGUGUGU	0.991284	ACACACAAAGUACAUAUGUAGUUA	0.9
mmu-miR-466m-3p_2253423	ACACACACAGGCUUACGCAUUUAUAUAUAUAUAUAUAUAUAUAUAUAUAUAUAUAAUUAUAUGCAGAUGUACACGCACUUAUGUAUACAUAUGCACAUAUAUAUAUAUAUAUAUAUAUAUAUAUAUGUGUGUAAAUGUGUAUGUAUGUAUGUGU	0.991067	ACACACACAGGCUUACGCAUUUAU	0.6
Neg_1997479_TGME49_chrXI	GAGUGACCGCAACGGCGCUUUGUUCCCUGUACACACAGCGGUUGCCGAGAAGCGCCGUUGCAAAAAAUC	0.991598	ACACACAGCGGUUGCCGAGAAGCG	0.7
rno-miR-466c-5p_1208796	GAAGUGUCAAUUGCGUAUAUAGACAUCUACGUGUACGUAUAUAUAUAUAUAUAUAUACAUAGAAGUAUAUAUGGAUAUAUAUCUAUAAAUAUCUGUAUAUGUACAUAUAUAUAUGUAUAUACACACAUCUCUCUCUCUACGUCUAUCUCGCUUC	0.991003	ACACACAUCUCUCUCUCUACGUCU	0.5
Neg_22163_tgme49_asmbl.230	CUUUGUACACACCGCCCGUCGCUCCUACCGAUUGAGUGUUCCGGUGAAUUAUUCGGACCGUUUUGUGGCGCGUUCGUGCCCGAAAUGGGAAGUUUUGUGAACCUUAACACUUAGAGGAAGGAGAAGUCGUAACAAGG	0.994181	ACACACCGCCCGUCGCUCCUACCG	0.7
Neg_26321_tgme49_asmbl.325	CUUUGUACACACCGCCCGUCGCUCCUACCGAUUGAGUGUUCCGGUGAAUUAUUCGGACCGUUUUGUGGCGCGUUCGUGCCCGAAAUGGGAAGUUUUGUGAACCUUAACACUUAGAGGAAGGAGAAGUCGUAACAAGG	0.994181	ACACACCGCCCGUCGCUCCUACCG	0.7
Neg_30842_tgme49_asmbl.501	CUUUGUACACACCGCCCGUCGCUCCUACCGAUUGAGUGUUCCGGUGAAUUAUUCGGACCGUUUUGUGGCGCGUUCGUGCCCGAAAUGGGAAGUUUUGUGAACCUUAACACUUAGAGGAAGGAGAAGUCGUAACAAGG	0.994181	ACACACCGCCCGUCGCUCCUACCG	0.7
Neg_34506_tgme49_asmbl.798	CUUUGUACACACCGCCCGUCGCUCCUACCGAUUGAGUGUUCCGGUGAAUUAUUCGGACCGUUUUGUGGCGCGUUCGUGCCCGAAAUGGGAAGUUUUGUGAACCUUAACACUUAGAGGAAGGAGAAGUCGUAACAAGG	0.994181	ACACACCGCCCGUCGCUCCUACCG	0.7
Neg_1954141_TGME49_chrXI	CGUCAUACACACGCAGAUAUAUAUAUAUAUAUAGAUAUAUAUAUCUAUAUAUAUAUAUAUAUAUAGAUAUGUAUAUAUAUGUGAAUGUGUACUGGCG	0.990382	ACACACGCAGAUAUAUAUAUAUAU	0.7
rno-miR-466b-4-3p_1860439	AUGCGUACAUAUAUAUAUAUAUAUAUAUAUACAUACAUACAUAUCUGUGUACGUAAGCAUGCGUAUAAACACAUAUAUAGACAUACAUGUGUUUAUACGCAUACACGUAAAUAGAUAUGUACACACGUAUGCUUAUAUACGCAUAUAUACGUGUACGCAU	0.990103	ACACACGUAUGCUUAUAUACGCAU	0.4
Neg_1728300_TGME49_chrX	ACACACUUAUGCAUAAAUAUACAUAUAUAUAUAUAUAUAUGUAUAUAUAUGUAUAUAUAUGUAUAUACAUGUGU	0.991067	ACACACUUAUGCAUAAAUAUACAU	0.9
Pos_736953_TGME49_chrVI	UGUCUCUUUUUGGGAGUUUUGGAAACACAGACGUAUCUCGUGCGUCUGCGUAGCGAGACUCUCGUCAGACAGAGACA	0.991067	ACACAGACGUAUCUCGUGCGUCUG	0.4
Pos_388829_TGME49_chrIII	GCGGGGACACAGAGCUCUAAGACCACAGACCUCUAUGGUCUGUGUUUAGACGUCUAUGUUCUCUGU	0.991346	ACACAGAGCUCUAAGACCACAGAC	0.9
ptr-miR-6127_1867701	ACACAGGACCCUCCCACCGACUACCUCUGGCCGACGUACGUCGGCCAGAGGUAGUCGGACCAGAGACUCCUGAUGU	0.991385	ACACAGGACCCUCCCACCGACUAC	0.9
tgo-novel-52_594231	UGUAAUGUAUGCGUUGCUGUCAUCACUGUGAACCCUUUUGGUCCGAUCCUAAUUACACAGUGAGCUAAAACAUACAAGGAACUUGACAAGCAUAACUAGAUACAUACA	0.991132	ACACAGUGAGCUAAAACAUACAAG	0.6
mmu-miR-467g_388658	CCCCCGACCCUACAAGCAUACAUGUAGAUAUCUUAUAUAUGCAUAUAUACACAUAAUUAUAUGUGUAUAUAUGUAUAGAUAUAUAUAUGUACAUGUACUUGUUUGUAUGCUACUUGGAGGG	0.991067	ACACAUAAUUAUAUGUGUAUAUAU	0.6
tch-miR-1277-5p_2058193	CUCUACACAACCGUACAUACAUACCUACAUACACAUAUACAUACAUACCUACAUAUAUAUAUAUAUAUAUACAUACGUAUAUAUAUAUAUAUAUGUGUGUAACUCCAUGUGUGUAUGUAGAUGUGUAUUAGGUAUGUGCGUCUUGCUCUCUGUCGGUCUCUUGGG	0.990103	ACACAUAUACAUACAUACCUACAU	0.4
rno-miR-466b-3p_1699362	AUAUAUACACAUAUAUAUGCAUAUAUAUGCAUUUAUAUGUGUAUGUAUAUGCAUAUAUCUGUAUGUAUAUGCAUAUACGCAUUUAUAUGUGUAUAUGUGUGUAUAUGU	0.990103	ACACAUAUAUAUGCAUAUAUAUGC	0.7
Neg_2194728_TGME49_chrXII	ACACAUAUAUCUUCAACUGUAUUAGACGCGUUUAUAUAUAUAUAUAUAUAUAUGUAUAUAUGUGUAUAUAUAUGUAUAUAUAUGUAUAUAUAUGCGUGUAUGCAUUUGUUGCAUAUGUGU	0.991067	ACACAUAUAUCUUCAACUGUAUUA	0.9
Neg_1190840_TGME49_chrVIII	ACACAUCUAUGCAAAUAUAUAUAUAUAUAUAUAUAUUAAUAUUAUAUAUAUAUAUAUUAAUAUUAUAUAUAUAUAUAUAUAUAUAUUUGCAUAGAUGUGU	0.991067	ACACAUCUAUGCAAAUAUAUAUAU	0.8
Pos_2345369_TGME49_chrXII	CUGACGACUUGUAGAUAGAAGGUGUGUAUAGGAUAUAUAUAUAUAUAUAUAUAUAUAUAUAUAGACCUAUCUCGACACACACAUCUCUCUACGAGCGUCCAG	0.991067	ACACAUCUCUCUACGAGCGUCCAG	0.4
Pos_1788660_TGME49_chrX	ACACAUGCACGCAUAGACGUCUUAAGGCAUGUGUUUACGCAUGGCUUUCUACGCGUGCGUAUGU	0.991385	ACACAUGCACGCAUAGACGUCUUA	0.9
Neg_1284496_TGME49_chrVIII	ACACAUGCAUAUAUAUAUAUAUAUAUAUAUAUAUAUAUAUAUAUAUAUAUAUAUGCAUGUGU	0.991067	ACACAUGCAUAUAUAUAUAUAUAU	0.9
ola-miR-19a_1005723	AUAUAUGUAUAUGUAUAUAUAUGUAUAUGUACACAUGCGUAGAUCUGUGUACAUUUUUCUAUCUAUGUGUUUGCAUAUAUUUGCAUUGAUGUGUAUAUGUAGAUAUAUAUAUAUAUAUAUAUAU	0.991067	ACACAUGCGUAGAUCUGUGUACAU	0.8
tch-miR-1277-5p_398201	GUGGCUACACAUGCUUACGUAUGUAUAUAUAUAUAUAUAUGUACGUAUAUGUACGUAUAUGUAUAUAUAUAUAUAUAUACCAUGUACUGUUGUCAC	0.990103	ACACAUGCUUACGUAUGUAUAUAU	0.8
mmu-miR-669n_2132564	ACACCACUGGUAUCCACGAAUAUAUAUAUAUAUAUAUAUGUAUAUAUAUAUAUGUAUGUAUUUGUAUAUAUUUGUAUAUAUUUGUAUGUGCAUGUGUGUGU	0.991067	ACACCACUGGUAUCCACGAAUAUA	0.9
Pos_1703686_TGME49_chrX	GUUAAGAGGUGUCGGAGUGUUCGUACACCCGUACACUUACUUACAC	0.994951	ACACCCGUACACUUACUUACAC	0.6
Neg_392635_TGME49_chrIII	GAUAGUACACGAAAUUGUAUUGGGACAGACACGGUACACUUUCGUUGUAUAAUC	0.99539	ACACGAAAUUGUAUUGGGACAGAC	0.7
Neg_1158480_TGME49_chrVIII	ACACGCAUAUUCAUAUAUAUAUAUAUAUGUAUAUUUAUAUAUAAAUAUAUAUUUUUAUAUAUAUAAAUAUAUGUAUGUAUGCGUGU	0.991067	ACACGCAUAUUCAUAUAUAUAUAU	0.8
mmu-miR-466g_1818149	CACGACGGACCUGUGCAUAUACUUGUAUGCAUGCAUGUUUGCAUGUUUCGCUCUCUGCAGACACACACACACACACGCAUGCAUGCAAGCAUGUUCAGUUCCGUACGUG	0.991385	ACACGCAUGCAUGCAAGCAUGUUC	0.4
mdo-miR-7399-3p_663265	CCAGUUACACGUACAUAUAUAUAUAUAUAUAUAUGCAUGUAUAUGUAUACAUGCAUCUGUACAUAUGUGUAUGUGCACAUCAGUAACUGG	0.991067	ACACGUACAUAUAUAUAUAUAUAU	0.7
Pos_591724_TGME49_chrV	GUGCGUUUGUGUGUGGUUGCUAGUCACAGUUCCGCCGAAAGACCGGUCACACGUAGAGCAACCCACACAAAGCAU	0.993103	ACACGUAGAGCAACCCACACAAAG	1
Pos_1690842_TGME49_chrX	ACACGUAGUUUAUGUUUGCAAGCGUACAUAUAGAUAGAUCUAUAUGUACGUGCGUACACGAACACGUGU	0.991067	ACACGUAGUUUAUGUUUGCAAGCG	1
tch-miR-1277-5p_666785	GAGGUACAUAUGCAGGCGGACGACGCACAUUUUUAGAUGUAUAUAUAUAUAUAUAUAUAUAUUUGUCUAUACCUAUAUACACGUAUACAUACAUAUAUACGUAUAUAUAUAUACGAUUGUGCGUGCUGUCGCUUUCUAACCUC	0.991003	ACACGUAUACAUACAUAUAUACGU	0.7
Pos_2191907_TGME49_chrXII	UAUGUAUUACAUAUCCACGAGGGUACGUAGAUGAAUACAUACGUACAUACACGUAUCCACGUGAGUAUGUGUACAUA	0.991067	ACACGUAUCCACGUGAGUAUGUGU	0.9
Pos_687048_TGME49_chrVI	ACACGUAUGUACAGACGUGUAAAUAUAUAUAUAUAUAUAUAUGUAUGUACAUUUAUAUAUGUAUAUAUAUAUAUAUAUAUAAUACAUGUAUGUAUCAACGUGU	0.991067	ACACGUAUGUACAGACGUGUAAAU	0.9
dsi-miR-1003-3p_1007504	CAUAUAUACAUUAUUCACAUUUAUAUAUACACACGUAUGUAUGUAUAUAUAUAUAUAUAUAUAUGUUUAUAUAUGUAUAUAUAUACAUAUAUAUAUGUCUAUAUAUUUGUAUAAUGUUAUCAUG	0.991067	ACACGUAUGUAUGUAUAUAUAUAU	0.5
mmu-miR-669f-3p_2010140	ACGUGUGUGUGAAUGUGUAUGCAUAUGUAUGUAUAUAUAUAUGUAUAUAUAUGUAUAUCUAUAUGUAUAUAUAUAUAUAUAUAUAUAUAUACCUAUGUAUGUACACGUGAAAGUACAUAGCAUGU	0.990211	ACACGUGAAAGUACAUAGCAUGU	0.7
Pos_1458198_TGME49_chrIX	GCUGAGUGCUUAGCCACUCACAUGGGAUUCACACGUGGGGGCUGCUUCUCAGU	0.993725	ACACGUGGGGGCUGCUUCUCAGU	0.9
tch-miR-1277-5p_2012138	ACACGUGUAGUGUGUGUAGGCGUCACUGCAAUAUGUAUGCAUGUAUACGUAUAUAUAUAUAUAUGUAUAUAUGUAUAUAUAUGUAUAUAUAUGUAUAUAUGUAUAUAUAUAUAUAUAUGUAUAUAUAUACAGACAGACAUAUCUACAUCUACACGUGU	0.991067	ACACGUGUAGUGUGUGUAGGCGUC	0.8
Pos_2185806_TGME49_chrXII	GUACGUCUGUAUAUCUACGUGUUCUGUUGCCGUGUGUCUAUGUGAUGAAUAUGGAUAUAUUAUUUAUCUAUGUGUCUCUAAAGAUACACAGGUCACACACGUUCAUUUCUUGGACGUGC	0.994951	ACACGUUCAUUUCUUGGACGUGC	0.4
Neg_784911_TGME49_chrVI	UCGUAAUGGUGAACAUCAGGUGUGACACGUUGUGGAAUGAACGAGAUAUCUGGUAUCUUCUUCACGCUUCAAUGACAGUCCAUGGGUGUCACCAUGCGA	0.994951	ACACGUUGUGGAAUGAACGAGAUA	0.6
Neg_1337945_TGME49_chrVIII	GGAGUGACACUACGGCUGGCUUUUGCCUUUUUGUAGGUGUCACUCU	0.991385	ACACUACGGCUGGCUUUUGCCUUU	0.8
Pos_2393507_TGME49_chrXII	UCCUCGCUUUCUCCUACGUAGAGCACACUCUGCGUAAGGGGAAGGAAAGGG	0.990705	ACACUCUGCGUAAGGGGAAGGAAA	0.7
Pos_1056578_TGME49_chrVIIb	GGUGUGCGGUUUCCAGUGUACCAAACACUGCACUGCACAUU	0.991067	ACACUGCACUGCACAUU	0.6
cel-miR-272_477274	GAAGGCUGAAGUGCAUUCAUCUCUACACUGCAUAUAUGCAUAUAUAUAUAUAUAUAUAUACAUAUAUGUAUGUAGGUAUGGGUGUGCUUUUUUGCUUUU	0.991067	ACACUGCAUAUAUGCAUAUAUAUA	0.4
Pos_1867779_TGME49_chrX	AGGUGAACACUGCGGCUUUUGUCCUGCAGUUUCACCU	0.990426	ACACUGCGGCUUUUGUCCUGCAGU	0.6
Pos_1269346_TGME49_chrVIII	GUGCUGGGAGCAAGUGCCUGGCUCACACUGCUUCCGGCAC	0.990957	ACACUGCUUCCGGCAC	0.6
Pos_853358_TGME49_chrVIIa	CUCAGGACACUGUGGCGAUGCUGUGAGUACAGAAUCGCUAUUAGUAGUCAGAG	0.994951	ACACUGUGGCGAUGCUGUGAGUAC	0.9
Neg_1430588_TGME49_chrIX	GCACCUACACUGUGUGUACGUGGACGUAUGCGCGCGUGUGGGUGU	0.990426	ACACUGUGUGUACGUGGACGUAUG	0.9
Pos_1435839_TGME49_chrIX	CAAGUUUGUUUUAGUUCCCUUGCUCUUGUAACACUUCUCUACGAUUUUAGUUGACGUUGCACCGCAAUAAAAAGAGCAGUGACCAGAUGGGACACUAGACUAAACUUG	0.995171	ACACUUCUCUACGAUUUUAGUUGA	0.5
mmu-miR-669l-3p_2212228	ACGUGUACACUUGUAUAUAUAUAUAUAUAUAUAUAUAUGUAUGUGUAUGUAUAUGUGUAUAUGU	0.991067	ACACUUGUAUAUAUAUAUAUAUAU	0.9
Neg_1154055_TGME49_chrVIII	CGCAGGUACUUUCUCCACAUGAACAUUUCUGUGUGAUUUGAUUCCAAAAAAACGAAAUUCUUAGCCAGCGGCACAGAAAUAAACACCUAUGAACAGAUGUGUGCAGAGAGUUGUUCAUAUGUAUCUAUUUUAAAUUUGCG	0.991254	ACAGAAAUAAACACCUAUGAACAG	0.7
Pos_1482028_TGME49_chrIX	CUUGCGCCUCUUUCUGUGAACGGGACAGAACUAGAGGUGGAAG	0.991067	ACAGAACUAGAGGUGGAAG	0.4
Pos_1184634_TGME49_chrVIII	ACAGAAGACAACCGUCCAACAGUAGUGGUGGUCGUUUUUGU	0.991959	ACAGAAGACAACCGUCCAACAGUA	0.6
Pos_981846_TGME49_chrVIIb	AGAGAGGUGGCAGGUCUCGGUGUCGGGUCUACAGAAGACUUGAUAGUGCAGAUUUGCAUCUUUACU	0.990426	ACAGAAGACUUGAUAGUGCAGAUU	0.6
Neg_392635_TGME49_chrIII	GAUAGUACACGAAAUUGUAUUGGGACAGACACGGUACACUUUCGUUGUAUAAUC	0.99539	ACAGACACGGUACACUUUCGUUGU	0.4
Pos_388829_TGME49_chrIII	GCGGGGACACAGAGCUCUAAGACCACAGACCUCUAUGGUCUGUGUUUAGACGUCUAUGUUCUCUGU	0.991346	ACAGACCUCUAUGGUCUGUGUUUA	0.5
Pos_2357163_TGME49_chrXII	GUAUCCACAGAGAGGGUCAGAAGAAGACCCCUUUUGGGUGC	0.991385	ACAGAGAGGGUCAGAAGAAGACCC	0.6
cin-miR-4194-3p_1622086	ACAGAGCGAGGCCGGAAAAUCUCUACGUAUAUAUAUGUAUAUAUUUAUGUAUCAUACACAUAUAUAUACAUAUAUAUAUAUACAUAUAUAUAUAUAGAUAUAUACAUAUAUAUAUAUAUAUACAUAGAGAUUUUCCGGUCUCGCUGUGU	0.991067	ACAGAGCGAGGCCGGAAAAUCUCU	0.7
Pos_1651403_TGME49_chrX	ACAGAGGAAGCGAAGCACCCCUUCCCUUGUUUCGGGGUGUGUUCGUUCCUCUGU	0.990426	ACAGAGGAAGCGAAGCACCCCUUC	1
Neg_1417681_TGME49_chrIX	ACAGAGGAGAGACAGCACAGUGGGCACAGAAGGAAAACUGGAGCAAAGGAAACGCGCGAGAAAGGAAGAGGGAAAAAAAGAGCUCGCUCUUUUUCUCGGCGUGAACGCCCUGCCUCCUUUUCUUUUGUUCUCUCGUGUUUGUUCUCUCCUUUGU	0.991067	ACAGAGGAGAGACAGCACAGUGGG	0.9
Pos_1928672_TGME49_chrXI	GGUGGGAACUUUGCAUGCGUAGGCAACGGACACGUCUGAAACGAGCUCGCGUCGGCAAAGACCACGCCGUCGACAGAGGGAAAAAACGGUCAGAUGAGUCACUUGUGUACGUUCGCAGGUUUUCGGC	0.995867	ACAGAGGGAAAAAACGGUCAGAUG	0.5
Pos_121970_TGME49_chrIa	ACAGAGGGUUGCUCGCUCUCUGUGAGUACCCCCUGU	0.991347	ACAGAGGGUUGCUCGCUCUCUGUG	0.8
Pos_879607_TGME49_chrVIIa	UUAUAGAGGCAGAAGCCUCUGUUAGUCCAGACGCAGCGGAGAGGGCGGACAGAGGUGUCUGGGUAGCCGAGGCUUGUGUUUCUGUAG	0.991346	ACAGAGGUGUCUGGGUAGCCGAGG	0.8
cin-miR-4194-3p_488967	UUAUAUACAGAUACAUAUAUAUAUAUCUAUAUACAUAUGUAUAUAUAUAUAUAUAUGUAUGUGUGUAUAG	0.991067	ACAGAUACAUAUAUAUAUAUCUAU	0.9
Pos_661662_TGME49_chrVI	AUGGAUAUAGAUGGAUGCGUGGAUAGAUAUAGAUAUAAGUAGCUAGAUACAGAUAUACAGAUCUGUAUACAUGCAUAGAGAGAUAUCCAU	0.992285	ACAGAUAUACAGAUCUGUAUACAU	0.8
Neg_731973_TGME49_chrVI	ACAGAUCCCACUCGCUCUACAUGUAACAAAUACCUAUAUAUAUAUAUAUAUAUAUGUACAUGGCUUCUACAUAUAUGUUUAUAUAUAUAUAUAUAUAUAUUCGUAUUCGUAUUUUGGACAGAGCGCGUGAAACAUGU	0.991003	ACAGAUCCCACUCGCUCUACAUGU	0.7
mmu-miR-669b-3p_2366806	AGUUCGGAAGGGUAUUUUGAUUAUGUAUGUAUGUAUAUAUAUAUAUAUAUAUGUAUAUAUAUAUAUGUAUAUGUAUAUGUAUAUAUAUAUAUAUAUAUAUUUACAGAUGCAAACAGUACGUAGUCUCUUUCCGUGCU	0.990103	ACAGAUGCAAACAGUACGUAGUCU	0.5
Pos_2304269_TGME49_chrXII	ACAGAUGUAUAUAUAUAUAUAUAUAUAUAUAUAUAUAUAUAUAUAUAUAUAUAUAUACAUCUGU	0.991067	ACAGAUGUAUAUAUAUAUAUAUAU	0.9
Neg_119539_TGME49_chrIa	ACAGAUGUGUAUGAAUAGGGAAUGUGACAACGUAGAUGUUUAUUGAUGUACACAGGCGCAUUUAUGUGAGAAAAGAGCACUGAAUGCACUGAAGUGACAACAGCAGGUACCACCUACACAAGAGACAUCCCUAUUUAUCUAUCUGU	0.997003	ACAGAUGUGUAUGAAUAGGGAAUG	0.9
Pos_349918_TGME49_chrIII	GUCCUUACAGCAACGAGUAGGCAAGUAAGUUGUCGCUUGUCAUGUUGGUAGGAC	0.991067	ACAGCAACGAGUAGGCAAGUAAGU	1
Pos_236881_TGME49_chrIb	GUUUCUGACGUUUGUAUAUCUUGCACAGCAGAUCGGAAAC	0.991953	ACAGCAGAUCGGAAAC	0.8
Neg_133660_TGME49_chrIa	GUAGGCACAGCAUGGGAUAAAUGGGUCGGUGACUUGUUCAUGCGAAUGCGUGUCUUUCUCUUGUUACGGUGACACGCAGACGUUGAAACGGAAGAACAGGCAAAGAACCGAGAGUCGCUGCUGUACUUGC	0.992792	ACAGCAUGGGAUAAAUGGGUCGGU	0.6
Neg_1235089_TGME49_chrVIII	GAAGACUAGAGAGUAACGUCUGGGACAGCCGAGACCUCUUGAGUCUUU	0.994039	ACAGCCGAGACCUCUUGAGUCUUU	0.8
Pos_959409_TGME49_chrVIIb	ACAGCGGACGAGGGGGAACAGGGACUUCUUCUUUGACUCCUUCGAACCGCUGU	0.991644	ACAGCGGACGAGGGGGAACAGGGA	1
Neg_1669098_TGME49_chrX	CAUCGGCGUGCGUUCCUGUUAGCUGUGCCUCUCUGUCAUGUGAUCAGCCUCUUUCUCGCUUCUUUUAGAGGGAGAGACAAACUUAAUUGACAGAGAACAGGACACAGUUACCCGGGGGGCUCGACGAUG	0.994951	ACAGGACACAGUUACCCGGGGGGC	0.5
Pos_1962300_TGME49_chrXI	GCAAGAGCUCUUUGUGGGUGCUCGCGGAGGACAGGACGAAAUGCGCACCUGCUCCGCAGUUCCCACACGGUUCUUGC	0.990045	ACAGGACGAAAUGCGCACCUGCUC	0.4
Pos_1097790_TGME49_chrVIIb	AUGUGUACAGGACGGAUAUGUACCUAUUAUGGAUAUGCGUAAAUAUGUACACGU	0.992337	ACAGGACGGAUAUGUACCUAUUAU	0.8
mmu-miR-466m-3p_2253423	ACACACACAGGCUUACGCAUUUAUAUAUAUAUAUAUAUAUAUAUAUAUAUAUAUAAUUAUAUGCAGAUGUACACGCACUUAUGUAUACAUAUGCACAUAUAUAUAUAUAUAUAUAUAUAUAUAUAUGUGUGUAAAUGUGUAUGUAUGUAUGUGU	0.991067	ACAGGCUUACGCAUUUAUAUAUAU	0.6
tch-miR-1277-5p_1678430	ACAGGGAUGAGUAUAUGUAUAUAUGUAUAUAUAUGUAUAUAUAUAUAUAUAUAUAUACAUAUAUAUAUAUAUAUAUAUAUAUAUAUAUAUAUAUAUACGUAUAAAUUUCGCCGUGU	0.991067	ACAGGGAUGAGUAUAUGUAUAUAU	0.8
Neg_2084897_TGME49_chrXI	AGGUGGACAGGGCGAGGGGUCACCUCGCAGUUUCUGUUCCAUCU	0.990426	ACAGGGCGAGGGGUCACCUCGCAG	0.7
rno-miR-466b-4-3p_2132735	GUGUGGACAGGUGAAUGUAUAUGUAUAUGUAUAUAUAUAUAUAUAUAUAUAUAUAUAUUCAUCUAUAUCUACAGC	0.991067	ACAGGUGAAUGUAUAUGUAUAUGU	0.8
Pos_1566754_TGME49_chrIX	CCAUGUGUCCAAGUGUAUAUGCAUCUAUAUAUAUAUAUAUAUAUAUAUAUAUAUAUAUCAUAUGCACCUGUUCGAGUGUACGCGUGGACAUAUCACUCUUAUACAGGUGUAUACUUUCAUAUAUAUAUAUAUAUAUAUAUAUAUAUAUAUAUUCAUUUGGCAUUUGG	0.994353	ACAGGUGUAUACUUUCAUAUAUAU	0.6
Neg_1166088_TGME49_chrVIII	ACAUAUGUAUAUGCAUAUAGGCAUAGAUGUAUGUACGCAUUUGCGUGUAUAGGUACGUUUUUAUGUACGUAUACAGGUGUGUAUAUAUGCUUGUAUGUAUAGAUAUAUGU	0.991067	ACAGGUGUGUAUAUAUGCUUGUAU	0.8
Pos_743711_TGME49_chrVI	GUGGUCGUCUUUGCUUCUGCUGUCCCUGCCCGUUACUGCUAUGCAGAGACAGUAAAGCAAAGAUGAGCGC	0.991598	ACAGUAAAGCAAAGAUGAGCGC	0.7
Neg_1325430_TGME49_chrVIII	GGUGUAUGUACACCUCGUUCGCGUGUCUGGACAGUCGAGACUCCUCGGGAUGAGGUGUAUGUACACC	0.991385	ACAGUCGAGACUCCUCGGGAUGAG	0.5
Pos_1393108_TGME49_chrVIII	AAGUCAGUCCGCGUGUGGCGACUGCAGCUCCUAAAUAGACAAGUGUGACCAUUUCUUCUUAAGUUCAGCUUCGUUGUCUCUAACAUGUCUUCCCGCACAGUUACUGUUUGUGGAGUCUGCGCCUAGUCGUCAGGUGACGUUGGAACUGAACUU	0.996306	ACAGUUACUGUUUGUGGAGUCUGC	0.5
Pos_210634_TGME49_chrIb	ACCUGUACAGUUCACUUUGUCUUCGAAGAUCCAAGACAAAGUGGUGCGGGU	0.991067	ACAGUUCACUUUGUCUUCGAAGAU	0.9
Pos_1490072_TGME49_chrIX	UGAGAAAAGAGAAGGACGUGUUGUCCCAUUCGUUCGGGGUGUGGGACGACAGUUCGCUCUUGUCUGA	0.991067	ACAGUUCGCUCUUGUCUGA	0.8
sma-miR-8460-5p_1854715	AUAUAUAUAUAUAUAUAUAUAUUAUAUAUGUAUAUAUAUAUAUAUAUACAUAUAAUAUAUAUGUAUAUAUAUAUAUAUACAUAAAAUAUAUAUAUAUAUAUAUAUACAUAUAAUAUAUAUAUAUAUAUACAUAUAUAAUAUAUAUAUACAUAUAUAUAU	0.990103	ACAUAAAAUAUAUAUAUAUAUAUA	0.7
mmu-miR-669o-3p_2278140	GCAUGUAGUUGAGUGCGUAGAUUUCUAUGUUUAUGUUUAUAUAUAUAUAUAUAUAUAUAUAUAUAUAUAUAAACAUAAACAUACACGUACCUACACGU	0.991067	ACAUAAACAUACACGUACCUACAC	0.5
mmu-miR-467g_767345	GUAUAUAUUUGUAUGUAUGUAUGUACGUAUGUAUGUAUACGCUUUGGGACAUAAAGAAGUACACACGCAUGUACAUACAUAUAUACAAUAUAUAU	0.991067	ACAUAAAGAAGUACACACGCAUGU	0.5
Neg_924912_TGME49_chrVIIa	GUACUGUCUUUGUGCUUAGGCCCUACAUAACAGACAGUAC	0.990621	ACAUAACAGACAGUAC	0.6
dme-miR-4979-3p_982925	UAUAUAUAUAUAUAUAUAUUUAUAUAUAUAUGCACAUGUAAACACGCAACUAUCACAUAACCGUACAGUUGCACAUAUGCAUAUAUAUAUAUAUAUAUAUAUAUAUAUAUA	0.990103	ACAUAACCGUACAGUUGCACAUAU	0.5
dme-miR-4961-5p_887592	CUUCACACAUAAGUAUAUAUAUAUAUAUAUAUAUAUAUAUAUGUUUCUAUGUGUAUGUACGUAUGCUUCUUCUUACGUCCGUCGUAUUCAUAUAUAUAUAUAUAUAUAUAUAUAUAUAUAUACGUUUAUAUAUGUGUGGUG	0.995554	ACAUAAGUAUAUAUAUAUAUAUAU	0.9
Neg_2390824_TGME49_chrXII	AAGCAUGAAUACAUAAAUAUAUAUAUAUAUAUAUAUAUGUAUAUAUAUAUAUGUACAUAAGUAUAUGCAUAUAUAUAUAUAUAUAUAUAUAUAUAUAUACGUAGAUGCUU	0.990103	ACAUAAGUAUAUGCAUAUAUAUAU	0.8
rno-miR-466b-3p_1551644	GUACAUAGGUUGUUAUGUUGUGGUAUGUAUGUGUGUAUGUCUGUAUAUAUGUAUAUGUAUAUGUAGUUAGACAUAUAUAUAUAUAUAUAUACAUAUAUACAAACAUACAAACAUACAUACAAACAUACAUAUUUACACACAUCCAUGUAC	0.991067	ACAUACAAACAUACAUACAAACAU	0.4
tch-miR-1277-5p_203046	GUUGGUACGAGUGUACGUGUGCGUAUAUGUAUAUGUAUAUGUAUAUAUACGUAUAUAUAUAUAUAUAUACAUAUAUAUAUAUAUACCUACGUAUACACGUACAUAUUUAUACAUACGUAUACAUACACACACACAUGUACACACGUACAAGC	0.990103	ACAUACACACACACAUGUACACAC	0.4
rno-miR-568_1006992	ACAUACACGUAUACAUAUUUGUAUAUAUAUAUAUAUGUAUAUAAGUAUGUAUAUAUAUGUAUAAAUUUAUAUGCAUGCGUGUGUGU	0.991067	ACAUACACGUAUACAUAUUUGUAU	0.7
Neg_1017787_TGME49_chrVIIb	AGGUCCACAUACAGGUGCAUGCAUAUGUGUGUGUGUUUCAAGUUUGUACUUGACUCUGUACACAUCCACAUACGUAUACAUCUGCAUGUUUGCCU	0.991067	ACAUACAGGUGCAUGCAUAUGUGU	1
dme-miR-9388-5p_244659	GGUGACGCACUGUGGACUUUACGUGCGUUUUUUCACUUUUUCAUACAUCUCUGUUUACGUAUAUACUUAUAUAUGUAUGUAUAUACAUACAUACAUACAUACAUACAUACAUAUAUAUAUAUAUAUAUAAAGAGAUCAAAGACAGUGAGCUAACGGCAUAAAGAGUCAAUAGAUACGUCAGU	0.991003	ACAUACAUACAUACAUAUAUAUAU	0.6
Neg_2308400_TGME49_chrXII	ACAUACAUACAUAUUUAUAUAUAUAUAUAUAUAUAUAUAUAUAUAUAUAUAAAUAUGUAUGGUGU	0.991067	ACAUACAUACAUAUUUAUAUAUAU	0.9
Neg_2308396_TGME49_chrXII	GCAUUUACAUACAUACAUAUUUAUAUAUAUAUAUAUAUAUAUAUAUAUAUAUAUAUAAAUAUGUAUGGUGUUGU	0.991067	ACAUACAUACAUAUUUAUAUAUAU	0.9
mmu-miR-467g_1145995	ACGCAUGCACAGAUACAUACAUAUACAUACAUAUACAUAAAAUAUGGAUAUACAUAUCAAUAUAUGUAUAUAUGUAUGUAUAUAUGUAUGUAUAUAUGUAUGUGU	0.990103	ACAUACAUAUACAUAAAAUAUGGA	0.7
mmu-miR-467g_272736	GCAGGUAUAUAUAUAUAUAUAUAUAUAUGUAUGUAUAUAUUCGUAUAUAUAUAUAUAUAUAUAUACGUACAUAUAUAUACAUACAUAUACAUAUGUUCAUAUAUAUAUAUAUAUAUAUAUAUAUACGUGC	0.991067	ACAUACAUAUACAUAUGUUCAUAU	0.8
mmu-miR-669d-2-3p_2394136	ACAUACAUAUAUACAAAUACAUAUAUAUACAUAUAUAUAUAUAUAUAUAUAUACAUACAUGUAUACAUGUAUACAUGUAUAUAUGUAUAUGUGUAUAUAUGUAUAUGUGUAUAUAUGUAUAUGUGUAUAUAUGUAUAUGUGUAUGU	0.991067	ACAUACAUAUAUACAAAUACAUAU	0.6
dme-miR-9388-5p_244661	UGACGCACUGUGGACUUUACGUGCGUUUUUUCACUUUUUCAUACAUCUCUGUUUACGUAUAUACUUAUAUAUGUAUGUAUAUACAUACAUACAUACAUACAUACAUACAUAUAUAUAUAUAUAUAUAAAGAGAUCAAAGACAGUGAGCUAACGGCAUAAAGAGUCAAUAGAUACGUCA	0.991003	ACAUACAUAUAUAUAUAUAUAUAU	0.7
Neg_1511553_TGME49_chrIX	GUCUAUACAUACAUAUAUAUAUAUAUGUAUAUGUCUCUCGAUAGAUAUGUAUAUCUACUUGUCUGUCCUUAUGUAUAUAUAUAUAUAUAUAUGUAUAUAUUGUAGAC	0.991067	ACAUACAUAUAUAUAUAUAUGUAU	0.8
Neg_705962_TGME49_chrVI	ACAUACAUAUAUAUAUAUGCAUAUAUAUGUAAGGCAUAUCGAUGCAAAACGUUUUAUGUUUGAGAUGUAUGCAUAUAUAUACAUAUAUAUAUAUAUGUAUAUAUAUAUAUGUAUGU	0.991346	ACAUACAUAUAUAUAUAUGCAUAU	0.7
mmu-miR-467g_1798312	AUAUAUACAUACAUAUAUAUAUAUGUAUAUAUAUAUAUAUGUAUAUAUAUGUAUAUGUAUAUAUAUGUAUAUAUUUAUAUAUGUGUGUGUAUGU	0.991067	ACAUACAUAUAUAUAUAUGUAUAU	0.8
mml-miR-1277_1449048	CGAUAUGCAUAUGCAUAUAUAUUUAUACAUAUAUAUCUACAUAUAUAUAUAUAUACAUACAUAUAUAUGCAUAUGUACAUAUAUAUAUAUAUAUAUAUGCAUCUGCAUAUCUG	0.991067	ACAUACAUAUAUAUGCAUAUGUAC	0.5
dme-miR-4961-5p_2333428	GUGAGUGUAUGUGUAUGUACGUAUAUAUAUAUAUAUAUAUAUAUACAUAUAUAUACAUACAUAUAUGUACACAAACAUAUACUCAC	0.991067	ACAUACAUAUAUGUACACAAACAU	0.9
Pos_2098798_TGME49_chrXI	ACAUACGAGAAAAUGUGGUUAUAUCCAUAUGUACGUAUGU	0.99513	ACAUACGAGAAAAUGUGGUUAUAU	0.7
rno-miR-466c-3p_240386	UGCACACACACAUAUCCAAAAUGCACAUACGCAUAUCGAACUAUAUAUAUAUAUAUAUAUAUAAGUAUAUGUGCAUGUAUAGAUGUAUAUGUGAGUGUGUGUGCAUCCUUGGCCGUGUGUGUAUGCA	0.991067	ACAUACGCAUAUCGAACUAUAUAU	0.5
stu-miR4376-5p_1800557	CAGAGGACAUACGGCUACGGGAGAGAGGCUGUUGCUCCCUGCAGCAUCUUCUCUCCUUGCAGCCGCCUCGUUCUUUG	0.991385	ACAUACGGCUACGGGAGAGAGGCU	1
Pos_1513383_TGME49_chrIX	AGACAGGUCUUGAUGUGUACGUAAAUAUAUACAUACGUACGCUAAGUCCUAUCU	0.990783	ACAUACGUACGCUAAGUCCUAUCU	0.7
tch-miR-1277-5p_1226779	GUGAAUACAUACGUAUAUGUAUAUAUAUAUAUAUAUAUAUAUAUAUGUACACAUUUCCAUACGUGUAUAUAUAUAUAUAUAUAUAUAUACAUAUAUUGAAGUAUUUAU	0.990103	ACAUACGUAUAUGUAUAUAUAUAU	0.8
Pos_1910045_TGME49_chrXI	CGUGUAGACACCUAAGCCACGACCUUGAUGACAUAGCAUAUAUACAGACAUAGGUCUGUAUAUAUGCUAUGUCAAAAAGGUUGUACGUAUUUUGUUUCACG	0.990382	ACAUAGCAUAUAUACAGACAUAGG	0.6
Pos_1616422_TGME49_chrIX	UUUGGCAGACAUUGAGACAUGAGGGUACUGACAUAGUUGUACGUUUUGAUGUCUGCCGAA	0.990382	ACAUAGUUGUACGUUUUGAUGUCU	0.6
mml-miR-1277_612020	ACAUCUGUACGGAGAUAUGAGUUUAUGCGUGUACGUAUAUAUAUAUGUAUAUAUACAUAUAUAUGUUGAUAUGUAUGUUUAUAUAUACAUAUAUAUAUAUAUAUAUAUAUAUAUAUAUAUACAUAUAAACACAUCCAUGCUCUCCGUACGAAGGU	0.991067	ACAUAUAAACACAUCCAUGCUCUC	0.5
mmu-miR-669h-3p_998061	GUCUCUACAUAUACACGAAUGUGUACAUAUGCAUAUAUAUAUAUAUAUAUGCAUAUGUACACAUGCGUGUGUAUGUAUAGAU	0.991067	ACAUAUACACGAAUGUGUACAUAU	0.9
rno-miR-466b-4-3p_818436	CGUGUUUGCGCACUCCGUAGGAACCAACGUGUAUCUGUAUAGAGAUGUACAAGCAGAUGUAUAUAUAUAUAUAUAUAUACAUAUACAUAUACAUAUAUACGUACAUCGAUACGGAAACGCACGGACAGAUAUGGACAGACACG	0.991013	ACAUAUACAUAUACAUAUAUACGU	0.7
tch-miR-1277-5p_1592366	ACAUAUACAUAUAUAUACAUAUAUAUAUACGUAUAUAUAUAUGUAUGUAUAUGUAUAUGU	0.991067	ACAUAUACAUAUAUAUACAUAUAU	0.9
mmu-miR-467g_1698533	ACAUAUACAUAUAUAUAUAUGUAUGUAUAUGUCCUUGAAGAUGCAUAUUUACAUUAUUUUUAUCUGUAACAGACAUAUACAUAUAUAUAUAUGUAUGUAUAUGU	0.990103	ACAUAUACAUAUAUAUAUAUGUAU	0.8
rno-miR-568_1512778	AAGGAUCAGUGAGGGUACGUGUGUACAUCUAUGUAUAUGUAUAUAUAUAUAUAUAUGUAUAUAUGUAUAUGUAUAUAUAUAUAUAUAUUUACAUGUACAUAUACGUAUGCUGGUUCUU	0.991067	ACAUAUACGUAUGCUGGUUCUU	0.4
mmu-miR-669l-5p_1187577	AUGUGUGUGUAUGUUUAUGUAUAUAUAUGUGUAUAUAUAUAUAUAUAUACAUAUAUACAUACGCACAUAU	0.990103	ACAUAUAUACAUACGCACAUAU	0.7
mmu-miR-466l-5p_1797115	GUGUACAGGGGCAUGGUUUUGUGGUUAUGUAUGUUUAUAUAUGUAUAUAUAUAUAUAUAUAUAUGUAUAUAGACAUAUAUACAUAUAUAUAGACAUAUAUACAUAUACCUGUACAC	0.991067	ACAUAUAUACAUAUAUAUAGACAU	0.8
mmu-miR-467c-5p_1953746	GUACUUACAUAUAUACGUGAGCAUAUUUGUACAUAUGCGUGCGUAUAUAUGUGGGUGC	0.991067	ACAUAUAUACGUGAGCAUAUUUGU	0.8
mmu-miR-669d-3p_1038255	GUGUGUGUGUUUAUAUAUAUGUAUAUGUAUAUGUAUAUAUAUGUAUAUGUAUAUACAUAUAUAUACAUAUAUAUACACACGCAUAUACAUAUACGGAAUAUACACUC	0.991067	ACAUAUAUAUACAUAUAUAUACAC	1
tch-miR-1277-5p_1592366	ACAUAUACAUAUAUAUACAUAUAUAUAUACGUAUAUAUAUAUGUAUGUAUAUGUAUAUGU	0.991067	ACAUAUAUAUACAUAUAUAUAUAC	0.9
Pos_1876816_TGME49_chrX	AUGUAGGUAUAUAUAUAUAUAUAUACAUAUAUAUAUACAUAUAUAUACAUAUAUAUAUACAUAUAUAUAUAUACAUAUAUAUACAUAUAUAUAUAUAUACAUAUAUAUAUAUAUAUAUAUACCUACAU	0.990211	ACAUAUAUAUACAUAUAUAUAUAU	0.9
Pos_1876816_TGME49_chrX	AUGUAGGUAUAUAUAUAUAUAUAUACAUAUAUAUAUACAUAUAUAUACAUAUAUAUAUACAUAUAUAUAUAUACAUAUAUAUACAUAUAUAUAUAUAUACAUAUAUAUAUAUAUAUAUAUACCUACAU	0.990211	ACAUAUAUAUAUACAUAUAUAUAC	0.5
dme-miR-9388-5p_1518150	GCAAGUUUGGGUGUAUAUAUAUAUAUAUAUAUAUAUGUAUAUAUAUAUAUAUACAUAUAUGUAUAUAUAUAUAUAUGUACAUAUAUAUAUACAUAUAUAUAUAUAUAAUAUAUUUACGUAAGUAUGC	0.991067	ACAUAUAUAUAUACAUAUAUAUAU	0.7
rno-miR-568_1748258	ACGCAUCCGUAAACAUAUAUAUAUAUAUAUAUAUAUAUAUAUACAUAUAUAUAUACAUAUAUAUAUACAUAUAUAUAUAUAUAUAUGUAUAUAUGUAUACUCGAUAUGUAGAUGGAUGCGU	0.990103	ACAUAUAUAUAUACAUAUAUAUAU	0.9
Neg_1044341_TGME49_chrVIIb	UCCCUACAUGUCAUAUAUAUAUAUAUAUAUAUACAUAUAUAUAUAUAUAUACAUAUAUAUAUAUAUAUAUAUACAUAUAUAUAUACAUAUAUAUAUAUAUAUAUAUAUACAUAUAUAUAUAUAUAUAUAUAUAUAUGUACCGGGA	0.991067	ACAUAUAUAUAUACAUAUAUAUAU	0.9
Pos_1554184_TGME49_chrIX	UGUACGUGGAUAUGUAUAUAUAUAUAUAUAUAUACAUAUAUGAAACUUCAUAAAUAAAAAUAUAUGCGAUAUAUGUAUACAUAUAUAUAUAUAUACAUACAUAUAGACA	0.990783	ACAUAUAUAUAUAUAUACAUACAU	0.6
Neg_273339_TGME49_chrII	ACAUAUAUAUAUAUAUAGAGAGAGAGAUAUGUAUAGUUGUGUGUUCUCUCUCCAUAUAUAUAUAUAUAUGU	0.991067	ACAUAUAUAUAUAUAUAGAGAGAG	0.9
rno-miR-568_1544365	ACGUAUACAUAUAUAUAUAUAUAUAUACAUGUAGACAUGUAUAUAUAAAUGUAUAAAUAUAUAUGUAUAUUGGUAUAUAUAUAUGUAUAUGU	0.990103	ACAUAUAUAUAUAUAUAUAUACAU	0.8
mmu-miR-669b-3p_1483787	ACGUACGUGUAUACAUGUAUAUGUUUAUAUGUAUAUAUAUGUAUAUAUGUAUAUAUGUAUAUAUAUAUAUAUACAUAUAUAUAUAUAUAUAUAUACGUACGUUCGCAUAUGUGUACACGUACGU	0.991067	ACAUAUAUAUAUAUAUAUAUAUAC	0.8
dme-miR-9388-5p_2014258	AGAUAUAUUUACAAAUACAUGUUUACAUAUAUAUAUAUAUAUAUAUAUAUGUAUGUAUGUAUGUAUGUAUGUAUGUAUGUAAAUACAUCU	0.991067	ACAUAUAUAUAUAUAUAUAUAUAU	0.4
mmu-miR-467g_463914	AUACAUACAUAUAUAUAUAUAUAUAUAUAUAUACAUAUAUGUAUAUAUGUAUAUAUAUGUGUAUAUGUAUGUAUAUAUGUGUAUGUGUAUGUAU	0.991067	ACAUAUAUAUAUAUAUAUAUAUAU	0.7
rno-miR-466b-4-3p_1860439	AUGCGUACAUAUAUAUAUAUAUAUAUAUAUACAUACAUACAUAUCUGUGUACGUAAGCAUGCGUAUAAACACAUAUAUAGACAUACAUGUGUUUAUACGCAUACACGUAAAUAGAUAUGUACACACGUAUGCUUAUAUACGCAUAUAUACGUGUACGCAU	0.990103	ACAUAUAUAUAUAUAUAUAUAUAU	0.7
Neg_1465901_TGME49_chrIX	GCUUGCACAUAUAUAUAUAUAUAUAUAUAUAUAUAUAUAUAUAUAUAUAUAUAUAUAAUUUGUACGUGUGCAAGU	0.991067	ACAUAUAUAUAUAUAUAUAUAUAU	0.8
mmu-miR-467g_463917	AUACAUACAUAUAUAUAUAUAUAUAUAUAUAUACAUAUAUGUAUAUAUGUAUAUAUAUGUGUAUAUGUAUGUAU	0.991067	ACAUAUAUAUAUAUAUAUAUAUAU	0.9
Neg_1554058_TGME49_chrIX	GUAUGUACAUAUAUAUAUAUAUAUAUAUAUAUAUAUUAAUAUAUAUAUAUAUAUAUUUGUAUGUAUAUGUUUAUGC	0.991067	ACAUAUAUAUAUAUAUAUAUAUAU	0.9
Neg_766597_TGME49_chrVI	CCACCUGCCUAUAUAUAUAUAUAUAUAUAUAUAUGUAUGCAUAUAUAUACAUAUAUAUAUAUAUAUAUAUAUAUGCAGGCAUGG	0.991067	ACAUAUAUAUAUAUAUAUAUAUAU	1
Neg_709055_TGME49_chrVI	GUAUAUAUAAACGUGAAUGUAUAUAUAUAUAUAUAUACAUAUAUAUAUACAUAUAUAUAUAUAUAUAUAUAUAUAUAUGUAUAUUUACGCAUACAAAUAC	0.991067	ACAUAUAUAUAUAUAUAUAUAUAU	1
dme-miR-9388-5p_1604000	GUUUAUAUAUAUACAUAUAUACAUAUAUAUGUAUAUAUGUACAUAUAUACAUAUAUAUAUAUAUAUGUACAUAUAUAUAUAUAUAAAC	0.991067	ACAUAUAUAUAUAUAUAUGUACAU	1
Pos_2304854_TGME49_chrXII	ACAUAUAUAUAUAUAUAUUUAUAUAUAUAUAUAUAUAUAUAAAUAUAUAUAUAUAUAUAUAUAUAUAUUUAUAUAUAUUUAUAUAUAUAUAUAUAUAUAUAUAUAUAUAUAUAUUUGU	0.991067	ACAUAUAUAUAUAUAUAUUUAUAU	0.6
Neg_1142654_TGME49_chrVIII	ACAUAUAUAUAUAUGUAUAUAUAUAUAUAUAUGUAUAUAUAUAUGUAUAUAUAUAUGUAUAUAUAUAUAUAUAUAUAUAUAUGU	0.991067	ACAUAUAUAUAUAUGUAUAUAUAU	0.8
mmu-miR-467g_1698533	ACAUAUACAUAUAUAUAUAUGUAUGUAUAUGUCCUUGAAGAUGCAUAUUUACAUUAUUUUUAUCUGUAACAGACAUAUACAUAUAUAUAUAUGUAUGUAUAUGU	0.990103	ACAUAUAUAUAUAUGUAUGUAUAU	0.7
tch-miR-1277-5p_2384521	GUCUAUAUGUAUAUAUGUGUAUAUACAUAUAUAUAUGUAUAUAUAUGUAUAUACGUAUACGAC	0.991067	ACAUAUAUAUAUGUAUAUAUAUGU	0.5
Neg_2328870_TGME49_chrXII	AUAUAUACAUAUAUAUGUAUACAUAUAUAUAUAUAUAUACAUAUAUAUAUAUAUAUAUAUAUACAUAUAUAUGUAUAUAU	0.991067	ACAUAUAUAUGUAUACAUAUAUAU	0.8
cin-miR-4194-3p_2123347	UGUAUAUUAUAAAUAUGUAUAUGCUUGUAUGUAUAUAUAUGUGUGUAGAUAAAUACAUAUAUAUGUGCAUAUAUAUAUAUAUAUAUAUAUAUAACUAUACA	0.991067	ACAUAUAUAUGUGCAUAUAUAUAU	0.8
Neg_1719370_TGME49_chrX	UUUGUCCACCAUCAUGCAAUAUAUAUGUAUAUAUAUAUAUAUAUAUAUACAUAUAUAUUGCGGAUGGUUCGCGAUC	0.991067	ACAUAUAUAUUGCGGAUGGUUCGC	0.8
Neg_964328_TGME49_chrVIIb	ACAUAUAUCUAUCUGUAUAUAUAUAUAUAUAUAUAUAUGCAUGUAUUGGAGUCGACCGUUUUGCAUGUUAUCCUCAGCGAAUAUAUAUAUAUAUAUAUGUAUAUAUUACAGUGGUGUAUAUGU	0.995927	ACAUAUAUCUAUCUGUAUAUAUAU	0.6
Neg_1536231_TGME49_chrIX	ACAUAUAUGUAUAUAUAUAUAUAUAUGUAUAUAUAUAUGAAUAUAUAUAUGUAUAUAUAUGUAUAUAUAUAUACAUAUAUGU	0.991067	ACAUAUAUGUAUAUAUAUAUAUAU	0.8
mmu-miR-669l-3p_500859	AUGUAUAUGUAUGUAUAUGUAUAUACAUAUAUGUAUGUAUAUGUAUAUGUAUAUACAUAUAUGUAUAUAUAUAUAUAUACGUCUAUAAAUACAU	0.991067	ACAUAUAUGUAUAUAUAUAUAUAU	0.9
rno-miR-568_1811849	GUUUGUAUAGAUGUAUACAUAUAUGUAUAUAUAUAUGUAUACAUAUAUGUAUAUAUAUAUAUAUAUAUGUAUACAUAUAUGUAUAUGUAUAUAUAUAUAUAUAUAUAUUUAUACAUCUACAUAAAC	0.991067	ACAUAUAUGUAUAUGUAUAUAUAU	0.9
mmu-miR-467g_938444	UAUCUUUGAUACAGGUACAUGUCUGUGUGUGUAUAUAUAUAUAUAUAUAUACACACAUAUAUGUAUGUAGGUCUAGAUA	0.990382	ACAUAUAUGUAUGUAGGUCUAGAU	0.4
Neg_2270396_TGME49_chrXII	ACAUAUAUUUAUAUAUAUAUAUAUAUAUAUAUAUUGUAUAUUUAUGUAUAUAUAUAUAUAUGUUUAUGUAUAUAUAUAUAUAUGUACAUAUAUGUAUAUAUUUAUGUAUAUAUUUAUGUGU	0.991067	ACAUAUAUUUAUAUAUAUAUAUAU	0.6
Neg_2348185_TGME49_chrXII	GACUGCUGAACAUCUAUCUUCCACACAUAUCCUAUAUAUAUAUAUAUAUAUAUAUAUAUAUAUCUGGAUAGAGCUGUGUGUGUAGAGAGAUGCUCGCAGGUC	0.991067	ACAUAUCCUAUAUAUAUAUAUAUA	0.4
Pos_2024484_TGME49_chrXI	UAUAUAUAUAUAUAUAUAUAUAUAUAUAUAUAUGUUUGUAGAUCUUUGCGUAUGGACCUAUAUAUAUAUAUAUAUAGGACAUAUCUCAGUGCGUUCAACUCCGAAUAUAUAUAUAUAUAUAUAUAUAUAUAUAUAUAUG	0.990103	ACAUAUCUCAGUGCGUUCAACUCC	0.5
dme-miR-4979-3p_982925	UAUAUAUAUAUAUAUAUAUUUAUAUAUAUAUGCACAUGUAAACACGCAACUAUCACAUAACCGUACAGUUGCACAUAUGCAUAUAUAUAUAUAUAUAUAUAUAUAUAUAUA	0.990103	ACAUAUGCAUAUAUAUAUAUAUAU	0.8
mmu-miR-467c-5p_1953746	GUACUUACAUAUAUACGUGAGCAUAUUUGUACAUAUGCGUGCGUAUAUAUGUGGGUGC	0.991067	ACAUAUGCGUGCGUAUAUAUGUGG	0.8
mmu-miR-669e-3p_2212111	ACAUAUGUAUAUAUAUGUACAUAUAUGUAUAUAUACAUAUGUAUAUAUAUGUAAAUGUGUGUAUAUUAUAUAUAUAUAUAUGUAUAUACAUGUAUAUAUAUGAAUAUAUAUGUAUAUAUAUGAAUAUAUAUGUAUAUAUAUGUAUAUGUGU	0.991174	ACAUAUGUAUAUAUAUGUACAUAU	0.7
Neg_1166088_TGME49_chrVIII	ACAUAUGUAUAUGCAUAUAGGCAUAGAUGUAUGUACGCAUUUGCGUGUAUAGGUACGUUUUUAUGUACGUAUACAGGUGUGUAUAUAUGCUUGUAUGUAUAGAUAUAUGU	0.991067	ACAUAUGUAUAUGCAUAUAGGCAU	0.8
mmu-miR-466l-3p_321832	CACAUACAUGCACAUGCACACAUACUACCUACAUAUGUAUAUGCAUAUAUAUAUAUAUAUAUAUAUGUGUAUAUAUAUAUGUAUAUAUGUAUAUAUAUGUAUAUGUGUGCAUAUAUAUAUAUAUAUAUAUAUGUAUAUGCGUAGAGAAGUACUUGUGCAGUUCUGUGUUUGUGAGUG	0.991067	ACAUAUGUAUAUGCAUAUAUAUAU	0.6
mmu-miR-466l-3p_1854849	AUAUCUCUUCCUCUAUAUAUAUAUAUGUAAAUAUGUGUGAAUGUAUAUAUAUAUAUAUAUGUAUAUAUGUAUGUAUAUACAUAUGUAUAUUUGUGUAUACCUGUAUAUAUUUACGUGGUUGAUUCGAGUGUAGGGGUAGGGAUGAG	0.991067	ACAUAUGUAUAUUUGUGUAUACCU	0.9
tch-miR-1277-5p_203042	GUACGAGUGUACGUGUGCGUAUAUGUAUAUGUAUAUGUAUAUAUACGUAUAUAUAUAUAUAUAUACAUAUAUAUAUAUAUACCUACGUAUACACGUACAUAUUUAUACAUACGUAUACAUACACACACACAUGUACACACGUAC	0.990103	ACAUAUUUAUACAUACGUAUACAU	0.5
mmu-miR-466l-3p_360250	GCAUGUGUGUGCGUAUAUAUAUAUAUAUAUAUAUAUGUAUAUACACGCACAUAUUUAUGCAUAUAUAUAUAUAUAUAUAUAUAUAUACAUGCACACAUAUGC	0.991067	ACAUAUUUAUGCAUAUAUAUAUAU	0.4
mmu-miR-466l-3p_360246	GUGUGAGCAUGUGUGUGCGUAUAUAUAUAUAUAUAUAUAUAUGUAUAUACACGCACAUAUUUAUGCAUAUAUAUAUAUAUAUAUAUAUAUAUACAUGCACACAUAUGCAUGAACAU	0.991067	ACAUAUUUAUGCAUAUAUAUAUAU	0.5
mmu-miR-467g_2032130	UUACAUACAUCCAGACAUAAACCUAUAUAUGAAUAUGUAUGUAUAUGUAUAUACUUAUAUAUAUAUAUAUAUAUUUAUGUGUAUGUGUGUGUAAAUGCAUGUGUGUGA	0.991067	ACAUCCAGACAUAAACCUAUAUAU	0.9
Neg_418032_TGME49_chrIII	UGGUUUACAUCCCGAAUGUUGAAGGCUAGCCGGCGAGUUAGAGUGUACCACGUAUAACGGGAUCUCAACUUGGAUGCACAGACGUACGCAGCACAUCCCUGUACGGUCCAUCUUUUUCAGUUGGCGAGUCAAAAAGUCGGGACGAACCG	0.995697	ACAUCCCGAAUGUUGAAGGCUAGC	0.8
rno-miR-466b-4-3p_818436	CGUGUUUGCGCACUCCGUAGGAACCAACGUGUAUCUGUAUAGAGAUGUACAAGCAGAUGUAUAUAUAUAUAUAUAUAUACAUAUACAUAUACAUAUAUACGUACAUCGAUACGGAAACGCACGGACAGAUAUGGACAGACACG	0.991013	ACAUCGAUACGGAAACGCACGGAC	0.4
Neg_443586_TGME49_chrIV	GCAUACACAUCGCAUGUGCAUAUAUAUAUAUAUAUAUAUAUAUAUAUAUAUAUAUAUAUAUGCACGUGUGUGUAUCUGC	0.991067	ACAUCGCAUGUGCAUAUAUAUAUA	0.9
rno-miR-568_1512778	AAGGAUCAGUGAGGGUACGUGUGUACAUCUAUGUAUAUGUAUAUAUAUAUAUAUAUGUAUAUAUGUAUAUGUAUAUAUAUAUAUAUAUUUACAUGUACAUAUACGUAUGCUGGUUCUU	0.991067	ACAUCUAUGUAUAUGUAUAUAUAU	0.5
Pos_1680233_TGME49_chrX	GAGUGCACAUCUCCAAAGGAGAAGGGUCUCUCUGGAGAGUGUGCGUC	0.991067	ACAUCUCCAAAGGAGAAGGGUCUC	0.7
Pos_1107087_TGME49_chrVIIb	AUACGAGUUUCCAUAGUUGCGUCCGUACGCACAUCUCUUGUGACGGUGAGGACGAACUGUGGGCAAACUGUAU	0.991067	ACAUCUCUUGUGACGGUGAGGACG	0.4
mml-miR-1277_612020	ACAUCUGUACGGAGAUAUGAGUUUAUGCGUGUACGUAUAUAUAUAUGUAUAUAUACAUAUAUAUGUUGAUAUGUAUGUUUAUAUAUACAUAUAUAUAUAUAUAUAUAUAUAUAUAUAUAUACAUAUAAACACAUCCAUGCUCUCCGUACGAAGGU	0.991067	ACAUCUGUACGGAGAUAUGAGUUU	0.8
Pos_1558974_TGME49_chrIX	GUUGGCACAUCUGUGUCCGACACUUUUCGGACGCACUUGGCACAAC	0.990744	ACAUCUGUGUCCGACACUUUUCGG	0.6
Pos_2079219_TGME49_chrXI	GCGUGUGUACGUAUAAGUGUAUUUAUGUAUAUAUAUAUAUAUAUAUGUACAUCUGUUUGUUUAUAUAUAUAUAUAUAUAUAUAUGUAUAUAUAUAUGUGCAUAUGC	0.991067	ACAUCUGUUUGUUUAUAUAUAUAU	0.4
Pos_571697_TGME49_chrV	ACAUCUUAAGAAACAUUAGACGCAUAGCUGGCGUUUCGGUAAGUGU	0.990509	ACAUCUUAAGAAACAUUAGACGCA	0.8
dme-miR-9388-5p_709387	ACAUCUUCUGCACAUGUUUGUGUACAUAUAUGUAUAUAUGUAUAUACAUAUAUAUAUAUAUAUAUAUGUACAUAUAUGGGCCUAGGUGU	0.991067	ACAUCUUCUGCACAUGUUUGUGUA	1
tch-miR-1277-5p_154250	CGGAUAGACAAAAACACAAGCAGAGACACAAAAGAAGUAGGUAGAUGUACGUAUAUACAUAUAUAUAAAUAUUUAUAUAUGUACGUAUGUAUCUAUACAUCUUUAUAUCUCUAAGCACCCAAAAAACUCCG	0.991156	ACAUCUUUAUAUCUCUAAGCACCC	0.4
rno-miR-466c-3p_663063	UUGGAUACAUGCACACGUACACAUAUGGCAUCUGCACAAAUAUACAUAUGUAUAGAUCUACGCAUAUGUACAUAUAUAUAUAUAUAUAUAUAUAUAUAUGUAUAUAUGUAUAUAUAUGUAUGUAUGUUUGUGCUUGUGUUUUUUGGGCUGCGUGUCUCGGCGUGUGUGCAG	0.991067	ACAUGCACACGUACACAUAUGGCA	0.7
Neg_1556726_TGME49_chrIX	CCAUGGACAUGCACCUAUACAUAUAUAUAUAUAUAUAUAUGUAUAUACUUUGAAGUAUUUAUUUUUAUAUACGCUAUAUACAUAUGUAUAUAUAUAUAUAUGUAUGUAUAUCUGUGG	0.991067	ACAUGCACCUAUACAUAUAUAUAU	0.8
Neg_363030_TGME49_chrIII	AUAUAUAUAUAUAUAUAUAUAUAUAUAUGCAUUCUUUGCUCUAUCAAUACAUGCAGAUAUAUAUAUAUAUAUGUAUAUAUGU	0.991067	ACAUGCAGAUAUAUAUAUAUAUAU	1
hsa-miR-4455_1958435	GAGCAAACAUGCAGCGACUGUCUUCACGAGAAGAGCGUGGGCGACGUACUUGGGCAAACCUAGUGUUUGAAUGGACUAGUUAUGUGCUCAGCUUGACCUUGAGACGUUUUCCGUGGACUGCGGCUACGCGGGUGUGUUUGUUC	0.994791	ACAUGCAGCGACUGUCUUCACGAG	0.8
Neg_2194700_TGME49_chrXII	ACAUGCAUCGUUGUAGAUACAUCUGCAGGUGUGCAUGU	0.991346	ACAUGCAUCGUUGUAGAUACAUCU	0.9
mdo-miR-7399-3p_663265	CCAGUUACACGUACAUAUAUAUAUAUAUAUAUAUGCAUGUAUAUGUAUACAUGCAUCUGUACAUAUGUGUAUGUGCACAUCAGUAACUGG	0.991067	ACAUGCAUCUGUACAUAUGUGUAU	1
Pos_197806_TGME49_chrIb	ACAUGCAUGUGGACUCUGUUGUGGAGGGCGCCCGUCCGUCUCCGGCGCCGUUCAAGUCCACAUGUAUGU	0.991346	ACAUGCAUGUGGACUCUGUUGUGG	0.9
Neg_186186_TGME49_chrIb	ACGAUGUGGAGGCUGUGUGCACCCGGGCGUCUGAGUUGCAGAUUUUCCAUACGUGUACGCCGACAGUGACUGUUCUAAACAUGCGUUUUAAACACCCGGGUGCUGCAGACCGUAGCUGUCGCGUUGU	0.995949	ACAUGCGUUUUAAACACCCGGGUG	0.4
mmu-miR-466m-3p_1059056	ACAUGCUCACGCAUGUAUGCAUUCAUGUAGGUAUGUAUGCGUGUGUGUGUGUGU	0.990426	ACAUGCUCACGCAUGUAUGCAUUC	1
mmu-miR-669l-3p_716017	ACAUGGAUGUGUCUAUAUGCGUAUGUAUGUAUAUAUAUAUAUAUAUACAUAUACAUAUAUACUCAUCUAUGU	0.991067	ACAUGGAUGUGUCUAUAUGCGUAU	0.9
Pos_1277903_TGME49_chrVIII	AUAAACACAUGUACAAAUAUAUAUAUAUAUAUAUAUAUAUAUAUAUAUUUGUACAUGUGUUUAU	0.991067	ACAUGUACAAAUAUAUAUAUAUAU	0.9
mmu-miR-466c-5p_1471378	AUAUGUACAUGUACAUGUGUAUUUAUGUAUAUAUAUAUAUAUAUAUUUAUAUGUAUAUAUAUGUGUAUGCGCUUGUACAUAUAUAUAUGUAUAUGU	0.991067	ACAUGUACAUGUGUAUUUAUGUAU	0.7
Pos_758034_TGME49_chrVI	GUUUAUAAACAUGUAUAUAUAUGUUUAUAAACAUGUAUAAAUAUGUUUAUAAACAUGUAUAAAUAUAUUUAUAAAC	0.991067	ACAUGUAUAAAUAUGUUUAUAAAC	0.4
Neg_2131256_TGME49_chrXI	UAUACAUUCAUGUAUACAUAUAUAUAUAUAUAUACUAUAUAUAUAUAUACAUGUAUAUAUAUAUAUAAAUAUGUAUAUGUAUAAAUAUGUGUAUAUAUGUGUAUA	0.990211	ACAUGUAUAUAUAUAUAUAAAUAU	0.4
tch-miR-1277-5p_1798822	UUAUACGUAUAUAUAUAUGUAUAUAUAUAUACAUGUAUAUAUAUAUAUAUAUAUUUAUACGUAUAA	0.991067	ACAUGUAUAUAUAUAUAUAUAUAU	0.6
Neg_884131_TGME49_chrVIIa	ACAUGUAUAUAUAUAUAUAUAUAUAUAUGCACGUGUGUGUGUAAGAAUUUAAAUAAAUGUUACAUAUACAUUUAUAAUUAUAUAUAUAUGUAUAUGUAUAUGUACAUGGAC	0.990103	ACAUGUAUAUAUAUAUAUAUAUAU	0.8
mmu-miR-669d-2-3p_2394136	ACAUACAUAUAUACAAAUACAUAUAUAUACAUAUAUAUAUAUAUAUAUAUAUACAUACAUGUAUACAUGUAUACAUGUAUAUAUGUAUAUGUGUAUAUAUGUAUAUGUGUAUAUAUGUAUAUGUGUAUAUAUGUAUAUGUGUAUGU	0.991067	ACAUGUAUAUAUGUAUAUGUGUAU	0.9
mmu-miR-466l-5p_906480	UGGUGUACAUGUAUAUGUAUAUAUAUAUAUAUAUAUAUAGCGAUAGUUCUGCAUAUAUAUGUAUAUAUAUAUAUAUAUAUAUACAUCUACAUCG	0.991067	ACAUGUAUAUGUAUAUAUAUAUAU	0.7
rno-miR-466b-3p_214221	ACAUGUAUAUGUGUCGAGGUGUAGGUGUGUGUGUGUGUAGGUAUGUCGAAUACACACAUACGUAUACGUAUAUCCAUGUAUAUAUAUAUAUGU	0.991067	ACAUGUAUAUGUGUCGAGGUGUAG	0.8
rno-miR-297_895620	AGAUGGACAUGUAUGUGCGCAUAUAUGUAUAUGUAUAUAUAUAUAUAUAUAUAUAUAUAUAUAUAUAUAUAUAUAUACAUAUACAUAGAUGUACACGUACGCAUCU	0.991067	ACAUGUAUGUGCGCAUAUAUGUAU	0.8
Pos_1725677_TGME49_chrX	ACAUGUCUGUCUGGUUCUUCGUCGAGAGCGGGAUAGAUUGU	0.995554	ACAUGUCUGUCUGGUUCUUCGUCG	0.9
rno-miR-466b-4-3p_205668	ACAUGUGCGUGUAUGUGUUUAUAUAUAUAUAUAUAUUCAUAUACAUGUAUAUGU	0.991067	ACAUGUGCGUGUAUGUGUUUAUAU	1
Pos_2392952_TGME49_chrXII	CGGCGACAGUGUGUCGAUAGACGUCCACAUACAUGUGGACGUCUAUCGACACACUGUCGCCG	0.990426	ACAUGUGGACGUCUAUCGACACAC	0.7
tch-miR-1277-5p_996173	AGAGAUGUAUAUGUGCUUACACAUGUAUACGUAUAUAUAUAUAUAUAUACGUAUACAUGUGUACGCACACAUACAUAUCU	0.991067	ACAUGUGUACGCACACAUACAUAU	0.5
Pos_1675818_TGME49_chrX	UCUGUAGGCGUGUAUUUUCGUAUAUAUAUAUAUAUAUAUAUAUAUGUAUAUAUACGUUUUUCGUAUAUGUAUACAUGUUUAUAUAUAUAUAUAUAUAUAUAUACAUAUUUACGGA	0.991067	ACAUGUUUAUAUAUAUAUAUAUAU	0.8
Pos_1869404_TGME49_chrX	AUAUAUAUAUAUAUAUAUAUAGAUGCAUAUACAUGUUUCCGUAUGCAACUAUAUAUAUAUAUAUAUAUAU	0.991067	ACAUGUUUCCGUAUGCAACUAUAU	0.4
Pos_1174262_TGME49_chrVIII	UCGUUCUGUCGUAUACGCUCUUGUACAUUAAAGACGUUUUGCGACGAACGG	0.991067	ACAUUAAAGACGUUUUGCGACGAA	0.4
Neg_1729230_TGME49_chrX	GCCUGGAGACACACGUUGGCAUGAACAUUAAGAUCAUAGCUACAGCAUGUAUUCCAGGC	0.993725	ACAUUAAGAUCAUAGCUACAGCAU	0.4
Neg_275530_TGME49_chrII	AUUCACACAUUAGAUGCAUAUAUAUAUAUAUAUAUAUAUACAAAUGUAUAUAUAUAUAUAUAUGCAUGUGUGAAU	0.990103	ACAUUAGAUGCAUAUAUAUAUAUA	0.9
Neg_720330_TGME49_chrVI	UGCGUCUUCAUUUGGGUGUAUGGACAGCUGCAGAGGACGUGGAAGCUGGGACCGAAGCUUGUGAAGGCGCCGACAUUAGUGUAAGCGCGAACUCAGCUGUUUAUCCCAGGUGAAGUUUAAGCGUA	0.993742	ACAUUAGUGUAAGCGCGAACUCAG	0.6
cbn-miR-7579_2291109	ACAUUAUGAGUGGGACAGUUUUCUAACUGUCCGCUCUGAUGU	0.995554	ACAUUAUGAGUGGGACAGUUUUCU	0.9
dsi-miR-1003-3p_1007501	ACAUUAUUCACAUUUAUAUAUACACACGUAUGUAUGUAUAUAUAUAUAUAUAUAUAUGUUUAUAUAUGUAUAUAUAUACAUAUAUAUAUGUCUAUAUAUUUGUAUAAUGU	0.991067	ACAUUAUUCACAUUUAUAUAUACA	0.6
mmu-miR-467g_1209596	ACAUUCACACAAGCAUAUAUAUAUAUAUAUAUAUAUAUGUAUAUGUAUAUGUAUGUAUGUGAAUGCAUGUGAGUGU	0.991067	ACAUUCACACAAGCAUAUAUAUAU	0.9
Neg_1819896_TGME49_chrX	CUAAGUACAUUCACAUACAUGCAUAUGCAUCUUUAUGUUUGUAUAUUUAUAUGUAAUGCAUAUAUAGAGAUGUAUGUGUAUGUGCGAGCGUGUGUACGAGAG	0.991067	ACAUUCACAUACAUGCAUAUGCAU	0.8
Neg_1132329_TGME49_chrVIIb	GCUGAGUCGAUCGCAUUUCAGUUUUCGUGUACAUUCAUGUCCAGUACAUGAAGGUGAAGUGCUGGACUUCAGU	0.991067	ACAUUCAUGUCCAGUACAUGAAGG	0.6
Neg_1552063_TGME49_chrIX	CUGGCUACAUUGUGCGUUUUUACCUGCGCUCAAUGUGAGCCGG	0.991279	ACAUUGUGCGUUUUUACCUGCGCU	0.5
rno-miR-466b-3p_1705508	ACCUACACAUUUACAUGUGUAUACAUGUAUAUGCAUGUGUGUAUAUAUGUAUGCGUAUAGCUGUGUAGGU	0.991067	ACAUUUACAUGUGUAUACAUGUAU	0.8
Pos_687048_TGME49_chrVI	ACACGUAUGUACAGACGUGUAAAUAUAUAUAUAUAUAUAUAUGUAUGUACAUUUAUAUAUGUAUAUAUAUAUAUAUAUAUAAUACAUGUAUGUAUCAACGUGU	0.991067	ACAUUUAUAUAUGUAUAUAUAUAU	0.7
Neg_389903_TGME49_chrIII	GUGAUCACAUUUGCAAUGGGAGUAUAUAUAUAUAUAUAUAUUAUAUUCAGAUAUAUAUUUACAUAUGCAUGUGUGAUCAC	0.991346	ACAUUUGCAAUGGGAGUAUAUAUA	0.9
mdo-miR-7398e-5p_1275882	UUGUACAGGAAUGUAAGUGUAGAGUUGGGUGAAAGCUCACCUGUUUCUACAUUUUCAAGCGCCGUACGA	0.991385	ACAUUUUCAAGCGCCGUACGA	0.9
mmu-miR-7064-3p_1589897	GGAGGGCCCUUUAGGUCUGGCGGCAAGCAGACCAAGAGGGGCCUCU	0.990454	ACCAAGAGGGGCCUCU	0.8
ame-miR-3741_1997060	UCUCCACUUCUCUUCUUCUCUCUCCUCUCCAGGAUCUUCUUUCUCCUCUCUGCGUUCUGCCUGCACUGCGCGACCAGCAGCGAAGGAUUGACGAGAGGAGAAGAGAGAGAAGGGAGAGAAGAAGAAAGAGAAGGGAGA	0.991067	ACCAGCAGCGAAGGAUUGACGAGA	0.5
mmu-miR-669e-3p_274278	ACCAGCAUGCACAAUAUCGCAUAUAUAUAUAUAUAUAUAUAUAUAUAUAUAUAUAUAUAUGAAAAUAUGUAUAUAUGUGUAUGUAUGUGUAUAUAUGUGUACAUGUGGGUAUGUGGU	0.990103	ACCAGCAUGCACAAUAUCGCAUAU	0.7
Neg_2142336_TGME49_chrXI	CUGCCAUACAGAGAACUGGAAGUCUUGGUGCCCACAGAACCGUUGUGCACCAGCUUGUCUAGUUACUCUGUGUGAUUUUGCAG	0.991346	ACCAGCUUGUCUAGUUACUCUGUG	0.9
mmu-miR-487b-5p_2113202	GCCCUUCUUCCUUCUGACUGGAGUUCUCCGUUAAAGAGGACGGGGAGAACCAGGAGGAGAAGAGGAGGC	0.991346	ACCAGGAGGAGAAGAGGAGGC	0.8
mmu-miR-669f-3p_1859398	GUGUACGUCGGUAUGAAGGUGCACACCAGUACAUAUGUAUAUAUAUGUAUAUAUAUAUAUAUAUAUGUAUGUAUAUAUAUAUAUAUGUAUAUAUAUAUAUAUAUAUGUAUAUAUAUAUAUAUACAUGUGUGAGUAUGUACUCCCAGACGUACAC	0.991067	ACCAGUACAUAUGUAUAUAUAUGU	0.5
Neg_256347_TGME49_chrII	CCUGAUUGUCGUAGUACCAUUUACACCAUAAGUUCUCGUUUUACUCAGUUUCCGCGAAAAAAGAGAACUUAGGAUGUAAAUGGUACUCUGGCAGUCAGG	0.991067	ACCAUAAGUUCUCGUUUUACUCAG	0.7
Neg_298458_TGME49_chrII	ACCCACUUCUUGGGGUAGUCAAACCCCCAAGAAUUGGGU	0.990426	ACCCACUUCUUGGGGUAGUCAAAC	0.5
tgo-novel-1-9-5p_22013	GUAUUUGACGGAGCUUGGGACUGCUUCAUGCUUCGCGGCGUGUUGCGGACCCGAGCACUGUCUGUAU	0.992712	ACCCGAGCACUGUCUGUAU	0.9
tgo-novel-1-9-5p_24420	GUAUUUGACGGAGCUUGGGACUGCUUCAUGCUUCGCGGCGUGUUGCGGACCCGAGCACUGUCUGUAU	0.992712	ACCCGAGCACUGUCUGUAU	0.9
Neg_2317943_TGME49_chrXII	GCAGCAACUUUCGGGUGUCUAGACACCCGGCGGUUGUUGU	0.990426	ACCCGGCGGUUGUUGU	0.7
Neg_751802_TGME49_chrVI	CAGUCUGUGUGCUAUUCCCUUGGUUCUGGAAUGAAAGCAGAGCCGAAGACCCGGGAAUGCACGAGGACUG	0.991385	ACCCGGGAAUGCACGAGGACUG	0.8
Neg_1946012_TGME49_chrXI	ACCCGGGGCUUGCUCUGGUGCCACAGAGUGCGCCGGGU	0.990919	ACCCGGGGCUUGCUCUGGUGCCAC	0.5
Neg_8851_tgme49_asmbl.1445	ACCCGGGGCUUGCUCUGGUGCCACAGAGUGCGCCGGGU	0.990919	ACCCGGGGCUUGCUCUGGUGCCAC	0.5
mmu-miR-467g_388658	CCCCCGACCCUACAAGCAUACAUGUAGAUAUCUUAUAUAUGCAUAUAUACACAUAAUUAUAUGUGUAUAUAUGUAUAGAUAUAUAUAUGUACAUGUACUUGUUUGUAUGCUACUUGGAGGG	0.991067	ACCCUACAAGCAUACAUGUAGAUA	0.9
Pos_1831260_TGME49_chrX	UGACACUUCAAUGUGGCGGCUGUGUACCUUACCCUACACAAAGCUAUAUGAGAGGUGUCA	0.991067	ACCCUACACAAAGCUAUAUGAGAG	0.6
Neg_1058916_TGME49_chrVIIb	ACCCUACAUAUGUUCGUAUAUAUAUAUAUAUAUAUAUAUAUAUAUAUAUAUGGAUAUAUCGAUAGGGU	0.991067	ACCCUACAUAUGUUCGUAUAUAUA	0.8
Pos_1920608_TGME49_chrXI	AGCGGGACCCUCAUCGCUCGAAUCACGGCAAGAAACGGCCGGAGUUCUCAAAGCGUUGUGAGGUGUCUCGCU	0.991385	ACCCUCAUCGCUCGAAUCACGGCA	0.7
Pos_2332582_TGME49_chrXII	UUUGUGACCCUCAUGUUGAGAAGGGCUUGGCCUGUCUCUGGCAUGAGGGCGCGAA	0.990744	ACCCUCAUGUUGAGAAGGGCUUGG	0.7
ptr-miR-6127_1867705	CACAGGACCCUCCCACCGACUACCUCUGGCCGACGUACGUCGGCCAGAGGUAGUCGGACCAGAGACUCCUGAUG	0.991385	ACCCUCCCACCGACUACCUCUGGC	0.8
Pos_563335_TGME49_chrV	AGAGGUACCCUCUCCAGAUGUUUGUUCAGGAGGCGUGUGUGCCUCU	0.991223	ACCCUCUCCAGAUGUUUGUUCAGG	0.6
Pos_592935_TGME49_chrV	ACCCUCUUCGCCUGUGUAAACACAUAGCUUGAAGGGGGU	0.990426	ACCCUCUUCGCCUGUGUAAACACA	0.8
Pos_940337_TGME49_chrVIIa	ACCCUUCUGCUCCUCCUGGACCUUCUUCUUGGAGGAGCACGAGGUGU	0.991347	ACCCUUCUGCUCCUCCUGGACCUU	0.8
Neg_1800156_TGME49_chrX	GAGUGUGCAGUCGGUCGGACGAAGACCGAAAAUGCAUGCUU	0.990744	ACCGAAAAUGCAUGCUU	0.7
Neg_1771871_TGME49_chrX	ACCGAAUAUAUAUAUAUAUAUAUGUAUAUAUAUAUAUAUAUGUAUAUAUAUGUAUAUAUAUAUAUAUAUAUAUAUAGCAGGU	0.991067	ACCGAAUAUAUAUAUAUAUAUAUG	0.7
Pos_548370_TGME49_chrV	UUUGGGACCGAGCGUAGCGAUGAGAGUAUCGCCGUCGGUUCCAGA	0.990744	ACCGAGCGUAGCGAUGAGAGUAUC	0.6
eca-miR-507b_1510840	ACCGAGGACGGACAGUCCAAGAGGCGCGUCGUUUUGGCGCUUUUUUGUGUGUGUCCCUCCUUGGU	0.991664	ACCGAGGACGGACAGUCCAAGAGG	1
ptr-miR-1281_933325	GCACCUCUCUCCCUCCGCCUCUCCUUGGGCACCGAGGCGGGUGGGGAGAGGCGC	0.991644	ACCGAGGCGGGUGGGGAGAGGCGC	0.8
gga-miR-466_162795	CCAGAGACCGAGGUGUGGGUCUGCGGACAUAAUGUGUGUCUGUAUAUAUAUACCUCUAUUUCUGG	0.991067	ACCGAGGUGUGGGUCUGCGGACAU	1
hsa-miR-6815-3p_1768203	ACCGCAGAGCUUUCUUUGCGUACUGACGCGCUAAGCGGGUGUGCAAGGGAAGACUUUGUCGGU	0.990426	ACCGCAGAGCUUUCUUUGCGUACU	1
Neg_2010351_TGME49_chrXI	CAGUGCACCGCAGGCGAAGGGCACCUUGUUUUGCCUUGAAACAAUGCAAGGCCGACAAUGCUUCUUAUGGUUGCGGUGCCACUG	0.991279	ACCGCAGGCGAAGGGCACCUUGUU	0.9
Pos_280459_TGME49_chrII	GCCUUGCUUUGGCGGUCACUACAGUCCUCUUGACUGAGAGACCCAGUGACCGCCGAGUGAAGGU	0.991664	ACCGCCGAGUGAAGGU	0.4
Pos_1569038_TGME49_chrIX	CAAGUGACCGCCUUUCUUUACGUUCGUGAUUAAAAAAACGAGUCACUUG	0.994007	ACCGCCUUUCUUUACGUUCGUGAU	0.8
hsa-miR-6852-3p_213112	ACCGCUCUCCGACUGGUUCCUUGAAUGGAGGAACCGAGGAAGGUGGU	0.990428	ACCGCUCUCCGACUGGUUCCUUGA	1
Pos_264631_TGME49_chrII	GCAGGGUGCAAAGAAGUUGCUGUGACCGCUGAACCAGCGGCUUCUUCUGCAAACCCCUGC	0.990957	ACCGCUGAACCAGCGGCUUCUUCU	0.6
Pos_1212026_TGME49_chrVIII	AGAGACACCGCUUUGGGACAGGUCCGUAGAACAAUUUUGUCUACCGUCCCUGUCCCGGGGGAGGUCUCU	0.991385	ACCGCUUUGGGACAGGUCCGUAGA	1
Neg_1007104_TGME49_chrVIIb	ACCGGCUUACGGACCGUCUUGGACGGUUCAAAAGCCGGU	0.990744	ACCGGCUUACGGACCGUCUUGGAC	0.9
Neg_1158598_TGME49_chrVIII	GUCAACACCGGGAGAAACGACUCCCCCGGUGUUGGC	0.990426	ACCGGGAGAAACGACUCCCCCGGU	0.6
Pos_1068092_TGME49_chrVIIb	GUGAACAAAGACGAGCUCACGCAAGGAAAGACCGGUGGUCUUUCCUGCGGUCGUCUUAGGGCAC	0.991664	ACCGGUGGUCUUUCCUGCGGUCGU	0.8
Pos_2144219_TGME49_chrXI	CCUCUCACCGUCCGCUCCGCGCACCAAAGGGGAGUGCGACGGUGAGACGG	0.991385	ACCGUCCGCUCCGCGCACCAAAGG	0.7
Neg_1406103_TGME49_chrIX	GGAAAGUAAUUAGCGCACCACAAGCUGGAAGAAGAUGUAAUGUUUGGCUGUUCAGUGUUUUGCUGGCAACUUACCGUGCCGAUGAACGAUGAUAACGGCAGCAAGAAAUACUUUUUCUGUGAUGCGCUUUUCC	0.991411	ACCGUGCCGAUGAACGAUGAUAAC	0.6
Neg_964328_TGME49_chrVIIb	ACAUAUAUCUAUCUGUAUAUAUAUAUAUAUAUAUAUAUGCAUGUAUUGGAGUCGACCGUUUUGCAUGUUAUCCUCAGCGAAUAUAUAUAUAUAUAUAUGUAUAUAUUACAGUGGUGUAUAUGU	0.995927	ACCGUUUUGCAUGUUAUCCUCAGC	0.6
cin-miR-4194-3p_1798990	GCGCAUACCUACACAGGCAAAUAUAUAUAUAUAUAUAUGCAUAUAUAUAUAUAUAUAUAUGAGUGUGUGGAUGUGC	0.991346	ACCUACACAGGCAAAUAUAUAUAU	0.8
rno-miR-466b-3p_1705508	ACCUACACAUUUACAUGUGUAUACAUGUAUAUGCAUGUGUGUAUAUAUGUAUGCGUAUAGCUGUGUAGGU	0.991067	ACCUACACAUUUACAUGUGUAUAC	0.9
hsa-miR-4516_2193556	CUGCUGACCUACAUGUUGCCGGUAACGGCUCCGGAGUAGGGUCGGCAG	0.991347	ACCUACAUGUUGCCGGUAACGGCU	0.7
Neg_319179_TGME49_chrII	GCAGGUACCUACCGACGGGAGGCCACAGCGGUCGGCUGUGUCUGCUUGUCUGUCGAGGUGCCUGC	0.990744	ACCUACCGACGGGAGGCCACAGCG	1
tch-miR-1277-5p_1565783	UAGGACUUGCUUUAUGACGUGCGUUUGUAUAUAUAUAUAUAUAUAUAAAUAUAAAUAUAUGUAUAUGUAUGAAAAGAUGUAUGCGUAGCCGAAGGCACCUACGUAUAUAUAUAUGUAUAUAUAUAUAUAUAUAUAUAUAUAUAUAUAUAUAUAUAUAUACGUACGUACGCAUAUGUCUUG	0.990103	ACCUACGUAUAUAUAUAUGUAUAU	0.6
mmu-miR-467g_687221	GUAUGUACCUACGUAUAUGUAUAUGUAUAUGUAUGUAUAUAUAUAUAUAUAUAUAUAUGCUUACGCACGUACAUAC	0.990211	ACCUACGUAUAUGUAUAUGUAUAU	0.8
Neg_2396255_TGME49_chrXII	UCACAGACGACGGCUGUCGGUUGGAAAUACACCUAUAAACAAAUACAUAUGCAUAUAUAUAUAUAUUUAUAUGUAUUUGGUGAUUUUUAUUUGUGUUUGUGUGUGA	0.995554	ACCUAUAAACAAAUACAUAUGCAU	0.4
tch-miR-1277-5p_1482046	GUGUAUACCUAUAUAUAUAUAUAUAUACGUAUGUACAAAUACAUAUAUAUAUAUAUAUAUAUAUAUAUAUACAU	0.991067	ACCUAUAUAUAUAUAUAUAUACGU	1
Neg_811423_TGME49_chrVIIa	CUUCCCUUCGCGUGAGAGUGGAGUUGAUGAACCUCCACAGCCGCCGAAGGGAAG	0.991067	ACCUCCACAGCCGCCGAAGGGAAG	0.7
Pos_290848_TGME49_chrII	CCUCCCUCUCUCUUCUUGUGACCGGCAGAGACCUCCAUCAGCCGAGACCGCUGUCUUCGCGGAGAGAGAGGGAGG	0.991067	ACCUCCAUCAGCCGAGACCGCUGU	0.4
Pos_2127136_TGME49_chrXI	ACCUCCUAGCUUUCUUUUGCGAUUGUUCUUGAGGAGAGUCAAAAAGAAGAGCGGAGGU	0.990193	ACCUCCUAGCUUUCUUUUGCGAUU	0.9
Pos_2361850_TGME49_chrXII	AGGACGUCCUUAUGAGGUACGAGCACCUCCUUAAGGCGUUCU	0.991067	ACCUCCUUAAGGCGUUCU	0.6
Neg_1533781_TGME49_chrIX	GGAUCUACCUCUAUAUAUAUAUAUAUAUAUAUAUGUAGCACAAGUUCAAAAUCCGUUGGACCGCUAUAUAUAUAUAUAUAUAUAGGUGGGUCU	0.990103	ACCUCUAUAUAUAUAUAUAUAUAU	0.7
Pos_292606_TGME49_chrII	ACGUAUACCUCUGCGUCUGUGUAGAUGGAAUUCCCUUUUGCACAAAAUGCAGAACUAUACGU	0.991067	ACCUCUGCGUCUGUGUAGAUGGAA	1
Pos_524555_TGME49_chrIV	GUAAAUAUAUAUAUAUAUAUAUAUAUAUAUAUAUAUAUACGAGUCCUUACAUGGACCUCUGUGCACUUGUAUGUUUGUAUAUAUAUAUAUAUAUAUAUAUAUUUAU	0.991067	ACCUCUGUGCACUUGUAUGUUUGU	0.7
cel-miR-59-5p_1646249	ACCUGACAGAACGACAAAAGAGCGAUCGACCCGAGAACCGUAACAAAACGGACGCUGUGCAGGACGGCUGUUCACCCUUCGUACCCGUUACGUUUUCAGGACGUUUUUACUCCUAAACUUGUGCGUCUUCAGGU	0.994568	ACCUGACAGAACGACAAAAGAGCG	1
Neg_2406657_TGME49_chrXII	AAGGUCACCUGCAGGGGUAAAAUGGUAUCCGUGUGUGACCUU	0.991385	ACCUGCAGGGGUAAAAUGGUAUCC	0.4
Neg_2314020_TGME49_chrXII	ACCUGCAUAACCUGAAAGAAAGCGUAGGCGUCAGUGGACUGCAACCUUGUAAGGUUCGGUUUAAUAGCGUUUUAGGCAGUUCAGUGGUAUGCAGGU	0.995554	ACCUGCAUAACCUGAAAGAAAGCG	0.8
tch-miR-1277-5p_943762	ACCUGCAUGGGCUGUAUGCAUGCAUACAUACACAAGAAUAGGUUCAUUCAUAUAUAUAUAUAUAUAUAUAUACAUACGUAUGUUAAUAUAUAUAUAUAUAUAUGUUAAUGAACACCGUCGAGCUUGUGUUUGAAUGCACAUGAGGUCCGCUGCAUGU	0.991067	ACCUGCAUGGGCUGUAUGCAUGCA	0.9
Pos_2003554_TGME49_chrXI	CACUAGACCUGCGCAGAUUAAUAUCACGACUGUGUGGUUUAUG	0.993882	ACCUGCGCAGAUUAAUAUCACGAC	0.6
Neg_591455_TGME49_chrV	GAUGGGACCUGGAGGCCCCAUGGGUCCAAUGGGCCCUCCUGGUCCUCGUC	0.992285	ACCUGGAGGCCCCAUGGGUCCAAU	0.5
Pos_2119939_TGME49_chrXI	GAAACUACCUGGCUGAUCCUCGUCAUUAGUGUUGGAGGGCAGCCAGGACCUUUC	0.991047	ACCUGGCUGAUCCUCGUCAUUAGU	0.5
Pos_210634_TGME49_chrIb	ACCUGUACAGUUCACUUUGUCUUCGAAGAUCCAAGACAAAGUGGUGCGGGU	0.991067	ACCUGUACAGUUCACUUUGUCUUC	1
Neg_598534_TGME49_chrV	GCAGGUACCUGUGUACAAAAAUAUAUGCGGGUACGUGU	0.990426	ACCUGUGUACAAAAAUAUAUGCGG	0.6
Pos_1743731_TGME49_chrX	ACGUCUACCUGUGUGUAUUUGGGUGUGUGUUUGAGCAUGCAGACACAUAAAUAUACGCGGAGACGU	0.991067	ACCUGUGUGUAUUUGGGUGUGUGU	1
Pos_476961_TGME49_chrIV	GCGGAGACCUUAACGGACGCUCUGGGGGCGUCUGCAAGUGUCUCUGAGG	0.990744	ACCUUAACGGACGCUCUGGGGGCG	0.8
Neg_2308003_TGME49_chrXII	GUAUGUACCUUCACUGAAAUGUGAAUGCGUAUAUAC	0.995554	ACCUUCACUGAAAUGUGAAUGCGU	0.8
Pos_1181543_TGME49_chrVIII	ACCUUCCCGGAGGCAGCAGUUUUCCGAGUGAAAUUUCUUUUUGCUCUUAGAUUAGCCUCCGUAAAGGU	0.991385	ACCUUCCCGGAGGCAGCAGUUUUC	1
har-miR156c_302884	GUCCUUUGCUUCCUCUCUUCUUAGCGAUCUUAGCAGCGAACCUCUCAGACCUUCCUGGUAGGCCUAUUGUUGAGAAGAGGGGAGACAGGGAC	0.991067	ACCUUCCUGGUAGGCCUAUUGUUG	0.9
Pos_813625_TGME49_chrVIIa	UCCUCUGUAGUGGGUCGAGGUCGCGUCCGGACCUUGCCUAUAAGAGGA	0.990744	ACCUUGCCUAUAAGAGGA	0.7
Pos_5937_tgme49_asmbl.1350	ACCUUGGGAAGAGGUGAAGUCAGAAGUUUCAAGAGUAAACUUAUAAACGAUGAUGGUGGUUCUAGACGUGAUCUCUGACAAGGU	0.99325	ACCUUGGGAAGAGGUGAAGUCAGA	0.8
Pos_2274183_TGME49_chrXII	UCACUCCGUACGCACAAAGUACUUGCUCUUACCUUGUGUUUACGGGGGA	0.991067	ACCUUGUGUUUACGGGGGA	0.7
Pos_2004616_TGME49_chrXI	ACCUUUGUUUGUUUGUGUACCACGACAAUCGAGAGGUAAACUGCGGACAAAGGU	0.991606	ACCUUUGUUUGUUUGUGUACCACG	1
Neg_1497169_TGME49_chrIX	UCACCGGGCCUGAUCUUGGGAAGGUGAAAAACCUUUUUCAGACACUCGGUGA	0.991762	ACCUUUUUCAGACACUCGGUGA	0.8
Pos_1176629_TGME49_chrVIII	CCUCAAGACAGGCGCGACGUUGGAGGGAGAACGAAAGCAGCGUCCGCUUUUGUCUGGAGG	0.991526	ACGAAAGCAGCGUCCGCUUUUGUC	0.5
Pos_1689188_TGME49_chrX	CGGAGGCAGUUCGCCACCUGGUAGGCAUAGACGAACAAGUGCCGAGCGAGGUCGGAGAACUGCCCCG	0.992285	ACGAACAAGUGCCGAGCGAGGUCG	0.4
Neg_690364_TGME49_chrVI	UUUGUAGUUCAGAGUUCUUCGCAAACGAAGAGUCCCGAAGUGCAAA	0.992917	ACGAAGAGUCCCGAAGUGCAAA	0.7
Pos_1291664_TGME49_chrVIII	ACGAAGCGAUGAUAAGAAACCAAGCAGUCACCAUCCAUGCCUUUUUUUACGAGAGUACUUUGGAGCAUACAGCGACGGCUUUUGAGGAUGGGUGGAAGACUACUUGACACCGCCGGUCGUUGCUUGU	0.992792	ACGAAGCGAUGAUAAGAAACCAAG	0.8
Neg_693935_TGME49_chrVI	ACGAAGGGAUUCUUGGUUGAAGCAAAUUAUUGUGACUAGGUAUCCCGUCGAAC	0.994951	ACGAAGGGAUUCUUGGUUGAAGCA	1
Pos_1101653_TGME49_chrVIIb	CGUAAAGACGAGCCUCACCCAGCAACGAAGUGGUGUUGCUUUCGUGGGCUCGUCGUCCCG	0.990426	ACGAAGUGGUGUUGCUUUCGUGGG	0.7
mml-miR-297_1869667	GUGCGCAUGUCUGUGUGUAUGUGCAUACGGAAGAAUGUGCGUGUAUUUUUGUAUAUAUAUAUAUGUGUAUGUAUGCUCACGAAUAUAUACAUAUAUAUAUAUUUAUAUAUGGAUUUAUAUAUGGAUAUAGUGUGCACGUAUACAGACUAUGUGUAU	0.991067	ACGAAUAUAUACAUAUAUAUAUAU	0.4
mmu-miR-467g_636314	ACGAAUAUGAAUGCAUACGUAUGUGCAUGUAAAUAUAUAUAUAUAUAUAUAUAUAUGUAUGUAUGUAUGCAAUCGUACAUUCGU	0.991067	ACGAAUAUGAAUGCAUACGUAUGU	0.7
Neg_168070_TGME49_chrIa	UUUCGUGAACCGUUACCUUUGUUGACGACAAAGAUACGGUCGCGGAA	0.991385	ACGACAAAGAUACGGUCGCGGAA	0.8
hsa-miR-4307_1935024	GGCAGACUCUGCGAAAGAGAGAGGACGACAGCUACAGAAUCUGUUUUAAGGCAUCGCGUCAUUUCGACUGGAUGCAUUUCAGGUUUCAGGGUGUGUUGGAUUCUGUUUUUCGCUGUUUCC	0.993742	ACGACAGCUACAGAAUCUGUUUUA	0.5
Pos_1718177_TGME49_chrX	AGAUGUACGACCGAAGGGUUUAGCGUUCGGUUGUUAUAUCU	0.995993	ACGACCGAAGGGUUUAGCGUUCGG	0.6
Pos_1595936_TGME49_chrIX	ACUAUAAGGAUUGGUCAGCUAGUAACGACCGUUGUUGUAGU	0.99783	ACGACCGUUGUUGUAGU	0.4
Pos_1439346_TGME49_chrIX	GUACAGACGACGAACGAAAAGUUGCCAAUUUCUUUCGAAGGAUCUGUGC	0.992192	ACGACGAACGAAAAGUUGCCAAUU	0.6
Neg_2287349_TGME49_chrXII	GCGGGGACGACGACGCGAGGAAGAGCGGCGAAGAGGAAAUCUCCUUCUCGAUCUCUUCCGCGAGUUGUCUCCGC	0.991385	ACGACGACGCGAGGAAGAGCGGCG	1
hsa-miR-4319_2216526	GGCGAAACGACGCCGGCUUCGCCUCCCUCAGCAACGUAUCGAAGUUGCCUUUGCUGAGGGAGACUGAGGGUCUCGUUUCGUC	0.991067	ACGACGCCGGCUUCGCCUCCCUCA	0.8
Pos_2361715_TGME49_chrXII	ACGACGGAGUCCACCCUUCUAGGGAACACAUGACAUAAAUUUUUGUUGUGUGGAUCUUUAGACCGUGGACCGGCUCGU	0.991067	ACGACGGAGUCCACCCUUCUAGGG	0.9
Neg_2396255_TGME49_chrXII	UCACAGACGACGGCUGUCGGUUGGAAAUACACCUAUAAACAAAUACAUAUGCAUAUAUAUAUAUAUUUAUAUGUAUUUGGUGAUUUUUAUUUGUGUUUGUGUGUGA	0.995554	ACGACGGCUGUCGGUUGGAAAUAC	0.7
Pos_2224079_TGME49_chrXII	CAGACGACGACGUUGGGCGAGGUGACGUUAUUGUUUACGUCCUUGGUCCUCAACUGUCGUCGCUG	0.991067	ACGACGUUGGGCGAGGUGACGUUA	1
rno-miR-466b-3p_973057	AUGCAAACGACUACACAUACGGAUAUCUAUCUGUAUGUAAAUGCGUAUGUAUAAGUGUGCAUGUAUGCAGGUAUAUAUGUGGGUAUCUGUGUGGGUAUGUAUGUAUGUAU	0.991346	ACGACUACACAUACGGAUAUCUAU	0.8
Neg_1513364_TGME49_chrIX	ACGACUCCGUGAUAAACACGGUCUACGAAUCGCGGAAGGAGCGUUUGUAGGCAUUUAUGGAGUGU	0.992583	ACGACUCCGUGAUAAACACGGUCU	0.8
Pos_2164687_TGME49_chrXII	CGGAAAACGACUGUCCCUCGUGUGACUUCUGAUAAAGUCGCGCAAUGGGGGCCGGUCGUUUAGACG	0.990744	ACGACUGUCCCUCGUGUGACUUCU	0.8
Pos_2021607_TGME49_chrXI	GUAUAUAUAUAUAUAUAUAUAUAUACGACUUUGUCUUGACUUAAGUGUAUGUCUAUAUAUAUAUAUAUAUAUAUAUAC	0.991067	ACGACUUUGUCUUGACUUAAGUGU	0.4
Pos_1291664_TGME49_chrVIII	ACGAAGCGAUGAUAAGAAACCAAGCAGUCACCAUCCAUGCCUUUUUUUACGAGAGUACUUUGGAGCAUACAGCGACGGCUUUUGAGGAUGGGUGGAAGACUACUUGACACCGCCGGUCGUUGCUUGU	0.992792	ACGAGAGUACUUUGGAGCAUACAG	0.4
ppy-miR-516a-3p_842334	GCUCUUUUGUCGCGCGUACUCCUCCUGAGCUGGGACGCUGCGUCUCCGACGAGCAGCGUCAGAGGCUUGGACCUCUGAAAGCCUCCGAGGAAGACGCUGCUUCCCUUCAGAGAGAGCGGCCGCGGAAGAGC	0.990496	ACGAGCAGCGUCAGAGGCUUGGAC	0.4
Pos_1156775_TGME49_chrVIII	UGUGUUCUGUACGGUUCGUGACAAACGAGCGUAUAUAACACA	0.995554	ACGAGCGUAUAUAACACA	0.5
Neg_1974752_TGME49_chrXI	GCGCCCACGAGCUCCAAAUUACGAAGUGACGGUUUGGGGCGUGUGAGUGC	0.991272	ACGAGCUCCAAAUUACGAAGUGAC	0.7
Pos_2281205_TGME49_chrXII	ACGAGGAAAGGUGCUGUUGUAUACUUGUCUGUGGCAGGACCUUUUGUCGU	0.991067	ACGAGGAAAGGUGCUGUUGUAUAC	1
mdm-miR159c_2390344	GAGGCAGGAGGAAGGAACCUCAAAGGAGAGGUGAAGGCGGCGAGAAGAACGAGGCGCGUCUUGUUCUUCUCGCUCUUCUUCUACCCCUUCUGCUCGCUCUCCUUCUUGCUCGCCUU	0.991664	ACGAGGCGCGUCUUGUUCUUCUCG	0.5
Neg_197418_TGME49_chrIb	UGGAGGUAGCGCUGCGUUGAAAAGACGAGGCGCUACAUUUCG	0.990638	ACGAGGCGCUACAUUUCG	0.6
Neg_1797279_TGME49_chrX	UUGAGGACGUUGGAGAGACUUUCGGCCUCUUCGCGUCCAAGUUUGGCGACGAGGUGGUCGAAGGGGAUUUCUCUGAGGUCUUUGA	0.990744	ACGAGGUGGUCGAAGGGGAUUUCU	1
tch-miR-1277-5p_203046	GUUGGUACGAGUGUACGUGUGCGUAUAUGUAUAUGUAUAUGUAUAUAUACGUAUAUAUAUAUAUAUAUACAUAUAUAUAUAUAUACCUACGUAUACACGUACAUAUUUAUACAUACGUAUACAUACACACACACAUGUACACACGUACAAGC	0.990103	ACGAGUGUACGUGUGCGUAUAUGU	0.8
xla-miR-1306_1327757	AGCACUGUUUUAGUCGUGGCUCACGUAGGCUCUGGUCUAAGUUUAUGACACGUGUUUGCAGCUCUCUGAAGUGAGGAGGGCGAUAAAACUACGGUUGUUAGGACGAUAGAAAUACGUGGAGGACCAUGAGGAAAUACCGUGCU	0.993128	ACGAUAGAAAUACGUGGAGGACCA	0.4
Neg_1169855_TGME49_chrVIII	UCCCCCACGAUAUAUCUAUACACAUAUGUACGUAUAUAUAUGUAUAUAUACAUAUAUAUGUAUAUAUAUAUAUGUAUAUAUGUAUUUAUAUGUGUGUGUAUUUAUGUUGUGUGUGA	0.991067	ACGAUAUAUCUAUACACAUAUGUA	0.8
Pos_10403_tgme49_asmbl.163	ACGAUCUUAAGUGGUUCACGUGUGGGGACUCCCGCCUGACCGACGAAGGUCGU	0.997606	ACGAUCUUAAGUGGUUCACGUGUG	0.9
Pos_16171_tgme49_asmbl.185	ACGAUCUUAAGUGGUUCACGUGUGGGGACUCCCGCCUGACCGACGAAGGUCGU	0.997606	ACGAUCUUAAGUGGUUCACGUGUG	0.9
Pos_24246_tgme49_asmbl.304	ACGAUCUUAAGUGGUUCACGUGUGGGGACUCCCGCCUGACCGACGAAGGUCGU	0.997606	ACGAUCUUAAGUGGUUCACGUGUG	0.9
Pos_24622_tgme49_asmbl.312	ACGAUCUUAAGUGGUUCACGUGUGGGGACUCCCGCCUGACCGACGAAGGUCGU	0.997606	ACGAUCUUAAGUGGUUCACGUGUG	0.9
Pos_24678_tgme49_asmbl.422	ACGAUCUUAAGUGGUUCACGUGUGGGGACUCCCGCCUGACCGACGAAGGUCGU	0.997606	ACGAUCUUAAGUGGUUCACGUGUG	0.9
Pos_25353_tgme49_asmbl.320	ACGAUCUUAAGUGGUUCACGUGUGGGGACUCCCGCCUGACCGACGAAGGUCGU	0.997606	ACGAUCUUAAGUGGUUCACGUGUG	0.9
Pos_31349_tgme49_asmbl.747	ACGAUCUUAAGUGGUUCACGUGUGGGGACUCCCGCCUGACCGACGAAGGUCGU	0.997606	ACGAUCUUAAGUGGUUCACGUGUG	0.9
Pos_32093_tgme49_asmbl.642	ACGAUCUUAAGUGGUUCACGUGUGGGGACUCCCGCCUGACCGACGAAGGUCGU	0.997606	ACGAUCUUAAGUGGUUCACGUGUG	0.9
Pos_4468_tgme49_asmbl.1280	ACGAUCUUAAGUGGUUCACGUGUGGGGACUCCCGCCUGACCGACGAAGGUCGU	0.997606	ACGAUCUUAAGUGGUUCACGUGUG	0.9
Pos_4793_tgme49_asmbl.1309	ACGAUCUUAAGUGGUUCACGUGUGGGGACUCCCGCCUGACCGACGAAGGUCGU	0.997606	ACGAUCUUAAGUGGUUCACGUGUG	0.9
Pos_4871_tgme49_asmbl.1311	ACGAUCUUAAGUGGUUCACGUGUGGGGACUCCCGCCUGACCGACGAAGGUCGU	0.997606	ACGAUCUUAAGUGGUUCACGUGUG	0.9
Pos_6019_tgme49_asmbl.1354	ACGAUCUUAAGUGGUUCACGUGUGGGGACUCCCGCCUGACCGACGAAGGUCGU	0.997606	ACGAUCUUAAGUGGUUCACGUGUG	0.9
Pos_751_tgme49_asmbl.105	ACGAUCUUAAGUGGUUCACGUGUGGGGACUCCCGCCUGACCGACGAAGGUCGU	0.997606	ACGAUCUUAAGUGGUUCACGUGUG	0.9
Pos_28434_tgme49_asmbl.558	GUACCUUGGGAAGAGGUGAAGUCAGAAGUUUCAAGAGUAAACUUAUAAACGAUGAUGGUGGUUCUAGACGUGAUCUCAUGACAAGGUGC	0.99325	ACGAUGAUGGUGGUUCUAGACGUG	0.7
Pos_1579155_TGME49_chrIX	GUACCUUGGGAAGAGGUGAAGUCAGAAGUUUCAAGAGUAAACUUAUAAACGAUGAUGGUGGUUCUAGACGUGAUCUCUGACAAGGUGC	0.995631	ACGAUGAUGGUGGUUCUAGACGUG	0.7
Pos_21166_tgme49_asmbl.219	GUACCUUGGGAAGAGGUGAAGUCAGAAGUUUCAAGAGUAAACUUAUAAACGAUGAUGGUGGUUCUAGACGUGAUCUCUGACAAGGUGC	0.995631	ACGAUGAUGGUGGUUCUAGACGUG	0.7
Pos_23527_tgme49_asmbl.272	GUACCUUGGGAAGAGGUGAAGUCAGAAGUUUCAAGAGUAAACUUAUAAACGAUGAUGGUGGUUCUAGACGUGAUCUCUGACAAGGUGC	0.995631	ACGAUGAUGGUGGUUCUAGACGUG	0.7
Pos_24121_tgme49_asmbl.353	GUACCUUGGGAAGAGGUGAAGUCAGAAGUUUCAAGAGUAAACUUAUAAACGAUGAUGGUGGUUCUAGACGUGAUCUCUGACAAGGUGC	0.995631	ACGAUGAUGGUGGUUCUAGACGUG	0.7
Pos_26516_tgme49_asmbl.349	GUACCUUGGGAAGAGGUGAAGUCAGAAGUUUCAAGAGUAAACUUAUAAACGAUGAUGGUGGUUCUAGACGUGAUCUCUGACAAGGUGC	0.995631	ACGAUGAUGGUGGUUCUAGACGUG	0.7
Pos_27120_tgme49_asmbl.420	GUACCUUGGGAAGAGGUGAAGUCAGAAGUUUCAAGAGUAAACUUAUAAACGAUGAUGGUGGUUCUAGACGUGAUCUCUGACAAGGUGC	0.995631	ACGAUGAUGGUGGUUCUAGACGUG	0.7
Pos_27264_tgme49_asmbl.424	GUACCUUGGGAAGAGGUGAAGUCAGAAGUUUCAAGAGUAAACUUAUAAACGAUGAUGGUGGUUCUAGACGUGAUCUCUGACAAGGUGC	0.995631	ACGAUGAUGGUGGUUCUAGACGUG	0.7
Pos_28512_tgme49_asmbl.560	GUACCUUGGGAAGAGGUGAAGUCAGAAGUUUCAAGAGUAAACUUAUAAACGAUGAUGGUGGUUCUAGACGUGAUCUCUGACAAGGUGC	0.995631	ACGAUGAUGGUGGUUCUAGACGUG	0.7
Pos_28829_tgme49_asmbl.499	GUACCUUGGGAAGAGGUGAAGUCAGAAGUUUCAAGAGUAAACUUAUAAACGAUGAUGGUGGUUCUAGACGUGAUCUCUGACAAGGUGC	0.995631	ACGAUGAUGGUGGUUCUAGACGUG	0.7
Pos_30495_tgme49_asmbl.541	GUACCUUGGGAAGAGGUGAAGUCAGAAGUUUCAAGAGUAAACUUAUAAACGAUGAUGGUGGUUCUAGACGUGAUCUCUGACAAGGUGC	0.995631	ACGAUGAUGGUGGUUCUAGACGUG	0.7
Pos_32579_tgme49_asmbl.674	GUACCUUGGGAAGAGGUGAAGUCAGAAGUUUCAAGAGUAAACUUAUAAACGAUGAUGGUGGUUCUAGACGUGAUCUCUGACAAGGUGC	0.995631	ACGAUGAUGGUGGUUCUAGACGUG	0.7
Pos_34546_tgme49_asmbl.95	GUACCUUGGGAAGAGGUGAAGUCAGAAGUUUCAAGAGUAAACUUAUAAACGAUGAUGGUGGUUCUAGACGUGAUCUCUGACAAGGUGC	0.995631	ACGAUGAUGGUGGUUCUAGACGUG	0.7
Pos_4701_tgme49_asmbl.1308	GUACCUUGGGAAGAGGUGAAGUCAGAAGUUUCAAGAGUAAACUUAUAAACGAUGAUGGUGGUUCUAGACGUGAUCUCUGACAAGGUGC	0.995631	ACGAUGAUGGUGGUUCUAGACGUG	0.7
Pos_4986_tgme49_asmbl.1317	GUACCUUGGGAAGAGGUGAAGUCAGAAGUUUCAAGAGUAAACUUAUAAACGAUGAUGGUGGUUCUAGACGUGAUCUCUGACAAGGUGC	0.995631	ACGAUGAUGGUGGUUCUAGACGUG	0.7
Pos_5454_tgme49_asmbl.1332	GUACCUUGGGAAGAGGUGAAGUCAGAAGUUUCAAGAGUAAACUUAUAAACGAUGAUGGUGGUUCUAGACGUGAUCUCUGACAAGGUGC	0.995631	ACGAUGAUGGUGGUUCUAGACGUG	0.7
Pos_5584_tgme49_asmbl.1334	GUACCUUGGGAAGAGGUGAAGUCAGAAGUUUCAAGAGUAAACUUAUAAACGAUGAUGGUGGUUCUAGACGUGAUCUCUGACAAGGUGC	0.995631	ACGAUGAUGGUGGUUCUAGACGUG	0.7
Pos_8700_tgme49_asmbl.144	GUACCUUGGGAAGAGGUGAAGUCAGAAGUUUCAAGAGUAAACUUAUAAACGAUGAUGGUGGUUCUAGACGUGAUCUCUGACAAGGUGC	0.995631	ACGAUGAUGGUGGUUCUAGACGUG	0.7
Pos_9265_tgme49_asmbl.150	GUACCUUGGGAAGAGGUGAAGUCAGAAGUUUCAAGAGUAAACUUAUAAACGAUGAUGGUGGUUCUAGACGUGAUCUCUGACAAGGUGC	0.995631	ACGAUGAUGGUGGUUCUAGACGUG	0.7
Neg_186186_TGME49_chrIb	ACGAUGUGGAGGCUGUGUGCACCCGGGCGUCUGAGUUGCAGAUUUUCCAUACGUGUACGCCGACAGUGACUGUUCUAAACAUGCGUUUUAAACACCCGGGUGCUGCAGACCGUAGCUGUCGCGUUGU	0.995949	ACGAUGUGGAGGCUGUGUGCACCC	0.9
Pos_1741698_TGME49_chrX	ACGAUUUUGCAUGUCAGCACGGAAGAAAGUUGACGUGACAUAAAUUGU	0.994951	ACGAUUUUGCAUGUCAGCACGGAA	1
Pos_2296406_TGME49_chrXII	CUUUCUCCGCUGCGAUGUUUGAAGACGCAAGCGGAGAGAG	0.991047	ACGCAAGCGGAGAGAG	0.5
Pos_1205598_TGME49_chrVIII	ACGCAAGUCAAGAUCCUACCUGAAGUGACGGAGGGCUGUGAAGUCGCGGCAGACUUCGCGGCCCGUGUGGACGCUUCUGUUUCUUGCUUGUGU	0.991385	ACGCAAGUCAAGAUCCUACCUGAA	1
Pos_1979493_TGME49_chrXI	UCGUAGACGCAAUAGGUGUGGUAGCUUUGUACUGCACGCUUUUGUGGCUACGG	0.994951	ACGCAAUAGGUGUGGUAGCUUUGU	0.6
bta-miR-2304_2112130	ACGCACACGUACAUAUGUAUAUAUAUAUAUAUAUAUAUAUAUAUAUAUAUUUGUGUGUAUGUGUGUGU	0.991067	ACGCACACGUACAUAUGUAUAUAU	0.8
Pos_2156032_TGME49_chrXII	UGUAUAAGUGUACGGGUAUAAUUAUUUAUAUGUAUAUAUGUUUAUAUAUCUUAAUCCUUUUAUGUUUAAUAUACGCACAUACAUAUAGAUAUAUAUGUGCAUUUAUAUA	0.995554	ACGCACAUACAUAUAGAUAUAUAU	0.4
mmu-miR-467g_1101528	ACGCACGAAUAUAUACAUAUGCAUGUACAAAUAUAUAUAUAUAUAUAUGCAUAUGUAUAUAUGUGAAUAUGUAUAUAUGUGUAUAUGUAUAUAUGUAUGUAUAUGGUUGCAUGCAUCUGCGU	0.990211	ACGCACGAAUAUAUACAUAUGCAU	0.5
Pos_795476_TGME49_chrVIIa	GCUUUGACGCACGCCGCUAGGCGGGGGCUUAGCGGCCGUCGUAGU	0.99064	ACGCACGCCGCUAGGCGGGGGCUU	0.7
mmu-miR-466m-3p_2253423	ACACACACAGGCUUACGCAUUUAUAUAUAUAUAUAUAUAUAUAUAUAUAUAUAUAAUUAUAUGCAGAUGUACACGCACUUAUGUAUACAUAUGCACAUAUAUAUAUAUAUAUAUAUAUAUAUAUAUGUGUGUAAAUGUGUAUGUAUGUAUGUGU	0.991067	ACGCACUUAUGUAUACAUAUGCAC	0.5
Pos_1558974_TGME49_chrIX	GUUGGCACAUCUGUGUCCGACACUUUUCGGACGCACUUGGCACAAC	0.990744	ACGCACUUGGCACAAC	0.7
Pos_1692616_TGME49_chrX	CUGCGGAAGUCUUAGAUAACAGUGACGCAGACGUACUUCUCAAGUUAGUCAUUGAUUACACUUGAUGACACUUGAUAGGUGUGCGUCAUCGCAGUUAUCUCACUUCAUUUAG	0.991067	ACGCAGACGUACUUCUCAAGUUAG	0.6
Neg_501390_TGME49_chrIV	ACGCAGAUGUGUACAUACACAUACGCAUGUACAUAUAUAUACAUAUAUAUACAUAUAUAUAUAUAUAUGUAUAUGUUUGUGUGGAUAUCCAAAUGCGU	0.991067	ACGCAGAUGUGUACAUACACAUAC	0.8
Pos_2040518_TGME49_chrXI	ACGCAGAUUGCAUCUAUUGGCUGGUAGUGUAAUCUACGU	0.993236	ACGCAGAUUGCAUCUAUUGGCUGG	0.8
Neg_1228998_TGME49_chrVIII	ACGCAUAAUUAUAUAUAUAUAUAUAUAUAUAUAUAUGCAUAUAUAUAUAUAUAUAUACAUAUAUAUAUAUUCAUAUAUAUACAUAUAUAUAUACAUAUAUAUAUAUAUAUAUAUAUAUAUAUAUAUACUUAUGCGU	0.991067	ACGCAUAAUUAUAUAUAUAUAUAU	0.7
Neg_1935020_TGME49_chrXI	ACGCAUAUAUAUAUAUAUAUAUAUAUAUAUAUAUAUAUAUAUAUGUCUAUAUAGAUAUAUAUAAAUAUAUGUGUAAGUAUAUGUAAAAAUAUAUAUGUGCGU	0.991067	ACGCAUAUAUAUAUAUAUAUAUAU	0.7
Neg_288243_TGME49_chrII	GCGUCCACGCAUAUAUAUAUAUAUAUUUAUAGAUAAAUAUAUUUAUAUAUGUUUAUAUGUGUGCGC	0.991067	ACGCAUAUAUAUAUAUAUAUUUAU	0.9
rno-miR-568_1748258	ACGCAUCCGUAAACAUAUAUAUAUAUAUAUAUAUAUAUAUAUACAUAUAUAUAUACAUAUAUAUAUACAUAUAUAUAUAUAUAUAUGUAUAUAUGUAUACUCGAUAUGUAGAUGGAUGCGU	0.990103	ACGCAUCCGUAAACAUAUAUAUAU	0.6
mmu-miR-467g_1145995	ACGCAUGCACAGAUACAUACAUAUACAUACAUAUACAUAAAAUAUGGAUAUACAUAUCAAUAUAUGUAUAUAUGUAUGUAUAUAUGUAUGUAUAUAUGUAUGUGU	0.990103	ACGCAUGCACAGAUACAUACAUAU	0.8
tch-miR-1277-5p_1538252	GUAUGCUUAUGUGUGUUUAUGUGUAUGUAUACGCAUGUCCUUGUAUGUGUAUGUAUAUGUAUGUGGAUAUGAAUACGUAUAUAUAUAUAUAUAUAGACAUAAGUAUAU	0.991067	ACGCAUGUCCUUGUAUGUGUAUGU	0.6
Pos_2114922_TGME49_chrXI	GUAUAUAUAUAUAUAUAUAUAUAAGUAUAUAUAUAUAUAUAUAGACGCAUACAUACGCAUGUGUGCACACAACGUAUAUAUAUAUAUAUAUACAUAUACAUAUAUAUAUAUAUAC	0.990103	ACGCAUGUGUGCACACAACGUAUA	0.5
Pos_1084204_TGME49_chrVIIb	CCUUCGACGCAUGUUUGUAAAAGCGACGUGCGCGAGGG	0.990744	ACGCAUGUUUGUAAAAGCGACGUG	0.7
hsa-miR-4456_972474	CUCUGUCUGAUGGGGUUCUGCCUCAGAAGGACGCCACCAGACGGAG	0.991067	ACGCCACCAGACGGAG	0.8
Pos_2259430_TGME49_chrXII	GAUUGCGUCACCGCGAGAAACCUAACGCCAGGUUUCGCGGGACGCAGUU	0.990744	ACGCCAGGUUUCGCGGGACGCAGU	0.6
Neg_926125_TGME49_chrVIIa	UCGAGAUGCAGAGGAGAAGAUCGAGAAGGGAGUGGUGCCGAGAGAAGGCUGGAAACGCGAAAGAUAUGGAGCUGUCUCUUGUGCUCGCAUUCGUCACUUCUCGCUUUCUUAUUGCAGUCGA	0.995949	ACGCGAAAGAUAUGGAGCUGUCUC	0.6
Neg_420471_TGME49_chrIII	CACGCAUCGUGCGGCCUACAGAGCGAAGUGCUUUUCUCUUGCGUAAAUACGCGAUUCGUUGGAAUUCAACAAUCCCUCUAGUUCCGACUGAGUCACGCGUAACACGCCAGUCGCUCGCGGACUCUGGGUACGUCACAAAUGCGUG	0.996061	ACGCGAUUCGUUGGAAUUCAACAA	0.6
mmu-miR-467d-3p_729430	GUAUGUAUCUAUGUGUGUAUGUAUGUGUAUAUAUAUAUAUAUAUACAUACGCGCACGAAUACAUAC	0.991067	ACGCGCACGAAUACAUAC	0.5
Pos_285820_TGME49_chrII	UUGAGAACGCGGUAGAGGCACGUUGUCUCUUUCGGCGUUCUGAA	0.995554	ACGCGGUAGAGGCACGUUGUCUCU	0.8
Neg_1183047_TGME49_chrVIII	UUUUGAACGCGGUCAGUGCUUCUUCGGCUUGUCUGUCGGAAGCACUCCCGCGUUGGAAA	0.991067	ACGCGGUCAGUGCUUCUUCGGCUU	1
Pos_2318862_TGME49_chrXII	GAGAGAGGAGACAUCCUUUAACGUACGCGUAAGUGUGUCUUCUAUUCUC	0.994951	ACGCGUAAGUGUGUCUUCUAUUCU	0.7
Pos_1976722_TGME49_chrXI	ACGCGUCGCCUUCUUUACAAGGAACGGUAGAAGCGAGUUCUUCUGUUAGCCAUUUUUCUUGUAGAGAGGGCGUAAGUGU	0.991067	ACGCGUCGCCUUCUUUACAAGGAA	0.9
Pos_1729399_TGME49_chrX	CGUUUCACGCGUGUCGUGGUGUCCGGGACCGCUUUAGCCGGGCACUGCGUCACGGGAAACG	0.990744	ACGCGUGUCGUGGUGUCCGGGACC	0.9
Neg_2194729_TGME49_chrXII	ACGCGUUUAUAUAUAUAUAUAUAUAUAUGUAUAUAUGUGUAUAUAUAUGUAUAUAUAUGUAUAUAUAUGCGU	0.991067	ACGCGUUUAUAUAUAUAUAUAUAU	0.9
Pos_1900722_TGME49_chrX	GCGGACGAAGCAGAAGCGACGAGCUUUAAGGAAAGGUAGACGAAAGUUCACGUUACGUCUUUACGAAAGUUUACGCUACGUUUGUACGACAGAGCUCGUUUCUUCGCGAACGUCGCGC	0.998507	ACGCUACGUUUGUACGACAGAGCU	0.7
Pos_2185276_TGME49_chrXII	ACGCUACUCUCAUAUUAGCAACAUGUGUAGAAGUAGGGU	0.992883	ACGCUACUCUCAUAUUAGCAACAU	0.8
Pos_678725_TGME49_chrVI	CGGUCGUCGUUUCGCAACUGGGCGUGUGGUACGCUCGCGCGCUCAUCAGUUGCUCGACGACGCCG	0.990957	ACGCUCGCGCGCUCAUCAGUUGCU	0.5
Pos_1249325_TGME49_chrVIII	UCAGAGACGCUGAAUGGUAGCUUCGCCUUGGGGCAAGCUACCGCCAGUGUCUUGA	0.991279	ACGCUGAAUGGUAGCUUCGCCUUG	0.9
sbi-miR397-3p_1833569	GUUGUCACGCUGGCAGUUAGAGCUGUGGCAAGAAUAGCAUUUACGUUGAUCUUGUUGCAGUGUAGCGCCGGUGAUGGGCAAU	0.990744	ACGCUGGCAGUUAGAGCUGUGGCA	1
Pos_1014170_TGME49_chrVIIb	CAACGUACGCUUAGUUUUCUGCGCAAGGGUUAAUGACUCUAAGCGCUUAGGAACGAGCGUACGUUG	0.991385	ACGCUUAGUUUUCUGCGCAAGGGU	1
Pos_943218_TGME49_chrVIIa	CCCUCGACGCUUGUUUUUCGAGUGGCCUCUCUUUGGCCGUCGAAGAAAAGGUCGAAGGG	0.990426	ACGCUUGUUUUUCGAGUGGCCUCU	0.9
mmu-miR-7092-5p_855938	GCUCAGACGCUUUGUCCACCUCGUUGGGUAGGAUUGUCAAAUCAUUCUUUGAUUUUGCCUUUGGUGGGCGGGGCGCUGGU	0.990744	ACGCUUUGUCCACCUCGUUGGGUA	0.8
Pos_156703_TGME49_chrIa	GUCUCUACGGAAAGGGAGCUUUUAUGGCUUGUCCUUUCUUGUAGAAGAC	0.994951	ACGGAAAGGGAGCUUUUAUGGCUU	0.8
Pos_918710_TGME49_chrVIIa	GAGGCUUCCGUUCCGUCCACAGAGGUGUUGUCCUCUGCUUCCCUGUGGACGGAAGAGGGAGUACCUC	0.991385	ACGGAAGAGGGAGUACCUC	0.5
bdi-miR9494_1957528	UUUCCUUUGCGUCUCUGCUUUUGUGGUUUGGGUUUUGAGGCGAAGUGAACGGACCGGCUCAGCUUCUUCUCAUAACCUUCGUCUCAGGUAUCAUGAGCGCAGAACCCGCAGGAGCGCGAGAAGAGGAAGGAGA	0.993232	ACGGACCGGCUCAGCUUCUUCUCA	0.5
Neg_2097758_TGME49_chrXI	AUGUCGGGAGUGUCUCCUUCGAAAACGGAGACACUCUCUCCGU	0.991688	ACGGAGACACUCUCUCCGU	0.6
Neg_557601_TGME49_chrV	CAAGAGCGGAUCGUGCCUGUCCUUUCUGGAUUUCUCUGAAUCCGGAAAACGGAGAGGACAACGGCGCAGAUGUGUUUUUG	0.991067	ACGGAGAGGACAACGGCGCAGAUG	0.9
tgo-novel-1-9-5p_9761	GGUACAUUGCGCCCCAGUGGCCUGUAUUUGACGGAGCUUGGGACUGCUUCAUGCUUCGCGGCGUGUUGCGGACCCGAGCACUGUCUGUAUUGCGCUCUGGGGAAAAGGUCC	0.996524	ACGGAGCUUGGGACUGCUUCAUGC	0.9
Neg_1158952_TGME49_chrVIII	AGGACGACGGAGGUGGUGCCGUCGCCCACCUCUUUGUCCU	0.991023	ACGGAGGUGGUGCCGUCGCCCACC	0.6
bmo-miR-2794_1467034	AGGCCUACGGAGUCGUUUCAACGACUUCUCGUAGCGCCU	0.990426	ACGGAGUCGUUUCAACGACUUCUC	0.8
Pos_376755_TGME49_chrIII	CUCUCUACGGAUCUAUAGUUGUAUAUAUAUAUAUAUAUAUAUAUAUAUAUACAUAUACAUAUUAUAUGUAUGCAUAAAUAUAUAUAUAUAUAUAUAUAUAUAUAUAUGUAUGCAUAUGUAGAGAG	0.991067	ACGGAUCUAUAGUUGUAUAUAUAU	0.9
Neg_467741_TGME49_chrIV	CGUCACACGGAUUGAUUGGCGGUUAAUUGUCCACGGCUCUCCAUGAAGGGAAGGCGUGGACAGUCUACCAGUCACUCCGGCG	0.991067	ACGGAUUGAUUGGCGGUUAAUUGU	0.9
Pos_1219462_TGME49_chrVIII	ACGGCAGGGCUUGGAGCUGCAUAUAUAUAUAUAUAUAUAUAUAUAUAUAUAUAUAUAUAUAUAUAUAUAUAUAUAUACGCACAUAUGUCGGCUGCCGU	0.991067	ACGGCAGGGCUUGGAGCUGCAUAU	0.9
dme-miR-9388-5p_244661	UGACGCACUGUGGACUUUACGUGCGUUUUUUCACUUUUUCAUACAUCUCUGUUUACGUAUAUACUUAUAUAUGUAUGUAUAUACAUACAUACAUACAUACAUACAUACAUAUAUAUAUAUAUAUAUAAAGAGAUCAAAGACAGUGAGCUAACGGCAUAAAGAGUCAAUAGAUACGUCA	0.991003	ACGGCAUAAAGAGUCAAUAGAUAC	0.4
Neg_1706635_TGME49_chrX	ACGGCAUACUUCGUUGUCCUACGUUUGUGCGUUUGUAUAUAUAAAUAAAUAUAUAAAGGCGCAAACGCGGACACCCGUAGGCGU	0.991067	ACGGCAUACUUCGUUGUCCUACGU	1
Pos_1846734_TGME49_chrX	GUAGCUUCUCUUUUGGCUGUCCUAUGGAGCACCUGCUGUUCGCGCAGCCAUGGGACGGCCAAAGAGAUGUCAC	0.991598	ACGGCCAAAGAGAUGUCAC	0.6
Neg_747597_TGME49_chrVI	UUCCUUCCUCACAUUCCCUCAUGAUGUCGGACGGCCGAGGCGAAGCGUUGGACGCGGAGGCUGUGAGGAAGGAUG	0.991385	ACGGCCGAGGCGAAGCGUUGGACG	0.5
Neg_1603689_TGME49_chrIX	CCGAGAAGGGGAGCCAACGCGAAGAGAGCGACGGCCUCCUUUUUCGG	0.992359	ACGGCCUCCUUUUUCGG	0.7
Neg_2048072_TGME49_chrXI	ACGGCCUCUUCCUUUCCUCUCCGUUCAAGAUGAAGGCGGCAGAGAGGAACGAGGCCGU	0.991385	ACGGCCUCUUCCUUUCCUCUCCGU	0.9
hsa-miR-4516_2193556	CUGCUGACCUACAUGUUGCCGGUAACGGCUCCGGAGUAGGGUCGGCAG	0.991347	ACGGCUCCGGAGUAGGGUCGGCAG	0.8
Neg_924900_TGME49_chrVIIa	GUCUCUACGGCUUGGUGAAUUUUUCCUUCACUUCUGUGGAGAC	0.991067	ACGGCUUGGUGAAUUUUUCCUUCA	0.5
Neg_1477160_TGME49_chrIX	CAGGCGGUCCAGGAGACGCGUCGGAAGGUACUCUUUGUGCCUCUUUCGACGGGGAUGCUGAUCGUCUG	0.991385	ACGGGGAUGCUGAUCGUCUG	0.9
Pos_1044550_TGME49_chrVIIb	GUCCGUACGGGGUAAGCAUCACGACUUGCUUGCCCCUUUGGAC	0.991366	ACGGGGUAAGCAUCACGACUUGCU	0.5
Neg_1237779_TGME49_chrVIII	CCGGAAUGGUGUCAACCUGUACUGGUGUGGACAAUCUCGCAGACUGGUACGGGUAGACACAUUUAGG	0.991067	ACGGGUAGACACAUUUAGG	0.8
Neg_822923_TGME49_chrVIIa	AUCUCAUUCACACUGCGCGGCUGAAAGUUUAUAUAUAUAUAUAUAUAUAUAUAUAUGGACGUACAUGUGUGUUUAUCUACGGGUAUGCAUGAAACCAUAUAUAUAUAUAUAUAUAUAUAUAUAUGUAUGGGAGGGUGGAGAGAU	0.992949	ACGGGUAUGCAUGAAACCAUAUAU	1
rno-miR-466b-4-3p_2322592	UGUACAUGUAUUCACAUUUUAUGUAUAUGUAUAUGUAUAUAUAUGUAUAUAUAUAUAUAUAUAUAUAUAUAUGUAUAUAUAUGUAUAUAUAUAUAUAUAUAUGUAUAUAUAUAUAUAUAUAUAUAUACGGGUGUGCUGAGAUAUACAUGUAUA	0.991067	ACGGGUGUGCUGAGAUAUACAUGU	0.5
sma-miR-8460-5p_1514217	GUGUGAACGGGUUAUAUAUAUAUAUAUAUAUAUAUAUAUAUAAUAUAAUAUAUAUAUAAUAUAAUAUAUAUAUAUAUAAUAUAAUAUAUAUUAUAUAUAUAUAUAUAUAUAAUCCGUUCACGC	0.991067	ACGGGUUAUAUAUAUAUAUAUAUA	0.7
Neg_392635_TGME49_chrIII	GAUAGUACACGAAAUUGUAUUGGGACAGACACGGUACACUUUCGUUGUAUAAUC	0.99539	ACGGUACACUUUCGUUGUAUAAUC	0.9
Neg_411204_TGME49_chrIII	ACGGUAUGGGUGGGGGUUGAACCGUGGAGGCAGACCGCCUUCUCGCGGUCUGUUCCGCGGUACCCGCACCUAUUGAAGU	0.990744	ACGGUAUGGGUGGGGGUUGAACCG	1
Neg_1590324_TGME49_chrIX	ACGGUGAAGGAGUCUUAGAAAACCGAGACACUUGCACCCGU	0.995549	ACGGUGAAGGAGUCUUAGAAAACC	0.6
Pos_2215309_TGME49_chrXII	ACGGUGGAGCCACACAAAAACGGUCACGUUUUUGAUGUAGUCUCGGCUGU	0.994951	ACGGUGGAGCCACACAAAAACGGU	0.9
cbr-miR-7583c-5p_2059072	CGUGAACAGAGACAGUCACUGCGAACGGUGGCAGUUCCGCGUGACUGUUCCAGUUAGGAAAAGCAUUACUUGGCACAGCUGCCAAACGUCGUGGUGGCUGUUUCUUUCCUG	0.991385	ACGGUGGCAGUUCCGCGUGACUGU	0.8
Pos_475896_TGME49_chrIV	ACGGUGGUUUUUGUGUGUCAACCUUGGAGAGACGCAGAAGUCCACUGU	0.990426	ACGGUGGUUUUUGUGUGUCAACCU	0.8
Neg_1076197_TGME49_chrVIIb	ACGGUGUCUACCAGGGCCGCUUGGCGGCCUCUCUAAAGACGCUGU	0.991401	ACGGUGUCUACCAGGGCCGCUUGG	0.7
ola-miR-19b_1420784	AGAUACAUCUCCAAAUGCAUGCAAAUAUAUAUAUAUAUAUAUAUAUAUACGGUGUGCACGUGCGUUUAAGUGGAGAUGUAUACU	0.990382	ACGGUGUGCACGUGCGUUUAAGUG	0.9
Pos_979576_TGME49_chrVIIb	ACGGUUUUUGAGCGGCGUACGUACGCAAGCCUUACUUAGGACGUACGCGCUAGGGAACUGU	0.992785	ACGGUUUUUGAGCGGCGUACGUAC	1
rno-miR-466b-3p_687524	CGUGUAUGUCGCAUGCUUACAUAUAUACAUACGUACACACAUGUACGUAUAGACAUACAUGUACGUAUGCGCAUAGACG	0.991067	ACGUACACACAUGUACGUAUAGAC	0.4
Pos_2177480_TGME49_chrXII	UUAGAUAGGUGUACGUGUGCACCGUAGUGUGCAAGGAAGUGUGUAUACGUGUACACGUACACCUAUUUAA	0.991067	ACGUACACCUAUUUAA	0.4
Pos_1960961_TGME49_chrXI	CUUCAAGCCGUAAUAGUACGUAUUACGUACAUACGUCUUAGAG	0.996063	ACGUACAUACGUCUUAGAG	0.4
bta-miR-2304_2112130	ACGCACACGUACAUAUGUAUAUAUAUAUAUAUAUAUAUAUAUAUAUAUAUUUGUGUGUAUGUGUGUGU	0.991067	ACGUACAUAUGUAUAUAUAUAUAU	0.8
tch-miR-1277-5p_403055	GCAUUUACGUACAUGCAUAUAUAUAUAUAUAUAUAUAUAUAUAAAUGCCUGCAUGUCUGCGUAUCCAUGCAUAUAUAUUUUGUAUUUAUAUAUAUAUAUAUAUAUAUAUCAUCAUGCAUGUACAUUUAUGU	0.991067	ACGUACAUGCAUAUAUAUAUAUAU	0.7
ath-miR5025_1799550	GUACACAGAAAGCACGAGAGAGACACUUACAGAUGUACAUACAUAUAUAGAUAUAGAUAUAGAUGUAUAUAUAGAUAUAUAUAGAUAUAGAUGUAUAUCUGUAAGUGUCUCUCUCUUGUUUUCCGUGUAC	0.991067	ACGUACAUGCAUAUGCGCAGGUGC	1
Pos_1799550_TGME49_chrX	GUGGAGACGUACAUGCAUAUGCGCAGGUGCGGGUACGUGUAGAUCUACAUACCUGUAUGCGUAUCUGUGUGUAAACAUGUCUCUUCAU	0.991067	ACGUACAUGCAUAUGCGCAGGUGC	1
mmu-miR-669m-3p_2011817	ACGUACCUAGACGCGUAUAUAUGUAUGUAUAUGUAUGUGUGUAUGUAUAUAUAUAUAUACAUAUAUAUAUAUUCAUAUACAUAUAAACUUACGGUGCUACGUACGU	0.990103	ACGUACCUAGACGCGUAUAUAUGU	0.8
Pos_1532941_TGME49_chrIX	GAAGGAGGAGUGUAGGUCUAUGGAUGUUUACGUAUAUACUUGAGUGUACUUAUAAGUAAUAUAUGUACAUAUACGUACGCAGAUCCGCAGACGUAGAUACACCCCUCUCUC	0.995324	ACGUACGCAGAUCCGCAGACGUAG	0.5
Pos_2267496_TGME49_chrXII	ACGUACGCCGGACUCCACAUACAUGUGGAGACGGCGACGU	0.990744	ACGUACGCCGGACUCCACAUACAU	0.8
Pos_2110471_TGME49_chrXI	ACGUACGCGCCGAAAGGGUCCGGCGCAGAGAGCACCAUGGACCUUUUUGUUGCGUGGGU	0.991664	ACGUACGCGCCGAAAGGGUCCGGC	1
Pos_564628_TGME49_chrV	CUCCCCCCUUCGUUGCGUACGCAUACGUACGUAACAGGACAGCGGGGGGGG	0.990744	ACGUACGUAACAGGACAGCGGGGG	0.6
ath-miR5642b_1817729	GUCCGCUUGUACGGCUUUGAUUUGACGUACGUCAAAUCAAAGCCGUACAAGCGGAC	0.991067	ACGUACGUCAAAUCAAAGCCGUAC	0.6
mmu-miR-669b-3p_1483787	ACGUACGUGUAUACAUGUAUAUGUUUAUAUGUAUAUAUAUGUAUAUAUGUAUAUAUGUAUAUAUAUAUAUAUACAUAUAUAUAUAUAUAUAUAUACGUACGUUCGCAUAUGUGUACACGUACGU	0.991067	ACGUACGUGUAUACAUGUAUAUGU	0.9
Pos_385920_TGME49_chrIII	GGCUCUGCUCUUUGAGGCUCAGCCACGUACGUGUCUGAGGCUCAAGCGUUCAGCGGAGCC	0.990045	ACGUACGUGUCUGAGGCUCAAGCG	0.7
rno-miR-466b-4-3p_1086063	GUUUGUACGUAGAGAGAGAGAUAUGUAUGUGUAUGUAUAUAUAUAUAUAUAUAUAUAUACACAUACAUAUGUACAUACAUAUAAAC	0.990103	ACGUAGAGAGAGAGAUAUGUAUGU	0.7
tch-miR-1277-5p_968677	ACGUAGGGGACCGCCUAUAUGUGUAUAUAGAUGUAAAUGUAUCUGUAUAUAUGUGUAUAUCUAUAUAUAUAUAUAUAUAUGUAUUUACAUGUAUAUAUAUAUAUAUAUAUAUAUACGUAUAUACGUACAAACAUCUACGUGUAGACCCACGUAUAUUUCGGUGUCUAAAUACGU	0.990103	ACGUAGGGGACCGCCUAUAUGUGU	0.9
Pos_1489935_TGME49_chrIX	ACUGCUGCGUAUAAGCGCAUAGAUGUCUUCACGUAUAAAUGUAUAAGUAUAUUUUGCGCACGUACGUACGCACGU	0.995554	ACGUAUAAAUGUAUAAGUAUAUUU	0.6
Neg_293539_TGME49_chrII	UCACAUACGUAUACAUAAUUAUACAUAAGUAUAUAUAUUUAUAUGUACAUAUGUAUAUAUAUAUAUAUAAAUAGAUACAAAUAUAUAUAUAUAUAUAUAUAUAUAUGUAUAUAUAUAUGUAUAUAAUAUGUGUGCGUGUGUGG	0.990103	ACGUAUACAUAAUUAUACAUAAGU	0.7
rno-miR-568_1544365	ACGUAUACAUAUAUAUAUAUAUAUAUACAUGUAGACAUGUAUAUAUAAAUGUAUAAAUAUAUAUGUAUAUUGGUAUAUAUAUAUGUAUAUGU	0.990103	ACGUAUACAUAUAUAUAUAUAUAU	0.8
tch-miR-1277-5p_518262	AUAUAUAUAUAUAUAUAUAUGUAAUACGUAUGCAUAGAUAUAUAUAAUACGUAUACAUAUAUAUAUAUAUAUAUAU	0.991067	ACGUAUACAUAUAUAUAUAUAUAU	1
tch-miR-1277-5p_1514084	UGUAUGUAUAUGUAUAUAUAUAUAUAUAUAUAUACAUAUACGUAUAUAUAUAUAUAUAUAUAUACUUUAUGUAUAGAUACGUAUACAUAUAUGUAGACAUAUAUAUAUAUAUAUACAAAUACAUAUA	0.991067	ACGUAUACAUAUAUGUAGACAUAU	0.4
rno-miR-568_1006992	ACAUACACGUAUACAUAUUUGUAUAUAUAUAUAUAUGUAUAUAAGUAUGUAUAUAUAUGUAUAAAUUUAUAUGCAUGCGUGUGUGU	0.991067	ACGUAUACAUAUUUGUAUAUAUAU	0.7
tch-miR-1277-5p_996173	AGAGAUGUAUAUGUGCUUACACAUGUAUACGUAUAUAUAUAUAUAUAUACGUAUACAUGUGUACGCACACAUACAUAUCU	0.991067	ACGUAUACAUGUGUACGCACACAU	0.9
Pos_292606_TGME49_chrII	ACGUAUACCUCUGCGUCUGUGUAGAUGGAAUUCCCUUUUGCACAAAAUGCAGAACUAUACGU	0.991067	ACGUAUACCUCUGCGUCUGUGUAG	1
rno-miR-466b-4-3p_1339717	UUGCUUACGUAUACGUAUAUAUAUAUAUGUAUAUAUAUAUAUAUAUAUGUAGAUAUAUGUAUAUAUAUAUAUAUAUAUAUACACACGUACAA	0.991174	ACGUAUACGUAUAUAUAUAUAUGU	0.8
rno-miR-466b-4-3p_1339713	UUGCUUACGUAUACGUAUAUAUAUAUAUGUAUAUAUAUAUAUAUAUAUGUAGAUAUAUGUAUAUAUAUAUAUAUAUAUAUACACACGUACAAAGAGACAG	0.991067	ACGUAUACGUAUAUAUAUAUAUGU	0.8
Pos_579009_TGME49_chrV	GGCGUCACGUAUACGUAUAUCUAUGUAUAUGUAUAUAUAUAUAUAUAUAUAUACAUAUAUAUAUAUAUAUACGUAAACAUACGUC	0.990103	ACGUAUACGUAUAUCUAUGUAUAU	0.8
Pos_579012_TGME49_chrV	GGCGUCACGUAUACGUAUAUCUAUGUAUAUGUAUAUAUAUAUAUAUAUAUAUACAUAUAUAUAUAUAUAUACGUAAACAUACGUCCGUC	0.990103	ACGUAUACGUAUAUCUAUGUAUAU	0.9
tch-miR-1277-5p_1495219	UAUAUAUGUGUAUAUAAAUAUAUAUAUGUAUAUAAAUAUAUAUACGUAACGUAUAUAAAUAUAUAUAUGUAUAUAAAUAUAUAUACGUAUAUA	0.991067	ACGUAUAUAAAUAUAUAUAUGUAU	0.9
dme-miR-9388-5p_764307	AUGUGUAUACGUACGUGUAUGGUUAUGCAUGUAUAUGUAUGUAUGUAUGUAUGUACGUAUAUACAUACGUAUACAUGCGUAUACGUAUACAUACGUACACGU	0.991067	ACGUAUAUACAUACGUAUACAUGC	1
dme-miR-9388-5p_244661	UGACGCACUGUGGACUUUACGUGCGUUUUUUCACUUUUUCAUACAUCUCUGUUUACGUAUAUACUUAUAUAUGUAUGUAUAUACAUACAUACAUACAUACAUACAUACAUAUAUAUAUAUAUAUAUAAAGAGAUCAAAGACAGUGAGCUAACGGCAUAAAGAGUCAAUAGAUACGUCA	0.991003	ACGUAUAUACUUAUAUAUGUAUGU	0.6
tch-miR-1277-5p_292805	GCGCGCAUCUCUGUGUACAUCUCUACUUAUACGUAUAUAUACAUAUAUAUAUAUAUAUUUAUAUAUGUGUGUGUGUGUCUGCAUAUAUGUGUGAGGAGAUGCAUUUAUAAGAGCAUAGGCGCGU	0.990103	ACGUAUAUAUACAUAUAUAUAUAU	0.7
tch-miR-1277-5p_2273351	GUAUAUGUGGAUGUAUACAUGUAUAUAUAUAUAUAUAUAUAUAUGUAUACGUAUAUAUAUAUAUAUAUAUAAAUAUAUACAUAAAUAUAUACACAUAUAU	0.991067	ACGUAUAUAUAUAUAUAUAUAUAA	0.8
rno-miR-466c-5p_1518154	CGUAAGUAUGCAUCGUACGACUUCCAGUAUAGUUAGAAAGAUACAUGUAGGUGUACGUAUAUAUAUAUAUAUAUAUAUAUUUACAUAUAUAUAUAUAUAUAUGCUUAUGUACACACACACAUGUAACUCAUGAAGACACACUGCAUACACAGCG	0.991003	ACGUAUAUAUAUAUAUAUAUAUAU	0.6
tch-miR-1277-5p_290403	GCGUACACUAAUUUACGUGUGUAUAUGUAUAUAUGUAUAUGUAUAUAUACGUAUAUAUAUAUAUAUAUAUAUAUACGUAUACAUAUAUUCGUCUAUAUGCAUGUACGC	0.990211	ACGUAUAUAUAUAUAUAUAUAUAU	0.7
Pos_1483702_TGME49_chrIX	ACGUAUAUAUAUAUAUAUAUGUAUAUAUAUGUAUAUAUAUAUAUAUAUAUAUAUAUAUAUAUAUACGU	0.991067	ACGUAUAUAUAUAUAUAUAUGUAU	0.9
Pos_558139_TGME49_chrV	ACGUAUAUAUCUACAUGCAACAUGUAUAUAUAUAUAUAUAUAUAAAUAUAAAUAUACAUAUACAUAUAUUGCAUGUAUAUAUAUACGU	0.991067	ACGUAUAUAUCUACAUGCAACAUG	0.9
tch-miR-1277-5p_1682256	UUAUACGUAUACGUAUAUAUAUAUAUAUAUAUAUACGUAUACAAAUAUACGUAUAUGUAUAGAUAAAUAUAUAUGUAUAUGUGUAUGUAUAA	0.990103	ACGUAUAUGUAUAGAUAAAUAUAU	0.9
mmu-miR-669m-3p_1978851	AUGUGUGUAUGUAUGUAUACGUAUACGUGUAUGUAUGUAUAUGUAUGUAUGUAUGUAUAUGUUCGUAUAUGUGUGUAUAUGUACGUAUAUGUAUGUAUAUGUACGUAUAUGUAUGUAUAUGUACGUAUAUGUGUAUAUGCAUAUACAUAU	0.991067	ACGUAUAUGUAUGUAUAUGUACGU	0.4
Pos_1019211_TGME49_chrVIIb	GAGUAGGAAGGGCGGAAGAGUAGAAGUCAGACGUAUCACUCUGCGAGCCACUUGUAGCAGGAAGUGUCUAAGUCCGUCAAGAGGUUGCUGUCUGUGGCGCAUCGUCGGGCCGUGUUGAAGUCGACUUUUCUUCUGUCUGUUCUCUGCUU	0.998556	ACGUAUCACUCUGCGAGCCACUUG	0.6
tch-miR-1277-5p_516680	UAUAUAUAUAUAUAUAUAUACAUUAUGCAUACGUAUCUAUAUAUAUUAUGCAUAUGUAUAUAUAUAUAUAUAUAUA	0.991067	ACGUAUCUAUAUAUAUUAUGCAUA	0.4
Pos_736953_TGME49_chrVI	UGUCUCUUUUUGGGAGUUUUGGAAACACAGACGUAUCUCGUGCGUCUGCGUAGCGAGACUCUCGUCAGACAGAGACA	0.991067	ACGUAUCUCGUGCGUCUGCGUAGC	0.5
Pos_1910139_TGME49_chrXI	ACGUAUCUCUUUUGUCCGUAUAUAUGGACCAGAGUACGU	0.995389	ACGUAUCUCUUUUGUCCGUAUAUA	0.9
rno-miR-466b-3p_832853	AAGAUAGAUGGGACGUAGAUGUGUGUUUAUAUGUAUAUUUAUGUGUAUGUGUAUAUGUAUGUAUAUAUGUAUAUAUGUAUAUAUGUAUAUAUGUAUAUGUAUAUAUAUACAUAUUUACAUAUAUAAACGUAUGCACACAUGUGACUCUCUCUGUUUU	0.991067	ACGUAUGCACACAUGUGACUCUCU	0.4
tch-miR-1277-5p_356193	ACGUAUGUACAUGUAAAUAUAUGUAAAUAUAUAUAUAUAUAUGUAUAUAUAUAUAUAUAUAUAUACGUAUGUAAACGUAUGUACAUAUGU	0.990211	ACGUAUGUACAUGUAAAUAUAUGU	0.9
mmu-miR-467g_2048301	GUAUGUAUAUAUGUGUAUGUAUAUACGUAUACGUAUGUACGUAUAUGUAUAUAUAUAUAUAUAUAUAUAUAU	0.991067	ACGUAUGUACGUAUAUGUAUAUAU	0.5
tch-miR-1277-5p_267938	ACGUAUGUAGGUAUGCAUGUAUAUACAUAUAUAUACAUAUAUACGUAUAUAUAUGUAUACAGAUGCAUAUAAGAUGUAGGU	0.991346	ACGUAUGUAGGUAUGCAUGUAUAU	0.9
rno-miR-297_862255	AUAUAUAUGUAUAUAUGCAUGAGUACGUAUGUAUACUUGUAGCCGGAGUGCGCGUAUACGAUGGCAUGUGGGCAUGCAAGUAAAUGUAUAUAUAUGUAUGUAUAUAUGCAUGUAUAU	0.991067	ACGUAUGUAUACUUGUAGCCGGAG	0.6
tch-miR-1277-5p_1962772	AGAGUGUAACUCGAAUAUACAUAUGUAUAUAUAUAUACAUAUGUAUGUACGUAUGUAUAUAGAGCUAUGUCUCU	0.991067	ACGUAUGUAUAUAGAGCUAUGUCU	0.7
tch-miR-1277-5p_551750	GUUUAUACGUAUGUAUAUAUAUACAUAUAAAAGGACAUACGUACAAAU	0.995196	ACGUAUGUAUAUAUAUACAUAUAA	0.8
mmu-miR-467g_767345	GUAUAUAUUUGUAUGUAUGUAUGUACGUAUGUAUGUAUACGCUUUGGGACAUAAAGAAGUACACACGCAUGUACAUACAUAUAUACAAUAUAUAU	0.991067	ACGUAUGUAUGUAUACGCUUUGGG	0.5
Pos_1511736_TGME49_chrIX	GUACAUGCAUGUGUAUAUUUACAUACGUAUGUAUUUAAACGUGUAUGUAU	0.995762	ACGUAUGUAUUUAAACGUGUAUGU	0.5
tch-miR-1277-5p_498744	GAGUAGAGAGGGGCGAUGGUAUGUACGUAUGUGUAUGUGUUUCUGUGUCCAUAUCUAUGUACGUAUGUGUUUAUACGUAUAUAUAUGUAUAUAUAUAUAUAUAUAUAUAUGCACAUACCCCUCGCUUCCUCGAGUC	0.991067	ACGUAUGUGUAUGUGUUUCUGUGU	0.5
Pos_1258323_TGME49_chrVIII	CUUCAGCACUCCUGUUGAGAGGGACGUAGACGCGAGGUGUGACCGCGUUGUCGUACGUCAAGCGGAGUGUCUGAAG	0.994951	ACGUCAAGCGGAGUGUCUGAAG	0.5
Pos_1816546_TGME49_chrX	GCGUCCACGUCCGUGCAGGAAAGUACAAGUCGCUUUCCUUACGGUCUUGGACGGA	0.991067	ACGUCCGUGCAGGAAAGUACAAGU	0.7
Pos_290260_TGME49_chrII	CACGCUUACGUCUCAACACUUAUAUCAUUUACGUCGACAAAGACGUAAAUGAUAUAAAUGUGGCACGUACGUG	0.991067	ACGUCGACAAAGACGUAAAUGAUA	0.7
dme-miR-4979-3p_2327915	GCAGGUACGUCGGGACAAAUACACCUAUUAUAUACAUAUACAUAUAUAUAUAUAUAUAUGUAUUUGUUUAUAUAUACAGGUACAUAUUAGUUUAUGUACACAUGC	0.99539	ACGUCGGGACAAAUACACCUAUUA	0.9
Pos_1743731_TGME49_chrX	ACGUCUACCUGUGUGUAUUUGGGUGUGUGUUUGAGCAUGCAGACACAUAAAUAUACGCGGAGACGU	0.991067	ACGUCUACCUGUGUGUAUUUGGGU	1
Pos_157316_TGME49_chrIa	GUGUGUACGUCUAGGCGUGGUAUAUAGAGUUGUCUGUGGUUUUGCUCUAGAAGUCUGCGUCCGUGGAUGUGCAUAC	0.990623	ACGUCUAGGCGUGGUAUAUAGAGU	1
Pos_602249_TGME49_chrV	UUGUCUUCGUUACGCGCCUUGUUGACGUCUCUGUACGUGUUUACAAAUCCAAAAAGCGUAAGUGUGAAGCCAGGUACAAAGACGUAAAUGCACUUUAUAUUAAAAGGUGCUCUGUACUACGCAGGGCAA	0.990124	ACGUCUCUGUACGUGUUUACAAAU	0.9
Pos_1900722_TGME49_chrX	GCGGACGAAGCAGAAGCGACGAGCUUUAAGGAAAGGUAGACGAAAGUUCACGUUACGUCUUUACGAAAGUUUACGCUACGUUUGUACGACAGAGCUCGUUUCUUCGCGAACGUCGCGC	0.998507	ACGUCUUUACGAAAGUUUACGCUA	0.5
Pos_31300_tgme49_asmbl.734	UUAGACUAUCGUGUAGCUCUCUCUACGUCUUUCUAUGUUAGAAAGUGAGAGAGAGUUUACAAGGAGUCUAA	0.99539	ACGUCUUUCUAUGUUAGAAAGUGA	0.4
Pos_13583_tgme49_asmbl.196	UUAGACUUUCGUGUAGCUCUCUCUACGUCUUUCUAUGUUAGAAAGUGAGAGAGAGUUUACAAGGAGUCUAA	0.992691	ACGUCUUUCUAUGUUAGAAAGUGA	0.4
Pos_13817_tgme49_asmbl.172	UUAGACUUUCGUGUAGCUCUCUCUACGUCUUUCUAUGUUAGAAAGUGAGAGAGAGUUUACAAGGAGUCUAA	0.992691	ACGUCUUUCUAUGUUAGAAAGUGA	0.4
Pos_20637_tgme49_asmbl.278	UUAGACUUUCGUGUAGCUCUCUCUACGUCUUUCUAUGUUAGAAAGUGAGAGAGAGUUUACAAGGAGUCUAA	0.992691	ACGUCUUUCUAUGUUAGAAAGUGA	0.4
Pos_20721_tgme49_asmbl.208	UUAGACUUUCGUGUAGCUCUCUCUACGUCUUUCUAUGUUAGAAAGUGAGAGAGAGUUUACAAGGAGUCUAA	0.992691	ACGUCUUUCUAUGUUAGAAAGUGA	0.4
Pos_20918_tgme49_asmbl.294	UUAGACUUUCGUGUAGCUCUCUCUACGUCUUUCUAUGUUAGAAAGUGAGAGAGAGUUUACAAGGAGUCUAA	0.992691	ACGUCUUUCUAUGUUAGAAAGUGA	0.4
Pos_24398_tgme49_asmbl.419	UUAGACUUUCGUGUAGCUCUCUCUACGUCUUUCUAUGUUAGAAAGUGAGAGAGAGUUUACAAGGAGUCUAA	0.992691	ACGUCUUUCUAUGUUAGAAAGUGA	0.4
Pos_2544_tgme49_asmbl.111	UUAGACUUUCGUGUAGCUCUCUCUACGUCUUUCUAUGUUAGAAAGUGAGAGAGAGUUUACAAGGAGUCUAA	0.992691	ACGUCUUUCUAUGUUAGAAAGUGA	0.4
Pos_25509_tgme49_asmbl.323	UUAGACUUUCGUGUAGCUCUCUCUACGUCUUUCUAUGUUAGAAAGUGAGAGAGAGUUUACAAGGAGUCUAA	0.992691	ACGUCUUUCUAUGUUAGAAAGUGA	0.4
Pos_27798_tgme49_asmbl.437	UUAGACUUUCGUGUAGCUCUCUCUACGUCUUUCUAUGUUAGAAAGUGAGAGAGAGUUUACAAGGAGUCUAA	0.992691	ACGUCUUUCUAUGUUAGAAAGUGA	0.4
Pos_2790_tgme49_asmbl.114	UUAGACUUUCGUGUAGCUCUCUCUACGUCUUUCUAUGUUAGAAAGUGAGAGAGAGUUUACAAGGAGUCUAA	0.992691	ACGUCUUUCUAUGUUAGAAAGUGA	0.4
Pos_28696_tgme49_asmbl.493	UUAGACUUUCGUGUAGCUCUCUCUACGUCUUUCUAUGUUAGAAAGUGAGAGAGAGUUUACAAGGAGUCUAA	0.992691	ACGUCUUUCUAUGUUAGAAAGUGA	0.4
Pos_30952_tgme49_asmbl.564	UUAGACUUUCGUGUAGCUCUCUCUACGUCUUUCUAUGUUAGAAAGUGAGAGAGAGUUUACAAGGAGUCUAA	0.992691	ACGUCUUUCUAUGUUAGAAAGUGA	0.4
Pos_31170_tgme49_asmbl.679	UUAGACUUUCGUGUAGCUCUCUCUACGUCUUUCUAUGUUAGAAAGUGAGAGAGAGUUUACAAGGAGUCUAA	0.992691	ACGUCUUUCUAUGUUAGAAAGUGA	0.4
Pos_32344_tgme49_asmbl.664	UUAGACUUUCGUGUAGCUCUCUCUACGUCUUUCUAUGUUAGAAAGUGAGAGAGAGUUUACAAGGAGUCUAA	0.992691	ACGUCUUUCUAUGUUAGAAAGUGA	0.4
Pos_32848_tgme49_asmbl.687	UUAGACUUUCGUGUAGCUCUCUCUACGUCUUUCUAUGUUAGAAAGUGAGAGAGAGUUUACAAGGAGUCUAA	0.992691	ACGUCUUUCUAUGUUAGAAAGUGA	0.4
Pos_33222_tgme49_asmbl.761	UUAGACUUUCGUGUAGCUCUCUCUACGUCUUUCUAUGUUAGAAAGUGAGAGAGAGUUUACAAGGAGUCUAA	0.992691	ACGUCUUUCUAUGUUAGAAAGUGA	0.4
Pos_4777_tgme49_asmbl.1308	UUAGACUUUCGUGUAGCUCUCUCUACGUCUUUCUAUGUUAGAAAGUGAGAGAGAGUUUACAAGGAGUCUAA	0.992691	ACGUCUUUCUAUGUUAGAAAGUGA	0.4
Pos_524_tgme49_asmbl.1049	UUAGACUUUCGUGUAGCUCUCUCUACGUCUUUCUAUGUUAGAAAGUGAGAGAGAGUUUACAAGGAGUCUAA	0.992691	ACGUCUUUCUAUGUUAGAAAGUGA	0.4
Pos_602_tgme49_asmbl.1054	UUAGACUUUCGUGUAGCUCUCUCUACGUCUUUCUAUGUUAGAAAGUGAGAGAGAGUUUACAAGGAGUCUAA	0.992691	ACGUCUUUCUAUGUUAGAAAGUGA	0.4
Pos_6297_tgme49_asmbl.1362	UUAGACUUUCGUGUAGCUCUCUCUACGUCUUUCUAUGUUAGAAAGUGAGAGAGAGUUUACAAGGAGUCUAA	0.992691	ACGUCUUUCUAUGUUAGAAAGUGA	0.4
Pos_6772_tgme49_asmbl.1375	UUAGACUUUCGUGUAGCUCUCUCUACGUCUUUCUAUGUUAGAAAGUGAGAGAGAGUUUACAAGGAGUCUAA	0.992691	ACGUCUUUCUAUGUUAGAAAGUGA	0.4
Pos_694_tgme49_asmbl.105	UUAGACUUUCGUGUAGCUCUCUCUACGUCUUUCUAUGUUAGAAAGUGAGAGAGAGUUUACAAGGAGUCUAA	0.992691	ACGUCUUUCUAUGUUAGAAAGUGA	0.4
Pos_6978_tgme49_asmbl.1378	UUAGACUUUCGUGUAGCUCUCUCUACGUCUUUCUAUGUUAGAAAGUGAGAGAGAGUUUACAAGGAGUCUAA	0.992691	ACGUCUUUCUAUGUUAGAAAGUGA	0.4
Pos_7086_tgme49_asmbl.137	UUAGACUUUCGUGUAGCUCUCUCUACGUCUUUCUAUGUUAGAAAGUGAGAGAGAGUUUACAAGGAGUCUAA	0.992691	ACGUCUUUCUAUGUUAGAAAGUGA	0.4
Pos_7952_tgme49_asmbl.1413	UUAGACUUUCGUGUAGCUCUCUCUACGUCUUUCUAUGUUAGAAAGUGAGAGAGAGUUUACAAGGAGUCUAA	0.992691	ACGUCUUUCUAUGUUAGAAAGUGA	0.4
Pos_8453_tgme49_asmbl.1430	UUAGACUUUCGUGUAGCUCUCUCUACGUCUUUCUAUGUUAGAAAGUGAGAGAGAGUUUACAAGGAGUCUAA	0.992691	ACGUCUUUCUAUGUUAGAAAGUGA	0.4
Neg_2008166_TGME49_chrXI	GGGAAGCAGGGGAAAGGAUGUGUUACGUGAAGAAGAUGUUCCUUUCCCUUAGCUCCU	0.991067	ACGUGAAGAAGAUGUUCCUUUCCC	0.6
zma-miR319d-5p_1862758	UUGCGUCUCGUUCUUCUCAGUCCUUUUUUUCUUUGCCAGAGGGAGUGGACGUGAAGGACGCAAGACGCAG	0.991385	ACGUGAAGGACGCAAGACGCAG	0.8
mmu-miR-466l-3p_413695	ACGUGACGUCUACGUAUAUAUAUAUAUAUAUAUAUAUAUAUGUAUAUCAUCCGACAUCGAGAUGUCUGCAUGUAUAUAUAUAUAUAUAUAUGUUUCUAUAUAUAGAUAUUUAUGUCACGU	0.990103	ACGUGACGUCUACGUAUAUAUAUA	0.7
Pos_264076_TGME49_chrII	UUCCAGACGUGACUGCUCUUAACGUUUUAGGAAGAGCGGUCUCUUUUGGAG	0.991385	ACGUGACUGCUCUUAACGUUUUAG	0.6
Pos_1125322_TGME49_chrVIIb	AGUUAUGACGUCUGUUUCACUAGAACGUGAGAGAGGAAUGUCUAACU	0.995554	ACGUGAGAGAGGAAUGUCUAACU	0.7
Pos_1556764_TGME49_chrIX	CGAGGUGUCGUUGUUAUCGUAAUAACGUGAGAUAGACACUUUG	0.995554	ACGUGAGAUAGACACUUUG	0.4
Pos_191714_TGME49_chrIb	UACGUCUAAUUAUCCUUACACCAAACGUGAUGGAUGGAUGUG	0.994335	ACGUGAUGGAUGGAUGUG	0.5
Pos_456394_TGME49_chrIV	GUAAAUAUGUAUGUAUAUUAACAUACGUGCACAUAUAUUACUAUAUAUUAAUAUAUGUUAAUAUAUAUAAAUAUAUGUUAAUAUGUAUUAAUAUACGUGCAGAUAUAUUUAUAUAUAUUAAUAUAUGUUAAUAUAUAUAAAUAUAUGUUAAUAUGUAUUAAUGUACGUGCAUAUAUAU	0.991067	ACGUGCACAUAUAUUACUAUAUAU	0.4
Pos_957300_TGME49_chrVIIb	ACGUGCGAAGGUCCGGAGAAGUGCCUCUCUGGCUCCUUCGCGCUGU	0.990957	ACGUGCGAAGGUCCGGAGAAGUGC	0.8
Neg_206694_TGME49_chrIb	CUGUUCGUGCAGACGAAAGUCCUAACGUGCUGGUGUCUGUAUCGAACAG	0.995554	ACGUGCUGGUGUCUGUAUCGAACA	0.5
Pos_2402178_TGME49_chrXII	AGGGGGAUCCCGUGACUUAUACCGACGUGGACAAAGUCCAUGUUGCUGUGGGUCAGAUCCUCCU	0.991023	ACGUGGACAAAGUCCAUGUUGCUG	0.6
tch-miR-1277-5p_1569337	GGUUCACAUAUACGUAGAUAUAUAUAUAUAUAUAUAUAUAUAUAUAUAUAGUAUACGUGGACAAGCUCACAUGCGCACCUGUAUAGUGAGAAUAUGUCCACAUAUGAAAGUAUAUAUAUAUAUAUAUAUAUAUAUAUAUAUAUAAGUAAACCGUAAACC	0.990382	ACGUGGACAAGCUCACAUGCGCAC	0.5
cin-miR-4194-3p_581907	AUGUAUAUAUGUAUAUAUAUGUGUGUGUAUACGUGGGAAUCUGAAAUAUAUAUACAUAUAUAUAUAUAUAUAUAUAU	0.991067	ACGUGGGAAUCUGAAAUAUAUAUA	0.4
Pos_2114856_TGME49_chrXI	GGUUCAACGUGGGCGCAGCUGACAGCGAGAAUUUUUCUCCACGGCUGCGUCCGCUGAGCU	0.99064	ACGUGGGCGCAGCUGACAGCGAGA	1
Pos_1337414_TGME49_chrVIII	AGGUUUAUCUUUCUGUAAGUGUGUACGUGGGUAUCCAAAGACGACAAACAGACAGAGAAAGAGAUGCACACUUCUUCAUGUCUCUUCGUGAGCACGGCGCUGGAUAACACCCACGUACGUAGGGAAAGAGGACACCU	0.993232	ACGUGGGUAUCCAAAGACGACAAA	0.4
mmu-miR-669l-3p_2212228	ACGUGUACACUUGUAUAUAUAUAUAUAUAUAUAUAUAUGUAUGUGUAUGUAUAUGUGUAUAUGU	0.991067	ACGUGUACACUUGUAUAUAUAUAU	0.9
tch-miR-1277-5p_981169	AUAUAUAUAUAUAUAUAUAAAUAUAUAUAUACGUGUACAUUUGUGCGUUGAUAGUGUAUUGGCAUGUCAACGUGUAUACGUAUAUAUAUAUAUAUAUAUAUAUAUAUAUAU	0.991067	ACGUGUACAUUUGUGCGUUGAUAG	0.6
Pos_1385955_TGME49_chrVIII	ACGUGUAUAGAUAUAGAUAUAGAUAGCUAUAGAGAGAUAUAUUUAUAGCUAUUUAUAUGUCGAUAUCUAUUUAUACGU	0.991346	ACGUGUAUAGAUAUAGAUAUAGAU	1
Pos_1589744_TGME49_chrIX	UAUUUUUUAUUAACAGUACGCGGACAUUAUAGGUCAGACGUCUACGUCAGAAGGAAUUAGUGGGAUUUUAUAGAUGGUACGUGUAUAGGAUGAAAAAGAUGUCCAUUUAUGAGUGAGGCGUAUAGUCUGUAAGUAAAAUAUA	0.990662	ACGUGUAUAGGAUGAAAAAGAUGU	0.9
Pos_1456999_TGME49_chrIX	GGCUAUACGUGUAUAUAUAUAUAUAUAUAUAUAUAUGUAUGUAUAUAUAUAUAUAUAUAUAUAGCC	0.991067	ACGUGUAUAUAUAUAUAUAUAUAU	1
mmu-miR-466d-3p_1542133	AUGUGUACGUGUAUAUAUAUAUAUAUGAUAUAUAUAUAUAUCAGGUAUAUAUAUAUAUAUAUCAUGUAUAUAUAUAUAUAUAUACACGUACACAU	0.991067	ACGUGUAUAUAUAUAUAUAUGAUA	0.8
Pos_1753887_TGME49_chrX	GCGUCUACGUGUAUAUGUAUAUAUAUGUAUAUAUAUGUAUAUAUAUGUAUAUAUAUGUAUAUAUAUGUAUAUAGACGC	0.991067	ACGUGUAUAUGUAUAUAUAUGUAU	1
sko-miR-4827a_132637	UAUAUAUAUAUAUAUAUAUAUAUGUAUAUAUUCAUAUACGUAUGUGUACAUAUUACGUGUAUAUUUACUUAUGUAUAUGUGUGCAUAUACGUAUCUCAAUGUUUUACAUGUAUAUAUAUAUAUAUAUAUA	0.991067	ACGUGUAUAUUUACUUAUGUAUAU	0.7
mmu-miR-669m-3p_1978851	AUGUGUGUAUGUAUGUAUACGUAUACGUGUAUGUAUGUAUAUGUAUGUAUGUAUGUAUAUGUUCGUAUAUGUGUGUAUAUGUACGUAUAUGUAUGUAUAUGUACGUAUAUGUAUGUAUAUGUACGUAUAUGUGUAUAUGCAUAUACAUAU	0.991067	ACGUGUAUGUAUGUAUAUGUAUGU	0.5
Pos_2286355_TGME49_chrXII	AAGCAUAUCUAUUUGUCUUUCUGUCUUCCUACGUGUCUAACUAUGCAUCUGUCUGUCUUUCUGCCUGUAAACGUAUAUAUAUAUAUAUAUAUAUAUAUAUAUACGUGUAUGUCUAUAUACACCACGGCGACCGGUGACUACAUGAGUACACAUAGACAGAUUGACAAUCACAGAAAUGCUU	0.990373	ACGUGUAUGUCUAUAUACACCACG	0.6
Pos_1537388_TGME49_chrIX	CACUACACGUGUCCAUGCGUACAUCCAUGUGUCCACAUUAAAUGUGUCUAUAUGGAUGUGCUUGCAGGGGCGUGUACUG	0.991067	ACGUGUCCAUGCGUACAUCCAUGU	1
Pos_2286355_TGME49_chrXII	AAGCAUAUCUAUUUGUCUUUCUGUCUUCCUACGUGUCUAACUAUGCAUCUGUCUGUCUUUCUGCCUGUAAACGUAUAUAUAUAUAUAUAUAUAUAUAUAUAUACGUGUAUGUCUAUAUACACCACGGCGACCGGUGACUACAUGAGUACACAUAGACAGAUUGACAAUCACAGAAAUGCUU	0.990373	ACGUGUCUAACUAUGCAUCUGUCU	0.4
cin-miR-4194-3p_1323795	ACGUGUGAGCACCUGCACAUCUGUGUGCCUGCAUCUCUCUCUGCACACAAAUGUAUAUAUAUAUAUAUAUAUGUAUAUAUAUGUAUAUAUGUAUAUAUGUAUGUGUAUAUAUGUAUGUUCAGAUAGGUGGGCUUGCAAGUGAUUGCGGGUGUGUACGU	0.991067	ACGUGUGAGCACCUGCACAUCUGU	0.8
Pos_1201181_TGME49_chrVIII	UCUCUGUUGUGUCUCACCUUUACACGCUGUUUUUAUGUCUUACAUAGCACGUGUGGAGCGGAGACACAACGCAGA	0.991067	ACGUGUGGAGCGGAGACACAACGC	0.9
Pos_975029_TGME49_chrVIIb	ACGUGUGGGGUUGAUACCAAGCAUGUGUGGGAGUUUACCUACACGUGUGGAUGAAUGUCCAUGU	0.991067	ACGUGUGGGGUUGAUACCAAGCAU	0.9
rno-miR-466b-4-3p_754220	GUAUGUACGUGUGUAUGUAUAUGUAUUAAGUUAUGUACAUAUGCAUAUACAUAGGUGCGUAU	0.991346	ACGUGUGUAUGUAUAUGUAUUAAG	1
mmu-miR-669f-3p_2010140	ACGUGUGUGUGAAUGUGUAUGCAUAUGUAUGUAUAUAUAUAUGUAUAUAUAUGUAUAUCUAUAUGUAUAUAUAUAUAUAUAUAUAUAUAUACCUAUGUAUGUACACGUGAAAGUACAUAGCAUGU	0.990211	ACGUGUGUGUGAAUGUGUAUGCAU	0.9
Pos_1080987_TGME49_chrVIIb	CUGUUUGUACGAGGUAGGCGACGAAGUCUGACGUUAGGUUAUUUGUCUCUGUCGUCUGCACUCGUACGUUGAACAG	0.991067	ACGUUAGGUUAUUUGUCUCUGUCG	0.4
Pos_1812005_TGME49_chrX	ACGUUCCAUUUAUUAUUUGCGGAAAAAAGGUCAAGUAGGUAAUAUGUUUACGU	0.991582	ACGUUCCAUUUAUUAUUUGCGGAA	0.7
Neg_2381072_TGME49_chrXII	GGGCGUGUCUCUUUGCAUGCGGGAUCAAAAACGUUCUGCAUGCAAGGAAGCGCCC	0.990638	ACGUUCUGCAUGCAAGGAAGCGCC	0.7
mmu-miR-6975-3p_1853912	GCAGUAGGAGUAGUGGAAGGAGAGACGUUCUGCCCUCUCUCUCCGUUCUCCUGCUCGC	0.990904	ACGUUCUGCCCUCUCUCUCCGUUC	0.7
Neg_723861_TGME49_chrVI	GCGAUGUAGUCAACGAGCGAAAGGUCGCUGACGUUGACAUCGUCGU	0.990426	ACGUUGACAUCGUCGU	0.4
Pos_1653803_TGME49_chrX	GGGGAGACGUUGAGGGCUAUGUUUUUAGAGACGUCUCCCC	0.990426	ACGUUGAGGGCUAUGUUUUUAGAG	0.8
Pos_1590434_TGME49_chrIX	UUCCGCAAAGCUUAGCUGCGGUCUACGUUGAGGUACUCGACGUCCCGCAGCAGGUCGCGGAG	0.99064	ACGUUGAGGUACUCGACGUCCCGC	0.4
Neg_1797279_TGME49_chrX	UUGAGGACGUUGGAGAGACUUUCGGCCUCUUCGCGUCCAAGUUUGGCGACGAGGUGGUCGAAGGGGAUUUCUCUGAGGUCUUUGA	0.990744	ACGUUGGAGAGACUUUCGGCCUCU	0.8
Pos_277477_TGME49_chrII	UAGGCGAGGCGCAAACCGUUUAGGGGUACGUCAACGUACAUUGGAAGACUAGUGACGUUUAGGAUACCUAGUGUUUGCGCCUUCGUCUG	0.991067	ACGUUUAGGAUACCUAGUGUUUGC	1
mse-miR-2779_963145	UUUGGCACGUUUCGCGUGUGUCCGGCUCGCAGGAACGUGGCCGAA	0.992123	ACGUUUCGCGUGUGUCCGGCUCGC	0.8
Neg_705962_TGME49_chrVI	ACAUACAUAUAUAUAUAUGCAUAUAUAUGUAAGGCAUAUCGAUGCAAAACGUUUUAUGUUUGAGAUGUAUGCAUAUAUAUACAUAUAUAUAUAUAUGUAUAUAUAUAUAUGUAUGU	0.991346	ACGUUUUAUGUUUGAGAUGUAUGC	0.5
Neg_1166088_TGME49_chrVIII	ACAUAUGUAUAUGCAUAUAGGCAUAGAUGUAUGUACGCAUUUGCGUGUAUAGGUACGUUUUUAUGUACGUAUACAGGUGUGUAUAUAUGCUUGUAUGUAUAGAUAUAUGU	0.991067	ACGUUUUUAUGUACGUAUACAGGU	0.8
rno-miR-297_880522	CGAUGCAUCAUGCCUCAUGCGUACCUCAACACUAACGUGUACAUAUAUAUAUAUAUAUAUAUAUGUAUAUAUAUAUAUAUAUGUUUGUAUGUAUGUAUGUUUGUAUGUAUGUAUGUUUGUAUGUAUGCAUGGAUGUAUGAGAGCGAUGAACGUGGAGGUAUGAGUACG	0.991067	ACUAACGUGUACAUAUAUAUAUAU	0.4
tch-miR-1277-5p_290403	GCGUACACUAAUUUACGUGUGUAUAUGUAUAUAUGUAUAUGUAUAUAUACGUAUAUAUAUAUAUAUAUAUAUAUACGUAUACAUAUAUUCGUCUAUAUGCAUGUACGC	0.990211	ACUAAUUUACGUGUGUAUAUGUAU	0.9
Pos_1800796_TGME49_chrX	ACUACCUUUGGGAGAAGUGCAGGGUAGACGUUUCCCAGAGGUGGU	0.990426	ACUACCUUUGGGAGAAGUGCAGGG	0.8
Neg_1245227_TGME49_chrVIII	UCUACAUAUACACAUAUAUAUAUAUAUAUAUAUAUGUAUACAUGCAUGUGUAUAGAUGUAUUCAUAUGUAGAAACGCUACUACGAACCAUAUACAUAGAAAGAUAUAACAUAUGCCGAUAUAUAUAUAUAUAUAUAUAUAUAUAUAUAUAUGUAUGA	0.991111	ACUACGAACCAUAUACAUAGAAAG	0.5
Pos_567982_TGME49_chrV	GUGUGUGCUUGCACUUAGUGUAUCGAUAUUACUACGCGCACGUACGCAU	0.990939	ACUACGCGCACGUACGCAU	0.7
Pos_1106963_TGME49_chrVIIb	ACUAGAUAGACUAAGGAGUGAAAAAUCCUUGUACAAUUUAGU	0.997227	ACUAGAUAGACUAAGGAGUGAAAA	0.9
Pos_1196205_TGME49_chrVIII	GGACGACGCAGAGGACGGCCAGGAGCGGCGACUAGCGCUGACGUCUCUGCUCCUCUUGGCUGUCCUCCUGCGCCGUCU	0.990957	ACUAGCGCUGACGUCUCUGCUCCU	0.6
Neg_1171541_TGME49_chrVIII	UGUGAACACUUGAAAGGUAGCAAUCGGUAAAAUGUCACCUUUUGGACACGUUUUGCAGGACAACUAAGGCGAUUAGAAAACCGUCCAAAAUGUGUGACUAGCGGUUGCAGAUUUCACCUACAUGUUCGGCA	0.994172	ACUAGCGGUUGCAGAUUUCACCUA	0.4
Neg_846581_TGME49_chrVIIa	ACUAGUGUUUGAUGUGGGGCAAUCCCACCACACUCACGCACUGGU	0.990744	ACUAGUGUUUGAUGUGGGGCAAUC	0.9
Pos_1595936_TGME49_chrIX	ACUAUAAGGAUUGGUCAGCUAGUAACGACCGUUGUUGUAGU	0.99783	ACUAUAAGGAUUGGUCAGCUAGUA	0.7
Pos_1869400_TGME49_chrX	UAUAUAUAUAUAUAUAUAUAUAGAUGCAUAUACAUGUUUCCGUAUGCAACUAUAUAUAUAUAUAUAUAUAUG	0.991067	ACUAUAUAUAUAUAUAUAUAUAUG	0.7
mmu-miR-467g_2113300	ACUAUGCAUCAGCACGUAUGCACACAAACGGUCAUGGAUAUAUAUAUAUAUAUAUAUAUACAUACAUACAUAUAUAUAUAUAUAUAUAUAUUCAUGUAUAUAUAACAACAUAAAUGCACACAGAUGUAUAUGU	0.991111	ACUAUGCAUCAGCACGUAUGCACA	0.7
Neg_1684381_TGME49_chrX	GCAUAUAUAUAUAUAUAUAUAUAUAUAUGUAAGCGUACAUUUCCAUGGGCAUGUACUAUGUGGAGAUAUAUACAUAUAUAUAUAUAUAUAUAUAUGGUGUGC	0.991067	ACUAUGUGGAGAUAUAUACAUAUA	1
Neg_2116754_TGME49_chrXI	ACUCACAUAUAUAUAUAUAUAUAUAUAUAUAUAUAUAUAUAUAUGUAUAUAUAUAUAUGUGAGU	0.991067	ACUCACAUAUAUAUAUAUAUAUAU	0.9
cin-miR-4126-5p_2307076	ACUCAGUGAGGUGUAAAUACACCUGGGAACUUCCCUUGAGGUGUAAGUGCACCUUUGAGU	0.991664	ACUCAGUGAGGUGUAAAUACACCU	1
Pos_10396_tgme49_asmbl.163	CCUACGAUCUUAAGUGGUUCACGUGUGGGGACUCCCGCCUGACCGACGAAGGUCGUCUUUAGG	0.995243	ACUCCCGCCUGACCGACGAAGGUC	0.8
Pos_2151_tgme49_asmbl.1090	CCUACGAUCUUAAGUGGUUCACGUGUGGGGACUCCCGCCUGACCGACGAAGGUCGUCUUUAGG	0.995243	ACUCCCGCCUGACCGACGAAGGUC	0.8
Pos_2368_tgme49_asmbl.1116	CCUACGAUCUUAAGUGGUUCACGUGUGGGGACUCCCGCCUGACCGACGAAGGUCGUCUUUAGG	0.995243	ACUCCCGCCUGACCGACGAAGGUC	0.8
Pos_24252_tgme49_asmbl.304	CCUACGAUCUUAAGUGGUUCACGUGUGGGGACUCCCGCCUGACCGACGAAGGUCGUCUUUAGG	0.995243	ACUCCCGCCUGACCGACGAAGGUC	0.8
Pos_26473_tgme49_asmbl.481	CCUACGAUCUUAAGUGGUUCACGUGUGGGGACUCCCGCCUGACCGACGAAGGUCGUCUUUAGG	0.995243	ACUCCCGCCUGACCGACGAAGGUC	0.8
Pos_30307_tgme49_asmbl.525	CCUACGAUCUUAAGUGGUUCACGUGUGGGGACUCCCGCCUGACCGACGAAGGUCGUCUUUAGG	0.995243	ACUCCCGCCUGACCGACGAAGGUC	0.8
Pos_30393_tgme49_asmbl.527	CCUACGAUCUUAAGUGGUUCACGUGUGGGGACUCCCGCCUGACCGACGAAGGUCGUCUUUAGG	0.995243	ACUCCCGCCUGACCGACGAAGGUC	0.8
Pos_31342_tgme49_asmbl.747	CCUACGAUCUUAAGUGGUUCACGUGUGGGGACUCCCGCCUGACCGACGAAGGUCGUCUUUAGG	0.995243	ACUCCCGCCUGACCGACGAAGGUC	0.8
Pos_31838_tgme49_asmbl.626	CCUACGAUCUUAAGUGGUUCACGUGUGGGGACUCCCGCCUGACCGACGAAGGUCGUCUUUAGG	0.995243	ACUCCCGCCUGACCGACGAAGGUC	0.8
Pos_32782_tgme49_asmbl.681	CCUACGAUCUUAAGUGGUUCACGUGUGGGGACUCCCGCCUGACCGACGAAGGUCGUCUUUAGG	0.995243	ACUCCCGCCUGACCGACGAAGGUC	0.8
Pos_6236_tgme49_asmbl.1361	CCUACGAUCUUAAGUGGUUCACGUGUGGGGACUCCCGCCUGACCGACGAAGGUCGUCUUUAGG	0.995243	ACUCCCGCCUGACCGACGAAGGUC	0.8
Pos_7121_tgme49_asmbl.1383	CCUACGAUCUUAAGUGGUUCACGUGUGGGGACUCCCGCCUGACCGACGAAGGUCGUCUUUAGG	0.995243	ACUCCCGCCUGACCGACGAAGGUC	0.8
Pos_744_tgme49_asmbl.105	CCUACGAUCUUAAGUGGUUCACGUGUGGGGACUCCCGCCUGACCGACGAAGGUCGUCUUUAGG	0.995243	ACUCCCGCCUGACCGACGAAGGUC	0.8
tgo-novel-23-9_24252	GGAUAUCCUGCGCUGCUUCCAAUAUUGGAAGCCAGUGCAGGUAUCC	0.995243	ACUCCCGCCUGACCGACGAAGGUC	0.8
Neg_2368_tgme49_asmbl.1114	GGGGGUGCACAGCGAAGGGGCUCAAUUUCUGGAAAUUCGUGUCUCUGUUGGGAUACUGAUUUCCAGGAGUUUCUUCAGUGUGCAUUCUU	0.995243	ACUCCCGCCUGACCGACGAAGGUC	0.8
gga-miR-6546-5p_989807	AGUUCUGGAGAAGCGGGAGCUCAGAGGCGCUGGAGCACAGUAGCUCUGACUCCGCUCGACGGAACU	0.991664	ACUCCGCUCGACGGAACU	0.7
Neg_1733609_TGME49_chrX	GCUGCUACUCCGGUGUUACAUGGUCUGUACCAUGGUACUUGGAGGAGCCAGC	0.994951	ACUCCGGUGUUACAUGGUCUGUAC	0.6
Pos_2109948_TGME49_chrXI	GCAGCUGUUGCCGCUGAGAGAGAGCAGGCAGGGGUGUCUCAGGACGCUUUUCCCACUCCUCUUCGCGGAGCAGCUGC	0.991598	ACUCCUCUUCGCGGAGCAGCUGC	0.4
Pos_415745_TGME49_chrIII	ACUCCUCUUUUUCUUUCGUUGAAAGAGAGAGAUAGAGGGGU	0.990426	ACUCCUCUUUUUCUUUCGUUGAAA	0.8
Neg_2349587_TGME49_chrXII	CUGGAGGGCGACACGAGUACUCAUGCGCUGCGGAGGGGCGACAUGAGUACUCCUGCGCUGCUGCAG	0.991279	ACUCCUGCGCUGCUGCAG	0.5
Pos_1871231_TGME49_chrX	ACUCGACCGGGGUCUUUGUGCGUAGUUAUAUGGAAAGAUGUAGACGUAUACGUACGUAUAGAUCUAGGUCGAGU	0.991346	ACUCGACCGGGGUCUUUGUGCGUA	1
Neg_2256051_TGME49_chrXII	UCUUCGCGGGAGAAGGUGGUGCGCGUUCGACGUCUUCCUCAAAGUUUCUGACGGACUCGAGCGCGUCCGCCAGGUUUCUCCACCGAAGA	0.991385	ACUCGAGCGCGUCCGCCAGGUUUC	1
Neg_1040773_TGME49_chrVIIb	GCAGAUACUCGUAUAUAUAUAUAUAUAUAUAUAUAUAUAUAUAUAUAUAUAUAUAUAUAUAUGUAUAUAUAUAUGAUUCUGC	0.991067	ACUCGUAUAUAUAUAUAUAUAUAU	0.8
Neg_306799_TGME49_chrII	GCGUCGUCCGGAGACUUUCAGGAGACUCUCGCUGUCUCCCUGGAUUCUCUGGAGCGCGU	0.990008	ACUCUCGCUGUCUCCCUGGAUUCU	0.5
Pos_1537546_TGME49_chrIX	ACUCUCGGCGCUUUUGUCACCUCUGUUUGUCAAAGACGACAGAGGUGUUGCGUGCGCGCCAGAGU	0.991385	ACUCUCGGCGCUUUUGUCACCUCU	0.9
rno-miR-466b-3p_832851	AGAUACUAAGAUAGAUGGGACGUAGAUGUGUGUUUAUAUGUAUAUUUAUGUGUAUGUGUAUAUGUAUGUAUAUAUGUAUAUAUGUAUAUAUGUAUAUAUGUAUAUGUAUAUAUAUACAUAUUUACAUAUAUAAACGUAUGCACACAUGUGACUCUCUCUGUUUUGCUGUGUCU	0.991067	ACUCUCUCUGUUUUGCUGUGUCU	0.5
Pos_1429581_TGME49_chrIX	UGACAGACUCUGCCAGUGUGAGGAAAGGUCUAUGUAGACGCGAUGUAGCGUCUACUGCUUUGCUCAACUUGGUAGUCGUCA	0.991067	ACUCUGCCAGUGUGAGGAAAGGUC	1
Neg_420471_TGME49_chrIII	CACGCAUCGUGCGGCCUACAGAGCGAAGUGCUUUUCUCUUGCGUAAAUACGCGAUUCGUUGGAAUUCAACAAUCCCUCUAGUUCCGACUGAGUCACGCGUAACACGCCAGUCGCUCGCGGACUCUGGGUACGUCACAAAUGCGUG	0.996061	ACUCUGGGUACGUCACAAAUGCGU	0.6
Pos_458104_TGME49_chrIV	ACUCUGUUUUGUCUAGUUGCGAAAGCGCAGCAAGGGUUUCUGCGCUUUCGGGAAGGACUUCGACGGAGU	0.991385	ACUCUGUUUUGUCUAGUUGCGAAA	1
Pos_2260434_TGME49_chrXII	ACUCUUCGCUCUCUUGUGGUGGACGGAAGUAAGCCUAUUCUGCUUUGAUGACGAGAGAAAGAAGAGU	0.991067	ACUCUUCGCUCUCUUGUGGUGGAC	1
Pos_574188_TGME49_chrV	UUUACCUCUUCGAACAGAUGUGUAUAGAAAUGUAUUUGUGUAUAUAUGUAUAUAUAUGUAUAUAUGUAUGUAUAUAUCUAUAUAUGCAUAUAUAUAUAUAUAUAUAUAUAUAUAUGCACUACUCUUGCUGUCACAAUCUACAAAGCAGCGUAAA	0.991067	ACUCUUGCUGUCACAAUCUACAAA	0.7
Pos_715697_TGME49_chrVI	ACUCUUUACUUCGUUCCGUUACUGAAGUGUACCUAAGAGU	0.994335	ACUCUUUACUUCGUUCCGUUACUG	0.9
ppc-miR-2263_1098953	CGGACAACUGAACGUCGUCUCUGGCUUCUUUGCGUCCGUUUACAGGGACCGGAGACGGCGUUAACAGUUGUUUG	0.990426	ACUGAACGUCGUCUCUGGCUUCUU	1
Pos_2203655_TGME49_chrXII	ACUGAAGGCUACGCCGAAAGACGCCUGUGACCUUGCCGCGGCGAUGGUCUGUCUCGGCGUGCCUUUAGCG	0.991598	ACUGAAGGCUACGCCGAAAGACGC	1
Neg_119539_TGME49_chrIa	ACAGAUGUGUAUGAAUAGGGAAUGUGACAACGUAGAUGUUUAUUGAUGUACACAGGCGCAUUUAUGUGAGAAAAGAGCACUGAAUGCACUGAAGUGACAACAGCAGGUACCACCUACACAAGAGACAUCCCUAUUUAUCUAUCUGU	0.997003	ACUGAAUGCACUGAAGUGACAACA	0.9
gga-miR-1814_3617	UGUUUGGUGGCCAAAACCUACCUUAAUGAAAAUUGUGGCGUAUUAUACGAUCUUUUAUGGUAAGUCCAUGCUAUACUUCACCACAAUGCUUGGCCAACUGACCAUAACUCAAUAGACCUACACUAUCAAGGUAGUUUGGUUUUCGGCGAACA	0.992536	ACUGACCAUAACUCAAUAGACCUA	0.6
gga-miR-1814_2366823	UGUUUGUUGGCCAAAACCUACCUUAAUGAAUAUUGUGGCGUGUUAUACGAUCUUUUAUGGUAAGUCCAUGCUAUACUUCACCACAAUGCUUGGCUAACUGACCAUAACUCAAUAGACCUACACUAUCAAGGUAGUUUGGUUUUCGGCGAACA	0.996061	ACUGACCAUAACUCAAUAGACCUA	0.6
Pos_1153904_TGME49_chrVIII	GGAUCCUACAUUUCGCAGAGGUUAGUGGGUCUUGGCCUAACAUAGAGUACUGACUUUUUCAUGAGCUGUAGGAUCC	0.991067	ACUGACUUUUUCAUGAGCUGUAGG	0.9
Pos_1092779_TGME49_chrVIIb	CAGAAGACUGAUUCCUAGGUCGUGCAUGUAUAUAUAUAUAUAUAUAUAUAUAUAUAUAUAUAUAUAUGAGCCUAUGGGAUGGUACUUUG	0.991067	ACUGAUUCCUAGGUCGUGCAUGUA	1
Pos_2368_tgme49_asmbl.1116	CCUACGAUCUUAAGUGGUUCACGUGUGGGGACUCCCGCCUGACCGACGAAGGUCGUCUUUAGG	0.995243	ACUGAUUUCCAGGAGUUUCUUCAG	1
Neg_22177_tgme49_asmbl.230	GCACAGCGAAGGGGCUCAAUUUCUGGAAAUUCGUGUCUCUGUUGGGAUACUGAUUUCCAGGAGUUUCUUCAGUGUGC	0.991067	ACUGAUUUCCAGGAGUUUCUUCAG	1
Neg_30853_tgme49_asmbl.501	GCACAGCGAAGGGGCUCAAUUUCUGGAAAUUCGUGUCUCUGUUGGGAUACUGAUUUCCAGGAGUUUCUUCAGUGUGC	0.991067	ACUGAUUUCCAGGAGUUUCUUCAG	1
Neg_5163_tgme49_asmbl.1320	GGGGGUGCACAGCGAAGGGGCUCAAUUUCUGGAAAUUCGUGUCUCUGUUGGGAUACUGAUUUCCAGGAGUUUCUUCAGCGUGCAUUCUU	0.990426	ACUGAUUUCCAGGAGUUUCUUCAG	1
Neg_2117_tgme49_asmbl.107	GGGGGUGCACAGCGAAGGGGCUCAAUUUCUGGAAAUUCGUGUCUCUGUUGGGAUACUGAUUUCCAGGAGUUUCUUCAGUGUGCAUUCUU	0.991067	ACUGAUUUCCAGGAGUUUCUUCAG	1
Neg_21652_tgme49_asmbl.211	GGGGGUGCACAGCGAAGGGGCUCAAUUUCUGGAAAUUCGUGUCUCUGUUGGGAUACUGAUUUCCAGGAGUUUCUUCAGUGUGCAUUCUU	0.991067	ACUGAUUUCCAGGAGUUUCUUCAG	1
Neg_2328_tgme49_asmbl.1111	GGGGGUGCACAGCGAAGGGGCUCAAUUUCUGGAAAUUCGUGUCUCUGUUGGGAUACUGAUUUCCAGGAGUUUCUUCAGUGUGCAUUCUU	0.991067	ACUGAUUUCCAGGAGUUUCUUCAG	1
Neg_2368_tgme49_asmbl.1114	GGGGGUGCACAGCGAAGGGGCUCAAUUUCUGGAAAUUCGUGUCUCUGUUGGGAUACUGAUUUCCAGGAGUUUCUUCAGUGUGCAUUCUU	0.995243	ACUGAUUUCCAGGAGUUUCUUCAG	1
Neg_23878_tgme49_asmbl.262	GGGGGUGCACAGCGAAGGGGCUCAAUUUCUGGAAAUUCGUGUCUCUGUUGGGAUACUGAUUUCCAGGAGUUUCUUCAGUGUGCAUUCUU	0.991067	ACUGAUUUCCAGGAGUUUCUUCAG	1
Neg_24169_tgme49_asmbl.269	GGGGGUGCACAGCGAAGGGGCUCAAUUUCUGGAAAUUCGUGUCUCUGUUGGGAUACUGAUUUCCAGGAGUUUCUUCAGUGUGCAUUCUU	0.991067	ACUGAUUUCCAGGAGUUUCUUCAG	1
Neg_26332_tgme49_asmbl.325	GGGGGUGCACAGCGAAGGGGCUCAAUUUCUGGAAAUUCGUGUCUCUGUUGGGAUACUGAUUUCCAGGAGUUUCUUCAGUGUGCAUUCUU	0.991067	ACUGAUUUCCAGGAGUUUCUUCAG	1
Neg_26980_tgme49_asmbl.333	GGGGGUGCACAGCGAAGGGGCUCAAUUUCUGGAAAUUCGUGUCUCUGUUGGGAUACUGAUUUCCAGGAGUUUCUUCAGUGUGCAUUCUU	0.991067	ACUGAUUUCCAGGAGUUUCUUCAG	1
Neg_27049_tgme49_asmbl.336	GGGGGUGCACAGCGAAGGGGCUCAAUUUCUGGAAAUUCGUGUCUCUGUUGGGAUACUGAUUUCCAGGAGUUUCUUCAGUGUGCAUUCUU	0.991067	ACUGAUUUCCAGGAGUUUCUUCAG	1
Neg_29104_tgme49_asmbl.477	GGGGGUGCACAGCGAAGGGGCUCAAUUUCUGGAAAUUCGUGUCUCUGUUGGGAUACUGAUUUCCAGGAGUUUCUUCAGUGUGCAUUCUU	0.991067	ACUGAUUUCCAGGAGUUUCUUCAG	1
Neg_29292_tgme49_asmbl.553	GGGGGUGCACAGCGAAGGGGCUCAAUUUCUGGAAAUUCGUGUCUCUGUUGGGAUACUGAUUUCCAGGAGUUUCUUCAGUGUGCAUUCUU	0.991067	ACUGAUUUCCAGGAGUUUCUUCAG	1
Neg_31680_tgme49_asmbl.549	GGGGGUGCACAGCGAAGGGGCUCAAUUUCUGGAAAUUCGUGUCUCUGUUGGGAUACUGAUUUCCAGGAGUUUCUUCAGUGUGCAUUCUU	0.991067	ACUGAUUUCCAGGAGUUUCUUCAG	1
Neg_31697_tgme49_asmbl.550	GGGGGUGCACAGCGAAGGGGCUCAAUUUCUGGAAAUUCGUGUCUCUGUUGGGAUACUGAUUUCCAGGAGUUUCUUCAGUGUGCAUUCUU	0.991067	ACUGAUUUCCAGGAGUUUCUUCAG	1
Neg_32046_tgme49_asmbl.644	GGGGGUGCACAGCGAAGGGGCUCAAUUUCUGGAAAUUCGUGUCUCUGUUGGGAUACUGAUUUCCAGGAGUUUCUUCAGUGUGCAUUCUU	0.991067	ACUGAUUUCCAGGAGUUUCUUCAG	1
Neg_34328_tgme49_asmbl.780	GGGGGUGCACAGCGAAGGGGCUCAAUUUCUGGAAAUUCGUGUCUCUGUUGGGAUACUGAUUUCCAGGAGUUUCUUCAGUGUGCAUUCUU	0.991067	ACUGAUUUCCAGGAGUUUCUUCAG	1
Neg_8447_tgme49_asmbl.1422	GGGGGUGCACAGCGAAGGGGCUCAAUUUCUGGAAAUUCGUGUCUCUGUUGGGAUACUGAUUUCCAGGAGUUUCUUCAGUGUGCAUUCUU	0.991067	ACUGAUUUCCAGGAGUUUCUUCAG	1
Neg_8719_tgme49_asmbl.1431	GGGGGUGCACAGCGAAGGGGCUCAAUUUCUGGAAAUUCGUGUCUCUGUUGGGAUACUGAUUUCCAGGAGUUUCUUCAGUGUGCAUUCUU	0.991067	ACUGAUUUCCAGGAGUUUCUUCAG	1
tch-miR-1277-5p_2012138	ACACGUGUAGUGUGUGUAGGCGUCACUGCAAUAUGUAUGCAUGUAUACGUAUAUAUAUAUAUAUGUAUAUAUGUAUAUAUAUGUAUAUAUAUGUAUAUAUGUAUAUAUAUAUAUAUAUGUAUAUAUAUACAGACAGACAUAUCUACAUCUACACGUGU	0.991067	ACUGCAAUAUGUAUGCAUGUAUAC	0.4
Pos_1979493_TGME49_chrXI	UCGUAGACGCAAUAGGUGUGGUAGCUUUGUACUGCACGCUUUUGUGGCUACGG	0.994951	ACUGCACGCUUUUGUGGCUACGG	1
Pos_1575948_TGME49_chrIX	ACUGCCGACCGUUGGAGAGUGUCCCUGCCCGCUUUCGGUCGGCAGU	0.9914	ACUGCCGACCGUUGGAGAGUGUCC	0.9
Pos_379701_TGME49_chrIII	CCACCGCAGGUCAGGGUUGCCAGUGUCAUGACUGCGCAGGAUCUGUUGGUGG	0.990542	ACUGCGCAGGAUCUGUUGGUGG	0.9
Pos_743708_TGME49_chrVI	UCGUCUUUGCUUCUGCUGUCCCUGCCCGUUACUGCUAUGCAGAGACAGUAAAGCAAAGAUGA	0.990103	ACUGCUAUGCAGAGACAGUAAAGC	0.4
Pos_404572_TGME49_chrIII	CUUUUGACUGCUGCAGGGCUGCUGGGUGAGGCACUUCUGCAGCAGCGGGAAG	0.990724	ACUGCUGCAGGGCUGCUGGGUGAG	0.6
Pos_1489935_TGME49_chrIX	ACUGCUGCGUAUAAGCGCAUAGAUGUCUUCACGUAUAAAUGUAUAAGUAUAUUUUGCGCACGUACGUACGCACGU	0.995554	ACUGCUGCGUAUAAGCGCAUAGAU	1
Pos_949641_TGME49_chrVIIa	AGCAAGUGCAAAAGCAGGCGGGAAGAGCGGACUGCUGUGUACUUGCU	0.991598	ACUGCUGUGUACUUGCU	0.7
Pos_719409_TGME49_chrVI	CGUCUUUACUUAUGCGUCCAGUUUAACUACUAUGUAAAUAGACGGAGGACUGGAGAAUAUGUCGAUG	0.992072	ACUGGAGAAUAUGUCGAUG	0.8
rno-miR-568_704944	ACUGUAUAUAUAUAUAUAUAUAUGUAUAUAUAUGUAUAUAUAUAUAUAUAUAUAUAUGUAUUUAUAUAUGUAUAUAUGUAUAUAUAUAUGUAUAUAUAUGUAUAUAUAUAUGUAGU	0.991067	ACUGUAUAUAUAUAUAUAUAUAUG	0.8
Pos_1493510_TGME49_chrIX	CGAACAUUGUGUCAAGGCAAAAAUACUGUAUAUGACCAAUGUCCG	0.990069	ACUGUAUAUGACCAAUGUCCG	0.5
ptr-miR-634_1318634	ACUGUCCGGUCUUCUUCUUCGAGCCUUUUGCCGGAGGCCUCGGCGCAGUCCAAAGCUGAGGUGCUCCAGCAGCAGGUAGAGGUGCAGAAGGAGAUCGAGAGACAGU	0.991385	ACUGUCCGGUCUUCUUCUUCGAGC	0.8
Pos_1122335_TGME49_chrVIIb	GAUUAGACUGUGCGCAUGAGUCUACGUUAGCCGUGUCGCACGGUCUUUUU	0.990744	ACUGUGCGCAUGAGUCUACGUUAG	0.6
Pos_1625470_TGME49_chrIX	CGGUGUACUGUGCUGCCGUAGUUGUGUUUCAUAUGACUUGUCGGCAGUUAGUGCUUG	0.991067	ACUGUGCUGCCGUAGUUGUGUUUC	0.9
dme-miR-9388-5p_244661	UGACGCACUGUGGACUUUACGUGCGUUUUUUCACUUUUUCAUACAUCUCUGUUUACGUAUAUACUUAUAUAUGUAUGUAUAUACAUACAUACAUACAUACAUACAUACAUAUAUAUAUAUAUAUAUAAAGAGAUCAAAGACAGUGAGCUAACGGCAUAAAGAGUCAAUAGAUACGUCA	0.991003	ACUGUGGACUUUACGUGCGUUUUU	0.7
hsa-miR-6795-3p_520629	ACUGUGGGAAGAAGCGAGGGGUACCACUUCUCCUUCUUCUUAGAGU	0.991067	ACUGUGGGAAGAAGCGAGGGGUAC	1
Pos_1029450_TGME49_chrVIIb	ACUGUGGUAUGUGAUAUGUAUAAAGGUAUGUAUAUAUAUAUAUAUAUAUAUAUAAGUUUAUGUAUAUAUAUAUAUAUAUAUACAUAAGCUUCAUGUAGCUCAGU	0.990103	ACUGUGGUAUGUGAUAUGUAUAAA	0.9
Pos_15987_tgme49_asmbl.1850	CCUGUAACUGUGUCGGACGCCGUCCGACAUGUCGCUAUUACAGAAUGUUGCAUGGGGUCUGACAAUGUUGGAGG	0.991067	ACUGUGUCGGACGCCGUCCGACAU	0.8
Pos_14441_tgme49_asmbl.1847	CCUGUAACUGUGUCGGACGCCGUCCGAUAUAUCGCUAUUAUAGAAUGUUGCAUGGGGUCUGACAAUGUUGGAGG	0.991067	ACUGUGUCGGACGCCGUCCGAUAU	0.9
Pos_15532_tgme49_asmbl.1850	CCUGUAACUGUGUCGGACGCCGUCCGAUAUAUCGCUAUUAUAGAAUGUUGCAUGGGGUCUGACAAUGUUGGAGG	0.991067	ACUGUGUCGGACGCCGUCCGAUAU	0.9
Pos_15775_tgme49_asmbl.1850	CCUGUAACUGUGUCGGACGCCGUCCGAUAUGUCGCUAUUACAGAAUGUUGCAUGGGGUCUGACAAUGUUGGAGG	0.991067	ACUGUGUCGGACGCCGUCCGAUAU	0.9
Pos_14360_tgme49_asmbl.1847	CCUGUAACUGUGUCGGACGCCGUCCGAUAUGUCGCUAUUAUAGAAUGUUGCAUGGGGUCUGACAAUGUUGGAGG	0.991067	ACUGUGUCGGACGCCGUCCGAUAU	0.9
Pos_14530_tgme49_asmbl.1847	CCUGUAACUGUGUCGGACGCCGUCCGAUAUGUCGCUAUUAUAGAAUGUUGCAUGGGGUCUGACAAUGUUGGAGG	0.991067	ACUGUGUCGGACGCCGUCCGAUAU	0.9
Pos_14579_tgme49_asmbl.1847	CCUGUAACUGUGUCGGACGCCGUCCGAUAUGUCGCUAUUAUAGAAUGUUGCAUGGGGUCUGACAAUGUUGGAGG	0.991067	ACUGUGUCGGACGCCGUCCGAUAU	0.9
Pos_14624_tgme49_asmbl.1847	CCUGUAACUGUGUCGGACGCCGUCCGAUAUGUCGCUAUUAUAGAAUGUUGCAUGGGGUCUGACAAUGUUGGAGG	0.991067	ACUGUGUCGGACGCCGUCCGAUAU	0.9
Pos_14673_tgme49_asmbl.1847	CCUGUAACUGUGUCGGACGCCGUCCGAUAUGUCGCUAUUAUAGAAUGUUGCAUGGGGUCUGACAAUGUUGGAGG	0.991067	ACUGUGUCGGACGCCGUCCGAUAU	0.9
Pos_14716_tgme49_asmbl.1847	CCUGUAACUGUGUCGGACGCCGUCCGAUAUGUCGCUAUUAUAGAAUGUUGCAUGGGGUCUGACAAUGUUGGAGG	0.991067	ACUGUGUCGGACGCCGUCCGAUAU	0.9
Pos_15455_tgme49_asmbl.1850	CCUGUAACUGUGUCGGACGCCGUCCGAUAUGUCGCUAUUAUAGAAUGUUGCAUGGGGUCUGACAAUGUUGGAGG	0.991067	ACUGUGUCGGACGCCGUCCGAUAU	0.9
Pos_15621_tgme49_asmbl.1850	CCUGUAACUGUGUCGGACGCCGUCCGAUAUGUCGCUAUUAUAGAAUGUUGCAUGGGGUCUGACAAUGUUGGAGG	0.991067	ACUGUGUCGGACGCCGUCCGAUAU	0.9
Pos_16085_tgme49_asmbl.1850	CCUGUAACUGUGUCGGACGCCGUCCGAUAUGUCGCUAUUAUAGAAUGUUGCAUGGGGUCUGACAAUGUUGGAGG	0.991067	ACUGUGUCGGACGCCGUCCGAUAU	0.9
Pos_16130_tgme49_asmbl.1850	CCUGUAACUGUGUCGGACGCCGUCCGAUAUGUCGCUAUUAUAGAAUGUUGCAUGGGGUCUGACAAUGUUGGAGG	0.991067	ACUGUGUCGGACGCCGUCCGAUAU	0.9
Pos_16346_tgme49_asmbl.1867	CCUGUAACUGUGUCGGACGCCGUCCGAUAUGUCGCUAUUAUAGAAUGUUGCAUGGGGUCUGACAAUGUUGGAGG	0.991067	ACUGUGUCGGACGCCGUCCGAUAU	0.9
Pos_16402_tgme49_asmbl.1867	CCUGUAACUGUGUCGGACGCCGUCCGAUAUGUCGCUAUUAUAGAAUGUUGCAUGGGGUCUGACAAUGUUGGAGG	0.991067	ACUGUGUCGGACGCCGUCCGAUAU	0.9
Pos_16446_tgme49_asmbl.1867	CCUGUAACUGUGUCGGACGCCGUCCGAUAUGUCGCUAUUAUAGAAUGUUGCAUGGGGUCUGACAAUGUUGGAGG	0.991067	ACUGUGUCGGACGCCGUCCGAUAU	0.9
Pos_16547_tgme49_asmbl.1867	CCUGUAACUGUGUCGGACGCCGUCCGAUAUGUCGCUAUUAUAGAAUGUUGCAUGGGGUCUGACAAUGUUGGAGG	0.991067	ACUGUGUCGGACGCCGUCCGAUAU	0.9
bfl-miR-4871-5p_809678	AUGCGGGGGCAAGAGGUCCUUCAGACUGUGUGCGUUUUGCCUCCGCAU	0.991366	ACUGUGUGCGUUUUGCCUCCGCAU	0.6
Pos_293176_TGME49_chrII	GCUAGAACUGUUUUUCUCUGUCUAAUUAUGGAGCAAACGGUCUCGU	0.9945	ACUGUUUUUCUCUGUCUAAUUAUG	0.5
ptr-miR-1253_635666	GACCUUACUUAAACGACGUGUGCUAGCCUAGGUACAGGCUGGUCUUCUUCGUUAAGUAGGGUU	0.991067	ACUUAAACGACGUGUGCUAGCCUA	1
ath-miR5025_1799550	GUACACAGAAAGCACGAGAGAGACACUUACAGAUGUACAUACAUAUAUAGAUAUAGAUAUAGAUGUAUAUAUAGAUAUAUAUAGAUAUAGAUGUAUAUCUGUAAGUGUCUCUCUCUUGUUUUCCGUGUAC	0.991067	ACUUACAGAUGUACAUACAUAUAU	0.6
Pos_1799550_TGME49_chrX	GUGGAGACGUACAUGCAUAUGCGCAGGUGCGGGUACGUGUAGAUCUACAUACCUGUAUGCGUAUCUGUGUGUAAACAUGUCUCUUCAU	0.991067	ACUUACAGAUGUACAUACAUAUAU	0.6
mmu-miR-669i_2175630	GUAGACUCAUGUAUCCAUAAAUACACUUACAUGUACAAACAUAGAUCUAUGUACGUAUGUACGUAUGUAUGUGUGUACAUGCGAAUGUACAUGUAUACGCCUAGUUUAC	0.990592	ACUUACAUGUACAAACAUAGAUCU	0.6
Pos_703742_TGME49_chrVI	AGAAGCAUCCGCGUCUACGCGACACAAGACUCCCAGGGGUCCUGUGUUACUUAGACGCGUUUAGUGCUUUU	0.991385	ACUUAGACGCGUUUAGUGCUUUU	0.6
Pos_1392404_TGME49_chrVIII	GCUACUUGCUUCUUGAAGUUGUAGACUUAGGAAUCGAGUACC	0.996852	ACUUAGGAAUCGAGUACC	0.6
Pos_796476_TGME49_chrVIIa	UCAUUUUCGGCGUAUGCGUAAGACACUUAGUGUGUUAUCGCAACGGUGCAAGUGA	0.99539	ACUUAGUGUGUUAUCGCAACGGUG	0.6
tch-miR-1277-5p_292805	GCGCGCAUCUCUGUGUACAUCUCUACUUAUACGUAUAUAUACAUAUAUAUAUAUAUAUUUAUAUAUGUGUGUGUGUGUCUGCAUAUAUGUGUGAGGAGAUGCAUUUAUAAGAGCAUAGGCGCGU	0.990103	ACUUAUACGUAUAUAUACAUAUAU	0.5
tch-miR-1277-5p_987639	ACUUAUAUAUAUAUAUAUAUAUAUAUAUACAAUAUAUAUAUUUAUGUAUAUAAUAUAAUAUAUAUACAAUAGAUAUAUACGUAUGUAUACGUAUAUAUAUAUAUAUAUAUAAGU	0.991067	ACUUAUAUAUAUAUAUAUAUAUAU	0.7
Neg_1516820_TGME49_chrIX	AUACUUAUAUAUAUAUAUAUAUAUAUACUUAUAUAUAUGUAUAUAUAUAUAUAUACUUAUAUAUAUAUAUAUAUAUAUAUACUUAUAUAUAUAUAUAUAUAUAUAUAUAU	0.991067	ACUUAUAUAUAUAUAUAUAUAUAU	0.9
Pos_250300_TGME49_chrII	UUGUACCACUGUGCUUAAGUCCGCAGUUAGACUUAUGAGUAUGCAUGUGGUAUAA	0.995554	ACUUAUGAGUAUGCAUGUGGUAUA	0.8
Pos_1381649_TGME49_chrVIII	CUGUACGCGUACGUGGUCUGUAGUGCCGAAAGCUGCGGGGAAGCAGCGUCAGUUGCUUCGCUGUCCUAAGGGACUUCAGAGACGUUAUAGCUGCAG	0.994158	ACUUCAGAGACGUUAUAGCUGCAG	0.4
Pos_897364_TGME49_chrVIIa	UGUUUCUUUGCUGUUGACACUGUCACUUCAGCGAGGAAACG	0.991067	ACUUCAGCGAGGAAACG	0.8
Neg_20666_tgme49_asmbl.1939	UUGUUCGUUGCCAUUUUAACUACUACUUCUGUAGUGGAGUGGACCGAGCAA	0.995554	ACUUCUGUAGUGGAGUGGACCGAG	0.7
Pos_1343789_TGME49_chrVIII	ACUUCUUGCUUGCUGGUUAGAAAAAUCUCUGCGCGGUAGGUGAGAGGU	0.991023	ACUUCUUGCUUGCUGGUUAGAAAA	0.9
cin-miR-4000g-5p_490577	ACUUCUUUAGCAAGGGGAGCGUAACUAUAGUCCCCUUGCUAAGGUCGU	0.991346	ACUUCUUUAGCAAGGGGAGCGUAA	1
Pos_1289614_TGME49_chrVIII	ACUUCUUUCUCUAACUUUUCUCAAAGGAGAGUUGGUAAGAAGGUC	0.995389	ACUUCUUUCUCUAACUUUUCUCAA	0.8
Pos_876416_TGME49_chrVIIa	GCCUAGAAGACAGAGGAAAAGUCUACUUGACCUCCUGUGUCUCAGGC	0.992285	ACUUGACCUCCUGUGUCUCAGGC	0.7
Pos_1775667_TGME49_chrX	GAAGACACUUGAGGUAGAGUAGGUAAGGGAGAGGUCACAUGGACUUCUCAGUUCCUACAACUUAAGGUCUUC	0.990382	ACUUGAGGUAGAGUAGGUAAGGGA	1
Pos_734989_TGME49_chrVI	ACUUGCUUAGGCUAAGAAGGUUCGUGUUUCCUUCUGGAGCCUUAAGGGAGU	0.995324	ACUUGCUUAGGCUAAGAAGGUUCG	0.9
Pos_1855046_TGME49_chrX	UCUUUCCAGUUCGACACUCCAAAGACUUGGGGUGUGGAGCGGAGAGA	0.990426	ACUUGGGGUGUGGAGCGGAGAGA	0.5
Pos_2345369_TGME49_chrXII	CUGACGACUUGUAGAUAGAAGGUGUGUAUAGGAUAUAUAUAUAUAUAUAUAUAUAUAUAUAUAGACCUAUCUCGACACACACAUCUCUCUACGAGCGUCCAG	0.991067	ACUUGUAGAUAGAAGGUGUGUAUA	1
Neg_451776_TGME49_chrIV	AUAUAUAUAUAUAUAUAUAUAUAUAAGUAUGUAUAUAUAUAAGGAUGCACUUGUAUAUAUAAAUUUAUAUAUAUAUAUAUAUAUAUAUAU	0.991067	ACUUGUAUAUAUAAAUUUAUAUAU	1
Pos_1987334_TGME49_chrXI	GGAAGUGGCCUUUCUUACGGUCGGACUUGUCGCCGUGGUAUGCGCUGCCGGAGCAGGCCCAACUACGGCGCCAAGCCGAGGAAAGGCAACUUCU	0.991598	ACUUGUCGCCGUGGUAUGCGCUGC	0.7
mghv-miR-M1-1-5p_2187562	UAGACGUCAGCGAGGUGUAGGUGGCGGUCAAACUCUAAUAAACGAGUUUGACCCACUUGUUACUGAUGACGUCUA	0.991067	ACUUGUUACUGAUGACGUCUA	0.4
cgr-miR-1903_1768776	UCAUUCACUUGUUCCUCUUUUCUAAGUGUGUGAGGACGCACUCAGGAGAGACAACAAGAGAGAGA	0.991067	ACUUGUUCCUCUUUUCUAAGUGUG	0.9
hsa-miR-1277-5p_1446601	ACUUGUUUUUUCGUAUGGCUAUACGUAUACGUAUAUAUAAAUAUGUAUAUAUAGAUGUAUAUAUAUAUAUAUGUAUGUAUAUAUACGUAUACAUGUAUAUAUAUAUAUAUAUAUACGUAGACGUAUAGACAAACUCGCAUAGGU	0.991067	ACUUGUUUUUUCGUAUGGCUAUAC	0.7
Neg_580419_TGME49_chrV	CGGCGGAAGGAACCCUCCACGACUGUGGAGACUUUAUCGGUUCCUUACCGCCG	0.991385	ACUUUAUCGGUUCCUUACCGCCG	0.6
Neg_2317943_TGME49_chrXII	GCAGCAACUUUCGGGUGUCUAGACACCCGGCGGUUGUUGU	0.990426	ACUUUCGGGUGUCUAGACACCCGG	0.7
Pos_32532_tgme49_asmbl.672	GGUUCUGUAGGUAACGACUUUUAAAUUUUAUUGUAAUAUCAAAUCCUUCGUUAGACUUUCGUGUAGCUCUCUCUACGUCUUUCUAUGUUAGAAAGUGAGAGAGAGUUUACAAGGAGUCUAAACAACAAACUUUAUUGCCACACCC	0.994374	ACUUUCGUGUAGCUCUCUCUACGU	0.5
Pos_5166_tgme49_asmbl.1324	GGUUCUGUAGGUAACGACUUUUAAAUUUUAUUGUAAUAUCAAAUCCUUCGUUAGACUUUCGUGUAGCUCUCUCUACGUCUUUCUAUGUUAGAAAGUGAGAGAGAGUUUACAAGGAGUCUAAACAACAAACUUUAUUGCCACACCC	0.994374	ACUUUCGUGUAGCUCUCUCUACGU	0.5
Neg_482755_TGME49_chrIV	GGGAGGGAUGCAAUUGUGAAGACGACUUUCUUGCGUCUCUCUC	0.990426	ACUUUCUUGCGUCUCUCUC	0.4
tgo-novel-12-9_24394	GUGGAACAGUCUCUAGUGCAGAUCUUGGUGGUAGUAGCAAAUAUUCAAAUGAGAACUUUGAAGACUGAAGUGGAGAAGGGUUCCAU	0.995581	ACUUUGAAGACUGAAGUGGAGAAG	0.9
tgo-novel-12-9_28265	GUGGAACAGUCUCUAGUGCAGAUCUUGGUGGUAGUAGCAAAUAUUCAAAUGAGAACUUUGAAGACUGAAGUGGAGAAGGGUUCCAU	0.995581	ACUUUGAAGACUGAAGUGGAGAAG	0.9
tgo-novel-12-9_34228	GUGGAACAGUCUCUAGUGCAGAUCUUGGUGGUAGUAGCAAAUAUUCAAAUGAGAACUUUGAAGACUGAAGUGGAGAAGGGUUCCAU	0.995581	ACUUUGAAGACUGAAGUGGAGAAG	0.9
tgo-novel-12-9_8198	GUGGAACAGUCUCUAGUGCAGAUCUUGGUGGUAGUAGCAAAUAUUCAAAUGAGAACUUUGAAGACUGAAGUGGAGAAGGGUUCCAU	0.995581	ACUUUGAAGACUGAAGUGGAGAAG	0.9
Neg_1753333_TGME49_chrX	UCGCAUGCAGCGGCGAAAGGUAGGACUUUGAGCGUCGCUGUUUGCGA	0.991235	ACUUUGAGCGUCGCUGUUUGCGA	0.5
Neg_784839_TGME49_chrVI	ACUUUGGCGGUACUUUCGCCUGCAAAUGACUCGCGCCGUGAGUUGAGUCAUUCAUGUAGGCGAUGCUGCGAUGU	0.990638	ACUUUGGCGGUACUUUCGCCUGCA	0.9
Pos_155992_TGME49_chrIa	AGAUUUCUUGUCCCUUUUGUUUGGUGACCCGAACAGACCUUCGUGAAGAUCUGAACUUUGGGUUGUAACACCCGACGGACAAGAAAUCU	0.990103	ACUUUGGGUUGUAACACCCGACGG	0.8
Pos_1548731_TGME49_chrIX	UUGUCGAGGAAACCAGUAGGUGCAACUUUGGUAUAUCCGAUAA	0.994335	ACUUUGGUAUAUCCGAUAA	0.4
Neg_1851034_TGME49_chrX	UCGGGGACUUUGUAAGUAUAUAUAUAUAUAUAUAUAUAUAUAUACAUAUUAUUGUAGAUAUAUAUAUGUAUAUAUAUGUAUUUAUGUCUGUGA	0.991067	ACUUUGUAAGUAUAUAUAUAUAUA	0.9
tgo-novel-25-2_23953	AGUCCGACUUUGUGAAAUGACUUAGGAGGUGUAGCAUAAGUGGGAGCUUCGGCGCUCGUGAAAUACCACUACUCUUAAUGUCGUUUUACUUAUUCCGUUAAGUUGAGACU	0.996634	ACUUUGUGAAAUGACUUAGGAGGU	0.9
tgo-novel-25-2_34806	AGUCCGACUUUGUGAAAUGACUUAGGAGGUGUAGCAUAAGUGGGAGCUUCGGCGCUCGUGAAAUACCACUACUCUUAAUGUCGUUUUACUUAUUCCGUUAAGUUGAGACU	0.996634	ACUUUGUGAAAUGACUUAGGAGGU	0.9
cin-miR-4006a-1-3p_1862347	ACUUUGUUUGAAGCGGGUAUCAUUAUAUACAUGCUUCUCUGGGAAAGU	0.995416	ACUUUGUUUGAAGCGGGUAUCAUU	0.9
Pos_1469105_TGME49_chrIX	UGUUUGAGCAUUUCAGCUAUGCAACUCAACCCAAACGCACGUGAGUACGGAAAAGGGAGCAGGUGGAGCGAGACUUUUACGUACGCGUUUGUACUCUCGAGUUUUCGUAUGAAAGAGCUCAGGCA	0.99185	ACUUUUACGUACGCGUUUGUACUC	0.8
Neg_197118_TGME49_chrIb	GGCUCGGACUGCGGGGACGAGUUGACUUUUCCCGCAAGUUCCGAGUC	0.990428	ACUUUUCCCGCAAGUUCCGAGUC	0.7
Pos_836352_TGME49_chrVIIa	GGUCGAACUUUUCGGCGGAAUCCUCCGCUACAGUUUGACU	0.990744	ACUUUUCGGCGGAAUCCUCCGCUA	0.8
Pos_122956_TGME49_chrIa	UCUGUGAAUGUCGCCGGGAGGAGCAGGACAAGUUACUGGGGCAGUUAGACUUUUCUUGUUUUUCUCGCUGACGUCCGCGCAGA	0.991067	ACUUUUCUUGUUUUUCUCGCUGAC	1
vvi-miR156a_1228924	CGACGACAUAAGGAUAAGUCACGUAGUUGAAAGGACAUUCUUCGACCGCAGGACGGACAGGAGAAAGGGAGCACUUUUUGCACCUAAGAACGACCGUCUGGUCAAGGCAACUGUGGCUGGUCCUUAUGUCCG	0.992792	ACUUUUUGCACCUAAGAACGACCG	0.6
eca-miR-8985_1825960	GUUGCGACUUUUUGGUCUGUGUGCAACAAUGGAAGCACUACAGGCCACGAAGUCCGGAGC	0.995554	ACUUUUUGGUCUGUGUGCAACAAU	0.9
Pos_294584_TGME49_chrII	AGAGCCGACAGAAAGGCUGAUGAGAGGGCUGUUGCUGCUCUCUCGUCUACUUUUUUCCUCUGUCGGCCCU	0.991385	ACUUUUUUCCUCUGUCGGCCCU	0.6
Pos_1724213_TGME49_chrX	CUGCGCAGAUAGACAGACGUUUUGCUUUAAAGUUCGCUGUGGACAGUGAGAAAAAAAGCGCCCGUUCGUCUUUCUGAUGCAG	0.992691	AGAAAAAAAGCGCCCGUUCGUCUU	0.9
Pos_501182_TGME49_chrIV	AGAAAACGUUCAGAAGGUUCCCUACUCCUUCUUCUGUUACGUCUUCU	0.994171	AGAAAACGUUCAGAAGGUUCCCUA	0.8
Pos_974194_TGME49_chrVIIb	GCAAAGCAACGUCGCUUUUUCGUGAGAAAAGCGUACGUAGCGGC	0.995324	AGAAAAGCGUACGUAGCGGC	0.4
Neg_1745030_TGME49_chrX	UAUAUAUAUAUAUAUAUAUACGUGUGUACAUACAUGCGUACGGCGUGUAGAAACAGCCACGUAUGUAUGUUCAUAGGUAUGUAUAUAUAUAUAUAUA	0.991067	AGAAACAGCCACGUAUGUAUGUUC	0.8
Neg_1975443_TGME49_chrXI	GUAGGCAGAGAGAUACACAGAUAGAUACGUAGCGACGCAUACAGGAACAGACAAAGAAACAUAUAUAUAUAUAUAUAUAUAUAAAAGAAAUAUAUAUAUAUAUAUAUAUAUAUGUAUAUAUGAAGAUGGAUGCGCGUAUAAAGGUGUUUGUGUGUGUAUUUCUGUCAC	0.992949	AGAAACAUAUAUAUAUAUAUAUAU	0.5
Pos_1735420_TGME49_chrX	GUGGACAACAAAAGCAGGUUCAGAGGGAAGGACGUUUGCAUCGGCUAAAGAAACAUGCACGCGACUUCCCUUUUGUUAUUGCUGUGUGUCUAC	0.994951	AGAAACAUGCACGCGACUUCCCUU	0.7
Neg_888331_TGME49_chrVIIa	GCCAGGAGGUCGUUGAUGAAAACGAGAAACCCCUCGUCGACGAUUUGCUGGU	0.991047	AGAAACCCCUCGUCGACGAUUUGC	0.4
Pos_632436_TGME49_chrV	CAGCUGUAGAGGUUGAGCUUCGUUAGAAACGAAAACCUCUGCAGCUG	0.990103	AGAAACGAAAACCUCUGCAGCUG	0.8
Pos_2220673_TGME49_chrXII	GUUUUGUAAAGUCGGAACUUGUAUAGAAACGUAGUUCCACAGAUAAAGC	0.99602	AGAAACGUAGUUCCACAGAUAAAG	0.4
Neg_708293_TGME49_chrVI	UUCCAUCUCGCCAGUUUUUGGUGAGGAGGCAGAAACUCCUCGCCACGACUGUGCCAAAGCUGGAG	0.99037	AGAAACUCCUCGCCACGACUGUGC	0.9
tch-miR-1277-5p_478918	AGAAAGAUAGUUAUAGGUAUAUAUAUAUAUAUAGAUGUAUAUAUAUAUAUGUAUAGGUAUAUAUAUAUAUAUGUAUACGUAUAUAUAUAUAUAUAUAUGUAAACAUGCUCACU	0.991067	AGAAAGAUAGUUAUAGGUAUAUAU	0.8
ath-miR5025_1799550	GUACACAGAAAGCACGAGAGAGACACUUACAGAUGUACAUACAUAUAUAGAUAUAGAUAUAGAUGUAUAUAUAGAUAUAUAUAGAUAUAGAUGUAUAUCUGUAAGUGUCUCUCUCUUGUUUUCCGUGUAC	0.991067	AGAAAGCACGAGAGAGACACUUAC	1
Pos_1799550_TGME49_chrX	GUGGAGACGUACAUGCAUAUGCGCAGGUGCGGGUACGUGUAGAUCUACAUACCUGUAUGCGUAUCUGUGUGUAAACAUGUCUCUUCAU	0.991067	AGAAAGCACGAGAGAGACACUUAC	1
Neg_564891_TGME49_chrV	CAGGGACUUCGAGUCGUCUGCAAAAGAAAGCGACUCGCGUAGUUCCUG	0.991688	AGAAAGCGACUCGCGUAGUUCCUG	0.5
Pos_294579_TGME49_chrII	GCCGACAGAAAGGCUGAUGAGAGGGCUGUUGCUGCUCUCUCGUCUACUUUUUUCCUCUGUCGGC	0.991385	AGAAAGGCUGAUGAGAGGGCUGUU	0.8
Neg_1324369_TGME49_chrVIII	GCUGUGAGAAAGGGAGCGAAACACAUCCCAAUUUCACAGC	0.991688	AGAAAGGGAGCGAAACACAUCCCA	0.5
Pos_2082427_TGME49_chrXI	UGUUCUUCCUUACCUGCUGUUCUAUAAAGCAGAAAGGUAGGAGAGGUUACA	0.994785	AGAAAGGUAGGAGAGGUUACA	0.8
Pos_1274487_TGME49_chrVIII	AGAAAGUGACGUUCUGUACGCAAAGGAGGUAGCUUUUU	0.991533	AGAAAGUGACGUUCUGUACGCAAA	0.7
Neg_2314230_TGME49_chrXII	CCGCCUGGCCUUUUCUUAAGAAACAGAAAGUGAGAAAGGAGCAGGUGG	0.990207	AGAAAGUGAGAAAGGAGCAGGUGG	0.5
Neg_1956809_TGME49_chrXI	AUUCUGAUAUCGUGUAGUGGAGGGAGAACCAAAGUGAUGAUGAAAGAAU	0.994106	AGAACCAAAGUGAUGAUGAAAGAA	0.6
Neg_1912598_TGME49_chrXI	GUGAAACAGCUAGCGGCGGGUCCGUCUCCGGUAAUUUAAAAAUUGUGUAGAACCGAUGUGUUUUGUGCGGUUUCUUCGUGGGACUUUUAAACGAUCUAAUUCUCGCUGGCAACAUUCUGCGCAAGCCCGAGAGCCACGGCUCCGCUGACUUGAAGCUGCCAC	0.996306	AGAACCGAUGUGUUUUGUGCGGUU	0.5
smo-miR1096_1897664	CCUCUGCUUUUCUCUCUGUCACGGCCGCAGAAGUUCUUCCCGCUCUCUGCCUCUGUGCUUCAGACGUCGAGGAGUGUCUUUCGACGCAAAACGCGCUCUCGAUGCAGAAGCAGAGCAUGCAGAACCUAGUGAGCUUCGUGUCCGUGUAGAGGGAAGCAAGG	0.990496	AGAACCUAGUGAGCUUCGUGUCCG	0.4
Pos_1799480_TGME49_chrX	GAGCGUGCUGUGUUUUGCCAUGUGGUCAUGUAUGUGCUCACGUACGUUGUCGGCAGAACGUAGCGCGCUU	0.990638	AGAACGUAGCGCGCUU	0.4
Neg_1449667_TGME49_chrIX	AGCGGAAGAACGUGGAUUCUGGGGAGCUUGUCAGAAUCCACGUUCUCACCGUU	0.991067	AGAACGUGGAUUCUGGGGAGCUUG	0.9
Pos_827474_TGME49_chrVIIa	AGAACUCAUCGGCAGUAUACACUUUUGACUAAGGAAAAGAAGUCGCUCAGUCAAAGGGUACCCUACUGACUGAGGAGUUUU	0.991067	AGAACUCAUCGGCAGUAUACACUU	1
Neg_405386_TGME49_chrIII	AGAACUGAAAAGAUUAUGGAAGCUCGCAGGACCUGUCACAGCAUUCUACCGGCCCUGCGGGCUUCCAUGAUCUUUUCAGUUCU	0.991067	AGAACUGAAAAGAUUAUGGAAGCU	0.9
Neg_2194530_TGME49_chrXII	UUGCUGAGAACUGGAACAAUUUUAAUCAGGGCCAUGUUCGUAGCGA	0.993882	AGAACUGGAACAAUUUUAAUCAGG	0.5
Pos_1672992_TGME49_chrX	GCGUCUCUCUGGCUGCCCUGAGACAGAACUUGAGGGCAAGAGCGACGC	0.990977	AGAACUUGAGGGCAAGAGCGACGC	0.6
Neg_1449713_TGME49_chrIX	AGGCAUCCAAGUUCUUGGCGAGUACAGCCAAGAACUUGGACUGCUU	0.990426	AGAACUUGGACUGCUU	0.6
Neg_801107_TGME49_chrVIIa	CUACAGUUGACUACGAUGUAAGAACCGAGAGCGAGUGCGCGCUGACAGUGGUCAUGUAGAUUUGGUUCUUGGAAUUAAGAUUUGCUGAUAACAUGUGAGACUGUGCGCAGGCUUCACGAUAGAAGAACUUUCGUGGUAUAGUGUAG	0.997003	AGAAGAACUUUCGUGGUAUAGUGU	0.4
Pos_984290_TGME49_chrVIIb	UCGCGCUUCUUGAACUUCGUCUCCGGUACAAGAAGAAGAAGAGAGUCGAAGAAGAGAAGCGCGG	0.995159	AGAAGAAGAAGAGAGUCGAAGAAG	0.5
Neg_1600303_TGME49_chrIX	GAGAGAAGAAGAAGCUUCGUUCGUGUGAUGGCCGCACUUACGCAUUUGUUGCUCUUCUUUUCUC	0.991067	AGAAGAAGCUUCGUUCGUGUGAUG	1
Neg_1750953_TGME49_chrX	AGAAGAAGGUCGUCCGGACGGACGCGCUAGGAGGGACGCGUCUCGUUUUGGACUUUCUUCU	0.991664	AGAAGAAGGUCGUCCGGACGGACG	1
hsa-miR-5196-3p_1059276	GUUGCUGGGAGGCAGGCGAGGAGUCUGUUCAUUUCGUUUUCGAAGCCGAAAGAGAGAAGAAGGUCUGCUUCGUCUGCCACUAGAAC	0.991067	AGAAGAAGGUCUGCUUCGUCUGCC	0.9
Pos_1622059_TGME49_chrIX	AGAAGACCUUGUACAAUAAAGAUGUUGUGUACGGUCUGCU	0.99658	AGAAGACCUUGUACAAUAAAGAUG	0.6
Pos_981841_TGME49_chrVIIb	AGAGGUGGCAGGUCUCGGUGUCGGGUCUACAGAAGACUUGAUAGUGCAGAUUUGCAUCUUU	0.990426	AGAAGACUUGAUAGUGCAGAUUUG	0.9
rno-miR-466b-3p_1951232	AGAAGAUAUGGAAGUAUAUUAUAAAUAUGUGUAUAUGUGUAUAUAUGUAUGUGUAUAUAUAUAUAUAUGUAUAUAUAUAUAUAUAUAUAUAUAUAUACAUAUAUAUAUAUAUAUACAUAUAUACUUAGAUAUAUGUUUCU	0.990103	AGAAGAUAUGGAAGUAUAUUAUAA	0.9
Neg_2008166_TGME49_chrXI	GGGAAGCAGGGGAAAGGAUGUGUUACGUGAAGAAGAUGUUCCUUUCCCUUAGCUCCU	0.991067	AGAAGAUGUUCCUUUCCCUUAGCU	0.7
Pos_1557777_TGME49_chrIX	GGACCGUACGGGUGAGGACCAUCGUUCCAACCUGUUCGAUUUCUUUGAUCACGGAGAAGAUUUCACCCGUACCGGUUU	0.991296	AGAAGAUUUCACCCGUACCGGUUU	0.6
Pos_703742_TGME49_chrVI	AGAAGCAUCCGCGUCUACGCGACACAAGACUCCCAGGGGUCCUGUGUUACUUAGACGCGUUUAGUGCUUUU	0.991385	AGAAGCAUCCGCGUCUACGCGACA	1
Neg_1116522_TGME49_chrVIIb	GUUGUCUCGCGAGCCUCAGUCGCGAGAAGCCUUCUCGCGGCUGUCGGGAAGCGAGGGAAGG	0.99003	AGAAGCCUUCUCGCGGCUGUCGGG	0.6
Neg_1934005_TGME49_chrXI	AGAAGCGUGAUGAUUCCCCUUCUCAGUCCGAGAAGGGGAAUCAUCACGCUUCU	0.990426	AGAAGCGUGAUGAUUCCCCUUCUC	0.9
hsa-miR-4456_972474	CUCUGUCUGAUGGGGUUCUGCCUCAGAAGGACGCCACCAGACGGAG	0.991067	AGAAGGACGCCACCAGACGGAG	0.7
Pos_888945_TGME49_chrVIIa	AGAAGGAUCGUCGGACGGGUGACUGCUCGAUGCGUUCGAGCAGUCACUGCACGUCUGCCGACACUUUU	0.991385	AGAAGGAUCGUCGGACGGGUGACU	1
Neg_586610_TGME49_chrV	AGGUGAAGAAGGCAGGGACUCUGCCUGCCUUCUUCACCU	0.990426	AGAAGGCAGGGACUCUGCCUGCCU	0.6
Neg_690801_TGME49_chrVI	CUGUUCUGCUGCUUCGUUUCUGCCGACGCCGGUAGCUCUCCACGCGGUAGAAGGCGAAGCGGUAGACCAG	0.990045	AGAAGGCGAAGCGGUAGACCAG	0.8
Pos_1971080_TGME49_chrXI	AUAGCCUAGGGUCUUUCUCGGAGCAGAAGGGCCCUUGCGGCUAU	0.990638	AGAAGGGCCCUUGCGGCUAU	0.5
Neg_1934005_TGME49_chrXI	AGAAGCGUGAUGAUUCCCCUUCUCAGUCCGAGAAGGGGAAUCAUCACGCUUCU	0.990426	AGAAGGGGAAUCAUCACGCUUCU	0.9
mmu-miR-467g_767345	GUAUAUAUUUGUAUGUAUGUAUGUACGUAUGUAUGUAUACGCUUUGGGACAUAAAGAAGUACACACGCAUGUACAUACAUAUAUACAAUAUAUAU	0.991067	AGAAGUACACACGCAUGUACAUAC	1
mmu-miR-466l-3p_321832	CACAUACAUGCACAUGCACACAUACUACCUACAUAUGUAUAUGCAUAUAUAUAUAUAUAUAUAUAUGUGUAUAUAUAUAUGUAUAUAUGUAUAUAUAUGUAUAUGUGUGCAUAUAUAUAUAUAUAUAUAUAUGUAUAUGCGUAGAGAAGUACUUGUGCAGUUCUGUGUUUGUGAGUG	0.991067	AGAAGUACUUGUGCAGUUCUGUGU	0.5
Neg_1618969_TGME49_chrIX	AGAAGUAGAGAACAGAGCCGCGCGUCGCCACGGGUCGGUACUGUUCUCGCUUUU	0.994951	AGAAGUAGAGAACAGAGCCGCGCG	1
Pos_157316_TGME49_chrIa	GUGUGUACGUCUAGGCGUGGUAUAUAGAGUUGUCUGUGGUUUUGCUCUAGAAGUCUGCGUCCGUGGAUGUGCAUAC	0.990623	AGAAGUCUGCGUCCGUGGAUGUGC	0.9
Pos_584601_TGME49_chrV	GGUCCGAUGCGGCUCUCGGACGUCUCCACUUCUUCCGUCCCUGAGACGGACGGAAGAAGUGGAACGAGUGUCGUGGACGGGCC	0.990744	AGAAGUGGAACGAGUGUCGUGGAC	1
Pos_2072382_TGME49_chrXI	AGAAGUGUCUACGUUCCACUCGUAGAGAGGUGUCCGAUUGCUGAAGAAAGCAAUAAGUAACUCUUUUCUUUAUGAGACGGUACAUAGACACUUUU	0.991346	AGAAGUGUCUACGUUCCACUCGUA	1
hsa-miR-1279_7884	AGGUGGAGAAUAAUGUCAUACGUGAAUUGUCGUAAAGUUAGACAAAUAAAUAUUUGUUUAACUUUUCGAGAAGCACUAUGAAGCUUCACCU	0.990382	AGAAUAAUGUCAUACGUGAAUUGU	0.7
sbi-miR397-3p_1833569	GUUGUCACGCUGGCAGUUAGAGCUGUGGCAAGAAUAGCAUUUACGUUGAUCUUGUUGCAGUGUAGCGCCGGUGAUGGGCAAU	0.990744	AGAAUAGCAUUUACGUUGAUCUUG	0.4
hsa-miR-1277-5p_1414060	UGUGUGUGUAUAAGAAUAUGAGUGAGAAUAUGUAUAUGUAUGUAUAUAUAUAUAUAUAUAUAUACGUACAUUUGUGUACGGGCACAUACGUAUGUAUGUAUAUAUAUAUAUAUAUAUAUAUAUAUAGACGUCCACGUGUAUCUAUAAAUAAAUACGCACAUA	0.990103	AGAAUAUGUAUAUGUAUGUAUAUA	0.4
Neg_1569339_TGME49_chrIX	UACGUAGAUAUAUAUAUAUAUAUAUAUAUAUAUAUAUAUAGUAUACGUGGACAAGCUCACAUGCGCACCUGUAUAGUGAGAAUAUGUCCACAUAUGAAAGUAUAUAUAUAUAUAUAUAUAUAUAUAUAUAUAUAAGUA	0.990382	AGAAUAUGUCCACAUAUGAAAGUA	0.6
dvi-miR-9544a-3p_2062510	UCCGGAAGAAUCAGGCGGCGGCGCUUUUCUUCUGGA	0.990744	AGAAUCAGGCGGCGGCGCUUUUCU	0.7
Pos_853358_TGME49_chrVIIa	CUCAGGACACUGUGGCGAUGCUGUGAGUACAGAAUCGCUAUUAGUAGUCAGAG	0.994951	AGAAUCGCUAUUAGUAGUCAGAG	0.8
Pos_2177121_TGME49_chrXII	CGCUAAGGGGAGAGAAAGAGAACAGCAGCUAGAAUCGUUUUUACGUGUAUGGACGCUUUCUCUCCCCUUACACG	0.991346	AGAAUCGUUUUUACGUGUAUGGAC	0.6
Neg_1975443_TGME49_chrXI	GUAGGCAGAGAGAUACACAGAUAGAUACGUAGCGACGCAUACAGGAACAGACAAAGAAACAUAUAUAUAUAUAUAUAUAUAUAAAAGAAAUAUAUAUAUAUAUAUAUAUAUAUGUAUAUAUGAAGAUGGAUGCGCGUAUAAAGGUGUUUGUGUGUGUAUUUCUGUCAC	0.992949	AGACAAAGAAACAUAUAUAUAUAU	0.4
Pos_1704698_TGME49_chrX	AGACAAAGAGGGAGUGCCUCGAAAUGGUCGGGCUGUCUGCUUCUUUGUCU	0.991067	AGACAAAGAGGGAGUGCCUCGAAA	0.9
Pos_26350_tgme49_asmbl.340	CCUUGGGAAGAGGUGAAGUCAGAAGUUUCAAGAGUAAACUUAUAAACGAUGAUGGUGGUUCUAGACGUGAUCUCUGACAAGG	0.994951	AGACAAAGUUUCAUUGAUGCUGUC	1
Neg_11003_tgme49_asmbl.166	GUAUUGUUGAGUUGUAUCGAUGACAUCAUUGAGAUACGGUGGCUUCUUCAUUGAAGACAAAGUUUCAUUGAUGCUGUCGAUCGACUUCAAUAC	0.994951	AGACAAAGUUUCAUUGAUGCUGUC	1
Neg_209_tgme49_asmbl.1024	GUAUUGUUGAGUUGUAUCGAUGACAUCAUUGAGAUACGGUGGCUUCUUCAUUGAAGACAAAGUUUCAUUGAUGCUGUCGAUCGACUUCAAUAC	0.994951	AGACAAAGUUUCAUUGAUGCUGUC	1
Neg_21671_tgme49_asmbl.211	GUAUUGUUGAGUUGUAUCGAUGACAUCAUUGAGAUACGGUGGCUUCUUCAUUGAAGACAAAGUUUCAUUGAUGCUGUCGAUCGACUUCAAUAC	0.994951	AGACAAAGUUUCAUUGAUGCUGUC	1
Neg_21914_tgme49_asmbl.221	GUAUUGUUGAGUUGUAUCGAUGACAUCAUUGAGAUACGGUGGCUUCUUCAUUGAAGACAAAGUUUCAUUGAUGCUGUCGAUCGACUUCAAUAC	0.994951	AGACAAAGUUUCAUUGAUGCUGUC	1
Neg_24181_tgme49_asmbl.269	GUAUUGUUGAGUUGUAUCGAUGACAUCAUUGAGAUACGGUGGCUUCUUCAUUGAAGACAAAGUUUCAUUGAUGCUGUCGAUCGACUUCAAUAC	0.994951	AGACAAAGUUUCAUUGAUGCUGUC	1
Neg_26350_tgme49_asmbl.325	GUAUUGUUGAGUUGUAUCGAUGACAUCAUUGAGAUACGGUGGCUUCUUCAUUGAAGACAAAGUUUCAUUGAUGCUGUCGAUCGACUUCAAUAC	0.994951	AGACAAAGUUUCAUUGAUGCUGUC	1
Neg_27001_tgme49_asmbl.333	GUAUUGUUGAGUUGUAUCGAUGACAUCAUUGAGAUACGGUGGCUUCUUCAUUGAAGACAAAGUUUCAUUGAUGCUGUCGAUCGACUUCAAUAC	0.994951	AGACAAAGUUUCAUUGAUGCUGUC	1
Neg_2708_tgme49_asmbl.112	GUAUUGUUGAGUUGUAUCGAUGACAUCAUUGAGAUACGGUGGCUUCUUCAUUGAAGACAAAGUUUCAUUGAUGCUGUCGAUCGACUUCAAUAC	0.994951	AGACAAAGUUUCAUUGAUGCUGUC	1
Neg_28859_tgme49_asmbl.540	GUAUUGUUGAGUUGUAUCGAUGACAUCAUUGAGAUACGGUGGCUUCUUCAUUGAAGACAAAGUUUCAUUGAUGCUGUCGAUCGACUUCAAUAC	0.994951	AGACAAAGUUUCAUUGAUGCUGUC	1
Neg_29120_tgme49_asmbl.477	GUAUUGUUGAGUUGUAUCGAUGACAUCAUUGAGAUACGGUGGCUUCUUCAUUGAAGACAAAGUUUCAUUGAUGCUGUCGAUCGACUUCAAUAC	0.994951	AGACAAAGUUUCAUUGAUGCUGUC	1
Neg_30870_tgme49_asmbl.501	GUAUUGUUGAGUUGUAUCGAUGACAUCAUUGAGAUACGGUGGCUUCUUCAUUGAAGACAAAGUUUCAUUGAUGCUGUCGAUCGACUUCAAUAC	0.994951	AGACAAAGUUUCAUUGAUGCUGUC	1
Neg_31079_tgme49_asmbl.523	GUAUUGUUGAGUUGUAUCGAUGACAUCAUUGAGAUACGGUGGCUUCUUCAUUGAAGACAAAGUUUCAUUGAUGCUGUCGAUCGACUUCAAUAC	0.994951	AGACAAAGUUUCAUUGAUGCUGUC	1
Neg_31381_tgme49_asmbl.543	GUAUUGUUGAGUUGUAUCGAUGACAUCAUUGAGAUACGGUGGCUUCUUCAUUGAAGACAAAGUUUCAUUGAUGCUGUCGAUCGACUUCAAUAC	0.994951	AGACAAAGUUUCAUUGAUGCUGUC	1
Neg_31716_tgme49_asmbl.550	GUAUUGUUGAGUUGUAUCGAUGACAUCAUUGAGAUACGGUGGCUUCUUCAUUGAAGACAAAGUUUCAUUGAUGCUGUCGAUCGACUUCAAUAC	0.994951	AGACAAAGUUUCAUUGAUGCUGUC	1
Neg_31899_tgme49_asmbl.190	GUAUUGUUGAGUUGUAUCGAUGACAUCAUUGAGAUACGGUGGCUUCUUCAUUGAAGACAAAGUUUCAUUGAUGCUGUCGAUCGACUUCAAUAC	0.994951	AGACAAAGUUUCAUUGAUGCUGUC	1
Neg_32067_tgme49_asmbl.644	GUAUUGUUGAGUUGUAUCGAUGACAUCAUUGAGAUACGGUGGCUUCUUCAUUGAAGACAAAGUUUCAUUGAUGCUGUCGAUCGACUUCAAUAC	0.994951	AGACAAAGUUUCAUUGAUGCUGUC	1
Neg_34342_tgme49_asmbl.780	GUAUUGUUGAGUUGUAUCGAUGACAUCAUUGAGAUACGGUGGCUUCUUCAUUGAAGACAAAGUUUCAUUGAUGCUGUCGAUCGACUUCAAUAC	0.994951	AGACAAAGUUUCAUUGAUGCUGUC	1
Neg_34451_tgme49_asmbl.796	GUAUUGUUGAGUUGUAUCGAUGACAUCAUUGAGAUACGGUGGCUUCUUCAUUGAAGACAAAGUUUCAUUGAUGCUGUCGAUCGACUUCAAUAC	0.994951	AGACAAAGUUUCAUUGAUGCUGUC	1
Neg_35569_tgme49_asmbl.90	GUAUUGUUGAGUUGUAUCGAUGACAUCAUUGAGAUACGGUGGCUUCUUCAUUGAAGACAAAGUUUCAUUGAUGCUGUCGAUCGACUUCAAUAC	0.994951	AGACAAAGUUUCAUUGAUGCUGUC	1
Neg_5416_tgme49_asmbl.1327	GUAUUGUUGAGUUGUAUCGAUGACAUCAUUGAGAUACGGUGGCUUCUUCAUUGAAGACAAAGUUUCAUUGAUGCUGUCGAUCGACUUCAAUAC	0.994951	AGACAAAGUUUCAUUGAUGCUGUC	1
Neg_89_tgme49_asmbl.1017	GUAUUGUUGAGUUGUAUCGAUGACAUCAUUGAGAUACGGUGGCUUCUUCAUUGAAGACAAAGUUUCAUUGAUGCUGUCGAUCGACUUCAAUAC	0.994951	AGACAAAGUUUCAUUGAUGCUGUC	1
Neg_906_tgme49_asmbl.1060	GUAUUGUUGAGUUGUAUCGAUGACAUCAUUGAGAUACGGUGGCUUCUUCAUUGAAGACAAAGUUUCAUUGAUGCUGUCGAUCGACUUCAAUAC	0.994951	AGACAAAGUUUCAUUGAUGCUGUC	1
cgr-miR-1903_1768776	UCAUUCACUUGUUCCUCUUUUCUAAGUGUGUGAGGACGCACUCAGGAGAGACAACAAGAGAGAGA	0.991067	AGACAACAAGAGAGAGA	0.7
Pos_1504813_TGME49_chrIX	AGACAACUAAAUAGAGAGGUUAGAAAAAAUGUGCUACCUCGUCGGUAGUUGUCU	0.995389	AGACAACUAAAUAGAGAGGUUAGA	1
Neg_2149824_TGME49_chrXI	GGAGACAGACAAGACUGCGAAGGGUACGUGUAGGGUAUAUAUUCCCUGCUGUAUCUGUCGCACGUCGUUUGUUUUU	0.991067	AGACAAGACUGCGAAGGGUACGUG	1
Pos_764452_TGME49_chrVI	GAGGGGAGACACAAGGGGAGCAUAAGCUCUCUUCUUUUGGUGUGUCUCUCCUU	0.990705	AGACACAAGGGGAGCAUAAGCUCU	1
Neg_1729230_TGME49_chrX	GCCUGGAGACACACGUUGGCAUGAACAUUAAGAUCAUAGCUACAGCAUGUAUUCCAGGC	0.993725	AGACACACGUUGGCAUGAACAUUA	0.9
tch-miR-1277-5p_716481	AUGUGUAUAUGUAAAUAUGUACGUAGACACAUAUGUAUAUAUAUAUAUAUAUAUAUAUACGUAUAUAUAUAUAUAUAUAUAUAUACGUAUAUAUGUCUGUUUGUACGCGUACAUUUACUAUAUAUAUAUAU	0.990211	AGACACAUAUGUAUAUAUAUAUAU	0.5
ame-miR-3782_175869	GCCGCCUGAGGUCUCUGCAAUGCUCGGUGGAGACAGCGCAGAGACUCAGGAGGC	0.991279	AGACAGCGCAGAGACUCAGGAGGC	0.8
Pos_1513383_TGME49_chrIX	AGACAGGUCUUGAUGUGUACGUAAAUAUAUACAUACGUACGCUAAGUCCUAUCU	0.990783	AGACAGGUCUUGAUGUGUACGUAA	1
Neg_186674_TGME49_chrIb	GUGUAGCAUUGAAUGUCUCCUUGAGUAUUUCGUCACCGUGCCACUGCUGCGGUGAGACAGUAGUCAGAGGCGCAUUCAGUGUACAC	0.991067	AGACAGUAGUCAGAGGCGCAUUCA	1
rno-miR-466b-4-3p_1860439	AUGCGUACAUAUAUAUAUAUAUAUAUAUAUACAUACAUACAUAUCUGUGUACGUAAGCAUGCGUAUAAACACAUAUAUAGACAUACAUGUGUUUAUACGCAUACACGUAAAUAGAUAUGUACACACGUAUGCUUAUAUACGCAUAUAUACGUGUACGCAU	0.990103	AGACAUACAUGUGUUUAUACGCAU	0.8
Pos_1292440_TGME49_chrVIII	AGACAUAGAGUAUUGUCGUCAGUGUAAGUCAUGGGAUCUACAAGAUGACAGUCUUCAAUAUUUCU	0.995324	AGACAUAGAGUAUUGUCGUCAGUG	0.9
mmu-miR-467d-3p_1414911	GGAUGUGUGUGGACAUAUGUAUAGAUAUAGAUGUAUAGGUAUAGAUAGAUAGAUAGAUCUAUAUAUAUAUAUAUAUAUAGACAUAUAUAUAUAUAUACUUAUACGUAAGAAUACAUACAUAAACACACAUACAUGC	0.991003	AGACAUAUAUAUAUAUAUACUUAU	0.9
Neg_704573_TGME49_chrVI	AGACAUAUAUAUAUAUAUAUAUGUAUAUGUAUAUAUUUGUAUAUAUAUAUAUAUAUAUAUAUGUUU	0.991067	AGACAUAUAUAUAUAUAUAUAUGU	0.9
Neg_1333144_TGME49_chrVIII	AACUGGGUGCCGGGAUUAUAAACAUAAUGAUAUAUAUAUAUAUAUAUAUGUAUAAGACAUAUAUGCAUAUAUGUAUAUAUGUGGAUCUGUAGUUCUGGGCACUGGUU	0.990103	AGACAUAUAUGCAUAUAUGUAUAU	0.5
Pos_1616422_TGME49_chrIX	UUUGGCAGACAUUGAGACAUGAGGGUACUGACAUAGUUGUACGUUUUGAUGUCUGCCGAA	0.990382	AGACAUUGAGACAUGAGGGUACUG	1
Pos_2357163_TGME49_chrXII	GUAUCCACAGAGAGGGUCAGAAGAAGACCCCUUUUGGGUGC	0.991385	AGACCCCUUUUGGGUGC	0.7
Pos_142079_TGME49_chrIa	AGACCGCUCAGCCAGCGACGAGAGGAGCAGCGCAGGAUGGUUGCUCUUCGCGUCGUCUCUGAGCGUCU	0.991598	AGACCGCUCAGCCAGCGACGAGAG	1
Neg_1552110_TGME49_chrIX	CACGAGAGACCGUUCUGCCACGGAACGGGUUUUUGUG	0.991067	AGACCGUUCUGCCACGGAACGGGU	0.7
Pos_681864_TGME49_chrVI	CGGUACUCUGACCAUCUGUAUGGAGUAUGCAUGAUGGUAGCUCCAUACAGACCUACGGCUUAGGUACUG	0.990103	AGACCUACGGCUUAGGUACUG	0.6
oha-miR-425-3p_1980314	AAGUUUGGAGCCACGAUGGACAGAAACGACAGACCUCAUUCAUCUGUUCAUCGUGUUUGCGAGCUU	0.991385	AGACCUCAUUCAUCUGUUCAUCGU	0.5
Pos_2040752_TGME49_chrXI	GCCGAGAGACCUCUUUGUGGCACUGCCACGAGGCGGCGUCUUGGC	0.990919	AGACCUCUUUGUGGCACUGCCACG	0.9
Pos_851100_TGME49_chrVIIa	UCUGUUGUGUCUCCAGGUAGGUCUAAGGCGUGCUUACGAGCCUUAGACAGACCUGAGCCGAGAGG	0.995554	AGACCUGAGCCGAGAGG	0.5
Pos_2184183_TGME49_chrXII	GCUUAGCUAUGUUUUCCCCUGCGCUUUCUUUUGACUGAAGGAGUCAAGAGACGAAGCGACGGGGGAACAAUAGUAGU	0.991067	AGACGAAGCGACGGGGGAACAAUA	1
Pos_594528_TGME49_chrV	AAGACAUACGGACAGGCGUCUAAAGUGCUCAGACGACCUGCCGUACCUGUCUU	0.990426	AGACGACCUGCCGUACCUGUCUU	0.9
Neg_282643_TGME49_chrII	UGCAGGGUAACUUUAUGAUGUCUUGUCGGCAGACGCAAAGUUCCCUGCA	0.994951	AGACGCAAAGUUCCCUGCA	1
Pos_1965189_TGME49_chrXI	AGACGUAGACGCAAGAUCCAUAGACACGGAAUCAUGCAUCUAUGUGUGUGGCGUGCUUGUGUCACGUUU	0.991067	AGACGCAAGAUCCAUAGACACGGA	1
Pos_2154440_TGME49_chrXII	UGAUACUUCUAGUGGUCUAGGGCUUAACAUAGACGCAUAAGGUGUAUCA	0.994059	AGACGCAUAAGGUGUAUCA	0.6
Neg_2306542_TGME49_chrXII	UUGCGGAGACGCCACAUGGGUGGGGUUUUACACUCGAUGGCGUUGAUGCAA	0.990454	AGACGCCACAUGGGUGGGGUUUUA	0.4
Pos_463661_TGME49_chrIV	AGACGCCGAGAAAGCGGAGUCUCUCGUAGAGGUGCGAGAGAUGUGUUUCUCCUUUUCUUGGUGUCU	0.990426	AGACGCCGAGAAAGCGGAGUCUCU	1
Neg_2301292_TGME49_chrXII	CUUGGGUAUGUUGAACGGGGUCUGUACCCAAGACGCCGUCAUGCCCGAG	0.991385	AGACGCCGUCAUGCCCGAG	0.7
Neg_483783_TGME49_chrIV	CAUCGUAUUCAAUUGUAGCCGUACUUUGGACAGCGCCCCGGGACUGCCAGACGCCUGGCGGGUUGCCAGUGCGGCUAUGGAUGAAUACAUUG	0.991067	AGACGCCUGGCGGGUUGCCAGUGC	1
Pos_2213135_TGME49_chrXII	GCGAAGAGACGGGAAGCCGUUCGGCUUUCCGGUUCUUCGC	0.990426	AGACGGGAAGCCGUUCGGCUUUCC	0.8
Pos_1504227_TGME49_chrIX	CGACGCCGACAUCGUCGCCGCCGACGACGAAGACGGGCUUACGCACGUCGGCGGCGACACCGUCGGCGUGCG	0.990957	AGACGGGCUUACGCACGUCGGCGG	0.7
Pos_863990_TGME49_chrVIIa	AGACGGUGUCCGUUACCGCUCUUGUGAGCGAGACAUCGUCU	0.990426	AGACGGUGUCCGUUACCGCUCUUG	0.9
Pos_1965189_TGME49_chrXI	AGACGUAGACGCAAGAUCCAUAGACACGGAAUCAUGCAUCUAUGUGUGUGGCGUGCUUGUGUCACGUUU	0.991067	AGACGUAGACGCAAGAUCCAUAGA	1
tch-miR-1277-5p_1940253	UGGUUGAGACGUAUAUAUAUAUAUAUAUAUGUAUAUAUGUAUAUAUAUAUAUAUACGUAUGUAUCUCUAACCA	0.990103	AGACGUAUAUAUAUAUAUAUAUAU	0.9
Pos_202075_TGME49_chrIb	AGACGUUUGGAAUGUUUAGUAGCCGGCGGCAGGCCAAAAUGUUGCAUGUCGGCUAUGCAUAAACAUUCUACAAAGUCU	0.990103	AGACGUUUGGAAUGUUUAGUAGCC	0.9
aly-miR4237_1787030	GCUUCCUCCGUGAACUUCUGCGGCUGUCGCCAGUGAGUGUAUUGCGUAUAGUCACGUAUCCAUUGAUUUAUUUAUGUAUACGUUUACGUGCAACUGAGACUAAACCUACGCAGUCACCAGAAUGUCGACGGUGGCUCAUGAGGAGGU	0.996992	AGACUAAACCUACGCAGUCACCAG	0.5
Neg_5855_tgme49_asmbl.1337	GUAUUGUUGAGUUGUAUCGAUGACAUCAUUGAGAUACGGUGGCUUCUUCAUUGAAGACUAAAGUUUCAUUGAUGCUGUCGAUCGACUUCAAUAC	0.994951	AGACUAAAGUUUCAUUGAUGCUGU	1
Pos_269824_TGME49_chrII	CUAUGAGCUUGUCCCGAGAACGUUAGACUCGGGUAAACUUAUAG	0.994951	AGACUCGGGUAAACUUAUAG	0.4
tca-miR-3897-5p_560410	CUGUGGCGAAAGCGAGAGUCGAACUACGGGAGACUCUCGCUUUCGCCACAG	0.990103	AGACUCUCGCUUUCGCCACAG	0.9
Neg_316719_TGME49_chrII	UGCAUCGCGACGUCAACGUUCGGGAGUGCGAGACUCUCUUUGCAUGUUUCUCUCGCAGCUGUAUAUCACGGAGACGAUGAACUGCGACGUGCAGAAGAAAGAUUUCAAGCUCUUCUAUGACGAAGCGAUGCA	0.997078	AGACUCUCUUUGCAUGUUUCUCUC	0.4
vvi-miR156h_850351	UCUUUGCUCUCUUUCUUCUGGUAGGAACGAAGACUGAGAGCAAAGG	0.991067	AGACUGAGAGCAAAGG	0.9
ptr-miR-1281_1703726	UGAGGCGGCGAAGGACCUCGGGAGAGCAGGAGACUGCGGUCUCUCCUUCUUCGCCGCCUCG	0.991023	AGACUGCGGUCUCUCCUUCUUCGC	0.8
Pos_1125108_TGME49_chrVIIb	AGACUGUCAACUGUCCUUUAGUUCGUGAAGGAAUAGUUCGCGUCU	0.99658	AGACUGUCAACUGUCCUUUAGUUC	0.9
Neg_2130512_TGME49_chrXI	AGACUGUGCGUUAUGGUCGCAUAAGGAAUUGCCUGUAAAUCACGUUAUGCAGGUAGUCAGUAUGUACCAGCGCAGUCU	0.991346	AGACUGUGCGUUAUGGUCGCAUAA	0.9
sme-miR-2169-5p_13974	AGACUGUGGAGAUCGACUUUCAAAGAGUCUGGAUUUCCUAGCU	0.996809	AGACUGUGGAGAUCGACUUUCAAA	0.7
sme-miR-2169-5p_1579099	AGACUGUGGAGAUCGACUUUCAAAGAGUCUGGAUUUCCUAGCU	0.996809	AGACUGUGGAGAUCGACUUUCAAA	0.7
sme-miR-2169-5p_21095	AGACUGUGGAGAUCGACUUUCAAAGAGUCUGGAUUUCCUAGCU	0.996809	AGACUGUGGAGAUCGACUUUCAAA	0.7
sme-miR-2169-5p_21114	AGACUGUGGAGAUCGACUUUCAAAGAGUCUGGAUUUCCUAGCU	0.996809	AGACUGUGGAGAUCGACUUUCAAA	0.7
sme-miR-2169-5p_21399	AGACUGUGGAGAUCGACUUUCAAAGAGUCUGGAUUUCCUAGCU	0.996809	AGACUGUGGAGAUCGACUUUCAAA	0.7
sme-miR-2169-5p_23794	AGACUGUGGAGAUCGACUUUCAAAGAGUCUGGAUUUCCUAGCU	0.996809	AGACUGUGGAGAUCGACUUUCAAA	0.7
sme-miR-2169-5p_23979	AGACUGUGGAGAUCGACUUUCAAAGAGUCUGGAUUUCCUAGCU	0.996809	AGACUGUGGAGAUCGACUUUCAAA	0.7
sme-miR-2169-5p_2414	AGACUGUGGAGAUCGACUUUCAAAGAGUCUGGAUUUCCUAGCU	0.996809	AGACUGUGGAGAUCGACUUUCAAA	0.7
sme-miR-2169-5p_27062	AGACUGUGGAGAUCGACUUUCAAAGAGUCUGGAUUUCCUAGCU	0.996809	AGACUGUGGAGAUCGACUUUCAAA	0.7
sme-miR-2169-5p_27206	AGACUGUGGAGAUCGACUUUCAAAGAGUCUGGAUUUCCUAGCU	0.996809	AGACUGUGGAGAUCGACUUUCAAA	0.7
sme-miR-2169-5p_28050	AGACUGUGGAGAUCGACUUUCAAAGAGUCUGGAUUUCCUAGCU	0.996809	AGACUGUGGAGAUCGACUUUCAAA	0.7
sme-miR-2169-5p_31607	AGACUGUGGAGAUCGACUUUCAAAGAGUCUGGAUUUCCUAGCU	0.996809	AGACUGUGGAGAUCGACUUUCAAA	0.7
sme-miR-2169-5p_31964	AGACUGUGGAGAUCGACUUUCAAAGAGUCUGGAUUUCCUAGCU	0.996809	AGACUGUGGAGAUCGACUUUCAAA	0.7
sme-miR-2169-5p_32138	AGACUGUGGAGAUCGACUUUCAAAGAGUCUGGAUUUCCUAGCU	0.996809	AGACUGUGGAGAUCGACUUUCAAA	0.7
sme-miR-2169-5p_32981	AGACUGUGGAGAUCGACUUUCAAAGAGUCUGGAUUUCCUAGCU	0.996809	AGACUGUGGAGAUCGACUUUCAAA	0.7
sme-miR-2169-5p_33000	AGACUGUGGAGAUCGACUUUCAAAGAGUCUGGAUUUCCUAGCU	0.996809	AGACUGUGGAGAUCGACUUUCAAA	0.7
sme-miR-2169-5p_4132	AGACUGUGGAGAUCGACUUUCAAAGAGUCUGGAUUUCCUAGCU	0.996809	AGACUGUGGAGAUCGACUUUCAAA	0.7
sme-miR-2169-5p_5524	AGACUGUGGAGAUCGACUUUCAAAGAGUCUGGAUUUCCUAGCU	0.996809	AGACUGUGGAGAUCGACUUUCAAA	0.7
sme-miR-2169-5p_8058	AGACUGUGGAGAUCGACUUUCAAAGAGUCUGGAUUUCCUAGCU	0.996809	AGACUGUGGAGAUCGACUUUCAAA	0.7
sme-miR-2169-5p_8171	AGACUGUGGAGAUCGACUUUCAAAGAGUCUGGAUUUCCUAGCU	0.996809	AGACUGUGGAGAUCGACUUUCAAA	0.7
sme-miR-2169-5p_8411	AGACUGUGGAGAUCGACUUUCAAAGAGUCUGGAUUUCCUAGCU	0.996809	AGACUGUGGAGAUCGACUUUCAAA	0.7
sme-miR-2169-5p_875	AGACUGUGGAGAUCGACUUUCAAAGAGUCUGGAUUUCCUAGCU	0.996809	AGACUGUGGAGAUCGACUUUCAAA	0.7
sme-miR-2169-5p_9544	AGACUGUGGAGAUCGACUUUCAAAGAGUCUGGAUUUCCUAGCU	0.996809	AGACUGUGGAGAUCGACUUUCAAA	0.7
tgo-novel-12-9_31964	GCGUGGAACAGUCUCUAGUGCAGAUCUUGGUGGUAGUAGCAAAUAUUCAAAUGAGAACUUUGAAGACUGAAGUGGAGAAGGGUUCCAUGU	0.996809	AGACUGUGGAGAUCGACUUUCAAA	0.7
Neg_914485_TGME49_chrVIIa	CCUAACGCGAAUACGUAAUUGUCCAGACUGUUAUGGUGCAAAGACGGAUUGAAGAGUAUCACCUUACUGUUUCCUCCGUCACAUCCCCUUGACAUCUGCAGUUUUCUUCAUCGUGUAGG	0.9951	AGACUGUUAUGGUGCAAAGACGGA	0.7
Pos_915658_TGME49_chrVIIa	UGAUGAAGACUUAUAUAUAUAUAUAUAUAUACUCAUAUGUAUAUAUAUAUACUCAUAUGUAUAUAUAUAUAUAUACUCAUAUGUAUAUAUAUAUAUAUAUAUAUAUAUAUAUACUCAUAUGUAUAUAUAUAUAUAUAUAUAUAUAUAUACUCA	0.991067	AGACUUAUAUAUAUAUAUAUAUAU	0.6
Neg_717906_TGME49_chrVI	GCUUGAAACUUCGAAGUCUCGCGAAAAGCGAGACUUCGAAGUUUCAAGC	0.991067	AGACUUCGAAGUUUCAAGC	0.9
Pos_1678688_TGME49_chrX	UCUCGGAGACUUCGUGUUUGCUCCACUUCUGGGUAAGAAGAAGCUCUAGAAGGAGCGAAGGAGCUCCGAGA	0.990705	AGACUUCGUGUUUGCUCCACUUCU	0.8
Pos_5169_tgme49_asmbl.1324	AGACUUUCGUGUAGCUCUCUCUACGUCUUUCUAUGUUAGAAAGUGAGAGAGAGUUUACAAGGAGUCU	0.992691	AGACUUUCGUGUAGCUCUCUCUAC	0.9
Pos_453427_TGME49_chrIV	AGAGAAAUGUAUAUAUAUGUAUAUGUAUAUGUAUAUGUAUAUGUAUAUAUAUAUAUAUAUAUAUAUACUUACAUCU	0.990103	AGAGAAAUGUAUAUAUAUGUAUAU	1
Neg_1618969_TGME49_chrIX	AGAAGUAGAGAACAGAGCCGCGCGUCGCCACGGGUCGGUACUGUUCUCGCUUUU	0.994951	AGAGAACAGAGCCGCGCGUCGCCA	0.6
Pos_449938_TGME49_chrIV	GAGAGGUUCUGUUCUUGUAGCGUUAGAGAACGAGCCUCUU	0.995554	AGAGAACGAGCCUCUU	0.4
Neg_1052896_TGME49_chrVIIb	CAAGAGAUGCACAUGCGGAGCUGUGUGCUAGAAUAUAUGUCUUUUUAAAGAGAACUUCUGUCUGUGUCACUUUACAGAAAAACUCUCGUCAAUGUUUUAGCUGUGCAGACGCACGUGUCGGUCGUCUUG	0.998198	AGAGAACUUCUGUCUGUGUCACUU	0.5
Neg_1669098_TGME49_chrX	CAUCGGCGUGCGUUCCUGUUAGCUGUGCCUCUCUGUCAUGUGAUCAGCCUCUUUCUCGCUUCUUUUAGAGGGAGAGACAAACUUAAUUGACAGAGAACAGGACACAGUUACCCGGGGGGCUCGACGAUG	0.994951	AGAGACAAACUUAAUUGACAGAGA	1
Pos_1212026_TGME49_chrVIII	AGAGACACCGCUUUGGGACAGGUCCGUAGAACAAUUUUGUCUACCGUCCCUGUCCCGGGGGAGGUCUCU	0.991385	AGAGACACCGCUUUGGGACAGGUC	1
Pos_725220_TGME49_chrVI	GCCUUCUUCUUGGGCACUUUCUGACUUUCAAGAGACAGUGUCAACGGGAAGAAGGU	0.990426	AGAGACAGUGUCAACGGGAAGAAG	0.9
Neg_119539_TGME49_chrIa	ACAGAUGUGUAUGAAUAGGGAAUGUGACAACGUAGAUGUUUAUUGAUGUACACAGGCGCAUUUAUGUGAGAAAAGAGCACUGAAUGCACUGAAGUGACAACAGCAGGUACCACCUACACAAGAGACAUCCCUAUUUAUCUAUCUGU	0.997003	AGAGACAUCCCUAUUUAUCUAUCU	0.4
Neg_470409_TGME49_chrIV	AGAGACUGCUACGAGUCAUGGGACUCCGUAGGAGUGUCU	0.991067	AGAGACUGCUACGAGUCAUGGGAC	0.8
mml-miR-877-3p_575537	GGGAAGAGAGAGAAGAGAGAGAUUUGUAUGUAUAUAUAUAUAUAUAUAUACAUAUAUAUAUGUAUACAUGUCUCGCACUCUCGUCCC	0.990103	AGAGAGAAGAGAGAGAUUUGUAUG	0.8
Pos_361141_TGME49_chrIII	CAGGAGAGAGAGAGAGGACGAGAGGUGUAGCCAAGCACGCUCAAAAGUCUGAACGUCUUUGGCCUCUUCUUUUCCUUUCUACUUUUUUUUG	0.991067	AGAGAGAGAGGACGAGAGGUGUAG	1
Pos_32477_tgme49_asmbl.670	UUAGACUUUCGUGUAGCUCUCUCUACGUCAUUUCUAUGUUAGAAAGUGAGAGAGAGUUUACAAGGAGUCUAA	0.993131	AGAGAGAGUUUACAAGGAGUCUAA	0.8
Neg_1975443_TGME49_chrXI	GUAGGCAGAGAGAUACACAGAUAGAUACGUAGCGACGCAUACAGGAACAGACAAAGAAACAUAUAUAUAUAUAUAUAUAUAUAAAAGAAAUAUAUAUAUAUAUAUAUAUAUAUGUAUAUAUGAAGAUGGAUGCGCGUAUAAAGGUGUUUGUGUGUGUAUUUCUGUCAC	0.992949	AGAGAGAUACACAGAUAGAUACGU	0.9
Pos_533393_TGME49_chrV	GUAUAUAUAUAUAUAUAUAUAUAUAUAUAUAGAUUUAUAUCGAUGUACAUAUAUAUAUAUAUAUAUAGAUAUAGAUAGAGAGAGAUAUAUAUAUAGAUUUAUAUCGAUGUAAAUAUAUAUAUAUAUAUAUAUAUAUAUAUGUAUAC	0.990103	AGAGAGAUAUAUAUAUAGAUUUAU	0.5
Neg_273334_TGME49_chrII	AUAGACAUAUAUAUAUAUAUAGAGAGAGAGAUAUGUAUAGUUGUGUGUUCUCUCUCCAUAUAUAUAUAUAUAUGUGUAU	0.991067	AGAGAGAUAUGUAUAGUUGUGUGU	0.4
Pos_254336_TGME49_chrII	AGAGAGCGACAUGGGACAACAAAGCCCCUGCGCUCUCU	0.991347	AGAGAGCGACAUGGGACAACAAAG	0.7
Pos_197575_TGME49_chrIb	GGGCGUUUCUCCGGUUCUCUCAGCGGAAAGAGAGAGGACGAACGCCC	0.990233	AGAGAGGACGAACGCCC	0.9
Pos_1320152_TGME49_chrVIII	AGAGAGGAGUCGAAGGAAAGAGCGUCGCUCCCUCCUUCGUACCUCUCU	0.991688	AGAGAGGAGUCGAAGGAAAGAGCG	1
Pos_236571_TGME49_chrIb	GUGCGCAGAGAGGGCGCUAAGUGUGCGCGCGGCUGCCCUCUUUGUGAC	0.990255	AGAGAGGGCGCUAAGUGUGCGCGC	0.8
Pos_2384174_TGME49_chrXII	GCGGUCAGGCUUCCUCUUCGUCUUAGGCAAAGAGAGGGGAAGUCUGCGCCGC	0.990917	AGAGAGGGGAAGUCUGCGCCGC	0.7
Pos_981846_TGME49_chrVIIb	AGAGAGGUGGCAGGUCUCGGUGUCGGGUCUACAGAAGACUUGAUAGUGCAGAUUUGCAUCUUUACU	0.990426	AGAGAGGUGGCAGGUCUCGGUGUC	1
Pos_13586_tgme49_asmbl.196	UAGACUUUCGUGUAGCUCUCUCUACGUCUUUCUAUGUUAGAAAGUGAGAGAGAGUUUACAAGGAGUCUA	0.992691	AGAGAGUUUACAAGGAGUCUA	0.9
Pos_20081_tgme49_asmbl.197	UAGACUUUCGUGUAGCUCUCUCUACGUCUUUCUAUGUUAGAAAGUGAGAGAGAGUUUACAAGGAGUCUA	0.992691	AGAGAGUUUACAAGGAGUCUA	0.9
Pos_533390_TGME49_chrV	AUAUAUAUAUAUAUAUAUAUAUAUAUAUAGAUUUAUAUCGAUGUACAUAUAUAUAUAUAUAUAUAGAUAUAGAUAGAGAGAGAUAUAUAUAUAGAUUUAUAUCGAUGUAAAUAUAUAUAUAUAUAUAUAUAUAUAUAUGUAU	0.990103	AGAGAUAUAUAUAUAGAUUUAUAU	0.6
dme-miR-9388-5p_1589715	AGAGAUAUGUAUAUACGUAUAUAUAUGUCUAUAUGUGUAUGAACAUAUAUGUAUAUAUGUAUAUACAUAUAUAUAUAUAUAUAUAUACUUAUACAAGUAUAUGCAAAUCUCU	0.990103	AGAGAUAUGUAUAUACGUAUAUAU	0.8
Pos_1842340_TGME49_chrX	AGAGAUGAGAGACAAGAGGAUGUAAAUGAUGACUCUGACGGUGUUUUCCGUGCCUGAGGUGAACGAUUCUUCUAGUUAGAGCAAAAAGCCGGCCAUGAAGUUGUAAAUAGAUCUUCUUAGCGCCUCUCUCU	0.993823	AGAGAUGAGAGACAAGAGGAUGUA	0.9
tch-miR-1277-5p_996173	AGAGAUGUAUAUGUGCUUACACAUGUAUACGUAUAUAUAUAUAUAUAUACGUAUACAUGUGUACGCACACAUACAUAUCU	0.991067	AGAGAUGUAUAUGUGCUUACACAU	1
Pos_591724_TGME49_chrV	GUGCGUUUGUGUGUGGUUGCUAGUCACAGUUCCGCCGAAAGACCGGUCACACGUAGAGCAACCCACACAAAGCAU	0.993103	AGAGCAACCCACACAAAGCAU	0.4
Pos_2253502_TGME49_chrXII	AGAGCAGAAAGAAGGAAGCUCUCAGUGGCGGCAAGGCGCCUUUGUGAGAGCUGCUCUGUUCUGAUCUGCUCU	0.991279	AGAGCAGAAAGAAGGAAGCUCUCA	0.8
Neg_1595215_TGME49_chrIX	AGAGCAGGACUGGGGGUUUUCUGCUGGACUCCCAGAUUUCUUGCUCU	0.990426	AGAGCAGGACUGGGGGUUUUCUGC	1
Pos_1435839_TGME49_chrIX	CAAGUUUGUUUUAGUUCCCUUGCUCUUGUAACACUUCUCUACGAUUUUAGUUGACGUUGCACCGCAAUAAAAAGAGCAGUGACCAGAUGGGACACUAGACUAAACUUG	0.995171	AGAGCAGUGACCAGAUGGGACACU	1
Pos_294584_TGME49_chrII	AGAGCCGACAGAAAGGCUGAUGAGAGGGCUGUUGCUGCUCUCUCGUCUACUUUUUUCCUCUGUCGGCCCU	0.991385	AGAGCCGACAGAAAGGCUGAUGAG	1
Pos_281169_TGME49_chrII	CGCGUCGUGAGACCUUUCUGUGUGUUCUUUUCAACACAACGCUACGGAAGAGCCGCAGAAAGGUAUCACCGACCCUGCG	0.990217	AGAGCCGCAGAAAGGUAUCACCGA	0.9
Neg_1060789_TGME49_chrVIIb	GGGCGAAACCUGUUCGGCAAUAACAGAGCCUUCUGAGCAGUUUUCGCCU	0.995389	AGAGCCUUCUGAGCAGUUUUCGCC	0.8
Pos_518185_TGME49_chrIV	CGGUGUGGCGGUCAUCUGUCUUGUUGUGAUAGAGCGACCGGCACACGCG	0.991346	AGAGCGACCGGCACACGCG	0.8
Neg_1603689_TGME49_chrIX	CCGAGAAGGGGAGCCAACGCGAAGAGAGCGACGGCCUCCUUUUUCGG	0.992359	AGAGCGACGGCCUCCUUUUUCGG	0.6
bmo-miR-3256_512167	GAAAGCAGAGCGGAAAGCAGAGACUUUCUGUUUUCCGCUUGUCUCUC	0.991067	AGAGCGGAAAGCAGAGACUUUCUG	0.6
Pos_1725677_TGME49_chrX	ACAUGUCUGUCUGGUUCUUCGUCGAGAGCGGGAUAGAUUGU	0.995554	AGAGCGGGAUAGAUUGU	0.6
Neg_1417681_TGME49_chrIX	ACAGAGGAGAGACAGCACAGUGGGCACAGAAGGAAAACUGGAGCAAAGGAAACGCGCGAGAAAGGAAGAGGGAAAAAAAGAGCUCGCUCUUUUUCUCGGCGUGAACGCCCUGCCUCCUUUUCUUUUGUUCUCUCGUGUUUGUUCUCUCCUUUGU	0.991067	AGAGCUCGCUCUUUUUCUCGGCGU	0.8
Pos_808176_TGME49_chrVIIa	CUUCGGGCCUCUCCUCUGUCUGACAGAGGAAAGCGAGGCUGACGAAG	0.990744	AGAGGAAAGCGAGGCUGACGAAG	0.4
Neg_482972_TGME49_chrIV	GCGGAGAAAGCUCCCUUACCGACGAGAGGAAAGGGGGGCAUUUCUCCGC	0.990744	AGAGGAAAGGGGGGCAUUUCUCCG	0.6
Pos_1935511_TGME49_chrXI	UUAGGUUCGGACAGGGGACAUUUUUCAUGUGCUUUUUUUGCGUUUUUUCGUCUGUGUUAAGGCGCAAACGUCAGAGGAAGCACUGCGGUCAGAAAUGCCUUCUGUGCCUAGCCUAA	0.991067	AGAGGAAGCACUGCGGUCAGAAAU	0.5
Neg_1273403_TGME49_chrVIII	AGAGGAAGUUGACGAGCCCUCAGGGGUAUCGAUUUUCUCU	0.990426	AGAGGAAGUUGACGAGCCCUCAGG	0.8
gga-miR-3523_1617267	CACUGGCAGCAGCUUUCAUCCCUCGUCUUCUUCGUCUGGCGAAGACGAAGAGGACUCCGAGGACGAAGCUCUGCGACAGUG	0.991067	AGAGGACUCCGAGGACGAAGCUCU	1
mmu-miR-6414_2286979	CGUCCUCGCCGAAUAUACGGCGAUCCAGGAAGGCGAGGAAGAAGUUCUCAGCUCAGUCUCGAGGUGAGAGGAAGCGCAAGAGGAGCGAGAAGUUCUUCCUCGCCUUCCUGGAUCGCCGUAUAUGCGAGGUG	0.990426	AGAGGAGCGAGAAGUUCUUCCUCG	0.9
Pos_142458_TGME49_chrIa	AGAGGAGCGUCCGCAGAAGGGGCCGCGCCUGCAGUGGUACGAGCUCCUCUUCGACGAGACGCUCCUCU	0.991876	AGAGGAGCGUCCGCAGAAGGGGCC	1
Pos_1371011_TGME49_chrVIII	GGGGCAAGAGGAGCUGCGGCUCUUUGAAGGCUGCGUGCUCUUCUUCUCGUCCU	0.990957	AGAGGAGCUGCGGCUCUUUGAAGG	0.8
Neg_1637850_TGME49_chrX	AGUGCCAGAGGAUCCGCCGUUCUGAGGGGUCCUCUGGCACU	0.990705	AGAGGAUCCGCCGUUCUGAGGGGU	0.4
Pos_1239740_TGME49_chrVIII	AGAGGCAAACGAGGGUAACUUACAUCCUUUGUUUUCGUCU	0.997184	AGAGGCAAACGAGGGUAACUUACA	0.8
Pos_1317059_TGME49_chrVIII	CGAAAAAGAGGCACCAGUGGAGGUGUUCCGCUGCCGCCUCUUUCG	0.991067	AGAGGCACCAGUGGAGGUGUUCCG	0.6
Neg_286804_TGME49_chrII	GGAGACAGAGGCAUCAAACGAACGAGGAGCAGUUCCGUCUGAAGCCUCUGACAGCC	0.991688	AGAGGCAUCAAACGAACGAGGAGC	0.8
Pos_1192839_TGME49_chrVIII	GCAAGACGUUUCUGUUCUCCUUCUUUCUGAAGAGGCUGCGUUUCAGCCUUUUGGUGAGAAGGACGAGGAGACGGCCUUUUGC	0.991067	AGAGGCUGCGUUUCAGCCUUUUGG	0.7
Pos_1960370_TGME49_chrXI	GCAGACAGAGGGAAAACGUCUAGUUCCUUCUCGUUUUGU	0.996225	AGAGGGAAAACGUCUAGUUCCUUC	0.8
Pos_1704698_TGME49_chrX	AGACAAAGAGGGAGUGCCUCGAAAUGGUCGGGCUGUCUGCUUCUUUGUCU	0.991067	AGAGGGAGUGCCUCGAAAUGGUCG	0.8
Pos_962542_TGME49_chrVIIb	AGAGGGAGUUUGCGCCUGUCUAUAUAUGUAUAUAUAUAUAUACAUAUAUAUAUGUAUAGAUGUAGCUCGCGAAUUCCUCCU	0.991067	AGAGGGAGUUUGCGCCUGUCUAUA	0.9
cin-miR-4001b-5p_1872764	GUUCAUGUAAGUUCCGUUGUGUUCGCCAACGUCGACUUUUACAGGAGGCGGUAGAAAGGGAACACCGUCACUAUGCAUAGUAAAGGAAGACGACCGAGAGGGGACAACGUAGAAC	0.993383	AGAGGGGACAACGUAGAAC	0.4
tch-miR-1277-5p_498744	GAGUAGAGAGGGGCGAUGGUAUGUACGUAUGUGUAUGUGUUUCUGUGUCCAUAUCUAUGUACGUAUGUGUUUAUACGUAUAUAUAUGUAUAUAUAUAUAUAUAUAUAUAUGCACAUACCCCUCGCUUCCUCGAGUC	0.991067	AGAGGGGCGAUGGUAUGUACGUAU	0.8
Neg_748376_TGME49_chrVI	AGAGGGGUCGACCCACAGCACGAAGGUCAGACCCCUCU	0.990744	AGAGGGGUCGACCCACAGCACGAA	0.8
Pos_1870261_TGME49_chrX	CAGACGUCUCUUGCAGUUCCUGUACGGAUCUCUCAACUUCCUGGUCAGAGUCGGAGAGGGGUGUACAGAGAAGUGGGAAGACGUCUG	0.991346	AGAGGGGUGUACAGAGAAGUGGGA	0.9
Pos_1071489_TGME49_chrVIIb	UCUCGCAGAGGGUCGAGUCCUUACUACGUAGAGAGUAGAUUUCUUUCUUCGUAGAAGGGGAACUUCUGCUGAGA	0.994951	AGAGGGUCGAGUCCUUACUACGUA	1
Pos_563335_TGME49_chrV	AGAGGUACCCUCUCCAGAUGUUUGUUCAGGAGGCGUGUGUGCCUCU	0.991223	AGAGGUACCCUCUCCAGAUGUUUG	0.9
Pos_917149_TGME49_chrVIIa	UAAGUCAGAGGUAUAUAUAUAUAUAUAUAUAUAUGUAUAUAUAUAUGUAUAUAUAUAUGUAUAUAUAUAUAUGUAUAUGUAUAUAUAUAUAUAUAUAUACCCCUGACUUA	0.991067	AGAGGUAUAUAUAUAUAUAUAUAU	0.7
Pos_1189105_TGME49_chrVIII	GUGUACAGAGGUAUAUAUAUAUAUAUAUAUAUAUAUAUAUAUAUAUAUAUAUAUAUAUAUAUACGUACAC	0.990103	AGAGGUAUAUAUAUAUAUAUAUAU	0.9
Pos_286689_TGME49_chrII	AGAGGUGCUUCCGUUAAGAAGAAAAGACAGGACAGUGCGAGGGACGUACGUUUAGAGAGGUUUUCCCUCUCUCCACGUUCGGCUGAAGCACCUUAACUUUAACUUUUUAACUACGAGGUACGUCU	0.993195	AGAGGUGCUUCCGUUAAGAAGAAA	0.8
Pos_1353381_TGME49_chrVIII	GGGACACUAGGCGCGCUUAAAGAGAGAGGUGCUUGAGUGUCCU	0.990426	AGAGGUGCUUGAGUGUCCU	0.6
Pos_981841_TGME49_chrVIIb	AGAGGUGGCAGGUCUCGGUGUCGGGUCUACAGAAGACUUGAUAGUGCAGAUUUGCAUCUUU	0.990426	AGAGGUGGCAGGUCUCGGUGUCGG	1
Pos_2158429_TGME49_chrXII	UUUGCUGAAGUCUCGAACGUCUCUGGCGUCAGAGGUGUCGAAGACUCGGCGAA	0.990744	AGAGGUGUCGAAGACUCGGCGAA	0.9
Pos_1300831_TGME49_chrVIII	CCUGGAGCUUCCCGCUGGGACGCUAGAGGUUGGGAAGCAUCCAGUG	0.990426	AGAGGUUGGGAAGCAUCCAGUG	0.4
Pos_1292440_TGME49_chrVIII	AGACAUAGAGUAUUGUCGUCAGUGUAAGUCAUGGGAUCUACAAGAUGACAGUCUUCAAUAUUUCU	0.995324	AGAGUAUUGUCGUCAGUGUAAGUC	0.9
Neg_285071_TGME49_chrII	CUUGCCAACAAACGACUCUUUCUCUCCACAUGCAUCGCAGCGAGAAAAAGAGUCGUUUGCUGGCAAG	0.990103	AGAGUCGUUUGCUGGCAAG	0.9
Pos_1836872_TGME49_chrX	AUGACAAGAGUCUGAUCUACCCAGCUGUUUGUUCAAGCACGCGCUUGAGCUGUAGGCGCUGAAGUUGAGGCUCUUGUCGU	0.991067	AGAGUCUGAUCUACCCAGCUGUUU	1
Pos_1518654_TGME49_chrIX	AGAGUCUUAAAUCCUUGGCAACAGUCAAGGAAGAAGCUCU	0.995389	AGAGUCUUAAAUCCUUGGCAACAG	0.6
Neg_185420_TGME49_chrIb	CUCUCGAGAGUGCUCUGUGCGGUGUACGUACAGAAUGCUCAGAGGG	0.991385	AGAGUGCUCUGUGCGGUGUACGUA	1
tch-miR-1277-5p_1962772	AGAGUGUAACUCGAAUAUACAUAUGUAUAUAUAUAUACAUAUGUAUGUACGUAUGUAUAUAGAGCUAUGUCUCU	0.991067	AGAGUGUAACUCGAAUAUACAUAU	1
rno-miR-466b-3p_1536752	AGAGUGUGCGUAUGUAAGUAUAUGUUUAUAUACGUGUACGUAUGUGUUUGUAUAUGUAUAUAUAUAUGUAUAUAUAUAUAUAUAUAUGUAUAUAUAUAUAUAUAUAUAUAUAUAUAUAUACGUGCAUGUAUAUACUGCUAACCUACGUGCAUCCU	0.991067	AGAGUGUGCGUAUGUAAGUAUAUG	0.7
Pos_1891028_TGME49_chrX	GCGCGGAGAGUUCCGGCUUUCCGGAAGCUUCUGCGC	0.990919	AGAGUUCCGGCUUUCCGGAAGCUU	0.7
Pos_867771_TGME49_chrVIIa	UGCAGUCUCGAAGAGCGUCGAAUGCUUCGGAGAGUUCUCUAAGCACACGGAGCUUUUUGAGGAGGUA	0.991346	AGAGUUCUCUAAGCACACGGAGCU	0.7
Neg_1845854_TGME49_chrX	CCUUUCGGUUAUUUCACCUCUACGAGAGUUGAGAACUGAAGGG	0.995554	AGAGUUGAGAACUGAAGGG	0.5
Neg_2218812_TGME49_chrXII	UCAGGUUGCUGCGAAUGAGAAACGUUUGGCAGAGUUUCUGUUUGAGUUUCUCAGCGUGCAGCUUGA	0.991067	AGAGUUUCUGUUUGAGUUUCUCAG	0.6
Pos_1438802_TGME49_chrIX	UCCGUUUUCAUUUGGCCGAUGUCUCCGAUGUGCGUACGGUCUCUUUUAUCUGUUUACACGGAAACGUGACGUCUCUACAGAUAAAAGAAACUUUGGACUCAUCGUAGACAUCGGCCAAAUGGAAACGGA	0.995993	AGAUAAAAGAAACUUUGGACUCAU	0.4
Neg_1409735_TGME49_chrIX	CGAUGUUUGCAUGCACAUAGAUUUCUGUUUGCAGGUGAAAAAAAACGCAGAUAAAGAUGUGUGUGGAUGCGAAAUCG	0.991067	AGAUAAAGAUGUGUGUGGAUGCGA	1
tch-miR-1277-5p_564989	CGGUGAGUUGACUCAAACCUAGUGAGAUAAAUAUACGAAUAAAUGGAAACACAUACGUGCGUAUACGUAUAUAUACAUAUGAUAUAUUUCCACUCGCUUUUCCUCGUCUCAGCUCUAUCUAUCGGUCACUCACUG	0.991263	AGAUAAAUAUACGAAUAAAUGGAA	0.4
Neg_288243_TGME49_chrII	GCGUCCACGCAUAUAUAUAUAUAUAUUUAUAGAUAAAUAUAUUUAUAUAUGUUUAUAUGUGUGCGC	0.991067	AGAUAAAUAUAUUUAUAUAUGUUU	0.6
Neg_293539_TGME49_chrII	UCACAUACGUAUACAUAAUUAUACAUAAGUAUAUAUAUUUAUAUGUACAUAUGUAUAUAUAUAUAUAUAAAUAGAUACAAAUAUAUAUAUAUAUAUAUAUAUAUAUGUAUAUAUAUAUGUAUAUAAUAUGUGUGCGUGUGUGG	0.990103	AGAUACAAAUAUAUAUAUAUAUAU	0.4
ola-miR-19b_1420784	AGAUACAUCUCCAAAUGCAUGCAAAUAUAUAUAUAUAUAUAUAUAUAUACGGUGUGCACGUGCGUUUAAGUGGAGAUGUAUACU	0.990382	AGAUACAUCUCCAAAUGCAUGCAA	0.9
rno-miR-466b-3p_832851	AGAUACUAAGAUAGAUGGGACGUAGAUGUGUGUUUAUAUGUAUAUUUAUGUGUAUGUGUAUAUGUAUGUAUAUAUGUAUAUAUGUAUAUAUGUAUAUAUGUAUAUGUAUAUAUAUACAUAUUUACAUAUAUAAACGUAUGCACACAUGUGACUCUCUCUGUUUUGCUGUGUCU	0.991067	AGAUACUAAGAUAGAUGGGACGUA	0.9
Neg_1040778_TGME49_chrVIIb	UAUGGCAGAUACUCGUAUAUAUAUAUAUAUAUAUAUAUAUAUAUAUAUAUAUAUAUAUAUAUAUAUGUAUAUAUAUAUGAUUCUGCGCAUG	0.991067	AGAUACUCGUAUAUAUAUAUAUAU	0.7
bta-miR-2390_774139	UGGCGUGUGUGUUUGUGUUUAUGGAGAUACUUAUAUAGUUAUAUGUACGUAUAUCCGUAGACGUAGACUCGCAACCA	0.991067	AGAUACUUAUAUAGUUAUAUGUAC	0.4
Pos_1724213_TGME49_chrX	CUGCGCAGAUAGACAGACGUUUUGCUUUAAAGUUCGCUGUGGACAGUGAGAAAAAAAGCGCCCGUUCGUCUUUCUGAUGCAG	0.992691	AGAUAGACAGACGUUUUGCUUUAA	1
Pos_533393_TGME49_chrV	GUAUAUAUAUAUAUAUAUAUAUAUAUAUAUAGAUUUAUAUCGAUGUACAUAUAUAUAUAUAUAUAUAGAUAUAGAUAGAGAGAGAUAUAUAUAUAGAUUUAUAUCGAUGUAAAUAUAUAUAUAUAUAUAUAUAUAUAUAUGUAUAC	0.990103	AGAUAGAGAGAGAUAUAUAUAUAG	0.6
Pos_1855158_TGME49_chrX	GUACGUAGAUAGAUGUAGAUAGUUGUAUAUAUAUAUAUAUAUAUAUAUAUAUAUAUGUAUCUCUCUCUAUACAAAUCUAUCUACGUAU	0.991067	AGAUAGAUGUAGAUAGUUGUAUAU	1
Pos_418369_TGME49_chrIII	AGAUAGGGAGGUCUUCCCCAAGGUUGAGCUCCUUGUCU	0.991385	AGAUAGGGAGGUCUUCCCCAAGGU	0.8
Pos_1824195_TGME49_chrX	AGAUAUAUACAGAAGAACAUAUGUCUGUAGCGUAUGUGCGUCUUUGUGUUUGUCU	0.994951	AGAUAUAUACAGAAGAACAUAUGU	1
ath-miR5025_1799550	GUACACAGAAAGCACGAGAGAGACACUUACAGAUGUACAUACAUAUAUAGAUAUAGAUAUAGAUGUAUAUAUAGAUAUAUAUAGAUAUAGAUGUAUAUCUGUAAGUGUCUCUCUCUUGUUUUCCGUGUAC	0.991067	AGAUAUAUAUAGAUAUAGAUGUAU	0.8
Pos_1799550_TGME49_chrX	GUGGAGACGUACAUGCAUAUGCGCAGGUGCGGGUACGUGUAGAUCUACAUACCUGUAUGCGUAUCUGUGUGUAAACAUGUCUCUUCAU	0.991067	AGAUAUAUAUAGAUAUAGAUGUAU	0.8
rno-miR-568_1410577	AGAUAUAUAUAUAUAUAUAUAUAUAUGUAUAUAUGUAUAUAUGUAUAUAUAUAUGUAUAUAUAUGUAUAUAUGUAUAUAUAUAUAUAUAUAUAUGUAUAUAUAUAUAUAUAUAUAUGUAUACCU	0.991067	AGAUAUAUAUAUAUAUAUAUAUAU	0.7
Neg_363030_TGME49_chrIII	AUAUAUAUAUAUAUAUAUAUAUAUAUAUGCAUUCUUUGCUCUAUCAAUACAUGCAGAUAUAUAUAUAUAUAUGUAUAUAUGU	0.991067	AGAUAUAUAUAUAUAUAUGUAUAU	0.7
mmu-miR-467g_1158117	AUGUAUAGAUAUAUAUAUUAAUAUACAUACAUAUAUAUAUAUAUAUAUAUGUAUAUGUAUGUGUGUGUGUUUAUAAUAUAAAUAUCUAUAUAU	0.991067	AGAUAUAUAUAUUAAUAUACAUAC	0.7
Neg_389903_TGME49_chrIII	GUGAUCACAUUUGCAAUGGGAGUAUAUAUAUAUAUAUAUAUUAUAUUCAGAUAUAUAUUUACAUAUGCAUGUGUGAUCAC	0.991346	AGAUAUAUAUUUACAUAUGCAUGU	0.8
dme-miR-9388-5p_2014258	AGAUAUAUUUACAAAUACAUGUUUACAUAUAUAUAUAUAUAUAUAUAUAUGUAUGUAUGUAUGUAUGUAUGUAUGUAUGUAAAUACAUCU	0.991067	AGAUAUAUUUACAAAUACAUGUUU	0.9
cbr-miR-85_2005368	GUGUGCGUCCAUUUAACAUUUCCAGAGAGGUAACCAUUGUUACAAACCAGAUAUCGUCUGCGGUGUCUGUGACUGUCAUGGUUACCUUUUCAAUUUCUUUGUUUCCUGAUGAGGCGCACAU	0.996238	AGAUAUCGUCUGCGGUGUCUGUGA	0.4
gga-miR-466_1450260	AUAUGUGUAUAUGUAUAUAUAUAUAUAUAUAUGUAUAGAUAUGUAUAUAUGUAUAUAUAUAUAUAUAUGUAUAGAUAUGUAUAUAUAUAUAUAUAUAUAUAUAUAUAUAUAUAUGUAUAGAUAUGUGUAUAUGUAUAUAUAUAUAUAUAUGU	0.991067	AGAUAUGUAUAUAUAUAUAUAUAU	0.6
Neg_207561_TGME49_chrIb	AGAUAUGUAUGGUACUGUCUAAAGCAGUUAUUCAGUAUUUUUUGACGUAUCU	0.994142	AGAUAUGUAUGGUACUGUCUAAAG	1
Neg_1729230_TGME49_chrX	GCCUGGAGACACACGUUGGCAUGAACAUUAAGAUCAUAGCUACAGCAUGUAUUCCAGGC	0.993725	AGAUCAUAGCUACAGCAUGUAUUC	0.7
Neg_782106_TGME49_chrVI	GUUUGUAUUAUGUGCUCGUGGAUGUCUUUGUUCCAUUUGGAUGUUUCCAGAUCCAGUGCAGUGACAUUCCACGUAGCGCAGCAGGC	0.991385	AGAUCCAGUGCAGUGACAUUCCAC	1
Pos_2115083_TGME49_chrXI	UAAAAGUCGGGCAAGAUGGUGCGCAGAUCGCGUGCGUUUUGUCCGAGAUUUUA	0.991023	AGAUCGCGUGCGUUUUGUCCGAGA	0.6
Neg_1206286_TGME49_chrVIII	GCUUGCAGAUCGGACUCAAGUGGGAACGCUUGAAGGUCUGUAGGU	0.990744	AGAUCGGACUCAAGUGGGAACGCU	0.7
mmu-miR-467d-3p_1414911	GGAUGUGUGUGGACAUAUGUAUAGAUAUAGAUGUAUAGGUAUAGAUAGAUAGAUAGAUCUAUAUAUAUAUAUAUAUAUAGACAUAUAUAUAUAUAUACUUAUACGUAAGAAUACAUACAUAAACACACAUACAUGC	0.991003	AGAUCUAUAUAUAUAUAUAUAUAU	0.5
Neg_478825_TGME49_chrIV	CCCGAGAGAUCUGCCGGAGUCAACAGUUUCCCGCGGAGACUCUCGGG	0.991385	AGAUCUGCCGGAGUCAACAGUUUC	0.6
rno-miR-568_1869728	AUAUAUAUAUAUAUAUAUAUAUACAUAUAUACAUAUAUAUAUUUAUAUAGAUCUGUAUAUAUGUAUGUAUAUAUAUAUAUAUAUAU	0.991067	AGAUCUGUAUAUAUGUAUGUAUAU	1
mml-miR-651_1935465	AGAUGAAAGUGAGAGGGAAGUGGUGGCAAGAUGUAUUUUGAGUUAAGUGAUAGUCAGCGAGACUUAAGGAAUCCCAGGUACUUUUUCGAACAAAAGUCAUGUUUAUUCAAUGCAUCUACACACGUACGUGUCGUCAACUUCAUCU	0.993823	AGAUGAAAGUGAGAGGGAAGUGGU	0.9
rno-miR-568_1821104	AGAUGCAGGUCUACAAUUACAAACGGAGAGAAAUGCAUAUAUAUAUAUAUAUGUAUAUAUGUAUAUAUAUGCAUUUCUCUCCUUUUAGGCUCAGCUGCGUCU	0.990103	AGAUGCAGGUCUACAAUUACAAAC	0.7
Neg_903818_TGME49_chrVIIa	AGAUGCAUAUAUAUAUGUAUAUAUAUAUGUAUAUAUAUAUAUAUGUAUAUAUAUGUAUACAUAUAUAUGUAUAUGUAAAUGUAUGCAUUU	0.991067	AGAUGCAUAUAUAUAUGUAUAUAU	0.7
mmu-miR-467g_146477	GUGUGUAUAUAUAUGUAUAUGUAUAUAUAUAUAUAUAUGUGUAUGUAUGUAUAGAGAUGCAUAUGUCUAUGUGCAUAUGGCAAUGCAUAUGUAUAUAUGUAUAUAUAUAUAUAUAUAUAUAUACAC	0.991067	AGAUGCAUAUGUCUAUGUGCAUAU	0.6
Neg_2022164_TGME49_chrXI	GAGUCGCUUUGAGAGGGUGGAAAAUCGGACGUUGCUUGUGUCUGACGAAGAUGCAUGCACGUCACUUUUUUCGCCUUCAGAGCGACUC	0.991385	AGAUGCAUGCACGUCACUUUUUUC	1
Pos_1063253_TGME49_chrVIIb	CGUUGCGGUGCGUCUUUAAACGGAAGAUGCAUGUUGCAACG	0.990426	AGAUGCAUGUUGCAACG	0.7
tch-miR-1277-5p_292805	GCGCGCAUCUCUGUGUACAUCUCUACUUAUACGUAUAUAUACAUAUAUAUAUAUAUAUUUAUAUAUGUGUGUGUGUGUCUGCAUAUAUGUGUGAGGAGAUGCAUUUAUAAGAGCAUAGGCGCGU	0.990103	AGAUGCAUUUAUAAGAGCAUAGGC	0.4
Neg_323502_TGME49_chrII	AGAUGCGAGCCGUGGAAGACUACGUCUGUCGGUUCGCGUCU	0.990744	AGAUGCGAGCCGUGGAAGACUACG	0.6
Pos_2124327_TGME49_chrXI	AGAUGCGCAAGCAGCUCCUUUAGACAAAGGGAGUUGUCGCGCGCUCU	0.990957	AGAUGCGCAAGCAGCUCCUUUAGA	1
rno-miR-297_895620	AGAUGGACAUGUAUGUGCGCAUAUAUGUAUAUGUAUAUAUAUAUAUAUAUAUAUAUAUAUAUAUAUAUAUAUAUAUACAUAUACAUAGAUGUACACGUACGCAUCU	0.991067	AGAUGGACAUGUAUGUGCGCAUAU	0.8
Pos_1718177_TGME49_chrX	AGAUGUACGACCGAAGGGUUUAGCGUUCGGUUGUUAUAUCU	0.995993	AGAUGUACGACCGAAGGGUUUAGC	0.7
dme-miR-9388-5p_1871409	AGAUGUAUAUACAUACAUACAUAUGAAUAUAUAUAUAUAUAUAUGUCUGUGUGUAUGUAUUUGUAUGUUGGUGUGCAUGUACGUUU	0.991067	AGAUGUAUAUACAUACAUACAUAU	0.9
Pos_1553938_TGME49_chrIX	AUAUAUAGAUGUAUAUAUAGAUGUAUAUAUAGAUGUAUAUAUAUAGGUAUAUAUAGAUGUAUAUAUAUAUGUAUAUAUAGAUGUAUAUAUAUAUGUAUAUAUAGAUGUAUAUAU	0.991067	AGAUGUAUAUAUAGAUGUAUAUAU	0.9
Pos_1553938_TGME49_chrIX	AUAUAUAGAUGUAUAUAUAGAUGUAUAUAUAGAUGUAUAUAUAUAGGUAUAUAUAGAUGUAUAUAUAUAUGUAUAUAUAGAUGUAUAUAUAUAUGUAUAUAUAGAUGUAUAUAU	0.991067	AGAUGUAUAUAUAUAGGUAUAUAU	0.5
mmu-miR-467g_1777511	AUAUACAUAUGUAUACGAAUAUGGAGGUAUAUGUAUGUGUAUGAAUAGAGAUGUAUAUAUAUAUAUAUAUAUACUUCCGUACGUAAGUGUGUAUAU	0.991067	AGAUGUAUAUAUAUAUAUAUAUAU	0.5
Pos_1553938_TGME49_chrIX	AUAUAUAGAUGUAUAUAUAGAUGUAUAUAUAGAUGUAUAUAUAUAGGUAUAUAUAGAUGUAUAUAUAUAUGUAUAUAUAGAUGUAUAUAUAUAUGUAUAUAUAGAUGUAUAUAU	0.991067	AGAUGUAUAUAUAUAUGUAUAUAU	0.8
Neg_1166088_TGME49_chrVIII	ACAUAUGUAUAUGCAUAUAGGCAUAGAUGUAUGUACGCAUUUGCGUGUAUAGGUACGUUUUUAUGUACGUAUACAGGUGUGUAUAUAUGCUUGUAUGUAUAGAUAUAUGU	0.991067	AGAUGUAUGUACGCAUUUGCGUGU	0.5
Neg_1090162_TGME49_chrVIIb	UGCAGAAAUAGGAGGCCUUCUAACAGAUGUGCCUCCGGUUUUUCUGCA	0.991385	AGAUGUGCCUCCGGUUUUUCUGCA	0.9
tch-miR-1277-5p_1959549	AGAUGUGCGUGUUCGUAUGGAUGUAUAUCUGUAUAUAUAUAUAUAUAUAUAUAUAUAUAUAUAAAUACGUAUGCGUAUAUCU	0.991067	AGAUGUGCGUGUUCGUAUGGAUGU	1
Neg_1409735_TGME49_chrIX	CGAUGUUUGCAUGCACAUAGAUUUCUGUUUGCAGGUGAAAAAAAACGCAGAUAAAGAUGUGUGUGGAUGCGAAAUCG	0.991067	AGAUGUGUGUGGAUGCGAAAUCG	0.7
bmo-miR-2816_921973	GUAGAGAGAUUACCAGGGAAGUGCGAGACGUUUAGUCUCGCGCUAGUCUACCUCCCUCGAGCUCUCUAU	0.991385	AGAUUACCAGGGAAGUGCGAGACG	1
Pos_1181543_TGME49_chrVIII	ACCUUCCCGGAGGCAGCAGUUUUCCGAGUGAAAUUUCUUUUUGCUCUUAGAUUAGCCUCCGUAAAGGU	0.991385	AGAUUAGCCUCCGUAAAGGU	1
Neg_602241_TGME49_chrV	UAGAGAAGAUUCCACAUAGGUGGUAGUCUAUGUCUA	0.994951	AGAUUCCACAUAGGUGGUAGUCUA	0.8
Neg_306917_TGME49_chrII	CUUCGUAGAUUCGCAGACGCGGCGUCGACAGUGCUCCAGACUGUGACGCCUGCGAGUCUGAGAGG	0.991385	AGAUUCGCAGACGCGGCGUCGACA	1
cin-miR-4153-3p_1678999	AGGAAGAGAUUGAUCUACAACUCGCGAUUGGUUACGUGGUCCACGAAAACUCCAUGAAGUGUAGAAGUGACAUCGCAGAUAUAUAUGACAUCUUCGUAGGACGCGUCACCGAUCGGGAGUUGUACAUCAAUCUCUUCCU	0.991385	AGAUUGAUCUACAACUCGCGAUUG	0.8
Pos_844680_TGME49_chrVIIa	CCUCGGGAAUGGUAGUCUUAAAGUCUCUUGAGAUUGCGGUAUCUGAGG	0.991067	AGAUUGCGGUAUCUGAGG	0.7
tgo-novel-34-9-3p_29303	GAGGAACAUUUGAGAGAGAGUGAAAGAUUGUAUCUUUCUGCAUCUCUCUCGAUGUGCUUU	0.994951	AGAUUGUAUCUUUCUGCAUCUCUC	0.7
Pos_533393_TGME49_chrV	GUAUAUAUAUAUAUAUAUAUAUAUAUAUAUAGAUUUAUAUCGAUGUACAUAUAUAUAUAUAUAUAUAGAUAUAGAUAGAGAGAGAUAUAUAUAUAGAUUUAUAUCGAUGUAAAUAUAUAUAUAUAUAUAUAUAUAUAUAUGUAUAC	0.990103	AGAUUUAUAUCGAUGUACAUAUAU	0.4
Pos_155992_TGME49_chrIa	AGAUUUCUUGUCCCUUUUGUUUGGUGACCCGAACAGACCUUCGUGAAGAUCUGAACUUUGGGUUGUAACACCCGACGGACAAGAAAUCU	0.990103	AGAUUUCUUGUCCCUUUUGUUUGG	1
Pos_1133007_TGME49_chrVIIb	AGAUUUGGACCCCUGCUCUCUGUCAAGAGAGAGCGUGGGGAAGGAGAUCU	0.991664	AGAUUUGGACCCCUGCUCUCUGUC	0.9
Pos_2386391_TGME49_chrXII	GGAAGGAGCAACAAAAGAGGUCUACUGUUGGUCCUUCC	0.991067	AGCAACAAAAGAGGUCUACUGUUG	0.7
mmu-miR-297c-5p_820855	GCGUACGCGUAUGUGUGCACAUACAUGUAUAUAUAUAUAUAUAUAUAUAUAUAUAGCAACGUACAUAGGUGCAUUCAGAUACGUGUACGU	0.990211	AGCAACGUACAUAGGUGCAUUCAG	0.8
Neg_2100477_TGME49_chrXI	GAGGGGAGCAACUUCAAUGUGUAGUACCGCUCCCCUC	0.991347	AGCAACUUCAAUGUGUAGUACCGC	0.7
Pos_117800_TGME49_chrIa	GCUCUUGGUUCCUGCGUUUUUCGAAGGAGGAGCAAGGACCAGGAGC	0.990426	AGCAAGGACCAGGAGC	0.6
Pos_906307_TGME49_chrVIIa	UGCCUUAGCAAGUCGCGGUCCAGCAGGACCUGUGACUUAGGUA	0.990744	AGCAAGUCGCGGUCCAGCAGGACC	0.8
Pos_949641_TGME49_chrVIIa	AGCAAGUGCAAAAGCAGGCGGGAAGAGCGGACUGCUGUGUACUUGCU	0.991598	AGCAAGUGCAAAAGCAGGCGGGAA	1
Pos_2072382_TGME49_chrXI	AGAAGUGUCUACGUUCCACUCGUAGAGAGGUGUCCGAUUGCUGAAGAAAGCAAUAAGUAACUCUUUUCUUUAUGAGACGGUACAUAGACACUUUU	0.991346	AGCAAUAAGUAACUCUUUUCUUUA	0.6
Neg_1192727_TGME49_chrVIII	AGCACACGCCAUGGGAUUAAAACCAAAAUCUUCCAUGGUGUCGUGUU	0.990426	AGCACACGCCAUGGGAUUAAAACC	0.9
Pos_2110471_TGME49_chrXI	ACGUACGCGCCGAAAGGGUCCGGCGCAGAGAGCACCAUGGACCUUUUUGUUGCGUGGGU	0.991664	AGCACCAUGGACCUUUUUGUUGCG	0.6
tch-miR-1277-5p_206275	CAUAUCAGCACGCUCAUAUACGUAUAUAUAUAUAUAUAUAUAUAUAUUUAUAUGUUUAUAUGUAUGUAUAUUUGCAUGUGUUGAUGUG	0.991067	AGCACGCUCAUAUACGUAUAUAUA	0.8
Pos_474879_TGME49_chrIV	GCUGUUAGCGUCGUUCUUACGGCCGCAACGAAUAUGUCCCUCUCUCGUAUCAGUAGCACUCCUUGGCCGUAGGAACGACGCGUGAUGGC	0.991385	AGCACUCCUUGGCCGUAGGAACGA	0.8
Pos_1935511_TGME49_chrXI	UUAGGUUCGGACAGGGGACAUUUUUCAUGUGCUUUUUUUGCGUUUUUUCGUCUGUGUUAAGGCGCAAACGUCAGAGGAAGCACUGCGGUCAGAAAUGCCUUCUGUGCCUAGCCUAA	0.991067	AGCACUGCGGUCAGAAAUGCCUUC	0.4
Pos_1736937_TGME49_chrX	UAGGCGAGCACUGUCGAUGUAGGCAGAGUUUGCUGCUGGCGUUGCCAGUGCUUGUUUG	0.990638	AGCACUGUCGAUGUAGGCAGAGUU	1
xla-miR-1306_1327757	AGCACUGUUUUAGUCGUGGCUCACGUAGGCUCUGGUCUAAGUUUAUGACACGUGUUUGCAGCUCUCUGAAGUGAGGAGGGCGAUAAAACUACGGUUGUUAGGACGAUAGAAAUACGUGGAGGACCAUGAGGAAAUACCGUGCU	0.993128	AGCACUGUUUUAGUCGUGGCUCAC	0.8
Pos_2068881_TGME49_chrXI	CCUCUUUCUCUCUCUGUCUCCAGCGUAUCUCUUCAGCGUUGAAGCGAAAGCAGACGGAGAGAGAGCGAGG	0.991688	AGCAGACGGAGAGAGAGCGAGG	0.9
Pos_1755499_TGME49_chrX	UCUUCGUUGCGGACUGCUUCGAGCAGCAGAUACAGGAGGUAGUAGAGCUAGACGCGCUGACAUCCCUGUGGGCUGCGCAGGCGGGGUCUCGGACUCGCUUUCUCUCCUUUGUUUGCUGAUACUUGCAUGGCAACGGUAGA	0.996389	AGCAGAUACAGGAGGUAGUAGAGC	0.4
Pos_1311665_TGME49_chrVIII	AGCAGCCAAAGGACAGAGGCAAAGCUGCUGGCUGUCUGUGGUUGUU	0.990347	AGCAGCCAAAGGACAGAGGCAAAG	1
rno-miR-1-5p_722284	AGGGGUGACAUAAAGACGUACGUGCGCGUAAGCAGGACUUUUUGUCACCCCU	0.991385	AGCAGGACUUUUUGUCACCCCU	0.8
ptr-miR-1281_1703726	UGAGGCGGCGAAGGACCUCGGGAGAGCAGGAGACUGCGGUCUCUCCUUCUUCGCCGCCUCG	0.991023	AGCAGGAGACUGCGGUCUCUCCUU	0.4
Pos_347232_TGME49_chrIII	UACGGUAGCAGGGGCAGCGUGUCCAGGUGUUUUGUUUUGUGGUUGAAUUUUGCAGACUCAGUUGUAGUUUGCGCAGCAACACAGGGCCCUGGAUUGCCGUAGCGACGUA	0.995949	AGCAGGGGCAGCGUGUCCAGGUGU	0.8
Neg_231003_TGME49_chrIb	AGCAGGUGCGUGUUGAAGGCGAAGCAUUUUUUCGCGCAUCUGUU	0.990638	AGCAGGUGCGUGUUGAAGGCGAAG	0.9
gga-miR-1730-3p_538088	GCAAACAGCAGUGGCCUUGGAUGUGCAUACAGUUCUAAGUGUCGUACUGUUGUAUGC	0.994951	AGCAGUGGCCUUGGAUGUGCAUAC	0.7
mmu-miR-467g_2169855	UGUGUAAGCAUACAUACAUACAUAUAUAGAUAGACACAAGCAUUCAUAUAUAUAUAUAUAUAUAUAUAUAUAUAUAUAUAUAUAUAUGUAUGUAUGUAUGUAUGCACA	0.990103	AGCAUACAUACAUACAUAUAUAGA	0.6
Pos_1004_tgme49_asmbl.1167	CGUUGGGCCACGGCGAGGUGUUGGUGGCGCAGCAUCUUACUGUCGAGCCCAACG	0.991067	AGCAUCUUACUGUCGAGCCCAACG	0.8
Pos_527048_TGME49_chrIV	CGUUGGGCCACGGCGAGGUGUUGGUGGCGCAGCAUCUUACUGUCGAGCCCAACG	0.991067	AGCAUCUUACUGUCGAGCCCAACG	0.8
Pos_1686852_TGME49_chrX	AGCAUGUAGGCGCUCGCGCUACACGGUGACGUCCACUUUGUAGCAGCUGCCUAUGUGUU	0.991279	AGCAUGUAGGCGCUCGCGCUACAC	1
mmu-miR-669f-3p_1038884	UGUGUGUUUGUAUAUAUAUAUAUAUAUUUAAGCAUUCGUACGUGUGUGUUUAUGUACGUAAGUUCAUAUCUAGGUGUUUAUAUAUAUAUAUAUAUAUAUAUAUAUACA	0.996172	AGCAUUCGUACGUGUGUGUUUAUG	0.5
Pos_1469105_TGME49_chrIX	UGUUUGAGCAUUUCAGCUAUGCAACUCAACCCAAACGCACGUGAGUACGGAAAAGGGAGCAGGUGGAGCGAGACUUUUACGUACGCGUUUGUACUCUCGAGUUUUCGUAUGAAAGAGCUCAGGCA	0.99185	AGCAUUUCAGCUAUGCAACUCAAC	0.7
mmu-miR-7238-5p_1343824	CGACACUCUGUCCUUCCUUCUCUAUCUGUAUCGGUAUAGCUUCACUUAUGCUCUAUGCAUGCACAUGCGCAGAGCCAAACGUGAAUAUGCAGAGAUGGAUGGAACGCGGCAGAGUGUCG	0.991067	AGCCAAACGUGAAUAUGCAGAGAU	0.9
Neg_1319003_TGME49_chrVIII	UCCCUCGCGUCACUGCAUCCUUUCUGGAGAAGCCAAAGGGGUGUGUGGUUGCGGGGGA	0.990744	AGCCAAAGGGGUGUGUGGUUGCGG	0.7
Pos_789990_TGME49_chrVIIa	CAGAGGAGCCAAAUGUGACCGCACGAAUGGCUCCUCUG	0.991067	AGCCAAAUGUGACCGCACGAAUGG	0.5
Neg_1044289_TGME49_chrVIIb	GCAUACAGCCAAAUUAGACACCGUUACAUGCAUAUAUAUAUAUAUAUAUAUACAUAUGUAUAUAUAUAUAUAUAUAUAUAUAUAUGUACAUGUGUCUGAUUUGCAAUCAUGC	0.990103	AGCCAAAUUAGACACCGUUACAUG	0.6
Neg_185936_TGME49_chrIb	CCAGGUAGCCAAGGCAACAAAAACGGUAUAUAUAUAUAUAUAUAUAUAGAUAUAUAUAUAUAUAUAUAUAUGCUGAGGUUGAUUUCCGAACCUGG	0.990382	AGCCAAGGCAACAAAAACGGUAUA	0.7
Neg_760372_TGME49_chrVI	CCAGAGUGGCGAGUGGACUUUUUCUGUCGAAGCCAAGUCCAAGCGGUGCUCUGG	0.991664	AGCCAAGUCCAAGCGGUGCUCUGG	1
Neg_489654_TGME49_chrIV	CGUUGAAGCCACAUGCGCGAUACCUACACUCUGUCGUAGAGAAUAGUCGGAGGCGGUUCCUUCUAGUGCCCCGUUUUGCUGCAUUCCUACGGCUGUGUUGCGUGUGUGCAUCGUCG	0.997338	AGCCACAUGCGCGAUACCUACACU	0.7
Neg_1745030_TGME49_chrX	UAUAUAUAUAUAUAUAUAUACGUGUGUACAUACAUGCGUACGGCGUGUAGAAACAGCCACGUAUGUAUGUUCAUAGGUAUGUAUAUAUAUAUAUAUA	0.991067	AGCCACGUAUGUAUGUUCAUAGGU	1
Neg_641436_TGME49_chrV	GGGGAUCCAGCGUGCUGGUUCCGAGGCAGGAGCCAGCUCUGUGUCUCC	0.991385	AGCCAGCUCUGUGUCUCC	0.9
tgo-novel-23-9_195	UGGAUAUCCUGCGCUGCUUCCAAUAUUGGAAGCCAGUGCAGGUAUCCG	0.990426	AGCCAGUGCAGGUAUCCG	0.8
tgo-novel-23-9_2120	UGGAUAUCCUGCGCUGCUUCCAAUAUUGGAAGCCAGUGCAGGUAUCCG	0.990426	AGCCAGUGCAGGUAUCCG	0.8
tgo-novel-23-9_24741	UGGAUAUCCUGCGCUGCUUCCAAUAUUGGAAGCCAGUGCAGGUAUCCG	0.990426	AGCCAGUGCAGGUAUCCG	0.8
tgo-novel-23-9_29107	UGGAUAUCCUGCGCUGCUUCCAAUAUUGGAAGCCAGUGCAGGUAUCCG	0.990426	AGCCAGUGCAGGUAUCCG	0.8
tgo-novel-23-9_29296	UGGAUAUCCUGCGCUGCUUCCAAUAUUGGAAGCCAGUGCAGGUAUCCG	0.990426	AGCCAGUGCAGGUAUCCG	0.8
Pos_153243_TGME49_chrIa	AGCCCACAUGCCUGUGGGCUUUGCCGGUCUUGAGCCCCACAUGUAUGUGGGCU	0.990638	AGCCCACAUGCCUGUGGGCUUUGC	1
Pos_2349493_TGME49_chrXII	AGCCCACAUGUAUGUGGAUUACGCAGGCCACAUGCAUGUGGGCU	0.990638	AGCCCACAUGUAUGUGGAUUACGC	0.8
Pos_1858327_TGME49_chrX	AGCCCCAGUUGGAUUUCUUUGUUUGCGUGUCGCCUUUGCUACGGAGAGUCUGUGGUGGUGACAGGUAAGGAAAAAGUGCGACUGUGGCU	0.991067	AGCCCCAGUUGGAUUUCUUUGUUU	0.9
Pos_167757_TGME49_chrIa	CGGGAAGCCCCGCGGGUUCCGCGUGCGGCGAGCGCGGGGCGUCCGAGAAGCCCGGACGGAAGCCGAGCUCCGAGGUACCGGAGCCCGCGGGGCGGCCCG	0.990919	AGCCCGGACGGAAGCCGAGCUCCG	0.6
Pos_2309794_TGME49_chrXII	CGCCUCGGUCAGAAGGCUUGCAGUUGGCUACGGGAAACAGUGGGUGGGUCCGGUUCUGCGCCGCACGUGUCAGCGGUCAGCCCUCUCUUCUCGUACCUUUUGUAUGCUUAAAAGCCUUCUAACAAGGUG	0.997953	AGCCCUCUCUUCUCGUACCUUUUG	0.4
tch-miR-1277-5p_1565785	GCUUUAUGACGUGCGUUUGUAUAUAUAUAUAUAUAUAUAAAUAUAAAUAUAUGUAUAUGUAUGAAAAGAUGUAUGCGUAGCCGAAGGCACCUACGUAUAUAUAUAUGUAUAUAUAUAUAUAUAUAUAUAUAUAUAUAUAUAUAUAUAUAUACGUACGUACGCAUAUGU	0.990103	AGCCGAAGGCACCUACGUAUAUAU	0.8
Pos_2050388_TGME49_chrXI	AGCCGACAGAUCUGUCUCGCCGACAGGGCUGUUGGCU	0.991346	AGCCGACAGAUCUGUCUCGCCGAC	0.7
Pos_2270764_TGME49_chrXII	AAGGCAGCUUGCUGCCCUCGGAAAAGCCGAGGAAGCAGUAGCUGUCUU	0.990957	AGCCGAGGAAGCAGUAGCUGUCUU	0.6
Neg_949176_TGME49_chrVIIa	AGCCGCCAGAAGGCAUCUUUCCUUGCCUUUUUGAGCGGUU	0.990638	AGCCGCCAGAAGGCAUCUUUCCUU	0.7
Pos_472816_TGME49_chrIV	GCGAAGUGGUCCACGGCUUCUACGAGCCGGAGCACUUUGU	0.991067	AGCCGGAGCACUUUGU	0.8
Pos_1976926_TGME49_chrXI	CGUCUCUCCUCUUUUCCUUUGGAGGCUCUCAGCCUAGAAAGGAAGGGACGGAGAGCACG	0.991346	AGCCUAGAAAGGAAGGGACGGAGA	0.9
Neg_240758_TGME49_chrIb	AGCCUAUAUUGAUAUAUGCAUGUAUGAGUAUAGAAAUACGUAUAGAUAUGUAUUUAAAAUGUAUGUAGAUAUAUAGGCU	0.991111	AGCCUAUAUUGAUAUAUGCAUGUA	0.7
Pos_841027_TGME49_chrVIIa	UCUUUUAGCCUCUAAAAGUUGCACUUUUGCGACAGAGUGCUAGAUAGA	0.995389	AGCCUCUAAAAGUUGCACUUUUGC	0.8
Pos_131039_TGME49_chrIa	AGCCUCUCUUUUCCGUCGGCCCGAGCCGACGGAAAAGAGAGGACU	0.990426	AGCCUCUCUUUUCCGUCGGCCCGA	0.7
gra-miR7494b_336648	GACUUCUCCUCUGUUCGCUCCGACACGAGCAGCCUCUGAGCGGGAGAAACAGAGGAGAAGUC	0.990382	AGCCUCUGAGCGGGAGAAACAGAG	0.7
Pos_336782_TGME49_chrIII	GGGCGAGCGGGGGCACAGAGACUUAGCCUCUGUCGUCUCUGCUCUGUCGG	0.990744	AGCCUCUGUCGUCUCUGCUCUGUC	0.8
Neg_570416_TGME49_chrV	CAUGGGAACUCUCUAGAGUUGUGUAGGCUUAACUACCCGCUAGUCUAGAGCCUGCUUCAACGCCUGAGAGGGUUCCAUG	0.991067	AGCCUGCUUCAACGCCUGAGAGGG	0.6
Pos_148955_TGME49_chrIa	UAGUACAGCCUGUCCGCGUUGGACGGGAUCUGUGCUA	0.990426	AGCCUGUCCGCGUUGGACGGGAUC	0.6
Pos_672015_TGME49_chrVI	AGCCUGUUCUUCUUACCGGAGAGGUAGGACGCGGACAGGCU	0.990426	AGCCUGUUCUUCUUACCGGAGAGG	0.9
Pos_280455_TGME49_chrII	AGCCUUGCUUUGGCGGUCACUACAGUCCUCUUGACUGAGAGACCCAGUGACCGCCGAGUGAAGGUU	0.991664	AGCCUUGCUUUGGCGGUCACUACA	1
Pos_793887_TGME49_chrVIIa	GUUUGUAGUCGCACAGUGUGAGUGGGUUAAGGACAAAAGGACUUUCAGUUGUAGAGCCUUUUGUCCUGAUGCACUCUAACGUGUCUUACAAGC	0.991067	AGCCUUUUGUCCUGAUGCACUCUA	1
Pos_2196898_TGME49_chrXII	CGCGUUUUCUUGCGCGCAGCGCGGUUUACAGGACCUUUUUGCGGAGCUUAGCGAAGCGAAAGAAGAAGGUGCGUAAGCCGCGGAAGAGGCAGAAGAAGCG	0.991738	AGCGAAAGAAGAAGGUGCGUAAGC	0.8
Pos_1969605_TGME49_chrXI	UGUGGAAGCGAACGAUUCUACUGUUUGUAUUUCCCA	0.99494	AGCGAACGAUUCUACUGUUUGUAU	0.6
Pos_1121989_TGME49_chrVIIb	UGUUCCUCUUGCUUUGCGAGGAGACAUACAAGCGAACUUUGCUGUAUCUCUCCUCCUACAAGGUGGGAAGGACA	0.991385	AGCGAACUUUGCUGUAUCUCUCCU	0.8
Pos_902729_TGME49_chrVIIa	AGCGAAGACGUACGGAUACGUGUUUAGAUACUUGUAUAUAUAUAUAUAUAUAUUUAUAUACAUAUAUAUACAUAUAUAUAUAUAUAUACAUGUACAUAUUUGCACAUAUCUGUUUAUACGUUUUCUCGCU	0.995993	AGCGAAGACGUACGGAUACGUGUU	0.9
ame-miR-3741_1997060	UCUCCACUUCUCUUCUUCUCUCUCCUCUCCAGGAUCUUCUUUCUCCUCUCUGCGUUCUGCCUGCACUGCGCGACCAGCAGCGAAGGAUUGACGAGAGGAGAAGAGAGAGAAGGGAGAGAAGAAGAAAGAGAAGGGAGA	0.991067	AGCGAAGGAUUGACGAGAGGAGAA	0.9
Neg_1793196_TGME49_chrX	GGAAGUCCUUCUUCGGCUUGCCGCGGAGAAAGCGAAGGGGGCUGAAGAACGACUUCU	0.991067	AGCGAAGGGGGCUGAAGAACGACU	1
Neg_1975443_TGME49_chrXI	GUAGGCAGAGAGAUACACAGAUAGAUACGUAGCGACGCAUACAGGAACAGACAAAGAAACAUAUAUAUAUAUAUAUAUAUAUAAAAGAAAUAUAUAUAUAUAUAUAUAUAUAUGUAUAUAUGAAGAUGGAUGCGCGUAUAAAGGUGUUUGUGUGUGUAUUUCUGUCAC	0.992949	AGCGACGCAUACAGGAACAGACAA	0.4
Pos_2396592_TGME49_chrXII	GGUUGCUUAAGUUGCUGUGCGAACUUCGCGAGCGACUUCCGCAACC	0.990638	AGCGACUUCCGCAACC	0.8
cgr-miR-1903_1784812	AGCGACUUGUGAUGCUGAGAGGUGAUCUGUUGCUCUUCCAGCAGAGCGAGUUGUU	0.991385	AGCGACUUGUGAUGCUGAGAGGUG	1
Neg_339480_TGME49_chrIII	GAGGAAGGGGGAGACCACAGAGAAGAGUAAAGCGAGAGAGGCGGCUGUCGUUCUUUAGAGCAGCUUCUGGGGUGGCAGCACCUCUCGAGUGGGGACUUGUGUGUAUUUUCAGAGAGCGUUUUCUCCUUCUUC	0.992792	AGCGAGAGAGGCGGCUGUCGUUCU	0.6
Neg_362310_TGME49_chrIII	CUGCAGAGCGAGCGCUCUCGCUAUAUACAUAUAUAUAUAUAUAUAUAUAUAUAUAUAUAUGUAUAUGAGUGUGAGUGUGUUCAGGUGACUGUGG	0.991067	AGCGAGCGCUCUCGCUAUAUACAU	0.9
Pos_965518_TGME49_chrVIIb	AGCGAGCUCGAGUUGCGCAGAGGUGUCGUGACAGAGCUUGCU	0.990957	AGCGAGCUCGAGUUGCGCAGAGGU	0.9
Pos_1215102_TGME49_chrVIII	AGCGAUGGGGUUCGUCUUGUUAAGGCCAAGUGGUCUGCGAGACAGGAACCCUGCGCU	0.991023	AGCGAUGGGGUUCGUCUUGUUAAG	1
Pos_289084_TGME49_chrII	GAAGUGAGCGAUUGGAAGGUGAAGCGUUGCUUGUGCCAGAGUGUGCAAGGAAUACUGAGGGCGCGUAAGCAGCUUUUCUUCCUUCCAAUUCGGUCUGUUACUUC	0.991346	AGCGAUUGGAAGGUGAAGCGUUGC	1
mmu-miR-6414_2286979	CGUCCUCGCCGAAUAUACGGCGAUCCAGGAAGGCGAGGAAGAAGUUCUCAGCUCAGUCUCGAGGUGAGAGGAAGCGCAAGAGGAGCGAGAAGUUCUUCCUCGCCUUCCUGGAUCGCCGUAUAUGCGAGGUG	0.990426	AGCGCAAGAGGAGCGAGAAGUUCU	1
Neg_306708_TGME49_chrII	AGCGCACCUGAGAAGAUCGGAAAGUUGACCGAUGUUUUCGGUGACGUU	0.991067	AGCGCACCUGAGAAGAUCGGAAAG	0.9
hsv1-miR-H1-5p_2078734	AGCGCAGAGUUUUGCUUUGGCUGUCCUUCUUCUGAAGAAGUCGAAGGACAGGAAGUGGGGCUCUGGUGUU	0.990705	AGCGCAGAGUUUUGCUUUGGCUGU	1
Neg_858497_TGME49_chrVIIa	AGUGCCGUUUCGUCUUUCUCAAGGAGCGCGAGACGGCACU	0.990426	AGCGCGAGACGGCACU	0.9
Neg_1284902_TGME49_chrVIII	CAGAGAAGCGCGUAUCCGGGGUGGAAAGCACUCAAGUGUGUGACACCAGAGUUGCUUUCUCUUACCUUAGAUGUGCUUUUCUG	0.991067	AGCGCGUAUCCGGGGUGGAAAGCA	0.9
Pos_1097849_TGME49_chrVIIb	GGCAAGAGCGCGUCGAGGAUGGCCUCGACUCGCUUCGCC	0.991876	AGCGCGUCGAGGAUGGCCUCGACU	0.7
Pos_2029154_TGME49_chrXI	AGCGCGUUCCGGAAGAGAUGUACCCUUUUCCGGAGGAGUGCU	0.990426	AGCGCGUUCCGGAAGAGAUGUACC	0.7
Pos_1014859_TGME49_chrVIIb	AGCGGAAACGCAGGACUCAGAGGCCUCGCGGCGGGAAGGAGCGUCGCUUCUGACGCUCUCUCGCUGCUGCCUCUUCUGCGUUCUCUCCCU	0.991598	AGCGGAAACGCAGGACUCAGAGGC	0.9
tgo-novel-20-2_366746	AGCGGAAAGGAGACGUGGAGACGAGGAACCUCGAACGUGUCUCGUCGUCUCCGUUUCCGUU	0.991967	AGCGGAAAGGAGACGUGGAGACGA	1
Neg_1449667_TGME49_chrIX	AGCGGAAGAACGUGGAUUCUGGGGAGCUUGUCAGAAUCCACGUUCUCACCGUU	0.991067	AGCGGAAGAACGUGGAUUCUGGGG	1
Pos_1028553_TGME49_chrVIIb	AGCGGAAGGCGGAGAGAAUGUUUUUUUCUGCCAACCGCU	0.990744	AGCGGAAGGCGGAGAGAAUGUUUU	0.8
Neg_1869437_TGME49_chrX	GCGGCUUUUCUCGUCGCGGUGUCUUGUGCGAGCGGACGAGACACGAGCGGAGAAAAGGCCGU	0.991279	AGCGGACGAGACACGAGCGGAGAA	0.6
Pos_605647_TGME49_chrV	GAGCCGAGCGGCAGUUGCUAUGGCAGUGCCUUUCACUGAAAGGGCCAGGGUCAACUGCUGAACGUCGGCUU	0.991333	AGCGGCAGUUGCUAUGGCAGUGCC	1
Neg_1869559_TGME49_chrX	AGCGGCGAGAGAAGACACCAACGGUUGAUCGUCCGCGAACGCGACUGGUCGUUUUCUCUCGCUGUU	0.991664	AGCGGCGAGAGAAGACACCAACGG	0.9
Neg_1274584_TGME49_chrVIII	CGGGAAAGCGGCGCCGGAAGGGCGUCUGGUUUCCCG	0.990706	AGCGGCGCCGGAAGGGCGUCUGGU	0.7
Pos_137853_TGME49_chrIa	CAGCUUCUCGGAGGUGGUUGUCUGCUAGACAGCGGCUGUGACGAGCUG	0.991502	AGCGGCUGUGACGAGCUG	0.7
Pos_1317765_TGME49_chrVIII	AGCGGCUUUCGUCUCACGUCGUGUCGGCAGCCGACGUAGAGACGACGAGCCUCU	0.992981	AGCGGCUUUCGUCUCACGUCGUGU	0.9
Pos_1920608_TGME49_chrXI	AGCGGGACCCUCAUCGCUCGAAUCACGGCAAGAAACGGCCGGAGUUCUCAAAGCGUUGUGAGGUGUCUCGCU	0.991385	AGCGGGACCCUCAUCGCUCGAAUC	0.9
Pos_1010312_TGME49_chrVIIb	CGCUGUUUGUGGUUUUGCUCCUUUGCAAAAAGCGGGAGCAAAGCUAGAAACAGCG	0.990638	AGCGGGAGCAAAGCUAGAAACAGC	0.9
Neg_2316768_TGME49_chrXII	CUGUGCAGCGGGGGACUGAACACAAUUCAGGACCUGGGAUGCACAG	0.992285	AGCGGGGGACUGAACACAAUUCAG	0.5
Pos_602249_TGME49_chrV	UUGUCUUCGUUACGCGCCUUGUUGACGUCUCUGUACGUGUUUACAAAUCCAAAAAGCGUAAGUGUGAAGCCAGGUACAAAGACGUAAAUGCACUUUAUAUUAAAAGGUGCUCUGUACUACGCAGGGCAA	0.990124	AGCGUAAGUGUGAAGCCAGGUACA	0.5
Pos_736350_TGME49_chrVI	AGCGUACCUGUGUCAAAGUCGUCCGGUCUAUGGAGCUUUGCGUGUCUUGGAAGAGUUCCUACACCUGAGACGCAGGACGCU	0.992825	AGCGUACCUGUGUCAAAGUCGUCC	0.8
Pos_1156779_TGME49_chrVIII	GGGUGUGUUCUGUACGGUUCGUGACAAACGAGCGUAUAUAACACACCU	0.995554	AGCGUAUAUAACACACCU	0.7
ppy-miR-516a-3p_842334	GCUCUUUUGUCGCGCGUACUCCUCCUGAGCUGGGACGCUGCGUCUCCGACGAGCAGCGUCAGAGGCUUGGACCUCUGAAAGCCUCCGAGGAAGACGCUGCUUCCCUUCAGAGAGAGCGGCCGCGGAAGAGC	0.990496	AGCGUCAGAGGCUUGGACCUCUGA	0.4
Neg_914825_TGME49_chrVIIa	UGCAUGAAUAAAUCGUACGCUGUUUUGUUCAGCGUCGAUUGGUUUAUCCA	0.994951	AGCGUCGAUUGGUUUAUCCA	0.8
Neg_1753333_TGME49_chrX	UCGCAUGCAGCGGCGAAAGGUAGGACUUUGAGCGUCGCUGUUUGCGA	0.991235	AGCGUCGCUGUUUGCGA	0.6
Pos_1532171_TGME49_chrIX	CGGAGAGUACGUUGCGGCGCUUAGUUGACGAGCGUCGUGACGGUCUCUGUCG	0.990744	AGCGUCGUGACGGUCUCUGUCG	0.8
Pos_474879_TGME49_chrIV	GCUGUUAGCGUCGUUCUUACGGCCGCAACGAAUAUGUCCCUCUCUCGUAUCAGUAGCACUCCUUGGCCGUAGGAACGACGCGUGAUGGC	0.991385	AGCGUCGUUCUUACGGCCGCAACG	0.9
Neg_2007747_TGME49_chrXI	AUUUUCAUUCAGCAUGCUCAGGUUCGCAGCUUUACCUGCCAUAUGAUCAACAUAAGCGUCUCCUUAAUGUCUAUGGCUUGGUUCAACUCAUGAAGUUGGGGGACCUGACACGGUAGAUGACAAU	0.996899	AGCGUCUCCUUAAUGUCUAUGGCU	1
mmu-miR-467g_2380833	AGCGUGUGGUCAUACACUUACGCAUCCACAAAGACAUAUACACACAUAUGGACACGUAUAUAUAUACUCAUAUAUAUAUAUAUAUAUAUACAUGUAUAUAUAUGUAUGUAUUUAUAUCAUUUUCUAGAUGUCUCUCCACUGCCUGUGUAGAUCCACGUU	0.991003	AGCGUGUGGUCAUACACUUACGCA	0.6
Neg_1158868_TGME49_chrVIII	CGUUUGAGCGUUUACAUGUUUGGUUUCGAGCAACCUCGUUUCCCUCCAUGUGUUGUCGGGAAACCACGAGUCCAACUCGAAGUAUAUACACCCAAGAAAAAAAUGUUACGAACAUUCAUGCUGAGACG	0.995697	AGCGUUUACAUGUUUGGUUUCGAG	0.9
Neg_439093_TGME49_chrIV	GCGUUGACAACGGUCUUGUUGAAGUGAAGACCUGUUCUGCGUGACUACAGCGUUUGGUGUGACGAACAUGCAAAAACAGGUAACUUCACAACAGUCGUCCGGUUGAUAAUGC	0.99905	AGCGUUUGGUGUGACGAACAUGCA	0.4
Neg_2050400_TGME49_chrXI	GAGAGAAGCGUUUUUCGCGUACUUUUUCUUGCUCGGAGAACGGCUGCUGCUCCAGCUCUCUGAGGAGUACGAAGCGCUUCUCUC	0.991664	AGCGUUUUUCGCGUACUUUUUCUU	0.7
bmo-miR-2836_143257	UAUGUCUGCUUUAAAACAUUUGCGUCGAACGAUAAACGCGGAUUACUCUGUUCGGGGGUUUGAUAUGCGCCGAGCUAAGCUUAAGAGACGGCGGUCUACGGCGGGAUGGGUUAAGGUGACAUA	0.99362	AGCUAAGCUUAAGAGACGGCGGUC	0.7
Pos_1999312_TGME49_chrXI	AGCUAAGUGCAGUUUAGGUCGAGAAACUGUCUUGGCU	0.995554	AGCUAAGUGCAGUUUAGGUCGAGA	0.7
hsa-miR-4315_815855	CCCCUCUUUCCGUCCUGCUCAGAAAGCUACAGGUGAGCAGAGCGGAGAGAAAGG	0.992702	AGCUACAGGUGAGCAGAGCGGAGA	0.6
hsa-miR-1207-5p_2398558	CUCUGCGUCCCUCCCAGUCUCCCUUCUUCUCUCCGCAUCUGCGAGAGAAGCUAGGACGCGGGAGGCCCGCGGAG	0.991385	AGCUAGGACGCGGGAGGCCCGCGG	0.7
Pos_1580179_TGME49_chrIX	GGAAAGUGGUCGCGGGCAAAAGUCAGCUAGGUUCUCCGCCUGUUACGAUUAAGGAGUGAACCACAGUUCGUACGGAGUUGGAGAGAGAACCUGAAAAGACAAUGCGUAUUAUAAGGCGCACUUUCC	0.99185	AGCUAGGUUCUCCGCCUGUUACGA	0.9
mmu-miR-669b-3p_2022476	AUGUGAAGCUAUACAAACAUAUAUAUAUAUAUAUAUGUAUGUGUGUUUGUAUAGCUUUACAU	0.991067	AGCUAUACAAACAUAUAUAUAUAU	0.9
dme-miR-9388-3p_879751	AGCUAUAGGUGCUUAUAUAUGUAUAUAUAUAUAUAUAUGUACAUAUAUAUAUAUAUAUAUAUAUAUAUAUAUGUACAUAUAUACAUAUGUACAUAUACAUACUCUUCUAGCU	0.991067	AGCUAUAGGUGCUUAUAUAUGUAU	0.9
hsa-miR-5011-5p_2169364	AUAUAUAUAUAUAUAUAUAUAUAUAUAUAUACAGCCACGCACAUACGGAGCUAUAUAUACAUAUAUAUAUAUAUAUAUGUAUAU	0.991067	AGCUAUAUAUACAUAUAUAUAUAU	1
Neg_1705946_TGME49_chrX	GGCCGUAGCUAUGGUCCGUCAUAUAGAAGCGGGUAUGGUCCGUCCUAUGACGGCGGUGGGUAUGGCC	0.991385	AGCUAUGGUCCGUCAUAUAGAAGC	0.8
Pos_2009628_TGME49_chrXI	GCCUUGGCCUCUUCUUGAACUUUUUUCGAAAGCUCAAAGGAGUUGAAUGAGGAGGCCGUUGC	0.991067	AGCUCAAAGGAGUUGAAUGAGGAG	0.7
Pos_2245255_TGME49_chrXII	UUCUGCAGCUCAAGAGCGUCAGUCUGCGUUCGAUGGGCAUGCAGAG	0.990957	AGCUCAAGAGCGUCAGUCUGCGUU	0.6
Neg_1159651_TGME49_chrVIII	AGCUCAAGUGAGAGACACAUGUGUAUGUAUAUGUUUCCUUUCGCAAGAGUU	0.995554	AGCUCAAGUGAGAGACACAUGUGU	1
Neg_1190187_TGME49_chrVIII	GAGGAGGCAGAAGGAGCAGGCGGCAGCUCAGCUGCCGCCUGCUCCACCUCUGUCUGUUCCUC	0.990957	AGCUCAGCUGCCGCCUGCUCCACC	0.8
Pos_1036440_TGME49_chrVIIb	CGCGCGAGCUCAUGAGAGAGGUGUCACGUUUCGGACUUCGCGGGAGUCCCUGACCGAGACACCUCUCCGUGGCCGCGUG	0.991385	AGCUCAUGAGAGAGGUGUCACGUU	1
Neg_1993539_TGME49_chrXI	AUGAGCAGCUCCCUGGCAGACGUGUAGUUGCACGUCAGUCAGGGAAAUUGUCUUAU	0.994951	AGCUCCCUGGCAGACGUGUAGUUG	0.7
Pos_1013283_TGME49_chrVIIb	AGCUCGGAGAGAAGGUAAGCUUGUUUGCCUUCUUACCGACCGCU	0.991067	AGCUCGGAGAGAAGGUAAGCUUGU	0.9
ppy-miR-3155a_1882910	AGCUCGGGCACAGCUGUUGUCUCUUCAGUUGGAACGGAUGGUUCUGCAGAGAUGAUACUGUCUCCGAGCU	0.991067	AGCUCGGGCACAGCUGUUGUCUCU	0.9
Pos_2009577_TGME49_chrXI	GCGGAAAGCUCUAGAGCGAAGCUCCGCUUAAGAGGUUUCUGC	0.991279	AGCUCUAGAGCGAAGCUCCGCUUA	0.7
Pos_764452_TGME49_chrVI	GAGGGGAGACACAAGGGGAGCAUAAGCUCUCUUCUUUUGGUGUGUCUCUCCUU	0.990705	AGCUCUCUUCUUUUGGUGUGUCUC	0.5
Pos_2050621_TGME49_chrXI	CGGCAAAAGGGGUGAGAGGCUACCGGAGGUAGCUCUGAGGAGUUCGUUAGUGCUUUUUGUCCGGCAUAUCCGCAGAGCUAUCUACUACGGUCGGCGUUUCGCGUGCCG	0.996024	AGCUCUGAGGAGUUCGUUAGUGCU	0.5
Neg_417102_TGME49_chrIII	GUCUGCAUGCAUGCAUUGGUCUGUAGCUCUGCAUGUAUGUAGAU	0.991279	AGCUCUGCAUGUAUGUAGAU	0.7
Pos_1020978_TGME49_chrVIIb	AGCUCUGUCGACGCUUUCUGUGCGUCGGAAGGAGCU	0.990428	AGCUCUGUCGACGCUUUCUGUGCG	0.8
Neg_1695278_TGME49_chrX	GGAAUGCUACCAGCUCUGUGAGAGAGCUGAGUCCGCGUUCU	0.991067	AGCUGAGUCCGCGUUCU	0.4
Pos_2329622_TGME49_chrXII	UCGACGAGCUGCUAGAGGAGUUGAUGCUGUUUCAUACUCCUUCAGUUGGUUGA	0.991385	AGCUGCUAGAGGAGUUGAUGCUGU	0.7
sme-miR-2154-5p_926582	UGCCAGUUGUACAACUGAAUUCUUAGCUGUAGAACUAAACGCA	0.990798	AGCUGUAGAACUAAACGCA	0.7
mdo-miR-7342-5p_1367514	UUUCUAGAAGAGAGAGGCAGCGGGCAGGAAAGCUGUCCUGCCUCUCCCCUUGUAUGAAA	0.991067	AGCUGUCCUGCCUCUCCCCUUGUA	1
Pos_20067_tgme49_asmbl.197	UCAGCUAGCUGUCGUAGUUACUUUGAAACAGAAGUUACUUCUUCGGUGGCAUAGAGUUACUACAGUAGCUAUGUUGA	0.994951	AGCUGUCGUAGUUACUUUGAAACA	0.9
Neg_287331_TGME49_chrII	UGUACAUACAAAGGUGCGGAACGGCGAACAAGCUGUGUCGCGACUGUGGUGUAUGUACA	0.991664	AGCUGUGUCGCGACUGUGGUGUAU	0.7
Pos_1750237_TGME49_chrX	AGCUGUUGGUAAGUCCUCAGGAAACAAAUGUAAGUCCUCGUAUGACAAUUUGAGUCACUAUGACGUACAAGUGUGAUUAUGUUGGGUCUUACUUAUUUGUGUCCGUGGAAGUUACCCAGCU	0.997442	AGCUGUUGGUAAGUCCUCAGGAAA	0.9
Pos_1964008_TGME49_chrXI	CGUUUGCUCGUGCUGAUUCUUUGCAAGCUUAGCGUACGUUGCAUUGUCAGCUUAAGCUUGAGCGAAGGAUCGUGCCAGUGAGAAACG	0.990006	AGCUUAAGCUUGAGCGAAGGAUCG	0.9
Pos_2085389_TGME49_chrXI	UCGAAAAGCUUAUUUGACCUUUUGUGUCAGGCUUUUUGUC	0.995389	AGCUUAUUUGACCUUUUGUGUCAG	0.6
Pos_817427_TGME49_chrVIIa	CCCUUGAGCUUCUACCUUCCUUUACAGAAUAAGGAAGGUUAGUCAAGAGG	0.994785	AGCUUCUACCUUCCUUUACAGAAU	0.6
Neg_570561_TGME49_chrV	AGCUUCUGUAACUAGAUAUCGAACGCUAGUUAAUACACAAGAAGCU	0.990171	AGCUUCUGUAACUAGAUAUCGAAC	0.9
Neg_2036045_TGME49_chrXI	CAGUCAAGCUUCUUCCUCUGUCUCGACUGCUGCUCCGUCUGUCCUCCCUCCCUCCCUCCCAACCCAGGGAGGCAGAGAAAGCAGCCGGGACAGAGGAAGAAGCUUGACUG	0.990744	AGCUUCUUCCUCUGUCUCGACUGC	1
Neg_981794_TGME49_chrVIIb	GCCGCAGGAAAAGAAGCCGCGGGCAGCUUCUUCUCCUGCGGU	0.990638	AGCUUCUUCUCCUGCGGU	0.4
Pos_1964008_TGME49_chrXI	CGUUUGCUCGUGCUGAUUCUUUGCAAGCUUAGCGUACGUUGCAUUGUCAGCUUAAGCUUGAGCGAAGGAUCGUGCCAGUGAGAAACG	0.990006	AGCUUGAGCGAAGGAUCGUGCCAG	1
Neg_1449667_TGME49_chrIX	AGCGGAAGAACGUGGAUUCUGGGGAGCUUGUCAGAAUCCACGUUCUCACCGUU	0.991067	AGCUUGUCAGAAUCCACGUUCUCA	0.5
tch-miR-1277-5p_943762	ACCUGCAUGGGCUGUAUGCAUGCAUACAUACACAAGAAUAGGUUCAUUCAUAUAUAUAUAUAUAUAUAUAUACAUACGUAUGUUAAUAUAUAUAUAUAUAUAUGUUAAUGAACACCGUCGAGCUUGUGUUUGAAUGCACAUGAGGUCCGCUGCAUGU	0.991067	AGCUUGUGUUUGAAUGCACAUGAG	0.4
Neg_823279_TGME49_chrVIIa	AGCUUUGAUGGUCUCGUGGAGUGGUUAAGAUCAGAACAGAUCUUAACUUCUCCAGAUCCGUCACAGCU	0.991067	AGCUUUGAUGGUCUCGUGGAGUGG	1
Neg_1417681_TGME49_chrIX	ACAGAGGAGAGACAGCACAGUGGGCACAGAAGGAAAACUGGAGCAAAGGAAACGCGCGAGAAAGGAAGAGGGAAAAAAAGAGCUCGCUCUUUUUCUCGGCGUGAACGCCCUGCCUCCUUUUCUUUUGUUCUCUCGUGUUUGUUCUCUCCUUUGU	0.991067	AGGAAAACUGGAGCAAAGGAAACG	0.5
Pos_1548731_TGME49_chrIX	UUGUCGAGGAAACCAGUAGGUGCAACUUUGGUAUAUCCGAUAA	0.994335	AGGAAACCAGUAGGUGCAACUUUG	0.6
Neg_1666669_TGME49_chrX	GUCUUCCUCGCAAGUCGCUGUUUCCUCGAGCCCUUCUAGAAAAGGGUGAGGAAAGUGGCCUGCGAGAAAGAC	0.991067	AGGAAAGUGGCCUGCGAGAAAGAC	0.8
tgo-novel-34-9-5p_29109	CCCACACCGUUAUUUCAAACAACAAAUCUGAGGAACAUUUGAGAGAGAGUGAAAGAUUGUAUCUUUCUGCAUCUCUCUCGAUGUGCUUUCAGAUUGCUUCCUAAACUAUAAUGUUAUUUUAAAUUUUCAGCAAUGGAUGUCUUGG	0.996194	AGGAACAUUUGAGAGAGAGUGAAA	0.6
tgo-novel-34-9-5p_5395	CCCACACCGUUAUUUCAAACAACAAAUCUGAGGAACAUUUGAGAGAGAGUGAAAGAUUGUAUCUUUCUGCAUCUCUCUCGAUGUGCUUUCAGAUUGCUUCCUAAACUAUAAUGUUAUUUUAAAUUUUCAGCAAUGGAUGUCUUGG	0.996194	AGGAACAUUUGAGAGAGAGUGAAA	0.6
tgo-novel-34-9-3p_21659	AAUCUGAGGAACAUUUGAGAGAGAGUGAAAGAUUGUAUCUUUCUGCAUCUCUCUCGAUGUGCUUUCAGAUU	0.994951	AGGAACAUUUGAGAGAGAGUGAAA	1
tgo-novel-34-9-3p_21899	AAUCUGAGGAACAUUUGAGAGAGAGUGAAAGAUUGUAUCUUUCUGCAUCUCUCUCGAUGUGCUUUCAGAUU	0.994951	AGGAACAUUUGAGAGAGAGUGAAA	1
tgo-novel-34-9-3p_2375	AAUCUGAGGAACAUUUGAGAGAGAGUGAAAGAUUGUAUCUUUCUGCAUCUCUCUCGAUGUGCUUUCAGAUU	0.994951	AGGAACAUUUGAGAGAGAGUGAAA	1
tgo-novel-34-9-3p_23885	AAUCUGAGGAACAUUUGAGAGAGAGUGAAAGAUUGUAUCUUUCUGCAUCUCUCUCGAUGUGCUUUCAGAUU	0.994951	AGGAACAUUUGAGAGAGAGUGAAA	1
tgo-novel-34-9-3p_24255	AAUCUGAGGAACAUUUGAGAGAGAGUGAAAGAUUGUAUCUUUCUGCAUCUCUCUCGAUGUGCUUUCAGAUU	0.994951	AGGAACAUUUGAGAGAGAGUGAAA	1
tgo-novel-34-9-3p_27046	AAUCUGAGGAACAUUUGAGAGAGAGUGAAAGAUUGUAUCUUUCUGCAUCUCUCUCGAUGUGCUUUCAGAUU	0.994951	AGGAACAUUUGAGAGAGAGUGAAA	1
tgo-novel-34-9-3p_31687	AAUCUGAGGAACAUUUGAGAGAGAGUGAAAGAUUGUAUCUUUCUGCAUCUCUCUCGAUGUGCUUUCAGAUU	0.994951	AGGAACAUUUGAGAGAGAGUGAAA	1
tgo-novel-34-9-3p_31888	AAUCUGAGGAACAUUUGAGAGAGAGUGAAAGAUUGUAUCUUUCUGCAUCUCUCUCGAUGUGCUUUCAGAUU	0.994951	AGGAACAUUUGAGAGAGAGUGAAA	1
tgo-novel-34-9-3p_34326	AAUCUGAGGAACAUUUGAGAGAGAGUGAAAGAUUGUAUCUUUCUGCAUCUCUCUCGAUGUGCUUUCAGAUU	0.994951	AGGAACAUUUGAGAGAGAGUGAAA	1
tgo-novel-34-9-3p_34439	AAUCUGAGGAACAUUUGAGAGAGAGUGAAAGAUUGUAUCUUUCUGCAUCUCUCUCGAUGUGCUUUCAGAUU	0.994951	AGGAACAUUUGAGAGAGAGUGAAA	1
tgo-novel-34-9-3p_35550	AAUCUGAGGAACAUUUGAGAGAGAGUGAAAGAUUGUAUCUUUCUGCAUCUCUCUCGAUGUGCUUUCAGAUU	0.994951	AGGAACAUUUGAGAGAGAGUGAAA	1
tgo-novel-34-9-3p_5054	AAUCUGAGGAACAUUUGAGAGAGAGUGAAAGAUUGUAUCUUUCUGCAUCUCUCUCGAUGUGCUUUCAGAUU	0.994951	AGGAACAUUUGAGAGAGAGUGAAA	1
tgo-novel-34-9-3p_5392	AAUCUGAGGAACAUUUGAGAGAGAGUGAAAGAUUGUAUCUUUCUGCAUCUCUCUCGAUGUGCUUUCAGAUU	0.994951	AGGAACAUUUGAGAGAGAGUGAAA	1
tgo-novel-34-9-3p_8451	AAUCUGAGGAACAUUUGAGAGAGAGUGAAAGAUUGUAUCUUUCUGCAUCUCUCUCGAUGUGCUUUCAGAUU	0.994951	AGGAACAUUUGAGAGAGAGUGAAA	1
hsa-miR-1279_31888	UUGGGUAGGUGGAGAAUAAUGUCAUACGUGAAUUGUCGUAAAGUUAGACAAAUAAAUAUUUGUUUAACUUUUCGAGAAGCACUAUGAAGCUUCACCUGCUUAG	0.994951	AGGAACAUUUGAGAGAGAGUGAAA	1
Pos_1014170_TGME49_chrVIIb	CAACGUACGCUUAGUUUUCUGCGCAAGGGUUAAUGACUCUAAGCGCUUAGGAACGAGCGUACGUUG	0.991385	AGGAACGAGCGUACGUUG	0.8
cin-miR-4153-3p_1678999	AGGAAGAGAUUGAUCUACAACUCGCGAUUGGUUACGUGGUCCACGAAAACUCCAUGAAGUGUAGAAGUGACAUCGCAGAUAUAUAUGACAUCUUCGUAGGACGCGUCACCGAUCGGGAGUUGUACAUCAAUCUCUUCCU	0.991385	AGGAAGAGAUUGAUCUACAACUCG	1
hsa-miR-6873-3p_1643981	AAGAGAGAGACCCAGAGAGCAGAGAGGGAGAGGAAGGGAGAAGAGAGCGAGUGGGCGACGAAGCCGUCCAAGUGGACGUCGCUCUUGGCUUCUUUUCUCUCUUCUUCUCUCUCUUUUUCUCUGUCUUCUUCUCUCUCUU	0.991688	AGGAAGGGAGAAGAGAGCGAGUGG	0.6
Pos_993630_TGME49_chrVIIb	GAGGAGAGGAAGGGUGGGAGCUCAUGGUGACCGACACCACUCUUGCCUCUUCUUUUUCUC	0.990744	AGGAAGGGUGGGAGCUCAUGGUGA	1
Pos_1094600_TGME49_chrVIIb	AGGAAGGUGUACCCCGCGCUGUACGUCGCGGGCACCUUCCU	0.990744	AGGAAGGUGUACCCCGCGCUGUAC	0.9
Neg_263691_TGME49_chrII	AGGAAGUAGAAGGUCGAGGCGGAGACAACAAGGAGGCGGGGUCCGGUCUCGGCCUUCUACUUCCU	0.991967	AGGAAGUAGAAGGUCGAGGCGGAG	1
mdo-miR-7398e-5p_1275882	UUGUACAGGAAUGUAAGUGUAGAGUUGGGUGAAAGCUCACCUGUUUCUACAUUUUCAAGCGCCGUACGA	0.991385	AGGAAUGUAAGUGUAGAGUUGGGU	1
hsa-miR-4320_605032	AGGAAUUAGAGGUUUUACCGUUAGCGUGUAUGGUUUGAAACAAGUUGUACUUCGUGCUGAAAAGGGCACACGGCUGUCCUGCAGACGAAGAGACAAAAAGAGCAUCAGGUUUCUGGUUCUCUAGCUUCCU	0.995069	AGGAAUUAGAGGUUUUACCGUUAG	0.8
ola-miR-459-3p_1783848	AUCGUAAGGAAUUCAUUGUUGUUACUGAACUGGUUCCUGCGAU	0.993854	AGGAAUUCAUUGUUGUUACUGAAC	0.7
Neg_1284545_TGME49_chrVIII	UGGCAGGGAGAAAUGCGAUUUUCCCGCGAGUCGAGUUCGAGACGGUCUAGGAAUUUGUUUCUGAACUCGACGUUCUGGGAGGAUGCCUUUCCCUUCCA	0.991385	AGGAAUUUGUUUCUGAACUCGACG	0.7
Pos_122956_TGME49_chrIa	UCUGUGAAUGUCGCCGGGAGGAGCAGGACAAGUUACUGGGGCAGUUAGACUUUUCUUGUUUUUCUCGCUGACGUCCGCGCAGA	0.991067	AGGACAAGUUACUGGGGCAGUUAG	0.4
Pos_1571322_TGME49_chrIX	GACGGGUGUUUCUGCGGGUGUGUCAGGACACACCCGCAGAAACACCCGUC	0.990426	AGGACACACCCGCAGAAACACCCG	0.9
Neg_560490_TGME49_chrV	GUAGAGAGGACAGAAAAGGAAGACAAGGAACAGGAGACGGCGGGGGGUCUGUUAUUUUUCAUGCCGGCUCAGCCUGUCCUGGCCUUGUCUUUUCUUUCUCUCGAC	0.991664	AGGACAGAAAAGGAAGACAAGGAA	0.9
Neg_1375662_TGME49_chrVIII	CACACACACACACACGUUUCUGUGUAUGCAAGGACAGCGAACGGAUGUGCAAGCGUGUGUGUGUGUGUG	0.991385	AGGACAGCGAACGGAUGUGCAAGC	0.5
Neg_866450_TGME49_chrVIIa	GGCCUCGAGUGACCUCUGCAUGGGAGGACAUGUCGAGGCC	0.990426	AGGACAUGUCGAGGCC	0.7
Pos_794406_TGME49_chrVIIa	GGGAGUUCUCUCCUGGGUCUUGCGAGGACCCAGCGGCGAACUCCC	0.991067	AGGACCCAGCGGCGAACUCCC	0.8
ptc-miR396e-3p_1344752	UGGUCGGAGAGUAGGGAGGGGAACGUGACUUUGUCUCACACCUUUCUUGAGGACAGGACCGACGUUUGUCCUCCUUCUCUUUGACCA	0.990744	AGGACCGACGUUUGUCCUCCUUCU	1
Pos_1438639_TGME49_chrIX	AGGACCGAGGACUUUGCGCAGUUGGUGGAACGCGUUCCACUCGACUGCUAGGCUCGGUUCU	0.990426	AGGACCGAGGACUUUGCGCAGUUG	1
Pos_906307_TGME49_chrVIIa	UGCCUUAGCAAGUCGCGGUCCAGCAGGACCUGUGACUUAGGUA	0.990744	AGGACCUGUGACUUAGGUA	0.6
Pos_32781_tgme49_asmbl.681	AGGACCUUUUUGAGGUGUGUUACUUCACACCUCUUUAGGUCUU	0.991688	AGGACCUUUUUGAGGUGUGUUACU	0.9
Pos_4792_tgme49_asmbl.1309	AGGACCUUUUUGAGGUGUGUUACUUCACACCUCUUUAGGUCUU	0.991688	AGGACCUUUUUGAGGUGUGUUACU	0.9
Pos_1107087_TGME49_chrVIIb	AUACGAGUUUCCAUAGUUGCGUCCGUACGCACAUCUCUUGUGACGGUGAGGACGAACUGUGGGCAAACUGUAU	0.991067	AGGACGAACUGUGGGCAAACUGUA	0.9
Neg_1158952_TGME49_chrVIII	AGGACGACGGAGGUGGUGCCGUCGCCCACCUCUUUGUCCU	0.991023	AGGACGACGGAGGUGGUGCCGUCG	0.9
Pos_939399_TGME49_chrVIIa	GGAAAAGAAGACGGACAAGGCACAAGGACGAGAGGAAUGAGUGGGGUCUAGCUCCAGUUUCUCUCGCGCUCUUUGCGCGUCUUUCUGCUUCUUUUUC	0.991067	AGGACGAGAGGAAUGAGUGGGGUC	0.7
Neg_1205018_TGME49_chrVIII	CCCAUGCGUCCGAGAAACGAGAUGGAGACAAGGACGAUGUCCAUGUCUCCAUCUGUGUAGCUGACCAGGGG	0.991346	AGGACGAUGUCCAUGUCUCCAUCU	0.7
Pos_115458_TGME49_chrIa	GUGGACCCUCCUUGUCUUAGUGUCUUCGGAAGGACGCAAAGCAAGAGAGGGCAC	0.994951	AGGACGCAAAGCAAGAGAGGGCAC	0.8
Neg_1152892_TGME49_chrVIII	GGAGCGUCUUGGGAACCUCCAGACUCGUCCUUCUCUCCGACCAUGAGGAGGACGGGAGUGGAGACCAGGAGGUUUC	0.991385	AGGACGGGAGUGGAGACCAGGAGG	0.9
Pos_2361850_TGME49_chrXII	AGGACGUCCUUAUGAGGUACGAGCACCUCCUUAAGGCGUUCU	0.991067	AGGACGUCCUUAUGAGGUACGAGC	0.9
Pos_1645357_TGME49_chrX	GCAUCUUUGUUGCUAGGUUCCGCGAGGACUGAGGACGGUUCUUACGGGGCCAGUAAGGACAGUAAGAUGC	0.991385	AGGACUGAGGACGGUUCUUACGGG	0.5
Neg_1595212_TGME49_chrIX	AAGAGCAGGACUGGGGGUUUUCUGCUGGACUCCCAGAUUUCUUGCUCUU	0.990426	AGGACUGGGGGUUUUCUGCUGGAC	0.8
Pos_1875677_TGME49_chrX	GGGCGAAGGAGAACGGCCGGCCGAGCCGAGCAGCAACUGGAGCUCAGCUGGCGGUCUGCUUUUCCUUCGCCU	0.991598	AGGAGAACGGCCGGCCGAGCCGAG	1
mmu-miR-7012-3p_1901888	CCGCGUUUAAGCUCGGAGGAGGAGAGGAGACGCAGGUCCUCCUUUGCCUUCUUUAGCUUCGCGG	0.990426	AGGAGACGCAGGUCCUCCUUUGCC	0.5
Pos_2127267_TGME49_chrXI	AGGCGAGCGACUUGAGAGCGUAAAAGGAGACUACGACCCCUGGGUUGUCAAGGUCUCCUUUGCUGUCAGUGUCGUCCCCU	0.991385	AGGAGACUACGACCCCUGGGUUGU	0.6
Neg_1386367_TGME49_chrVIII	AGGAGAGCUUUGGAAAGGCGACCUCGCCGGCGCCGUCGCCUUUCCAAAGCCUUCU	0.991598	AGGAGAGCUUUGGAAAGGCGACCU	1
Pos_1289614_TGME49_chrVIII	ACUUCUUUCUCUAACUUUUCUCAAAGGAGAGUUGGUAAGAAGGUC	0.995389	AGGAGAGUUGGUAAGAAGGUC	0.5
mmu-miR-669d-2-3p_1889486	GUCCGUAGGAGAUGUGGAGAGGUAUAUGUGUAUAUAUGUAUAUAGAUAUAUAUCCAUAUACAUCUAUAUACAUAUAUAUAUAUAUAUAUACUCUGUUCCUACAGGAC	0.991346	AGGAGAUGUGGAGAGGUAUAUGUG	1
mmu-miR-669d-2-3p_1889485	GUCCGUAGGAGAUGUGGAGAGGUAUAUGUGUAUAUAUGUAUAUAGAUAUAUAUCCAUAUACAUCUAUAUACAUAUAUAUAUAUAUAUAUACUCUGUUCCUACAGGACUGCUGCGGAU	0.991067	AGGAGAUGUGGAGAGGUAUAUGUG	1
Neg_286804_TGME49_chrII	GGAGACAGAGGCAUCAAACGAACGAGGAGCAGUUCCGUCUGAAGCCUCUGACAGCC	0.991688	AGGAGCAGUUCCGUCUGAAGCCUC	0.9
hsa-miR-7111-3p_1542816	CUCCGCGCGCUCUCUUCGCUCCUUCCAGGUCUUUCGCGCUGAGACGGAAGGAGCCGGGAGGUCGCGGAG	0.990274	AGGAGCCGGGAGGUCGCGGAG	0.9
Pos_117800_TGME49_chrIa	GCUCUUGGUUCCUGCGUUUUUCGAAGGAGGAGCAAGGACCAGGAGC	0.990426	AGGAGGAGCAAGGACCAGGAGC	0.5
Pos_1994294_TGME49_chrXI	CACAGACAGGGGCAAGGCCAGAGAAGGAGGCAACGGGCCUCUUUUUCUUCUUCCCCUCGUG	0.991067	AGGAGGCAACGGGCCUCUUUUUCU	0.4
Pos_382489_TGME49_chrIII	GAAGCGAGGAGGCCUCUUUUCGAGAGGCCAGACUUCGCUUU	0.991067	AGGAGGCCUCUUUUCGAGAGGCCA	0.7
hsa-miR-6728-5p_210073	GGAGAAGUGGCUUCGCUUCUUCUCGUUUGGGAUGGAAGAAACAGAGGGAGGAGGCGAAAUCUAGUUCUCC	0.990426	AGGAGGCGAAAUCUAGUUCUCC	0.8
Neg_263691_TGME49_chrII	AGGAAGUAGAAGGUCGAGGCGGAGACAACAAGGAGGCGGGGUCCGGUCUCGGCCUUCUACUUCCU	0.991967	AGGAGGCGGGGUCCGGUCUCGGCC	0.4
Pos_1583993_TGME49_chrIX	CUGACCGUGGCACGCUUAGUUAUUAGGAGGCUACGGUCGG	0.990744	AGGAGGCUACGGUCGG	0.5
Pos_512508_TGME49_chrIV	AGGAGUAGUAGCAAGCCUGUAAGCUCUAUAGGCUUAGUUUUGUUACUCCU	0.994785	AGGAGUAGUAGCAAGCCUGUAAGC	1
Pos_838638_TGME49_chrVIIa	CCUUGCAGGAGUCACUUAUUUAGUUAGCGUCCUGCAGGG	0.990744	AGGAGUCACUUAUUUAGUUAGCGU	0.8
ppc-miR-2238f-5p_320657	GAGCUGAGGAGUGAACGGCGCAGCCUUCACUCCUGCUU	0.991558	AGGAGUGAACGGCGCAGCCUUCAC	0.8
Pos_635487_TGME49_chrV	GACCUUUGCUCUUUACUCACAAUAAGGAGUGAGGAACUCAGGUC	0.991688	AGGAGUGAGGAACUCAGGUC	0.4
Pos_1232450_TGME49_chrVIII	GCGGAGAGGAGUGGCGAGCUUUGUUUCUCGCUUCCCUUUCUGC	0.990957	AGGAGUGGCGAGCUUUGUUUCUCG	0.6
Pos_1593975_TGME49_chrIX	AGUUCUUCUUGUCGUAGCUUCCGAGUCUUCAGGAGUUGCUCUUGGGGGCGCGGUGUUACAGCAGGCUGGAGCU	0.991385	AGGAGUUGCUCUUGGGGGCGCGGU	0.8
Neg_1332575_TGME49_chrVIII	GAGGGGAGGAUAUGUGCGUACGUUGCUGCGUAUAUGCUGGCCCUU	0.991183	AGGAUAUGUGCGUACGUUGCUGCG	0.6
Neg_2207167_TGME49_chrXII	UGUUGACACUGCGGAGAACGGGUUUUAUUUUUCGAAUUUUUCGAAGAAAGGAUCCCAGUUCGCUUCUGCGGGUUUGACA	0.991067	AGGAUCCCAGUUCGCUUCUGCGGG	1
Pos_1153907_TGME49_chrVIII	CGUAGAGAGAUUGAGUUGUAGUUAAGUCAUAGGAUCCUACAUUUCGCAGAGGUUAGUGGGUCUUGGCCUAACAUAGAGUACUGACUUUUUCAUGAGCUGUAGGAUCCACGAGGCAUGUCUCUUUGCG	0.995993	AGGAUCCUACAUUUCGCAGAGGUU	0.8
ame-miR-3741_1997060	UCUCCACUUCUCUUCUUCUCUCUCCUCUCCAGGAUCUUCUUUCUCCUCUCUGCGUUCUGCCUGCACUGCGCGACCAGCAGCGAAGGAUUGACGAGAGGAGAAGAGAGAGAAGGGAGAGAAGAAGAAAGAGAAGGGAGA	0.991067	AGGAUCUUCUUUCUCCUCUCUGCG	0.5
mml-miR-549b-5p_1437855	UCGUUCGAACACACUUUUGCUUGACAAUUAAGGAUGAGUUGGAGAGCGA	0.990191	AGGAUGAGUUGGAGAGCGA	1
Pos_163678_TGME49_chrIa	GCUUAUUCUCUGUUGUCGUCCUUCAGGAUGCAAGAGGGAAUGCGU	0.991067	AGGAUGCAAGAGGGAAUGCGU	0.4
Pos_1595936_TGME49_chrIX	ACUAUAAGGAUUGGUCAGCUAGUAACGACCGUUGUUGUAGU	0.99783	AGGAUUGGUCAGCUAGUAACGACC	0.5
Pos_2384174_TGME49_chrXII	GCGGUCAGGCUUCCUCUUCGUCUUAGGCAAAGAGAGGGGAAGUCUGCGCCGC	0.990917	AGGCAAAGAGAGGGGAAGUCUGCG	0.5
Neg_2337788_TGME49_chrXII	GGGAGCAGGCAACAAGAAUGGUAGUACUUUUACGGCGGUUGGAGUACCUUACGAACUGCGUGCGGGACGAAUUUUGGCCGUUCGCUCGCGCGUGUGUUGUGGCACCUAUCGUCGAAGAAUUCCUCUUUCGUGGAGUGUUGGUGGCUCUC	0.994568	AGGCAACAAGAAUGGUAGUACUUU	0.7
Neg_2233194_TGME49_chrXII	UGUGACAGGCAAGAUCUGCGAUUGUCUCUGUCGCUCGAUGCGAUAGAGCGACAUAAAUGUGUCUGUUCACA	0.99539	AGGCAAGAUCUGCGAUUGUCUCUG	0.9
Neg_2386517_TGME49_chrXII	CGGGGAAGGCAAGGCGUCGUGGACGGGGCUUUCGCCUUCCUCG	0.991047	AGGCAAGGCGUCGUGGACGGGGCU	0.8
Neg_452509_TGME49_chrIV	AGGCAAGUAUAUACAUAUAUAUAUAUAUAUAUAUACAUAUAUUUAUGUAUAUACAUAUAUAUAUGUAUAUAUAUUUGUGCCU	0.991067	AGGCAAGUAUAUACAUAUAUAUAU	0.9
aqc-miR408_1281283	CUUCGUCUCCUUCUGCCAUGUUGCCCUCGUCUUCGCUCGAUGCAGACGAGGGUGAGGCAGAAAGAGAGGAAG	0.991067	AGGCAGAAAGAGAGGAAG	0.4
Pos_879607_TGME49_chrVIIa	UUAUAGAGGCAGAAGCCUCUGUUAGUCCAGACGCAGCGGAGAGGGCGGACAGAGGUGUCUGGGUAGCCGAGGCUUGUGUUUCUGUAG	0.991346	AGGCAGAAGCCUCUGUUAGUCCAG	0.9
Neg_675750_TGME49_chrVI	GUCCGGUGACUGCAGGUUUGCGUUGUUUUCAGGCAGAUCUGUGGUCCCUGGGGU	0.990426	AGGCAGAUCUGUGGUCCCUGGGGU	0.9
Pos_1870399_TGME49_chrX	GCGUCAAAAUCGGCUGCCUGGCGUAGGCAGCUGAGUUGCGC	0.990957	AGGCAGCUGAGUUGCGC	0.6
Pos_2270760_TGME49_chrXII	AGGCAGCUUGCUGCCCUCGGAAAAGCCGAGGAAGCAGUAGCUGUCU	0.990957	AGGCAGCUUGCUGCCCUCGGAAAA	1
Neg_1449713_TGME49_chrIX	AGGCAUCCAAGUUCUUGGCGAGUACAGCCAAGAACUUGGACUGCUU	0.990426	AGGCAUCCAAGUUCUUGGCGAGUA	0.9
Pos_1788660_TGME49_chrX	ACACAUGCACGCAUAGACGUCUUAAGGCAUGUGUUUACGCAUGGCUUUCUACGCGUGCGUAUGU	0.991385	AGGCAUGUGUUUACGCAUGGCUUU	0.5
Neg_1513364_TGME49_chrIX	ACGACUCCGUGAUAAACACGGUCUACGAAUCGCGGAAGGAGCGUUUGUAGGCAUUUAUGGAGUGU	0.992583	AGGCAUUUAUGGAGUGU	0.8
Pos_202075_TGME49_chrIb	AGACGUUUGGAAUGUUUAGUAGCCGGCGGCAGGCCAAAAUGUUGCAUGUCGGCUAUGCAUAAACAUUCUACAAAGUCU	0.990103	AGGCCAAAAUGUUGCAUGUCGGCU	0.4
Pos_2349493_TGME49_chrXII	AGCCCACAUGUAUGUGGAUUACGCAGGCCACAUGCAUGUGGGCU	0.990638	AGGCCACAUGCAUGUGGGCU	0.7
Pos_382489_TGME49_chrIII	GAAGCGAGGAGGCCUCUUUUCGAGAGGCCAGACUUCGCUUU	0.991067	AGGCCAGACUUCGCUUU	0.4
mmu-miR-6394_2012062	CGGUGUCUCUCUGGCAAACCUCCCUGAGUGAGGCCAGGUGGUCCAGAGGGACACCG	0.990744	AGGCCAGGUGGUCCAGAGGGACAC	0.9
Pos_505244_TGME49_chrIV	CUACUUAGGCCAGUGUGUGUGCUGACACGAAUAGUUUUAGUGCACUUAUUGGCGUACAGUAG	0.991067	AGGCCAGUGUGUGUGCUGACACGA	1
Pos_1776136_TGME49_chrX	CAACGAAGGCCAGUGUUCGAUGUUGACGCACGGGUCUUCGUAUG	0.990135	AGGCCAGUGUUCGAUGUUGACGCA	0.8
Pos_1987334_TGME49_chrXI	GGAAGUGGCCUUUCUUACGGUCGGACUUGUCGCCGUGGUAUGCGCUGCCGGAGCAGGCCCAACUACGGCGCCAAGCCGAGGAAAGGCAACUUCU	0.991598	AGGCCCAACUACGGCGCCAAGCCG	1
Neg_2010351_TGME49_chrXI	CAGUGCACCGCAGGCGAAGGGCACCUUGUUUUGCCUUGAAACAAUGCAAGGCCGACAAUGCUUCUUAUGGUUGCGGUGCCACUG	0.991279	AGGCCGACAAUGCUUCUUAUGGUU	0.9
cin-miR-4094-5p_351597	CUGAGGAGGCCGAGAGGAACGCUUCGAGGCUCUAGAAAGCGCCUCAGGUGUGCUCUGAGCCUCUUUGG	0.991385	AGGCCGAGAGGAACGCUUCGAGGC	1
Neg_1499578_TGME49_chrIX	UCGAACAAGGAAUGGUAUGUAAGAAGGCCGUUGUUGGUUCCGA	0.992546	AGGCCGUUGUUGGUUCCGA	0.8
bmo-miR-2794_1467034	AGGCCUACGGAGUCGUUUCAACGACUUCUCGUAGCGCCU	0.990426	AGGCCUACGGAGUCGUUUCAACGA	0.8
Pos_353389_TGME49_chrIII	UACCACAGGCCUGUGUGAGCAAGGGGUUUUGACACCCCUCUGCGAGCGUUUGUGGUA	0.991439	AGGCCUGUGUGAGCAAGGGGUUUU	1
Neg_1173048_TGME49_chrVIII	AGGCCUUGAAGUGCCACGGGUUGCCGUGGUGCCAAGGCCU	0.990957	AGGCCUUGAAGUGCCACGGGUUGC	0.8
Neg_2065193_TGME49_chrXI	CGCCGACAGGGGCGCUUCGCAAGAAGGCCUUUCGUCGGCG	0.990638	AGGCCUUUCGUCGGCG	0.9
Pos_1170083_TGME49_chrVIII	GGCUUAAGGCGACGCGGUGUGUGGGUUAUACUGUUUCGCUUUGUGCC	0.990744	AGGCGACGCGGUGUGUGGGUUAUA	0.9
Pos_1110213_TGME49_chrVIIb	CGCUGGUGCUUGUUUUAGACUUUAAGGCGAGCACACACGCG	0.990638	AGGCGAGCACACACGCG	0.8
Pos_2127267_TGME49_chrXI	AGGCGAGCGACUUGAGAGCGUAAAAGGAGACUACGACCCCUGGGUUGUCAAGGUCUCCUUUGCUGUCAGUGUCGUCCCCU	0.991385	AGGCGAGCGACUUGAGAGCGUAAA	1
mmu-miR-6414_2286979	CGUCCUCGCCGAAUAUACGGCGAUCCAGGAAGGCGAGGAAGAAGUUCUCAGCUCAGUCUCGAGGUGAGAGGAAGCGCAAGAGGAGCGAGAAGUUCUUCCUCGCCUUCCUGGAUCGCCGUAUAUGCGAGGUG	0.990426	AGGCGAGGAAGAAGUUCUCAGCUC	0.6
Neg_1569984_TGME49_chrIX	GCGUGAAGGCGAGGACAUCGUCAGUCAAAGAUGGUGUCCUCACUUGCGC	0.990744	AGGCGAGGACAUCGUCAGUCAAAG	0.6
Pos_277477_TGME49_chrII	UAGGCGAGGCGCAAACCGUUUAGGGGUACGUCAACGUACAUUGGAAGACUAGUGACGUUUAGGAUACCUAGUGUUUGCGCCUUCGUCUG	0.991067	AGGCGCAAACCGUUUAGGGGUACG	1
Neg_1706640_TGME49_chrX	CUUCGUUGUCCUACGUUUGUGCGUUUGUAUAUAUAAAUAAAUAUAUAAAGGCGCAAACGCGGACACCCGUAGGCGUAAG	0.991067	AGGCGCAAACGCGGACACCCGUAG	0.9
chi-miR-191-3p_1886694	UUUCUCGCAAAUAAAGAACCGCCGUGGUCUCGUGAAGCGGAAGAGGAAAGGCGCUUGGACUUCGUUUAGGUGUGUUUUGUCUUUUGUGCGUGACUAGUGGCGACGAGAAG	0.995776	AGGCGCUUGGACUUCGUUUAGGUG	0.6
Pos_1028553_TGME49_chrVIIb	AGCGGAAGGCGGAGAGAAUGUUUUUUUCUGCCAACCGCU	0.990744	AGGCGGAGAGAAUGUUUUUUUCUG	0.7
Neg_1099691_TGME49_chrVIIb	GAAGCAAGGCGGAGCCUUGGACUUUCAAACAGUCGGAAUUCCGCCUUGUCUC	0.991067	AGGCGGAGCCUUGGACUUUCAAAC	0.4
Neg_2216426_TGME49_chrXII	CUGGCUCCCCCUCUGUCUCCUUUGUCUUCCGAGUCAGGAAGGCGAGGGAGGCGGAGUGAAGAGCUGG	0.990744	AGGCGGAGUGAAGAGCUGG	0.7
sbi-miR5384_1450006	GCUGGAAGGCGGCGAGGAGGAGAGGCUUUAGCUCUUCCUUGCUCGCGCCAGC	0.991235	AGGCGGCGAGGAGGAGAGGCUUUA	0.5
Pos_1219217_TGME49_chrVIII	AGGCGGCUUGGGUUGGACACCCUUUAGCCAACUCAGUCGCUU	0.990744	AGGCGGCUUGGGUUGGACACCCUU	0.6
Pos_1587207_TGME49_chrIX	UCGUCUUUCCUUGGUCUCGCUGCGUCGAAGAGGCGGGAGCAAGAGAAAGGCGA	0.991067	AGGCGGGAGCAAGAGAAAGGCGA	0.7
Pos_1755499_TGME49_chrX	UCUUCGUUGCGGACUGCUUCGAGCAGCAGAUACAGGAGGUAGUAGAGCUAGACGCGCUGACAUCCCUGUGGGCUGCGCAGGCGGGGUCUCGGACUCGCUUUCUCUCCUUUGUUUGCUGAUACUUGCAUGGCAACGGUAGA	0.996389	AGGCGGGGUCUCGGACUCGCUUUC	0.8
Neg_2395816_TGME49_chrXII	GUGGAAAGGCGUCUUUCUUGACCUCUGUGUCGGAGGGGAGAAAGGCGCCGUCAGC	0.991067	AGGCGUCUUUCUUGACCUCUGUGU	0.8
Pos_1798984_TGME49_chrX	GCGGAGAGGCGUGUGGACUCCCUACAGUCCUUUCCGC	0.991023	AGGCGUGUGGACUCCCUACAGUCC	0.8
Pos_563335_TGME49_chrV	AGAGGUACCCUCUCCAGAUGUUUGUUCAGGAGGCGUGUGUGCCUCU	0.991223	AGGCGUGUGUGCCUCU	0.8
Pos_1380437_TGME49_chrVIII	AGGCGUUCGAGAGGUGCUUUUUAAGCUCUCGACGCGCUU	0.99069	AGGCGUUCGAGAGGUGCUUUUUAA	0.6
Neg_2297954_TGME49_chrXII	AGGCUGAAGUAUCGCCGGCGCACGGUUGCUUCAGUCU	0.990957	AGGCUGAAGUAUCGCCGGCGCACG	0.8
Pos_2144231_TGME49_chrXI	UGGGAAAGGCUGCUGCCCACGCACAGCCCUUUUCCCA	0.991333	AGGCUGCUGCCCACGCACAGCCCU	0.8
Pos_2384174_TGME49_chrXII	GCGGUCAGGCUUCCUCUUCGUCUUAGGCAAAGAGAGGGGAAGUCUGCGCCGC	0.990917	AGGCUUCCUCUUCGUCUUAGGCAA	0.8
cin-miR-4000f-3p_2167335	GAGCUGUUAACGAAGUGUUUCAAGAGGCUUCUGAGAGUUC	0.992184	AGGCUUCUGAGAGUUC	0.6
Pos_2385241_TGME49_chrXII	GAGGGAAGGGAAGAAUGUCCUGGACCUAGCGGAGGUCAGGUCAUUCUUCUUCUUUUCUC	0.991067	AGGGAAGAAUGUCCUGGACCUAGC	1
Neg_2352565_TGME49_chrXII	AAGGCGAGGGAAUGAGGAGACAGCCAGCCGCUGUCUUCUCGGUUUCUUGUCUU	0.990426	AGGGAAUGAGGAGACAGCCAGCCG	1
Pos_1760059_TGME49_chrX	GUAGUUGUGCUCCGUGACUAUUAGGGUGACAUAUCGAUGUCACUUCUUAGGGACGGGGCACGUACAUAC	0.991067	AGGGACGGGGCACGUACAUAC	0.7
[truncated: 17,416 more rows]

## Sheet: Filtered matures with Targets
Pre-miRNA	Pre-miRNA Sequence	Pre-miRNA Score	Mature Sequence	Mature Score	Target Genes
Neg_1017787_TGME49_chrVIIb	AGGUCCACAUACAGGUGCAUGCAUAUGUGUGUGUGUUUCAAGUUUGUACUUGACUCUGUACACAUCCACAUACGUAUACAUCUGCAUGUUUGCCU	0.991067	ACAUACAGGUGCAUGCAUAUGUGU	1	S8GP08, S8GE76, S8F5P9, S8F8S4, S8GKA1, A0A125YWJ7, S8F930, S8EZF0, A0A125YLS2, S8ESW8, S8EWT7, S8ENA6, S8EUR8, A0A125YRW7, S8GJD2, S8F848, S8GEP4, A0A125YVV3, S8G527, S8GDU7, RPS7, A0A125YNA9, S8G996, A0A125YG39, SUB7, A0A125YIX5, A0A125YVW4, S8ESD5, PMRT3, S8GJ22, S8GT16, A0A125YQ18, A0A125YS22, S8F1A9, S8F1G6, S8F837, USP4, S8EZC9, S8F2H7, A0A125YIZ0, S8G7E8, A0A125YWW0, DRPA, A0A125YSW4, S8G9…
Neg_1017787_TGME49_chrVIIb	AGGUCCACAUACAGGUGCAUGCAUAUGUGUGUGUGUUUCAAGUUUGUACUUGACUCUGUACACAUCCACAUACGUAUACAUCUGCAUGUUUGCCU	0.991067	AGGUCCACAUACAGGUGCAUGCAU	1	S8GP08, S8GE76, S8F5P9, S8F8S4, S8GKA1, A0A125YWJ7, S8F930, S8EZF0, A0A125YLS2, S8ESW8, S8EWT7, S8ENA6, S8EUR8, A0A125YRW7, S8GJD2, S8F848, S8GEP4, A0A125YVV3, S8G527, S8GDU7, RPS7, A0A125YNA9, S8G996, A0A125YG39, SUB7, A0A125YIX5, A0A125YVW4, S8ESD5, PMRT3, S8GJ22, S8GT16, A0A125YQ18, A0A125YS22, S8F1A9, S8F1G6, S8F837, USP4, S8EZC9, S8F2H7, A0A125YIZ0, S8G7E8, A0A125YWW0, DRPA, A0A125YSW4, S8G9…
Neg_1043276_TGME49_chrVIIb	CAGACUGGAAAGUCAAAGCCUCGUGGGCUUUUCGGGUGUAUGUACACCUGGAAGUGUCCAGUGAGGAUUGGCCUCUUUCUUUUUCCGUGUCGUG	0.991385	CAGACUGGAAAGUCAAAGCCUCGU	1	S8EWI2, S8G989, S8F0D1, S8F8A0, A0A125YUF0, AP2XI4
Neg_1043276_TGME49_chrVIIb	CAGACUGGAAAGUCAAAGCCUCGUGGGCUUUUCGGGUGUAUGUACACCUGGAAGUGUCCAGUGAGGAUUGGCCUCUUUCUUUUUCCGUGUCGUG	0.991385	GGAAAGUCAAAGCCUCGUGGGCUU	1	S8EWI2, S8G989, S8F0D1, S8F8A0, A0A125YUF0, AP2XI4
Neg_1043362_TGME49_chrVIIb	UGCAGAGGAGGAAUUUGCACGCAUCCGCGAUGUGGUGGAACGAUUCCAGUAUAUUGCUAUGGUGAGUGCUCUCUUCUCUGCG	0.991067	GUAUAUUGCUAUGGUGAGUGCUCU	1	S8F9A6, S8GNM8, S8F946, A0A125YUB5, A0A125YZ29, S8FDP2, A0A125YXD7, S8EYF2, A0A125YRT3, S8GHZ4, A0A125YXP8, S8GG35
Neg_1043362_TGME49_chrVIIb	UGCAGAGGAGGAAUUUGCACGCAUCCGCGAUGUGGUGGAACGAUUCCAGUAUAUUGCUAUGGUGAGUGCUCUCUUCUCUGCG	0.991067	UGCAGAGGAGGAAUUUGCACGCAU	1	S8F9A6, S8GNM8, S8F946, A0A125YUB5, A0A125YZ29, S8FDP2, A0A125YXD7, S8EYF2, A0A125YRT3, S8GHZ4, A0A125YXP8, S8GG35
Neg_1044345_TGME49_chrVIIb	UCUCGUCUCUAUCACUUGUCUCCCUACAUGUCAUAUAUAUAUAUAUAUAUAUACAUAUAUAUAUAUAUAUACAUAUAUAUAUAUAUAUAUAUACAUAUAUAUAUACAUAUAUAUAUAUAUAUAUAUAUACAUAUAUAUAUAUAUAUAUAUAUAUAUGUACCGGGAGAGAGAGGGACAGG	0.991067	CUCUAUCACUUGUCUCCCUACAUG	1	A0A125YM22, A0A125YH39, A0A125YSN1, S8G6X4
Neg_1045275_TGME49_chrVIIb	GCCACAGAUAUAAGCCGGGGGGUCGUCUCACCAGUUCACUCCUGAACUCAAUGGGGGAGUUGGUGUCGAUCUCCUCGCUAUUUGUGGC	0.990744	GAUAUAAGCCGGGGGGUCGUCUCA	1	S8F339, S8F2G6, S8FAC4, A0A125YW89, S8F1Z4
Neg_1045275_TGME49_chrVIIb	GCCACAGAUAUAAGCCGGGGGGUCGUCUCACCAGUUCACUCCUGAACUCAAUGGGGGAGUUGGUGUCGAUCUCCUCGCUAUUUGUGGC	0.990744	GGGAGUUGGUGUCGAUCUCCUCGC	1	S8F339, S8F2G6, S8FAC4, A0A125YW89, S8F1Z4
Neg_1052896_TGME49_chrVIIb	CAAGAGAUGCACAUGCGGAGCUGUGUGCUAGAAUAUAUGUCUUUUUAAAGAGAACUUCUGUCUGUGUCACUUUACAGAAAAACUCUCGUCAAUGUUUUAGCUGUGCAGACGCACGUGUCGGUCGUCUUG	0.998198	AUGCACAUGCGGAGCUGUGUGCUA	1	ROM1, S8F8N4, S8EVP9, A0A125YXJ8, S8G8T4, S8FE38, S8FBB5, S8G5K8, S8G6E0, A0A125YQT1, S8EYA9, S8EYC4, S8GKQ0, S8F2Z7, S8EZ59, A0A125YNK2, A0A125YTJ3, S8FB06, S8F423, S8EV55, S8FDN0, S8G7I4, S8G7F9, A0A125YWM0, S8F852, S8EWX9, S8F3B1, S8GHR7, S8FFQ3, POLR1B, A0A125YX97, A0A125YTG8, S8F1U1, S8GBX0, S8GBL5
Neg_1052896_TGME49_chrVIIb	CAAGAGAUGCACAUGCGGAGCUGUGUGCUAGAAUAUAUGUCUUUUUAAAGAGAACUUCUGUCUGUGUCACUUUACAGAAAAACUCUCGUCAAUGUUUUAGCUGUGCAGACGCACGUGUCGGUCGUCUUG	0.998198	CAAGAGAUGCACAUGCGGAGCUGU	1	ROM1, S8F8N4, S8EVP9, A0A125YXJ8, S8G8T4, S8FE38, S8FBB5, S8G5K8, S8G6E0, A0A125YQT1, S8EYA9, S8EYC4, S8GKQ0, S8F2Z7, S8EZ59, A0A125YNK2, A0A125YTJ3, S8FB06, S8F423, S8EV55, S8FDN0, S8G7I4, S8G7F9, A0A125YWM0, S8F852, S8EWX9, S8F3B1, S8GHR7, S8FFQ3, POLR1B, A0A125YX97, A0A125YTG8, S8F1U1, S8GBX0, S8GBL5
Neg_1080102_TGME49_chrVIIb	UCGCCUGAGAAGAUUCGGAGGCACCGGCGACUGCUGGAGCUUCUCGAAUACCGUUUGUCAGGUGA	0.991023	UCGCCUGAGAAGAUUCGGAGGCAC	1	S8G550, S8ERY9, S8F258, S8GK53
Neg_108072_tgme49_asmbl.1944	UAGAUUAUCAUUAGCUUCUCCUAAUUUAAUAAUUAAAUGAUCUUUAAAAUAUAUAAAAAAUUUUUUUAUUUUAGGAGAAGUUAUUGAGCCUUUUA	0.991967	AUCAUUAGCUUCUCCUAAUUUAAU	1	S8EZA3
Neg_1116389_TGME49_chrVIIb	GCACAAGCCUAUAUAUAUAUAUGUAUGUAUAUCUAUGUAUAUAUAUAUAUAUAUAUAUAUGUAGAACUGUGC	0.990103	GCACAAGCCUAUAUAUAUAUAUGU	1	S8GEJ5, S8F686, AP2VIIA7, S8F997, S8GNL0, S8F5Z3, S8F2Q3, S8GNB2, S8GDX4, S8GN60, PDHE3II, S8F8P1, S8F2G6, A0A125YNQ5, S8FF71, S8FC74, S8GUL9, A0A125YWJ7, A0A125YX27, S8FCI1, S8GH32, S8F910, S8G4H4, S8GDL4, S8G4B9, S8EZ97, S8GB10, S8ETD7, A0A125YJZ8, S8GBB7, S8EUW8, S8G927, ACC2, S8EN17, A0A125YW69, S8FZB9, S8GH01, S8GRD5, S8GJB4, S8FAW6, S8FAX5, SUB12, S8FB35, S8GU11, A0A125YMQ9, S8GU18, S8GJQ0,…
Neg_1116389_TGME49_chrVIIb	GCACAAGCCUAUAUAUAUAUAUGUAUGUAUAUCUAUGUAUAUAUAUAUAUAUAUAUAUAUGUAGAACUGUGC	0.990103	GCCUAUAUAUAUAUAUGUAUGUAU	1	S8GEJ5, S8F686, AP2VIIA7, S8F997, S8GNL0, S8F5Z3, S8F2Q3, S8GNB2, S8GDX4, S8GN60, PDHE3II, S8F8P1, S8F2G6, A0A125YNQ5, S8FF71, S8FC74, S8GUL9, A0A125YWJ7, A0A125YX27, S8FCI1, S8GH32, S8F910, S8G4H4, S8GDL4, S8G4B9, S8EZ97, S8GB10, S8ETD7, A0A125YJZ8, S8GBB7, S8EUW8, S8G927, ACC2, S8EN17, A0A125YW69, S8FZB9, S8GH01, S8GRD5, S8GJB4, S8FAW6, S8FAX5, SUB12, S8FB35, S8GU11, A0A125YMQ9, S8GU18, S8GJQ0,…
Neg_1132329_TGME49_chrVIIb	GCUGAGUCGAUCGCAUUUCAGUUUUCGUGUACAUUCAUGUCCAGUACAUGAAGGUGAAGUGCUGGACUUCAGU	0.991067	GCUGAGUCGAUCGCAUUUCAGUUU	1	S8F953, S8FAX5, S8GEL4, S8EZ76, S8G4R3, S8GGL6, A0A125YVW2, S8EZX5, AP2IX7, A0A125YY96
Neg_1132329_TGME49_chrVIIb	GCUGAGUCGAUCGCAUUUCAGUUUUCGUGUACAUUCAUGUCCAGUACAUGAAGGUGAAGUGCUGGACUUCAGU	0.991067	UCGAUCGCAUUUCAGUUUUCGUGU	1	S8F953, S8FAX5, S8GEL4, S8EZ76, S8G4R3, S8GGL6, A0A125YVW2, S8EZX5, AP2IX7, A0A125YY96
Neg_1151824_TGME49_chrVIII	UGGAGAGGUAUUCGCAUGCAUGCGCCACUGUGUGUAUGUAUUUGUGUGGUAUGUCUGUCUAUAUAUAUGUGCAUGUGUGUGGAGAUGCGAGUUCCUCUCCG	0.991067	GGUAUUCGCAUGCAUGCGCCACUG	1	S8EUP1, A0A125YHW8, ISP2, S8F1G6, S8EZM6, S8EUF7, S8G2B7, S8EX61, S8F9X9
Neg_1152098_TGME49_chrVIII	GAUUUGGUGUCGCUUUACUUUCGGGGGUUAUCGAUCUCGGAAGUGCUUUGACACUCAAGUU	0.991067	GAUUUGGUGUCGCUUUACUUUCGG	1	AP2VIIA4, A0A125YHJ2, A0A125YVJ3
Neg_1153009_TGME49_chrVIII	GAGGAGGGCGUCUCUGUGGCAUCCGUUUUGGACUUGCGCUGUGGCGAAGAGCGGGCGGCCGCGGAGUCGCCUUUCUC	0.990957	GAGGAGGGCGUCUCUGUGGCAUCC	1	S8F9A0, S8F2H1, S8GB78, S8G8K4, S8GTU4, S8GJG7, A0A125YPT3, S8F6B8, S8F5I3, AP2X5, S8F4Y0, S8G013, S8EVT5, S8F7A9, S8EVZ6, S8F440, S8F5F5, S8GAJ1, S8GHS2, A0A125YVI5, S8GVG0, A0A125YYL4, S8GV37, S8F8A8, S8F6P9, S8GI39, S8GK53
Neg_1153009_TGME49_chrVIII	GAGGAGGGCGUCUCUGUGGCAUCCGUUUUGGACUUGCGCUGUGGCGAAGAGCGGGCGGCCGCGGAGUCGCCUUUCUC	0.990957	GGCGUCUCUGUGGCAUCCGUUUUG	1	S8F9A0, S8F2H1, S8GB78, S8G8K4, S8GTU4, S8GJG7, A0A125YPT3, S8F6B8, S8F5I3, AP2X5, S8F4Y0, S8G013, S8EVT5, S8F7A9, S8EVZ6, S8F440, S8F5F5, S8GAJ1, S8GHS2, A0A125YVI5, S8GVG0, A0A125YYL4, S8GV37, S8F8A8, S8F6P9, S8GI39, S8GK53
Neg_1155092_TGME49_chrVIII	GCGGCGCAUGCGGUUGACGUACUUCUUGAAGCUUUCUUCUUCUUCAGAGAGGAAGCACUGGAAGUCCUCCGCAUGCGCCUC	0.991664	GAGGAAGCACUGGAAGUCCUCCGC	1	S8F939, S8GJJ1, S8EV43, GAP40, S8GJD0, S8F5F5, S8F542, S8G6Y7, S8ERH6, S8ETZ9, A0A125YUZ4
Neg_1156589_TGME49_chrVIII	CUGUCUCGGCAAUGAAGCGAAUGCGGUGUUCGCGAACGAAAAACCGCUCCUCGCUUCUGAGACAG	0.991385	CUGUCUCGGCAAUGAAGCGAAUGC	1	S8F6Y6, A0A125YZS9, RPL32, A0A125YYB5, A0A125YZS3
Neg_1159038_TGME49_chrVIII	GUCGAAAAAACAUUCCAGAAAAGCGGAUAACCGACGUGGAUUUUUGAC	0.990236	GUCGAAAAAACAUUCCAGAAAAGC	1	S8GBL0, A0A125YRM5
Neg_1165334_TGME49_chrVIII	CUGUCUUAGCGUUUGGAUCAGAGCGCGUCUAGUAGUUUCUGCAGAUGGGACACCGACAUCUGUAGAAAUAGAUACUGCGCGAGCUGUCGAGCAGCUGUAGAUGG	0.991346	CUGUCUUAGCGUUUGGAUCAGAGC	1	S8F0U9
Neg_1168779_TGME49_chrVIII	GUAUGCAUGUUGAUGUAGAUGUAUGUUCAUGUGUAUGUCGACCUACGCAGGUAUAGUCGUACGUAUGAUACGAUGCAUCCGUCGGCAUGGAUAU	0.991067	AGUCGUACGUAUGAUACGAUGCAU	1	A0A125YWJ7, S8F5U2, S8G4I1, S8EN77, S8EUL6, S8G8M6, S8EMZ1, S8FBS8, S8GJF4, S8G5F5, S8F0Z2, S8F1J1, A0A125YG92, A0A125YSD0, A0A125YQ40, S8EWH2, S8EZH8, S8F4Y0, A0A125YMP2, S8GPM3, S8G022, S8G9K6, S8GA02, S8GIU3, S8F7D5, A0A125YP50, S8GC37, A0A125YLJ4, S8F1Z3, A0A125YIZ0, S8EW85, S8EYW2, S8G972, S8F1T1, S8EPT0, S8EZP9, S8GHE1, S8F1P7, S8F1S7, S8GG70, S8G6Y7, S8ERM4, S8ETY5
Neg_1168779_TGME49_chrVIII	GUAUGCAUGUUGAUGUAGAUGUAUGUUCAUGUGUAUGUCGACCUACGCAGGUAUAGUCGUACGUAUGAUACGAUGCAUCCGUCGGCAUGGAUAU	0.991067	GUAUGCAUGUUGAUGUAGAUGUAU	1	A0A125YWJ7, S8F5U2, S8G4I1, S8EN77, S8EUL6, S8G8M6, S8EMZ1, S8FBS8, S8GJF4, S8G5F5, S8F0Z2, S8F1J1, A0A125YG92, A0A125YSD0, A0A125YQ40, S8EWH2, S8EZH8, S8F4Y0, A0A125YMP2, S8GPM3, S8G022, S8G9K6, S8GA02, S8GIU3, S8F7D5, A0A125YP50, S8GC37, A0A125YLJ4, S8F1Z3, A0A125YIZ0, S8EW85, S8EYW2, S8G972, S8F1T1, S8EPT0, S8EZP9, S8GHE1, S8F1P7, S8F1S7, S8GG70, S8G6Y7, S8ERM4, S8ETY5
Neg_1171541_TGME49_chrVIII	UGUGAACACUUGAAAGGUAGCAAUCGGUAAAAUGUCACCUUUUGGACACGUUUUGCAGGACAACUAAGGCGAUUAGAAAACCGUCCAAAAUGUGUGACUAGCGGUUGCAGAUUUCACCUACAUGUUCGGCA	0.994172	UUAGAAAACCGUCCAAAAUGUGUG	1	S8ESY5
Neg_1183047_TGME49_chrVIII	UUUUGAACGCGGUCAGUGCUUCUUCGGCUUGUCUGUCGGAAGCACUCCCGCGUUGGAAA	0.991067	UUUUGAACGCGGUCAGUGCUUCUU	1	S8GMT5, S8GCX7
Neg_1190187_TGME49_chrVIII	GAGGAGGCAGAAGGAGCAGGCGGCAGCUCAGCUGCCGCCUGCUCCACCUCUGUCUGUUCCUC	0.990957	GAGGAGGCAGAAGGAGCAGGCGGC	1	S8GNQ5, APC10, S8GMZ9, S8F972, S8F8V0, S8EZG7, S8G4D8, A0A125YVF1, A0A125YFK7, A0A125YFT1, A0A125YH87, S8EN77, S8G8S2, S8EMZ9, S8GGX8, S8F7U5, S8GJI9, S8F809, S8F835, S8GJQ0, S8F081, S8GET6, S8GF31, S8G602, S8G627, S8F115, S8GKM3, S8GKK2, S8F6A7, S8F685, S8F601, A0A125YPW0, S8F5I3, A0A125YXB2, S8G4W7, S8GE29, A0A125YZ20, S8F4W9, A0A125YJU5, A0A125YFF3, S8GPL4, S8GPL9, PDHE1A, A0A125YZI6, S8G062, …
Neg_1190866_TGME49_chrVIII	UCUCACGAGCUGAGACGCUUCGUUUACGUACUUCAUAAGUCGUCGAGAGAAGCGUCUGCUCGUGCGA	0.991067	GAGCUGAGACGCUUCGUUUACGUA	1	A0A125YJ55, A0A125YH36, S8G4Z6, S8GBL0, S8GC73
Neg_1190866_TGME49_chrVIII	UCUCACGAGCUGAGACGCUUCGUUUACGUACUUCAUAAGUCGUCGAGAGAAGCGUCUGCUCGUGCGA	0.991067	UCUCACGAGCUGAGACGCUUCGUU	1	A0A125YJ55, A0A125YH36, S8G4Z6, S8GBL0, S8GC73
Neg_1192321_TGME49_chrVIII	CCUGGCAACAGAAUCGGUCACAUAGCAGGCUCUAUCGUUUGCUGUCUGAACUAUUCUUUGCUAGUG	0.991067	CCUGGCAACAGAAUCGGUCACAUA	1	A0A125YWU9, SRS55F
Neg_1196094_TGME49_chrVIII	GACGCAUCUUCUGCAGAAGGUCGUCCAAUCUUGGACGGCCCCAUUCUGUAUCGAAGCUGCUC	0.991385	GACGCAUCUUCUGCAGAAGGUCGU	1	S8GEJ5, A0A125YSM6, S8F0U9, S8F0Y0, S8G6A2, A0A125YXX7, A0A125YP35, S8F2G5, S8EZ85, S8EYE7, S8G224
Neg_1205018_TGME49_chrVIII	CCCAUGCGUCCGAGAAACGAGAUGGAGACAAGGACGAUGUCCAUGUCUCCAUCUGUGUAGCUGACCAGGGG	0.991346	CGUCCGAGAAACGAGAUGGAGACA	1	S8GNS1, S8F851, S8EW66, CDPK4, S8F7J7, S8GCZ6, A0A125YZP6, S8EVX6, S8ERH6
Neg_1216886_TGME49_chrVIII	UGGAUACACAACUGCACGAAGCGUACGUCUCUUCUUGAGUGCGUCGGCCCAAGUGACGUGCCUCGUGCGUGUGUGUCCA	0.991067	CCAAGUGACGUGCCUCGUGCGUGU	1	S8F3U3, A0A125YZ71, S8FBL2
Neg_1216886_TGME49_chrVIII	UGGAUACACAACUGCACGAAGCGUACGUCUCUUCUUGAGUGCGUCGGCCCAAGUGACGUGCCUCGUGCGUGUGUGUCCA	0.991067	UGGAUACACAACUGCACGAAGCGU	1	S8F3U3, A0A125YZ71, S8FBL2
Neg_1220231_TGME49_chrVIII	CCGUCAUCCAGGUCGUCGUGGAAGCGACAUUUUGAGGUAAGUCUCAUUUGCCCGACGGUCUUAGGGUGAUGG	0.992506	CCGUCAUCCAGGUCGUCGUGGAAG	1	S8GP24, S8GEK1, A0A125YGP8, S8GGW3, S8F159, S8F543, A0A125YLV5, S8GIV7, S8GGD8, A0A125YWG3, A0A125YK18
Neg_1220231_TGME49_chrVIII	CCGUCAUCCAGGUCGUCGUGGAAGCGACAUUUUGAGGUAAGUCUCAUUUGCCCGACGGUCUUAGGGUGAUGG	0.992506	UCCAGGUCGUCGUGGAAGCGACAU	1	S8GP24, S8GEK1, A0A125YGP8, S8GGW3, S8F159, S8F543, A0A125YLV5, S8GIV7, S8GGD8, A0A125YWG3, A0A125YK18
Neg_1223438_TGME49_chrVIII	GUUGUGGUGUUUGUGCUGUGCUUUUGCAGCUCAAGCGCCGCUAAC	0.990638	GUGUUUGUGCUGUGCUUUUGCAGC	1	S8F686, S8F3X2, S8GH47, A0A125YY42, S8EQV4, A0A125YWV1, S8F315, A0A125YPI0, S8GPN4, S8F446, S8G9A1, A0A125YXB7, A0A125YZS3, S8G8G7, A0A125YWW7
Neg_1223558_TGME49_chrVIII	AGUCAUUGUGAAAAAAUAAACACGGAUUUUUGAAUAUCAAAUGUGUCUUUUUUGUUAGCUAUGACU	0.991292	AGUCAUUGUGAAAAAAUAAACACG	1	S8F4R6
Neg_1231653_TGME49_chrVIII	CCUCUUCCGUUUCUCUUGUGUUCGUCUCGGUGUCUUGCAUGCAAGAGCUGAGAGGGACGAGGAAGAACCGGACAGGAGG	0.991067	CCGUUUCUCUUGUGUUCGUCUCGG	1	RPL29_275330, S8F5Z3, S8GE00, S8GNB9, S8F8U4, S8F5J9, S8F915, S8F8Y1, S8EXI5, S8EXG8, S8F060, S8F8X3, S8EW24, AP2X8, S8G902, S8FZH5, PRMT1, S8F8P6, S8FBU1, S8F5N7, S8GJC2, S8FB35, S8GJP0, S8GJQ0, S8G5E6, MED4, S8EX37, S8GEW2, A0A125YGY9, S8G6F2, AP2VIII1, A0A125YK41, S8F310, S8F660, A0A125YUH1, A0A125YV29, S8EZ76, S8G4Z6, S8GE29, A0A125YS93, S8GDY8, A0A125YS18, S8FAG6, S8FAE0, S8G994, S8ENP6, S8E…
Neg_1231653_TGME49_chrVIII	CCUCUUCCGUUUCUCUUGUGUUCGUCUCGGUGUCUUGCAUGCAAGAGCUGAGAGGGACGAGGAAGAACCGGACAGGAGG	0.991067	CCUCUUCCGUUUCUCUUGUGUUCG	1	RPL29_275330, S8F5Z3, S8GE00, S8GNB9, S8F8U4, S8F5J9, S8F915, S8F8Y1, S8EXI5, S8EXG8, S8F060, S8F8X3, S8EW24, AP2X8, S8G902, S8FZH5, PRMT1, S8F8P6, S8FBU1, S8F5N7, S8GJC2, S8FB35, S8GJP0, S8GJQ0, S8G5E6, MED4, S8EX37, S8GEW2, A0A125YGY9, S8G6F2, AP2VIII1, A0A125YK41, S8F310, S8F660, A0A125YUH1, A0A125YV29, S8EZ76, S8G4Z6, S8GE29, A0A125YS93, S8GDY8, A0A125YS18, S8FAG6, S8FAE0, S8G994, S8ENP6, S8E…
Neg_1231653_TGME49_chrVIII	CCUCUUCCGUUUCUCUUGUGUUCGUCUCGGUGUCUUGCAUGCAAGAGCUGAGAGGGACGAGGAAGAACCGGACAGGAGG	0.991067	UGAGAGGGACGAGGAAGAACCGGA	1	RPL29_275330, S8F5Z3, S8GE00, S8GNB9, S8F8U4, S8F5J9, S8F915, S8F8Y1, S8EXI5, S8EXG8, S8F060, S8F8X3, S8EW24, AP2X8, S8G902, S8FZH5, PRMT1, S8F8P6, S8FBU1, S8F5N7, S8GJC2, S8FB35, S8GJP0, S8GJQ0, S8G5E6, MED4, S8EX37, S8GEW2, A0A125YGY9, S8G6F2, AP2VIII1, A0A125YK41, S8F310, S8F660, A0A125YUH1, A0A125YV29, S8EZ76, S8G4Z6, S8GE29, A0A125YS93, S8GDY8, A0A125YS18, S8FAG6, S8FAE0, S8G994, S8ENP6, S8E…
Neg_1237779_TGME49_chrVIII	CCGGAAUGGUGUCAACCUGUACUGGUGUGGACAAUCUCGCAGACUGGUACGGGUAGACACAUUUAGG	0.991067	CCGGAAUGGUGUCAACCUGUACUG	1	S8F946, S8F985
Neg_1237779_TGME49_chrVIII	CCGGAAUGGUGUCAACCUGUACUGGUGUGGACAAUCUCGCAGACUGGUACGGGUAGACACAUUUAGG	0.991067	UGGUGUCAACCUGUACUGGUGUGG	1	S8F946, S8F985
Neg_1307563_TGME49_chrVIII	CCUCUGUUUCUUCCGGAAGUCCUCCGGAAGCGAAAAGCGCGUCCGGGAGAUACGGGAGAAGAGAGG	0.991385	CCUCUGUUUCUUCCGGAAGUCCUC	1	A0A125YVG2, S8GEJ3, S8GDR1, S8FZK0, A0A125YW69, S8EQU2, S8GJP0, S8EUK0, S8EUV1, S8G6G0, A0A125YUH4, S8EZ76, S8G550, S8GPB5, S8FA41, S8F4M5, S8G9L9, S8G9Z1, A0A125YW80, S8EQ35, A0A125YYG6
Neg_1307563_TGME49_chrVIII	CCUCUGUUUCUUCCGGAAGUCCUCCGGAAGCGAAAAGCGCGUCCGGGAGAUACGGGAGAAGAGAGG	0.991385	UUUCUUCCGGAAGUCCUCCGGAAG	1	A0A125YVG2, S8GEJ3, S8GDR1, S8FZK0, A0A125YW69, S8EQU2, S8GJP0, S8EUK0, S8EUV1, S8G6G0, A0A125YUH4, S8EZ76, S8G550, S8GPB5, S8FA41, S8F4M5, S8G9L9, S8G9Z1, A0A125YW80, S8EQ35, A0A125YYG6
Neg_1319003_TGME49_chrVIII	UCCCUCGCGUCACUGCAUCCUUUCUGGAGAAGCCAAAGGGGUGUGUGGUUGCGGGGGA	0.990744	UCCCUCGCGUCACUGCAUCCUUUC	1	S8EQB5, A0A125YNI8, S8F2Y6
Neg_1322887_TGME49_chrVIII	CGUGUGCACUUCCAGGUGUACAAGACCAUGCAUAUAUAUAUAUAUAUAUAUAUAUAUAUAUUUGUGUCUGCCUGGAUGCAGGCG	0.990103	UAUAUAUUUGUGUCUGCCUGGAUG	1	S8F2V7, S8F943, A0A125YRX4, S8GKJ0, S8F8W5, A0A125YUM7, S8GRH6, S8G4E7, S8EUE5, S8FDY9, S8FE35, S8FE54, S8GU11, S8GJQ0, S8F0V9, S8G627, A0A125YWX8, S8F685, S8F657, S8GAM4, S8G4Z6, A0A125YSV4, S8F7S2, S8FAG6, S8GFB5, S8ENU3, S8G0I0, HDAC2, A0A125YMS4, A0A125YQ73, S8F7Q1, A0A125YTA1, A0A125YQM3, S8F1M2, S8F806, S8GMN9, A0A125YIZ0, TPX1, S8F4G8, S8F4N4, S8EYF2, S8F590, S8G1F0, A0A125YZI5, S8F559, S8…
Neg_1328141_TGME49_chrVIII	AUGCUCUUGUCUUUUAUGUCCUUGAUGAAGUGCAUGUAGAGCUUCGUCGUGAGUGGCGCAGACAAGAGCAU	0.991067	AUGCUCUUGUCUUUUAUGUCCUUG	1	S8ESL3, S8FB35, LIPA, S8G005, A0A125YU32, S8G9X9, S8GJ01, S8F1L6, S8GCB7
Neg_1344401_TGME49_chrVIII	CAGGUGCGAGAGAAGGACGAGAUGGGCGGUCGAGGCGGCUAGCCUUGUUCUGUCCAGUCGUUCUUCAGGUUCAACCUG	0.991385	CAGGUGCGAGAGAAGGACGAGAUG	1	S8F656, S8F2S1, S8F2R5, A0A125YIV5, TFIIIB, S8ESY9, S8ESV7, S8G4B9, A0A125YNV7, S8EN77, S8FZN1, S8G8M6, S8GJC2, FACT140, S8F809, S8FBC0, S8EUV1, S8F1J1, S8EV93, S8F358, A0A125YPI0, S8GAE7, S8G4Z6, A0A125YVH7, S8F9Y0, S8F6Y6, S8GPM8, A0A125YMX5, A0A125YGP7, S8G9L3, S8EVD4, A0A125YIX5, S8ES43, A0A125YJT5, A0A125YFJ8, S8F737, S8F3D7, S8F3W3, S8F457, S8GLP8, APVIIB1, S8F4M5, A0A125YHA8, S8GGS2, A0A12…
Neg_1344401_TGME49_chrVIII	CAGGUGCGAGAGAAGGACGAGAUGGGCGGUCGAGGCGGCUAGCCUUGUUCUGUCCAGUCGUUCUUCAGGUUCAACCUG	0.991385	CGAGAGAAGGACGAGAUGGGCGGU	1	S8F656, S8F2S1, S8F2R5, A0A125YIV5, TFIIIB, S8ESY9, S8ESV7, S8G4B9, A0A125YNV7, S8EN77, S8FZN1, S8G8M6, S8GJC2, FACT140, S8F809, S8FBC0, S8EUV1, S8F1J1, S8EV93, S8F358, A0A125YPI0, S8GAE7, S8G4Z6, A0A125YVH7, S8F9Y0, S8F6Y6, S8GPM8, A0A125YMX5, A0A125YGP7, S8G9L3, S8EVD4, A0A125YIX5, S8ES43, A0A125YJT5, A0A125YFJ8, S8F737, S8F3D7, S8F3W3, S8F457, S8GLP8, APVIIB1, S8F4M5, A0A125YHA8, S8GGS2, A0A12…
Neg_1344401_TGME49_chrVIII	CAGGUGCGAGAGAAGGACGAGAUGGGCGGUCGAGGCGGCUAGCCUUGUUCUGUCCAGUCGUUCUUCAGGUUCAACCUG	0.991385	UCUGUCCAGUCGUUCUUCAGGUUC	1	S8F656, S8F2S1, S8F2R5, A0A125YIV5, TFIIIB, S8ESY9, S8ESV7, S8G4B9, A0A125YNV7, S8EN77, S8FZN1, S8G8M6, S8GJC2, FACT140, S8F809, S8FBC0, S8EUV1, S8F1J1, S8EV93, S8F358, A0A125YPI0, S8GAE7, S8G4Z6, A0A125YVH7, S8F9Y0, S8F6Y6, S8GPM8, A0A125YMX5, A0A125YGP7, S8G9L3, S8EVD4, A0A125YIX5, S8ES43, A0A125YJT5, A0A125YFJ8, S8F737, S8F3D7, S8F3W3, S8F457, S8GLP8, APVIIB1, S8F4M5, A0A125YHA8, S8GGS2, A0A12…
Neg_1375662_TGME49_chrVIII	CACACACACACACACGUUUCUGUGUAUGCAAGGACAGCGAACGGAUGUGCAAGCGUGUGUGUGUGUGUG	0.991385	CACACACACACACACGUUUCUGUG	1	RPS6_217670, S8F9Q8, S8F368, A0A125YRS0, S8FF43, S8GUQ2, A0A125YG59, A0A125YG66, S8FBX3, A0A125YIN1, S8EUV4, S8F7V1, S8GJF4, S8FB35, S8GJQ0, A0A125YS62, SRS60A, S8G5J9, S8EXC3, S8EXW0, RON4, A0A125YM41, A0A125YXV6, A0A125YSI1, S8EZ66, S8EZJ9, A0A125YM78, A0A125YZK2, S8F9W9, A0A125YH52, A0A125YSK8, S8G996, A0A125YJM5, S8G081, A0A125YZI2, S8F7M3, S8GIK5, A0A125YQR2, S8ESN0, A0A125YUA8, S8GP55, S8F5…
Neg_1386367_TGME49_chrVIII	AGGAGAGCUUUGGAAAGGCGACCUCGCCGGCGCCGUCGCCUUUCCAAAGCCUUCU	0.991598	AGGAGAGCUUUGGAAAGGCGACCU	1	S8F2G6, S8GDN0, S8F1A0, S8FA29, A0A125YR98, S8FDR8, S8F1K2, S8F847, A0A125YLZ6, A0A125YR45, S8F9R4, S8GEU6, S8F383, S8F0I8, A0A125YK72, S8G8G7, S8EYN6, S8G2Q0, A0A125YV37
Neg_1409735_TGME49_chrIX	CGAUGUUUGCAUGCACAUAGAUUUCUGUUUGCAGGUGAAAAAAAACGCAGAUAAAGAUGUGUGUGGAUGCGAAAUCG	0.991067	AGAUAAAGAUGUGUGUGGAUGCGA	1	S8GEN8, S8GEF4, S8F324, S8F935, S8F5J9, S8F946, S8F8U6, A0A125YH79, S8ETB7, S8EQV7, S8FBU5, S8FE85, S8EU57, S8F0Z2, S8GFK2, S8GJT1, S8EWK0, A0A125YFF3, S8EV82, A0A125YTQ2, A0A125YIX5, S8EVN8, S8G0P0, A0A125YXX7, S8F1C3, S8EW80, A0A125YH16, S8F0V2, S8GAL4, S8GAK2, S8F870, S8EZQ5, S8G895, S8FEI7, S8F1W0, S8G3U1, A0A125YWN8, S8EUN4, S8ERD7, A0A125YY09
Neg_1409735_TGME49_chrIX	CGAUGUUUGCAUGCACAUAGAUUUCUGUUUGCAGGUGAAAAAAAACGCAGAUAAAGAUGUGUGUGGAUGCGAAAUCG	0.991067	CGAUGUUUGCAUGCACAUAGAUUU	1	S8GEN8, S8GEF4, S8F324, S8F935, S8F5J9, S8F946, S8F8U6, A0A125YH79, S8ETB7, S8EQV7, S8FBU5, S8FE85, S8EU57, S8F0Z2, S8GFK2, S8GJT1, S8EWK0, A0A125YFF3, S8EV82, A0A125YTQ2, A0A125YIX5, S8EVN8, S8G0P0, A0A125YXX7, S8F1C3, S8EW80, A0A125YH16, S8F0V2, S8GAL4, S8GAK2, S8F870, S8EZQ5, S8G895, S8FEI7, S8F1W0, S8G3U1, A0A125YWN8, S8EUN4, S8ERD7, A0A125YY09
Neg_1409735_TGME49_chrIX	CGAUGUUUGCAUGCACAUAGAUUUCUGUUUGCAGGUGAAAAAAAACGCAGAUAAAGAUGUGUGUGGAUGCGAAAUCG	0.991067	UUGCAUGCACAUAGAUUUCUGUUU	1	S8GEN8, S8GEF4, S8F324, S8F935, S8F5J9, S8F946, S8F8U6, A0A125YH79, S8ETB7, S8EQV7, S8FBU5, S8FE85, S8EU57, S8F0Z2, S8GFK2, S8GJT1, S8EWK0, A0A125YFF3, S8EV82, A0A125YTQ2, A0A125YIX5, S8EVN8, S8G0P0, A0A125YXX7, S8F1C3, S8EW80, A0A125YH16, S8F0V2, S8GAL4, S8GAK2, S8F870, S8EZQ5, S8G895, S8FEI7, S8F1W0, S8G3U1, A0A125YWN8, S8EUN4, S8ERD7, A0A125YY09
Neg_1418070_TGME49_chrIX	GAGGUGCACCAAAAAGUAUAUGUAUUUAUAUAUACAUGCAUGUAUACAUGCAUGUUUGUAUAGAGUAUGCUCGUGCACCUGA	0.990103	UGCAUGUUUGUAUAGAGUAUGCUC	1	A0A125YN48, S8G8K4, S8FE85, S8F063, S8GTI2, S8F5G8, GPM1, POLR3A, S8GD49, A0A125YQE6
Neg_1421438_TGME49_chrIX	UGGUUUUAUUACGGCUGAGGAUGGAACAGACUUGUUCGUUCAUCAGUCGGAGAUAAGAGCA	0.991346	UGGUUUUAUUACGGCUGAGGAUGG	1	S8EZU3, S8GBC8
Neg_1424386_TGME49_chrIX	GCGCUAUACACAAUACCUAUAUACAUAUAUAUAUAUAUAUAUAUGUAUAUAUAUAUAUAUAAAUGUAUGUAUGUGUAUGCGU	0.991067	AUAUAUAUAUAUAAAUGUAUGUAU	1	S8F997, S8F339, S8F976, S8GNL0, S8F2Q3, S8GDY9, S8GN30, S8GN25, S8F5J9, S8F2G6, S8FF71, S8FF51, S8F8M2, S8GH32, S8FBZ4, S8F5Z2, A0A125YRK1, S8EZG7, S8G4H4, S8EZC1, S8EZ97, S8EWT7, A0A125YJZ8, S8GBB7, S8EUW4, ACC2, S8EN17, S8EQU6, A0A125YJF1, S8GJB4, ALP4, S8FB35, S8GJQ0, S8FE85, S8GJS7, S8F081, S8GES7, S8GET6, S8EU89, S8F0N2, POLR2A, S8G5W6, S8GFB2, S8EXP7, SET1, S8EXW0, S8GFP6, S8G6G0, S8G6I9, S…
Neg_1429281_TGME49_chrIX	UUUCUUCUCCCCGUUCUCUGAGCUCUCUUCAGUUCUCAGAUGCGGGAGGAGAAA	0.991688	UUUCUUCUCCCCGUUCUCUGAGCU	1	S8F645, S8GED2, S8GNL0, S8F2I6, RPS4, S8GKK0, S8F8W3, S8FBY5, S8F991, A0A125YWJ7, S8FCI1, A0A125YYR9, S8EML2, S8F5T8, S8F8W9, A0A125YRK1, S8EN77, S8EN39, S8FZM1, S8G8M6, S8EQU2, S8F8P2, S8GJH3, A0A125YPM1, S8FB45, A0A125YYE1, S8G5L2, S8EXR9, S8GAX0, S8ETI9, S8G4T1, S8GQQ4, S8F7Y5, S8F7W7, S8GG86, S8F4R0, S8F9Y6, S8F3Z2, A0A125YGL3, S8ENP6, A0A125YKX5, S8ERY5, S8ENV9, A0A125YHG2, S8GIL8, S8GSW5, S…
Neg_1453612_TGME49_chrIX	GUGUAUCUGUUUGUAUGUGUGCACACAUGCUCGUGUGGAUAUAUUUUAUACAUGGAGCUACGUGUGCAUAUCGGUAUAUAUAGGUAUAU	0.991346	CUGUUUGUAUGUGUGCACACAUGC	1	S8GNV8, S8F9A6, S8F984, S8F8X7, A0A125YH97, S8GUY2, S8FF35, S8FF13, S8GKJ4, A0A125YX27, S8GDQ5, S8EZF0, S8G4E7, S8G4D8, A0A125YME7, A0A125YPN4, A0A125YL61, A0A125YJZ8, A0A125YK82, S8G5H2, S8G5I1, S8G5J3, S8GES2, S8G5R0, A0A125YMZ6, S8EXR5, A0A125YYS3, S8EXV4, S8GFR9, S8G6K0, S8GB77, A0A125YXW9, A0A125YUH1, S8F046, S8EWL5, S8G572, A0A125YXB2, S8GDY8, S8GQ48, S8GQ26, S8FAG6, A0A125YYE7, S8FA10, S8F…
Neg_1453612_TGME49_chrIX	GUGUAUCUGUUUGUAUGUGUGCACACAUGCUCGUGUGGAUAUAUUUUAUACAUGGAGCUACGUGUGCAUAUCGGUAUAUAUAGGUAUAU	0.991346	GUGUAUCUGUUUGUAUGUGUGCAC	1	S8GNV8, S8F9A6, S8F984, S8F8X7, A0A125YH97, S8GUY2, S8FF35, S8FF13, S8GKJ4, A0A125YX27, S8GDQ5, S8EZF0, S8G4E7, S8G4D8, A0A125YME7, A0A125YPN4, A0A125YL61, A0A125YJZ8, A0A125YK82, S8G5H2, S8G5I1, S8G5J3, S8GES2, S8G5R0, A0A125YMZ6, S8EXR5, A0A125YYS3, S8EXV4, S8GFR9, S8G6K0, S8GB77, A0A125YXW9, A0A125YUH1, S8F046, S8EWL5, S8G572, A0A125YXB2, S8GDY8, S8GQ48, S8GQ26, S8FAG6, A0A125YYE7, S8FA10, S8F…
Neg_1453612_TGME49_chrIX	GUGUAUCUGUUUGUAUGUGUGCACACAUGCUCGUGUGGAUAUAUUUUAUACAUGGAGCUACGUGUGCAUAUCGGUAUAUAUAGGUAUAU	0.991346	UACAUGGAGCUACGUGUGCAUAUC	1	S8GNV8, S8F9A6, S8F984, S8F8X7, A0A125YH97, S8GUY2, S8FF35, S8FF13, S8GKJ4, A0A125YX27, S8GDQ5, S8EZF0, S8G4E7, S8G4D8, A0A125YME7, A0A125YPN4, A0A125YL61, A0A125YJZ8, A0A125YK82, S8G5H2, S8G5I1, S8G5J3, S8GES2, S8G5R0, A0A125YMZ6, S8EXR5, A0A125YYS3, S8EXV4, S8GFR9, S8G6K0, S8GB77, A0A125YXW9, A0A125YUH1, S8F046, S8EWL5, S8G572, A0A125YXB2, S8GDY8, S8GQ48, S8GQ26, S8FAG6, A0A125YYE7, S8FA10, S8F…
Neg_1471148_TGME49_chrIX	CGUGCAUGCCGAGGCAUUUAUGUGAGCUGGAAUCUUUCUAGUUUUUGCAUGAGCUUUGGCAGUGCCG	0.990638	CGUGCAUGCCGAGGCAUUUAUGUG	1	A0A125YHR2, S8F646, S8ENT3, S8EYE8
Neg_1471148_TGME49_chrIX	CGUGCAUGCCGAGGCAUUUAUGUGAGCUGGAAUCUUUCUAGUUUUUGCAUGAGCUUUGGCAGUGCCG	0.990638	UGCCGAGGCAUUUAUGUGAGCUGG	1	A0A125YHR2, S8F646, S8ENT3, S8EYE8
Neg_150913_TGME49_chrIa	AACUUCUGACGCCUGCUGACCCGAGUCUAGUUUUGUUGAUGAGUGGGUAGCAGGUGCAGAGUU	0.991023	AACUUCUGACGCCUGCUGACCCGA	1	A0A125YW15, S8F0R8, A0A125YQT3
Neg_1510000_TGME49_chrIX	GAUGGCGCGGUGGUCUUGUUGACUCGUCUCGAAAAGGUGUCUUGUUCGCUGGCGGUCAGCAGCAAGAUCGCCGCUUCAUC	0.991067	CUGGCGGUCAGCAGCAAGAUCGCC	1	A0A125YGI6, S8GKR3, A0A125YI50, S8GIE1, A0A125YJT1
Neg_1510000_TGME49_chrIX	GAUGGCGCGGUGGUCUUGUUGACUCGUCUCGAAAAGGUGUCUUGUUCGCUGGCGGUCAGCAGCAAGAUCGCCGCUUCAUC	0.991067	GAUGGCGCGGUGGUCUUGUUGACU	1	A0A125YGI6, S8GKR3, A0A125YI50, S8GIE1, A0A125YJT1
Neg_1516947_TGME49_chrIX	UCAAAGCAUAUAUAAGCAUAUAUAUAUAUAUAUAUGUAUAUAUAUAUAUAUAUAUAUAUAUAUAUAUUUGUAUAUCCGUAUUUGCUAGAAUAUGCUUUGG	0.991067	UAUAUAUAUAUAUUUGUAUAUCCG	1	S8GEJ5, S8F645, S8GNL0, S8F5Z3, S8GE08, S8F2G6, S8FF71, S8FC74, S8FF51, S8GUX0, A0A125YRX4, S8F8W5, S8FBN4, A0A125YQI6, A0A125YUM7, S8GH32, S8GRH6, S8GRJ4, A0A125YFW8, A0A125YVK8, S8EZC1, S8GB62, A0A125YJZ8, S8GBB7, A0A125YVQ7, S8EMZ1, S8FAZ8, S8FB35, A0A125YUB5, S8FE85, S8F081, S8F0D8, S8GES2, S8EU48, S8GES7, S8EX77, S8GEZ4, S8G5W6, A0A125YK57, S8EXW0, S8F176, A0A125YV80, S8EV78, S8F1J1, A0A125Y…
Neg_1530151_TGME49_chrIX	UCUGGUCGACAUGGAAGGAGACGGCGCUCUCUUUCGCUGUCUCCUUCCCGCGUUGGUUCAGA	0.991688	UCUGGUCGACAUGGAAGGAGACGG	1	A0A125YWH0, S8F6B8, S8EW49, S8GD57
Neg_1535798_TGME49_chrIX	AAAGCAUGGGAGGAAGAGAGCGAGGCAAAGACGAGAGGAAAUCGAACUCGUCUGUUGGUACCUCGUUCUCUUUCUCCUCCUUU	0.991067	AAAGCAUGGGAGGAAGAGAGCGAG	1	S8GNP4, S8F5U9, S8ESL3, S8G444, S8F8N4, S8GS10, A0A125YGI6, S8F5W6, A0A125YRK1, S8EW24, A0A125YQV4, A0A125YQV0, S8EN77, S8EN59, S8F8P2, S8FB31, S8GJI9, A0A125YUB5, S8EX35, S8G5J9, S8EU53, A0A125YZF1, S8GK67, S8GK54, A0A125YQ98, S8FAU8, S8F7L7, A0A125YZ29, S8F488, S8FAA9, S8EV24, S8ENI0, S8ENM3, A0A125YTQ9, S8EPC3, S8FAN7, S8F110, S8GLI7, S8F4K5, RPL18A, S8F7Z9, S8F505, S8GML9, A0A125YU26, AP2IX3,…
Neg_1535798_TGME49_chrIX	AAAGCAUGGGAGGAAGAGAGCGAGGCAAAGACGAGAGGAAAUCGAACUCGUCUGUUGGUACCUCGUUCUCUUUCUCCUCCUUU	0.991067	CGUCUGUUGGUACCUCGUUCUCUU	1	S8GNP4, S8F5U9, S8ESL3, S8G444, S8F8N4, S8GS10, A0A125YGI6, S8F5W6, A0A125YRK1, S8EW24, A0A125YQV4, A0A125YQV0, S8EN77, S8EN59, S8F8P2, S8FB31, S8GJI9, A0A125YUB5, S8EX35, S8G5J9, S8EU53, A0A125YZF1, S8GK67, S8GK54, A0A125YQ98, S8FAU8, S8F7L7, A0A125YZ29, S8F488, S8FAA9, S8EV24, S8ENI0, S8ENM3, A0A125YTQ9, S8EPC3, S8FAN7, S8F110, S8GLI7, S8F4K5, RPL18A, S8F7Z9, S8F505, S8GML9, A0A125YU26, AP2IX3,…
Neg_1535798_TGME49_chrIX	AAAGCAUGGGAGGAAGAGAGCGAGGCAAAGACGAGAGGAAAUCGAACUCGUCUGUUGGUACCUCGUUCUCUUUCUCCUCCUUU	0.991067	UGGGAGGAAGAGAGCGAGGCAAAG	1	S8GNP4, S8F5U9, S8ESL3, S8G444, S8F8N4, S8GS10, A0A125YGI6, S8F5W6, A0A125YRK1, S8EW24, A0A125YQV4, A0A125YQV0, S8EN77, S8EN59, S8F8P2, S8FB31, S8GJI9, A0A125YUB5, S8EX35, S8G5J9, S8EU53, A0A125YZF1, S8GK67, S8GK54, A0A125YQ98, S8FAU8, S8F7L7, A0A125YZ29, S8F488, S8FAA9, S8EV24, S8ENI0, S8ENM3, A0A125YTQ9, S8EPC3, S8FAN7, S8F110, S8GLI7, S8F4K5, RPL18A, S8F7Z9, S8F505, S8GML9, A0A125YU26, AP2IX3,…
Neg_1539412_TGME49_chrIX	AGGGGUCGGUGCUUUUUCUUGGAAUGCAGGGAUUCUUUGCGUUCGAAGAAAGACGCAUUUCUUUCCCU	0.991385	AGGGGUCGGUGCUUUUUCUUGGAA	1	S8FB81, A0A125YYL2, A0A125YYP9, A0A125YR98, S8GTJ9, A0A125YUV6, S8F6Z6, S8GMQ7, S8EZC9, S8GGS2, S8EVW0, S8GIV7, S8EST3, S8F8H2, S8EWY3, A0A125YTI6, A0A125YPS9, SANT
Neg_1539412_TGME49_chrIX	AGGGGUCGGUGCUUUUUCUUGGAAUGCAGGGAUUCUUUGCGUUCGAAGAAAGACGCAUUUCUUUCCCU	0.991385	CGGUGCUUUUUCUUGGAAUGCAGG	1	S8FB81, A0A125YYL2, A0A125YYP9, A0A125YR98, S8GTJ9, A0A125YUV6, S8F6Z6, S8GMQ7, S8EZC9, S8GGS2, S8EVW0, S8GIV7, S8EST3, S8F8H2, S8EWY3, A0A125YTI6, A0A125YPS9, SANT
Neg_1550851_TGME49_chrIX	GGAACAUCAGAGAGUCCGCUGGCAGUCAGACGGCUCGUCCGUUUGUUGCUGGUGGCGUUUUCAUGUUUU	0.990426	GGAACAUCAGAGAGUCCGCUGGCA	1	S8GN10, S8EVP9, S8FB26, S8EXL9
Neg_1550851_TGME49_chrIX	GGAACAUCAGAGAGUCCGCUGGCAGUCAGACGGCUCGUCCGUUUGUUGCUGGUGGCGUUUUCAUGUUUU	0.990426	UCAGAGAGUCCGCUGGCAGUCAGA	1	S8GN10, S8EVP9, S8FB26, S8EXL9
Neg_1551011_TGME49_chrIX	GUGUGGCCUGCAAAGCAGAAAGACAUCAAUGUUUUUCUGUUGGCAAUAGUGACAC	0.991067	GUGUGGCCUGCAAAGCAGAAAGAC	1	S8EUT0, S8F361, S8F4R0, S8EQG6
Neg_1561447_TGME49_chrIX	AUGCGUGCGUUUGUUGGCAGGUGCGUUGCCGACGCACCUGCGGACAAAGUGCCACGCGU	0.990638	AUGCGUGCGUUUGUUGGCAGGUGC	1	S8F8V6, GAP50, A0A125YKQ0, PBGS, S8GKR3, S8GAI8, S8GD77, S8ETH3
Neg_1601266_TGME49_chrIX	GUGUAUGCGCAUUGAGUGGUUUUGUAAGAGGCAAGAUUUUGUGUUGAUCGAUGAAUGCGCAUGCAC	0.991385	GCGCAUUGAGUGGUUUUGUAAGAG	1	S8GRC2, A0A125YVN4, HDAC3, A0A125YXB2, S8FAB3, S8GAK6, A0A125YGG8, A0A125YKE2, A0A125YR47, A0A125YQ01, S8F1P7, A0A125YP69
Neg_1601266_TGME49_chrIX	GUGUAUGCGCAUUGAGUGGUUUUGUAAGAGGCAAGAUUUUGUGUUGAUCGAUGAAUGCGCAUGCAC	0.991385	GUGUAUGCGCAUUGAGUGGUUUUG	1	S8GRC2, A0A125YVN4, HDAC3, A0A125YXB2, S8FAB3, S8GAK6, A0A125YGG8, A0A125YKE2, A0A125YR47, A0A125YQ01, S8F1P7, A0A125YP69
Neg_1603171_TGME49_chrIX	UCUGUGUACUGGACGUAUGCGUAGAAGUCUGUAUCCCAGUGCUUCUAUAGUGCGUCUGGUAUGCAGA	0.991067	UACUGGACGUAUGCGUAGAAGUCU	1	S8FDQ5, S8F110, S8GCI0, CPL
Neg_1603171_TGME49_chrIX	UCUGUGUACUGGACGUAUGCGUAGAAGUCUGUAUCCCAGUGCUUCUAUAGUGCGUCUGGUAUGCAGA	0.991067	UCUGUGUACUGGACGUAUGCGUAG	1	S8FDQ5, S8F110, S8GCI0, CPL
Neg_1605368_TGME49_chrIX	CAGAGAGGAUACAUCAGACCAUCGAAGAAAUCAACUUAAUCGUGGAGCAAUUUCAGAUGGUCUGGUAUCCCUCUG	0.990103	CAGAGAGGAUACAUCAGACCAUCG	1	S8F2H1, A0A125YL38, S8ENU3, CDC48CY, S8GAU2, A0A125YR84
Neg_1605368_TGME49_chrIX	CAGAGAGGAUACAUCAGACCAUCGAAGAAAUCAACUUAAUCGUGGAGCAAUUUCAGAUGGUCUGGUAUCCCUCUG	0.990103	GGAUACAUCAGACCAUCGAAGAAA	1	S8F2H1, A0A125YL38, S8ENU3, CDC48CY, S8GAU2, A0A125YR84
Neg_1629961_TGME49_chrIX	GGGCAACUGGGUUCGCGCUGCGUGAGUGAAAACCCAUGCAAGCGAAUUCAGUAUGCCC	0.990638	GGGCAACUGGGUUCGCGCUGCGUG	1	A0A125YJV3
Neg_1669098_TGME49_chrX	CAUCGGCGUGCGUUCCUGUUAGCUGUGCCUCUCUGUCAUGUGAUCAGCCUCUUUCUCGCUUCUUUUAGAGGGAGAGACAAACUUAAUUGACAGAGAACAGGACACAGUUACCCGGGGGGCUCGACGAUG	0.994951	CAUCGGCGUGCGUUCCUGUUAGCU	1	S8GPM8, MIC15, A0A125YS30, S8EY86, A0A125YTL2, A0A125YKC6
Neg_1702689_TGME49_chrX	GACUGAUUUGUGGUAGACCACAAAGAGAUUUUCUAUAGGGUCGUCUUGUGUUCAAAUGUAACGACUUUUCGAACAAAAGUGGAAAUUGAUAUUUGCCAACAAGGCACGUGCCUCUUUGUCCGUAAACCAUACAUCACUC	0.992298	UUUGUGGUAGACCACAAAGAGAUU	1	AP2VIIA4, A0A125YGX6, A0A125YVA5
Neg_1705537_TGME49_chrX	GGACAGGAUCUCUCGGUUAAGAAGCUGCCCGGGCAAAUGCAGGUUUUUAGUGAGGGGUCGUGUCC	0.991067	GGACAGGAUCUCUCGGUUAAGAAG	1	A0A125YV86, A0A125YVL8, S8G412
Neg_1705946_TGME49_chrX	GGCCGUAGCUAUGGUCCGUCAUAUAGAAGCGGGUAUGGUCCGUCCUAUGACGGCGGUGGGUAUGGCC	0.991385	GGCCGUAGCUAUGGUCCGUCAUAU	1	A0A125YIG9
Neg_1706635_TGME49_chrX	ACGGCAUACUUCGUUGUCCUACGUUUGUGCGUUUGUAUAUAUAAAUAAAUAUAUAAAGGCGCAAACGCGGACACCCGUAGGCGU	0.991067	AAAGGCGCAAACGCGGACACCCGU	1	A0A125YX27, S8F769, S8EVN8, S8F837, S8F2J0, S8GGQ2, DIM1, S8G459, S8F360, S8F3B1, S8GI49, A0A125YM69, S8G3H0, S8EQM1, S8EX55
Neg_1706635_TGME49_chrX	ACGGCAUACUUCGUUGUCCUACGUUUGUGCGUUUGUAUAUAUAAAUAAAUAUAUAAAGGCGCAAACGCGGACACCCGUAGGCGU	0.991067	ACGGCAUACUUCGUUGUCCUACGU	1	A0A125YX27, S8F769, S8EVN8, S8F837, S8F2J0, S8GGQ2, DIM1, S8G459, S8F360, S8F3B1, S8GI49, A0A125YM69, S8G3H0, S8EQM1, S8EX55
Neg_1710347_TGME49_chrX	CCUGUGGCGAACGGAGCUGAAGGGGUUCAAGAAGAGCCUCUUGAUAGCUUCGUUUGAACCCUGG	0.990426	CCUGUGGCGAACGGAGCUGAAGGG	1	A0A125YHQ8, S8EX48, A0A125YKN4, SCSA
Neg_1722137_TGME49_chrX	GGUCGUGUUUGAUGGGGUUUUCAGUUCUAAGAAGCCUUAAGAGAACUGUUGACGGCCGCGAACAUGACC	0.990382	GGUCGUGUUUGAUGGGGUUUUCAG	1	S8FDY9, A0A125YMJ0, S8F685, S8FA45, S8G9K1, S8GA33, S8G0Y9, S8EZ24, S8GAJ1, S8F567, S8EZS4, S8GS64, A0A125YLG8
Neg_1722137_TGME49_chrX	GGUCGUGUUUGAUGGGGUUUUCAGUUCUAAGAAGCCUUAAGAGAACUGUUGACGGCCGCGAACAUGACC	0.990382	GUUUGAUGGGGUUUUCAGUUCUAA	1	S8FDY9, A0A125YMJ0, S8F685, S8FA45, S8G9K1, S8GA33, S8G0Y9, S8EZ24, S8GAJ1, S8F567, S8EZS4, S8GS64, A0A125YLG8
Neg_1723067_TGME49_chrX	AAAUGAGAAGGAAGCGUGCGACGGCGUUGUCCGACCGUCUCCGUCGCGCGUUUCUAUCUCGUUU	0.990744	AAAUGAGAAGGAAGCGUGCGACGG	1	A0A125YMW6, S8ESW8, S8FZL1, S8EX07, S8GEZ4, A0A125YTJ3, S8GME9, S8FDV7, S8EYE9, S8G2Y0, A0A125YTJ5
Neg_1725822_TGME49_chrX	UACCUGUAUAUAUGUCUCUUUGCUUACCUACAUAUGGAUAUAUAUAUAUAUAUAUAUAUAUAUAUGGAUAUAUACAUAUAUAUAUAUAUAUGCAUGUGUGUGAGCAUACUGGUGUACGUGUGUGUAGGUG	0.991067	UACCUGUAUAUAUGUCUCUUUGCU	1	S8EN77, S8EMZ1, S8GGX8, S8F851, S8EUA7, A0A125YMH9, A0A125YX29, S8EV82, A0A125YTQ2, S8EV97, S8EVQ5, S8GHP0, S8G8D4, A0A125YLK0
Neg_1745032_TGME49_chrX	AUAUAUAUAUAUAUAUAUAUACGUGUGUACAUACAUGCGUACGGCGUGUAGAAACAGCCACGUAUGUAUGUUCAUAGGUAUGUAUAUAUAUAUAUAUAU	0.991067	CAGCCACGUAUGUAUGUUCAUAGG	1	S8GKT4, A0A125YUN8, A0A125YXK6, A0A125YV37
Neg_1750953_TGME49_chrX	AGAAGAAGGUCGUCCGGACGGACGCGCUAGGAGGGACGCGUCUCGUUUUGGACUUUCUUCU	0.991664	AGAAGAAGGUCGUCCGGACGGACG	1	S8F5J9, A0A125YNM4, A0A125YNX3, S8EQU2, PEX11, S8ERY5, S8F1J4, S8F559, S8GH21, A0A125YK91, A0A125YZQ1, A0A125YTS4, S8EYI6, GTF3C3, S8GBT0
Neg_1775248_TGME49_chrX	GCGCAUGCUUCUCCACAUAUAUAUACAUAUAUAUAUAUAUAGAUAUAUAUAUGUAUACAUGAGUAUAUGAGUAUACGGAGAAAGUGUGUGU	0.991067	AUAUGUAUACAUGAGUAUAUGAGU	1	S8F651, S8F980, S8F324, S8F940, S8F5Y4, S8F2V7, S8F2U9, S8ESL3, A0A125YW11, S8FF71, A0A125YQX6, S8GKT4, S8FF13, A0A125YL55, S8F8P4, A0A125YWJ7, A0A125YX27, A0A125YLK3, S8FBY4, A0A125YKF5, S8G4E7, S8G1T0, S8EQB0, A0A125YH87, A0A125YSQ2, S8ER20, S8EUE5, S8F8P6, S8GTR1, S8GJD2, S8FE58, A0A125YPL3, S8GU18, S8FEB0, S8GEN9, S8GEP8, S8G5P6, S8EXJ5, S8G642, S8G656, S8F134, S8G696, A0A125YVB0, S8EYC4, S8G…
Neg_1775410_TGME49_chrX	AUACGCCGACGACUUGCCGCUUGAAACAGCAGUGGGCGUUUCAAGCGGCAAGUCGUCGGCGUAU	0.990638	AUACGCCGACGACUUGCCGCUUGA	1	A0A125YR82
Neg_1782640_TGME49_chrX	GACACUUUGUGUUCGACUCACUGCGGUGUUUCUAUCACCCGUGCCGCCAAACUGUAAGAAACACCGCGUGAGGUAGGAUGAACAGAGGUGG	0.992506	GACACUUUGUGUUCGACUCACUGC	1	S8F951, AP2XII1, S8GF26, S8F673, S8EZU5, A0A125YJG3, S8F556, AP2IX5, A0A125YVK6, S8EY17
Neg_1782640_TGME49_chrX	GACACUUUGUGUUCGACUCACUGCGGUGUUUCUAUCACCCGUGCCGCCAAACUGUAAGAAACACCGCGUGAGGUAGGAUGAACAGAGGUGG	0.992506	UAAGAAACACCGCGUGAGGUAGGA	1	S8F951, AP2XII1, S8GF26, S8F673, S8EZU5, A0A125YJG3, S8F556, AP2IX5, A0A125YVK6, S8EY17
Neg_1782640_TGME49_chrX	GACACUUUGUGUUCGACUCACUGCGGUGUUUCUAUCACCCGUGCCGCCAAACUGUAAGAAACACCGCGUGAGGUAGGAUGAACAGAGGUGG	0.992506	UUGUGUUCGACUCACUGCGGUGUU	1	S8F951, AP2XII1, S8GF26, S8F673, S8EZU5, A0A125YJG3, S8F556, AP2IX5, A0A125YVK6, S8EY17
Neg_1792407_TGME49_chrX	UAUGCAUGGAUAGAUGCAUACGCAGGUGCAUGCGCGUCUGUGCAGACUUGCAUGCACGUGUGUGUAUACUUAUUUAUGUAUA	0.991067	UGCAUGCACGUGUGUGUAUACUUA	1	S8F339, S8GNL0, S8FF75, A0A125YTD4, A0A125YMJ8, A0A125YUM7, A0A125YQC2, S8GRI2, A0A125YLS2, S8ETD7, S8G921, ALP1, S8G8I1, S8FBA4, S8F0B3, S8GFR9, S8G6I9, S8EZX4, S8EZT1, S8F5I3, S8ETW3, S8EW61, S8F4W5, S8GQ26, S8F9Y0, A0A125YW87, A0A125YJ10, S8ERW2, S8ESF4, A0A125YQR3, A0A125YLV3, S8F6X6, S8F0S6, A0A125YPI1, S8GLN1, S8GLP3, S8GCD5, S8F1Q9, S8EYV9, A0A125YJP0, S8F0X8, S8G9C9, S8GIY4, A0A125YXM4, S…
Neg_1792945_TGME49_chrX	CGAGUGAAUUCGAAACUGUGCAUGGGCGCCCUGUAAGUUUGAAUAUUCG	0.992234	CGAGUGAAUUCGAAACUGUGCAUG	1	A0A125YUV5, S8EUC0, A0A125YXV7, A0A125YZF8, S8F1U1, A0A125YFE6
Neg_1793042_TGME49_chrX	GGAGACCUACUCAUACAUGUAUAUAUAUAUAUAUAUAUAUAUAUAUAUAUAUAUAUAUAUAUAUAUAUGCAUGUAAUCAGAUGUGUGUUUUU	0.991067	AUAUAUAUAUAUAUAUAUAUGCAU	1	S8GEN8, S8GEK1, S8GEJ5, S8F656, S8GNL0, S8F5Z3, S8F5Y4, S8GDY9, S8GDX4, S8F8P7, S8F2G8, S8F2G6, S8FF71, S8GUX0, A0A125YRX4, S8F915, S8GUV1, S8GKJ4, S8F8Y1, A0A125YII4, A0A125YWJ2, A0A125YJK1, S8FCJ4, S8GHS9, S8EWW8, S8F8X3, S8GRQ6, S8EZH5, S8EW31, S8EZH1, A0A125YRK1, S8EW24, S8G4H4, A0A125YVK8, S8G4F0, S8GDL9, S8G4B9, S8EZC1, S8ETB7, A0A125YJZ8, S8EX01, S8GBB7, CDPK9, ACC2, S8EN17, S8FZB9, S8EUC0…
Neg_1793042_TGME49_chrX	GGAGACCUACUCAUACAUGUAUAUAUAUAUAUAUAUAUAUAUAUAUAUAUAUAUAUAUAUAUAUAUAUGCAUGUAAUCAGAUGUGUGUUUUU	0.991067	AUAUAUAUAUAUAUGCAUGUAAUC	1	S8GEN8, S8GEK1, S8GEJ5, S8F656, S8GNL0, S8F5Z3, S8F5Y4, S8GDY9, S8GDX4, S8F8P7, S8F2G8, S8F2G6, S8FF71, S8GUX0, A0A125YRX4, S8F915, S8GUV1, S8GKJ4, S8F8Y1, A0A125YII4, A0A125YWJ2, A0A125YJK1, S8FCJ4, S8GHS9, S8EWW8, S8F8X3, S8GRQ6, S8EZH5, S8EW31, S8EZH1, A0A125YRK1, S8EW24, S8G4H4, A0A125YVK8, S8G4F0, S8GDL9, S8G4B9, S8EZC1, S8ETB7, A0A125YJZ8, S8EX01, S8GBB7, CDPK9, ACC2, S8EN17, S8FZB9, S8EUC0…
Neg_1793042_TGME49_chrX	GGAGACCUACUCAUACAUGUAUAUAUAUAUAUAUAUAUAUAUAUAUAUAUAUAUAUAUAUAUAUAUAUGCAUGUAAUCAGAUGUGUGUUUUU	0.991067	GGAGACCUACUCAUACAUGUAUAU	1	S8GEN8, S8GEK1, S8GEJ5, S8F656, S8GNL0, S8F5Z3, S8F5Y4, S8GDY9, S8GDX4, S8F8P7, S8F2G8, S8F2G6, S8FF71, S8GUX0, A0A125YRX4, S8F915, S8GUV1, S8GKJ4, S8F8Y1, A0A125YII4, A0A125YWJ2, A0A125YJK1, S8FCJ4, S8GHS9, S8EWW8, S8F8X3, S8GRQ6, S8EZH5, S8EW31, S8EZH1, A0A125YRK1, S8EW24, S8G4H4, A0A125YVK8, S8G4F0, S8GDL9, S8G4B9, S8EZC1, S8ETB7, A0A125YJZ8, S8EX01, S8GBB7, CDPK9, ACC2, S8EN17, S8FZB9, S8EUC0…
Neg_1797279_TGME49_chrX	UUGAGGACGUUGGAGAGACUUUCGGCCUCUUCGCGUCCAAGUUUGGCGACGAGGUGGUCGAAGGGGAUUUCUCUGAGGUCUUUGA	0.990744	ACGAGGUGGUCGAAGGGGAUUUCU	1	HDAC5, S8F2M0, S8EZ73, A0A125YSE8, S8EXG4, S8FCI1, A0A125YL46, S8EMY5, S8F7V5, A0A125YQW7, S8EXW0, S8GAS3, S8EVD1, A0A125YXX7, S8FD94, A0A125YZI2, A0A125YTH2, S8GLS3, S8G7H6, S8F0W1, S8EYM3, S8F4Z2, S8F878, S8GGS4, S8F365, A0A125YWN3, A0A125YZQ1, S8EYA2, A0A125YK58
Neg_1797279_TGME49_chrX	UUGAGGACGUUGGAGAGACUUUCGGCCUCUUCGCGUCCAAGUUUGGCGACGAGGUGGUCGAAGGGGAUUUCUCUGAGGUCUUUGA	0.990744	UUGAGGACGUUGGAGAGACUUUCG	1	HDAC5, S8F2M0, S8EZ73, A0A125YSE8, S8EXG4, S8FCI1, A0A125YL46, S8EMY5, S8F7V5, A0A125YQW7, S8EXW0, S8GAS3, S8EVD1, A0A125YXX7, S8FD94, A0A125YZI2, A0A125YTH2, S8GLS3, S8G7H6, S8F0W1, S8EYM3, S8F4Z2, S8F878, S8GGS4, S8F365, A0A125YWN3, A0A125YZQ1, S8EYA2, A0A125YK58
Neg_1819896_TGME49_chrX	CUAAGUACAUUCACAUACAUGCAUAUGCAUCUUUAUGUUUGUAUAUUUAUAUGUAAUGCAUAUAUAGAGAUGUAUGUGUAUGUGCGAGCGUGUGUACGAGAG	0.991067	CUAAGUACAUUCACAUACAUGCAU	1	S8F930, S8GJQ0, S8G5P2, RPS29, S8F5C2, S8EWF5, HAT1, S8FBG9, S8EUK9
Neg_1820356_TGME49_chrX	CAGGCGAACAUGCCGAAACUAAACUGCAUGCAGUUUAGUUUCGGCAUGUUCGCCUG	0.991067	CAGGCGAACAUGCCGAAACUAAAC	1	S8G6G0, S8ERE3
Neg_1832571_TGME49_chrX	GUGACGGGCUCCUCGGACACGAAUCAAUGGCAGUUGACACCGGUUCUGUUUGAAGAGUCUGUCAU	0.991067	GUGACGGGCUCCUCGGACACGAAU	1	S8GBB7, S8ER04, S8FZH5
Neg_1833753_TGME49_chrX	UGUUGCCGUGACAGCUCUGUGUCAAUCAGAUUGGCACAGAGCAUGGAGGGGACA	0.991067	UGUUGCCGUGACAGCUCUGUGUCA	1	A0A125YY42
Neg_1847408_TGME49_chrX	UGCUGCCUGCGGAAUCACCAGAUAUAUAUAUAUAUAUAUAUCUGGUGAUUCCGUAUGUGUGGCG	0.991067	UGCUGCCUGCGGAAUCACCAGAUA	1	S8GIV7
Neg_185420_TGME49_chrIb	CUCUCGAGAGUGCUCUGUGCGGUGUACGUACAGAAUGCUCAGAGGG	0.991385	AGAGUGCUCUGUGCGGUGUACGUA	1	S8GND7, S8G7S1, S8GV32
Neg_186674_TGME49_chrIb	GUGUAGCAUUGAAUGUCUCCUUGAGUAUUUCGUCACCGUGCCACUGCUGCGGUGAGACAGUAGUCAGAGGCGCAUUCAGUGUACAC	0.991067	AGACAGUAGUCAGAGGCGCAUUCA	1	S8GP32, PLP1, S8FC02, S8GRN8, S8ENC3, A0A125YIG4, S8F6Q3, A0A125YUP6, A0A125YSN1, A0A125YPJ5, S8ERH2
Neg_186674_TGME49_chrIb	GUGUAGCAUUGAAUGUCUCCUUGAGUAUUUCGUCACCGUGCCACUGCUGCGGUGAGACAGUAGUCAGAGGCGCAUUCAGUGUACAC	0.991067	GCGGUGAGACAGUAGUCAGAGGCG	1	S8GP32, PLP1, S8FC02, S8GRN8, S8ENC3, A0A125YIG4, S8F6Q3, A0A125YUP6, A0A125YSN1, A0A125YPJ5, S8ERH2
Neg_186674_TGME49_chrIb	GUGUAGCAUUGAAUGUCUCCUUGAGUAUUUCGUCACCGUGCCACUGCUGCGGUGAGACAGUAGUCAGAGGCGCAUUCAGUGUACAC	0.991067	GUGUAGCAUUGAAUGUCUCCUUGA	1	S8GP32, PLP1, S8FC02, S8GRN8, S8ENC3, A0A125YIG4, S8F6Q3, A0A125YUP6, A0A125YSN1, A0A125YPJ5, S8ERH2
Neg_1878946_TGME49_chrX	ACAAAUCACACACAUACAUGCAUAUACACAAAACUAUAUACAUAUAUAUAUAUAUAUAAAUGUACAUGUAUAUCCAUAUACAUAUAUAUAUAUAUAUAUAUAUAUGCAUGUGGUCACUUGUUUGU	0.991111	UACAUAUAUAUAUAUAUAUAUAUA	1	S8GEN8, S8GEK1, S8GEJ5, S8F656, S8F997, S8F626, S8GNL0, S8GNK5, S8F2Q3, S8GDY9, S8F2M0, S8F8P7, S8FF71, S8GUX0, S8FBM5, A0A125YG24, A0A125YWU7, S8EW24, S8G4I1, S8G4H4, S8GDL9, S8G4C3, S8EZC1, S8EZ97, S8EWT7, A0A125YXJ8, A0A125YY42, S8GBB7, S8EN17, S8EMZ1, S8GJB4, S8FAX5, S8GJH3, S8GJQ0, S8FE85, S8GJS7, S8F081, S8GES7, S8EU89, S8F0Y0, S8F0Z2, S8EXR5, S8EXW0, MED14, S8F350, S8F6C5, S8F685, A0A125YQ…
Neg_1880188_TGME49_chrX	UGACGGAUUGAGAGAGAGAGAGAGGAGACACCGCGUUUCCUUGCGUUCGUUCUCACCGUCG	0.991067	UGACGGAUUGAGAGAGAGAGAGAG	1	A0A125YJ39, S8GN56, S8EZG7, S8EUL6, S8GTU1, S8GK54, S8F601, S8GEC2, S8G4T7, S8GDV7, S8F4V5, A0A125YZM6, A0A125YJG6, S8FAE5, S8F6Z6, S8F7A3, S8F1F1, S8F531, A0A125YUR9, S8GAI8, A0A125YPV9, S8GR77, S8EVL0, S8G3I4, S8EYA2, A0A125YXR9
Neg_1892099_TGME49_chrX	UAUAUACCUUUAUAUAUAUACAUAUUUAUAUAUGUAUAUAUAUGUAUAUAUAUAUGUAUAUAUAUGUAUUUAUAUGUAUGUAUAUUUGUGUAUA	0.991067	UGUAUAUAUAUGUAUUUAUAUGUA	1	S8GP08, S8GEJ5, S8F9A0, S8GNL0, S8F5Z3, S8GDZ2, S8F2M0, S8GDU1, S8GDS3, S8F2G6, MYSTB, S8FF75, S8FF71, S8FC74, S8GUY2, S8F943, S8GUX0, S8GKM6, S8F8W5, S8F8P4, A0A125YX27, S8F9B7, S8GHS9, S8GH32, S8F8V6, S8G4I1, S8G4E7, S8ESW8, S8G4C3, A0A125YUW9, A0A125YPN4, A0A125YW79, S8GBB7, S8G921, S8EUX2, ACC2, S8EN17, S8G8M6, S8FZG0, S8F8P2, S8GJK1, S8FE54, A0A125YMQ9, S8FE85, S8F081, S8EX37, S8EX48, S8G5J9…
Neg_1901642_TGME49_chrX	CCUAUCCAGACAUCCACAGAUAUAUAUAUAUAUAUAUAUAUAUGUAUGUAUACAUAUAUAUAUGUGGAGGGUUGGUAGG	0.991067	UAUACAUAUAUAUAUGUGGAGGGU	1	ROP33, S8GP08, S8GEJ5, S8GNT1, S8GNJ1, S8F2V7, AP2VIIA4, S8F2G8, MYSTB, S8FF71, A0A125YQX6, S8GKM6, A0A125YVL2, S8FEY2, A0A125YXC6, S8EWW8, S8GRH6, S8GRL1, S8EW24, S8GDN4, A0A125YVK8, S8EZD4, A0A125YHR0, S8EZ97, S8EVP9, A0A125YUJ5, S8EX01, A0A125YID3, S8ENA6, S8EUX2, ACC2, S8GJH3, FACT140, S8FB77, S8GJQ0, S8F081, S8G5F5, A0A125YSQ1, A0A125YY39, S8G5X3, A0A125YU58, A0A125YVV3, S8F111, A0A125YTP0, …
Neg_1911803_TGME49_chrXI	CAUCUGAAGGGUACGGCUCACUCAGUGUGUCUCUACACGGUUCACCUCAACCGUUGUAGGGACGUCGCUGACAGUGCCUGUAGAUG	0.991067	CAUCUGAAGGGUACGGCUCACUCA	1	RPS12, S8F0J5, A0A125YPF7, S8F0D3
Neg_1911803_TGME49_chrXI	CAUCUGAAGGGUACGGCUCACUCAGUGUGUCUCUACACGGUUCACCUCAACCGUUGUAGGGACGUCGCUGACAGUGCCUGUAGAUG	0.991067	UGUAGGGACGUCGCUGACAGUGCC	1	RPS12, S8F0J5, A0A125YPF7, S8F0D3
Neg_1934005_TGME49_chrXI	AGAAGCGUGAUGAUUCCCCUUCUCAGUCCGAGAAGGGGAAUCAUCACGCUUCU	0.990426	GUGAUGAUUCCCCUUCUCAGUCCG	1	POLR3A
Neg_1961002_TGME49_chrXI	CCGAGCGAGAAGAGGAGACGCCCAGCCUGUGGGGAGGGUCUCUGUCUCUUUUUGUUCGG	0.990705	CCGAGCGAGAAGAGGAGACGCCCA	1	AP2VIIA7, S8F997, S8F8M2, A0A125YHY7, S8EQB5, S8FE72, S8F081, S8EX41, S8G5K8, S8G6A7, S8G033, S8EVL9, A0A125YYQ7, A0A125YUI8, A0A125YQI1, S8GGW1, S8GGR3, S8EX22, S8GI49, S8EUB0, S8EY24, S8EQE7, S8F8K2
Neg_1973208_TGME49_chrXI	GUUCCCAUAUAUAUACGAACAUUUAUAUAUAUAUAUAUAUAUAUAUAUAUAUAAAUGUUCGUAUAUACACCGGGUAGC	0.991067	AUAUAAAUGUUCGUAUAUACACCG	1	S8F348, S8GDX4, S8F5J7, S8F2G6, A0A125YXV4, A0A125YZL8, S8F8M2, S8GHS9, S8EVY4, S8GBA3, S8EN17, S8EMZ1, S8EUE1, A0A125YYE1, GLTP, S8GET6, S8EUA7, S8GFB2, A0A125YHF2, A0A125YHR2, S8G550, S8EZQ1, S8G4W7, A0A125YQ85, A0A125YXQ5, S8GFH9, S8ERV1, S8G9Q5, A0A125YXK8, A0A125YMS4, S8GTI2, S8GTF8, S8F0R2, A0A125YTA1, S8F7V2, S8F892, S8EZB5, S8EW74, S8EVQ5, S8EYM3, S8F590, S8F5C2, S8F270, S8EZ80, A0A125YU6…
Neg_1973263_TGME49_chrXI	UCCAGGUGUACGUACACCUGAGGAGCCCGAGGCAGUCACCUCAGGUGCGCAUACACCUGGA	0.991385	UCCAGGUGUACGUACACCUGAGGA	1	S8GDY9, S8FZQ5, S8EUE5, S8FBU5, S8GJI9, S8GJP5, S8EX35, S8EXN9, S8GBC4, MED14, S8GJS5, S8GG59, S8G9C3, S8G050, S8ENN0, S8G9Y7, A0A125YS66, A0A125YKZ4, S8FDR8, S8FA72, A0A125YZS9, A0A125YYQ7, S8F7H0, S8G746, S8F527, S8F547, S8EZW2, S8EZZ7, A0A125YJS2, S8G1N2, S8GCN4, S8GBE7, A0A125YJJ9, A0A125YMR7, A0A125YJB4
Neg_1976640_TGME49_chrXI	AUGGCAGGCAGAAAGGACGGACGAAACGGAGGCGGGGUCCGUUAAGUCUGUUCGUGUGUUUGCCUGUCCGU	0.990744	AUGGCAGGCAGAAAGGACGGACGA	1	S8GNS1, S8GHR5, S8F5W0, S8GPS4, S8F543, AP2IX5, A0A125YXK9, S8G2M6
Neg_1989505_TGME49_chrXI	CUGCAUCGGUUGCGGCGAGACGGCUGCGUCUGCAGGUUGCUGCGUGACCUUCGUCUCGCUGGCGAGCAUGCAG	0.991598	CGGUUGCGGCGAGACGGCUGCGUC	1	S8EWW8, S8G6K3, S8EZ76, A0A125YGM9, S8FAB4, S8GA33, S8EPB5, S8GL13, S8EWR7
Neg_1989505_TGME49_chrXI	CUGCAUCGGUUGCGGCGAGACGGCUGCGUCUGCAGGUUGCUGCGUGACCUUCGUCUCGCUGGCGAGCAUGCAG	0.991598	CUGCAUCGGUUGCGGCGAGACGGC	1	S8EWW8, S8G6K3, S8EZ76, A0A125YGM9, S8FAB4, S8GA33, S8EPB5, S8GL13, S8EWR7
Neg_1993539_TGME49_chrXI	AUGAGCAGCUCCCUGGCAGACGUGUAGUUGCACGUCAGUCAGGGAAAUUGUCUUAU	0.994951	AUGAGCAGCUCCCUGGCAGACGUG	1	A0A125YL46
Neg_1996041_TGME49_chrXI	UCCGCUGCUGCAGCUUCUGGAGGAGCAGCGGGGGGCAACAAAGGCUCUUGAGCGUUUCUGCCAGGACGUUGUGGCUGCGGA	0.991857	UCCGCUGCUGCAGCUUCUGGAGGA	1	S8GNL0, S8GUX0, S8GKM6, S8EWW2, SRS46, A0A125YMQ9, S8G544, AP2XII9, S8GIR0, S8EYT5, A0A125YQ37, S8EY17
Neg_1996041_TGME49_chrXI	UCCGCUGCUGCAGCUUCUGGAGGAGCAGCGGGGGGCAACAAAGGCUCUUGAGCGUUUCUGCCAGGACGUUGUGGCUGCGGA	0.991857	UGAGCGUUUCUGCCAGGACGUUGU	1	S8GNL0, S8GUX0, S8GKM6, S8EWW2, SRS46, A0A125YMQ9, S8G544, AP2XII9, S8GIR0, S8EYT5, A0A125YQ37, S8EY17
Neg_1997417_TGME49_chrXI	UCCUCCGACGACAGCGACGAGGCAGAAGACUGCGACGCACUUGUCUUCUCGCUGUCGUCGGAGGA	0.990744	GACGACAGCGACGAGGCAGAAGAC	1	S8F5Z3, S8F9C3, S8F0B3, S8F0F1, S8F350, S8EWC0, S8G988, S8G9E8, S8EP93, S8F7G4, S8GH82, DRPA, S8GIS2, S8F4N4, S8F1M0, S8F4W8, A0A125YVE4, S8F243, S8F878, S8GGQ9, S8G335, S8G2T0, S8EXA9, S8EX57, S8GK37
Neg_1997417_TGME49_chrXI	UCCUCCGACGACAGCGACGAGGCAGAAGACUGCGACGCACUUGUCUUCUCGCUGUCGUCGGAGGA	0.990744	UCCUCCGACGACAGCGACGAGGCA	1	S8F5Z3, S8F9C3, S8F0B3, S8F0F1, S8F350, S8EWC0, S8G988, S8G9E8, S8EP93, S8F7G4, S8GH82, DRPA, S8GIS2, S8F4N4, S8F1M0, S8F4W8, A0A125YVE4, S8F243, S8F878, S8GGQ9, S8G335, S8G2T0, S8EXA9, S8EX57, S8GK37
Neg_2005700_TGME49_chrXI	UGCAGCAUGUGUGGGAGAGAGAAAGACCCUCUCUGUUGGCAAGCGUGGCAACAUGUUAGCUGACCACCGAGUGCCUCAGUGUUUUUCUCUAUUCCCAUGCAUGUGUA	0.994951	AUGUGUGGGAGAGAGAAAGACCCU	1	S8F062, S8F5W0, S8GB10, S8EXR5, S8G696, S8G6A7, PRP8, S8G4N2, S8F7X1, S8GF50, S8GFG3, S8EV90, A0A125YSK9, S8F4F9, S8F4G9, A0A125YQ35, S8GCV9, S8GML9, S8EZD2, S8G7J8, A0A125YSP7, A0A125YQ09, S8F5D6, A0A125YWM7, A0A125YJ24, A0A125YFZ8, A0A125YJ78, A0A125YFY0, S8G3F7, S8G369, S8EX93
Neg_2008166_TGME49_chrXI	GGGAAGCAGGGGAAAGGAUGUGUUACGUGAAGAAGAUGUUCCUUUCCCUUAGCUCCU	0.991067	GGGAAGCAGGGGAAAGGAUGUGUU	1	A0A125YTR8, S8F651, S8F610, A0A125YZA0, S8ESL3, S8EW24, S8FZF3, S8F8P6, S8FE28, S8GJQ0, S8G668, MED14, A0A125YIT0, S8F6A4, S8EWV4, S8ETH0, S8F616, A0A125YFL5, S8FA10, S8F459, A0A125YTQ9, A0A125YJ45, S8EYM8, S8F1Q8, S8F5E8, A0A125YGP3, S8F6P8, S8G829, S8EX72, A0A125YQR9, A0A125YJ24, A0A125YJZ4, A0A125YWH3, S8F1Z4, S8GCT6, S8EYJ9, A0A125YME5, A0A125YU70, S8EXE5, A0A125YTN8, DRPB
Neg_2010346_TGME49_chrXI	UGGGUGCAUCAGCAGUGCACCGCAGGCGAAGGGCACCUUGUUUUGCCUUGAAACAAUGCAAGGCCGACAAUGCUUCUUAUGGUUGCGGUGCCACUGAGUUGUAUUCA	0.991067	GGCGAAGGGCACCUUGUUUUGCCU	1	S8F1R4, S8F3H0, S8EQE7
Neg_2022164_TGME49_chrXI	GAGUCGCUUUGAGAGGGUGGAAAAUCGGACGUUGCUUGUGUCUGACGAAGAUGCAUGCACGUCACUUUUUUCGCCUUCAGAGCGACUC	0.991385	CUUUGAGAGGGUGGAAAAUCGGAC	1	S8GEU1, S8GNH8, S8GUL3, A0A125YXJ8, S8F7X7, S8G0K1, S8GT76, S8F577, S8GV37, S8G6N7, S8GCK7, S8G2N6
Neg_2022164_TGME49_chrXI	GAGUCGCUUUGAGAGGGUGGAAAAUCGGACGUUGCUUGUGUCUGACGAAGAUGCAUGCACGUCACUUUUUUCGCCUUCAGAGCGACUC	0.991385	GAGUCGCUUUGAGAGGGUGGAAAA	1	S8GEU1, S8GNH8, S8GUL3, A0A125YXJ8, S8F7X7, S8G0K1, S8GT76, S8F577, S8GV37, S8G6N7, S8GCK7, S8G2N6
Neg_2040080_TGME49_chrXI	UUUGCUGCGUUCCGAGUGCAAUCCUCUCAUAUAUACAUAUAUGUGUAUAUAUCUGGAUGGUAUUUGCGGGAGCGGGGAA	0.991385	AUAUCUGGAUGGUAUUUGCGGGAG	1	S8G8L3, S8F081, A0A125YVD7, S8GSZ6, A0A125YK00, S8F2M1, S8EVY2, S8EYZ9, S8G9N0, S8F713
Neg_2040080_TGME49_chrXI	UUUGCUGCGUUCCGAGUGCAAUCCUCUCAUAUAUACAUAUAUGUGUAUAUAUCUGGAUGGUAUUUGCGGGAGCGGGGAA	0.991385	UUUGCUGCGUUCCGAGUGCAAUCC	1	S8G8L3, S8F081, A0A125YVD7, S8GSZ6, A0A125YK00, S8F2M1, S8EVY2, S8EYZ9, S8G9N0, S8F713
Neg_2041880_TGME49_chrXI	GCAUAUAUAUAUAUAUAUAUAUGUAUAUAUUACAUAUGCAUCGGUUUCGGUUCAUCUGCCCGUAUAUAUAUAUAUAUAUAUAUAUAUAUGU	0.991067	GGUUCAUCUGCCCGUAUAUAUAUA	1	S8F6C0, S8F9B8, AP2VIIA7, S8F997, S8F993, S8GNQ0, S8GNL0, S8F2G6, S8FC31, S8F8Y1, S8GHS9, S8F5S0, S8FBY4, S8GHC3, S8G4H4, S8G4D8, A0A125YXG9, S8ETD7, S8GBB7, CDPK9, S8EUL6, S8EN17, S8EMZ1, S8GRA9, S8FBS8, S8FB35, S8GU11, S8GJQ0, S8F081, S8F0B3, S8G5R4, A0A125YGY9, S8F0Z2, S8G6I9, S8F301, S8GAU8, S8GAM4, S8F2C1, S8F5I3, S8F041, S8EWM7, S8EWL5, S8EWH2, SUB11, S8G4V7, S8EWB5, A0A125YUA5, CDPK4, SND1…
Neg_2041880_TGME49_chrXI	GCAUAUAUAUAUAUAUAUAUAUGUAUAUAUUACAUAUGCAUCGGUUUCGGUUCAUCUGCCCGUAUAUAUAUAUAUAUAUAUAUAUAUAUGU	0.991067	UCUGCCCGUAUAUAUAUAUAUAUA	1	S8F6C0, S8F9B8, AP2VIIA7, S8F997, S8F993, S8GNQ0, S8GNL0, S8F2G6, S8FC31, S8F8Y1, S8GHS9, S8F5S0, S8FBY4, S8GHC3, S8G4H4, S8G4D8, A0A125YXG9, S8ETD7, S8GBB7, CDPK9, S8EUL6, S8EN17, S8EMZ1, S8GRA9, S8FBS8, S8FB35, S8GU11, S8GJQ0, S8F081, S8F0B3, S8G5R4, A0A125YGY9, S8F0Z2, S8G6I9, S8F301, S8GAU8, S8GAM4, S8F2C1, S8F5I3, S8F041, S8EWM7, S8EWL5, S8EWH2, SUB11, S8G4V7, S8EWB5, A0A125YUA5, CDPK4, SND1…
Neg_2045478_TGME49_chrXI	GUUCGAAUGGAGCGGCGCAUGGGUGUGGCAGAGACAAAACGGCGUCCAGCUUUUGUGUGCUGCCACGCGACAAGAUGCACCGCUCUCCUCCGUUCGAAC	0.991664	GUUCGAAUGGAGCGGCGCAUGGGU	1	S8G4U4, S8G2Q6
Neg_2047237_TGME49_chrXI	AUAUGCAUGCACUGGUGCGUAUUUGGGAUGUGCGUAGCAAAUUCGUACAUCUGCAUGUACGUAUGUGUAUGUGUAU	0.990426	AUAUGCAUGCACUGGUGCGUAUUU	1	TFIIIB, S8F943, A0A125YXC6, S8EQV9, S8GER6, A0A125YTP0, A0A125YTP7, TPI-II, AP2X6, A0A125YMU7, A0A125YYE7, A0A125YQD4, A0A125YX91, S8GLX9, S8F214, S8GMS0, S8G7S8, S8G9Z9, S8F6M5, S8GEV9, S8FBJ4, S8EX81, A0A125YFC5, S8GK01, S8GCE2, RPL7, S8FCV8
Neg_2047237_TGME49_chrXI	AUAUGCAUGCACUGGUGCGUAUUUGGGAUGUGCGUAGCAAAUUCGUACAUCUGCAUGUACGUAUGUGUAUGUGUAU	0.990426	AUGCACUGGUGCGUAUUUGGGAUG	1	TFIIIB, S8F943, A0A125YXC6, S8EQV9, S8GER6, A0A125YTP0, A0A125YTP7, TPI-II, AP2X6, A0A125YMU7, A0A125YYE7, A0A125YQD4, A0A125YX91, S8GLX9, S8F214, S8GMS0, S8G7S8, S8G9Z9, S8F6M5, S8GEV9, S8FBJ4, S8EX81, A0A125YFC5, S8GK01, S8GCE2, RPL7, S8FCV8
Neg_2059273_TGME49_chrXI	GGGGUGUUCCUUGCCUGUUACAUUGCUGCAUUUUAUCAUGAGAGACCAUGGUGUGCAGUAGAGAGCGCGGAAUGCCCC	0.991067	UUCCUUGCCUGUUACAUUGCUGCA	1	S8GJB4, S8GAD3
Neg_2083379_TGME49_chrXI	UUUGUGAUCCUGUUUGGAAGAAUAAUGAGUCCGCAAACGGACACGAUUCUCCAAGCAGCAAUCACAAA	0.991067	UUUGUGAUCCUGUUUGGAAGAAUA	1	A0A125YMI0, A0A125YGG5
Neg_2106837_TGME49_chrXI	CACGCGCAUCUGUGUGUACUUACAUAUAUAUACAUAUAUAUAUAUAUAUGUAUAUAUUUGCAUGCAGGGUUGUGCGUG	0.990103	CAUCUGUGUGUACUUACAUAUAUA	1	S8F656, S8F641, S8F8M9, A0A125YV19, S8FC31, S8FEY9, A0A125YVL2, S8F8P4, A0A125YLK3, A0A125YUM7, S8GHS9, AP2IV5, S8EWW8, S8F8X3, S8F5W6, S8EW31, S8EZG7, AP2X7, A0A125YXJ8, S8GBB7, S8EN77, S8ER20, S8EUL6, S8FAW6, S8G5F5, S8F0Z2, S8G6K3, S8GKQ0, S8F063, S8GB64, S8F310, A0A125YXW9, S8GAZ9, A0A125YMG7, A0A125YK70, S8F041, S8G550, S8EZU5, S8G4W7, A0A125YZ20, S8GGC2, A0A125YS18, S8FB06, S8FAA0, S8F769, …
Neg_2106837_TGME49_chrXI	CACGCGCAUCUGUGUGUACUUACAUAUAUAUACAUAUAUAUAUAUAUAUGUAUAUAUUUGCAUGCAGGGUUGUGCGUG	0.990103	UGUAUAUAUUUGCAUGCAGGGUUG	1	S8F656, S8F641, S8F8M9, A0A125YV19, S8FC31, S8FEY9, A0A125YVL2, S8F8P4, A0A125YLK3, A0A125YUM7, S8GHS9, AP2IV5, S8EWW8, S8F8X3, S8F5W6, S8EW31, S8EZG7, AP2X7, A0A125YXJ8, S8GBB7, S8EN77, S8ER20, S8EUL6, S8FAW6, S8G5F5, S8F0Z2, S8G6K3, S8GKQ0, S8F063, S8GB64, S8F310, A0A125YXW9, S8GAZ9, A0A125YMG7, A0A125YK70, S8F041, S8G550, S8EZU5, S8G4W7, A0A125YZ20, S8GGC2, A0A125YS18, S8FB06, S8FAA0, S8F769, …
Neg_2118728_TGME49_chrXI	UUUGCGUGCAUCUCUGUCCAGAAGUGAAGCGGGUGUUUAGACUUUUGUACAGCUGCAUGCAGA	0.990135	UUUGCGUGCAUCUCUGUCCAGAAG	1	S8GHA7, AP2X8, S8FE62, S8EXW3, S8F673, S8ETW3, LSD1, S8F423, ROM6, S8EVD4, S8EVN8, A0A125YXD7, S8F7S3, S8GHR7, S8GV37, A0A125YNS4, S8GBY9, S8EXS5, GTF3C3, S8G2D3
Neg_21193_tgme49_asmbl.203	UGUUGAGUUGUAUCGAUGACAUCAUUGAGAUACGGUGGCUUCUUCAUUGAAGUACAAAGUUUCAUUGAUGCUGUCGAUCGACUUCAAUA	0.997664	CAAAGUUUCAUUGAUGCUGUCGAU	1	AP2X9, S8G8I6
Neg_2130512_TGME49_chrXI	AGACUGUGCGUUAUGGUCGCAUAAGGAAUUGCCUGUAAAUCACGUUAUGCAGGUAGUCAGUAUGUACCAGCGCAGUCU	0.991346	GCAGGUAGUCAGUAUGUACCAGCG	1	S8EZ51
Neg_2133283_TGME49_chrXI	AUGUUUUCGAAUGGCGCGUAGACUGCCAGGGAAAGCUGUCAGUUUUCCUCGGCAUGCGCCUCAUUCGCAGAGCAU	0.991279	AUGUUUUCGAAUGGCGCGUAGACU	1	S8FBM5, S8GRG7, A0A125YRI1, S8EZ26, A0A125YQM6, CDC48AP
Neg_2133283_TGME49_chrXI	AUGUUUUCGAAUGGCGCGUAGACUGCCAGGGAAAGCUGUCAGUUUUCCUCGGCAUGCGCCUCAUUCGCAGAGCAU	0.991279	UCGAAUGGCGCGUAGACUGCCAGG	1	S8FBM5, S8GRG7, A0A125YRI1, S8EZ26, A0A125YQM6, CDC48AP
Neg_2142336_TGME49_chrXI	CUGCCAUACAGAGAACUGGAAGUCUUGGUGCCCACAGAACCGUUGUGCACCAGCUUGUCUAGUUACUCUGUGUGAUUUUGCAG	0.991346	CUGCCAUACAGAGAACUGGAAGUC	1	AP2X4, S8G6E0, A0A125YK64, S8EWI7, CDPK4A
Neg_2142336_TGME49_chrXI	CUGCCAUACAGAGAACUGGAAGUCUUGGUGCCCACAGAACCGUUGUGCACCAGCUUGUCUAGUUACUCUGUGUGAUUUUGCAG	0.991346	UACAGAGAACUGGAAGUCUUGGUG	1	AP2X4, S8G6E0, A0A125YK64, S8EWI7, CDPK4A
Neg_2146223_TGME49_chrXI	UAUCUAUAUAUUUAUAUGCAUAUAUAUAUAUAUGUAUAUUUAUAUGUAUAUAUAUUAGUGUGUGCAUGUGGGUAUGAAGAUG	0.991067	UAUAUAUUAGUGUGUGCAUGUGGG	1	S8GNK5, S8GDS3, S8F943, S8F8Y4, S8GKJ4, A0A125YWJ7, S8F8V6, S8GRP9, S8EVY4, A0A125YPN4, A0A125YJF1, S8FAX5, S8F809, S8GJQ0, A0A125YTL1, S8F0B3, S8G5Q7, S8G5W6, S8F0X0, A0A125YVZ4, A0A125YXW9, S8F657, AP2X6, S8GG59, SUB5, A0A125YGM1, S8F488, A0A125YQD4, S8GF50, S8GFB5, S8ERJ9, A0A125YGL3, S8G0B9, S8ENS4, S8FA84, S8GKV8, A0A125YNI8, S8GLC5, A0A125YSN0, S8F741, S8GLP3, S8GD76, A0A125YIA2, A0A125YU26…
Neg_2149824_TGME49_chrXI	GGAGACAGACAAGACUGCGAAGGGUACGUGUAGGGUAUAUAUUCCCUGCUGUAUCUGUCGCACGUCGUUUGUUUUU	0.991067	AGACAAGACUGCGAAGGGUACGUG	1	A0A125YVL2, S8G8I1, A0A125YMY0, S8F6Q9, S8GT70, S8GBL0, S8F1H2, A0A125YND4, A0A125YRM7, S8EQK5, A0A125YGJ0
Neg_2162044_TGME49_chrXII	AUGCAUGCGUAUCCGUGGAUAUUCCGGUGCAUACUUGAUAGUAAGAUGCAUUGCUUUUGAGUAUCUCGAUGCAUGCGU	0.991067	CAUUGCUUUUGAGUAUCUCGAUGC	1	S8GKK0, A0A125YQP5, S8F0Q0, S8FBJ8, S8GGQ9
Neg_2162044_TGME49_chrXII	AUGCAUGCGUAUCCGUGGAUAUUCCGGUGCAUACUUGAUAGUAAGAUGCAUUGCUUUUGAGUAUCUCGAUGCAUGCGU	0.991067	GCGUAUCCGUGGAUAUUCCGGUGC	1	S8GKK0, A0A125YQP5, S8F0Q0, S8FBJ8, S8GGQ9
Neg_2180510_TGME49_chrXII	CUUUCGUUUGGUAGGUAGCGGCAGCGCGGACAGCGUUGGCGCGUCUGCAAACGAAGG	0.990045	CUUUCGUUUGGUAGGUAGCGGCAG	1	A0A125YKY2, A0A125YVZ8, A0A125YY39, S8EZ45, A0A125YIU9, S8FD30
Neg_2186238_TGME49_chrXII	UCGUUGGUGGGAGAAAGCUCAGCAUCCGACGGUGUUUCGCUCUUUGAUUCUUUCACCAACGA	0.991067	UCGUUGGUGGGAGAAAGCUCAGCA	1	S8FAP5, A0A125YNI8, A0A125YS36
Neg_2187944_TGME49_chrXII	UUUGUGUGCCUCCAGAUGCGUCGUCUGUCUGCAGAAGUUCUGUGGAUAUGCGUCUUUGUGGGGUGUACACAGA	0.990426	UUUGUGUGCCUCCAGAUGCGUCGU	1	S8F2S1, ACT1, S8GF96, S8G672, A0A125YQD4, S8ENM7, S8ERT0, S8F7F9, S8F0G2, S8F3S6, S8F1F1, S8F4G9, A0A125YP51, A0A125YN87, S8GBL9
Neg_2207167_TGME49_chrXII	UGUUGACACUGCGGAGAACGGGUUUUAUUUUUCGAAUUUUUCGAAGAAAGGAUCCCAGUUCGCUUCUGCGGGUUUGACA	0.991067	AGGAUCCCAGUUCGCUUCUGCGGG	1	S8F3Y5, GRA7, S8F8Y6, S8F991, S8G4B9, A0A125YGB5, S8EUA2, A0A125YM80, S8F632, A0A125YMU7, S8F4Q5, S8F7T5, A0A125YIJ8, S8GMU2, S8EZM4, S8EX22, S8GG35, A0A125YN49, A0A125YX13, S8EXR1
Neg_2207167_TGME49_chrXII	UGUUGACACUGCGGAGAACGGGUUUUAUUUUUCGAAUUUUUCGAAGAAAGGAUCCCAGUUCGCUUCUGCGGGUUUGACA	0.991067	CACUGCGGAGAACGGGUUUUAUUU	1	S8F3Y5, GRA7, S8F8Y6, S8F991, S8G4B9, A0A125YGB5, S8EUA2, A0A125YM80, S8F632, A0A125YMU7, S8F4Q5, S8F7T5, A0A125YIJ8, S8GMU2, S8EZM4, S8EX22, S8GG35, A0A125YN49, A0A125YX13, S8EXR1
Neg_2207167_TGME49_chrXII	UGUUGACACUGCGGAGAACGGGUUUUAUUUUUCGAAUUUUUCGAAGAAAGGAUCCCAGUUCGCUUCUGCGGGUUUGACA	0.991067	UGUUGACACUGCGGAGAACGGGUU	1	S8F3Y5, GRA7, S8F8Y6, S8F991, S8G4B9, A0A125YGB5, S8EUA2, A0A125YM80, S8F632, A0A125YMU7, S8F4Q5, S8F7T5, A0A125YIJ8, S8GMU2, S8EZM4, S8EX22, S8GG35, A0A125YN49, A0A125YX13, S8EXR1
Neg_2216426_TGME49_chrXII	CUGGCUCCCCCUCUGUCUCCUUUGUCUUCCGAGUCAGGAAGGCGAGGGAGGCGGAGUGAAGAGCUGG	0.990744	CUGGCUCCCCCUCUGUCUCCUUUG	1	S8GNX4, S8GEH7, S8EVL1, A0A125YII4, S8GG86, A0A125YIK8, S8EZD2, S8GGS2, S8G9W2, S8F9F2, S8G2J2, S8EQK9, S8GBE7, A0A125YKI0, S8F8I5
Neg_2218812_TGME49_chrXII	UCAGGUUGCUGCGAAUGAGAAACGUUUGGCAGAGUUUCUGUUUGAGUUUCUCAGCGUGCAGCUUGA	0.991067	UCAGGUUGCUGCGAAUGAGAAACG	1	S8F054, S8EZG7, S8EUK8, S8FAB3, S8GEV9
Neg_2233194_TGME49_chrXII	UGUGACAGGCAAGAUCUGCGAUUGUCUCUGUCGCUCGAUGCGAUAGAGCGACAUAAAUGUGUCUGUUCACA	0.99539	UGUGACAGGCAAGAUCUGCGAUUG	1	S8EVJ7
Neg_2243488_TGME49_chrXII	GGGUGUCCCGGCAGAGGUCAGCUGUCCAGGCGUGCCUCUUGCUUUCAGGUGUCUGGACACCUCGGCUGGAGACACCC	0.990744	CCCGGCAGAGGUCAGCUGUCCAGG	1	S8G4G1, S8EVQ4, S8GGZ1, S8F0N2, S8EUR9, S8EZT1, S8GAI2, S8FA72, S8F6T8, S8F7B2, S8EPX6, S8ESH8, S8GR91, A0A125YLX4, A0A125YIN7, A0A125YX83, S8EUZ1, S8EUD3, A0A125YIR1
Neg_2243488_TGME49_chrXII	GGGUGUCCCGGCAGAGGUCAGCUGUCCAGGCGUGCCUCUUGCUUUCAGGUGUCUGGACACCUCGGCUGGAGACACCC	0.990744	GGGUGUCCCGGCAGAGGUCAGCUG	1	S8G4G1, S8EVQ4, S8GGZ1, S8F0N2, S8EUR9, S8EZT1, S8GAI2, S8FA72, S8F6T8, S8F7B2, S8EPX6, S8ESH8, S8GR91, A0A125YLX4, A0A125YIN7, A0A125YX83, S8EUZ1, S8EUD3, A0A125YIR1
Neg_2243488_TGME49_chrXII	GGGUGUCCCGGCAGAGGUCAGCUGUCCAGGCGUGCCUCUUGCUUUCAGGUGUCUGGACACCUCGGCUGGAGACACCC	0.990744	GUGUCUGGACACCUCGGCUGGAGA	1	S8G4G1, S8EVQ4, S8GGZ1, S8F0N2, S8EUR9, S8EZT1, S8GAI2, S8FA72, S8F6T8, S8F7B2, S8EPX6, S8ESH8, S8GR91, A0A125YLX4, A0A125YIN7, A0A125YX83, S8EUZ1, S8EUD3, A0A125YIR1
Neg_2245578_TGME49_chrXII	CUCGCCUUCUUGACCUUGGAGACGCACGCAAAGAAAGGAGCGGCUUGGGGGUUCGAGAAGGCGAG	0.991067	CUCGCCUUCUUGACCUUGGAGACG	1	S8G4U4, S8G2P7
Neg_2248115_TGME49_chrXII	UCGUCAAUGGAGUCGUGCAGUUACAGUUCAUCAGCCAAAACUGAAGCUGACACGAGUCUCGUUGAGGA	0.991067	UCGUCAAUGGAGUCGUGCAGUUAC	1	S8GNI5, S8FAE5, S8GHD4, S8FCQ3
Neg_2248703_TGME49_chrXII	AUCUGUGUAUAGAUAUAUGUGUAUGUUCAUGCAUAUUUUCAUGUGUAUGCAUAUAUUUACAUGUAUGUCUUCACGGAU	0.991067	AUCUGUGUAUAGAUAUAUGUGUAU	1	S8F6K2, S8GEN8, S8F9A0, S8F343, S8F339, S8F984, S8F324, S8GNL0, S8F2Q3, S8GDY9, S8GDR3, S8F2G6, S8G444, S8FF71, S8FF48, A0A125YWH0, S8F8Y8, S8GKJ4, A0A125YVL2, S8F8W5, S8F8P4, S8GUL9, S8F3V3, A0A125YWU7, A0A125YUM7, S8GHS9, A0A125YIL6, S8F5Z2, S8F930, S8G4J4, S8G4H4, S8EZF0, S8G4C3, S8EZ97, A0A125YUW9, S8ETA5, S8EWT7, A0A125YJZ8, S8EQB0, S8G921, ACC2, A0A125YJF1, S8F8P2, S8GJH3, FACT140, A0A125YM…
Neg_2248703_TGME49_chrXII	AUCUGUGUAUAGAUAUAUGUGUAUGUUCAUGCAUAUUUUCAUGUGUAUGCAUAUAUUUACAUGUAUGUCUUCACGGAU	0.991067	GCAUAUAUUUACAUGUAUGUCUUC	1	S8F6K2, S8GEN8, S8F9A0, S8F343, S8F339, S8F984, S8F324, S8GNL0, S8F2Q3, S8GDY9, S8GDR3, S8F2G6, S8G444, S8FF71, S8FF48, A0A125YWH0, S8F8Y8, S8GKJ4, A0A125YVL2, S8F8W5, S8F8P4, S8GUL9, S8F3V3, A0A125YWU7, A0A125YUM7, S8GHS9, A0A125YIL6, S8F5Z2, S8F930, S8G4J4, S8G4H4, S8EZF0, S8G4C3, S8EZ97, A0A125YUW9, S8ETA5, S8EWT7, A0A125YJZ8, S8EQB0, S8G921, ACC2, A0A125YJF1, S8F8P2, S8GJH3, FACT140, A0A125YM…
Neg_2256051_TGME49_chrXII	UCUUCGCGGGAGAAGGUGGUGCGCGUUCGACGUCUUCCUCAAAGUUUCUGACGGACUCGAGCGCGUCCGCCAGGUUUCUCCACCGAAGA	0.991385	ACUCGAGCGCGUCCGCCAGGUUUC	1	S8F7L7, S8F1Q4, A0A125YM45, JMJC1
Neg_2287354_TGME49_chrXII	GAUCGGCUGCGGGGACGACGACGCGAGGAAGAGCGGCGAAGAGGAAAUCUCCUUCUCGAUCUCUUCCGCGAGUUGUCUCCGCUCGAUGC	0.991385	CUCGAUCUCUUCCGCGAGUUGUCU	1	S8GEK1, S8G7U8, S8GTN7, A0A125YZ98, A0A125YHA6, A0A125YY44
Neg_2305795_TGME49_chrXII	CCAGAUGGGAAUUCCCCUCAGCUGCAACAGCUGGGGCGGUCCCACCUGG	0.990706	GGGAAUUCCCCUCAGCUGCAACAG	1	A0A125YPV2, S8EV82, A0A125YUR9
Neg_2306433_TGME49_chrXII	CACAUAAUGAUGUCUACGUAUAUAUAUAUAUAUAUAUAUAUAUAUCUGUAUAUACAUAUGUAUAUGUAUAGAUGUAGACGCAUUAGUG	0.991067	CAUAUGUAUAUGUAUAGAUGUAGA	1	S8F9Q8, S8GP08, S8F394, S8F9B1, S8F651, S8F984, S8GNL0, S8GE76, S8F5Z3, S8GNB9, S8GDY9, S8GN97, S8F5P9, S8GDX4, S8F2M0, S8F8S4, S8F2G8, S8GDM8, TLN4, S8F2G6, S8FF71, A0A125YQX6, A0A125YIV5, S8F946, S8GUX0, S8GKP6, S8FF24, S8FBY5, S8GKA1, S8GUL9, A0A125YRL4, S8GHS9, S8F5S0, S8FBY4, S8GRL1, A0A125YIL6, S8GRP9, S8GRQ6, S8F930, S8G4J0, S8EZH1, S8EZG7, S8G4I1, S8G4H4, S8G4F0, A0A125YHR0, S8GB10, A0A12…
Neg_2306433_TGME49_chrXII	CACAUAAUGAUGUCUACGUAUAUAUAUAUAUAUAUAUAUAUAUAUCUGUAUAUACAUAUGUAUAUGUAUAGAUGUAGACGCAUUAGUG	0.991067	UAUAUACAUAUGUAUAUGUAUAGA	1	S8F9Q8, S8GP08, S8F394, S8F9B1, S8F651, S8F984, S8GNL0, S8GE76, S8F5Z3, S8GNB9, S8GDY9, S8GN97, S8F5P9, S8GDX4, S8F2M0, S8F8S4, S8F2G8, S8GDM8, TLN4, S8F2G6, S8FF71, A0A125YQX6, A0A125YIV5, S8F946, S8GUX0, S8GKP6, S8FF24, S8FBY5, S8GKA1, S8GUL9, A0A125YRL4, S8GHS9, S8F5S0, S8FBY4, S8GRL1, A0A125YIL6, S8GRP9, S8GRQ6, S8F930, S8G4J0, S8EZH1, S8EZG7, S8G4I1, S8G4H4, S8G4F0, A0A125YHR0, S8GB10, A0A12…
Neg_2315564_TGME49_chrXII	UUGUUCCUACUGGGUGAACCGGGGAGACCCAGUGUUUUCUCAUUUUCUUCUCGGUCUUCCUCAGAAGGAGCAA	0.991067	CUACUGGGUGAACCGGGGAGACCC	1	ST3, S8FAQ0, GTF2H2, A0A125YSB8, A0A125YGY3, RPL11, S8EXT4
Neg_2328619_TGME49_chrXII	AUAUAUAUAUAUAUAUAUAUAUAUAUAGGAUAGGGGUCCGUAUUCACCUAUUCUUAUAUAUAUAUAUAUAUAUAUAUAUAU	0.991067	UAUUCUUAUAUAUAUAUAUAUAUA	1	S8GEK1, AP2VIIA7, S8F993, S8GNL0, S8F948, S8F5Y4, S8GE00, S8GDY9, SUB4, S8GDR3, S8FF71, S8FC74, A0A125YWH5, S8GUX0, S8FEX8, A0A125YX27, A0A125YUR8, A0A125YWU7, A0A125YLK3, S8EWW8, S8GRN8, S8F5Z2, S8EW24, S8GDQ5, A0A125YVK8, S8GDL9, A0A125YLS2, S8EZC1, S8EVP9, S8GB98, S8GBB7, A0A125YVQ7, S8EUW8, S8EUR8, S8EN17, S8EMZ1, S8F5M5, A0A125YGE3, S8FDY9, A0A125YUB5, A0A125YMQ9, S8F081, S8GEN9, S8G5L2, S8G…
Neg_2337788_TGME49_chrXII	GGGAGCAGGCAACAAGAAUGGUAGUACUUUUACGGCGGUUGGAGUACCUUACGAACUGCGUGCGGGACGAAUUUUGGCCGUUCGCUCGCGCGUGUGUUGUGGCACCUAUCGUCGAAGAAUUCCUCUUUCGUGGAGUGUUGGUGGCUCUC	0.994568	GGGAGCAGGCAACAAGAAUGGUAG	1	S8GDZ2, S8F056, S8F8W9, A0A125YXJ8, ALP4, A0A125YL51, S8F9Y6, S8GIP4, S8F4H1, S8EWH4, S8F3N1, S8G8P0, S8G2Q5
Neg_2349587_TGME49_chrXII	CUGGAGGGCGACACGAGUACUCAUGCGCUGCGGAGGGGCGACAUGAGUACUCCUGCGCUGCUGCAG	0.991279	CUGGAGGGCGACACGAGUACUCAU	1	S8F914, S8FF51, S8G8N3, S8G627, S8ET97, A0A125YIE5, S8G6W7
Neg_2349587_TGME49_chrXII	CUGGAGGGCGACACGAGUACUCAUGCGCUGCGGAGGGGCGACAUGAGUACUCCUGCGCUGCUGCAG	0.991279	GGCGACACGAGUACUCAUGCGCUG	1	S8F914, S8FF51, S8G8N3, S8G627, S8ET97, A0A125YIE5, S8G6W7
Neg_2352024_TGME49_chrXII	GCAGAAAAGGGAUGUCUCGAUUUCGCAGGAAAGAAUUUCUCUUUCCUGCACGAAAAGGGGCAACCUUCUGU	0.991385	AAGGGAUGUCUCGAUUUCGCAGGA	1	S8F5Z3, S8GK29, S8GFK7, S8F411, A0A125YXY9, A0A125YR89, A0A125YLE8
Neg_2352024_TGME49_chrXII	GCAGAAAAGGGAUGUCUCGAUUUCGCAGGAAAGAAUUUCUCUUUCCUGCACGAAAAGGGGCAACCUUCUGU	0.991385	GCAGAAAAGGGAUGUCUCGAUUUC	1	S8F5Z3, S8GK29, S8GFK7, S8F411, A0A125YXY9, A0A125YR89, A0A125YLE8
Neg_2352426_TGME49_chrXII	GCUUCUCCGACUGUUUCUUCUCGCCGCCUGCAGGACGGACGGCGAGAGGAAGCGUGAGUGAGGC	0.991664	GCUUCUCCGACUGUUUCUUCUCGC	1	S8F686, S8GNQ0, AP2VIIA5, S8FC47, S8FBM5, S8GHC3, S8GFQ1, S8F2K6, S8F5I3, A0A125YJ68, A0A125YSH2, A0A125YHZ8, S8G9A1, S8EVQ2, S8GIU3, S8FDH8, S8F7T1, S8GMN9, S8G7H6, S8G9L9, S8GJK2, A0A125YGP3, S8G8F6, A0A125YUK7, A0A125YZ23, A0A125YML6, A0A125YHC1, S8G3F7, A0A125YRN8, A0A125YJB2, S8GBX3, A0A125YRU5
Neg_2352565_TGME49_chrXII	AAGGCGAGGGAAUGAGGAGACAGCCAGCCGCUGUCUUCUCGGUUUCUUGUCUU	0.990426	AGGGAAUGAGGAGACAGCCAGCCG	1	S8G4F0, S8G4E2, S8GB10, S8FE78, A0A125YFF3, S8F3R4, S8G9N9, A0A125YIR0, S8F3N1, S8EZS8, S8F9F6, A0A125YYT1, A0A125YNS4, A0A125YHH5, AP2XI2, S8EQT2, A0A125YGV8
Neg_2365557_TGME49_chrXII	GAACAGUUACGUGUCUCAGUGUGCAUGUAUAUGUAUGUAUGUAAACAUGUAUGUGCGUAUUGAGAUACGUCUGGUUC	0.991067	GAACAGUUACGUGUCUCAGUGUGC	1	S8FE58, A0A125YSN4, S8EP02, S8EZ29, S8ESM4, S8EUS1
Neg_2365557_TGME49_chrXII	GAACAGUUACGUGUCUCAGUGUGCAUGUAUAUGUAUGUAUGUAAACAUGUAUGUGCGUAUUGAGAUACGUCUGGUUC	0.991067	UUACGUGUCUCAGUGUGCAUGUAU	1	S8FE58, A0A125YSN4, S8EP02, S8EZ29, S8ESM4, S8EUS1
Neg_236849_TGME49_chrIb	UGCAUUGCCACAGGCGCAUAUUUAGACAUCUGCAUGUGCGUCUGUCUGUAAGCA	0.991279	UGCAUUGCCACAGGCGCAUAUUUA	1	S8G8M6, S8G9I4, S8F418, S8EWN5, S8ES51, S8GBL5
Neg_2374819_TGME49_chrXII	GAACGCGUUGCCUGGGCUGUGAAGUCCUGGGAAGUGCCCCCCCCGACUUCGAGGACCCAGCAGCGUGUUC	0.991067	GAACGCGUUGCCUGGGCUGUGAAG	1	S8FZL1, RPL34, S8F616, S8G0H2, S8F3L4, S8ETL4
Neg_2374819_TGME49_chrXII	GAACGCGUUGCCUGGGCUGUGAAGUCCUGGGAAGUGCCCCCCCCGACUUCGAGGACCCAGCAGCGUGUUC	0.991067	GUUGCCUGGGCUGUGAAGUCCUGG	1	S8FZL1, RPL34, S8F616, S8G0H2, S8F3L4, S8ETL4
Neg_2381072_TGME49_chrXII	GGGCGUGUCUCUUUGCAUGCGGGAUCAAAAACGUUCUGCAUGCAAGGAAGCGCCC	0.990638	GGGCGUGUCUCUUUGCAUGCGGGA	1	RPS6_217670, S8F2I6, A0A125YVK8, A0A125YSQ2, S8F063, A0A125YXW8, A0A125YMH3, A0A125YNK5, S8ES38, S8F4V8, S8GD85, S8GGY0, UFD1CY, S8F383, A0A125YUZ4
Neg_2394304_TGME49_chrXII	GAGAUGGAGAGUUGUAUAGAGGUAGUUGUGUGCGUCGCCACGGAUACAUGCAAGUGCCUAUAUACAUGUUUCUCUAUGUU	0.991067	GAGAGUUGUAUAGAGGUAGUUGUG	1	S8F9A0, S8GNL0, S8GNH8, S8F5J9, S8F8Y1, S8F9B0, S8GH41, A0A125YPZ6, S8ER20, S8G8K4, S8FE78, S8F081, S8GEW2, S8F0J0, S8EUI1, SET1, S8F6F4, S8F337, A0A125YY11, S8F7X1, A0A125YZ29, S8GPT0, S8GA26, S8F2H7, S8F1E2, S8F1L6, A0A125YWP5, S8FDX8, A0A125YSK6, S8GAM2, A0A125YRU2, S8GGD8, S8F300, S8EX81, S8F0G4, A0A125YN10, S8GV32, POLR1B, A0A125YME2, S8GCU6, S8EYA2, S8EUK9, S8EUE2, ROP27, A0A125YQ87, TGME49…
Neg_2394304_TGME49_chrXII	GAGAUGGAGAGUUGUAUAGAGGUAGUUGUGUGCGUCGCCACGGAUACAUGCAAGUGCCUAUAUACAUGUUUCUCUAUGUU	0.991067	GAGAUGGAGAGUUGUAUAGAGGUA	1	S8F9A0, S8GNL0, S8GNH8, S8F5J9, S8F8Y1, S8F9B0, S8GH41, A0A125YPZ6, S8ER20, S8G8K4, S8FE78, S8F081, S8GEW2, S8F0J0, S8EUI1, SET1, S8F6F4, S8F337, A0A125YY11, S8F7X1, A0A125YZ29, S8GPT0, S8GA26, S8F2H7, S8F1E2, S8F1L6, A0A125YWP5, S8FDX8, A0A125YSK6, S8GAM2, A0A125YRU2, S8GGD8, S8F300, S8EX81, S8F0G4, A0A125YN10, S8GV32, POLR1B, A0A125YME2, S8GCU6, S8EYA2, S8EUK9, S8EUE2, ROP27, A0A125YQ87, TGME49…
Neg_2394304_TGME49_chrXII	GAGAUGGAGAGUUGUAUAGAGGUAGUUGUGUGCGUCGCCACGGAUACAUGCAAGUGCCUAUAUACAUGUUUCUCUAUGUU	0.991067	UGCAAGUGCCUAUAUACAUGUUUC	1	S8F9A0, S8GNL0, S8GNH8, S8F5J9, S8F8Y1, S8F9B0, S8GH41, A0A125YPZ6, S8ER20, S8G8K4, S8FE78, S8F081, S8GEW2, S8F0J0, S8EUI1, SET1, S8F6F4, S8F337, A0A125YY11, S8F7X1, A0A125YZ29, S8GPT0, S8GA26, S8F2H7, S8F1E2, S8F1L6, A0A125YWP5, S8FDX8, A0A125YSK6, S8GAM2, A0A125YRU2, S8GGD8, S8F300, S8EX81, S8F0G4, A0A125YN10, S8GV32, POLR1B, A0A125YME2, S8GCU6, S8EYA2, S8EUK9, S8EUE2, ROP27, A0A125YQ87, TGME49…
Neg_2397635_TGME49_chrXII	UGUAUACAUGAGGUGUAUGUACACCACUCGAGCUGUAUACAUGAGGUGUUUGUACACCACUCGAUCUGUAUACAAGAGGUGUAUGUACACCACUCGAGCUGUAUACA	0.991067	CACCACUCGAUCUGUAUACAAGAG	1	S8F2P4, S8FC68, S8GDN4, S8GU09, S8GJS7, S8G645, RPS11, S8GAS3, S8EZR8, TPI-II, S8ENT3, S8ENV9, A0A125YXT1, S8GTE2, S8GLL7, S8G9Q0, S8F9S2, S8F3N1, A0A125YRM8, S8F8C6, S8G6X4, S8EYP5, S8G3I4, SRS17B, S8GSC8
Neg_2397635_TGME49_chrXII	UGUAUACAUGAGGUGUAUGUACACCACUCGAGCUGUAUACAUGAGGUGUUUGUACACCACUCGAUCUGUAUACAAGAGGUGUAUGUACACCACUCGAGCUGUAUACA	0.991067	CAUGAGGUGUAUGUACACCACUCG	1	S8F2P4, S8FC68, S8GDN4, S8GU09, S8GJS7, S8G645, RPS11, S8GAS3, S8EZR8, TPI-II, S8ENT3, S8ENV9, A0A125YXT1, S8GTE2, S8GLL7, S8G9Q0, S8F9S2, S8F3N1, A0A125YRM8, S8F8C6, S8G6X4, S8EYP5, S8G3I4, SRS17B, S8GSC8
Neg_244665_TGME49_chrIb	GUACAUCUCUUUCCACGCAUAUAUAUAUAUAUAUAUAUACAUAUAUAUAUAUGUAUAUGUAUAUAUGUAUGUAGAUCGUUUUGUGUGUUGAGGUGUAU	0.991067	AUAUGUAUAUAUGUAUGUAGAUCG	1	S8F656, S8F997, S8F637, S8F626, S8GNK5, A0A125YPV6, S8F903, S8GN95, S8F8S4, S8GDR3, S8F5J9, S8F5J7, S8F2G6, S8FF71, S8GUX0, A0A125YMB6, S8F8W5, S8GKA1, S8F9B7, S8FBY4, A0A125YWV7, S8GRQ6, A0A125YJZ8, S8EQB5, A0A125YW79, S8G921, ACC2, S8G8K4, S8FZB9, S8FAX5, S8FDZ3, A0A125YUB5, S8FE85, S8GJS7, S8F081, S8EXA0, S8EUA7, S8EXC3, S8EUG9, S8GFB2, S8F0Y0, S8F0Z2, PFKII, S8GFP6, S8G6E0, S8G6G0, S8F6G1, A0…
Neg_258380_TGME49_chrII	GCCUCAUGUACCUUCAUGGAGAUGAAGUUCAGUCAAAAUGAACUCUUCAUGCCCAUGAAGCUAUAUUUUUUUGAGCGC	0.990054	GCCUCAUGUACCUUCAUGGAGAUG	1	S8GIL8, A0A125YRD6, A0A125YVS1, S8EZW6
Neg_258380_TGME49_chrII	GCCUCAUGUACCUUCAUGGAGAUGAAGUUCAGUCAAAAUGAACUCUUCAUGCCCAUGAAGCUAUAUUUUUUUGAGCGC	0.990054	UGUACCUUCAUGGAGAUGAAGUUC	1	S8GIL8, A0A125YRD6, A0A125YVS1, S8EZW6
Neg_272249_TGME49_chrII	GAGAAGUGCUCUUCUCCUGGCCUCGUCUGAAGUGAGAGGGGUGGCCAGGGUGAAAGGAGCUUUCUU	0.991385	GAGAAGUGCUCUUCUCCUGGCCUC	1	S8F8V9, S8GAX0, S8GGS7, S8EUI4
Neg_273334_TGME49_chrII	AUAGACAUAUAUAUAUAUAUAGAGAGAGAGAUAUGUAUAGUUGUGUGUUCUCUCUCCAUAUAUAUAUAUAUAUGUGUAU	0.991067	UCUCUCUCCAUAUAUAUAUAUAUA	1	AP2VIIA7, S8GNL0, S8F921, S8F914, S8F2Q3, S8GNB2, PDHE3II, A0A125YZ97, S8F2G8, S8FF75, A0A125YXV4, S8FF71, S8FF51, S8GUV7, A0A125YWH0, S8F8P4, S8F8M2, A0A125YY40, A0A125YRL4, A0A125YGI6, A0A125YVG2, S8FBY4, S8GRP9, S8G4F0, S8G4D8, S8EQ99, S8ETD7, APE, S8EUR8, S8FZF3, A0A125YW15, S8FZB9, S8FDY9, FACT140, S8GJK5, S8GU11, A0A125YS99, S8GJS7, S8F081, S8G5J3, S8EX48, S8G5K8, S8F0F6, S8EUA2, S8EUB6, A0…
Neg_284035_TGME49_chrII	CAGAUAGAGAGUGCACAGAUGUAUACACAGAUGUCAAUGUAUGCCUGUGCACGACUGUCUG	0.991067	CAGAUAGAGAGUGCACAGAUGUAU	1	S8F0Z2, A0A125YVV3, S8EZ59, S8F275, S8G8K3, S8ERF9, S8G2U2
Neg_287331_TGME49_chrII	UGUACAUACAAAGGUGCGGAACGGCGAACAAGCUGUGUCGCGACUGUGGUGUAUGUACA	0.991664	UGUACAUACAAAGGUGCGGAACGG	1	S8GJQ0, S8GEY9, ROP30, S8F4E0, S8FEJ2, S8ER74
Neg_302208_TGME49_chrII	GCAGAAGGGGCGGAGCAGUAGAUGCCGGAUGAACGGAUUGUUUACUCCUGCCCUUUCUGC	0.991067	GCAGAAGGGGCGGAGCAGUAGAUG	1	S8GUR6, S8ESV7, A0A125YGT7, S8GET6, RTF1, S8G865, A0A125YIX3, A0A125YTI6, A0A125YVK6, S8GSI0
Neg_306799_TGME49_chrII	GCGUCGUCCGGAGACUUUCAGGAGACUCUCGCUGUCUCCCUGGAUUCUCUGGAGCGCGU	0.990008	GCGUCGUCCGGAGACUUUCAGGAG	1	S8FBR2, S8FDY8, S8GMW2, S8F591, S8EQ41, TGME49_305920
Neg_306917_TGME49_chrII	CUUCGUAGAUUCGCAGACGCGGCGUCGACAGUGCUCCAGACUGUGACGCCUGCGAGUCUGAGAGG	0.991385	AGAUUCGCAGACGCGGCGUCGACA	1	S8GRI2, S8EX69, S8EZZ8, A0A125YNP8, S8G4V7, S8FAU8, A0A125YZK2, A0A125YHX7, S8GT65, S8GBL0, S8GIF5, A0A125YWA6, S8GGI9, S8EQK5, S8F6M7
Neg_306917_TGME49_chrII	CUUCGUAGAUUCGCAGACGCGGCGUCGACAGUGCUCCAGACUGUGACGCCUGCGAGUCUGAGAGG	0.991385	CUUCGUAGAUUCGCAGACGCGGCG	1	S8GRI2, S8EX69, S8EZZ8, A0A125YNP8, S8G4V7, S8FAU8, A0A125YZK2, A0A125YHX7, S8GT65, S8GBL0, S8GIF5, A0A125YWA6, S8GGI9, S8EQK5, S8F6M7
Neg_316719_TGME49_chrII	UGCAUCGCGACGUCAACGUUCGGGAGUGCGAGACUCUCUUUGCAUGUUUCUCUCGCAGCUGUAUAUCACGGAGACGAUGAACUGCGACGUGCAGAAGAAAGAUUUCAAGCUCUUCUAUGACGAAGCGAUGCA	0.997078	GAACUGCGACGUGCAGAAGAAAGA	1	S8FCI1, S8G5J9, S8GE11, A0A125YJJ0, A0A125YS12, S8GML4, S8EZ45, S8EQ47
Neg_319151_TGME49_chrII	UUUCCUGAGGCACGAAUAUGUGAAUACAUAGUCGUUUACCUGUUUGUGACUGGGGAGA	0.994951	UUUCCUGAGGCACGAAUAUGUGAA	1	S8GN79, AP2X8, A0A125YKX9, A0A125YV23
Neg_332755_TGME49_chrII	UUGUGUUGUGUGCUUCCUCAGGCUAUCGAUGGAGAGGAAGCAAUCAACCAG	0.991606	GGAGAGGAAGCAAUCAACCAG	1	S8GES2, A0A125YNK2, S8F459, A0A125YIX5, S8G7S8, S8G746, S8F0W9, S8F243, S8F6N0, A0A125YPR4, S8ES78, S8ETM4
Neg_362310_TGME49_chrIII	CUGCAGAGCGAGCGCUCUCGCUAUAUACAUAUAUAUAUAUAUAUAUAUAUAUAUAUAUAUGUAUAUGAGUGUGAGUGUGUUCAGGUGACUGUGG	0.991067	AUAUAUAUAUAUGUAUAUGAGUGU	1	S8GP08, S8GEK1, S8GEJ5, S8F394, S8F997, APC10, S8F2V7, S8F2Q3, S8GDY9, S8F5P9, S8GN88, S8GDU1, S8F5J7, S8F8P1, S8F2G6, S8FF71, S8F946, S8GUX4, S8GUX0, A0A125YRX4, S8GKM6, S8GUL9, S8FBM5, S8F8M2, A0A125YX27, A0A125YWU7, S8FCJ4, S8GHS9, A0A125YXH3, S8EWW8, S8F8V6, S8GRI2, S8F5Z2, S8EZH1, S8ET28, S8EZG7, S8G4C3, S8G4B9, S8EZC1, S8EZ97, S8GB10, A0A125YPN4, A0A125YJZ8, S8EQA6, S8EQD6, S8GBB7, ACC2, S8…
Neg_362310_TGME49_chrIII	CUGCAGAGCGAGCGCUCUCGCUAUAUACAUAUAUAUAUAUAUAUAUAUAUAUAUAUAUAUGUAUAUGAGUGUGAGUGUGUUCAGGUGACUGUGG	0.991067	AUAUAUGUAUAUGAGUGUGAGUGU	1	S8GP08, S8GEK1, S8GEJ5, S8F394, S8F997, APC10, S8F2V7, S8F2Q3, S8GDY9, S8F5P9, S8GN88, S8GDU1, S8F5J7, S8F8P1, S8F2G6, S8FF71, S8F946, S8GUX4, S8GUX0, A0A125YRX4, S8GKM6, S8GUL9, S8FBM5, S8F8M2, A0A125YX27, A0A125YWU7, S8FCJ4, S8GHS9, A0A125YXH3, S8EWW8, S8F8V6, S8GRI2, S8F5Z2, S8EZH1, S8ET28, S8EZG7, S8G4C3, S8G4B9, S8EZC1, S8EZ97, S8GB10, A0A125YPN4, A0A125YJZ8, S8EQA6, S8EQD6, S8GBB7, ACC2, S8…
Neg_378589_TGME49_chrIII	UCGUCUUCGGGGAUGGGUACGCGUGUCUCUUUUGCGCCAUUGUUGGGGCGAAAAGAGAGAUCUUUCCCACGAAGAUGA	0.991385	CGAAAAGAGAGAUCUUUCCCACGA	1	S8EVL8, S8EUM7, S8EUC0, S8EXY8, A0A125YIS0, A0A125YM78, S8ERL9, S8F270, SPT6, S8EYJ9
Neg_398761_TGME49_chrIII	UGUACAUCCAGGUAAGCGACAUAGCUCUUUGCCUAUAGCUAUGUGUACUUGUGUGUGCA	0.995554	UGUACAUCCAGGUAAGCGACAUAG	1	S8GK91, S8F4I9
Neg_399486_TGME49_chrIII	UCUCGGGUGUAUGUACACUUGAAUGUCGGGGCCGGCAAGAACUCUGGGGUGUACAUACACCUGAGA	0.991385	UCUCGGGUGUAUGUACACUUGAAU	1	S8GNN9, S8GMZ9, A0A125YV90, S8FEY2, S8F8N8, A0A125YKY7, S8F5U2, S8GRP9, A0A125YUJ5, A0A125YLH8, S8G8T4, S8EQX7, S8GJB4, S8GJF4, S8GJN7, S8GU11, S8G5F5, AP2X2, S8GF31, S8F0U9, S8G645, S8GFQ1, A0A125YK70, S8GAC3, S8G572, S8GDU3, S8F4Z5, A0A125YKS7, A0A125YMU7, S8F3V9, S8GFB5, PCNA1, A0A125YTQ9, S8EVR1, A0A125YVP1, S8GL07, S8GC31, S8GLI3, S8GC63, A0A125YRL0, S8F293, S8G7H6, S8EZ57, S8EYW2, S8G9S2, A…
Neg_405239_TGME49_chrIII	GGGUGGUGGUGCGCGCUCGAUUUUUCUUUGAUUGUCAAAGUUUAUCGAGCGCCCCAACACUAUUC	0.991067	GGGUGGUGGUGCGCGCUCGAUUUU	1	S8GH90, S8GGI9, A0A125YY07
Neg_405386_TGME49_chrIII	AGAACUGAAAAGAUUAUGGAAGCUCGCAGGACCUGUCACAGCAUUCUACCGGCCCUGCGGGCUUCCAUGAUCUUUUCAGUUCU	0.991067	CCGGCCCUGCGGGCUUCCAUGAUC	1	S8GE21, S8FAQ9, S8GII0
Neg_405386_TGME49_chrIII	AGAACUGAAAAGAUUAUGGAAGCUCGCAGGACCUGUCACAGCAUUCUACCGGCCCUGCGGGCUUCCAUGAUCUUUUCAGUUCU	0.991067	CUGCGGGCUUCCAUGAUCUUUUCA	1	S8GE21, S8FAQ9, S8GII0
Neg_411204_TGME49_chrIII	ACGGUAUGGGUGGGGGUUGAACCGUGGAGGCAGACCGCCUUCUCGCGGUCUGUUCCGCGGUACCCGCACCUAUUGAAGU	0.990744	ACGGUAUGGGUGGGGGUUGAACCG	1	IMC2A, A0A125YFJ8, S8F3G6, A0A125YS36, S8EUX5
Neg_411204_TGME49_chrIII	ACGGUAUGGGUGGGGGUUGAACCGUGGAGGCAGACCGCCUUCUCGCGGUCUGUUCCGCGGUACCCGCACCUAUUGAAGU	0.990744	UGGGUGGGGGUUGAACCGUGGAGG	1	IMC2A, A0A125YFJ8, S8F3G6, A0A125YS36, S8EUX5
Neg_439562_TGME49_chrIV	CGGGCGCAUGAAACUGUGUGGAUUCUCCGAUCCCCGAGAGUCCGCUUUCUUUCAUGUACGCCUG	0.991067	CGGGCGCAUGAAACUGUGUGGAUU	1	S8F879, S8GF57, A0A125YKC2, S8EVW4, S8F9G5, S8ERJ8
Neg_443586_TGME49_chrIV	GCAUACACAUCGCAUGUGCAUAUAUAUAUAUAUAUAUAUAUAUAUAUAUAUAUAUAUAUAUGCACGUGUGUGUAUCUGC	0.991067	UAUAUAUAUAUAUGCACGUGUGUG	1	S8GNT1, S8F656, S8GNK5, S8F948, S8F5Y4, S8F5U9, S8F903, S8GDY9, S8F5P9, S8F2M0, S8GDR3, S8F2H1, A0A125YI27, S8GKJ4, S8FBM5, S8F3V3, S8ESX0, S8G4B9, S8EZC1, APE, S8GB98, S8EX01, S8GBB7, S8EUR8, S8EN17, S8FZG0, S8EMZ7, S8GGX3, S8FE65, S8GU06, S8FE85, S8EU53, S8F0F6, S8G5N6, S8EU89, S8GFB2, S8F6G5, MED14, S8F685, PRP8, A0A125YZM0, A0A125YSD0, A0A125YMJ4, A0A125YYB3, A0A125YWW8, S8GK07, A0A125YK64, S…
Neg_445502_TGME49_chrIV	GCAUCGCAGUACUUCGUUGUGUAGUUUGUAGGGUUGAGAGAACCCUCGGAACCACAUUGAAGAGUGACGGUGU	0.992691	CAGUACUUCGUUGUGUAGUUUGUA	1	S8F7Q2, A0A125YM48
Neg_448632_TGME49_chrIV	CUCAUGGAUCGCAUUUGCCGCCACAGGCGUUUGGUUUUUGGAAAGUCUGUUGGUGGCUAUGUGCCAGAG	0.994951	CUCAUGGAUCGCAUUUGCCGCCAC	1	S8F686, S8G9F6, A0A125YJ93
Neg_452509_TGME49_chrIV	AGGCAAGUAUAUACAUAUAUAUAUAUAUAUAUAUACAUAUAUUUAUGUAUAUACAUAUAUAUAUGUAUAUAUAUUUGUGCCU	0.991067	AUAUACAUAUAUAUAUGUAUAUAU	1	S8GEK1, AP2VIIA7, S8F339, S8F626, S8GNL0, S8GE76, S8GDY9, S8F2M0, S8GDM8, TLN4, S8FF71, S8GUX0, S8F9B7, S8EWW8, S8F5Z2, S8G4H4, S8GDL9, S8G4C3, S8GBB7, S8FZN1, ACC2, S8G8M6, S8GJB4, S8FAX5, S8GJD2, S8FB35, S8GJQ0, S8FE85, S8G5E6, S8F081, S8GES7, S8EU89, S8F0Z2, S8EXR5, S8EXW0, S8F1J1, MED14, S8F361, S8F350, S8F6C5, S8F315, S8F6A4, S8F685, A0A125YIF3, S8GAV2, A0A125YQ40, S8EZ59, S8ETG1, S8F7S2, S8…
Neg_454354_TGME49_chrIV	GCAGGGGACAGAGCGACAAGGUCGAGGUAGAAACUCUAUCUGAGACACUUGACGCUUGUCCGCCCUGC	0.991067	GCAGGGGACAGAGCGACAAGGUCG	1	S8ESL3, S8ETY4, S8FBY4, S8G921, A0A125YGE3, S8G590, S8EZI7, S8F4S1, A0A125YIV9, S8F4A9, S8GMQ7, S8GH02, S8G9C2, AAH1, S8EWQ6, S8EXA3, A0A125YXZ4, S8G345, A0A125YKC6, A0A125YJC1, A0A125YGV8
Neg_460693_TGME49_chrIV	GCAGCACUGAAGCGGCAGAGGCCUUCGAGGCGUCUCGGUCUUGAGAGCCUCUUGGCCGUUCAGACUGC	0.991558	CUGAAGCGGCAGAGGCCUUCGAGG	1	S8GUR6, A0A125YH79, A0A125YIP1, S8F011, S8EPU7, S8GHB0, S8F1Z4
Neg_467395_TGME49_chrIV	GUUUCUUGUCACGCAGUGUUCGUGCGACUGUCCGCCUGCGGUGCACGCGGCAGUUGACGACACUCGAGGCAAGAAAU	0.991067	GGCAGUUGACGACACUCGAGGCAA	1	GCN5A, S8GCY7, S8GAK6, A0A125YHK6, A0A125YWH1, A0A125YIK6, S8ET67, RON8, S8EX61
Neg_467395_TGME49_chrIV	GUUUCUUGUCACGCAGUGUUCGUGCGACUGUCCGCCUGCGGUGCACGCGGCAGUUGACGACACUCGAGGCAAGAAAU	0.991067	UGUCACGCAGUGUUCGUGCGACUG	1	GCN5A, S8GCY7, S8GAK6, A0A125YHK6, A0A125YWH1, A0A125YIK6, S8ET67, RON8, S8EX61
Neg_469020_TGME49_chrIV	GGAUACAUAUGUAUAUUAAUAUAUAUAUAUAUAUAUAUGUAUAUAUAUAUAUAUAUAUUGGUGAACAAGGCACACGCAUAUGUAUCC	0.990103	AUAUAUAUAUUGGUGAACAAGGCA	1	S8GP08, S8GNL0, S8GNK5, S8GE76, A0A125YLS2, S8ESW0, A0A125YNU3, A0A125YW79, A0A125YNL9, S8ER20, S8EQT4, S8FZB9, S8GRA9, S8FAX5, A0A125YYE1, S8F0X0, S8EZT1, S8ETW3, S8G4W7, S8ETF2, A0A125YIM3, S8F488, A0A125YZK2, S8G9K6, S8ENR3, A0A125YMS4, A0A125YR73, A0A125YZG0, S8F1K2, RPS14, A0A125YU26, S8G7Q7, S8F2G9, S8F1F2, S8EYF2, S8F1L6, A0A125YWB2, S8FAV1, S8G1H7, S8GP55, S8F8H6, S8F8B5, S8GHQ6, S8F3H5, …
Neg_480065_TGME49_chrIV	GAGAGCGUUGGCGACGAGCGUCAGUUGGGAGAACGAAAACUCGUUGAUCAGCUCCGAGGCUCGACGCGCCAACGCGUUC	0.991664	CAGCUCCGAGGCUCGACGCGCCAA	1	S8GUX4, S8GKG9, A0A125YK82, S8EUW0, S8G8Q0, S8FZJ5, A0A125YKT5, A0A125YVU3, AP2X4, S8EU33, S8EWV4, S8F6Y9, S8ENP6, S8GAA8, S8GJ33, A0A125YPB8, S8EWF0, A0A125YFC0, S8F8A8, A0A125YXC7, A0A125YN87, S8EXR7, S8ETZ7
Neg_480065_TGME49_chrIV	GAGAGCGUUGGCGACGAGCGUCAGUUGGGAGAACGAAAACUCGUUGAUCAGCUCCGAGGCUCGACGCGCCAACGCGUUC	0.991664	GAGAGCGUUGGCGACGAGCGUCAG	1	S8GUX4, S8GKG9, A0A125YK82, S8EUW0, S8G8Q0, S8FZJ5, A0A125YKT5, A0A125YVU3, AP2X4, S8EU33, S8EWV4, S8F6Y9, S8ENP6, S8GAA8, S8GJ33, A0A125YPB8, S8EWF0, A0A125YFC0, S8F8A8, A0A125YXC7, A0A125YN87, S8EXR7, S8ETZ7
Neg_480065_TGME49_chrIV	GAGAGCGUUGGCGACGAGCGUCAGUUGGGAGAACGAAAACUCGUUGAUCAGCUCCGAGGCUCGACGCGCCAACGCGUUC	0.991664	GUUGGCGACGAGCGUCAGUUGGGA	1	S8GUX4, S8GKG9, A0A125YK82, S8EUW0, S8G8Q0, S8FZJ5, A0A125YKT5, A0A125YVU3, AP2X4, S8EU33, S8EWV4, S8F6Y9, S8ENP6, S8GAA8, S8GJ33, A0A125YPB8, S8EWF0, A0A125YFC0, S8F8A8, A0A125YXC7, A0A125YN87, S8EXR7, S8ETZ7
Neg_5163_tgme49_asmbl.1320	GGGGGUGCACAGCGAAGGGGCUCAAUUUCUGGAAAUUCGUGUCUCUGUUGGGAUACUGAUUUCCAGGAGUUUCUUCAGCGUGCAUUCUU	0.990426	ACUGAUUUCCAGGAGUUUCUUCAG	1	S8FEZ8, A0A125YM14, S8ESX0, S8EN04, S8FE38, S8GB13, S8F685, S8GE11, S8G4T1, S8FAA9, S8GFH2, S8G9L0, S8EVI6, A0A125YLS6, A0A125YNX8, S8EZ81, A0A125YXQ4, A0A125YRD6, S8EWM8, S8G8C5, S8ES51, S8ERF9, S8ERE3
Neg_5163_tgme49_asmbl.1320	GGGGGUGCACAGCGAAGGGGCUCAAUUUCUGGAAAUUCGUGUCUCUGUUGGGAUACUGAUUUCCAGGAGUUUCUUCAGCGUGCAUUCUU	0.990426	GCACAGCGAAGGGGCUCAAUUUCU	1	S8FEZ8, A0A125YM14, S8ESX0, S8EN04, S8FE38, S8GB13, S8F685, S8GE11, S8G4T1, S8FAA9, S8GFH2, S8G9L0, S8EVI6, A0A125YLS6, A0A125YNX8, S8EZ81, A0A125YXQ4, A0A125YRD6, S8EWM8, S8G8C5, S8ES51, S8ERF9, S8ERE3
Neg_5163_tgme49_asmbl.1320	GGGGGUGCACAGCGAAGGGGCUCAAUUUCUGGAAAUUCGUGUCUCUGUUGGGAUACUGAUUUCCAGGAGUUUCUUCAGCGUGCAUUCUU	0.990426	GGGGGUGCACAGCGAAGGGGCUCA	1	S8FEZ8, A0A125YM14, S8ESX0, S8EN04, S8FE38, S8GB13, S8F685, S8GE11, S8G4T1, S8FAA9, S8GFH2, S8G9L0, S8EVI6, A0A125YLS6, A0A125YNX8, S8EZ81, A0A125YXQ4, A0A125YRD6, S8EWM8, S8G8C5, S8ES51, S8ERF9, S8ERE3
Neg_543467_TGME49_chrV	CGCCGGGUACCAGGAGACCUCGGGAUCGUCGCCGACGACGGGGUCUCCUGGGGCCCUGCG	0.991366	CGCCGGGUACCAGGAGACCUCGGG	1	S8FEZ8
Neg_555810_TGME49_chrV	CAGAAAAUAUGUCUGUCUUGUGGAUCUCGUGUCCCUGAAAGUGUGAAUGUGUUUCUCCUUUCCAGGAUAUGAACCAGAAGGCAGGUCACAUGAUUCUG	0.991067	CUCCUUUCCAGGAUAUGAACCAGA	1	S8GSP8, A0A125YUV6
Neg_557601_TGME49_chrV	CAAGAGCGGAUCGUGCCUGUCCUUUCUGGAUUUCUCUGAAUCCGGAAAACGGAGAGGACAACGGCGCAGAUGUGUUUUUG	0.991067	CAAGAGCGGAUCGUGCCUGUCCUU	1	HIP, S8ETW5, S8ENI0, S8G9N8, S8G9X9, S8F4I9, S8EYL3, A0A125YQM1, S8EUI4, S8GC16
Neg_557601_TGME49_chrV	CAAGAGCGGAUCGUGCCUGUCCUUUCUGGAUUUCUCUGAAUCCGGAAAACGGAGAGGACAACGGCGCAGAUGUGUUUUUG	0.991067	CGGAUCGUGCCUGUCCUUUCUGGA	1	HIP, S8ETW5, S8ENI0, S8G9N8, S8G9X9, S8F4I9, S8EYL3, A0A125YQM1, S8EUI4, S8GC16
Neg_570416_TGME49_chrV	CAUGGGAACUCUCUAGAGUUGUGUAGGCUUAACUACCCGCUAGUCUAGAGCCUGCUUCAACGCCUGAGAGGGUUCCAUG	0.991067	CAUGGGAACUCUCUAGAGUUGUGU	1	S8FC14, S8GJF4, S8GQ19
Neg_585318_TGME49_chrV	GAAAACUCAGUCUGUUUGUGCGCUGUCUGGCGUCGCAGGAUGCUUCGACGUUGUUUCGCGGGCAUGCAUCGACGCUAAACGGCCACAUGCAGAUUCGAGGGUUUUU	0.991385	GUCUGGCGUCGCAGGAUGCUUCGA	1	S8F5T8, S8EUV4, A0A125YMJ4, S8EPV3, A0A125YX13, S8EQG6
Neg_585318_TGME49_chrV	GAAAACUCAGUCUGUUUGUGCGCUGUCUGGCGUCGCAGGAUGCUUCGACGUUGUUUCGCGGGCAUGCAUCGACGCUAAACGGCCACAUGCAGAUUCGAGGGUUUUU	0.991385	UCAGUCUGUUUGUGCGCUGUCUGG	1	S8F5T8, S8EUV4, A0A125YMJ4, S8EPV3, A0A125YX13, S8EQG6
Neg_5855_tgme49_asmbl.1337	GUAUUGUUGAGUUGUAUCGAUGACAUCAUUGAGAUACGGUGGCUUCUUCAUUGAAGACUAAAGUUUCAUUGAUGCUGUCGAUCGACUUCAAUAC	0.994951	AGACUAAAGUUUCAUUGAUGCUGU	1	S8F599
Neg_625317_TGME49_chrV	GCUUCUAAGGUUCCUCUGGCCGUACGGGGUGUCGUACCGUCGGCCAGAGGGACAAGAGGC	0.991023	GCUUCUAAGGUUCCUCUGGCCGUA	1	S8G1U3, A0A125YR40
Neg_658383_TGME49_chrVI	GUUCAUCGGGUAAACUGCAGAGGCCUCUCGUGCGGGGACGCCCCGUCGCGAGGCUUCUGCGUUUCUUCGAUUUGAAU	0.991067	CGAGGCUUCUGCGUUUCUUCGAUU	1	A0A125YVL2, S8F5L6, S8F601, A0A125YQ98, A0A125YL00, A0A125YGP6, S8EVJ7, A0A125YQ73, S8GIU3, A0A125YKX2, S8F4J1, S8F244, A0A125YVX1, S8F861, S8G7X8, S8GHQ1, S8GRX6, S8EU38, S8EXR3, A0A125YFN5
Neg_658383_TGME49_chrVI	GUUCAUCGGGUAAACUGCAGAGGCCUCUCGUGCGGGGACGCCCCGUCGCGAGGCUUCUGCGUUUCUUCGAUUUGAAU	0.991067	CGGGUAAACUGCAGAGGCCUCUCG	1	A0A125YVL2, S8F5L6, S8F601, A0A125YQ98, A0A125YL00, A0A125YGP6, S8EVJ7, A0A125YQ73, S8GIU3, A0A125YKX2, S8F4J1, S8F244, A0A125YVX1, S8F861, S8G7X8, S8GHQ1, S8GRX6, S8EU38, S8EXR3, A0A125YFN5
Neg_658383_TGME49_chrVI	GUUCAUCGGGUAAACUGCAGAGGCCUCUCGUGCGGGGACGCCCCGUCGCGAGGCUUCUGCGUUUCUUCGAUUUGAAU	0.991067	GUUCAUCGGGUAAACUGCAGAGGC	1	A0A125YVL2, S8F5L6, S8F601, A0A125YQ98, A0A125YL00, A0A125YGP6, S8EVJ7, A0A125YQ73, S8GIU3, A0A125YKX2, S8F4J1, S8F244, A0A125YVX1, S8F861, S8G7X8, S8GHQ1, S8GRX6, S8EU38, S8EXR3, A0A125YFN5
Neg_673367_TGME49_chrVI	CAGAGGCGGGAGGAGAGAGACCGAGGGCGACUCGGCUUUCUUCUCCUGCUCGUG	0.991023	CAGAGGCGGGAGGAGAGAGACCGA	1	S8GED2, S8F336, ROP25, S8FF75, S8GUY2, S8FF35, S8F8Y1, S8FEX8, A0A125YJC0, S8EWX3, S8G4I1, A0A125YHR0, S8G4B9, S8EQD6, S8EN77, S8EN39, S8F7Y7, S8GJK1, S8FE62, S8EU29, S8F0F1, S8G5X3, S8GFL5, S8EXY2, S8EV76, S8EYA9, A0A125YG92, S8F2K6, S8GE21, S8GDU3, A0A125YT47, S8F3V9, A0A125YU98, S8GPQ4, S8FA85, A0A125YZC7, S8EVD4, S8G0P0, A0A125YQX0, A0A125YJT5, A0A125YTL9, A0A125YUW8, A0A125YG22, A0A125YP50, …
Neg_675745_TGME49_chrVI	GAAAGUCCGGUGACUGCAGGUUUGCGUUGUUUUCAGGCAGAUCUGUGGUCCCUGGGGUGCGUUC	0.990744	GAAAGUCCGGUGACUGCAGGUUUG	1	A0A125YS07
Neg_683772_TGME49_chrVI	CCGUACGUACCAGCCCAUCUGUGUUCAGGUUCGGCGAACGGAUACAUGGGCGGAACGUACGG	0.991346	CCGUACGUACCAGCCCAUCUGUGU	1	AP2VIIA4, S8ESE2, A0A125YM54, S8ERE3, A0A125YND7
Neg_683772_TGME49_chrVI	CCGUACGUACCAGCCCAUCUGUGUUCAGGUUCGGCGAACGGAUACAUGGGCGGAACGUACGG	0.991346	GUACCAGCCCAUCUGUGUUCAGGU	1	AP2VIIA4, S8ESE2, A0A125YM54, S8ERE3, A0A125YND7
Neg_687185_TGME49_chrVI	UAGAGUCAUCGCCGUCCACUUUCAGCUCGACGUCCUCGUGCUGAUAGUGAGAAGCGACUGAUUCUA	0.991664	UAGAGUCAUCGCCGUCCACUUUCA	1	A0A125YHV2, A0A125YMJ0, S8G5T3
Neg_690661_TGME49_chrVI	GACGUAUGUCAAGGCGCCUGUGCAUAUACAUGCUUAUAUUUAUGUAUGUAUAUACACAGCCAUUUGUAGGUACGUC	0.991067	GACGUAUGUCAAGGCGCCUGUGCA	1	S8GNQ0, A0A125YRE9, S8FBZ4, S8G940, S8EQV4, S8EUA7, S8G527, S8EZT2, S8EZJ7, A0A125YYC1, S8GPM3, S8EV39, A0A125YJM5, A0A125YSQ5, S8G9D7, S8EWS1, S8G8H6, S8G8Q2, A0A125YPJ5, S8ETQ3
Neg_690661_TGME49_chrVI	GACGUAUGUCAAGGCGCCUGUGCAUAUACAUGCUUAUAUUUAUGUAUGUAUAUACACAGCCAUUUGUAGGUACGUC	0.991067	UAUAUACACAGCCAUUUGUAGGUA	1	S8GNQ0, A0A125YRE9, S8FBZ4, S8G940, S8EQV4, S8EUA7, S8G527, S8EZT2, S8EZJ7, A0A125YYC1, S8GPM3, S8EV39, A0A125YJM5, A0A125YSQ5, S8G9D7, S8EWS1, S8G8H6, S8G8Q2, A0A125YPJ5, S8ETQ3
Neg_690661_TGME49_chrVI	GACGUAUGUCAAGGCGCCUGUGCAUAUACAUGCUUAUAUUUAUGUAUGUAUAUACACAGCCAUUUGUAGGUACGUC	0.991067	UGUCAAGGCGCCUGUGCAUAUACA	1	S8GNQ0, A0A125YRE9, S8FBZ4, S8G940, S8EQV4, S8EUA7, S8G527, S8EZT2, S8EZJ7, A0A125YYC1, S8GPM3, S8EV39, A0A125YJM5, A0A125YSQ5, S8G9D7, S8EWS1, S8G8H6, S8G8Q2, A0A125YPJ5, S8ETQ3
Neg_690801_TGME49_chrVI	CUGUUCUGCUGCUUCGUUUCUGCCGACGCCGGUAGCUCUCCACGCGGUAGAAGGCGAAGCGGUAGACCAG	0.990045	UGCUGCUUCGUUUCUGCCGACGCC	1	A0A125YQG6, S8FE85, S8F6A7, S8G4L8, S8GG79, POLRMT, S8F6W7, S8EWG7, S8EW33, S8FBK7, MORN2, A0A125YP43, S8EVK4, S8GBZ9
Neg_693824_TGME49_chrVI	GGAGAUGCACAUACGCGUUUGCAUGCAUGUAUGCAUGUAGACUUGGUUGUAUGUAUCUUU	0.991067	GGAGAUGCACAUACGCGUUUGCAU	1	S8GNN9, S8GE38, A0A125YVG2, SRS45, S8GF32, S8GFB5, S8G988, A0A125YTC2, A0A125YWB2, S8EWR7, A0A125YQM6, S8EXS1, S8F9S3
Neg_704782_TGME49_chrVI	UAUAUGUAUCCUUCUUCGCAUGUGCAUAUAUAUAUAUAUAUAUAUAUAUAUAUAUAUGUACAAGCGUAUAGAUAAAUAUAUAUA	0.990103	UAUAUAUAUGUACAAGCGUAUAGA	1	S8GNH8, S8GNC9, PDHE3II, TFIIIB, S8FBM5, S8F8M2, S8EXG8, S8F3U3, S8GHS9, S8G4J0, A0A125YKF5, S8EZ97, S8G940, ACC2, S8EUL6, S8EMZ1, A0A125YW15, S8FAX5, S8FAZ8, S8GJF4, S8F851, S8GJQ0, S8FB93, S8F0B3, A0A125YQW7, A0A125YY39, S8F115, S8GFW2, S8G6L8, S8F6F4, A0A125YWX8, A0A125YIC2, A0A125YLL7, S8F6A7, A0A125YWW4, A0A125YK64, S8EWC6, A0A125YS93, A0A125YM33, A0A125YV70, S8GGC2, A0A125YYD8, S8GPL4, S8F7…
Neg_708293_TGME49_chrVI	UUCCAUCUCGCCAGUUUUUGGUGAGGAGGCAGAAACUCCUCGCCACGACUGUGCCAAAGCUGGAG	0.99037	UUCCAUCUCGCCAGUUUUUGGUGA	1	S8EVL1, S8F8P2, AP2X3, S8F3W8, S8GC27, S8GJW0, S8EYK4
Neg_718916_TGME49_chrVI	GCAGAACGUCGAGAGGAAGGAAGUCGCCCGCGUUUCCUCUCGCGGGCAGAUCCCUUUCUCGCUCGCGGUUCUGC	0.991067	CGUCGAGAGGAAGGAAGUCGCCCG	1	S8F989, S8GNL0, S8F2Y7, S8GDZ2, S8EVL8, S8F5L6, AP2X3, S8GDU3, AP2XII9, MED11, S8F0S6, S8F1G6, S8GD57, S8EZ13, S8EWX4, A0A125YIU9, S8F9G5, S8EVM2, A0A125YT29, S8FCT9
Neg_731952_TGME49_chrVI	UGUAUAUAUGUAGAUAUGCGUACAUACACAGAUAUAUUGAUGUGAAUCCUUUCGCAUAAUGCGGGGUAUGUAUGCUAUGUCUUCAUAUAUACA	0.991067	UAUGUAGAUAUGCGUACAUACACA	1	S8F400, S8GEK1, S8F914, S8GNB9, S8GN95, A0A125YQX6, A0A125YIL6, S8G4J0, S8EW24, S8GB98, AP2XII1, S8GJF4, GLTP, S8EX07, S8F0J0, S8EUA7, S8G6G0, S8GAZ9, A0A125YHR2, A0A125YQ40, S8G527, S8G518, A0A125YM78, A0A125YQ85, S8GFS1, S8GQ34, A0A125YYE7, A0A125YLM7, A0A125YSV6, A0A125YZL1, S8GLF8, S8F4L7, S8GCV9, S8F1Q4, S8GDA9, S8EVV6, S8F1D9, S8GP49, S8FB68, A0A125YUI4, S8F8B5, ABCG84, S8GG11, SPT6, A0A125…
Neg_751802_TGME49_chrVI	CAGUCUGUGUGCUAUUCCCUUGGUUCUGGAAUGAAAGCAGAGCCGAAGACCCGGGAAUGCACGAGGACUG	0.991385	CAGUCUGUGUGCUAUUCCCUUGGU	1	S8GEH3, S8FAH0
Neg_752823_TGME49_chrVI	GCUGUUCUGUCGAAAGAAGGGGGGUUAGUUAGUUAGUCUGCUAUCUUUCGAGAGGACAGC	0.991067	GCUGUUCUGUCGAAAGAAGGGGGG	1	S8GRG1, S8GDN9, S8FB13, A0A125YHM5, RPS25, S8ETL5, A0A125YXT4, S8GH21, RON2, S8EVM4, S8EUA3, S8GD37, S8EQG6
Neg_763043_TGME49_chrVI	AAAGUGGAGGGGCACUGGGGAAAUGGAGACGCAUGUAUGCAUAUGUGAUUCAUUUCUUCUGGUUCGCCUCUGCUUU	0.991067	AAAGUGGAGGGGCACUGGGGAAAU	1	PI2, S8FEY9, A0A125YYJ9, S8FBZ4, S8ESV7, S8GJH3, S8GJS7, S8GFB2, A0A125YWR7, S8GLJ5, S8F4F9, S8EZ69, A0A125YJP1, A0A125YGP3, S8EUA4
Neg_770480_TGME49_chrVI	UCUACUUCUUUGAGGGUGGAAAACUGGCAUAGUGUGCGCCUUCAUAGAGGAAGA	0.994951	UCUACUUCUUUGAGGGUGGAAAAC	1	S8GP38, S8GE22, S8ESW0, S8F0Y9, S8F310, S8EW32, S8EPI6, A0A125YQV8, A0A125YTI6, A0A125YQM1
Neg_779688_TGME49_chrVI	UUCUGGAAGGAGAGUAAGACGUGUGUCUGAGCAGGGAAAUGCGUCUUCCUCGCCUUCCAGAA	0.991067	UUCUGGAAGGAGAGUAAGACGUGU	1	S8F939, A0A125YT36, S8ETW5, A0A125YTQ9, S8F128, S8F7S3, S8ESM4, S8F8A8, S8G2X1, S8EXS5, A0A125YLR8
Neg_782106_TGME49_chrVI	GUUUGUAUUAUGUGCUCGUGGAUGUCUUUGUUCCAUUUGGAUGUUUCCAGAUCCAGUGCAGUGACAUUCCACGUAGCGCAGCAGGC	0.991385	AGAUCCAGUGCAGUGACAUUCCAC	1	S8GNS6, S8F339, A0A125YJZ8, S8G5W9, A0A125YKC2, S8F419, A0A125YW98, S8F470, S8F7S3, S8F2K3, S8EYV4, S8EZ09, S8EWK4, S8F3G6, S8G6W7
Neg_782106_TGME49_chrVI	GUUUGUAUUAUGUGCUCGUGGAUGUCUUUGUUCCAUUUGGAUGUUUCCAGAUCCAGUGCAGUGACAUUCCACGUAGCGCAGCAGGC	0.991385	AGUGCAGUGACAUUCCACGUAGCG	1	S8GNS6, S8F339, A0A125YJZ8, S8G5W9, A0A125YKC2, S8F419, A0A125YW98, S8F470, S8F7S3, S8F2K3, S8EYV4, S8EZ09, S8EWK4, S8F3G6, S8G6W7
Neg_782106_TGME49_chrVI	GUUUGUAUUAUGUGCUCGUGGAUGUCUUUGUUCCAUUUGGAUGUUUCCAGAUCCAGUGCAGUGACAUUCCACGUAGCGCAGCAGGC	0.991385	AUUAUGUGCUCGUGGAUGUCUUUG	1	S8GNS6, S8F339, A0A125YJZ8, S8G5W9, A0A125YKC2, S8F419, A0A125YW98, S8F470, S8F7S3, S8F2K3, S8EYV4, S8EZ09, S8EWK4, S8F3G6, S8G6W7
Neg_782106_TGME49_chrVI	GUUUGUAUUAUGUGCUCGUGGAUGUCUUUGUUCCAUUUGGAUGUUUCCAGAUCCAGUGCAGUGACAUUCCACGUAGCGCAGCAGGC	0.991385	GUUUGUAUUAUGUGCUCGUGGAUG	1	S8GNS6, S8F339, A0A125YJZ8, S8G5W9, A0A125YKC2, S8F419, A0A125YW98, S8F470, S8F7S3, S8F2K3, S8EYV4, S8EZ09, S8EWK4, S8F3G6, S8G6W7
Neg_784911_TGME49_chrVI	UCGUAAUGGUGAACAUCAGGUGUGACACGUUGUGGAAUGAACGAGAUAUCUGGUAUCUUCUUCACGCUUCAAUGACAGUCCAUGGGUGUCACCAUGCGA	0.994951	UGGUGAACAUCAGGUGUGACACGU	1	S8GES7
Neg_802272_TGME49_chrVIIa	UGCCCGGAAGGCAGUGUGGAGACGCGAGUCGAGAGUCAGUCAACUUUUUUUGCGUCUCUGCACCGCUUGGCA	0.990744	GAAGGCAGUGUGGAGACGCGAGUC	1	S8FF75, A0A125YSN3, A0A125YWJ2, S8GDN4, S8G5G2, S8GEW2, LIPA, S8ETW5, S8EWM7, S8GE11, S8EWA6, S8FA96, S8GCG2, S8GCV9, S8G7S8, S8F2J8, A0A125YUI8, CDC48CY, S8EPT0, S8F9S9, S8EZU3, S8F360, S8EYP5, AP2IX9, S8F1Z4, A0A125YM00, S8EV35, S8EUP0, S8ERE3, AP2IV2
Neg_802272_TGME49_chrVIIa	UGCCCGGAAGGCAGUGUGGAGACGCGAGUCGAGAGUCAGUCAACUUUUUUUGCGUCUCUGCACCGCUUGGCA	0.990744	UGCCCGGAAGGCAGUGUGGAGACG	1	S8FF75, A0A125YSN3, A0A125YWJ2, S8GDN4, S8G5G2, S8GEW2, LIPA, S8ETW5, S8EWM7, S8GE11, S8EWA6, S8FA96, S8GCG2, S8GCV9, S8G7S8, S8F2J8, A0A125YUI8, CDC48CY, S8EPT0, S8F9S9, S8EZU3, S8F360, S8EYP5, AP2IX9, S8F1Z4, A0A125YM00, S8EV35, S8EUP0, S8ERE3, AP2IV2
Neg_811423_TGME49_chrVIIa	CUUCCCUUCGCGUGAGAGUGGAGUUGAUGAACCUCCACAGCCGCCGAAGGGAAG	0.991067	CUUCCCUUCGCGUGAGAGUGGAGU	1	A0A125YGN7, S8EZ49, KMTOX
Neg_823279_TGME49_chrVIIa	AGCUUUGAUGGUCUCGUGGAGUGGUUAAGAUCAGAACAGAUCUUAACUUCUCCAGAUCCGUCACAGCU	0.991067	AGCUUUGAUGGUCUCGUGGAGUGG	1	S8GTQ9, S8EUF8, S8EYD6, A0A125YP41, S8EW49, S8FAG6, A0A125YTL4, S8F4U4, S8GJB7, S8F220, S8G8L1, A0A125YSW8, S8FZ59
Neg_823279_TGME49_chrVIIa	AGCUUUGAUGGUCUCGUGGAGUGGUUAAGAUCAGAACAGAUCUUAACUUCUCCAGAUCCGUCACAGCU	0.991067	GAUGGUCUCGUGGAGUGGUUAAGA	1	S8GTQ9, S8EUF8, S8EYD6, A0A125YP41, S8EW49, S8FAG6, A0A125YTL4, S8F4U4, S8GJB7, S8F220, S8G8L1, A0A125YSW8, S8FZ59
Neg_823279_TGME49_chrVIIa	AGCUUUGAUGGUCUCGUGGAGUGGUUAAGAUCAGAACAGAUCUUAACUUCUCCAGAUCCGUCACAGCU	0.991067	UCUCCAGAUCCGUCACAGCU	1	S8GTQ9, S8EUF8, S8EYD6, A0A125YP41, S8EW49, S8FAG6, A0A125YTL4, S8F4U4, S8GJB7, S8F220, S8G8L1, A0A125YSW8, S8FZ59
Neg_853274_TGME49_chrVIIa	CAGAGAAAGCGUCGCUCGGAGAGAUCCGACCGGGAUGUCUCCUCAGUGUGGUGACUUUCUCUG	0.991385	CAGAGAAAGCGUCGCUCGGAGAGA	1	S8GB40, GRA14
Neg_882710_TGME49_chrVIIa	CUCUCUGUGUUUAACUCAGAACUUGAACGUUUUGUAGAUGCAACAGAGAGAG	0.995159	UUUGUAGAUGCAACAGAGAGAG	1	S8GKQ4, S8F809, S8EU33, S8GPB5, GCN5B, S8ENU3, S8GTD8, S8FAN7, ST1, S8EYY3, S8EYC0, S8EXC6, S8G8R2, A0A125YZF0, S8FBK3
Neg_897610_TGME49_chrVIIa	GUCUCGCCUGUGUUUCCAGCGCAGCUUUCAGAAGCUGCCGCGGGACGCAGGGAGAU	0.990638	GUCUCGCCUGUGUUUCCAGCGCAG	1	S8F5U9, S8EXI1, A0A125YNB3, A0A125YK70, A0A125YPB4, A0A125YZJ4, S8FAD8, S8GBT4, S8F576, AP2IX7, S8G8Q2, A0A125YT91, S8G3H0, S8GCK7
Neg_901675_TGME49_chrVIIa	CUACAUAUAGAACGACAAAUGUACGCAUAUAUAUAUAUAUGUAUAUAUUUAUAUAUAUAUAUAUAUAUAUCUGUCUUUCUAUAUGUAG	0.991067	AUAUAUAUAUAUAUAUCUGUCUUU	1	S8GEP7, S8GEJ5, S8GEF4, S8F984, S8GNP4, S8GNL0, S8F5M0, S8F2G6, S8FF71, S8F8Y1, S8FEX8, A0A125YRL4, S8F9B7, A0A125YUM7, S8EW24, S8EZF6, A0A125YVK8, A0A125YLS2, S8EZD9, S8G4C3, S8EZ97, S8EWT7, APE, A0A125YJZ8, S8GBB7, S8G921, S8G927, ACC2, AP2XII1, S8EN17, S8EUG3, S8G8K4, S8EUE5, S8FZB9, S8GJD2, S8GJH3, S8F851, S8GJQ0, S8FE85, S8GJS7, S8F081, S8F0D8, S8GES7, S8G5K8, A0A125YQW7, S8EUB6, S8G5W6, S8F…
Neg_903813_TGME49_chrVIIa	CACGCGGGUAUAUACAUAUAUGUAUACAUAGAUGCAUAUAUAUAUGUAUAUAUAUAUGUAUAUAUAUAUAUAUGUAUAUAUAUGUAUACAUAUAUAUGUAUAUGUAAAUGUAUGCAUUUUGUGUCAGGUUAGACGUGCGUG	0.991067	UAUAUGUAUACAUAUAUAUGUAUA	1	S8GEN8, S8GEJ5, A0A125YTR8, S8F339, S8GNL0, S8F5Z3, S8F2M0, S8F2G6, S8FF71, S8GUX0, S8FF24, A0A125YMB6, A0A125YQI6, S8FCI1, S8GH32, S8F5Z2, S8G4C3, S8GBB7, S8EN77, S8ER20, S8FZN1, ACC2, S8EQX7, S8FZB9, S8G8I1, S8GJB4, S8FB35, S8FE85, S8GJS7, S8G5E6, S8F081, S8F0B3, S8EXC3, S8G6I9, MED14, S8GB64, A0A125YQ40, S8F2K0, S8EZ59, S8ETG1, A0A125YUA5, S8F4W9, S8F4W5, A0A125YQ98, S8F4S1, A0A125YID6, A0A125…
Neg_904432_TGME49_chrVIIa	UUUUUCAUUUUUCAGAAAACGCCUGGACAGGGCUGCUGCCCUGUCGCGUGGAGUCGAGAAAUCGAAGAA	0.990382	AUUUUUCAGAAAACGCCUGGACAG	1	S8EST9, S8G8U9, S8FBB5, A0A125YKD7, S8G4P4, S8GPM3, A0A125YT51, SSRP1, A0A125YZP6, A0A125YR04, S8EYG2, S8GJE2, S8ESX4, S8GHT5, A0A125YWS6, A0A125YTZ3, A0A125YQM6, S8GG11, S8EVC3, A0A125YJJ9
Neg_904432_TGME49_chrVIIa	UUUUUCAUUUUUCAGAAAACGCCUGGACAGGGCUGCUGCCCUGUCGCGUGGAGUCGAGAAAUCGAAGAA	0.990382	UUUUUCAUUUUUCAGAAAACGCCU	1	S8EST9, S8G8U9, S8FBB5, A0A125YKD7, S8G4P4, S8GPM3, A0A125YT51, SSRP1, A0A125YZP6, A0A125YR04, S8EYG2, S8GJE2, S8ESX4, S8GHT5, A0A125YWS6, A0A125YTZ3, A0A125YQM6, S8GG11, S8EVC3, A0A125YJJ9
Neg_926125_TGME49_chrVIIa	UCGAGAUGCAGAGGAGAAGAUCGAGAAGGGAGUGGUGCCGAGAGAAGGCUGGAAACGCGAAAGAUAUGGAGCUGUCUCUUGUGCUCGCAUUCGUCACUUCUCGCUUUCUUAUUGCAGUCGA	0.995949	UCGAGAUGCAGAGGAGAAGAUCGA	1	S8F339, S8EZ73, S8GUR6, S8F8V0, S8EW24, S8EVW8, S8GBA3, A0A125YK82, S8EUW4, A0A125YVQ1, S8EQU8, S8EMX4, A0A125YYE1, S8GJQ9, S8GJS7, S8F081, S8EU00, S8G5J9, S8EXC3, S8G642, S8G6E0, S8F1J1, S8F375, S8F2W9, S8F2V2, A0A125YZF1, S8G590, S8G572, A0A125YH28, S8F7X1, S8GFX8, S8FAH0, S8F9Y6, S8FA35, S8FA60, S8ERI8, S8EVD4, A0A125YV81, A0A125YLV9, RPOA, A0A125YS66, A0A125YMP7, S8EP93, A0A125YFJ8, S8F7G4, S…
Neg_926125_TGME49_chrVIIa	UCGAGAUGCAGAGGAGAAGAUCGAGAAGGGAGUGGUGCCGAGAGAAGGCUGGAAACGCGAAAGAUAUGGAGCUGUCUCUUGUGCUCGCAUUCGUCACUUCUCGCUUUCUUAUUGCAGUCGA	0.995949	UGCAGAGGAGAAGAUCGAGAAGGG	1	S8F339, S8EZ73, S8GUR6, S8F8V0, S8EW24, S8EVW8, S8GBA3, A0A125YK82, S8EUW4, A0A125YVQ1, S8EQU8, S8EMX4, A0A125YYE1, S8GJQ9, S8GJS7, S8F081, S8EU00, S8G5J9, S8EXC3, S8G642, S8G6E0, S8F1J1, S8F375, S8F2W9, S8F2V2, A0A125YZF1, S8G590, S8G572, A0A125YH28, S8F7X1, S8GFX8, S8FAH0, S8F9Y6, S8FA35, S8FA60, S8ERI8, S8EVD4, A0A125YV81, A0A125YLV9, RPOA, A0A125YS66, A0A125YMP7, S8EP93, A0A125YFJ8, S8F7G4, S…
Neg_926125_TGME49_chrVIIa	UCGAGAUGCAGAGGAGAAGAUCGAGAAGGGAGUGGUGCCGAGAGAAGGCUGGAAACGCGAAAGAUAUGGAGCUGUCUCUUGUGCUCGCAUUCGUCACUUCUCGCUUUCUUAUUGCAGUCGA	0.995949	UGUCUCUUGUGCUCGCAUUCGUCA	1	S8F339, S8EZ73, S8GUR6, S8F8V0, S8EW24, S8EVW8, S8GBA3, A0A125YK82, S8EUW4, A0A125YVQ1, S8EQU8, S8EMX4, A0A125YYE1, S8GJQ9, S8GJS7, S8F081, S8EU00, S8G5J9, S8EXC3, S8G642, S8G6E0, S8F1J1, S8F375, S8F2W9, S8F2V2, A0A125YZF1, S8G590, S8G572, A0A125YH28, S8F7X1, S8GFX8, S8FAH0, S8F9Y6, S8FA35, S8FA60, S8ERI8, S8EVD4, A0A125YV81, A0A125YLV9, RPOA, A0A125YS66, A0A125YMP7, S8EP93, A0A125YFJ8, S8F7G4, S…
Neg_927148_TGME49_chrVIIa	UGUGGAUAUCUGUGAAUUCAAGUCUCUGAUCGCGCAUACUUAGAGACUUGAAUUCACAUAUAUCCACA	0.991067	UGUGGAUAUCUGUGAAUUCAAGUC	1	A0A125YSB6, A0A125YMA1, S8F685, S8FAP4, A0A125YJG3, MIC8, S8FA84, S8GKR3, S8GJ99, S8GP63, S8F3M0, S8EXV1, S8GBH1, S8FCT9
Neg_928069_TGME49_chrVIIa	UUGGUGGCAGAAGGGGAGACGAAAGGAGACUGCGAUUCUGGAAAAGCUGCAAGGAAAUUAAAACUUCUUCAGCUCCAGAUUCGCACUCUCUCUCUCCUUCCUUUCUCGUGACCAA	0.991385	CUCCAGAUUCGCACUCUCUCUCUC	1	S8GNS1, POLR2I, S8F2M0, A0A125YMB6, S8GS54, S8F606, S8ET38, S8G921, S8EMZ1, S8G8K0, S8EMY3, S8EQT6, S8F8P2, S8EU53, S8GET6, S8EXP7, A0A125YVJ7, IMPDH, S8F2C1, S8ETG7, S8GE29, A0A125YZ20, S8FAM3, S8F7I6, S8G990, A0A125YXK8, A0A125YSQ5, S8GBL0, S8GC07, S8GLG4, S8EZC9, S8F435, S8F246, S8EZ80, S8GTM6, S8GJ89, S8F9V0, S8FBB0, S8F519, S8EZU3, S8GHJ5, A0A125YIM1, A0A125YSA5, A0A125YGN6, S8EYM0, S8EYP0, …
Neg_928069_TGME49_chrVIIa	UUGGUGGCAGAAGGGGAGACGAAAGGAGACUGCGAUUCUGGAAAAGCUGCAAGGAAAUUAAAACUUCUUCAGCUCCAGAUUCGCACUCUCUCUCUCCUUCCUUUCUCGUGACCAA	0.991385	GCAGAAGGGGAGACGAAAGGAGAC	1	S8GNS1, POLR2I, S8F2M0, A0A125YMB6, S8GS54, S8F606, S8ET38, S8G921, S8EMZ1, S8G8K0, S8EMY3, S8EQT6, S8F8P2, S8EU53, S8GET6, S8EXP7, A0A125YVJ7, IMPDH, S8F2C1, S8ETG7, S8GE29, A0A125YZ20, S8FAM3, S8F7I6, S8G990, A0A125YXK8, A0A125YSQ5, S8GBL0, S8GC07, S8GLG4, S8EZC9, S8F435, S8F246, S8EZ80, S8GTM6, S8GJ89, S8F9V0, S8FBB0, S8F519, S8EZU3, S8GHJ5, A0A125YIM1, A0A125YSA5, A0A125YGN6, S8EYM0, S8EYP0, …
Neg_928069_TGME49_chrVIIa	UUGGUGGCAGAAGGGGAGACGAAAGGAGACUGCGAUUCUGGAAAAGCUGCAAGGAAAUUAAAACUUCUUCAGCUCCAGAUUCGCACUCUCUCUCUCCUUCCUUUCUCGUGACCAA	0.991385	UUGGUGGCAGAAGGGGAGACGAAA	1	S8GNS1, POLR2I, S8F2M0, A0A125YMB6, S8GS54, S8F606, S8ET38, S8G921, S8EMZ1, S8G8K0, S8EMY3, S8EQT6, S8F8P2, S8EU53, S8GET6, S8EXP7, A0A125YVJ7, IMPDH, S8F2C1, S8ETG7, S8GE29, A0A125YZ20, S8FAM3, S8F7I6, S8G990, A0A125YXK8, A0A125YSQ5, S8GBL0, S8GC07, S8GLG4, S8EZC9, S8F435, S8F246, S8EZ80, S8GTM6, S8GJ89, S8F9V0, S8FBB0, S8F519, S8EZU3, S8GHJ5, A0A125YIM1, A0A125YSA5, A0A125YGN6, S8EYM0, S8EYP0, …
Neg_993097_TGME49_chrVIIb	UCGUUUUGUGUGCACAACUGCAUGCAUAUAUAUAUAUAUAUAUAUAUAUAUAUGUUUGAGGUGCAUUUCAAGACGA	0.991067	UAUAUGUUUGAGGUGCAUUUCAAG	1	A0A125YQY2, S8F5T8, S8EZA1, A0A125YPN4, S8FE58, S8FB93, S8EUA7, ALV6, S8EYA4, A0A125YXW9, A0A125YG78, S8G550, S8GF69, S8ENJ8, S8ERX0, S8ENU3, A0A125YP92, S8GA33, S8EW47, S8F283, S8F1A6, S8FBG4, A0A125YP64, S8GAW3, S8G6T2, A0A125YU50, A0A125YU70, A0A125YJJ9, DRPB
Neg_993097_TGME49_chrVIIb	UCGUUUUGUGUGCACAACUGCAUGCAUAUAUAUAUAUAUAUAUAUAUAUAUAUGUUUGAGGUGCAUUUCAAGACGA	0.991067	UCGUUUUGUGUGCACAACUGCAUG	1	A0A125YQY2, S8F5T8, S8EZA1, A0A125YPN4, S8FE58, S8FB93, S8EUA7, ALV6, S8EYA4, A0A125YXW9, A0A125YG78, S8G550, S8GF69, S8ENJ8, S8ERX0, S8ENU3, A0A125YP92, S8GA33, S8EW47, S8F283, S8F1A6, S8FBG4, A0A125YP64, S8GAW3, S8G6T2, A0A125YU50, A0A125YU70, A0A125YJJ9, DRPB
Neg_993097_TGME49_chrVIIb	UCGUUUUGUGUGCACAACUGCAUGCAUAUAUAUAUAUAUAUAUAUAUAUAUAUGUUUGAGGUGCAUUUCAAGACGA	0.991067	UGUGUGCACAACUGCAUGCAUAUA	1	A0A125YQY2, S8F5T8, S8EZA1, A0A125YPN4, S8FE58, S8FB93, S8EUA7, ALV6, S8EYA4, A0A125YXW9, A0A125YG78, S8G550, S8GF69, S8ENJ8, S8ERX0, S8ENU3, A0A125YP92, S8GA33, S8EW47, S8F283, S8F1A6, S8FBG4, A0A125YP64, S8GAW3, S8G6T2, A0A125YU50, A0A125YU70, A0A125YJJ9, DRPB
Pos_1002688_TGME49_chrVIIb	AUAAGUGAAGUACCGCGGGCUCACGACGGGUGCUGUCGGAGCUUGGUGGACUUACUUGU	0.990426	AUAAGUGAAGUACCGCGGGCUCAC	1	S8GAC3, S8GMQ7
Pos_1014170_TGME49_chrVIIb	CAACGUACGCUUAGUUUUCUGCGCAAGGGUUAAUGACUCUAAGCGCUUAGGAACGAGCGUACGUUG	0.991385	ACGCUUAGUUUUCUGCGCAAGGGU	1	S8ETD0, S8EW79, S8F7T8, A0A125YIT1, S8F383, S8EUB3
Pos_1014170_TGME49_chrVIIb	CAACGUACGCUUAGUUUUCUGCGCAAGGGUUAAUGACUCUAAGCGCUUAGGAACGAGCGUACGUUG	0.991385	CAACGUACGCUUAGUUUUCUGCGC	1	S8ETD0, S8EW79, S8F7T8, A0A125YIT1, S8F383, S8EUB3
Pos_1021312_TGME49_chrVIIb	GUGAGCUGUUCUCUGGGACUCUGGUCGUUGCGCUGUCAUCUUUCAGCGCAACACUGGGACUCUAAGGGAACGGCAAAC	0.991385	GUGAGCUGUUCUCUGGGACUCUGG	1	S8F348, A0A125YWU7, S8EUF8, AP2III1, S8F6Q8, S8GJQ7, S8F3N1, S8F8J9, A0A125YFJ2, S8GCK7
Pos_1021312_TGME49_chrVIIb	GUGAGCUGUUCUCUGGGACUCUGGUCGUUGCGCUGUCAUCUUUCAGCGCAACACUGGGACUCUAAGGGAACGGCAAAC	0.991385	UGUUCUCUGGGACUCUGGUCGUUG	1	S8F348, A0A125YWU7, S8EUF8, AP2III1, S8F6Q8, S8GJQ7, S8F3N1, S8F8J9, A0A125YFJ2, S8GCK7
Pos_1025572_TGME49_chrVIIb	GUUUCUCUGUUUCUCUGUUUCUCUGUCUCUCUGUUUCUCUGUCUCUCUUCUCUCCGCGUGUUCGCUGAGGUCAAAACUGUGUCUUCUCCGCGACUCCUCGCGCAGAGAGGCAGAGAAACGCGGAGAAACGCUGAGAGACGCGGAGAAACGCGGAGAAACGCGGAGAAAC	0.992007	CUGUUUCUCUGUUUCUCUGUCUCU	1	RPL22_239760, S8GEN8, S8F363, S8GNN9, A0A125YY47, A0A125YXV4, S8FF71, S8GKQ4, S8FEX8, A0A125YUC5, S8GKG9, S8F8M2, A0A125YQI6, S8ETX6, S8F5Z2, S8EW24, S8GB62, S8EQB0, S8GB78, A0A125YY42, S8EQD6, A0A125YXL0, S8EQT4, A0A125YPJ1, S8GJK1, S8GJK5, S8FE80, S8EX48, S8G5J9, S8F0Y0, A0A125YJV5, S8EXQ8, S8F153, S8EXW8, S8G6G0, A0A125YHW8, S8EV78, S8EVA0, S8F358, S8F059, S8F6A7, A0A125YT96, S8GK91, A0A125YZF…
Pos_1025572_TGME49_chrVIIb	GUUUCUCUGUUUCUCUGUUUCUCUGUCUCUCUGUUUCUCUGUCUCUCUUCUCUCCGCGUGUUCGCUGAGGUCAAAACUGUGUCUUCUCCGCGACUCCUCGCGCAGAGAGGCAGAGAAACGCGGAGAAACGCUGAGAGACGCGGAGAAACGCGGAGAAACGCGGAGAAAC	0.992007	GUUUCUCUGUUUCUCUGUUUCUCU	1	RPL22_239760, S8GEN8, S8F363, S8GNN9, A0A125YY47, A0A125YXV4, S8FF71, S8GKQ4, S8FEX8, A0A125YUC5, S8GKG9, S8F8M2, A0A125YQI6, S8ETX6, S8F5Z2, S8EW24, S8GB62, S8EQB0, S8GB78, A0A125YY42, S8EQD6, A0A125YXL0, S8EQT4, A0A125YPJ1, S8GJK1, S8GJK5, S8FE80, S8EX48, S8G5J9, S8F0Y0, A0A125YJV5, S8EXQ8, S8F153, S8EXW8, S8G6G0, A0A125YHW8, S8EV78, S8EVA0, S8F358, S8F059, S8F6A7, A0A125YT96, S8GK91, A0A125YZF…
Pos_1025572_TGME49_chrVIIb	GUUUCUCUGUUUCUCUGUUUCUCUGUCUCUCUGUUUCUCUGUCUCUCUUCUCUCCGCGUGUUCGCUGAGGUCAAAACUGUGUCUUCUCCGCGACUCCUCGCGCAGAGAGGCAGAGAAACGCGGAGAAACGCUGAGAGACGCGGAGAAACGCGGAGAAACGCGGAGAAAC	0.992007	UCUCUCCGCGUGUUCGCUGAGGUC	1	RPL22_239760, S8GEN8, S8F363, S8GNN9, A0A125YY47, A0A125YXV4, S8FF71, S8GKQ4, S8FEX8, A0A125YUC5, S8GKG9, S8F8M2, A0A125YQI6, S8ETX6, S8F5Z2, S8EW24, S8GB62, S8EQB0, S8GB78, A0A125YY42, S8EQD6, A0A125YXL0, S8EQT4, A0A125YPJ1, S8GJK1, S8GJK5, S8FE80, S8EX48, S8G5J9, S8F0Y0, A0A125YJV5, S8EXQ8, S8F153, S8EXW8, S8G6G0, A0A125YHW8, S8EV78, S8EVA0, S8F358, S8F059, S8F6A7, A0A125YT96, S8GK91, A0A125YZF…
Pos_1028901_TGME49_chrVIIb	CGACGAAGUGGCAGCUGGAGAGACCUUUAGGUUUCUCCUGCCCUUGAGUUG	0.995554	CGACGAAGUGGCAGCUGGAGAGAC	1	ROM1, S8GDX4, TFIIIB, A0A125YXE6, S8EVP9, S8G999, S8EPC3, S8FAQ6, A0A125YP32, S8F4Q5, A0A125YJZ4
Pos_1036440_TGME49_chrVIIb	CGCGCGAGCUCAUGAGAGAGGUGUCACGUUUCGGACUUCGCGGGAGUCCCUGACCGAGACACCUCUCCGUGGCCGCGUG	0.991385	AGCUCAUGAGAGAGGUGUCACGUU	1	S8F973, S8EZC1, S8F0D4, S8F125, S8G007, S8EVL9, S8GJC5, S8FAV8, S8GAF1, S8GHE1
Pos_1036440_TGME49_chrVIIb	CGCGCGAGCUCAUGAGAGAGGUGUCACGUUUCGGACUUCGCGGGAGUCCCUGACCGAGACACCUCUCCGUGGCCGCGUG	0.991385	CGCGCGAGCUCAUGAGAGAGGUGU	1	S8F973, S8EZC1, S8F0D4, S8F125, S8G007, S8EVL9, S8GJC5, S8FAV8, S8GAF1, S8GHE1
Pos_1041906_TGME49_chrVIIb	UUUUGUGACGGGUGUGUCGGCGCGGUAGGUAUAUAUGUAUAUGUAUAUGUAUAUAUAUAUAUAUAUACAUAUAUAUAUAUAUAGACAUGUCGAUGUAUCUGUACAUGGAG	0.991346	GACGGGUGUGUCGGCGCGGUAGGU	1	S8F0U9, S8ETI6, A0A125YMT6, A0A125YRJ4, S8F9X9
Pos_1045540_TGME49_chrVIIb	GGCUCAAGUGCCGACGUUGACUAGGUCAGCGGUGACGUACCUGACCUUGUCGACGUCGAGUGUAGCAGUGAGUC	0.991385	GGCUCAAGUGCCGACGUUGACUAG	1	A0A125YVG2, A0A125YRH9
Pos_1049678_TGME49_chrVIIb	UUUUGCUCUCUCCCCAAGCCCUGGGACCUUCCGUCAGGUUCCACGGUUUCUCAGGAGAGCAGAA	0.991385	UUUUGCUCUCUCCCCAAGCCCUGG	1	A0A125YU14, S8G8A6, S8F0Z2, S8GE16, S8GGC7, S8G746, ABCG89, A0A125YSG8, S8ESG7
Pos_1053401_TGME49_chrVIIb	UGUGGCCCUCGGAUGCAGUUGAUUGUGCUUAAGGGCGUCUUAGUCGAAGAACUUAAGACAUCAAUCACUUCUCCAGGGCUACA	0.991067	CCUCGGAUGCAGUUGAUUGUGCUU	1	A0A125YH79, A0A125YP03, S8F667, A0A125YGE6, S8ETA6, A0A125YMA5, S8FA84, S8F6X6, S8F4G1, A0A125YNJ1, S8EV21, S8ERE3
Pos_1053401_TGME49_chrVIIb	UGUGGCCCUCGGAUGCAGUUGAUUGUGCUUAAGGGCGUCUUAGUCGAAGAACUUAAGACAUCAAUCACUUCUCCAGGGCUACA	0.991067	GAACUUAAGACAUCAAUCACUUCU	1	A0A125YH79, A0A125YP03, S8F667, A0A125YGE6, S8ETA6, A0A125YMA5, S8FA84, S8F6X6, S8F4G1, A0A125YNJ1, S8EV21, S8ERE3
Pos_1053401_TGME49_chrVIIb	UGUGGCCCUCGGAUGCAGUUGAUUGUGCUUAAGGGCGUCUUAGUCGAAGAACUUAAGACAUCAAUCACUUCUCCAGGGCUACA	0.991067	UGUGGCCCUCGGAUGCAGUUGAUU	1	A0A125YH79, A0A125YP03, S8F667, A0A125YGE6, S8ETA6, A0A125YMA5, S8FA84, S8F6X6, S8F4G1, A0A125YNJ1, S8EV21, S8ERE3
Pos_1068092_TGME49_chrVIIb	GUGAACAAAGACGAGCUCACGCAAGGAAAGACCGGUGGUCUUUCCUGCGGUCGUCUUAGGGCAC	0.991664	AAAGACGAGCUCACGCAAGGAAAG	1	A0A125YRG5, A0A125YYT1, A0A125YN17
Pos_1071489_TGME49_chrVIIb	UCUCGCAGAGGGUCGAGUCCUUACUACGUAGAGAGUAGAUUUCUUUCUUCGUAGAAGGGGAACUUCUGCUGAGA	0.994951	AGAGGGUCGAGUCCUUACUACGUA	1	S8GUY2, A0A125YWZ4, S8F543
Pos_1071489_TGME49_chrVIIb	UCUCGCAGAGGGUCGAGUCCUUACUACGUAGAGAGUAGAUUUCUUUCUUCGUAGAAGGGGAACUUCUGCUGAGA	0.994951	UCUCGCAGAGGGUCGAGUCCUUAC	1	S8GUY2, A0A125YWZ4, S8F543
Pos_1080987_TGME49_chrVIIb	CUGUUUGUACGAGGUAGGCGACGAAGUCUGACGUUAGGUUAUUUGUCUCUGUCGUCUGCACUCGUACGUUGAACAG	0.991067	CUGUUUGUACGAGGUAGGCGACGA	1	A0A125YU14, S8FC20, S8EZC1, A0A125YXD9, S8F297, S8GEB4, AP2X6, S8F957, S8GQ26, S8G0Q7, S8GT16, S8F0L5, A0A125YPK6, S8GCD5, ACAT1A, S8F577, A0A125YWA6, S8FBA2, S8GGF3, A0A125YIU9, S8EY24, S8EU58
Pos_1080987_TGME49_chrVIIb	CUGUUUGUACGAGGUAGGCGACGAAGUCUGACGUUAGGUUAUUUGUCUCUGUCGUCUGCACUCGUACGUUGAACAG	0.991067	GUACGAGGUAGGCGACGAAGUCUG	1	A0A125YU14, S8FC20, S8EZC1, A0A125YXD9, S8F297, S8GEB4, AP2X6, S8F957, S8GQ26, S8G0Q7, S8GT16, S8F0L5, A0A125YPK6, S8GCD5, ACAT1A, S8F577, A0A125YWA6, S8FBA2, S8GGF3, A0A125YIU9, S8EY24, S8EU58
Pos_1092779_TGME49_chrVIIb	CAGAAGACUGAUUCCUAGGUCGUGCAUGUAUAUAUAUAUAUAUAUAUAUAUAUAUAUAUAUAUAUAUGAGCCUAUGGGAUGGUACUUUG	0.991067	ACUGAUUCCUAGGUCGUGCAUGUA	1	S8GEK1, S8GEJ5, S8F9B8, SUB1, SUB4, S8GDU1, S8F8P7, S8F2G6, S8G444, S8FF71, S8GKU0, S8F946, S8GUX0, S8F8Y1, S8GH41, S8FBZ4, S8GHA7, S8G4B9, S8EZC1, S8EVP9, S8GB10, S8EWT7, A0A125YJZ8, S8EQA6, S8EQB0, ACC2, AP2XII1, S8EMZ1, S8EMY3, S8FBS8, S8GH01, S8FAX5, ACC1, S8FB35, S8GJQ0, S8FE85, S8FBA4, S8GJS7, S8F081, S8GEN9, S8G5I1, S8GER1, S8GET6, S8EU89, S8EXC3, POLR2A, S8EXW0, S8G6G0, A0A125YHW8, S8EV78…
Pos_1092779_TGME49_chrVIIb	CAGAAGACUGAUUCCUAGGUCGUGCAUGUAUAUAUAUAUAUAUAUAUAUAUAUAUAUAUAUAUAUAUGAGCCUAUGGGAUGGUACUUUG	0.991067	UAUAUAUAUAUAUAUAUAUGAGCC	1	S8GEK1, S8GEJ5, S8F9B8, SUB1, SUB4, S8GDU1, S8F8P7, S8F2G6, S8G444, S8FF71, S8GKU0, S8F946, S8GUX0, S8F8Y1, S8GH41, S8FBZ4, S8GHA7, S8G4B9, S8EZC1, S8EVP9, S8GB10, S8EWT7, A0A125YJZ8, S8EQA6, S8EQB0, ACC2, AP2XII1, S8EMZ1, S8EMY3, S8FBS8, S8GH01, S8FAX5, ACC1, S8FB35, S8GJQ0, S8FE85, S8FBA4, S8GJS7, S8F081, S8GEN9, S8G5I1, S8GER1, S8GET6, S8EU89, S8EXC3, POLR2A, S8EXW0, S8G6G0, A0A125YHW8, S8EV78…
Pos_1102181_TGME49_chrVIIb	CGCCUUCUUCUGCUUUUGCUGCUGCUCAGAGGGAGCAGCAGUAAAGGAAGGGAACGGCG	0.990638	CGCCUUCUUCUGCUUUUGCUGCUG	1	A0A125YN39, S8GUR2, S8EZA1, S8EZ97, MIC14, S8EMY3, S8GFW2, S8F1L1, S8EZR8, S8G590, S8F7V3, S8F4T9, S8G022, A0A125YZC7, S8GSV9, S8F6Q3, A0A125YR23, S8F7V9, S8G7Q7, S8EZB5, S8F2G9, S8F1D9, S8F4M4, S8FDX2, S8ESZ7, S8ESW5, S8EW98, S8G183, S8GGE9, S8GGD8, POLR3H, S8GVI5, S8GJZ6, S8G1L3, A0A125YL12, S8ERI6, S8GC66, S8EXV8, S8FBJ7
Pos_1107087_TGME49_chrVIIb	AUACGAGUUUCCAUAGUUGCGUCCGUACGCACAUCUCUUGUGACGGUGAGGACGAACUGUGGGCAAACUGUAU	0.991067	AUACGAGUUUCCAUAGUUGCGUCC	1	S8G5E6, S8GAI8
Pos_1107087_TGME49_chrVIIb	AUACGAGUUUCCAUAGUUGCGUCCGUACGCACAUCUCUUGUGACGGUGAGGACGAACUGUGGGCAAACUGUAU	0.991067	GUUUCCAUAGUUGCGUCCGUACGC	1	S8G5E6, S8GAI8
Pos_1111744_TGME49_chrVIIb	AGGUAAGUUUCAGGUUGCUUCUUUGCCGUACGUGGACGUGACCUCGAGAGUUGCCU	0.990126	AGGUAAGUUUCAGGUUGCUUCUUU	1	S8F5Z2, A0A125YWA3, S8EVW0
Pos_1121989_TGME49_chrVIIb	UGUUCCUCUUGCUUUGCGAGGAGACAUACAAGCGAACUUUGCUGUAUCUCUCCUCCUACAAGGUGGGAAGGACA	0.991385	UCUUGCUUUGCGAGGAGACAUACA	1	S8GNT1, S8FEZ8, S8F8N8, S8F8U1, S8ETA5, S8FB26, SET1, S8F414, A0A125YW87, S8FAS9, A0A125YM08, S8FAC0, S8F1L7, S8G1J5, S8ET02, A0A125YQT3, S8EWN9, A0A125YTI6, A0A125YLE1, A0A125YR27, A0A125YFX4, A0A125YSA0, S8F6I9, A0A125YMZ4
Pos_1121989_TGME49_chrVIIb	UGUUCCUCUUGCUUUGCGAGGAGACAUACAAGCGAACUUUGCUGUAUCUCUCCUCCUACAAGGUGGGAAGGACA	0.991385	UGUUCCUCUUGCUUUGCGAGGAGA	1	S8GNT1, S8FEZ8, S8F8N8, S8F8U1, S8ETA5, S8FB26, SET1, S8F414, A0A125YW87, S8FAS9, A0A125YM08, S8FAC0, S8F1L7, S8G1J5, S8ET02, A0A125YQT3, S8EWN9, A0A125YTI6, A0A125YLE1, A0A125YR27, A0A125YFX4, A0A125YSA0, S8F6I9, A0A125YMZ4
Pos_1149348_TGME49_chrVIII	GCACGUCCUUUAUGCACGGAUGUUGCGGCGCUUCGACGAAGUGUUUAAGCAUUUGCAUAGAGAUAUGUGC	0.991279	CCUUUAUGCACGGAUGUUGCGGCG	1	S8EUD9, S8FAP8
Pos_1153907_TGME49_chrVIII	CGUAGAGAGAUUGAGUUGUAGUUAAGUCAUAGGAUCCUACAUUUCGCAGAGGUUAGUGGGUCUUGGCCUAACAUAGAGUACUGACUUUUUCAUGAGCUGUAGGAUCCACGAGGCAUGUCUCUUUGCG	0.995993	AUAGAGUACUGACUUUUUCAUGAG	1	S8ESY9, S8EU13, S8G5X3, S8F7K3, S8GHY3
Pos_1153907_TGME49_chrVIII	CGUAGAGAGAUUGAGUUGUAGUUAAGUCAUAGGAUCCUACAUUUCGCAGAGGUUAGUGGGUCUUGGCCUAACAUAGAGUACUGACUUUUUCAUGAGCUGUAGGAUCCACGAGGCAUGUCUCUUUGCG	0.995993	CGUAGAGAGAUUGAGUUGUAGUUA	1	S8ESY9, S8EU13, S8G5X3, S8F7K3, S8GHY3
Pos_1159201_TGME49_chrVIII	GCCAUUUCGUUCGGCUGCUGCUUUACGACCGCCGUUCGAGGGAAAGAAAAGGUGGUGUGAGUGUAGUGGUCGUCGAAGUGGC	0.990744	GCCAUUUCGUUCGGCUGCUGCUUU	1	S8F9H7, S8GKM2, S8GRG1, S8EXM3, S8GBR5, A0A125YG77, S8F1U7, S8EYY7, S8F171, S8F5F2, A0A125YXN2, A0A125YJ13, A0A125YI95
Pos_1159201_TGME49_chrVIII	GCCAUUUCGUUCGGCUGCUGCUUUACGACCGCCGUUCGAGGGAAAGAAAAGGUGGUGUGAGUGUAGUGGUCGUCGAAGUGGC	0.990744	UCGUUCGGCUGCUGCUUUACGACC	1	S8F9H7, S8GKM2, S8GRG1, S8EXM3, S8GBR5, A0A125YG77, S8F1U7, S8EYY7, S8F171, S8F5F2, A0A125YXN2, A0A125YJ13, A0A125YI95
Pos_1162558_TGME49_chrVIII	AAGGCUACAACAGAAGGGUCGAAAGGACGUCUGUACACAUGUCUUGUCGACUCUUUUUUGCUGCUUU	0.991385	AAGGCUACAACAGAAGGGUCGAAA	1	S8GJQ7
Pos_1168178_TGME49_chrVIII	GUGCCUUUACACAGAUUUCUUGUUGCGGAGUUUGGACGGCCCUUGAAGGGCCCUCUCUUUGCGCUCGAGAAUUUGUCCAAAAGGUAC	0.991067	GGCCCUCUCUUUGCGCUCGAGAAU	1	S8F2L2, S8EU16, A0A125YLM7, S8F860, S8F1J4, A0A125YYL4, S8EVG7
Pos_1168178_TGME49_chrVIII	GUGCCUUUACACAGAUUUCUUGUUGCGGAGUUUGGACGGCCCUUGAAGGGCCCUCUCUUUGCGCUCGAGAAUUUGUCCAAAAGGUAC	0.991067	GUGCCUUUACACAGAUUUCUUGUU	1	S8F2L2, S8EU16, A0A125YLM7, S8F860, S8F1J4, A0A125YYL4, S8EVG7
Pos_1168178_TGME49_chrVIII	GUGCCUUUACACAGAUUUCUUGUUGCGGAGUUUGGACGGCCCUUGAAGGGCCCUCUCUUUGCGCUCGAGAAUUUGUCCAAAAGGUAC	0.991067	UUACACAGAUUUCUUGUUGCGGAG	1	S8F2L2, S8EU16, A0A125YLM7, S8F860, S8F1J4, A0A125YYL4, S8EVG7
Pos_1178169_TGME49_chrVIII	UAUAUGCAUACGUAAGCGACGUCACUUACGUGCGCUUGGGUGUUUAUGUA	0.995554	UGCGCUUGGGUGUUUAUGUA	1	S8GB98, S8F111, S8G6M8, S8GIZ1, S8GGQ2, S8EZ01, S8GC06, A0A125YHP8
Pos_1178833_TGME49_chrVIII	GCGUCGCAGCUUCUUUGCGGUUUGUGACCCAGAGAGGGUGACGC	0.990917	CAGCUUCUUUGCGGUUUGUGACCC	1	S8EXJ3, A0A125YN86, S8F901, A0A125YWX8, A0A125YIX0, S8F5G5, S8G062, S8F6Z6, S8F9S2, A0A125YZT2
Pos_1180289_TGME49_chrVIII	CCACAUGCAUGUGGGCCACCCACGCCCAGGCCGCGCGGGUCCACAUGCAUGUGG	0.991598	CCACAUGCAUGUGGGCCACCCACG	1	S8GED8, S8EZ82
Pos_1181543_TGME49_chrVIII	ACCUUCCCGGAGGCAGCAGUUUUCCGAGUGAAAUUUCUUUUUGCUCUUAGAUUAGCCUCCGUAAAGGU	0.991385	ACCUUCCCGGAGGCAGCAGUUUUC	1	S8EWT7, S8F657, A0A125YJA6, A0A125YVE1, S8F1L7, S8F806, S8G7E2, S8EZU3
Pos_1181543_TGME49_chrVIII	ACCUUCCCGGAGGCAGCAGUUUUCCGAGUGAAAUUUCUUUUUGCUCUUAGAUUAGCCUCCGUAAAGGU	0.991385	AGAUUAGCCUCCGUAAAGGU	1	S8EWT7, S8F657, A0A125YJA6, A0A125YVE1, S8F1L7, S8F806, S8G7E2, S8EZU3
Pos_1181543_TGME49_chrVIII	ACCUUCCCGGAGGCAGCAGUUUUCCGAGUGAAAUUUCUUUUUGCUCUUAGAUUAGCCUCCGUAAAGGU	0.991385	CCGGAGGCAGCAGUUUUCCGAGUG	1	S8EWT7, S8F657, A0A125YJA6, A0A125YVE1, S8F1L7, S8F806, S8G7E2, S8EZU3
Pos_1192839_TGME49_chrVIII	GCAAGACGUUUCUGUUCUCCUUCUUUCUGAAGAGGCUGCGUUUCAGCCUUUUGGUGAGAAGGACGAGGAGACGGCCUUUUGC	0.991067	UUUUGGUGAGAAGGACGAGGAGAC	1	S8GJE3, S8FE85, A0A125YSQ1, S8F740, S8GPT0, S8F1F4, S8F2J8, S8GR85, S8G8D8, AP2III3, S8G6W7, A0A125YX13, S8EXR1
Pos_1203543_TGME49_chrVIII	CCUCUGUGCGCGAAAGGAAGAAGGGAAAGGCAGGUGGCUUCUCUCCUCUUGUCUGGGCUCUCUUCUUCCUUUCGGCAACAGCGG	0.991067	UUGUCUGGGCUCUCUUCUUCCUUU	1	S8F2S1, S8FBR2, A0A125YUR8, A0A125YHR0, S8EN59, S8FE28, S8GF05, S8FAQ0, S8F7L7, S8GF50, A0A125YLM7, S8GCB1, S8GD85, S8GH37, S8EZ51, S8GDA8, S8FDW9, S8GHB0, S8GI49, A0A125YRG5, A0A125YIN9, S8F9P9
Pos_1205598_TGME49_chrVIII	ACGCAAGUCAAGAUCCUACCUGAAGUGACGGAGGGCUGUGAAGUCGCGGCAGACUUCGCGGCCCGUGUGGACGCUUCUGUUUCUUGCUUGUGU	0.991385	GUCAAGAUCCUACCUGAAGUGACG	1	S8F907, A0A125YJ10, S8GBG5, S8EVR5, S8F360, A0A125YS78
Pos_1205598_TGME49_chrVIII	ACGCAAGUCAAGAUCCUACCUGAAGUGACGGAGGGCUGUGAAGUCGCGGCAGACUUCGCGGCCCGUGUGGACGCUUCUGUUUCUUGCUUGUGU	0.991385	UUCGCGGCCCGUGUGGACGCUUCU	1	S8F907, A0A125YJ10, S8GBG5, S8EVR5, S8F360, A0A125YS78
Pos_1210271_TGME49_chrVIII	GAUUGGUUCUCGUACGCAUAUAUAUAUAUAUAUAUAUAUACAUAUAUAUAUAUACUAUCUGCAAGAGGACCAGUC	0.990103	UAUAUACUAUCUGCAAGAGGACCA	1	A0A125YHV2, S8GLW6, S8GSG4
Pos_1212026_TGME49_chrVIII	AGAGACACCGCUUUGGGACAGGUCCGUAGAACAAUUUUGUCUACCGUCCCUGUCCCGGGGGAGGUCUCU	0.991385	ACCGCUUUGGGACAGGUCCGUAGA	1	A0A125YZ57, S8F072, S8GPL9, S8F495, S8F1P7, A0A125YP69, S8GCG0
Pos_1212026_TGME49_chrVIII	AGAGACACCGCUUUGGGACAGGUCCGUAGAACAAUUUUGUCUACCGUCCCUGUCCCGGGGGAGGUCUCU	0.991385	AGAGACACCGCUUUGGGACAGGUC	1	A0A125YZ57, S8F072, S8GPL9, S8F495, S8F1P7, A0A125YP69, S8GCG0
Pos_1214133_TGME49_chrVIII	GCUGAGAGGUGGAAGCAGAAGGCGGGUCCUGGAAACCCGCAGUUCGCUUCUCAUCUCUCGGC	0.990705	GCUGAGAGGUGGAAGCAGAAGGCG	1	A0A125YTR8, S8GED2, S8EWX7, S8EXQ8, S8EUW9, A0A125YFJ7, S8EWB5, A0A125YQL4, S8FAC0, S8GBX9, S8EYU0, S8GAI8, A0A125YFZ8, A0A125YME4, S8EYI6
Pos_1215102_TGME49_chrVIII	AGCGAUGGGGUUCGUCUUGUUAAGGCCAAGUGGUCUGCGAGACAGGAACCCUGCGCU	0.991023	AGCGAUGGGGUUCGUCUUGUUAAG	1	S8GNY5, S8GUY2, TPI-I, A0A125YQJ1
Pos_1219462_TGME49_chrVIII	ACGGCAGGGCUUGGAGCUGCAUAUAUAUAUAUAUAUAUAUAUAUAUAUAUAUAUAUAUAUAUAUAUAUAUAUAUAUACGCACAUAUGUCGGCUGCCGU	0.991067	GGGCUUGGAGCUGCAUAUAUAUAU	1	S8FZL1
Pos_1224605_TGME49_chrVIII	UGUAAAUGUAUAUGUAUAUGUUUAUAUAUGUAUAUAUAUAUAUAUAUGUAUAUAUAUAUAUAUAUAUAUAUAAGUCAAUACAUAAGCGUGAGCA	0.991067	UAUAUAUAUAUAUAUAUAAGUCAA	1	S8GEK1, AP2VIIA7, S8F656, S8F626, S8GNL0, S8F5Z3, S8GDY9, S8F2M0, S8F2G6, S8FF71, S8GUX0, A0A125YRX4, A0A125YN39, S8F8W5, S8F8P4, A0A125YWU7, S8FCJ4, S8GHS9, A0A125YXH3, S8F8X3, S8GHC3, S8ET28, S8EZG7, S8EZE3, S8EZC1, S8GB10, A0A125YPN4, S8EWT7, A0A125YJZ8, S8GB98, A0A125YW79, POLR3F, S8EUR8, S8ER20, ACC2, S8EN17, S8FAX5, S8FDZ3, S8GJF4, S8GJQ0, S8FE85, S8GU25, S8GJS7, S8F081, S8GEP8, S8EU48, S8E…
Pos_1228050_TGME49_chrVIII	UGUAUAUAUCUAAACGUGCCUGUGUUUAGAUACGUACGUCUACGCGUACGUAUCUACACACAUAUGCGUAUAGGCGUGUACG	0.991067	CGUAUCUACACACAUAUGCGUAUA	1	S8GNI5, S8GHA7, A0A125YXJ8, S8EX01, S8FZB9, A0A125YXV6, S8F6Y1, A0A125YP94, S8F7T8, S8F837, S8F1G5, S8GAL4, AP2V2, S8GK01, S8G6T2, S8EUA3
[truncated: 771 more rows]
